# Supplementary material for: Critical Assessment of MetaProteome Investigation (CAMPI): a multi-laboratory comparison of established workflows
Source: Nat Commun. 2021 Dec 15;12:7305. doi: 10.1038/s41467-021-27542-8 (PMC8674281; doi:10.1038/s41467-021-27542-8)
Supplement: Supplementary file 8 — Supplementary Dataset 5 [file 41467_2021_27542_MOESM8_ESM.xlsx]

## Sheet: Largest Protein Compare
Identifiying protein groups with most proteins
Grouping	Method	Sample	Protein Accessions	Protein count	Contradiction in Accession?	Accession 1	Function 1	Accession 2	Function 2
group	mpa	Gut_MO	k99_236066_2,k99_20937_2,k99_238080_1,k99_124434_3,k99_42747_1,k99_22888_7,k99_91885_45,k99_95519_1,k99_243188_20,k99_14886_4,k99_236091_23,k99_174554_3,k99_252013_1,k99_242117_5,k99_107423_4,k99_51503_1,k99_125890_2,k99_81315_1,k99_64115_98,k99_188046_5,k99_204752_1,k99_186807_4,k99_78628_5,k99_183665_30,k99_161174_1,k99_197251_2,k99_186348_5,k99_100530_1,k99_222119_13,k99_243244_2,k99_96403_80,…	2566	YES	k99_69388_12	COG0149; triosephosphate isomerase	k99_195736_1	chaperones
group	mpa	SIHUMIx_REF	F9UTF2,B0MJ79,P0AG63,B0MGR7,Q8A1G1,Q8A0E0,B0MBX8,Q89ZX4,P77338,B0MH31,Q8A5X9,Q8A2R6,Q8A214,Q8A578,Q8A7T4,Q8A5P2,C4IEC8,Q8A178,A0A1C7I6P5,Q8A1P1,Q8A215,Q8A2R5,Q8A2Z9,B0N8Z6,Q88YI7,C4ICX9,Q89YU7,A0A1C7IC07,C4IGQ2,B0N360,Q8A8D0,Q8A2H3,C4IHK5,Q8A7J3,Q88V10,Q8A6P4,Q8AAV0,B0N7F5,Q8A5N6,Q8A203,Q8A688,A0A1C7IA40,Q8A0M6,Q8A6Y6,A0A1C7IGH8,B0N1S2,C4IF61,B0N6U6,C4IF38,Q8AAM5,A0A1C7IF13,F9UPH5,A0A1C7IFR2,B0MI…	181	YES	Q8A1Y9	Transthyretin; transports thyroxine and retinol	P77338	Mechanosensitive ion channel; Ligand Potassium
group	pappso	Gut_MO	k99_69388_12,k99_144294_1,k99_238025_16,k99_16003_1,k99_8336_23,k99_8336_24,k99_18727_77,k99_113162_4,k99_31621_45,k99_113162_5,k99_106621_48,k99_207114_1,k99_74829_52,k99_121512_25,k99_195405_3,k99_239457_2,k99_184133_8,k99_220251_3,k99_220251_2,k99_153679_38,k99_198721_15,k99_195272_16,k99_13531_5,k99_90110_8,k99_90110_9,k99_238524_1,k99_64271_7,k99_64271_8,k99_78776_1,k99_204644_31,k99_105090_…	244	YES	k99_69388_12	COG0149; triosephosphate isomerase	k99_195736_1	chaperones
group	pappso	SIHUMIx_REF	B0MGR7,B0MJ79,P0AG63,Q8A1G1,B0MBX8,P77338,Q89ZX4,B0MH31,Q8A578,Q8A2R6,Q8A5X9,Q8A214,Q8A5P2,Q8A7T4,A0A1C7I6P5,Q8A178,Q8A1P1,Q8A2R5,Q8A215,Q8A2Z9,B0N8Z6,A0A1C7IC07,C4IGQ2,Q8A8D0,Q8A2H3,Q8A7J3,Q88V10,Q8A6P4,Q8AAV0,B0N7F5,Q8A5N6,Q8A688,Q8A203,A0A1C7IA40,Q8A0M6,Q8A6Y6,A0A1C7IGH8,B0N1S2,C4IF61,B0N6U6,C4IF38,Q8AAM5,A0A1C7IF13,B0MIT8,A0A1C7IFR2,C4IJ35,Q8G6E1,A0A1C7I4W4,Q8A9U7,Q89ZV4,Q8A3A8,B0N510,P00562,…	138	YES	Q8A1Y9	Transthyretin; transports thyroxine and retinol	P77338	Mechanosensitive ion channel; Ligand Potassium
subgroup	mpa	Gut_MO	k99_21078_11,k99_187101_22,k99_82362_23,k99_177104_14,k99_201992_1,k99_220013_1,k99_2579_6,k99_112571_5,k99_183273_1,k99_255563_11,k99_107555_1,k99_147145_37,k99_160997_1,k99_250063_1,k99_104844_1,k99_62791_5,k99_151748_5,k99_108432_1,k99_144_3,k99_172892_1,k99_66856_20,k99_88545_1,k99_188915_1,k99_238195_11,k99_240300_1,k99_212134_4,k99_223864_11,k99_4273_7,k99_54525_5,k99_203341_96,k99_192430_2…	95	NO		Acts as a processive, ATP-dependent zinc metallopeptidase for both cytoplasmic and membrane proteins. Plays a role in the quality control of integral membrane proteins (By similarity)
subgroup	mpa	SIHUMIx_REF	F9USG4,B0MI77,C4IC38,B0M948,C4IIP3,Q8G7T2,B0N168,C4IB49,A0A1C7I7H2,C4IIW4,C4IBV8	11	NO		Defense mechanisms; COG1132; P-loop_NTPase
subgroup	pappso	Gut_MO	P10319,Q5SRN5,A0A140T941,P30447,A0A0G2JPD3,A0A1W2PR61,A0A140T9U0,P10316,P04439,Q5SRN7,A0A0G2JIF2,P13746,P10314,P30484,P30443,Q29940,P30685,P16189,A0A1W2PQD0,P16188,P30490,A0A1W2PS39,P30491,A0A1W2PPF8,Q95604,A0A140T937,A0A140T933,A0A140T975,P05534,P30512,A0A140T930,A0A140T9T1,A0A140T9X5,P30510,A0A1W2PSE7,P16190,P30501,A0A140T9W2,P30504,A0A140T8Y4,Q29960,P18462,A0A1W2PS24,P18464,P18465,P30464,A0A1W…	81	NO		Involved in the presentation of foreign antigens to the immune system (By similarity)
subgroup	pappso	SIHUMIx_REF	P0CE49,P0CE58,P0CE57,P0CE56,P0CE55,P0CE54,P0CE53,P0CE52,P0CE51,P0CE50,P76071	11	NO		transposase; Replication, recombination and repair

## Sheet: Full Groups
group	1341	95	172	955	29.49	98.18	k99_100549_18;k99_104844_1;k99_107555_1;k99_108432_1;k99_112488_123;k99_112571_5;k99_120733_3;k99_125261_1;k99_127780_1;k99_130659_5;k99_138682_1;k99_143816_49;k99_144_12;k99_144_3;k99_146593_41;k99_147145_37;k99_149741_1;k99_150240_1;k99_151748_5;k99_156482_2;k99_160096_1;k99_160997_1;k99_169480_3;k99_169745_47;k99_172892_1;k99_177104_14;k99_178539_1;k99_180865_2;k99_18196_3;k99_183273_1;k99_186…	cellular processes and signaling	Posttranslational modification, protein turnover, chaperones	various	various	various	Bacteria	various	various	various	various	various	various	various	various	various	various	various	4	-	5.87833e-06	-	6	-	4.54579e-06	-	4	-	1.47361e-06	-	36	-	1.93134e-05	-	0	-	0	-	4	-	8.18476e-06	-	0
member	1341	-	-	-	-	-	k99_100549_18	cellular processes and signaling	Posttranslational modification, protein turnover, chaperones	0NDGY	Acts as a processive, ATP-dependent zinc metallopeptidase for both cytoplasmic and membrane proteins. Plays a role in the quality control of integral membrane proteins (By similarity)	411469.EUBHAL_02296	Bacteria	Firmicutes	Clostridia	Clostridiales	Eubacteriaceae	Eubacterium	uncultured Eubacterium sp.	unclassified	unclassified	unclassified	FtsH Extracellular	PF06480	-	-	-	-	-	-	-	-	-	-	-	-	-	-	-	-
member	1341	-	-	-	-	-	k99_100549_18	-	-	-	-	-	Bacteria	Firmicutes	Clostridia	Clostridiales	Lachnospiraceae	Anaerobutyricum	Anaerobutyricum hallii	-	-	-	-	-	-	-	-	-	-	-	-	-	-	-	-	-	-	-	-	-
member	1341	-	-	-	-	-	k99_104844_1	cellular processes and signaling	Posttranslational modification, protein turnover, chaperones	0NDGY	Acts as a processive, ATP-dependent zinc metallopeptidase for both cytoplasmic and membrane proteins. Plays a role in the quality control of integral membrane proteins (By similarity)	245014.CK3_13390	Bacteria	Firmicutes	Clostridia	Clostridiales	Clostridiaceae	Clostridium	Clostridium sp. Marseille-P7770	CL0671	AAA_lid	AAA+ ATPase lid domain superfamily	AAA+ lid domain	PF17862	-	-	-	-	-	-	-	-	-	-	-	-	-	-	-	-
member	1341	-	-	-	-	-	k99_107555_1	cellular processes and signaling	Posttranslational modification, protein turnover, chaperones	055HH	Acts as a processive, ATP-dependent zinc metallopeptidase for both cytoplasmic and membrane proteins. Plays a role in the quality control of integral membrane proteins (By similarity)	272559.BF0702	Bacteria	Bacteroidetes	Bacteroidia	Bacteroidales	Bacteroidaceae	Bacteroides	Bacteroides fragilis	unclassified	unclassified	unclassified	FtsH Extracellular	PF06480	-	-	-	-	-	-	-	-	-	-	-	-	-	-	-	-
member	1341	-	-	-	-	-	k99_107555_1	-	-	-	-	-	Bacteria	Bacteroidetes	Bacteroidia	Bacteroidales	Bacteroidaceae	Bacteroides	Bacteroides fragilis CAG:47	-	-	-	-	-	-	-	-	-	-	-	-	-	-	-	-	-	-	-	-	-
member	1341	-	-	-	-	-	k99_108432_1	cellular processes and signaling	Posttranslational modification, protein turnover, chaperones	0NDGY	Acts as a processive, ATP-dependent zinc metallopeptidase for both cytoplasmic and membrane proteins. Plays a role in the quality control of integral membrane proteins (By similarity)	411463.EUBVEN_02019	Bacteria	Firmicutes	Clostridia	Clostridiales	Eubacteriaceae	Eubacterium	Eubacterium sp. AF15-50	CL0671	AAA_lid	AAA+ ATPase lid domain superfamily	AAA+ lid domain	PF17862	-	-	-	-	-	-	-	-	-	-	-	-	-	-	-	-
member	1341	-	-	-	-	-	k99_108432_1	-	-	-	-	-	Bacteria	Firmicutes	Clostridia	Clostridiales	Eubacteriaceae	Eubacterium	Eubacterium sp. AF16-48	-	-	-	-	-	-	-	-	-	-	-	-	-	-	-	-	-	-	-	-	-
member	1341	-	-	-	-	-	k99_108432_1	-	-	-	-	-	Bacteria	Firmicutes	Clostridia	Clostridiales	Eubacteriaceae	Eubacterium	Eubacterium sp. CAG:161	-	-	-	-	-	-	-	-	-	-	-	-	-	-	-	-	-	-	-	-	-
member	1341	-	-	-	-	-	k99_108432_1	-	-	-	-	-	Bacteria	Firmicutes	Clostridia	Clostridiales	Eubacteriaceae	Eubacterium	unclassified	-	-	-	-	-	-	-	-	-	-	-	-	-	-	-	-	-	-	-	-	-
member	1341	-	-	-	-	-	k99_112488_123	cellular processes and signaling	Posttranslational modification, protein turnover, chaperones	0NDGY	Acts as a processive, ATP-dependent zinc metallopeptidase for both cytoplasmic and membrane proteins. Plays a role in the quality control of integral membrane proteins (By similarity)	633697.EubceDRAFT_2279	Bacteria	Firmicutes	Clostridia	Clostridiales	Lachnospiraceae	Blautia	Blautia sp. AF14-40	unclassified	unclassified	unclassified	FtsH Extracellular	PF06480	-	-	-	-	-	-	-	-	-	-	-	-	-	-	-	-
member	1341	-	-	-	-	-	k99_112571_5	cellular processes and signaling	Posttranslational modification, protein turnover, chaperones	055HH	Acts as a processive, ATP-dependent zinc metallopeptidase for both cytoplasmic and membrane proteins. Plays a role in the quality control of integral membrane proteins (By similarity)	471870.BACINT_04517	Bacteria	Bacteroidetes	Bacteroidia	Bacteroidales	Bacteroidaceae	Bacteroides	Bacteroides cellulosilyticus	unclassified	unclassified	unclassified	FtsH Extracellular	PF06480	-	-	-	-	-	-	-	-	-	-	-	-	-	-	-	-
member	1341	-	-	-	-	-	k99_112571_5	-	-	-	-	-	Bacteria	Bacteroidetes	Bacteroidia	Bacteroidales	Bacteroidaceae	Bacteroides	Bacteroides intestinalis	-	-	-	-	-	-	-	-	-	-	-	-	-	-	-	-	-	-	-	-	-
member	1341	-	-	-	-	-	k99_112571_5	-	-	-	-	-	Bacteria	Bacteroidetes	Bacteroidia	Bacteroidales	Bacteroidaceae	Bacteroides	unclassified	-	-	-	-	-	-	-	-	-	-	-	-	-	-	-	-	-	-	-	-	-
member	1341	-	-	-	-	-	k99_112571_5	-	-	-	-	-	Bacteria	Bacteroidetes	Bacteroidia	Bacteroidales	Bacteroidaceae	Bacteroides	uncultured Bacteroides sp.	-	-	-	-	-	-	-	-	-	-	-	-	-	-	-	-	-	-	-	-	-
member	1341	-	-	-	-	-	k99_120733_3	cellular processes and signaling	Posttranslational modification, protein turnover, chaperones	COG0465	Acts as a processive, ATP-dependent zinc metallopeptidase for both cytoplasmic and membrane proteins. Plays a role in the quality control of integral membrane proteins (By similarity)	657314.CK5_24730	Bacteria	Firmicutes	Clostridia	Clostridiales	Ruminococcaceae	Ruminococcus	uncultured Ruminococcus sp.	CL0671	AAA_lid	AAA+ ATPase lid domain superfamily	AAA+ lid domain	PF17862	-	-	-	-	-	-	-	-	-	-	-	-	-	-	-	-
member	1341	-	-	-	-	-	k99_125261_1	cellular processes and signaling	Posttranslational modification, protein turnover, chaperones	0NDGY	Acts as a processive, ATP-dependent zinc metallopeptidase for both cytoplasmic and membrane proteins. Plays a role in the quality control of integral membrane proteins (By similarity)	657323.CK1_20360	Bacteria	Firmicutes	Clostridia	Clostridiales	Lachnospiraceae	Blautia	uncultured Blautia sp.	unclassified	unclassified	unclassified	FtsH Extracellular	PF06480	-	-	-	-	-	-	-	-	-	-	-	-	-	-	-	-
member	1341	-	-	-	-	-	k99_127780_1	cellular processes and signaling	Posttranslational modification, protein turnover, chaperones	0NDGY	Acts as a processive, ATP-dependent zinc metallopeptidase for both cytoplasmic and membrane proteins. Plays a role in the quality control of integral membrane proteins (By similarity)	552398.HMPREF0866_01403	Bacteria	Firmicutes	Clostridia	unclassified	unclassified	unclassified	Clostridia bacterium	CL0023	P-loop_NTPase	P-loop containing nucleoside triphosphate hydrolase superfamily	Holliday junction DNA helicase RuvB P-loop domain	PF05496	-	-	-	-	-	-	-	-	-	-	-	-	-	-	-	-
member	1341	-	-	-	-	-	k99_130659_5	cellular processes and signaling	Posttranslational modification, protein turnover, chaperones	055HH	Acts as a processive, ATP-dependent zinc metallopeptidase for both cytoplasmic and membrane proteins. Plays a role in the quality control of integral membrane proteins (By similarity)	449673.BACSTE_03361	Bacteria	Bacteroidetes	Bacteroidia	Bacteroidales	Bacteroidaceae	Bacteroides	Bacteroides stercoris	unclassified	unclassified	unclassified	FtsH Extracellular	PF06480	-	-	-	-	-	-	-	-	-	-	-	-	-	-	-	-
member	1341	-	-	-	-	-	k99_130659_5	-	-	-	-	-	Bacteria	Bacteroidetes	Bacteroidia	Bacteroidales	Bacteroidaceae	Bacteroides	Bacteroides stercoris CAG:120	-	-	-	-	-	-	-	-	-	-	-	-	-	-	-	-	-	-	-	-	-
member	1341	-	-	-	-	-	k99_138682_1	cellular processes and signaling	Posttranslational modification, protein turnover, chaperones	0NDGY	Acts as a processive, ATP-dependent zinc metallopeptidase for both cytoplasmic and membrane proteins. Plays a role in the quality control of integral membrane proteins (By similarity)	552398.HMPREF0866_02595	Bacteria	Firmicutes	Clostridia	Clostridiales	Ruminococcaceae	Flavonifractor	uncultured Flavonifractor sp.	CL0023	P-loop_NTPase	P-loop containing nucleoside triphosphate hydrolase superfamily	AAA domain (dynein-related subfamily)	PF07728	-	-	-	-	-	-	-	-	-	-	-	-	-	-	-	-
member	1341	-	-	-	-	-	k99_138682_1	-	-	-	-	-	Bacteria	Firmicutes	Clostridia	Clostridiales	unclassified	unclassified	unclassified	-	-	-	-	-	-	-	-	-	-	-	-	-	-	-	-	-	-	-	-	-
member	1341	-	-	-	-	-	k99_143816_49	cellular processes and signaling	Posttranslational modification, protein turnover, chaperones	055HH	Acts as a processive, ATP-dependent zinc metallopeptidase for both cytoplasmic and membrane proteins. Plays a role in the quality control of integral membrane proteins (By similarity)	435591.BDI_1854	Bacteria	Bacteroidetes	Bacteroidia	Bacteroidales	Prevotellaceae	Prevotella	Prevotella sp. CAG:873	unclassified	unclassified	unclassified	FtsH Extracellular	PF06480	-	-	-	-	-	-	-	-	-	-	-	-	-	-	-	-
member	1341	-	-	-	-	-	k99_144_12	cellular processes and signaling	Posttranslational modification, protein turnover, chaperones	0NDGY	Acts as a processive, ATP-dependent zinc metallopeptidase for both cytoplasmic and membrane proteins. Plays a role in the quality control of integral membrane proteins (By similarity)	657314.CK5_34700	Bacteria	Firmicutes	Clostridia	Clostridiales	Lachnospiraceae	Blautia	Blautia sp. AF19-34	unclassified	unclassified	unclassified	FtsH Extracellular	PF06480	-	-	-	-	-	-	-	-	-	-	-	-	-	-	-	-
member	1341	-	-	-	-	-	k99_144_12	-	-	-	-	-	Bacteria	Firmicutes	Clostridia	Clostridiales	Lachnospiraceae	Blautia	Blautia sp. AF22-5LB	-	-	-	-	-	-	-	-	-	-	-	-	-	-	-	-	-	-	-	-	-
member	1341	-	-	-	-	-	k99_144_12	-	-	-	-	-	Bacteria	Firmicutes	Clostridia	Clostridiales	Lachnospiraceae	Blautia	Blautia sp. AM16-16B	-	-	-	-	-	-	-	-	-	-	-	-	-	-	-	-	-	-	-	-	-
member	1341	-	-	-	-	-	k99_144_12	-	-	-	-	-	Bacteria	Firmicutes	Clostridia	Clostridiales	Lachnospiraceae	Blautia	Blautia sp. AM22-22LB	-	-	-	-	-	-	-	-	-	-	-	-	-	-	-	-	-	-	-	-	-
member	1341	-	-	-	-	-	k99_144_12	-	-	-	-	-	Bacteria	Firmicutes	Clostridia	Clostridiales	Lachnospiraceae	Blautia	Blautia sp. SG-772	-	-	-	-	-	-	-	-	-	-	-	-	-	-	-	-	-	-	-	-	-
member	1341	-	-	-	-	-	k99_144_12	-	-	-	-	-	Bacteria	Firmicutes	Clostridia	Clostridiales	Lachnospiraceae	Blautia	Blautia sp. TF11-31AT	-	-	-	-	-	-	-	-	-	-	-	-	-	-	-	-	-	-	-	-	-
member	1341	-	-	-	-	-	k99_144_12	-	-	-	-	-	Bacteria	Firmicutes	Clostridia	Clostridiales	Lachnospiraceae	Blautia	unclassified	-	-	-	-	-	-	-	-	-	-	-	-	-	-	-	-	-	-	-	-	-
member	1341	-	-	-	-	-	k99_144_3	cellular processes and signaling	Posttranslational modification, protein turnover, chaperones	0NDGY	Acts as a processive, ATP-dependent zinc metallopeptidase for both cytoplasmic and membrane proteins. Plays a role in the quality control of integral membrane proteins (By similarity)	476272.RUMHYD_02104	Bacteria	Firmicutes	Clostridia	Clostridiales	Lachnospiraceae	Blautia	Blautia sp. AF22-5LB	unclassified	unclassified	unclassified	FtsH Extracellular	PF06480	-	-	-	-	-	-	-	-	-	-	-	-	-	-	-	-
member	1341	-	-	-	-	-	k99_144_3	-	-	-	-	-	Bacteria	Firmicutes	Clostridia	Clostridiales	Lachnospiraceae	Blautia	Blautia sp. AM16-16B	-	-	-	-	-	-	-	-	-	-	-	-	-	-	-	-	-	-	-	-	-
member	1341	-	-	-	-	-	k99_144_3	-	-	-	-	-	Bacteria	Firmicutes	Clostridia	Clostridiales	Lachnospiraceae	Blautia	Blautia sp. AM22-22LB	-	-	-	-	-	-	-	-	-	-	-	-	-	-	-	-	-	-	-	-	-
member	1341	-	-	-	-	-	k99_144_3	-	-	-	-	-	Bacteria	Firmicutes	Clostridia	Clostridiales	Lachnospiraceae	Blautia	Blautia sp. AM46-3MH	-	-	-	-	-	-	-	-	-	-	-	-	-	-	-	-	-	-	-	-	-
member	1341	-	-	-	-	-	k99_144_3	-	-	-	-	-	Bacteria	Firmicutes	Clostridia	Clostridiales	Lachnospiraceae	Blautia	Blautia sp. AM46-5	-	-	-	-	-	-	-	-	-	-	-	-	-	-	-	-	-	-	-	-	-
member	1341	-	-	-	-	-	k99_144_3	-	-	-	-	-	Bacteria	Firmicutes	Clostridia	Clostridiales	Lachnospiraceae	Blautia	unclassified	-	-	-	-	-	-	-	-	-	-	-	-	-	-	-	-	-	-	-	-	-
member	1341	-	-	-	-	-	k99_146593_41	cellular processes and signaling	Posttranslational modification, protein turnover, chaperones	0NDGY	Acts as a processive, ATP-dependent zinc metallopeptidase for both cytoplasmic and membrane proteins. Plays a role in the quality control of integral membrane proteins (By similarity)	657318.EUR_03130	Bacteria	Firmicutes	Clostridia	Clostridiales	Lachnospiraceae	unclassified	[Eubacterium] rectale	unclassified	unclassified	unclassified	FtsH Extracellular	PF06480	-	-	-	-	-	-	-	-	-	-	-	-	-	-	-	-
member	1341	-	-	-	-	-	k99_147145_37	cellular processes and signaling	Posttranslational modification, protein turnover, chaperones	0NDGY	Acts as a processive, ATP-dependent zinc metallopeptidase for both cytoplasmic and membrane proteins. Plays a role in the quality control of integral membrane proteins (By similarity)	657318.EUR_03130	Bacteria	Firmicutes	Clostridia	Clostridiales	Lachnospiraceae	Roseburia	Roseburia hominis	CL0671	AAA_lid	AAA+ ATPase lid domain superfamily	AAA+ lid domain	PF17862	-	-	-	-	-	-	-	-	-	-	-	-	-	-	-	-
member	1341	-	-	-	-	-	k99_149741_1	cellular processes and signaling	Posttranslational modification, protein turnover, chaperones	0NDGY	Acts as a processive, ATP-dependent zinc metallopeptidase for both cytoplasmic and membrane proteins. Plays a role in the quality control of integral membrane proteins (By similarity)	657314.CK5_34700	Bacteria	Firmicutes	Clostridia	Clostridiales	Lachnospiraceae	Blautia	Blautia obeum	CL0023	P-loop_NTPase	P-loop containing nucleoside triphosphate hydrolase superfamily	TIP49 P-loop domain	PF06068	-	-	-	-	-	-	-	-	-	-	-	-	-	-	-	-
member	1341	-	-	-	-	-	k99_149741_1	-	-	-	-	-	Bacteria	Firmicutes	Clostridia	Clostridiales	Ruminococcaceae	Ruminococcus	uncultured Ruminococcus sp.	-	-	-	-	-	-	-	-	-	-	-	-	-	-	-	-	-	-	-	-	-
member	1341	-	-	-	-	-	k99_150240_1	cellular processes and signaling	Posttranslational modification, protein turnover, chaperones	0NDGY	Acts as a processive, ATP-dependent zinc metallopeptidase for both cytoplasmic and membrane proteins. Plays a role in the quality control of integral membrane proteins (By similarity)	717962.CC1_01790	Bacteria	Firmicutes	Clostridia	Clostridiales	Lachnospiraceae	Frisingicoccus	Frisingicoccus caecimuris	CL0023	P-loop_NTPase	P-loop containing nucleoside triphosphate hydrolase superfamily	ATPase family associated with various cellular activities (AAA)	PF00004	-	-	-	-	-	-	-	-	-	-	-	-	-	-	-	-
member	1341	-	-	-	-	-	k99_151748_5	cellular processes and signaling	Posttranslational modification, protein turnover, chaperones	0NDGY	Acts as a processive, ATP-dependent zinc metallopeptidase for both cytoplasmic and membrane proteins. Plays a role in the quality control of integral membrane proteins (By similarity)	657314.CK5_34700	Bacteria	Firmicutes	Clostridia	Clostridiales	Lachnospiraceae	Blautia	Blautia sp. AF19-10LB	unclassified	unclassified	unclassified	FtsH Extracellular	PF06480	-	-	-	-	-	-	-	-	-	-	-	-	-	-	-	-
member	1341	-	-	-	-	-	k99_151748_5	-	-	-	-	-	Bacteria	Firmicutes	Clostridia	Clostridiales	Lachnospiraceae	Blautia	Blautia sp. OM07-19	-	-	-	-	-	-	-	-	-	-	-	-	-	-	-	-	-	-	-	-	-
member	1341	-	-	-	-	-	k99_151748_5	-	-	-	-	-	Bacteria	Firmicutes	Clostridia	Clostridiales	Lachnospiraceae	Blautia	unclassified	-	-	-	-	-	-	-	-	-	-	-	-	-	-	-	-	-	-	-	-	-
member	1341	-	-	-	-	-	k99_156482_2	cellular processes and signaling	Posttranslational modification, protein turnover, chaperones	0NDGY	Acts as a processive, ATP-dependent zinc metallopeptidase for both cytoplasmic and membrane proteins. Plays a role in the quality control of integral membrane proteins (By similarity)	622312.ROSEINA2194_03465	Bacteria	Firmicutes	Clostridia	Clostridiales	Lachnospiraceae	Roseburia	Roseburia inulinivorans	unclassified	unclassified	unclassified	FtsH Extracellular	PF06480	-	-	-	-	-	-	-	-	-	-	-	-	-	-	-	-
member	1341	-	-	-	-	-	k99_160096_1	cellular processes and signaling	Posttranslational modification, protein turnover, chaperones	0NDGY	Acts as a processive, ATP-dependent zinc metallopeptidase for both cytoplasmic and membrane proteins. Plays a role in the quality control of integral membrane proteins (By similarity)	457412.RSAG_01981	Bacteria	Firmicutes	Clostridia	Clostridiales	Lachnospiraceae	Blautia	Blautia obeum	CL0023	P-loop_NTPase	P-loop containing nucleoside triphosphate hydrolase superfamily	ATPase family associated with various cellular activities (AAA)	PF00004	-	-	-	-	-	-	-	-	-	-	-	-	-	-	-	-
member	1341	-	-	-	-	-	k99_160096_1	-	-	-	-	-	Bacteria	Firmicutes	Clostridia	Clostridiales	Lachnospiraceae	Blautia	Blautia wexlerae	-	-	-	-	-	-	-	-	-	-	-	-	-	-	-	-	-	-	-	-	-
member	1341	-	-	-	-	-	k99_160096_1	-	-	-	-	-	Bacteria	Firmicutes	Clostridia	Clostridiales	Ruminococcaceae	Ruminococcus	Ruminococcus sp. 5_1_39BFAA	-	-	-	-	-	-	-	-	-	-	-	-	-	-	-	-	-	-	-	-	-
member	1341	-	-	-	-	-	k99_160096_1	-	-	-	-	-	Bacteria	Firmicutes	Clostridia	Clostridiales	Ruminococcaceae	Ruminococcus	Ruminococcus sp. AF19-29	-	-	-	-	-	-	-	-	-	-	-	-	-	-	-	-	-	-	-	-	-
member	1341	-	-	-	-	-	k99_160096_1	-	-	-	-	-	Bacteria	Firmicutes	Clostridia	Clostridiales	Ruminococcaceae	Ruminococcus	Ruminococcus sp. AF25-23LB	-	-	-	-	-	-	-	-	-	-	-	-	-	-	-	-	-	-	-	-	-
member	1341	-	-	-	-	-	k99_160096_1	-	-	-	-	-	Bacteria	Firmicutes	Clostridia	Clostridiales	Ruminococcaceae	Ruminococcus	Ruminococcus sp. AF25-28AC	-	-	-	-	-	-	-	-	-	-	-	-	-	-	-	-	-	-	-	-	-
member	1341	-	-	-	-	-	k99_160096_1	-	-	-	-	-	Bacteria	Firmicutes	Clostridia	Clostridiales	Ruminococcaceae	Ruminococcus	Ruminococcus sp. AF33-11BH	-	-	-	-	-	-	-	-	-	-	-	-	-	-	-	-	-	-	-	-	-
member	1341	-	-	-	-	-	k99_160096_1	-	-	-	-	-	Bacteria	Firmicutes	Clostridia	Clostridiales	Ruminococcaceae	Ruminococcus	Ruminococcus sp. AM12-48	-	-	-	-	-	-	-	-	-	-	-	-	-	-	-	-	-	-	-	-	-
member	1341	-	-	-	-	-	k99_160096_1	-	-	-	-	-	Bacteria	Firmicutes	Clostridia	Clostridiales	Ruminococcaceae	Ruminococcus	Ruminococcus sp. AM23-1LB	-	-	-	-	-	-	-	-	-	-	-	-	-	-	-	-	-	-	-	-	-
member	1341	-	-	-	-	-	k99_160096_1	-	-	-	-	-	Bacteria	Firmicutes	Clostridia	Clostridiales	Ruminococcaceae	Ruminococcus	Ruminococcus sp. AM27-16	-	-	-	-	-	-	-	-	-	-	-	-	-	-	-	-	-	-	-	-	-
member	1341	-	-	-	-	-	k99_160096_1	-	-	-	-	-	Bacteria	Firmicutes	Clostridia	Clostridiales	Ruminococcaceae	Ruminococcus	Ruminococcus sp. AM32-17LB	-	-	-	-	-	-	-	-	-	-	-	-	-	-	-	-	-	-	-	-	-
member	1341	-	-	-	-	-	k99_160096_1	-	-	-	-	-	Bacteria	Firmicutes	Clostridia	Clostridiales	Ruminococcaceae	Ruminococcus	Ruminococcus sp. AM34-9LB	-	-	-	-	-	-	-	-	-	-	-	-	-	-	-	-	-	-	-	-	-
member	1341	-	-	-	-	-	k99_160096_1	-	-	-	-	-	Bacteria	Firmicutes	Clostridia	Clostridiales	Ruminococcaceae	Ruminococcus	Ruminococcus sp. AM36-17	-	-	-	-	-	-	-	-	-	-	-	-	-	-	-	-	-	-	-	-	-
member	1341	-	-	-	-	-	k99_160096_1	-	-	-	-	-	Bacteria	Firmicutes	Clostridia	Clostridiales	Ruminococcaceae	Ruminococcus	Ruminococcus sp. AM42-10AC	-	-	-	-	-	-	-	-	-	-	-	-	-	-	-	-	-	-	-	-	-
member	1341	-	-	-	-	-	k99_160096_1	-	-	-	-	-	Bacteria	Firmicutes	Clostridia	Clostridiales	Ruminococcaceae	Ruminococcus	Ruminococcus sp. AM46-18	-	-	-	-	-	-	-	-	-	-	-	-	-	-	-	-	-	-	-	-	-
member	1341	-	-	-	-	-	k99_160096_1	-	-	-	-	-	Bacteria	Firmicutes	Clostridia	Clostridiales	Ruminococcaceae	Ruminococcus	Ruminococcus sp. AM50-15BH	-	-	-	-	-	-	-	-	-	-	-	-	-	-	-	-	-	-	-	-	-
member	1341	-	-	-	-	-	k99_160096_1	-	-	-	-	-	Bacteria	Firmicutes	Clostridia	Clostridiales	Ruminococcaceae	Ruminococcus	Ruminococcus sp. CAG:9	-	-	-	-	-	-	-	-	-	-	-	-	-	-	-	-	-	-	-	-	-
member	1341	-	-	-	-	-	k99_160096_1	-	-	-	-	-	Bacteria	Firmicutes	Clostridia	Clostridiales	Ruminococcaceae	Ruminococcus	Ruminococcus sp. OM02-16LB	-	-	-	-	-	-	-	-	-	-	-	-	-	-	-	-	-	-	-	-	-
member	1341	-	-	-	-	-	k99_160096_1	-	-	-	-	-	Bacteria	Firmicutes	Clostridia	Clostridiales	Ruminococcaceae	Ruminococcus	Ruminococcus sp. OM05-7	-	-	-	-	-	-	-	-	-	-	-	-	-	-	-	-	-	-	-	-	-
member	1341	-	-	-	-	-	k99_160096_1	-	-	-	-	-	Bacteria	Firmicutes	Clostridia	Clostridiales	Ruminococcaceae	Ruminococcus	Ruminococcus sp. TF06-23	-	-	-	-	-	-	-	-	-	-	-	-	-	-	-	-	-	-	-	-	-
member	1341	-	-	-	-	-	k99_160096_1	-	-	-	-	-	Bacteria	Firmicutes	Clostridia	Clostridiales	Ruminococcaceae	Ruminococcus	Ruminococcus sp. TF11-2AC	-	-	-	-	-	-	-	-	-	-	-	-	-	-	-	-	-	-	-	-	-
member	1341	-	-	-	-	-	k99_160096_1	-	-	-	-	-	Bacteria	Firmicutes	Clostridia	Clostridiales	Ruminococcaceae	Ruminococcus	unclassified	-	-	-	-	-	-	-	-	-	-	-	-	-	-	-	-	-	-	-	-	-
member	1341	-	-	-	-	-	k99_160096_1	-	-	-	-	-	Bacteria	Firmicutes	Clostridia	Clostridiales	unclassified	unclassified	unclassified	-	-	-	-	-	-	-	-	-	-	-	-	-	-	-	-	-	-	-	-	-
member	1341	-	-	-	-	-	k99_160997_1	cellular processes and signaling	Posttranslational modification, protein turnover, chaperones	0NDGY	Acts as a processive, ATP-dependent zinc metallopeptidase for both cytoplasmic and membrane proteins. Plays a role in the quality control of integral membrane proteins (By similarity)	545696.HOLDEFILI_02854	Bacteria	Firmicutes	Clostridia	Clostridiales	Clostridiaceae	Butyricicoccus	uncultured Butyricicoccus sp.	CL0023	P-loop_NTPase	P-loop containing nucleoside triphosphate hydrolase superfamily	AAA domain (dynein-related subfamily)	PF07728	-	-	-	-	-	-	-	-	-	-	-	-	-	-	-	-
member	1341	-	-	-	-	-	k99_160997_1	-	-	-	-	-	Bacteria	Firmicutes	Clostridia	Clostridiales	Eubacteriaceae	Intestinibacillus	Intestinibacillus sp. Marseille-P4005	-	-	-	-	-	-	-	-	-	-	-	-	-	-	-	-	-	-	-	-	-
member	1341	-	-	-	-	-	k99_169480_3	cellular processes and signaling	Posttranslational modification, protein turnover, chaperones	0NDGY	Acts as a processive, ATP-dependent zinc metallopeptidase for both cytoplasmic and membrane proteins. Plays a role in the quality control of integral membrane proteins (By similarity)	411490.ANACAC_02858	Bacteria	Firmicutes	Clostridia	Clostridiales	Lachnospiraceae	Anaerostipes	Anaerostipes hadrus	CL0671	AAA_lid	AAA+ ATPase lid domain superfamily	AAA+ lid domain	PF17862	-	-	-	-	-	-	-	-	-	-	-	-	-	-	-	-
member	1341	-	-	-	-	-	k99_169745_47	cellular processes and signaling	Posttranslational modification, protein turnover, chaperones	0NDGY	Acts as a processive, ATP-dependent zinc metallopeptidase for both cytoplasmic and membrane proteins. Plays a role in the quality control of integral membrane proteins (By similarity)	411469.EUBHAL_02296	Bacteria	Firmicutes	Clostridia	Clostridiales	Clostridiaceae	Clostridium	Clostridium sp. CAG:62_40_43	CL0023	P-loop_NTPase	P-loop containing nucleoside triphosphate hydrolase superfamily	TIP49 P-loop domain	PF06068	-	-	-	-	-	-	-	-	-	-	-	-	-	-	-	-
member	1341	-	-	-	-	-	k99_172892_1	cellular processes and signaling	Posttranslational modification, protein turnover, chaperones	055HH	Acts as a processive, ATP-dependent zinc metallopeptidase for both cytoplasmic and membrane proteins. Plays a role in the quality control of integral membrane proteins (By similarity)	411477.PARMER_03885	Bacteria	Bacteroidetes	Bacteroidia	Bacteroidales	Barnesiellaceae	Coprobacter	Coprobacter fastidiosus	unclassified	unclassified	unclassified	FtsH Extracellular	PF06480	-	-	-	-	-	-	-	-	-	-	-	-	-	-	-	-
member	1341	-	-	-	-	-	k99_172892_1	-	-	-	-	-	Bacteria	Bacteroidetes	Bacteroidia	Bacteroidales	Tannerellaceae	Tannerella	Tannerella sp. 6_1_58FAA_CT1	-	-	-	-	-	-	-	-	-	-	-	-	-	-	-	-	-	-	-	-	-
member	1341	-	-	-	-	-	k99_172892_1	-	-	-	-	-	Bacteria	Bacteroidetes	Bacteroidia	Bacteroidales	Tannerellaceae	Tannerella	Tannerella sp. AF04-6	-	-	-	-	-	-	-	-	-	-	-	-	-	-	-	-	-	-	-	-	-
member	1341	-	-	-	-	-	k99_172892_1	-	-	-	-	-	Bacteria	Bacteroidetes	Bacteroidia	Bacteroidales	unclassified	unclassified	unclassified	-	-	-	-	-	-	-	-	-	-	-	-	-	-	-	-	-	-	-	-	-
member	1341	-	-	-	-	-	k99_177104_14	cellular processes and signaling	Posttranslational modification, protein turnover, chaperones	0NDGY	Acts as a processive, ATP-dependent zinc metallopeptidase for both cytoplasmic and membrane proteins. Plays a role in the quality control of integral membrane proteins (By similarity)	515620.EUBELI_01683	Bacteria	Firmicutes	Clostridia	Clostridiales	Eubacteriaceae	Eubacterium	[Eubacterium] eligens	unclassified	unclassified	unclassified	FtsH Extracellular	PF06480	-	-	-	-	-	-	-	-	-	-	-	-	-	-	-	-
member	1341	-	-	-	-	-	k99_178539_1	cellular processes and signaling	Posttranslational modification, protein turnover, chaperones	0NDGY	Acts as a processive, ATP-dependent zinc metallopeptidase for both cytoplasmic and membrane proteins. Plays a role in the quality control of integral membrane proteins (By similarity)	693746.OBV_40580	Bacteria	Firmicutes	unclassified	unclassified	unclassified	unclassified	Firmicutes bacterium CAG:129	CL0023	P-loop_NTPase	P-loop containing nucleoside triphosphate hydrolase superfamily	ATPase family associated with various cellular activities (AAA)	PF00004	-	-	-	-	-	-	-	-	-	-	-	-	-	-	-	-
member	1341	-	-	-	-	-	k99_180865_2	cellular processes and signaling	Posttranslational modification, protein turnover, chaperones	0NDGY	Acts as a processive, ATP-dependent zinc metallopeptidase for both cytoplasmic and membrane proteins. Plays a role in the quality control of integral membrane proteins (By similarity)	471875.RUMLAC_00492	Bacteria	Firmicutes	Clostridia	Clostridiales	Ruminococcaceae	Ruminococcus	Ruminococcus lactaris	CL0023	P-loop_NTPase	P-loop containing nucleoside triphosphate hydrolase superfamily	AAA domain (dynein-related subfamily)	PF07728	-	-	-	-	-	-	-	-	-	-	-	-	-	-	-	-
member	1341	-	-	-	-	-	k99_18196_3	cellular processes and signaling	Posttranslational modification, protein turnover, chaperones	0NDGY	Acts as a processive, ATP-dependent zinc metallopeptidase for both cytoplasmic and membrane proteins. Plays a role in the quality control of integral membrane proteins (By similarity)	657323.CK1_12180	Bacteria	Firmicutes	Clostridia	Clostridiales	Lachnospiraceae	Blautia	uncultured Blautia sp.	unclassified	unclassified	unclassified	FtsH Extracellular	PF06480	-	-	-	-	-	-	-	-	-	-	-	-	-	-	-	-
member	1341	-	-	-	-	-	k99_183273_1	cellular processes and signaling	Posttranslational modification, protein turnover, chaperones	0NDGY	Acts as a processive, ATP-dependent zinc metallopeptidase for both cytoplasmic and membrane proteins. Plays a role in the quality control of integral membrane proteins (By similarity)	657323.CK1_12180	Bacteria	Firmicutes	Clostridia	Clostridiales	Lachnospiraceae	Blautia	Blautia obeum	CL0023	P-loop_NTPase	P-loop containing nucleoside triphosphate hydrolase superfamily	ATPase family associated with various cellular activities (AAA)	PF00004	-	-	-	-	-	-	-	-	-	-	-	-	-	-	-	-
member	1341	-	-	-	-	-	k99_183273_1	-	-	-	-	-	Bacteria	Firmicutes	Clostridia	Clostridiales	Lachnospiraceae	Blautia	Blautia sp. BCRC 81119	-	-	-	-	-	-	-	-	-	-	-	-	-	-	-	-	-	-	-	-	-
member	1341	-	-	-	-	-	k99_183273_1	-	-	-	-	-	Bacteria	Firmicutes	Clostridia	Clostridiales	Lachnospiraceae	Blautia	Blautia sp. KLE 1732	-	-	-	-	-	-	-	-	-	-	-	-	-	-	-	-	-	-	-	-	-
member	1341	-	-	-	-	-	k99_183273_1	-	-	-	-	-	Bacteria	Firmicutes	Clostridia	Clostridiales	Lachnospiraceae	Blautia	Blautia sp. SF-50	-	-	-	-	-	-	-	-	-	-	-	-	-	-	-	-	-	-	-	-	-
member	1341	-	-	-	-	-	k99_183273_1	-	-	-	-	-	Bacteria	Firmicutes	Clostridia	Clostridiales	Lachnospiraceae	Blautia	Blautia sp. aa_0143	-	-	-	-	-	-	-	-	-	-	-	-	-	-	-	-	-	-	-	-	-
member	1341	-	-	-	-	-	k99_183273_1	-	-	-	-	-	Bacteria	Firmicutes	Clostridia	Clostridiales	Lachnospiraceae	Blautia	uncultured Blautia sp.	-	-	-	-	-	-	-	-	-	-	-	-	-	-	-	-	-	-	-	-	-
member	1341	-	-	-	-	-	k99_183273_1	-	-	-	-	-	Bacteria	Firmicutes	Clostridia	Clostridiales	Ruminococcaceae	Ruminococcus	Ruminococcus sp. AF17-12	-	-	-	-	-	-	-	-	-	-	-	-	-	-	-	-	-	-	-	-	-
member	1341	-	-	-	-	-	k99_183273_1	-	-	-	-	-	Bacteria	Firmicutes	Clostridia	Clostridiales	Ruminococcaceae	Ruminococcus	Ruminococcus sp. AM23-1	-	-	-	-	-	-	-	-	-	-	-	-	-	-	-	-	-	-	-	-	-
member	1341	-	-	-	-	-	k99_183273_1	-	-	-	-	-	Bacteria	Firmicutes	Clostridia	Clostridiales	Ruminococcaceae	Ruminococcus	Ruminococcus sp. AM26-12LB	-	-	-	-	-	-	-	-	-	-	-	-	-	-	-	-	-	-	-	-	-
member	1341	-	-	-	-	-	k99_183273_1	-	-	-	-	-	Bacteria	Firmicutes	Clostridia	Clostridiales	Ruminococcaceae	Ruminococcus	Ruminococcus sp. CAG:90	-	-	-	-	-	-	-	-	-	-	-	-	-	-	-	-	-	-	-	-	-
member	1341	-	-	-	-	-	k99_183273_1	-	-	-	-	-	Bacteria	Firmicutes	Clostridia	Clostridiales	Ruminococcaceae	Ruminococcus	Ruminococcus sp. SR1/5	-	-	-	-	-	-	-	-	-	-	-	-	-	-	-	-	-	-	-	-	-
member	1341	-	-	-	-	-	k99_183273_1	-	-	-	-	-	Bacteria	Firmicutes	Clostridia	Clostridiales	Ruminococcaceae	Ruminococcus	unclassified	-	-	-	-	-	-	-	-	-	-	-	-	-	-	-	-	-	-	-	-	-
member	1341	-	-	-	-	-	k99_183273_1	-	-	-	-	-	Bacteria	Firmicutes	Clostridia	Clostridiales	unclassified	unclassified	unclassified	-	-	-	-	-	-	-	-	-	-	-	-	-	-	-	-	-	-	-	-	-
member	1341	-	-	-	-	-	k99_186828_27	cellular processes and signaling	Posttranslational modification, protein turnover, chaperones	0NDGY	Acts as a processive, ATP-dependent zinc metallopeptidase for both cytoplasmic and membrane proteins. Plays a role in the quality control of integral membrane proteins (By similarity)	476272.RUMHYD_01507	Bacteria	Firmicutes	Clostridia	Clostridiales	Lachnospiraceae	Blautia	Blautia sp. AF19-1	unclassified	unclassified	unclassified	FtsH Extracellular	PF06480	-	-	-	-	-	-	-	-	-	-	-	-	-	-	-	-
member	1341	-	-	-	-	-	k99_186828_27	-	-	-	-	-	Bacteria	Firmicutes	Clostridia	Clostridiales	Lachnospiraceae	Blautia	Blautia sp. OF09-25XD	-	-	-	-	-	-	-	-	-	-	-	-	-	-	-	-	-	-	-	-	-
member	1341	-	-	-	-	-	k99_186828_27	-	-	-	-	-	Bacteria	Firmicutes	Clostridia	Clostridiales	Lachnospiraceae	Blautia	Blautia sp. OF11-22	-	-	-	-	-	-	-	-	-	-	-	-	-	-	-	-	-	-	-	-	-
member	1341	-	-	-	-	-	k99_186828_27	-	-	-	-	-	Bacteria	Firmicutes	Clostridia	Clostridiales	Lachnospiraceae	Blautia	unclassified	-	-	-	-	-	-	-	-	-	-	-	-	-	-	-	-	-	-	-	-	-
member	1341	-	-	-	-	-	k99_187101_22	cellular processes and signaling	Posttranslational modification, protein turnover, chaperones	0NDGY	Acts as a processive, ATP-dependent zinc metallopeptidase for both cytoplasmic and membrane proteins. Plays a role in the quality control of integral membrane proteins (By similarity)	658088.HMPREF0987_01627	Bacteria	Firmicutes	unclassified	unclassified	unclassified	unclassified	Firmicutes bacterium AF25-13AC	unclassified	unclassified	unclassified	FtsH Extracellular	PF06480	-	-	-	-	-	-	-	-	-	-	-	-	-	-	-	-
member	1341	-	-	-	-	-	k99_187101_22	-	-	-	-	-	Bacteria	Firmicutes	unclassified	unclassified	unclassified	unclassified	unclassified	-	-	-	-	-	-	-	-	-	-	-	-	-	-	-	-	-	-	-	-	-
member	1341	-	-	-	-	-	k99_187564_1	cellular processes and signaling	Posttranslational modification, protein turnover, chaperones	0NDGY	Acts as a processive, ATP-dependent zinc metallopeptidase for both cytoplasmic and membrane proteins. Plays a role in the quality control of integral membrane proteins (By similarity)	411460.RUMTOR_00813	Bacteria	Firmicutes	Clostridia	Clostridiales	Lachnospiraceae	Blautia	[Ruminococcus] torques	unclassified	unclassified	unclassified	FtsH Extracellular	PF06480	-	-	-	-	-	-	-	-	-	-	-	-	-	-	-	-
member	1341	-	-	-	-	-	k99_187564_1	-	-	-	-	-	Bacteria	Firmicutes	Clostridia	Clostridiales	Lachnospiraceae	unclassified	Lachnospiraceae bacterium 3_1_46FAA	-	-	-	-	-	-	-	-	-	-	-	-	-	-	-	-	-	-	-	-	-
member	1341	-	-	-	-	-	k99_187564_1	-	-	-	-	-	Bacteria	Firmicutes	Clostridia	Clostridiales	Ruminococcaceae	Ruminococcus	[Ruminococcus] torques CAG:61	-	-	-	-	-	-	-	-	-	-	-	-	-	-	-	-	-	-	-	-	-
member	1341	-	-	-	-	-	k99_188915_1	cellular processes and signaling	Posttranslational modification, protein turnover, chaperones	0NDGY	Acts as a processive, ATP-dependent zinc metallopeptidase for both cytoplasmic and membrane proteins. Plays a role in the quality control of integral membrane proteins (By similarity)	903814.ELI_2600	Bacteria	Firmicutes	Clostridia	Clostridiales	unclassified	unclassified	Clostridiales bacterium Marseille-P2846	unclassified	unclassified	unclassified	FtsH Extracellular	PF06480	-	-	-	-	-	-	-	-	-	-	-	-	-	-	-	-
member	1341	-	-	-	-	-	k99_189_12	cellular processes and signaling	Posttranslational modification, protein turnover, chaperones	055HH	Acts as a processive, ATP-dependent zinc metallopeptidase for both cytoplasmic and membrane proteins. Plays a role in the quality control of integral membrane proteins (By similarity)	435591.BDI_1854	Bacteria	Bacteroidetes	Bacteroidia	Bacteroidales	Barnesiellaceae	Barnesiella	Barnesiella intestinihominis	unclassified	unclassified	unclassified	FtsH Extracellular	PF06480	-	-	-	-	-	-	-	-	-	-	-	-	-	-	-	-
member	1341	-	-	-	-	-	k99_192430_2	cellular processes and signaling	Posttranslational modification, protein turnover, chaperones	0NDGY	Acts as a processive, ATP-dependent zinc metallopeptidase for both cytoplasmic and membrane proteins. Plays a role in the quality control of integral membrane proteins (By similarity)	742740.HMPREF9474_02932	Bacteria	Firmicutes	Clostridia	Clostridiales	Clostridiaceae	Clostridium	Clostridium sp. AF27-5AA	unclassified	unclassified	unclassified	FtsH Extracellular	PF06480	-	-	-	-	-	-	-	-	-	-	-	-	-	-	-	-
member	1341	-	-	-	-	-	k99_192430_2	-	-	-	-	-	Bacteria	Firmicutes	Clostridia	Clostridiales	Clostridiaceae	Clostridium	Clostridium sp. AM48-13	-	-	-	-	-	-	-	-	-	-	-	-	-	-	-	-	-	-	-	-	-
member	1341	-	-	-	-	-	k99_192430_2	-	-	-	-	-	Bacteria	Firmicutes	Clostridia	Clostridiales	Clostridiaceae	Clostridium	Clostridium sp. TF11-13AC	-	-	-	-	-	-	-	-	-	-	-	-	-	-	-	-	-	-	-	-	-
member	1341	-	-	-	-	-	k99_192430_2	-	-	-	-	-	Bacteria	Firmicutes	Clostridia	Clostridiales	Clostridiaceae	Clostridium	unclassified	-	-	-	-	-	-	-	-	-	-	-	-	-	-	-	-	-	-	-	-	-
member	1341	-	-	-	-	-	k99_193795_1	cellular processes and signaling	Posttranslational modification, protein turnover, chaperones	0NDGY	Acts as a processive, ATP-dependent zinc metallopeptidase for both cytoplasmic and membrane proteins. Plays a role in the quality control of integral membrane proteins (By similarity)	411461.DORFOR_00714	Bacteria	Firmicutes	Clostridia	Clostridiales	Lachnospiraceae	Dorea	Dorea formicigenerans	CL0671	AAA_lid	AAA+ ATPase lid domain superfamily	AAA+ lid domain	PF17862	-	-	-	-	-	-	-	-	-	-	-	-	-	-	-	-
member	1341	-	-	-	-	-	k99_193795_1	-	-	-	-	-	Bacteria	Firmicutes	Clostridia	Clostridiales	Lachnospiraceae	Dorea	Dorea formicigenerans CAG:28	-	-	-	-	-	-	-	-	-	-	-	-	-	-	-	-	-	-	-	-	-
member	1341	-	-	-	-	-	k99_193795_1	-	-	-	-	-	Bacteria	Firmicutes	Clostridia	Clostridiales	Lachnospiraceae	Dorea	Dorea sp. Marseille-P4042	-	-	-	-	-	-	-	-	-	-	-	-	-	-	-	-	-	-	-	-	-
member	1341	-	-	-	-	-	k99_193795_1	-	-	-	-	-	Bacteria	Firmicutes	Clostridia	Clostridiales	Lachnospiraceae	Dorea	unclassified	-	-	-	-	-	-	-	-	-	-	-	-	-	-	-	-	-	-	-	-	-
member	1341	-	-	-	-	-	k99_198201_9	cellular processes and signaling	Posttranslational modification, protein turnover, chaperones	0NDGY	Acts as a processive, ATP-dependent zinc metallopeptidase for both cytoplasmic and membrane proteins. Plays a role in the quality control of integral membrane proteins (By similarity)	245014.CK3_13390	Bacteria	Firmicutes	Clostridia	Clostridiales	Clostridiaceae	Clostridium	Clostridium sp. OF03-18AA	unclassified	unclassified	unclassified	FtsH Extracellular	PF06480	-	-	-	-	-	-	-	-	-	-	-	-	-	-	-	-
member	1341	-	-	-	-	-	k99_198201_9	-	-	-	-	-	Bacteria	Firmicutes	Clostridia	Clostridiales	Clostridiaceae	Clostridium	uncultured Clostridium sp.	-	-	-	-	-	-	-	-	-	-	-	-	-	-	-	-	-	-	-	-	-
member	1341	-	-	-	-	-	k99_201992_1	cellular processes and signaling	Posttranslational modification, protein turnover, chaperones	0NDGY	Acts as a processive, ATP-dependent zinc metallopeptidase for both cytoplasmic and membrane proteins. Plays a role in the quality control of integral membrane proteins (By similarity)	411470.RUMGNA_02578	Bacteria	Firmicutes	Clostridia	Clostridiales	Lachnospiraceae	Blautia	[Ruminococcus] gnavus	CL0671	AAA_lid	AAA+ ATPase lid domain superfamily	AAA+ lid domain	PF17862	-	-	-	-	-	-	-	-	-	-	-	-	-	-	-	-
member	1341	-	-	-	-	-	k99_203341_96	cellular processes and signaling	Posttranslational modification, protein turnover, chaperones	0NDGY	Acts as a processive, ATP-dependent zinc metallopeptidase for both cytoplasmic and membrane proteins. Plays a role in the quality control of integral membrane proteins (By similarity)	515620.EUBELI_01683	Bacteria	Bacteroidetes	Bacteroidia	Bacteroidales	Bacteroidaceae	Bacteroides	Bacteroides galacturonicus	CL0671	AAA_lid	AAA+ ATPase lid domain superfamily	AAA+ lid domain	PF17862	-	-	-	-	-	-	-	-	-	-	-	-	-	-	-	-
member	1341	-	-	-	-	-	k99_203341_96	-	-	-	-	-	Bacteria	Firmicutes	Clostridia	Clostridiales	Lachnospiraceae	Lachnospira	Lachnospira pectinoschiza	-	-	-	-	-	-	-	-	-	-	-	-	-	-	-	-	-	-	-	-	-
member	1341	-	-	-	-	-	k99_210260_1	cellular processes and signaling	Posttranslational modification, protein turnover, chaperones	0NDGY	Acts as a processive, ATP-dependent zinc metallopeptidase for both cytoplasmic and membrane proteins. Plays a role in the quality control of integral membrane proteins (By similarity)	411467.BACCAP_01420	Bacteria	Firmicutes	unclassified	unclassified	unclassified	unclassified	Firmicutes bacterium CAG:124	CL0671	AAA_lid	AAA+ ATPase lid domain superfamily	AAA+ lid domain	PF17862	-	-	-	-	-	-	-	-	-	-	-	-	-	-	-	-
member	1341	-	-	-	-	-	k99_21078_11	cellular processes and signaling	Posttranslational modification, protein turnover, chaperones	055HH	Acts as a processive, ATP-dependent zinc metallopeptidase for both cytoplasmic and membrane proteins. Plays a role in the quality control of integral membrane proteins (By similarity)	445970.ALIPUT_01377	Bacteria	Bacteroidetes	Bacteroidia	Bacteroidales	Rikenellaceae	Alistipes	Alistipes putredinis	CL0671	AAA_lid	AAA+ ATPase lid domain superfamily	AAA+ lid domain	PF17862	-	-	-	-	-	-	-	-	-	-	-	-	-	-	-	-
member	1341	-	-	-	-	-	k99_210919_12	cellular processes and signaling	Posttranslational modification, protein turnover, chaperones	055HH	Acts as a processive, ATP-dependent zinc metallopeptidase for both cytoplasmic and membrane proteins. Plays a role in the quality control of integral membrane proteins (By similarity)	435591.BDI_1854	Bacteria	Bacteroidetes	Bacteroidia	Bacteroidales	Tannerellaceae	Parabacteroides	Parabacteroides distasonis	CL0671	AAA_lid	AAA+ ATPase lid domain superfamily	AAA+ lid domain	PF17862	-	-	-	-	-	-	-	-	-	-	-	-	-	-	-	-
member	1341	-	-	-	-	-	k99_210919_12	-	-	-	-	-	Bacteria	Bacteroidetes	Bacteroidia	Bacteroidales	Tannerellaceae	Parabacteroides	Parabacteroides sp. D13	-	-	-	-	-	-	-	-	-	-	-	-	-	-	-	-	-	-	-	-	-
member	1341	-	-	-	-	-	k99_210919_12	-	-	-	-	-	Bacteria	Bacteroidetes	Bacteroidia	Bacteroidales	Tannerellaceae	Parabacteroides	Parabacteroides sp. OF01-14	-	-	-	-	-	-	-	-	-	-	-	-	-	-	-	-	-	-	-	-	-
member	1341	-	-	-	-	-	k99_210919_12	-	-	-	-	-	Bacteria	Bacteroidetes	Bacteroidia	Bacteroidales	unclassified	unclassified	unclassified	-	-	-	-	-	-	-	-	-	-	-	-	-	-	-	-	-	-	-	-	-
member	1341	-	-	-	-	-	k99_212134_4	cellular processes and signaling	Posttranslational modification, protein turnover, chaperones	0NDGY	Acts as a processive, ATP-dependent zinc metallopeptidase for both cytoplasmic and membrane proteins. Plays a role in the quality control of integral membrane proteins (By similarity)	658086.HMPREF0994_01655	Bacteria	Firmicutes	Clostridia	Clostridiales	Clostridiaceae	Clostridium	Clostridium sp. AM34-9AC	unclassified	unclassified	unclassified	FtsH Extracellular	PF06480	-	-	-	-	-	-	-	-	-	-	-	-	-	-	-	-
member	1341	-	-	-	-	-	k99_212134_4	-	-	-	-	-	Bacteria	Firmicutes	Clostridia	Clostridiales	Clostridiaceae	Clostridium	Clostridium sp. TF08-15	-	-	-	-	-	-	-	-	-	-	-	-	-	-	-	-	-	-	-	-	-
member	1341	-	-	-	-	-	k99_212134_4	-	-	-	-	-	Bacteria	Firmicutes	Clostridia	Clostridiales	Clostridiaceae	Clostridium	unclassified	-	-	-	-	-	-	-	-	-	-	-	-	-	-	-	-	-	-	-	-	-
member	1341	-	-	-	-	-	k99_212734_1	cellular processes and signaling	Posttranslational modification, protein turnover, chaperones	0NDGY	Acts as a processive, ATP-dependent zinc metallopeptidase for both cytoplasmic and membrane proteins. Plays a role in the quality control of integral membrane proteins (By similarity)	518637.EUBIFOR_01735	Bacteria	Firmicutes	Erysipelotrichia	Erysipelotrichales	Erysipelotrichaceae	Merdibacter	Merdibacter massiliensis	CL0023	P-loop_NTPase	P-loop containing nucleoside triphosphate hydrolase superfamily	TIP49 P-loop domain	PF06068	-	-	-	-	-	-	-	-	-	-	-	-	-	-	-	-
member	1341	-	-	-	-	-	k99_220013_1	cellular processes and signaling	Posttranslational modification, protein turnover, chaperones	0NDGY	Acts as a processive, ATP-dependent zinc metallopeptidase for both cytoplasmic and membrane proteins. Plays a role in the quality control of integral membrane proteins (By similarity)	693746.OBV_40580	Bacteria	Firmicutes	Clostridia	Clostridiales	Oscillospiraceae	Oscillibacter	Oscillibacter sp. KLE 1728	unclassified	unclassified	unclassified	FtsH Extracellular	PF06480	-	-	-	-	-	-	-	-	-	-	-	-	-	-	-	-
member	1341	-	-	-	-	-	k99_220013_1	-	-	-	-	-	Bacteria	Firmicutes	Clostridia	Clostridiales	Oscillospiraceae	Oscillibacter	Oscillibacter sp. KLE 1745	-	-	-	-	-	-	-	-	-	-	-	-	-	-	-	-	-	-	-	-	-
member	1341	-	-	-	-	-	k99_220013_1	-	-	-	-	-	Bacteria	Firmicutes	Clostridia	Clostridiales	Oscillospiraceae	Oscillibacter	unclassified	-	-	-	-	-	-	-	-	-	-	-	-	-	-	-	-	-	-	-	-	-
member	1341	-	-	-	-	-	k99_222597_1	cellular processes and signaling	Posttranslational modification, protein turnover, chaperones	0NDGY	Acts as a processive, ATP-dependent zinc metallopeptidase for both cytoplasmic and membrane proteins. Plays a role in the quality control of integral membrane proteins (By similarity)	457412.RSAG_01230	Bacteria	Firmicutes	Clostridia	Clostridiales	Ruminococcaceae	Ruminococcus	Ruminococcus sp. AM34-9LB	unclassified	unclassified	unclassified	FtsH Extracellular	PF06480	-	-	-	-	-	-	-	-	-	-	-	-	-	-	-	-
member	1341	-	-	-	-	-	k99_223864_11	cellular processes and signaling	Posttranslational modification, protein turnover, chaperones	055HH	Acts as a processive, ATP-dependent zinc metallopeptidase for both cytoplasmic and membrane proteins. Plays a role in the quality control of integral membrane proteins (By similarity)	435590.BVU_1920	Bacteria	Bacteroidetes	Bacteroidia	Bacteroidales	Bacteroidaceae	Bacteroides	Bacteroides dorei	CL0671	AAA_lid	AAA+ ATPase lid domain superfamily	AAA+ lid domain	PF17862	-	-	-	-	-	-	-	-	-	-	-	-	-	-	-	-
member	1341	-	-	-	-	-	k99_223864_11	-	-	-	-	-	Bacteria	Bacteroidetes	Bacteroidia	Bacteroidales	Bacteroidaceae	Bacteroides	Bacteroides vulgatus	-	-	-	-	-	-	-	-	-	-	-	-	-	-	-	-	-	-	-	-	-
member	1341	-	-	-	-	-	k99_223864_11	-	-	-	-	-	Bacteria	Bacteroidetes	Bacteroidia	Bacteroidales	Bacteroidaceae	Bacteroides	unclassified	-	-	-	-	-	-	-	-	-	-	-	-	-	-	-	-	-	-	-	-	-
member	1341	-	-	-	-	-	k99_225039_1	cellular processes and signaling	Posttranslational modification, protein turnover, chaperones	0NDGY	Acts as a processive, ATP-dependent zinc metallopeptidase for both cytoplasmic and membrane proteins. Plays a role in the quality control of integral membrane proteins (By similarity)	411460.RUMTOR_00937	Bacteria	Firmicutes	Clostridia	Clostridiales	Clostridiaceae	unclassified	Clostridiaceae bacterium AF18-31LB	CL0671	AAA_lid	AAA+ ATPase lid domain superfamily	AAA+ lid domain	PF17862	-	-	-	-	-	-	-	-	-	-	-	-	-	-	-	-
member	1341	-	-	-	-	-	k99_225039_1	-	-	-	-	-	Bacteria	Firmicutes	Clostridia	Clostridiales	Clostridiaceae	unclassified	Clostridiaceae bacterium AM27-36LB	-	-	-	-	-	-	-	-	-	-	-	-	-	-	-	-	-	-	-	-	-
member	1341	-	-	-	-	-	k99_225039_1	-	-	-	-	-	Bacteria	Firmicutes	Clostridia	Clostridiales	unclassified	unclassified	Clostridiales bacterium AM23-16LB	-	-	-	-	-	-	-	-	-	-	-	-	-	-	-	-	-	-	-	-	-
member	1341	-	-	-	-	-	k99_225039_1	-	-	-	-	-	Bacteria	Firmicutes	Clostridia	Clostridiales	unclassified	unclassified	unclassified	-	-	-	-	-	-	-	-	-	-	-	-	-	-	-	-	-	-	-	-	-
member	1341	-	-	-	-	-	k99_231359_11	cellular processes and signaling	Posttranslational modification, protein turnover, chaperones	0NDGY	Acts as a processive, ATP-dependent zinc metallopeptidase for both cytoplasmic and membrane proteins. Plays a role in the quality control of integral membrane proteins (By similarity)	552398.HMPREF0866_02595	Bacteria	Firmicutes	Clostridia	Clostridiales	unclassified	Lawsonibacter	Lawsonibacter asaccharolyticus	CL0023	P-loop_NTPase	P-loop containing nucleoside triphosphate hydrolase superfamily	AAA domain (dynein-related subfamily)	PF07728	-	-	-	-	-	-	-	-	-	-	-	-	-	-	-	-
member	1341	-	-	-	-	-	k99_231359_11	-	-	-	-	-	Bacteria	Firmicutes	Clostridia	Clostridiales	unclassified	unclassified	unclassified	-	-	-	-	-	-	-	-	-	-	-	-	-	-	-	-	-	-	-	-	-
member	1341	-	-	-	-	-	k99_233073_2	cellular processes and signaling	Posttranslational modification, protein turnover, chaperones	0NDGY	Acts as a processive, ATP-dependent zinc metallopeptidase for both cytoplasmic and membrane proteins. Plays a role in the quality control of integral membrane proteins (By similarity)	693746.OBV_40580	Bacteria	Firmicutes	Clostridia	Clostridiales	unclassified	Evtepia	Evtepia gabavorous	CL0023	P-loop_NTPase	P-loop containing nucleoside triphosphate hydrolase superfamily	Holliday junction DNA helicase RuvB P-loop domain	PF05496	-	-	-	-	-	-	-	-	-	-	-	-	-	-	-	-
member	1341	-	-	-	-	-	k99_235054_49	cellular processes and signaling	Posttranslational modification, protein turnover, chaperones	0NDGY	Acts as a processive, ATP-dependent zinc metallopeptidase for both cytoplasmic and membrane proteins. Plays a role in the quality control of integral membrane proteins (By similarity)	478749.BRYFOR_05899	Bacteria	Firmicutes	Clostridia	Clostridiales	Ruminococcaceae	Ruminococcus	uncultured Ruminococcus sp.	unclassified	unclassified	unclassified	FtsH Extracellular	PF06480	-	-	-	-	-	-	-	-	-	-	-	-	-	-	-	-
member	1341	-	-	-	-	-	k99_236091_4	cellular processes and signaling	Posttranslational modification, protein turnover, chaperones	COG0465	Acts as a processive, ATP-dependent zinc metallopeptidase for both cytoplasmic and membrane proteins. Plays a role in the quality control of integral membrane proteins (By similarity)	411903.COLAER_00094	Bacteria	Actinobacteria	Coriobacteriia	Coriobacteriales	Coriobacteriaceae	Collinsella	Collinsella aerofaciens	CL0023	P-loop_NTPase	P-loop containing nucleoside triphosphate hydrolase superfamily	Holliday junction DNA helicase RuvB P-loop domain	PF05496	-	-	-	-	-	-	-	-	-	-	-	-	-	-	-	-
member	1341	-	-	-	-	-	k99_238195_11	cellular processes and signaling	Posttranslational modification, protein turnover, chaperones	0NDGY	Acts as a processive, ATP-dependent zinc metallopeptidase for both cytoplasmic and membrane proteins. Plays a role in the quality control of integral membrane proteins (By similarity)	657323.CK1_20360	Bacteria	Firmicutes	Clostridia	Clostridiales	Ruminococcaceae	Ruminococcus	Ruminococcus sp. AM36-2AA	CL0023	P-loop_NTPase	P-loop containing nucleoside triphosphate hydrolase superfamily	TIP49 P-loop domain	PF06068	-	-	-	-	-	-	-	-	-	-	-	-	-	-	-	-
member	1341	-	-	-	-	-	k99_238195_11	-	-	-	-	-	Bacteria	Firmicutes	Clostridia	Clostridiales	Ruminococcaceae	Ruminococcus	Ruminococcus sp. AM36-5	-	-	-	-	-	-	-	-	-	-	-	-	-	-	-	-	-	-	-	-	-
member	1341	-	-	-	-	-	k99_238195_11	-	-	-	-	-	Bacteria	Firmicutes	Clostridia	Clostridiales	Ruminococcaceae	Ruminococcus	Ruminococcus sp. AM41-10BH	-	-	-	-	-	-	-	-	-	-	-	-	-	-	-	-	-	-	-	-	-
member	1341	-	-	-	-	-	k99_238195_11	-	-	-	-	-	Bacteria	Firmicutes	Clostridia	Clostridiales	Ruminococcaceae	Ruminococcus	Ruminococcus sp. OF03-6AA	-	-	-	-	-	-	-	-	-	-	-	-	-	-	-	-	-	-	-	-	-
member	1341	-	-	-	-	-	k99_238195_11	-	-	-	-	-	Bacteria	Firmicutes	Clostridia	Clostridiales	Ruminococcaceae	Ruminococcus	unclassified	-	-	-	-	-	-	-	-	-	-	-	-	-	-	-	-	-	-	-	-	-
member	1341	-	-	-	-	-	k99_238622_97	cellular processes and signaling	Posttranslational modification, protein turnover, chaperones	055HH	Acts as a processive, ATP-dependent zinc metallopeptidase for both cytoplasmic and membrane proteins. Plays a role in the quality control of integral membrane proteins (By similarity)	717959.AL1_29640	Bacteria	Bacteroidetes	Bacteroidia	Bacteroidales	Rikenellaceae	Alistipes	Alistipes finegoldii	unclassified	unclassified	unclassified	FtsH Extracellular	PF06480	-	-	-	-	-	-	-	-	-	-	-	-	-	-	-	-
member	1341	-	-	-	-	-	k99_240300_1	cellular processes and signaling	Posttranslational modification, protein turnover, chaperones	0NDGY	Acts as a processive, ATP-dependent zinc metallopeptidase for both cytoplasmic and membrane proteins. Plays a role in the quality control of integral membrane proteins (By similarity)	742740.HMPREF9474_03094	Bacteria	Firmicutes	Clostridia	Clostridiales	Clostridiaceae	Clostridium	Clostridium sp. AF02-29	CL0671	AAA_lid	AAA+ ATPase lid domain superfamily	AAA+ lid domain	PF17862	-	-	-	-	-	-	-	-	-	-	-	-	-	-	-	-
member	1341	-	-	-	-	-	k99_240300_1	-	-	-	-	-	Bacteria	Firmicutes	Clostridia	Clostridiales	Clostridiaceae	Clostridium	Clostridium sp. AF12-41	-	-	-	-	-	-	-	-	-	-	-	-	-	-	-	-	-	-	-	-	-
member	1341	-	-	-	-	-	k99_240300_1	-	-	-	-	-	Bacteria	Firmicutes	Clostridia	Clostridiales	Clostridiaceae	Clostridium	Clostridium sp. AF22-10	-	-	-	-	-	-	-	-	-	-	-	-	-	-	-	-	-	-	-	-	-
member	1341	-	-	-	-	-	k99_240300_1	-	-	-	-	-	Bacteria	Firmicutes	Clostridia	Clostridiales	Clostridiaceae	Clostridium	Clostridium sp. AF24-2LB	-	-	-	-	-	-	-	-	-	-	-	-	-	-	-	-	-	-	-	-	-
member	1341	-	-	-	-	-	k99_240300_1	-	-	-	-	-	Bacteria	Firmicutes	Clostridia	Clostridiales	Clostridiaceae	Clostridium	Clostridium sp. AF27-5AA	-	-	-	-	-	-	-	-	-	-	-	-	-	-	-	-	-	-	-	-	-
member	1341	-	-	-	-	-	k99_240300_1	-	-	-	-	-	Bacteria	Firmicutes	Clostridia	Clostridiales	Clostridiaceae	Clostridium	Clostridium sp. AF29-8BH	-	-	-	-	-	-	-	-	-	-	-	-	-	-	-	-	-	-	-	-	-
member	1341	-	-	-	-	-	k99_240300_1	-	-	-	-	-	Bacteria	Firmicutes	Clostridia	Clostridiales	Clostridiaceae	Clostridium	Clostridium sp. AF32-7AC	-	-	-	-	-	-	-	-	-	-	-	-	-	-	-	-	-	-	-	-	-
member	1341	-	-	-	-	-	k99_240300_1	-	-	-	-	-	Bacteria	Firmicutes	Clostridia	Clostridiales	Clostridiaceae	Clostridium	Clostridium sp. AF35-15	-	-	-	-	-	-	-	-	-	-	-	-	-	-	-	-	-	-	-	-	-
member	1341	-	-	-	-	-	k99_240300_1	-	-	-	-	-	Bacteria	Firmicutes	Clostridia	Clostridiales	Clostridiaceae	Clostridium	Clostridium sp. AF37-7	-	-	-	-	-	-	-	-	-	-	-	-	-	-	-	-	-	-	-	-	-
member	1341	-	-	-	-	-	k99_240300_1	-	-	-	-	-	Bacteria	Firmicutes	Clostridia	Clostridiales	Clostridiaceae	Clostridium	Clostridium sp. AF50-3	-	-	-	-	-	-	-	-	-	-	-	-	-	-	-	-	-	-	-	-	-
member	1341	-	-	-	-	-	k99_240300_1	-	-	-	-	-	Bacteria	Firmicutes	Clostridia	Clostridiales	Clostridiaceae	Clostridium	Clostridium sp. AM18-55	-	-	-	-	-	-	-	-	-	-	-	-	-	-	-	-	-	-	-	-	-
member	1341	-	-	-	-	-	k99_240300_1	-	-	-	-	-	Bacteria	Firmicutes	Clostridia	Clostridiales	Clostridiaceae	Clostridium	Clostridium sp. AM28-20LB	-	-	-	-	-	-	-	-	-	-	-	-	-	-	-	-	-	-	-	-	-
member	1341	-	-	-	-	-	k99_240300_1	-	-	-	-	-	Bacteria	Firmicutes	Clostridia	Clostridiales	Clostridiaceae	Clostridium	Clostridium sp. AM43-3BH	-	-	-	-	-	-	-	-	-	-	-	-	-	-	-	-	-	-	-	-	-
member	1341	-	-	-	-	-	k99_240300_1	-	-	-	-	-	Bacteria	Firmicutes	Clostridia	Clostridiales	Clostridiaceae	Clostridium	Clostridium sp. AM48-13	-	-	-	-	-	-	-	-	-	-	-	-	-	-	-	-	-	-	-	-	-
member	1341	-	-	-	-	-	k99_240300_1	-	-	-	-	-	Bacteria	Firmicutes	Clostridia	Clostridiales	Clostridiaceae	Clostridium	Clostridium sp. OM04-7	-	-	-	-	-	-	-	-	-	-	-	-	-	-	-	-	-	-	-	-	-
member	1341	-	-	-	-	-	k99_240300_1	-	-	-	-	-	Bacteria	Firmicutes	Clostridia	Clostridiales	Clostridiaceae	Clostridium	Clostridium sp. OM05-5BH	-	-	-	-	-	-	-	-	-	-	-	-	-	-	-	-	-	-	-	-	-
member	1341	-	-	-	-	-	k99_240300_1	-	-	-	-	-	Bacteria	Firmicutes	Clostridia	Clostridiales	Clostridiaceae	Clostridium	Clostridium sp. TF06-15AC	-	-	-	-	-	-	-	-	-	-	-	-	-	-	-	-	-	-	-	-	-
member	1341	-	-	-	-	-	k99_240300_1	-	-	-	-	-	Bacteria	Firmicutes	Clostridia	Clostridiales	Clostridiaceae	Clostridium	unclassified	-	-	-	-	-	-	-	-	-	-	-	-	-	-	-	-	-	-	-	-	-
member	1341	-	-	-	-	-	k99_247138_1	cellular processes and signaling	Posttranslational modification, protein turnover, chaperones	0NDGY	Acts as a processive, ATP-dependent zinc metallopeptidase for both cytoplasmic and membrane proteins. Plays a role in the quality control of integral membrane proteins (By similarity)	657323.CK1_12180	Bacteria	Firmicutes	Clostridia	Clostridiales	Ruminococcaceae	Ruminococcus	Ruminococcus sp. CAG:17	unclassified	unclassified	unclassified	FtsH Extracellular	PF06480	-	-	-	-	-	-	-	-	-	-	-	-	-	-	-	-
member	1341	-	-	-	-	-	k99_249445_13	cellular processes and signaling	Posttranslational modification, protein turnover, chaperones	0NDGY	Acts as a processive, ATP-dependent zinc metallopeptidase for both cytoplasmic and membrane proteins. Plays a role in the quality control of integral membrane proteins (By similarity)	552398.HMPREF0866_01771	Bacteria	Firmicutes	Clostridia	Clostridiales	unclassified	Lawsonibacter	Lawsonibacter asaccharolyticus	CL0671	AAA_lid	AAA+ ATPase lid domain superfamily	AAA+ lid domain	PF17862	-	-	-	-	-	-	-	-	-	-	-	-	-	-	-	-
member	1341	-	-	-	-	-	k99_249818_1	cellular processes and signaling	Posttranslational modification, protein turnover, chaperones	0NDGY	Acts as a processive, ATP-dependent zinc metallopeptidase for both cytoplasmic and membrane proteins. Plays a role in the quality control of integral membrane proteins (By similarity)	657323.CK1_20360	Bacteria	Firmicutes	Clostridia	Clostridiales	Lachnospiraceae	Blautia	uncultured Blautia sp.	unclassified	unclassified	unclassified	FtsH Extracellular	PF06480	-	-	-	-	-	-	-	-	-	-	-	-	-	-	-	-
member	1341	-	-	-	-	-	k99_250063_1	cellular processes and signaling	Posttranslational modification, protein turnover, chaperones	0NDGY	Acts as a processive, ATP-dependent zinc metallopeptidase for both cytoplasmic and membrane proteins. Plays a role in the quality control of integral membrane proteins (By similarity)	592010.GCWU000182_01156	Bacteria	Firmicutes	Clostridia	Clostridiales	Clostridiaceae	Clostridium	Clostridium sp. AM49-4BH	unclassified	unclassified	unclassified	FtsH Extracellular	PF06480	-	-	-	-	-	-	-	-	-	-	-	-	-	-	-	-
member	1341	-	-	-	-	-	k99_250063_1	-	-	-	-	-	Bacteria	Firmicutes	Clostridia	Clostridiales	Clostridiaceae	Clostridium	Clostridium sp. OM05-6BH	-	-	-	-	-	-	-	-	-	-	-	-	-	-	-	-	-	-	-	-	-
member	1341	-	-	-	-	-	k99_250063_1	-	-	-	-	-	Bacteria	Firmicutes	Clostridia	Clostridiales	Clostridiaceae	Clostridium	Clostridium sp. OM05-9BH	-	-	-	-	-	-	-	-	-	-	-	-	-	-	-	-	-	-	-	-	-
member	1341	-	-	-	-	-	k99_250063_1	-	-	-	-	-	Bacteria	Firmicutes	Clostridia	Clostridiales	Clostridiaceae	Clostridium	unclassified	-	-	-	-	-	-	-	-	-	-	-	-	-	-	-	-	-	-	-	-	-
member	1341	-	-	-	-	-	k99_251413_2	cellular processes and signaling	Posttranslational modification, protein turnover, chaperones	0NDGY	Acts as a processive, ATP-dependent zinc metallopeptidase for both cytoplasmic and membrane proteins. Plays a role in the quality control of integral membrane proteins (By similarity)	658086.HMPREF0994_01655	Bacteria	Firmicutes	Clostridia	Clostridiales	Clostridiaceae	Clostridium	uncultured Clostridium sp.	CL0671	AAA_lid	AAA+ ATPase lid domain superfamily	AAA+ lid domain	PF17862	-	-	-	-	-	-	-	-	-	-	-	-	-	-	-	-
member	1341	-	-	-	-	-	k99_254792_4	cellular processes and signaling	Posttranslational modification, protein turnover, chaperones	0NDGY	Acts as a processive, ATP-dependent zinc metallopeptidase for both cytoplasmic and membrane proteins. Plays a role in the quality control of integral membrane proteins (By similarity)	483218.BACPEC_03014	Bacteria	Firmicutes	Clostridia	Clostridiales	unclassified	unclassified	Clostridiales bacterium	unclassified	unclassified	unclassified	FtsH Extracellular	PF06480	-	-	-	-	-	-	-	-	-	-	-	-	-	-	-	-
member	1341	-	-	-	-	-	k99_255563_11	cellular processes and signaling	Posttranslational modification, protein turnover, chaperones	055HH	Acts as a processive, ATP-dependent zinc metallopeptidase for both cytoplasmic and membrane proteins. Plays a role in the quality control of integral membrane proteins (By similarity)	908612.HMPREF9720_1060	Bacteria	Bacteroidetes	Bacteroidia	Bacteroidales	Rikenellaceae	Alistipes	Alistipes obesi	unclassified	unclassified	unclassified	FtsH Extracellular	PF06480	-	-	-	-	-	-	-	-	-	-	-	-	-	-	-	-
member	1341	-	-	-	-	-	k99_255563_11	-	-	-	-	-	Bacteria	Bacteroidetes	Bacteroidia	Bacteroidales	Rikenellaceae	Alistipes	Alistipes sp. 5CBH24	-	-	-	-	-	-	-	-	-	-	-	-	-	-	-	-	-	-	-	-	-
member	1341	-	-	-	-	-	k99_255563_11	-	-	-	-	-	Bacteria	Bacteroidetes	Bacteroidia	Bacteroidales	Rikenellaceae	Alistipes	Alistipes sp. 6CPBBH3	-	-	-	-	-	-	-	-	-	-	-	-	-	-	-	-	-	-	-	-	-
member	1341	-	-	-	-	-	k99_2579_6	cellular processes and signaling	Posttranslational modification, protein turnover, chaperones	0NDGY	Acts as a processive, ATP-dependent zinc metallopeptidase for both cytoplasmic and membrane proteins. Plays a role in the quality control of integral membrane proteins (By similarity)	622312.ROSEINA2194_03465	Bacteria	Firmicutes	Clostridia	Clostridiales	Eubacteriaceae	Eubacterium	Eubacterium sp. CAG:274	unclassified	unclassified	unclassified	FtsH Extracellular	PF06480	-	-	-	-	-	-	-	-	-	-	-	-	-	-	-	-
member	1341	-	-	-	-	-	k99_259727_1	cellular processes and signaling	Posttranslational modification, protein turnover, chaperones	COG0465	Acts as a processive, ATP-dependent zinc metallopeptidase for both cytoplasmic and membrane proteins. Plays a role in the quality control of integral membrane proteins (By similarity)	502558.EGYY_20610	Bacteria	Firmicutes	Clostridia	Clostridiales	Clostridiaceae	Butyricicoccus	Butyricicoccus sp. AF10-3	CL0023	P-loop_NTPase	P-loop containing nucleoside triphosphate hydrolase superfamily	TIP49 P-loop domain	PF06068	-	-	-	-	-	-	-	-	-	-	-	-	-	-	-	-
member	1341	-	-	-	-	-	k99_259727_1	-	-	-	-	-	Bacteria	Firmicutes	Clostridia	Clostridiales	Clostridiaceae	Butyricicoccus	Butyricicoccus sp. AF15-40	-	-	-	-	-	-	-	-	-	-	-	-	-	-	-	-	-	-	-	-	-
member	1341	-	-	-	-	-	k99_259727_1	-	-	-	-	-	Bacteria	Firmicutes	Clostridia	Clostridiales	Clostridiaceae	Butyricicoccus	Butyricicoccus sp. AF22-28AC	-	-	-	-	-	-	-	-	-	-	-	-	-	-	-	-	-	-	-	-	-
member	1341	-	-	-	-	-	k99_259727_1	-	-	-	-	-	Bacteria	Firmicutes	Clostridia	Clostridiales	Clostridiaceae	Butyricicoccus	Butyricicoccus sp. AF24-19AC	-	-	-	-	-	-	-	-	-	-	-	-	-	-	-	-	-	-	-	-	-
member	1341	-	-	-	-	-	k99_259727_1	-	-	-	-	-	Bacteria	Firmicutes	Clostridia	Clostridiales	Clostridiaceae	Butyricicoccus	Butyricicoccus sp. OM06-6AC	-	-	-	-	-	-	-	-	-	-	-	-	-	-	-	-	-	-	-	-	-
member	1341	-	-	-	-	-	k99_259727_1	-	-	-	-	-	Bacteria	Firmicutes	Clostridia	Clostridiales	Clostridiaceae	Butyricicoccus	unclassified	-	-	-	-	-	-	-	-	-	-	-	-	-	-	-	-	-	-	-	-	-
member	1341	-	-	-	-	-	k99_3207_6	cellular processes and signaling	Posttranslational modification, protein turnover, chaperones	0NDGY	Acts as a processive, ATP-dependent zinc metallopeptidase for both cytoplasmic and membrane proteins. Plays a role in the quality control of integral membrane proteins (By similarity)	515620.EUBELI_01683	Bacteria	Firmicutes	Clostridia	Clostridiales	Eubacteriaceae	Eubacterium	Eubacterium sp. 36_13	CL0023	P-loop_NTPase	P-loop containing nucleoside triphosphate hydrolase superfamily	AAA domain (dynein-related subfamily)	PF07728	-	-	-	-	-	-	-	-	-	-	-	-	-	-	-	-
member	1341	-	-	-	-	-	k99_34360_1	cellular processes and signaling	Posttranslational modification, protein turnover, chaperones	0NDGY	Acts as a processive, ATP-dependent zinc metallopeptidase for both cytoplasmic and membrane proteins. Plays a role in the quality control of integral membrane proteins (By similarity)	138119.DSY4531	Bacteria	Firmicutes	Clostridia	Clostridiales	Clostridiaceae	Clostridium	Clostridium sp. CAG:242	CL0023	P-loop_NTPase	P-loop containing nucleoside triphosphate hydrolase superfamily	TIP49 P-loop domain	PF06068	-	-	-	-	-	-	-	-	-	-	-	-	-	-	-	-
member	1341	-	-	-	-	-	k99_34360_1	-	-	-	-	-	Bacteria	Firmicutes	Clostridia	Clostridiales	Ruminococcaceae	Negativibacillus	Negativibacillus massiliensis	-	-	-	-	-	-	-	-	-	-	-	-	-	-	-	-	-	-	-	-	-
member	1341	-	-	-	-	-	k99_34676_3	cellular processes and signaling	Posttranslational modification, protein turnover, chaperones	0NDGY	Acts as a processive, ATP-dependent zinc metallopeptidase for both cytoplasmic and membrane proteins. Plays a role in the quality control of integral membrane proteins (By similarity)	1042156.CXIVA_13160	Bacteria	Firmicutes	Clostridia	Clostridiales	Lachnospiraceae	Roseburia	Roseburia sp. OM02-15	unclassified	unclassified	unclassified	FtsH Extracellular	PF06480	-	-	-	-	-	-	-	-	-	-	-	-	-	-	-	-
member	1341	-	-	-	-	-	k99_34676_3	-	-	-	-	-	Bacteria	Firmicutes	Clostridia	Clostridiales	unclassified	unclassified	unclassified	-	-	-	-	-	-	-	-	-	-	-	-	-	-	-	-	-	-	-	-	-
member	1341	-	-	-	-	-	k99_40205_13	cellular processes and signaling	Posttranslational modification, protein turnover, chaperones	0NDGY	Acts as a processive, ATP-dependent zinc metallopeptidase for both cytoplasmic and membrane proteins. Plays a role in the quality control of integral membrane proteins (By similarity)	411470.RUMGNA_02578	Bacteria	Firmicutes	unclassified	unclassified	unclassified	unclassified	Firmicutes bacterium CAG:56	CL0671	AAA_lid	AAA+ ATPase lid domain superfamily	AAA+ lid domain	PF17862	-	-	-	-	-	-	-	-	-	-	-	-	-	-	-	-
member	1341	-	-	-	-	-	k99_4197_14	cellular processes and signaling	Posttranslational modification, protein turnover, chaperones	055HH	Acts as a processive, ATP-dependent zinc metallopeptidase for both cytoplasmic and membrane proteins. Plays a role in the quality control of integral membrane proteins (By similarity)	717959.AL1_29640	Bacteria	Bacteroidetes	Bacteroidia	Bacteroidales	Rikenellaceae	Alistipes	Alistipes ihumii	CL0671	AAA_lid	AAA+ ATPase lid domain superfamily	AAA+ lid domain	PF17862	-	-	-	-	-	-	-	-	-	-	-	-	-	-	-	-
member	1341	-	-	-	-	-	k99_4273_7	cellular processes and signaling	Posttranslational modification, protein turnover, chaperones	0NDGY	Acts as a processive, ATP-dependent zinc metallopeptidase for both cytoplasmic and membrane proteins. Plays a role in the quality control of integral membrane proteins (By similarity)	411459.RUMOBE_03742	Bacteria	Firmicutes	Clostridia	Clostridiales	Lachnospiraceae	Blautia	Blautia obeum	unclassified	unclassified	unclassified	FtsH Extracellular	PF06480	-	-	-	-	-	-	-	-	-	-	-	-	-	-	-	-
member	1341	-	-	-	-	-	k99_4480_15	cellular processes and signaling	Posttranslational modification, protein turnover, chaperones	0NDGY	Acts as a processive, ATP-dependent zinc metallopeptidase for both cytoplasmic and membrane proteins. Plays a role in the quality control of integral membrane proteins (By similarity)	592010.GCWU000182_01156	Bacteria	Firmicutes	Clostridia	Clostridiales	Clostridiaceae	Clostridium	Clostridium sp. AF34-13	CL0137	HAD	HAD superfamily	Trehalose-phosphatase	PF02358	-	-	-	-	-	-	-	-	-	-	-	-	-	-	-	-
member	1341	-	-	-	-	-	k99_4480_15	-	-	-	-	-	Bacteria	Firmicutes	Clostridia	Clostridiales	Clostridiaceae	Clostridium	Clostridium sp. TF01-11	-	-	-	-	-	-	-	-	-	-	-	-	-	-	-	-	-	-	-	-	-
member	1341	-	-	-	-	-	k99_45272_2	cellular processes and signaling	Posttranslational modification, protein turnover, chaperones	0NDGY	Acts as a processive, ATP-dependent zinc metallopeptidase for both cytoplasmic and membrane proteins. Plays a role in the quality control of integral membrane proteins (By similarity)	245014.CK3_17290	Bacteria	Firmicutes	Clostridia	Clostridiales	Clostridiaceae	Clostridium	Clostridium sp. OF03-18AA	unclassified	unclassified	unclassified	FtsH Extracellular	PF06480	-	-	-	-	-	-	-	-	-	-	-	-	-	-	-	-
member	1341	-	-	-	-	-	k99_45272_2	-	-	-	-	-	Bacteria	Firmicutes	Clostridia	Clostridiales	Clostridiaceae	Clostridium	unclassified	-	-	-	-	-	-	-	-	-	-	-	-	-	-	-	-	-	-	-	-	-
member	1341	-	-	-	-	-	k99_45272_2	-	-	-	-	-	Bacteria	Firmicutes	Clostridia	Clostridiales	Clostridiaceae	Clostridium	uncultured Clostridium sp.	-	-	-	-	-	-	-	-	-	-	-	-	-	-	-	-	-	-	-	-	-
member	1341	-	-	-	-	-	k99_48644_1	cellular processes and signaling	Posttranslational modification, protein turnover, chaperones	0NDGY	Acts as a processive, ATP-dependent zinc metallopeptidase for both cytoplasmic and membrane proteins. Plays a role in the quality control of integral membrane proteins (By similarity)	457412.RSAG_01981	Bacteria	Firmicutes	Clostridia	Clostridiales	Lachnospiraceae	Blautia	Blautia obeum	CL0671	AAA_lid	AAA+ ATPase lid domain superfamily	AAA+ lid domain	PF17862	-	-	-	-	-	-	-	-	-	-	-	-	-	-	-	-
member	1341	-	-	-	-	-	k99_48644_1	-	-	-	-	-	Bacteria	Firmicutes	Clostridia	Clostridiales	Ruminococcaceae	Ruminococcus	Ruminococcus sp. AM27-16	-	-	-	-	-	-	-	-	-	-	-	-	-	-	-	-	-	-	-	-	-
member	1341	-	-	-	-	-	k99_48644_1	-	-	-	-	-	Bacteria	Firmicutes	Clostridia	Clostridiales	Ruminococcaceae	Ruminococcus	Ruminococcus sp. AM32-17LB	-	-	-	-	-	-	-	-	-	-	-	-	-	-	-	-	-	-	-	-	-
member	1341	-	-	-	-	-	k99_48644_1	-	-	-	-	-	Bacteria	Firmicutes	Clostridia	Clostridiales	Ruminococcaceae	Ruminococcus	Ruminococcus sp. AM34-9LB	-	-	-	-	-	-	-	-	-	-	-	-	-	-	-	-	-	-	-	-	-
member	1341	-	-	-	-	-	k99_48644_1	-	-	-	-	-	Bacteria	Firmicutes	Clostridia	Clostridiales	unclassified	unclassified	unclassified	-	-	-	-	-	-	-	-	-	-	-	-	-	-	-	-	-	-	-	-	-
member	1341	-	-	-	-	-	k99_51971_1	cellular processes and signaling	Posttranslational modification, protein turnover, chaperones	0NDGY	Acts as a processive, ATP-dependent zinc metallopeptidase for both cytoplasmic and membrane proteins. Plays a role in the quality control of integral membrane proteins (By similarity)	552398.HMPREF0866_01771	Bacteria	Firmicutes	Clostridia	Clostridiales	Ruminococcaceae	Flavonifractor	uncultured Flavonifractor sp.	unclassified	unclassified	unclassified	FtsH Extracellular	PF06480	-	-	-	-	-	-	-	-	-	-	-	-	-	-	-	-
member	1341	-	-	-	-	-	k99_51971_1	-	-	-	-	-	Bacteria	Firmicutes	Clostridia	Clostridiales	unclassified	unclassified	Clostridiales bacterium	-	-	-	-	-	-	-	-	-	-	-	-	-	-	-	-	-	-	-	-	-
member	1341	-	-	-	-	-	k99_51971_1	-	-	-	-	-	Bacteria	Firmicutes	Clostridia	Clostridiales	unclassified	unclassified	Clostridiales bacterium CCNA10	-	-	-	-	-	-	-	-	-	-	-	-	-	-	-	-	-	-	-	-	-
member	1341	-	-	-	-	-	k99_53098_32	cellular processes and signaling	Posttranslational modification, protein turnover, chaperones	0NDGY	Acts as a processive, ATP-dependent zinc metallopeptidase for both cytoplasmic and membrane proteins. Plays a role in the quality control of integral membrane proteins (By similarity)	411462.DORLON_01844	Bacteria	Firmicutes	Clostridia	Clostridiales	Lachnospiraceae	Dorea	Dorea longicatena	CL0671	AAA_lid	AAA+ ATPase lid domain superfamily	AAA+ lid domain	PF17862	-	-	-	-	-	-	-	-	-	-	-	-	-	-	-	-
member	1341	-	-	-	-	-	k99_53098_32	-	-	-	-	-	Bacteria	Firmicutes	Clostridia	Clostridiales	Lachnospiraceae	Dorea	Dorea longicatena CAG:42	-	-	-	-	-	-	-	-	-	-	-	-	-	-	-	-	-	-	-	-	-
member	1341	-	-	-	-	-	k99_54525_5	cellular processes and signaling	Posttranslational modification, protein turnover, chaperones	0NDGY	Acts as a processive, ATP-dependent zinc metallopeptidase for both cytoplasmic and membrane proteins. Plays a role in the quality control of integral membrane proteins (By similarity)	657323.CK1_20360	Bacteria	Firmicutes	Clostridia	Clostridiales	Ruminococcaceae	Ruminococcus	Ruminococcus sp. SR1/5	unclassified	unclassified	unclassified	FtsH Extracellular	PF06480	-	-	-	-	-	-	-	-	-	-	-	-	-	-	-	-
member	1341	-	-	-	-	-	k99_61395_2	cellular processes and signaling	Posttranslational modification, protein turnover, chaperones	0NDGY	Acts as a processive, ATP-dependent zinc metallopeptidase for both cytoplasmic and membrane proteins. Plays a role in the quality control of integral membrane proteins (By similarity)	718255.RO1_24960	Bacteria	Firmicutes	Clostridia	Clostridiales	unclassified	unclassified	Clostridiales bacterium AM23-16LB	unclassified	unclassified	unclassified	FtsH Extracellular	PF06480	-	-	-	-	-	-	-	-	-	-	-	-	-	-	-	-
member	1341	-	-	-	-	-	k99_62791_5	cellular processes and signaling	Posttranslational modification, protein turnover, chaperones	0NDGY	Acts as a processive, ATP-dependent zinc metallopeptidase for both cytoplasmic and membrane proteins. Plays a role in the quality control of integral membrane proteins (By similarity)	411459.RUMOBE_04007	Bacteria	Firmicutes	Clostridia	Clostridiales	Lachnospiraceae	Blautia	Blautia sp. OM07-19	unclassified	unclassified	unclassified	FtsH Extracellular	PF06480	-	-	-	-	-	-	-	-	-	-	-	-	-	-	-	-
member	1341	-	-	-	-	-	k99_66856_20	cellular processes and signaling	Posttranslational modification, protein turnover, chaperones	055HH	Acts as a processive, ATP-dependent zinc metallopeptidase for both cytoplasmic and membrane proteins. Plays a role in the quality control of integral membrane proteins (By similarity)	585543.HMPREF0969_01014	Bacteria	Bacteroidetes	Bacteroidia	Bacteroidales	Bacteroidaceae	Bacteroides	Bacteroides sp. A1C1	unclassified	unclassified	unclassified	FtsH Extracellular	PF06480	-	-	-	-	-	-	-	-	-	-	-	-	-	-	-	-
member	1341	-	-	-	-	-	k99_66856_20	-	-	-	-	-	Bacteria	Bacteroidetes	Bacteroidia	Bacteroidales	Bacteroidaceae	Bacteroides	Bacteroides sp. AF25-17LB	-	-	-	-	-	-	-	-	-	-	-	-	-	-	-	-	-	-	-	-	-
member	1341	-	-	-	-	-	k99_66856_20	-	-	-	-	-	Bacteria	Bacteroidetes	Bacteroidia	Bacteroidales	Bacteroidaceae	Bacteroides	Bacteroides sp. AF25-38AC	-	-	-	-	-	-	-	-	-	-	-	-	-	-	-	-	-	-	-	-	-
member	1341	-	-	-	-	-	k99_66856_20	-	-	-	-	-	Bacteria	Bacteroidetes	Bacteroidia	Bacteroidales	Bacteroidaceae	Bacteroides	Bacteroides sp. AF25-5LB	-	-	-	-	-	-	-	-	-	-	-	-	-	-	-	-	-	-	-	-	-
member	1341	-	-	-	-	-	k99_66856_20	-	-	-	-	-	Bacteria	Bacteroidetes	Bacteroidia	Bacteroidales	Bacteroidaceae	Bacteroides	Bacteroides sp. AM32-11AC	-	-	-	-	-	-	-	-	-	-	-	-	-	-	-	-	-	-	-	-	-
member	1341	-	-	-	-	-	k99_66856_20	-	-	-	-	-	Bacteria	Bacteroidetes	Bacteroidia	Bacteroidales	Bacteroidaceae	Bacteroides	Bacteroides sp. AM44-19	-	-	-	-	-	-	-	-	-	-	-	-	-	-	-	-	-	-	-	-	-
member	1341	-	-	-	-	-	k99_66856_20	-	-	-	-	-	Bacteria	Bacteroidetes	Bacteroidia	Bacteroidales	Bacteroidaceae	Bacteroides	Bacteroides sp. AR29	-	-	-	-	-	-	-	-	-	-	-	-	-	-	-	-	-	-	-	-	-
member	1341	-	-	-	-	-	k99_66856_20	-	-	-	-	-	Bacteria	Bacteroidetes	Bacteroidia	Bacteroidales	Bacteroidaceae	Bacteroides	Bacteroides sp. D20	-	-	-	-	-	-	-	-	-	-	-	-	-	-	-	-	-	-	-	-	-
member	1341	-	-	-	-	-	k99_66856_20	-	-	-	-	-	Bacteria	Bacteroidetes	Bacteroidia	Bacteroidales	Bacteroidaceae	Bacteroides	Bacteroides uniformis	-	-	-	-	-	-	-	-	-	-	-	-	-	-	-	-	-	-	-	-	-
member	1341	-	-	-	-	-	k99_66856_20	-	-	-	-	-	Bacteria	Bacteroidetes	Bacteroidia	Bacteroidales	Bacteroidaceae	Bacteroides	unclassified	-	-	-	-	-	-	-	-	-	-	-	-	-	-	-	-	-	-	-	-	-
member	1341	-	-	-	-	-	k99_71474_5	cellular processes and signaling	Posttranslational modification, protein turnover, chaperones	055HH	Acts as a processive, ATP-dependent zinc metallopeptidase for both cytoplasmic and membrane proteins. Plays a role in the quality control of integral membrane proteins (By similarity)	226186.BT_4007	Bacteria	Bacteroidetes	Bacteroidia	Bacteroidales	Bacteroidaceae	Bacteroides	Bacteroides sp. 1_1_14	unclassified	unclassified	unclassified	FtsH Extracellular	PF06480	-	-	-	-	-	-	-	-	-	-	-	-	-	-	-	-
member	1341	-	-	-	-	-	k99_71474_5	-	-	-	-	-	Bacteria	Bacteroidetes	Bacteroidia	Bacteroidales	Bacteroidaceae	Bacteroides	Bacteroides sp. AM23-12	-	-	-	-	-	-	-	-	-	-	-	-	-	-	-	-	-	-	-	-	-
member	1341	-	-	-	-	-	k99_71474_5	-	-	-	-	-	Bacteria	Bacteroidetes	Bacteroidia	Bacteroidales	Bacteroidaceae	Bacteroides	Bacteroides sp. AR20	-	-	-	-	-	-	-	-	-	-	-	-	-	-	-	-	-	-	-	-	-
member	1341	-	-	-	-	-	k99_71474_5	-	-	-	-	-	Bacteria	Bacteroidetes	Bacteroidia	Bacteroidales	Bacteroidaceae	Bacteroides	Bacteroides thetaiotaomicron	-	-	-	-	-	-	-	-	-	-	-	-	-	-	-	-	-	-	-	-	-
member	1341	-	-	-	-	-	k99_71474_5	-	-	-	-	-	Bacteria	Bacteroidetes	Bacteroidia	Bacteroidales	Bacteroidaceae	Bacteroides	Bacteroides thetaiotaomicron CAG:40	-	-	-	-	-	-	-	-	-	-	-	-	-	-	-	-	-	-	-	-	-
member	1341	-	-	-	-	-	k99_71474_5	-	-	-	-	-	Bacteria	Bacteroidetes	Bacteroidia	Bacteroidales	Bacteroidaceae	Bacteroides	unclassified	-	-	-	-	-	-	-	-	-	-	-	-	-	-	-	-	-	-	-	-	-
member	1341	-	-	-	-	-	k99_73341_1	cellular processes and signaling	Posttranslational modification, protein turnover, chaperones	0NDGY	Acts as a processive, ATP-dependent zinc metallopeptidase for both cytoplasmic and membrane proteins. Plays a role in the quality control of integral membrane proteins (By similarity)	693746.OBV_40580	Bacteria	Firmicutes	Clostridia	Clostridiales	Oscillospiraceae	Oscillibacter	Oscillibacter sp. PC13	CL0671	AAA_lid	AAA+ ATPase lid domain superfamily	AAA+ lid domain	PF17862	-	-	-	-	-	-	-	-	-	-	-	-	-	-	-	-
member	1341	-	-	-	-	-	k99_73833_49	cellular processes and signaling	Posttranslational modification, protein turnover, chaperones	0NDGY	Acts as a processive, ATP-dependent zinc metallopeptidase for both cytoplasmic and membrane proteins. Plays a role in the quality control of integral membrane proteins (By similarity)	657323.CK1_12180	Bacteria	Firmicutes	Clostridia	Clostridiales	Lachnospiraceae	Blautia	uncultured Blautia sp.	unclassified	unclassified	unclassified	FtsH Extracellular	PF06480	-	-	-	-	-	-	-	-	-	-	-	-	-	-	-	-
member	1341	-	-	-	-	-	k99_73833_49	-	-	-	-	-	Bacteria	Firmicutes	Clostridia	Clostridiales	Ruminococcaceae	Ruminococcus	Ruminococcus sp. AF31-8BH	-	-	-	-	-	-	-	-	-	-	-	-	-	-	-	-	-	-	-	-	-
member	1341	-	-	-	-	-	k99_73833_49	-	-	-	-	-	Bacteria	Firmicutes	Clostridia	Clostridiales	Ruminococcaceae	Ruminococcus	Ruminococcus sp. CAG:60	-	-	-	-	-	-	-	-	-	-	-	-	-	-	-	-	-	-	-	-	-
member	1341	-	-	-	-	-	k99_7431_3	cellular processes and signaling	Posttranslational modification, protein turnover, chaperones	0NDGY	Acts as a processive, ATP-dependent zinc metallopeptidase for both cytoplasmic and membrane proteins. Plays a role in the quality control of integral membrane proteins (By similarity)	626939.HMPREF9443_00538	Bacteria	Bacteroidetes	Bacteroidia	Bacteroidales	Bacteroidaceae	Bacteroides	Bacteroides ovatus	CL0023	P-loop_NTPase	P-loop containing nucleoside triphosphate hydrolase superfamily	TIP49 P-loop domain	PF06068	-	-	-	-	-	-	-	-	-	-	-	-	-	-	-	-
member	1341	-	-	-	-	-	k99_7431_3	-	-	-	-	-	Bacteria	Firmicutes	Negativicutes	Acidaminococcales	Acidaminococcaceae	Phascolarctobacterium	Phascolarctobacterium faecium	-	-	-	-	-	-	-	-	-	-	-	-	-	-	-	-	-	-	-	-	-
member	1341	-	-	-	-	-	k99_7431_3	-	-	-	-	-	Bacteria	Firmicutes	Negativicutes	Acidaminococcales	Acidaminococcaceae	Phascolarctobacterium	Phascolarctobacterium sp. CAG:207	-	-	-	-	-	-	-	-	-	-	-	-	-	-	-	-	-	-	-	-	-
member	1341	-	-	-	-	-	k99_79043_3	cellular processes and signaling	Posttranslational modification, protein turnover, chaperones	0NDGY	Acts as a processive, ATP-dependent zinc metallopeptidase for both cytoplasmic and membrane proteins. Plays a role in the quality control of integral membrane proteins (By similarity)	411463.EUBVEN_02019	Bacteria	Firmicutes	Clostridia	Clostridiales	Eubacteriaceae	Eubacterium	Eubacterium ventriosum	CL0671	AAA_lid	AAA+ ATPase lid domain superfamily	AAA+ lid domain	PF17862	-	-	-	-	-	-	-	-	-	-	-	-	-	-	-	-
member	1341	-	-	-	-	-	k99_82362_23	cellular processes and signaling	Posttranslational modification, protein turnover, chaperones	0NDGY	Acts as a processive, ATP-dependent zinc metallopeptidase for both cytoplasmic and membrane proteins. Plays a role in the quality control of integral membrane proteins (By similarity)	718255.RO1_24960	Bacteria	Firmicutes	Clostridia	Clostridiales	Lachnospiraceae	Roseburia	Roseburia sp. CAG:45	unclassified	unclassified	unclassified	FtsH Extracellular	PF06480	-	-	-	-	-	-	-	-	-	-	-	-	-	-	-	-
member	1341	-	-	-	-	-	k99_82362_23	-	-	-	-	-	Bacteria	Firmicutes	Clostridia	Clostridiales	Lachnospiraceae	Roseburia	uncultured Roseburia sp.	-	-	-	-	-	-	-	-	-	-	-	-	-	-	-	-	-	-	-	-	-
member	1341	-	-	-	-	-	k99_85551_1	cellular processes and signaling	Posttranslational modification, protein turnover, chaperones	0NDGY	Acts as a processive, ATP-dependent zinc metallopeptidase for both cytoplasmic and membrane proteins. Plays a role in the quality control of integral membrane proteins (By similarity)	657323.CK1_20360	Bacteria	Firmicutes	Clostridia	Clostridiales	Clostridiaceae	Clostridium	uncultured Clostridium sp.	unclassified	unclassified	unclassified	FtsH Extracellular	PF06480	-	-	-	-	-	-	-	-	-	-	-	-	-	-	-	-
member	1341	-	-	-	-	-	k99_85551_1	-	-	-	-	-	Bacteria	Firmicutes	Clostridia	Clostridiales	Lachnospiraceae	Blautia	uncultured Blautia sp.	-	-	-	-	-	-	-	-	-	-	-	-	-	-	-	-	-	-	-	-	-
member	1341	-	-	-	-	-	k99_87955_8	cellular processes and signaling	Posttranslational modification, protein turnover, chaperones	0NDGY	Acts as a processive, ATP-dependent zinc metallopeptidase for both cytoplasmic and membrane proteins. Plays a role in the quality control of integral membrane proteins (By similarity)	411470.RUMGNA_03379	Bacteria	Firmicutes	Clostridia	Clostridiales	Lachnospiraceae	Blautia	[Ruminococcus] gnavus	CL0671	AAA_lid	AAA+ ATPase lid domain superfamily	AAA+ lid domain	PF17862	-	-	-	-	-	-	-	-	-	-	-	-	-	-	-	-
member	1341	-	-	-	-	-	k99_87955_8	-	-	-	-	-	Bacteria	Firmicutes	Clostridia	Clostridiales	Lachnospiraceae	unclassified	Lachnospiraceae bacterium 2_1_58FAA	-	-	-	-	-	-	-	-	-	-	-	-	-	-	-	-	-	-	-	-	-
member	1341	-	-	-	-	-	k99_87955_8	-	-	-	-	-	Bacteria	Firmicutes	Clostridia	Clostridiales	Lachnospiraceae	unclassified	Lachnospiraceae bacterium TM07-2AC	-	-	-	-	-	-	-	-	-	-	-	-	-	-	-	-	-	-	-	-	-
member	1341	-	-	-	-	-	k99_88545_1	cellular processes and signaling	Posttranslational modification, protein turnover, chaperones	0NDGY	Acts as a processive, ATP-dependent zinc metallopeptidase for both cytoplasmic and membrane proteins. Plays a role in the quality control of integral membrane proteins (By similarity)	476272.RUMHYD_02104	Bacteria	Firmicutes	unclassified	unclassified	unclassified	unclassified	Firmicutes bacterium AF36-19BH	CL0671	AAA_lid	AAA+ ATPase lid domain superfamily	AAA+ lid domain	PF17862	-	-	-	-	-	-	-	-	-	-	-	-	-	-	-	-
member	1341	-	-	-	-	-	k99_89644_127	cellular processes and signaling	Posttranslational modification, protein turnover, chaperones	0NDGY	Acts as a processive, ATP-dependent zinc metallopeptidase for both cytoplasmic and membrane proteins. Plays a role in the quality control of integral membrane proteins (By similarity)	585394.RHOM_02465	Bacteria	Firmicutes	Clostridia	Clostridiales	Lachnospiraceae	Roseburia	Roseburia hominis	unclassified	unclassified	unclassified	FtsH Extracellular	PF06480	-	-	-	-	-	-	-	-	-	-	-	-	-	-	-	-
member	1341	-	-	-	-	-	k99_97268_2	cellular processes and signaling	Posttranslational modification, protein turnover, chaperones	055HH	Acts as a processive, ATP-dependent zinc metallopeptidase for both cytoplasmic and membrane proteins. Plays a role in the quality control of integral membrane proteins (By similarity)	657309.BXY_31310	Bacteria	Bacteroidetes	Bacteroidia	Bacteroidales	Bacteroidaceae	Bacteroides	Bacteroides ovatus	unclassified	unclassified	unclassified	FtsH Extracellular	PF06480	-	-	-	-	-	-	-	-	-	-	-	-	-	-	-	-
member	1341	-	-	-	-	-	k99_97268_2	-	-	-	-	-	Bacteria	Bacteroidetes	Bacteroidia	Bacteroidales	Bacteroidaceae	Bacteroides	Bacteroides xylanisolvens	-	-	-	-	-	-	-	-	-	-	-	-	-	-	-	-	-	-	-	-	-
member	1341	-	-	-	-	-	k99_9948_36	cellular processes and signaling	Posttranslational modification, protein turnover, chaperones	0NDGY	Acts as a processive, ATP-dependent zinc metallopeptidase for both cytoplasmic and membrane proteins. Plays a role in the quality control of integral membrane proteins (By similarity)	290402.Cbei_3037	Bacteria	Firmicutes	unclassified	unclassified	unclassified	unclassified	Firmicutes bacterium AF36-3BH	unclassified	unclassified	unclassified	FtsH Extracellular	PF06480	-	-	-	-	-	-	-	-	-	-	-	-	-	-	-	-
member	1341	-	-	-	-	-	k99_99708_1	cellular processes and signaling	Posttranslational modification, protein turnover, chaperones	0NDGY	Acts as a processive, ATP-dependent zinc metallopeptidase for both cytoplasmic and membrane proteins. Plays a role in the quality control of integral membrane proteins (By similarity)	476272.RUMHYD_02104	Bacteria	Firmicutes	Clostridia	Clostridiales	Clostridiaceae	Clostridium	uncultured Clostridium sp.	CL0023	P-loop_NTPase	P-loop containing nucleoside triphosphate hydrolase superfamily	ATPase family associated with various cellular activities (AAA)	PF00004	-	-	-	-	-	-	-	-	-	-	-	-	-	-	-	-
member	1341	-	-	-	-	-	k99_99708_1	-	-	-	-	-	Bacteria	Firmicutes	Clostridia	Clostridiales	Lachnospiraceae	Blautia	Blautia sp. OF03-15BH	-	-	-	-	-	-	-	-	-	-	-	-	-	-	-	-	-	-	-	-	-
member	1341	-	-	-	-	-	k99_99748_3	cellular processes and signaling	Posttranslational modification, protein turnover, chaperones	0NDGY	Acts as a processive, ATP-dependent zinc metallopeptidase for both cytoplasmic and membrane proteins. Plays a role in the quality control of integral membrane proteins (By similarity)	411470.RUMGNA_02578	Bacteria	Firmicutes	Clostridia	Clostridiales	Lachnospiraceae	Lachnospira	uncultured Lachnospira sp.	unclassified	unclassified	unclassified	FtsH Extracellular	PF06480	-	-	-	-	-	-	-	-	-	-	-	-	-	-	-	-
member	1341	-	-	-	-	-	k99_99802_2	cellular processes and signaling	Posttranslational modification, protein turnover, chaperones	0NDGY	Acts as a processive, ATP-dependent zinc metallopeptidase for both cytoplasmic and membrane proteins. Plays a role in the quality control of integral membrane proteins (By similarity)	478749.BRYFOR_05899	Bacteria	Firmicutes	Clostridia	Clostridiales	Clostridiaceae	Clostridium	uncultured Clostridium sp.	CL0671	AAA_lid	AAA+ ATPase lid domain superfamily	AAA+ lid domain	PF17862	-	-	-	-	-	-	-	-	-	-	-	-	-	-	-	-
group	111	81	131	397	31.25	99.77	A0A0G2JI36;A0A0G2JIF2;A0A0G2JL56;A0A0G2JPD3;A0A140T8W8;A0A140T8Y4;A0A140T912;A0A140T913;A0A140T930;A0A140T933;A0A140T937;A0A140T941;A0A140T953;A0A140T955;A0A140T975;A0A140T9I0;A0A140T9M0;A0A140T9M5;A0A140T9T1;A0A140T9U0;A0A140T9W2;A0A140T9X5;A0A140T9Z4;A0A140T9Z6;A0A140TA03;A0A140TA13;A0A1W2PPF8;A0A1W2PPQ2;A0A1W2PQD0;A0A1W2PQS8;A0A1W2PR61;A0A1W2PRT9;A0A1W2PRZ0;A0A1W2PS24;A0A1W2PS39;A0A1W2PSE7;B0U…	cellular processes and signaling	Intracellular trafficking, secretion, and vesicular transport	09WNN	Involved in the presentation of foreign antigens to the immune system (By similarity)	various	various	various	various	various	various	various	various	various	various	various	various	various	0	-	0	-	0	-	0	-	0	-	0	-	0	-	0	-	0	-	0	-	0	-	0	-	0
member	111	-	-	-	-	-	A0A0G2JI36	cellular processes and signaling	Intracellular trafficking, secretion, and vesicular transport	09WNN	Involved in the presentation of foreign antigens to the immune system (By similarity)	9606.ENSP00000388724	Eukaryota	Chordata	Mammalia	Primates	Hominidae	Homo	Homo sapiens	CL0011	Ig	Immunoglobulin superfamily	Immunoglobulin C1-set domain	PF07654	-	-	-	-	-	-	-	-	-	-	-	-	-	-	-	-
member	111	-	-	-	-	-	A0A0G2JIF2	cellular processes and signaling	Intracellular trafficking, secretion, and vesicular transport	09WNN	Involved in the presentation of foreign antigens to the immune system (By similarity)	9606.ENSP00000388724	Eukaryota	Chordata	Mammalia	Primates	Hominidae	Homo	Homo sapiens	unclassified	unclassified	unclassified	MHC_I C-terminus	PF06623	-	-	-	-	-	-	-	-	-	-	-	-	-	-	-	-
member	111	-	-	-	-	-	A0A0G2JL56	cellular processes and signaling	Intracellular trafficking, secretion, and vesicular transport	09WNN	Involved in the presentation of foreign antigens to the immune system (By similarity)	9598.ENSPTRP00000056399	Eukaryota	Chordata	Mammalia	Primates	Hominidae	Homo	Homo sapiens	unclassified	unclassified	unclassified	MHC_I C-terminus	PF06623	-	-	-	-	-	-	-	-	-	-	-	-	-	-	-	-
member	111	-	-	-	-	-	A0A0G2JPD3	cellular processes and signaling	Intracellular trafficking, secretion, and vesicular transport	09WNN	Involved in the presentation of foreign antigens to the immune system (By similarity)	9598.ENSPTRP00000056399	Eukaryota	Chordata	Mammalia	Primates	Hominidae	Homo	Homo sapiens	unclassified	unclassified	unclassified	MHC_I C-terminus	PF06623	-	-	-	-	-	-	-	-	-	-	-	-	-	-	-	-
member	111	-	-	-	-	-	A0A140T8W8	cellular processes and signaling	Intracellular trafficking, secretion, and vesicular transport	09WNN	Involved in the presentation of foreign antigens to the immune system (By similarity)	9606.ENSP00000373114	Eukaryota	Chordata	Mammalia	Primates	Hominidae	Homo	Homo sapiens	CL0011	Ig	Immunoglobulin superfamily	Immunoglobulin C1-set domain	PF07654	-	-	-	-	-	-	-	-	-	-	-	-	-	-	-	-
member	111	-	-	-	-	-	A0A140T8Y4	cellular processes and signaling	Intracellular trafficking, secretion, and vesicular transport	09WNN	Involved in the presentation of foreign antigens to the immune system (By similarity)	9606.ENSP00000373114	Eukaryota	Chordata	Mammalia	Primates	Hominidae	Homo	Homo sapiens	unclassified	unclassified	unclassified	MHC_I C-terminus	PF06623	-	-	-	-	-	-	-	-	-	-	-	-	-	-	-	-
member	111	-	-	-	-	-	A0A140T912	cellular processes and signaling	Intracellular trafficking, secretion, and vesicular transport	09WNN	Involved in the presentation of foreign antigens to the immune system (By similarity)	9606.ENSP00000407431	Eukaryota	Chordata	Mammalia	Primates	Hominidae	Homo	Homo sapiens	unclassified	unclassified	unclassified	MHC_I C-terminus	PF06623	-	-	-	-	-	-	-	-	-	-	-	-	-	-	-	-
member	111	-	-	-	-	-	A0A140T912	-	-	-	-	-	unclassified	unclassified	unclassified	unclassified	unclassified	unclassified	Human ORFeome Gateway entry vector	-	-	-	-	-	-	-	-	-	-	-	-	-	-	-	-	-	-	-	-	-
member	111	-	-	-	-	-	A0A140T912	-	-	-	-	-	unclassified	unclassified	unclassified	unclassified	unclassified	unclassified	synthetic construct	-	-	-	-	-	-	-	-	-	-	-	-	-	-	-	-	-	-	-	-	-
member	111	-	-	-	-	-	A0A140T913	cellular processes and signaling	Intracellular trafficking, secretion, and vesicular transport	09WNN	Involved in the presentation of foreign antigens to the immune system (By similarity)	9606.ENSP00000388526	Eukaryota	Chordata	Mammalia	Primates	Hominidae	Homo	Homo sapiens	unclassified	unclassified	unclassified	MHC_I C-terminus	PF06623	-	-	-	-	-	-	-	-	-	-	-	-	-	-	-	-
member	111	-	-	-	-	-	A0A140T930	cellular processes and signaling	Intracellular trafficking, secretion, and vesicular transport	09WNN	Involved in the presentation of foreign antigens to the immune system (By similarity)	9606.ENSP00000390282	Eukaryota	Chordata	Mammalia	Primates	Hominidae	Pan	Pan troglodytes	CL0011	Ig	Immunoglobulin superfamily	Immunoglobulin C1-set domain	PF07654	-	-	-	-	-	-	-	-	-	-	-	-	-	-	-	-
member	111	-	-	-	-	-	A0A140T933	cellular processes and signaling	Intracellular trafficking, secretion, and vesicular transport	09WNN	Involved in the presentation of foreign antigens to the immune system (By similarity)	9606.ENSP00000416233	Eukaryota	Chordata	Mammalia	Primates	Hominidae	Homo	Homo sapiens	CL0011	Ig	Immunoglobulin superfamily	Immunoglobulin C1-set domain	PF07654	-	-	-	-	-	-	-	-	-	-	-	-	-	-	-	-
member	111	-	-	-	-	-	A0A140T937	cellular processes and signaling	Intracellular trafficking, secretion, and vesicular transport	09WNN	Involved in the presentation of foreign antigens to the immune system (By similarity)	9606.ENSP00000390282	Eukaryota	Chordata	Mammalia	Primates	Hominidae	Homo	Homo sapiens	CL0011	Ig	Immunoglobulin superfamily	Immunoglobulin C1-set domain	PF07654	-	-	-	-	-	-	-	-	-	-	-	-	-	-	-	-
member	111	-	-	-	-	-	A0A140T941	cellular processes and signaling	Intracellular trafficking, secretion, and vesicular transport	09WNN	Involved in the presentation of foreign antigens to the immune system (By similarity)	9606.ENSP00000408986	Eukaryota	Chordata	Mammalia	Primates	Hominidae	Homo	Homo sapiens	CL0011	Ig	Immunoglobulin superfamily	Immunoglobulin C1-set domain	PF07654	-	-	-	-	-	-	-	-	-	-	-	-	-	-	-	-
member	111	-	-	-	-	-	A0A140T953	cellular processes and signaling	Intracellular trafficking, secretion, and vesicular transport	09WNN	Involved in the presentation of foreign antigens to the immune system (By similarity)	9606.ENSP00000388208	Eukaryota	Chordata	Mammalia	Primates	Hominidae	Homo	Homo sapiens	CL0343	MHC	MHC antigen-recognition domain	Class I Histocompatibility antigen, domains alpha 1 and 2	PF00129	-	-	-	-	-	-	-	-	-	-	-	-	-	-	-	-
member	111	-	-	-	-	-	A0A140T955	cellular processes and signaling	Intracellular trafficking, secretion, and vesicular transport	09WNN	Involved in the presentation of foreign antigens to the immune system (By similarity)	9606.ENSP00000388526	Eukaryota	Chordata	Mammalia	Primates	Hominidae	Homo	Homo sapiens	CL0011	Ig	Immunoglobulin superfamily	Immunoglobulin C1-set domain	PF07654	-	-	-	-	-	-	-	-	-	-	-	-	-	-	-	-
member	111	-	-	-	-	-	A0A140T975	cellular processes and signaling	Intracellular trafficking, secretion, and vesicular transport	09WNN	Involved in the presentation of foreign antigens to the immune system (By similarity)	9606.ENSP00000410645	Eukaryota	Chordata	Mammalia	Primates	Hominidae	Homo	Homo sapiens	CL0011	Ig	Immunoglobulin superfamily	Immunoglobulin C1-set domain	PF07654	-	-	-	-	-	-	-	-	-	-	-	-	-	-	-	-
member	111	-	-	-	-	-	A0A140T9I0	cellular processes and signaling	Intracellular trafficking, secretion, and vesicular transport	09WNN	Involved in the presentation of foreign antigens to the immune system (By similarity)	9606.ENSP00000388526	Eukaryota	Chordata	Mammalia	Primates	Hominidae	Homo	Homo sapiens	unclassified	unclassified	unclassified	MHC_I C-terminus	PF06623	-	-	-	-	-	-	-	-	-	-	-	-	-	-	-	-
member	111	-	-	-	-	-	A0A140T9M0	cellular processes and signaling	Intracellular trafficking, secretion, and vesicular transport	09WNN	Involved in the presentation of foreign antigens to the immune system (By similarity)	9606.ENSP00000407431	Eukaryota	Chordata	Mammalia	Primates	Hominidae	Homo	Homo sapiens	unclassified	unclassified	unclassified	MHC_I C-terminus	PF06623	-	-	-	-	-	-	-	-	-	-	-	-	-	-	-	-
member	111	-	-	-	-	-	A0A140T9M0	-	-	-	-	-	unclassified	unclassified	unclassified	unclassified	unclassified	unclassified	Human ORFeome Gateway entry vector	-	-	-	-	-	-	-	-	-	-	-	-	-	-	-	-	-	-	-	-	-
member	111	-	-	-	-	-	A0A140T9M0	-	-	-	-	-	unclassified	unclassified	unclassified	unclassified	unclassified	unclassified	synthetic construct	-	-	-	-	-	-	-	-	-	-	-	-	-	-	-	-	-	-	-	-	-
member	111	-	-	-	-	-	A0A140T9M5	cellular processes and signaling	Intracellular trafficking, secretion, and vesicular transport	09WNN	Involved in the presentation of foreign antigens to the immune system (By similarity)	9606.ENSP00000390282	Eukaryota	Chordata	Mammalia	Primates	Hominidae	Pan	Pan troglodytes	CL0343	MHC	MHC antigen-recognition domain	Class I Histocompatibility antigen, domains alpha 1 and 2	PF00129	-	-	-	-	-	-	-	-	-	-	-	-	-	-	-	-
member	111	-	-	-	-	-	A0A140T9T1	cellular processes and signaling	Intracellular trafficking, secretion, and vesicular transport	09WNN	Involved in the presentation of foreign antigens to the immune system (By similarity)	9606.ENSP00000407431	Eukaryota	Chordata	Mammalia	Primates	Hominidae	Pan	Pan troglodytes	CL0343	MHC	MHC antigen-recognition domain	Class I Histocompatibility antigen, domains alpha 1 and 2	PF00129	-	-	-	-	-	-	-	-	-	-	-	-	-	-	-	-
member	111	-	-	-	-	-	A0A140T9U0	cellular processes and signaling	Intracellular trafficking, secretion, and vesicular transport	09WNN	Involved in the presentation of foreign antigens to the immune system (By similarity)	9606.ENSP00000390282	Eukaryota	Chordata	Mammalia	Primates	Hominidae	Pan	Pan troglodytes	CL0011	Ig	Immunoglobulin superfamily	Immunoglobulin C1-set domain	PF07654	-	-	-	-	-	-	-	-	-	-	-	-	-	-	-	-
member	111	-	-	-	-	-	A0A140T9W2	cellular processes and signaling	Intracellular trafficking, secretion, and vesicular transport	09WNN	Involved in the presentation of foreign antigens to the immune system (By similarity)	9606.ENSP00000407431	Eukaryota	Chordata	Mammalia	Primates	Hominidae	Homo	Homo sapiens	CL0011	Ig	Immunoglobulin superfamily	Immunoglobulin C1-set domain	PF07654	-	-	-	-	-	-	-	-	-	-	-	-	-	-	-	-
member	111	-	-	-	-	-	A0A140T9X5	cellular processes and signaling	Intracellular trafficking, secretion, and vesicular transport	09WNN	Involved in the presentation of foreign antigens to the immune system (By similarity)	9606.ENSP00000388526	Eukaryota	Chordata	Mammalia	Primates	Hominidae	Homo	Homo sapiens	unclassified	unclassified	unclassified	MHC_I C-terminus	PF06623	-	-	-	-	-	-	-	-	-	-	-	-	-	-	-	-
member	111	-	-	-	-	-	A0A140T9Z4	cellular processes and signaling	Intracellular trafficking, secretion, and vesicular transport	09WNN	Involved in the presentation of foreign antigens to the immune system (By similarity)	9606.ENSP00000390282	Eukaryota	Chordata	Mammalia	Primates	Hominidae	Homo	Homo sapiens	CL0343	MHC	MHC antigen-recognition domain	Class I Histocompatibility antigen, domains alpha 1 and 2	PF00129	-	-	-	-	-	-	-	-	-	-	-	-	-	-	-	-
member	111	-	-	-	-	-	A0A140T9Z6	cellular processes and signaling	Intracellular trafficking, secretion, and vesicular transport	09WNN	Involved in the presentation of foreign antigens to the immune system (By similarity)	9606.ENSP00000408986	Eukaryota	Chordata	Mammalia	Primates	Hominidae	Homo	Homo sapiens	CL0011	Ig	Immunoglobulin superfamily	Immunoglobulin C1-set domain	PF07654	-	-	-	-	-	-	-	-	-	-	-	-	-	-	-	-
member	111	-	-	-	-	-	A0A140TA03	cellular processes and signaling	Intracellular trafficking, secretion, and vesicular transport	09WNN	Involved in the presentation of foreign antigens to the immune system (By similarity)	9606.ENSP00000407431	Eukaryota	Chordata	Mammalia	Primates	Hominidae	Pan	Pan troglodytes	CL0343	MHC	MHC antigen-recognition domain	Class I Histocompatibility antigen, domains alpha 1 and 2	PF00129	-	-	-	-	-	-	-	-	-	-	-	-	-	-	-	-
member	111	-	-	-	-	-	A0A140TA13	cellular processes and signaling	Intracellular trafficking, secretion, and vesicular transport	09WNN	Involved in the presentation of foreign antigens to the immune system (By similarity)	9606.ENSP00000388208	Eukaryota	Chordata	Mammalia	Primates	Hominidae	Homo	Homo sapiens	CL0343	MHC	MHC antigen-recognition domain	Class I Histocompatibility antigen, domains alpha 1 and 2	PF00129	-	-	-	-	-	-	-	-	-	-	-	-	-	-	-	-
member	111	-	-	-	-	-	A0A1W2PPF8	cellular processes and signaling	Intracellular trafficking, secretion, and vesicular transport	09WNN	Involved in the presentation of foreign antigens to the immune system (By similarity)	9606.ENSP00000373114	Eukaryota	Chordata	Mammalia	Primates	Hominidae	Homo	Homo sapiens	CL0011	Ig	Immunoglobulin superfamily	Immunoglobulin C1-set domain	PF07654	-	-	-	-	-	-	-	-	-	-	-	-	-	-	-	-
member	111	-	-	-	-	-	A0A1W2PPQ2	cellular processes and signaling	Intracellular trafficking, secretion, and vesicular transport	09WNN	Involved in the presentation of foreign antigens to the immune system (By similarity)	9606.ENSP00000388526	Eukaryota	Chordata	Mammalia	Primates	Hominidae	Homo	Homo sapiens	CL0011	Ig	Immunoglobulin superfamily	Immunoglobulin C1-set domain	PF07654	-	-	-	-	-	-	-	-	-	-	-	-	-	-	-	-
member	111	-	-	-	-	-	A0A1W2PQD0	cellular processes and signaling	Intracellular trafficking, secretion, and vesicular transport	09WNN	Involved in the presentation of foreign antigens to the immune system (By similarity)	9606.ENSP00000388724	Eukaryota	Chordata	Mammalia	Primates	Hominidae	Homo	Homo sapiens	CL0011	Ig	Immunoglobulin superfamily	Immunoglobulin C1-set domain	PF07654	-	-	-	-	-	-	-	-	-	-	-	-	-	-	-	-
member	111	-	-	-	-	-	A0A1W2PQS8	cellular processes and signaling	Intracellular trafficking, secretion, and vesicular transport	09WNN	Involved in the presentation of foreign antigens to the immune system (By similarity)	9606.ENSP00000408986	Eukaryota	Chordata	Mammalia	Primates	Hominidae	Homo	Homo sapiens	CL0011	Ig	Immunoglobulin superfamily	Immunoglobulin domain	PF13927	-	-	-	-	-	-	-	-	-	-	-	-	-	-	-	-
member	111	-	-	-	-	-	A0A1W2PR61	cellular processes and signaling	Intracellular trafficking, secretion, and vesicular transport	09WNN	Involved in the presentation of foreign antigens to the immune system (By similarity)	9606.ENSP00000373114	Eukaryota	Chordata	Mammalia	Primates	Hominidae	Homo	Homo sapiens	CL0011	Ig	Immunoglobulin superfamily	Immunoglobulin domain	PF13927	-	-	-	-	-	-	-	-	-	-	-	-	-	-	-	-
member	111	-	-	-	-	-	A0A1W2PRT9	cellular processes and signaling	Intracellular trafficking, secretion, and vesicular transport	09WNN	Involved in the presentation of foreign antigens to the immune system (By similarity)	9606.ENSP00000416233	Eukaryota	Chordata	Mammalia	Primates	Hominidae	Homo	Homo sapiens	unclassified	unclassified	unclassified	MHC_I C-terminus	PF06623	-	-	-	-	-	-	-	-	-	-	-	-	-	-	-	-
member	111	-	-	-	-	-	A0A1W2PRZ0	cellular processes and signaling	Intracellular trafficking, secretion, and vesicular transport	09WNN	Involved in the presentation of foreign antigens to the immune system (By similarity)	9598.ENSPTRP00000054564	Eukaryota	Chordata	Mammalia	Primates	Hominidae	Homo	Homo sapiens	unclassified	unclassified	unclassified	MHC_I C-terminus	PF06623	-	-	-	-	-	-	-	-	-	-	-	-	-	-	-	-
member	111	-	-	-	-	-	A0A1W2PS24	cellular processes and signaling	Intracellular trafficking, secretion, and vesicular transport	09WNN	Involved in the presentation of foreign antigens to the immune system (By similarity)	9606.ENSP00000366005	Eukaryota	Chordata	Mammalia	Primates	Hominidae	Homo	Homo sapiens	CL0011	Ig	Immunoglobulin superfamily	Immunoglobulin domain	PF13927	-	-	-	-	-	-	-	-	-	-	-	-	-	-	-	-
member	111	-	-	-	-	-	A0A1W2PS39	cellular processes and signaling	Intracellular trafficking, secretion, and vesicular transport	09WNN	Involved in the presentation of foreign antigens to the immune system (By similarity)	9606.ENSP00000410645	Eukaryota	Chordata	Mammalia	Primates	Hominidae	Homo	Homo sapiens	CL0011	Ig	Immunoglobulin superfamily	Immunoglobulin C1-set domain	PF07654	-	-	-	-	-	-	-	-	-	-	-	-	-	-	-	-
member	111	-	-	-	-	-	A0A1W2PSE7	cellular processes and signaling	Intracellular trafficking, secretion, and vesicular transport	09WNN	Involved in the presentation of foreign antigens to the immune system (By similarity)	9606.ENSP00000388724	Eukaryota	Chordata	Mammalia	Primates	Hominidae	Homo	Homo sapiens	unclassified	unclassified	unclassified	MHC_I C-terminus	PF06623	-	-	-	-	-	-	-	-	-	-	-	-	-	-	-	-
member	111	-	-	-	-	-	B0UXQ0	cellular processes and signaling	Intracellular trafficking, secretion, and vesicular transport	09WNN	Involved in the presentation of foreign antigens to the immune system (By similarity)	9606.ENSP00000408986	Eukaryota	Chordata	Mammalia	Primates	Hominidae	Homo	Homo sapiens	unclassified	unclassified	unclassified	MHC_I C-terminus	PF06623	-	-	-	-	-	-	-	-	-	-	-	-	-	-	-	-
member	111	-	-	-	-	-	P01891	cellular processes and signaling	Intracellular trafficking, secretion, and vesicular transport	09WNN	Involved in the presentation of foreign antigens to the immune system (By similarity)	9606.ENSP00000388526	Eukaryota	Chordata	Mammalia	Primates	Hominidae	Homo	Homo sapiens	unclassified	unclassified	unclassified	MHC_I C-terminus	PF06623	-	-	-	-	-	-	-	-	-	-	-	-	-	-	-	-
member	111	-	-	-	-	-	P01892	cellular processes and signaling	Intracellular trafficking, secretion, and vesicular transport	09WNN	Involved in the presentation of foreign antigens to the immune system (By similarity)	9606.ENSP00000388526	Eukaryota	Chordata	Mammalia	Primates	Hominidae	Homo	Homo sapiens	unclassified	unclassified	unclassified	MHC_I C-terminus	PF06623	-	-	-	-	-	-	-	-	-	-	-	-	-	-	-	-
member	111	-	-	-	-	-	P04222	cellular processes and signaling	Intracellular trafficking, secretion, and vesicular transport	09WNN	Involved in the presentation of foreign antigens to the immune system (By similarity)	9606.ENSP00000407431	Eukaryota	Chordata	Mammalia	Primates	Hominidae	Homo	Homo sapiens	unclassified	unclassified	unclassified	MHC_I C-terminus	PF06623	-	-	-	-	-	-	-	-	-	-	-	-	-	-	-	-
member	111	-	-	-	-	-	P04439	cellular processes and signaling	Intracellular trafficking, secretion, and vesicular transport	09WNN	Involved in the presentation of foreign antigens to the immune system (By similarity)	9606.ENSP00000366005	Eukaryota	Chordata	Mammalia	Primates	Hominidae	Homo	Homo sapiens	unclassified	unclassified	unclassified	MHC_I C-terminus	PF06623	-	-	-	-	-	-	-	-	-	-	-	-	-	-	-	-
member	111	-	-	-	-	-	P05534	cellular processes and signaling	Intracellular trafficking, secretion, and vesicular transport	09WNN	Involved in the presentation of foreign antigens to the immune system (By similarity)	9606.ENSP00000366005	Eukaryota	Chordata	Mammalia	Primates	Hominidae	Homo	Homo sapiens	unclassified	unclassified	unclassified	MHC_I C-terminus	PF06623	-	-	-	-	-	-	-	-	-	-	-	-	-	-	-	-
member	111	-	-	-	-	-	P10314	cellular processes and signaling	Intracellular trafficking, secretion, and vesicular transport	09WNN	Involved in the presentation of foreign antigens to the immune system (By similarity)	9606.ENSP00000410645	Eukaryota	Chordata	Mammalia	Primates	Hominidae	Homo	Homo sapiens	unclassified	unclassified	unclassified	MHC_I C-terminus	PF06623	-	-	-	-	-	-	-	-	-	-	-	-	-	-	-	-
member	111	-	-	-	-	-	P10316	cellular processes and signaling	Intracellular trafficking, secretion, and vesicular transport	09WNN	Involved in the presentation of foreign antigens to the immune system (By similarity)	9606.ENSP00000388526	Eukaryota	Chordata	Mammalia	Primates	Hominidae	Homo	Homo sapiens	unclassified	unclassified	unclassified	MHC_I C-terminus	PF06623	-	-	-	-	-	-	-	-	-	-	-	-	-	-	-	-
member	111	-	-	-	-	-	P10319	cellular processes and signaling	Intracellular trafficking, secretion, and vesicular transport	09WNN	Involved in the presentation of foreign antigens to the immune system (By similarity)	9606.ENSP00000352656	Eukaryota	Chordata	Mammalia	Primates	Hominidae	Homo	Homo sapiens	unclassified	unclassified	unclassified	MHC_I C-terminus	PF06623	-	-	-	-	-	-	-	-	-	-	-	-	-	-	-	-
member	111	-	-	-	-	-	P13746	cellular processes and signaling	Intracellular trafficking, secretion, and vesicular transport	09WNN	Involved in the presentation of foreign antigens to the immune system (By similarity)	9606.ENSP00000366005	Eukaryota	Chordata	Mammalia	Primates	Hominidae	Homo	Homo sapiens	unclassified	unclassified	unclassified	MHC_I C-terminus	PF06623	-	-	-	-	-	-	-	-	-	-	-	-	-	-	-	-
member	111	-	-	-	-	-	P16188	cellular processes and signaling	Intracellular trafficking, secretion, and vesicular transport	09WNN	Involved in the presentation of foreign antigens to the immune system (By similarity)	9606.ENSP00000366005	Eukaryota	Chordata	Mammalia	Primates	Hominidae	Homo	Homo sapiens	unclassified	unclassified	unclassified	MHC_I C-terminus	PF06623	-	-	-	-	-	-	-	-	-	-	-	-	-	-	-	-
member	111	-	-	-	-	-	P16189	cellular processes and signaling	Intracellular trafficking, secretion, and vesicular transport	09WNN	Involved in the presentation of foreign antigens to the immune system (By similarity)	9606.ENSP00000408986	Eukaryota	Chordata	Mammalia	Primates	Hominidae	Homo	Homo sapiens	unclassified	unclassified	unclassified	MHC_I C-terminus	PF06623	-	-	-	-	-	-	-	-	-	-	-	-	-	-	-	-
member	111	-	-	-	-	-	P16190	cellular processes and signaling	Intracellular trafficking, secretion, and vesicular transport	09WNN	Involved in the presentation of foreign antigens to the immune system (By similarity)	9606.ENSP00000408986	Eukaryota	Chordata	Mammalia	Primates	Hominidae	Homo	Homo sapiens	unclassified	unclassified	unclassified	MHC_I C-terminus	PF06623	-	-	-	-	-	-	-	-	-	-	-	-	-	-	-	-
member	111	-	-	-	-	-	P18462	cellular processes and signaling	Intracellular trafficking, secretion, and vesicular transport	09WNN	Involved in the presentation of foreign antigens to the immune system (By similarity)	9606.ENSP00000373114	Eukaryota	Chordata	Mammalia	Primates	Hominidae	Homo	Homo sapiens	unclassified	unclassified	unclassified	MHC_I C-terminus	PF06623	-	-	-	-	-	-	-	-	-	-	-	-	-	-	-	-
member	111	-	-	-	-	-	P18462	-	-	-	-	-	unclassified	unclassified	unclassified	unclassified	unclassified	unclassified	Human ORFeome Gateway entry vector	-	-	-	-	-	-	-	-	-	-	-	-	-	-	-	-	-	-	-	-	-
member	111	-	-	-	-	-	P18462	-	-	-	-	-	unclassified	unclassified	unclassified	unclassified	unclassified	unclassified	synthetic construct	-	-	-	-	-	-	-	-	-	-	-	-	-	-	-	-	-	-	-	-	-
member	111	-	-	-	-	-	P18464	cellular processes and signaling	Intracellular trafficking, secretion, and vesicular transport	09WNN	Involved in the presentation of foreign antigens to the immune system (By similarity)	9606.ENSP00000352656	Eukaryota	Chordata	Mammalia	Primates	Hominidae	Homo	Homo sapiens	unclassified	unclassified	unclassified	MHC_I C-terminus	PF06623	-	-	-	-	-	-	-	-	-	-	-	-	-	-	-	-
member	111	-	-	-	-	-	P18465	cellular processes and signaling	Intracellular trafficking, secretion, and vesicular transport	09WNN	Involved in the presentation of foreign antigens to the immune system (By similarity)	9606.ENSP00000388208	Eukaryota	Chordata	Mammalia	Primates	Hominidae	Homo	Homo sapiens	unclassified	unclassified	unclassified	MHC_I C-terminus	PF06623	-	-	-	-	-	-	-	-	-	-	-	-	-	-	-	-
member	111	-	-	-	-	-	P30443	cellular processes and signaling	Intracellular trafficking, secretion, and vesicular transport	09WNN	Involved in the presentation of foreign antigens to the immune system (By similarity)	9606.ENSP00000388724	Eukaryota	Chordata	Mammalia	Primates	Hominidae	Homo	Homo sapiens	unclassified	unclassified	unclassified	MHC_I C-terminus	PF06623	-	-	-	-	-	-	-	-	-	-	-	-	-	-	-	-
member	111	-	-	-	-	-	P30447	cellular processes and signaling	Intracellular trafficking, secretion, and vesicular transport	09WNN	Involved in the presentation of foreign antigens to the immune system (By similarity)	9606.ENSP00000410645	Eukaryota	Chordata	Mammalia	Primates	Hominidae	Homo	Homo sapiens	unclassified	unclassified	unclassified	MHC_I C-terminus	PF06623	-	-	-	-	-	-	-	-	-	-	-	-	-	-	-	-
member	111	-	-	-	-	-	P30450	cellular processes and signaling	Intracellular trafficking, secretion, and vesicular transport	09WNN	Involved in the presentation of foreign antigens to the immune system (By similarity)	9606.ENSP00000373114	Eukaryota	Chordata	Mammalia	Primates	Hominidae	Homo	Homo sapiens	unclassified	unclassified	unclassified	MHC_I C-terminus	PF06623	-	-	-	-	-	-	-	-	-	-	-	-	-	-	-	-
member	111	-	-	-	-	-	P30453	cellular processes and signaling	Intracellular trafficking, secretion, and vesicular transport	09WNN	Involved in the presentation of foreign antigens to the immune system (By similarity)	9606.ENSP00000373114	Eukaryota	Chordata	Mammalia	Primates	Hominidae	Homo	Homo sapiens	unclassified	unclassified	unclassified	MHC_I C-terminus	PF06623	-	-	-	-	-	-	-	-	-	-	-	-	-	-	-	-
member	111	-	-	-	-	-	P30455	cellular processes and signaling	Intracellular trafficking, secretion, and vesicular transport	09WNN	Involved in the presentation of foreign antigens to the immune system (By similarity)	9606.ENSP00000388724	Eukaryota	Chordata	Mammalia	Primates	Hominidae	Homo	Homo sapiens	unclassified	unclassified	unclassified	MHC_I C-terminus	PF06623	-	-	-	-	-	-	-	-	-	-	-	-	-	-	-	-
member	111	-	-	-	-	-	P30456	cellular processes and signaling	Intracellular trafficking, secretion, and vesicular transport	09WNN	Involved in the presentation of foreign antigens to the immune system (By similarity)	9606.ENSP00000373114	Eukaryota	Chordata	Mammalia	Primates	Hominidae	Homo	Homo sapiens	unclassified	unclassified	unclassified	MHC_I C-terminus	PF06623	-	-	-	-	-	-	-	-	-	-	-	-	-	-	-	-
member	111	-	-	-	-	-	P30457	cellular processes and signaling	Intracellular trafficking, secretion, and vesicular transport	09WNN	Involved in the presentation of foreign antigens to the immune system (By similarity)	9606.ENSP00000373114	Eukaryota	Chordata	Mammalia	Primates	Hominidae	Homo	Homo sapiens	unclassified	unclassified	unclassified	MHC_I C-terminus	PF06623	-	-	-	-	-	-	-	-	-	-	-	-	-	-	-	-
member	111	-	-	-	-	-	P30459	cellular processes and signaling	Intracellular trafficking, secretion, and vesicular transport	09WNN	Involved in the presentation of foreign antigens to the immune system (By similarity)	9606.ENSP00000410645	Eukaryota	Chordata	Mammalia	Primates	Hominidae	Homo	Homo sapiens	unclassified	unclassified	unclassified	MHC_I C-terminus	PF06623	-	-	-	-	-	-	-	-	-	-	-	-	-	-	-	-
member	111	-	-	-	-	-	P30464	cellular processes and signaling	Intracellular trafficking, secretion, and vesicular transport	09WNN	Involved in the presentation of foreign antigens to the immune system (By similarity)	9606.ENSP00000388208	Eukaryota	Chordata	Mammalia	Primates	Hominidae	Homo	Homo sapiens	unclassified	unclassified	unclassified	MHC_I C-terminus	PF06623	-	-	-	-	-	-	-	-	-	-	-	-	-	-	-	-
member	111	-	-	-	-	-	P30484	cellular processes and signaling	Intracellular trafficking, secretion, and vesicular transport	09WNN	Involved in the presentation of foreign antigens to the immune system (By similarity)	9606.ENSP00000388208	Eukaryota	Chordata	Mammalia	Primates	Hominidae	Homo	Homo sapiens	unclassified	unclassified	unclassified	MHC_I C-terminus	PF06623	-	-	-	-	-	-	-	-	-	-	-	-	-	-	-	-
member	111	-	-	-	-	-	P30490	cellular processes and signaling	Intracellular trafficking, secretion, and vesicular transport	09WNN	Involved in the presentation of foreign antigens to the immune system (By similarity)	9606.ENSP00000388208	Eukaryota	Chordata	Mammalia	Primates	Hominidae	Homo	Homo sapiens	unclassified	unclassified	unclassified	MHC_I C-terminus	PF06623	-	-	-	-	-	-	-	-	-	-	-	-	-	-	-	-
member	111	-	-	-	-	-	P30491	cellular processes and signaling	Intracellular trafficking, secretion, and vesicular transport	09WNN	Involved in the presentation of foreign antigens to the immune system (By similarity)	9606.ENSP00000352656	Eukaryota	Chordata	Mammalia	Primates	Hominidae	Homo	Homo sapiens	unclassified	unclassified	unclassified	MHC_I C-terminus	PF06623	-	-	-	-	-	-	-	-	-	-	-	-	-	-	-	-
member	111	-	-	-	-	-	P30492	cellular processes and signaling	Intracellular trafficking, secretion, and vesicular transport	09WNN	Involved in the presentation of foreign antigens to the immune system (By similarity)	9606.ENSP00000352656	Eukaryota	Chordata	Mammalia	Primates	Hominidae	Homo	Homo sapiens	unclassified	unclassified	unclassified	MHC_I C-terminus	PF06623	-	-	-	-	-	-	-	-	-	-	-	-	-	-	-	-
member	111	-	-	-	-	-	P30493	cellular processes and signaling	Intracellular trafficking, secretion, and vesicular transport	09WNN	Involved in the presentation of foreign antigens to the immune system (By similarity)	9606.ENSP00000352656	Eukaryota	Chordata	Mammalia	Primates	Hominidae	Homo	Homo sapiens	unclassified	unclassified	unclassified	MHC_I C-terminus	PF06623	-	-	-	-	-	-	-	-	-	-	-	-	-	-	-	-
member	111	-	-	-	-	-	P30495	cellular processes and signaling	Intracellular trafficking, secretion, and vesicular transport	09WNN	Involved in the presentation of foreign antigens to the immune system (By similarity)	9606.ENSP00000352656	Eukaryota	Chordata	Mammalia	Primates	Hominidae	Homo	Homo sapiens	unclassified	unclassified	unclassified	MHC_I C-terminus	PF06623	-	-	-	-	-	-	-	-	-	-	-	-	-	-	-	-
member	111	-	-	-	-	-	P30498	cellular processes and signaling	Intracellular trafficking, secretion, and vesicular transport	09WNN	Involved in the presentation of foreign antigens to the immune system (By similarity)	9606.ENSP00000352656	Eukaryota	Chordata	Mammalia	Primates	Hominidae	Homo	Homo sapiens	unclassified	unclassified	unclassified	MHC_I C-terminus	PF06623	-	-	-	-	-	-	-	-	-	-	-	-	-	-	-	-
member	111	-	-	-	-	-	P30501	cellular processes and signaling	Intracellular trafficking, secretion, and vesicular transport	09WNN	Involved in the presentation of foreign antigens to the immune system (By similarity)	9606.ENSP00000407431	Eukaryota	Chordata	Mammalia	Primates	Hominidae	Homo	Homo sapiens	unclassified	unclassified	unclassified	MHC_I C-terminus	PF06623	-	-	-	-	-	-	-	-	-	-	-	-	-	-	-	-
member	111	-	-	-	-	-	P30504	cellular processes and signaling	Intracellular trafficking, secretion, and vesicular transport	09WNN	Involved in the presentation of foreign antigens to the immune system (By similarity)	9606.ENSP00000407431	Eukaryota	Chordata	Mammalia	Primates	Hominidae	Homo	Homo sapiens	unclassified	unclassified	unclassified	MHC_I C-terminus	PF06623	-	-	-	-	-	-	-	-	-	-	-	-	-	-	-	-
member	111	-	-	-	-	-	P30508	cellular processes and signaling	Intracellular trafficking, secretion, and vesicular transport	09WNN	Involved in the presentation of foreign antigens to the immune system (By similarity)	9606.ENSP00000407431	Eukaryota	Chordata	Mammalia	Primates	Hominidae	Homo	Homo sapiens	unclassified	unclassified	unclassified	MHC_I C-terminus	PF06623	-	-	-	-	-	-	-	-	-	-	-	-	-	-	-	-
member	111	-	-	-	-	-	P30510	cellular processes and signaling	Intracellular trafficking, secretion, and vesicular transport	09WNN	Involved in the presentation of foreign antigens to the immune system (By similarity)	9606.ENSP00000407431	Eukaryota	Chordata	Mammalia	Primates	Hominidae	Homo	Homo sapiens	unclassified	unclassified	unclassified	MHC_I C-terminus	PF06623	-	-	-	-	-	-	-	-	-	-	-	-	-	-	-	-
member	111	-	-	-	-	-	P30512	cellular processes and signaling	Intracellular trafficking, secretion, and vesicular transport	09WNN	Involved in the presentation of foreign antigens to the immune system (By similarity)	9606.ENSP00000408986	Eukaryota	Chordata	Mammalia	Primates	Hominidae	Homo	Homo sapiens	unclassified	unclassified	unclassified	MHC_I C-terminus	PF06623	-	-	-	-	-	-	-	-	-	-	-	-	-	-	-	-
member	111	-	-	-	-	-	P30685	cellular processes and signaling	Intracellular trafficking, secretion, and vesicular transport	09WNN	Involved in the presentation of foreign antigens to the immune system (By similarity)	9606.ENSP00000352656	Eukaryota	Chordata	Mammalia	Primates	Hominidae	Homo	Homo sapiens	unclassified	unclassified	unclassified	MHC_I C-terminus	PF06623	-	-	-	-	-	-	-	-	-	-	-	-	-	-	-	-
member	111	-	-	-	-	-	Q07000	cellular processes and signaling	Intracellular trafficking, secretion, and vesicular transport	09WNN	Involved in the presentation of foreign antigens to the immune system (By similarity)	9606.ENSP00000407431	Eukaryota	Chordata	Mammalia	Primates	Hominidae	Homo	Homo sapiens	unclassified	unclassified	unclassified	MHC_I C-terminus	PF06623	-	-	-	-	-	-	-	-	-	-	-	-	-	-	-	-
member	111	-	-	-	-	-	Q29940	cellular processes and signaling	Intracellular trafficking, secretion, and vesicular transport	09WNN	Involved in the presentation of foreign antigens to the immune system (By similarity)	9606.ENSP00000352656	Eukaryota	Chordata	Mammalia	Primates	Hominidae	Homo	Homo sapiens	unclassified	unclassified	unclassified	MHC_I C-terminus	PF06623	-	-	-	-	-	-	-	-	-	-	-	-	-	-	-	-
member	111	-	-	-	-	-	Q29960	cellular processes and signaling	Intracellular trafficking, secretion, and vesicular transport	09WNN	Involved in the presentation of foreign antigens to the immune system (By similarity)	9598.ENSPTRP00000054564	Eukaryota	Chordata	Mammalia	Primates	Hominidae	Homo	Homo sapiens	unclassified	unclassified	unclassified	MHC_I C-terminus	PF06623	-	-	-	-	-	-	-	-	-	-	-	-	-	-	-	-
member	111	-	-	-	-	-	Q5SRN5	cellular processes and signaling	Intracellular trafficking, secretion, and vesicular transport	09WNN	Involved in the presentation of foreign antigens to the immune system (By similarity)	9606.ENSP00000366005	Eukaryota	Chordata	Mammalia	Primates	Hominidae	Homo	Homo sapiens	unclassified	unclassified	unclassified	MHC_I C-terminus	PF06623	-	-	-	-	-	-	-	-	-	-	-	-	-	-	-	-
member	111	-	-	-	-	-	Q5SRN7	cellular processes and signaling	Intracellular trafficking, secretion, and vesicular transport	09WNN	Involved in the presentation of foreign antigens to the immune system (By similarity)	9606.ENSP00000366005	Eukaryota	Chordata	Mammalia	Primates	Hominidae	Homo	Homo sapiens	CL0011	Ig	Immunoglobulin superfamily	Immunoglobulin C1-set domain	PF07654	-	-	-	-	-	-	-	-	-	-	-	-	-	-	-	-
member	111	-	-	-	-	-	Q95604	cellular processes and signaling	Intracellular trafficking, secretion, and vesicular transport	09WNN	Involved in the presentation of foreign antigens to the immune system (By similarity)	9598.ENSPTRP00000054564	Eukaryota	Chordata	Mammalia	Primates	Hominidae	Homo	Homo sapiens	unclassified	unclassified	unclassified	MHC_I C-terminus	PF06623	-	-	-	-	-	-	-	-	-	-	-	-	-	-	-	-
member	111	-	-	-	-	-	Q9GJ45	cellular processes and signaling	Intracellular trafficking, secretion, and vesicular transport	09WNN	Involved in the presentation of foreign antigens to the immune system (By similarity)	9606.ENSP00000410645	Eukaryota	Chordata	Mammalia	Primates	Hominidae	Homo	Homo sapiens	CL0011	Ig	Immunoglobulin superfamily	Immunoglobulin domain	PF13927	-	-	-	-	-	-	-	-	-	-	-	-	-	-	-	-
group	343	11	573	618	33.97	72.06	A0A1C7I7H2;B0M948;B0MI77;B0N168;C4IB49;C4IBV8;C4IC38;C4IIP3;C4IIW4;F9USG4;Q8G7T2	cellular processes and signaling	Defense mechanisms	COG1132	(ABC) transporter	various	Bacteria	various	various	various	various	various	various	CL0023	P-loop_NTPase	P-loop containing nucleoside triphosphate hydrolase superfamily	various	various	0	-	0	-	0	-	0	-	0	-	0	-	1	-	4.21359e-06	-	0	-	0	-	1	-	8.48911e-06	-	0
member	343	-	-	-	-	-	A0A1C7I7H2	cellular processes and signaling	Defense mechanisms	COG1132	(ABC) transporter	537007.BLAHAN_06813	Bacteria	Firmicutes	Clostridia	Clostridiales	Lachnospiraceae	Blautia	Blautia coccoides	CL0023	P-loop_NTPase	P-loop containing nucleoside triphosphate hydrolase superfamily	ATPase family associated with various cellular activities (AAA)	PF00004	-	-	-	-	-	-	-	-	-	-	-	-	-	-	-	-	-	-	-	-	-	-	-	-
member	343	-	-	-	-	-	A0A1C7I7H2	-	-	-	-	-	Bacteria	Firmicutes	Clostridia	Clostridiales	Lachnospiraceae	Blautia	Blautia sp. YL58	-	-	-	-	-	-	-	-	-	-	-	-	-	-	-	-	-	-	-	-	-	-	-	-	-	-	-	-	-
member	343	-	-	-	-	-	A0A1C7I7H2	-	-	-	-	-	Bacteria	Firmicutes	Clostridia	Clostridiales	Lachnospiraceae	Blautia	unclassified	-	-	-	-	-	-	-	-	-	-	-	-	-	-	-	-	-	-	-	-	-	-	-	-	-	-	-	-	-
member	343	-	-	-	-	-	B0M948	cellular processes and signaling	Defense mechanisms	COG1132	(ABC) transporter	411490.ANACAC_00075	Bacteria	Firmicutes	Clostridia	Clostridiales	Lachnospiraceae	Anaerostipes	Anaerostipes caccae	CL0023	P-loop_NTPase	P-loop containing nucleoside triphosphate hydrolase superfamily	ATPase family associated with various cellular activities (AAA)	PF00004	-	-	-	-	-	-	-	-	-	-	-	-	-	-	-	-	-	-	-	-	-	-	-	-
member	343	-	-	-	-	-	B0MI77	cellular processes and signaling	Defense mechanisms	COG1132	(ABC) transporter	411490.ANACAC_03331	Bacteria	Firmicutes	Clostridia	Clostridiales	Lachnospiraceae	Anaerostipes	Anaerostipes caccae	CL0023	P-loop_NTPase	P-loop containing nucleoside triphosphate hydrolase superfamily	ABC transporter	PF00005	-	-	-	-	-	-	-	-	-	-	-	-	-	-	-	-	-	-	-	-	-	-	-	-
member	343	-	-	-	-	-	B0N168	cellular processes and signaling	Defense mechanisms	COG1132	(ABC) transporter	445974.CLORAM_00429	Bacteria	Firmicutes	Erysipelotrichia	Erysipelotrichales	Erysipelotrichaceae	Erysipelatoclostridium	Erysipelatoclostridium ramosum	CL0023	P-loop_NTPase	P-loop containing nucleoside triphosphate hydrolase superfamily	ATPase family associated with various cellular activities (AAA)	PF00004	-	-	-	-	-	-	-	-	-	-	-	-	-	-	-	-	-	-	-	-	-	-	-	-
member	343	-	-	-	-	-	C4IB49	cellular processes and signaling	Defense mechanisms	COG1132	(ABC) transporter	632245.CLP_0401	Bacteria	Firmicutes	Clostridia	Clostridiales	Clostridiaceae	Clostridium	Clostridium butyricum	CL0023	P-loop_NTPase	P-loop containing nucleoside triphosphate hydrolase superfamily	ATPase family associated with various cellular activities (AAA)	PF00004	-	-	-	-	-	-	-	-	-	-	-	-	-	-	-	-	-	-	-	-	-	-	-	-
member	343	-	-	-	-	-	C4IBV8	cellular processes and signaling	Defense mechanisms	COG1132	(ABC) transporter	632245.CLP_0632	Bacteria	Firmicutes	Clostridia	Clostridiales	Clostridiaceae	Clostridium	Clostridium butyricum	CL0023	P-loop_NTPase	P-loop containing nucleoside triphosphate hydrolase superfamily	ABC transporter	PF00005	-	-	-	-	-	-	-	-	-	-	-	-	-	-	-	-	-	-	-	-	-	-	-	-
member	343	-	-	-	-	-	C4IC38	cellular processes and signaling	Defense mechanisms	COG1132	(ABC) transporter	632245.CLP_0712	Bacteria	Firmicutes	Clostridia	Clostridiales	Clostridiaceae	Clostridium	Clostridium butyricum	CL0023	P-loop_NTPase	P-loop containing nucleoside triphosphate hydrolase superfamily	ABC transporter	PF00005	-	-	-	-	-	-	-	-	-	-	-	-	-	-	-	-	-	-	-	-	-	-	-	-
member	343	-	-	-	-	-	C4IIP3	cellular processes and signaling	Defense mechanisms	COG1132	(ABC) transporter	632245.CLP_2279	Bacteria	Firmicutes	Clostridia	Clostridiales	Clostridiaceae	Clostridium	Clostridium butyricum	CL0023	P-loop_NTPase	P-loop containing nucleoside triphosphate hydrolase superfamily	ABC transporter	PF00005	-	-	-	-	-	-	-	-	-	-	-	-	-	-	-	-	-	-	-	-	-	-	-	-
member	343	-	-	-	-	-	C4IIP3	-	-	-	-	-	Bacteria	Firmicutes	Clostridia	Clostridiales	Clostridiaceae	Clostridium	Clostridium sp. HMSC19A10	-	-	-	-	-	-	-	-	-	-	-	-	-	-	-	-	-	-	-	-	-	-	-	-	-	-	-	-	-
member	343	-	-	-	-	-	C4IIP3	-	-	-	-	-	Bacteria	Firmicutes	Clostridia	Clostridiales	Clostridiaceae	Clostridium	unclassified	-	-	-	-	-	-	-	-	-	-	-	-	-	-	-	-	-	-	-	-	-	-	-	-	-	-	-	-	-
member	343	-	-	-	-	-	C4IIW4	cellular processes and signaling	Defense mechanisms	COG1132	(ABC) transporter	632245.CLP_2350	Bacteria	Firmicutes	Clostridia	Clostridiales	Clostridiaceae	Clostridium	Clostridium butyricum	CL0023	P-loop_NTPase	P-loop containing nucleoside triphosphate hydrolase superfamily	ATPase family associated with various cellular activities (AAA)	PF00004	-	-	-	-	-	-	-	-	-	-	-	-	-	-	-	-	-	-	-	-	-	-	-	-
member	343	-	-	-	-	-	F9USG4	cellular processes and signaling	Defense mechanisms	COG1132	(ABC) transporter	220668.lp_3040	Bacteria	Firmicutes	Bacilli	Lactobacillales	Lactobacillaceae	Lactobacillus	Lactobacillus acidophilus	CL0023	P-loop_NTPase	P-loop containing nucleoside triphosphate hydrolase superfamily	ABC transporter	PF00005	-	-	-	-	-	-	-	-	-	-	-	-	-	-	-	-	-	-	-	-	-	-	-	-
member	343	-	-	-	-	-	F9USG4	-	-	-	-	-	Bacteria	Firmicutes	Bacilli	Lactobacillales	Lactobacillaceae	Lactobacillus	Lactobacillus plantarum	-	-	-	-	-	-	-	-	-	-	-	-	-	-	-	-	-	-	-	-	-	-	-	-	-	-	-	-	-
member	343	-	-	-	-	-	F9USG4	-	-	-	-	-	Bacteria	Firmicutes	Bacilli	Lactobacillales	Lactobacillaceae	Lactobacillus	Lactobacillus sp. ATCC 15578	-	-	-	-	-	-	-	-	-	-	-	-	-	-	-	-	-	-	-	-	-	-	-	-	-	-	-	-	-
member	343	-	-	-	-	-	F9USG4	-	-	-	-	-	Bacteria	Firmicutes	Bacilli	Lactobacillales	Lactobacillaceae	Lactobacillus	Lactobacillus sp. LSI2-1	-	-	-	-	-	-	-	-	-	-	-	-	-	-	-	-	-	-	-	-	-	-	-	-	-	-	-	-	-
member	343	-	-	-	-	-	F9USG4	-	-	-	-	-	Bacteria	Firmicutes	Bacilli	Lactobacillales	Lactobacillaceae	Lactobacillus	unclassified	-	-	-	-	-	-	-	-	-	-	-	-	-	-	-	-	-	-	-	-	-	-	-	-	-	-	-	-	-
member	343	-	-	-	-	-	Q8G7T2	cellular processes and signaling	Defense mechanisms	COG1132	(ABC) transporter	206672.BL0163	Bacteria	Actinobacteria	Actinobacteria	Bifidobacteriales	Bifidobacteriaceae	Bifidobacterium	Bifidobacterium longum	CL0023	P-loop_NTPase	P-loop containing nucleoside triphosphate hydrolase superfamily	ABC transporter	PF00005	-	-	-	-	-	-	-	-	-	-	-	-	-	-	-	-	-	-	-	-	-	-	-	-
group	6044	11	326	338	94.08	100	P0CE49;P0CE50;P0CE51;P0CE52;P0CE53;P0CE54;P0CE55;P0CE56;P0CE57;P0CE58;P76071	information storage and processing	Replication, recombination and repair	16QEP	transposase	various	Bacteria	various	various	various	various	various	various	unclassified	unclassified	unclassified	Transposase domain (DUF772)	PF05598	0	-	0	-	0	-	0	-	0	-	0	-	1	-	7.55363e-06	-	0	-	0	-	0	-	0	-	0
member	6044	-	-	-	-	-	P0CE49	information storage and processing	Replication, recombination and repair	16QEP	transposase	316407	Bacteria	Firmicutes	Bacilli	Bacillales	Bacillaceae	Bacillus	Bacillus thuringiensis	unclassified	unclassified	unclassified	Transposase domain (DUF772)	PF05598	-	-	-	-	-	-	-	-	-	-	-	-	-	-	-	-	-	-	-	-	-	-	-	-
member	6044	-	-	-	-	-	P0CE49	-	-	-	-	-	Bacteria	Firmicutes	Bacilli	Bacillales	Staphylococcaceae	Staphylococcus	Staphylococcus aureus	-	-	-	-	-	-	-	-	-	-	-	-	-	-	-	-	-	-	-	-	-	-	-	-	-	-	-	-	-
member	6044	-	-	-	-	-	P0CE49	-	-	-	-	-	Bacteria	Proteobacteria	Gammaproteobacteria	Enterobacterales	Enterobacteriaceae	Escherichia	Escherichia coli	-	-	-	-	-	-	-	-	-	-	-	-	-	-	-	-	-	-	-	-	-	-	-	-	-	-	-	-	-
member	6044	-	-	-	-	-	P0CE49	-	-	-	-	-	Bacteria	Proteobacteria	Gammaproteobacteria	Enterobacterales	Enterobacteriaceae	Escherichia	Escherichia sp. E1S7	-	-	-	-	-	-	-	-	-	-	-	-	-	-	-	-	-	-	-	-	-	-	-	-	-	-	-	-	-
member	6044	-	-	-	-	-	P0CE49	-	-	-	-	-	Bacteria	Proteobacteria	Gammaproteobacteria	Enterobacterales	Enterobacteriaceae	Salmonella	Salmonella enterica	-	-	-	-	-	-	-	-	-	-	-	-	-	-	-	-	-	-	-	-	-	-	-	-	-	-	-	-	-
member	6044	-	-	-	-	-	P0CE49	-	-	-	-	-	Bacteria	Proteobacteria	Gammaproteobacteria	Enterobacterales	Enterobacteriaceae	Shigella	Shigella boydii	-	-	-	-	-	-	-	-	-	-	-	-	-	-	-	-	-	-	-	-	-	-	-	-	-	-	-	-	-
member	6044	-	-	-	-	-	P0CE49	-	-	-	-	-	Bacteria	Proteobacteria	Gammaproteobacteria	Enterobacterales	Morganellaceae	Proteus	Proteus vulgaris	-	-	-	-	-	-	-	-	-	-	-	-	-	-	-	-	-	-	-	-	-	-	-	-	-	-	-	-	-
member	6044	-	-	-	-	-	P0CE49	-	-	-	-	-	Bacteria	Proteobacteria	Gammaproteobacteria	Pseudomonadales	Pseudomonadaceae	Pseudomonas	Pseudomonas aeruginosa	-	-	-	-	-	-	-	-	-	-	-	-	-	-	-	-	-	-	-	-	-	-	-	-	-	-	-	-	-
member	6044	-	-	-	-	-	P0CE49	-	-	-	-	-	Bacteria	unclassified	unclassified	unclassified	unclassified	unclassified	unclassified	-	-	-	-	-	-	-	-	-	-	-	-	-	-	-	-	-	-	-	-	-	-	-	-	-	-	-	-	-
member	6044	-	-	-	-	-	P0CE49	-	-	-	-	-	Bacteria	unclassified	unclassified	unclassified	unclassified	unclassified	uncultured bacterium	-	-	-	-	-	-	-	-	-	-	-	-	-	-	-	-	-	-	-	-	-	-	-	-	-	-	-	-	-
member	6044	-	-	-	-	-	P0CE50	information storage and processing	Replication, recombination and repair	16QEP	transposase	316407	Bacteria	Firmicutes	Bacilli	Bacillales	Bacillaceae	Bacillus	Bacillus thuringiensis	unclassified	unclassified	unclassified	Transposase domain (DUF772)	PF05598	-	-	-	-	-	-	-	-	-	-	-	-	-	-	-	-	-	-	-	-	-	-	-	-
member	6044	-	-	-	-	-	P0CE50	-	-	-	-	-	Bacteria	Firmicutes	Bacilli	Bacillales	Staphylococcaceae	Staphylococcus	Staphylococcus aureus	-	-	-	-	-	-	-	-	-	-	-	-	-	-	-	-	-	-	-	-	-	-	-	-	-	-	-	-	-
member	6044	-	-	-	-	-	P0CE50	-	-	-	-	-	Bacteria	Proteobacteria	Gammaproteobacteria	Enterobacterales	Enterobacteriaceae	Escherichia	Escherichia coli	-	-	-	-	-	-	-	-	-	-	-	-	-	-	-	-	-	-	-	-	-	-	-	-	-	-	-	-	-
member	6044	-	-	-	-	-	P0CE50	-	-	-	-	-	Bacteria	Proteobacteria	Gammaproteobacteria	Enterobacterales	Enterobacteriaceae	Escherichia	Escherichia sp. E1S7	-	-	-	-	-	-	-	-	-	-	-	-	-	-	-	-	-	-	-	-	-	-	-	-	-	-	-	-	-
member	6044	-	-	-	-	-	P0CE50	-	-	-	-	-	Bacteria	Proteobacteria	Gammaproteobacteria	Enterobacterales	Enterobacteriaceae	Salmonella	Salmonella enterica	-	-	-	-	-	-	-	-	-	-	-	-	-	-	-	-	-	-	-	-	-	-	-	-	-	-	-	-	-
member	6044	-	-	-	-	-	P0CE50	-	-	-	-	-	Bacteria	Proteobacteria	Gammaproteobacteria	Enterobacterales	Enterobacteriaceae	Shigella	Shigella boydii	-	-	-	-	-	-	-	-	-	-	-	-	-	-	-	-	-	-	-	-	-	-	-	-	-	-	-	-	-
member	6044	-	-	-	-	-	P0CE50	-	-	-	-	-	Bacteria	Proteobacteria	Gammaproteobacteria	Enterobacterales	Morganellaceae	Proteus	Proteus vulgaris	-	-	-	-	-	-	-	-	-	-	-	-	-	-	-	-	-	-	-	-	-	-	-	-	-	-	-	-	-
member	6044	-	-	-	-	-	P0CE50	-	-	-	-	-	Bacteria	Proteobacteria	Gammaproteobacteria	Pseudomonadales	Pseudomonadaceae	Pseudomonas	Pseudomonas aeruginosa	-	-	-	-	-	-	-	-	-	-	-	-	-	-	-	-	-	-	-	-	-	-	-	-	-	-	-	-	-
member	6044	-	-	-	-	-	P0CE50	-	-	-	-	-	Bacteria	unclassified	unclassified	unclassified	unclassified	unclassified	unclassified	-	-	-	-	-	-	-	-	-	-	-	-	-	-	-	-	-	-	-	-	-	-	-	-	-	-	-	-	-
member	6044	-	-	-	-	-	P0CE50	-	-	-	-	-	Bacteria	unclassified	unclassified	unclassified	unclassified	unclassified	uncultured bacterium	-	-	-	-	-	-	-	-	-	-	-	-	-	-	-	-	-	-	-	-	-	-	-	-	-	-	-	-	-
member	6044	-	-	-	-	-	P0CE51	information storage and processing	Replication, recombination and repair	16QEP	transposase	316407	Bacteria	Firmicutes	Bacilli	Bacillales	Bacillaceae	Bacillus	Bacillus thuringiensis	unclassified	unclassified	unclassified	Transposase domain (DUF772)	PF05598	-	-	-	-	-	-	-	-	-	-	-	-	-	-	-	-	-	-	-	-	-	-	-	-
member	6044	-	-	-	-	-	P0CE51	-	-	-	-	-	Bacteria	Firmicutes	Bacilli	Bacillales	Staphylococcaceae	Staphylococcus	Staphylococcus aureus	-	-	-	-	-	-	-	-	-	-	-	-	-	-	-	-	-	-	-	-	-	-	-	-	-	-	-	-	-
member	6044	-	-	-	-	-	P0CE51	-	-	-	-	-	Bacteria	Proteobacteria	Gammaproteobacteria	Enterobacterales	Enterobacteriaceae	Escherichia	Escherichia coli	-	-	-	-	-	-	-	-	-	-	-	-	-	-	-	-	-	-	-	-	-	-	-	-	-	-	-	-	-
member	6044	-	-	-	-	-	P0CE51	-	-	-	-	-	Bacteria	Proteobacteria	Gammaproteobacteria	Enterobacterales	Enterobacteriaceae	Escherichia	Escherichia sp. E1S7	-	-	-	-	-	-	-	-	-	-	-	-	-	-	-	-	-	-	-	-	-	-	-	-	-	-	-	-	-
member	6044	-	-	-	-	-	P0CE51	-	-	-	-	-	Bacteria	Proteobacteria	Gammaproteobacteria	Enterobacterales	Enterobacteriaceae	Salmonella	Salmonella enterica	-	-	-	-	-	-	-	-	-	-	-	-	-	-	-	-	-	-	-	-	-	-	-	-	-	-	-	-	-
member	6044	-	-	-	-	-	P0CE51	-	-	-	-	-	Bacteria	Proteobacteria	Gammaproteobacteria	Enterobacterales	Enterobacteriaceae	Shigella	Shigella boydii	-	-	-	-	-	-	-	-	-	-	-	-	-	-	-	-	-	-	-	-	-	-	-	-	-	-	-	-	-
member	6044	-	-	-	-	-	P0CE51	-	-	-	-	-	Bacteria	Proteobacteria	Gammaproteobacteria	Enterobacterales	Morganellaceae	Proteus	Proteus vulgaris	-	-	-	-	-	-	-	-	-	-	-	-	-	-	-	-	-	-	-	-	-	-	-	-	-	-	-	-	-
member	6044	-	-	-	-	-	P0CE51	-	-	-	-	-	Bacteria	Proteobacteria	Gammaproteobacteria	Pseudomonadales	Pseudomonadaceae	Pseudomonas	Pseudomonas aeruginosa	-	-	-	-	-	-	-	-	-	-	-	-	-	-	-	-	-	-	-	-	-	-	-	-	-	-	-	-	-
member	6044	-	-	-	-	-	P0CE51	-	-	-	-	-	Bacteria	unclassified	unclassified	unclassified	unclassified	unclassified	unclassified	-	-	-	-	-	-	-	-	-	-	-	-	-	-	-	-	-	-	-	-	-	-	-	-	-	-	-	-	-
member	6044	-	-	-	-	-	P0CE51	-	-	-	-	-	Bacteria	unclassified	unclassified	unclassified	unclassified	unclassified	uncultured bacterium	-	-	-	-	-	-	-	-	-	-	-	-	-	-	-	-	-	-	-	-	-	-	-	-	-	-	-	-	-
member	6044	-	-	-	-	-	P0CE52	information storage and processing	Replication, recombination and repair	16QEP	transposase	316407	Bacteria	Firmicutes	Bacilli	Bacillales	Bacillaceae	Bacillus	Bacillus thuringiensis	unclassified	unclassified	unclassified	Transposase domain (DUF772)	PF05598	-	-	-	-	-	-	-	-	-	-	-	-	-	-	-	-	-	-	-	-	-	-	-	-
member	6044	-	-	-	-	-	P0CE52	-	-	-	-	-	Bacteria	Firmicutes	Bacilli	Bacillales	Staphylococcaceae	Staphylococcus	Staphylococcus aureus	-	-	-	-	-	-	-	-	-	-	-	-	-	-	-	-	-	-	-	-	-	-	-	-	-	-	-	-	-
member	6044	-	-	-	-	-	P0CE52	-	-	-	-	-	Bacteria	Proteobacteria	Gammaproteobacteria	Enterobacterales	Enterobacteriaceae	Escherichia	Escherichia coli	-	-	-	-	-	-	-	-	-	-	-	-	-	-	-	-	-	-	-	-	-	-	-	-	-	-	-	-	-
member	6044	-	-	-	-	-	P0CE52	-	-	-	-	-	Bacteria	Proteobacteria	Gammaproteobacteria	Enterobacterales	Enterobacteriaceae	Escherichia	Escherichia sp. E1S7	-	-	-	-	-	-	-	-	-	-	-	-	-	-	-	-	-	-	-	-	-	-	-	-	-	-	-	-	-
member	6044	-	-	-	-	-	P0CE52	-	-	-	-	-	Bacteria	Proteobacteria	Gammaproteobacteria	Enterobacterales	Enterobacteriaceae	Salmonella	Salmonella enterica	-	-	-	-	-	-	-	-	-	-	-	-	-	-	-	-	-	-	-	-	-	-	-	-	-	-	-	-	-
member	6044	-	-	-	-	-	P0CE52	-	-	-	-	-	Bacteria	Proteobacteria	Gammaproteobacteria	Enterobacterales	Enterobacteriaceae	Shigella	Shigella boydii	-	-	-	-	-	-	-	-	-	-	-	-	-	-	-	-	-	-	-	-	-	-	-	-	-	-	-	-	-
member	6044	-	-	-	-	-	P0CE52	-	-	-	-	-	Bacteria	Proteobacteria	Gammaproteobacteria	Enterobacterales	Morganellaceae	Proteus	Proteus vulgaris	-	-	-	-	-	-	-	-	-	-	-	-	-	-	-	-	-	-	-	-	-	-	-	-	-	-	-	-	-
member	6044	-	-	-	-	-	P0CE52	-	-	-	-	-	Bacteria	Proteobacteria	Gammaproteobacteria	Pseudomonadales	Pseudomonadaceae	Pseudomonas	Pseudomonas aeruginosa	-	-	-	-	-	-	-	-	-	-	-	-	-	-	-	-	-	-	-	-	-	-	-	-	-	-	-	-	-
member	6044	-	-	-	-	-	P0CE52	-	-	-	-	-	Bacteria	unclassified	unclassified	unclassified	unclassified	unclassified	unclassified	-	-	-	-	-	-	-	-	-	-	-	-	-	-	-	-	-	-	-	-	-	-	-	-	-	-	-	-	-
member	6044	-	-	-	-	-	P0CE52	-	-	-	-	-	Bacteria	unclassified	unclassified	unclassified	unclassified	unclassified	uncultured bacterium	-	-	-	-	-	-	-	-	-	-	-	-	-	-	-	-	-	-	-	-	-	-	-	-	-	-	-	-	-
member	6044	-	-	-	-	-	P0CE53	information storage and processing	Replication, recombination and repair	16QEP	transposase	316385.ECDH10B_2138	Bacteria	Proteobacteria	Gammaproteobacteria	Aeromonadales	Aeromonadaceae	Aeromonas	Aeromonas media	unclassified	unclassified	unclassified	Transposase domain (DUF772)	PF05598	-	-	-	-	-	-	-	-	-	-	-	-	-	-	-	-	-	-	-	-	-	-	-	-
member	6044	-	-	-	-	-	P0CE53	-	-	-	-	-	Bacteria	Proteobacteria	Gammaproteobacteria	Aeromonadales	Aeromonadaceae	Aeromonas	Aeromonas salmonicida	-	-	-	-	-	-	-	-	-	-	-	-	-	-	-	-	-	-	-	-	-	-	-	-	-	-	-	-	-
member	6044	-	-	-	-	-	P0CE53	-	-	-	-	-	Bacteria	Proteobacteria	Gammaproteobacteria	Aeromonadales	Aeromonadaceae	Aeromonas	Aeromonas sp. ASNIH3	-	-	-	-	-	-	-	-	-	-	-	-	-	-	-	-	-	-	-	-	-	-	-	-	-	-	-	-	-
member	6044	-	-	-	-	-	P0CE53	-	-	-	-	-	Bacteria	Proteobacteria	Gammaproteobacteria	Aeromonadales	Aeromonadaceae	Aeromonas	Aeromonas sp. ASNIH4	-	-	-	-	-	-	-	-	-	-	-	-	-	-	-	-	-	-	-	-	-	-	-	-	-	-	-	-	-
member	6044	-	-	-	-	-	P0CE53	-	-	-	-	-	Bacteria	Proteobacteria	Gammaproteobacteria	Aeromonadales	Aeromonadaceae	Aeromonas	Aeromonas sp. ASNIH8	-	-	-	-	-	-	-	-	-	-	-	-	-	-	-	-	-	-	-	-	-	-	-	-	-	-	-	-	-
member	6044	-	-	-	-	-	P0CE53	-	-	-	-	-	Bacteria	Proteobacteria	Gammaproteobacteria	Enterobacterales	Enterobacteriaceae	Citrobacter	Citrobacter braakii	-	-	-	-	-	-	-	-	-	-	-	-	-	-	-	-	-	-	-	-	-	-	-	-	-	-	-	-	-
member	6044	-	-	-	-	-	P0CE53	-	-	-	-	-	Bacteria	Proteobacteria	Gammaproteobacteria	Enterobacterales	Enterobacteriaceae	Citrobacter	Citrobacter freundii	-	-	-	-	-	-	-	-	-	-	-	-	-	-	-	-	-	-	-	-	-	-	-	-	-	-	-	-	-
member	6044	-	-	-	-	-	P0CE53	-	-	-	-	-	Bacteria	Proteobacteria	Gammaproteobacteria	Enterobacterales	Enterobacteriaceae	Citrobacter	Citrobacter freundii complex sp. CFNIH9	-	-	-	-	-	-	-	-	-	-	-	-	-	-	-	-	-	-	-	-	-	-	-	-	-	-	-	-	-
member	6044	-	-	-	-	-	P0CE53	-	-	-	-	-	Bacteria	Proteobacteria	Gammaproteobacteria	Enterobacterales	Enterobacteriaceae	Enterobacter	Enterobacter asburiae	-	-	-	-	-	-	-	-	-	-	-	-	-	-	-	-	-	-	-	-	-	-	-	-	-	-	-	-	-
member	6044	-	-	-	-	-	P0CE53	-	-	-	-	-	Bacteria	Proteobacteria	Gammaproteobacteria	Enterobacterales	Enterobacteriaceae	Enterobacter	Enterobacter bugandensis	-	-	-	-	-	-	-	-	-	-	-	-	-	-	-	-	-	-	-	-	-	-	-	-	-	-	-	-	-
member	6044	-	-	-	-	-	P0CE53	-	-	-	-	-	Bacteria	Proteobacteria	Gammaproteobacteria	Enterobacterales	Enterobacteriaceae	Enterobacter	Enterobacter cloacae	-	-	-	-	-	-	-	-	-	-	-	-	-	-	-	-	-	-	-	-	-	-	-	-	-	-	-	-	-
member	6044	-	-	-	-	-	P0CE53	-	-	-	-	-	Bacteria	Proteobacteria	Gammaproteobacteria	Enterobacterales	Enterobacteriaceae	Enterobacter	Enterobacter cloacae complex sp.	-	-	-	-	-	-	-	-	-	-	-	-	-	-	-	-	-	-	-	-	-	-	-	-	-	-	-	-	-
member	6044	-	-	-	-	-	P0CE53	-	-	-	-	-	Bacteria	Proteobacteria	Gammaproteobacteria	Enterobacterales	Enterobacteriaceae	Enterobacter	Enterobacter cloacae complex sp. 2DZ2F16B1	-	-	-	-	-	-	-	-	-	-	-	-	-	-	-	-	-	-	-	-	-	-	-	-	-	-	-	-	-
member	6044	-	-	-	-	-	P0CE53	-	-	-	-	-	Bacteria	Proteobacteria	Gammaproteobacteria	Enterobacterales	Enterobacteriaceae	Enterobacter	Enterobacter cloacae complex sp. 2DZ2F2B	-	-	-	-	-	-	-	-	-	-	-	-	-	-	-	-	-	-	-	-	-	-	-	-	-	-	-	-	-
member	6044	-	-	-	-	-	P0CE53	-	-	-	-	-	Bacteria	Proteobacteria	Gammaproteobacteria	Enterobacterales	Enterobacteriaceae	Enterobacter	Enterobacter cloacae complex sp. 3DZ3S2B	-	-	-	-	-	-	-	-	-	-	-	-	-	-	-	-	-	-	-	-	-	-	-	-	-	-	-	-	-
member	6044	-	-	-	-	-	P0CE53	-	-	-	-	-	Bacteria	Proteobacteria	Gammaproteobacteria	Enterobacterales	Enterobacteriaceae	Enterobacter	Enterobacter cloacae complex sp. 677-3DZ2D5B	-	-	-	-	-	-	-	-	-	-	-	-	-	-	-	-	-	-	-	-	-	-	-	-	-	-	-	-	-
member	6044	-	-	-	-	-	P0CE53	-	-	-	-	-	Bacteria	Proteobacteria	Gammaproteobacteria	Enterobacterales	Enterobacteriaceae	Enterobacter	Enterobacter cloacae complex sp. CH23B	-	-	-	-	-	-	-	-	-	-	-	-	-	-	-	-	-	-	-	-	-	-	-	-	-	-	-	-	-
member	6044	-	-	-	-	-	P0CE53	-	-	-	-	-	Bacteria	Proteobacteria	Gammaproteobacteria	Enterobacterales	Enterobacteriaceae	Enterobacter	Enterobacter cloacae complex sp. ECNIH14	-	-	-	-	-	-	-	-	-	-	-	-	-	-	-	-	-	-	-	-	-	-	-	-	-	-	-	-	-
member	6044	-	-	-	-	-	P0CE53	-	-	-	-	-	Bacteria	Proteobacteria	Gammaproteobacteria	Enterobacterales	Enterobacteriaceae	Enterobacter	Enterobacter cloacae complex sp. GF14B	-	-	-	-	-	-	-	-	-	-	-	-	-	-	-	-	-	-	-	-	-	-	-	-	-	-	-	-	-
member	6044	-	-	-	-	-	P0CE53	-	-	-	-	-	Bacteria	Proteobacteria	Gammaproteobacteria	Enterobacterales	Enterobacteriaceae	Enterobacter	Enterobacter hormaechei	-	-	-	-	-	-	-	-	-	-	-	-	-	-	-	-	-	-	-	-	-	-	-	-	-	-	-	-	-
member	6044	-	-	-	-	-	P0CE53	-	-	-	-	-	Bacteria	Proteobacteria	Gammaproteobacteria	Enterobacterales	Enterobacteriaceae	Enterobacter	Enterobacter kobei	-	-	-	-	-	-	-	-	-	-	-	-	-	-	-	-	-	-	-	-	-	-	-	-	-	-	-	-	-
member	6044	-	-	-	-	-	P0CE53	-	-	-	-	-	Bacteria	Proteobacteria	Gammaproteobacteria	Enterobacterales	Enterobacteriaceae	Enterobacter	Enterobacter ludwigii	-	-	-	-	-	-	-	-	-	-	-	-	-	-	-	-	-	-	-	-	-	-	-	-	-	-	-	-	-
member	6044	-	-	-	-	-	P0CE53	-	-	-	-	-	Bacteria	Proteobacteria	Gammaproteobacteria	Enterobacterales	Enterobacteriaceae	Enterobacter	Enterobacter mori	-	-	-	-	-	-	-	-	-	-	-	-	-	-	-	-	-	-	-	-	-	-	-	-	-	-	-	-	-
member	6044	-	-	-	-	-	P0CE53	-	-	-	-	-	Bacteria	Proteobacteria	Gammaproteobacteria	Enterobacterales	Enterobacteriaceae	Escherichia	Escherichia coli	-	-	-	-	-	-	-	-	-	-	-	-	-	-	-	-	-	-	-	-	-	-	-	-	-	-	-	-	-
member	6044	-	-	-	-	-	P0CE53	-	-	-	-	-	Bacteria	Proteobacteria	Gammaproteobacteria	Enterobacterales	Enterobacteriaceae	Klebsiella	Klebsiella aerogenes	-	-	-	-	-	-	-	-	-	-	-	-	-	-	-	-	-	-	-	-	-	-	-	-	-	-	-	-	-
member	6044	-	-	-	-	-	P0CE53	-	-	-	-	-	Bacteria	Proteobacteria	Gammaproteobacteria	Enterobacterales	Enterobacteriaceae	Klebsiella	Klebsiella michiganensis	-	-	-	-	-	-	-	-	-	-	-	-	-	-	-	-	-	-	-	-	-	-	-	-	-	-	-	-	-
member	6044	-	-	-	-	-	P0CE53	-	-	-	-	-	Bacteria	Proteobacteria	Gammaproteobacteria	Enterobacterales	Enterobacteriaceae	Klebsiella	Klebsiella oxytoca	-	-	-	-	-	-	-	-	-	-	-	-	-	-	-	-	-	-	-	-	-	-	-	-	-	-	-	-	-
member	6044	-	-	-	-	-	P0CE53	-	-	-	-	-	Bacteria	Proteobacteria	Gammaproteobacteria	Enterobacterales	Enterobacteriaceae	Klebsiella	Klebsiella pneumoniae	-	-	-	-	-	-	-	-	-	-	-	-	-	-	-	-	-	-	-	-	-	-	-	-	-	-	-	-	-
member	6044	-	-	-	-	-	P0CE53	-	-	-	-	-	Bacteria	Proteobacteria	Gammaproteobacteria	Enterobacterales	Enterobacteriaceae	Klebsiella	Klebsiella quasipneumoniae	-	-	-	-	-	-	-	-	-	-	-	-	-	-	-	-	-	-	-	-	-	-	-	-	-	-	-	-	-
member	6044	-	-	-	-	-	P0CE53	-	-	-	-	-	Bacteria	Proteobacteria	Gammaproteobacteria	Enterobacterales	Enterobacteriaceae	Klebsiella	Klebsiella variicola	-	-	-	-	-	-	-	-	-	-	-	-	-	-	-	-	-	-	-	-	-	-	-	-	-	-	-	-	-
member	6044	-	-	-	-	-	P0CE53	-	-	-	-	-	Bacteria	Proteobacteria	Gammaproteobacteria	Enterobacterales	Enterobacteriaceae	Raoultella	Raoultella ornithinolytica	-	-	-	-	-	-	-	-	-	-	-	-	-	-	-	-	-	-	-	-	-	-	-	-	-	-	-	-	-
member	6044	-	-	-	-	-	P0CE53	-	-	-	-	-	Bacteria	Proteobacteria	Gammaproteobacteria	Enterobacterales	Enterobacteriaceae	Salmonella	Salmonella enterica	-	-	-	-	-	-	-	-	-	-	-	-	-	-	-	-	-	-	-	-	-	-	-	-	-	-	-	-	-
member	6044	-	-	-	-	-	P0CE53	-	-	-	-	-	Bacteria	Proteobacteria	Gammaproteobacteria	Enterobacterales	Enterobacteriaceae	Shigella	Shigella boydii	-	-	-	-	-	-	-	-	-	-	-	-	-	-	-	-	-	-	-	-	-	-	-	-	-	-	-	-	-
member	6044	-	-	-	-	-	P0CE53	-	-	-	-	-	Bacteria	Proteobacteria	Gammaproteobacteria	Enterobacterales	Enterobacteriaceae	Shigella	Shigella sonnei	-	-	-	-	-	-	-	-	-	-	-	-	-	-	-	-	-	-	-	-	-	-	-	-	-	-	-	-	-
member	6044	-	-	-	-	-	P0CE53	-	-	-	-	-	Bacteria	Proteobacteria	Gammaproteobacteria	Enterobacterales	Hafniaceae	Hafnia	Hafnia alvei	-	-	-	-	-	-	-	-	-	-	-	-	-	-	-	-	-	-	-	-	-	-	-	-	-	-	-	-	-
member	6044	-	-	-	-	-	P0CE53	-	-	-	-	-	Bacteria	Proteobacteria	Gammaproteobacteria	Enterobacterales	Hafniaceae	Hafnia	Hafnia paralvei	-	-	-	-	-	-	-	-	-	-	-	-	-	-	-	-	-	-	-	-	-	-	-	-	-	-	-	-	-
member	6044	-	-	-	-	-	P0CE53	-	-	-	-	-	Bacteria	Proteobacteria	Gammaproteobacteria	Enterobacterales	Morganellaceae	Morganella	Morganella morganii	-	-	-	-	-	-	-	-	-	-	-	-	-	-	-	-	-	-	-	-	-	-	-	-	-	-	-	-	-
member	6044	-	-	-	-	-	P0CE53	-	-	-	-	-	Bacteria	Proteobacteria	Gammaproteobacteria	Enterobacterales	Morganellaceae	Proteus	Proteus mirabilis	-	-	-	-	-	-	-	-	-	-	-	-	-	-	-	-	-	-	-	-	-	-	-	-	-	-	-	-	-
member	6044	-	-	-	-	-	P0CE53	-	-	-	-	-	Bacteria	Proteobacteria	Gammaproteobacteria	Enterobacterales	Morganellaceae	Providencia	Providencia rettgeri	-	-	-	-	-	-	-	-	-	-	-	-	-	-	-	-	-	-	-	-	-	-	-	-	-	-	-	-	-
member	6044	-	-	-	-	-	P0CE53	-	-	-	-	-	Bacteria	Proteobacteria	Gammaproteobacteria	Enterobacterales	Yersiniaceae	Serratia	Serratia marcescens	-	-	-	-	-	-	-	-	-	-	-	-	-	-	-	-	-	-	-	-	-	-	-	-	-	-	-	-	-
member	6044	-	-	-	-	-	P0CE53	-	-	-	-	-	Bacteria	Proteobacteria	Gammaproteobacteria	Enterobacterales	Yersiniaceae	Yersinia	Yersinia enterocolitica	-	-	-	-	-	-	-	-	-	-	-	-	-	-	-	-	-	-	-	-	-	-	-	-	-	-	-	-	-
member	6044	-	-	-	-	-	P0CE53	-	-	-	-	-	Bacteria	unclassified	unclassified	unclassified	unclassified	unclassified	unclassified	-	-	-	-	-	-	-	-	-	-	-	-	-	-	-	-	-	-	-	-	-	-	-	-	-	-	-	-	-
member	6044	-	-	-	-	-	P0CE54	information storage and processing	Replication, recombination and repair	16QEP	transposase	316407	Bacteria	Firmicutes	Bacilli	Bacillales	Bacillaceae	Bacillus	Bacillus thuringiensis	unclassified	unclassified	unclassified	Transposase domain (DUF772)	PF05598	-	-	-	-	-	-	-	-	-	-	-	-	-	-	-	-	-	-	-	-	-	-	-	-
member	6044	-	-	-	-	-	P0CE54	-	-	-	-	-	Bacteria	Firmicutes	Bacilli	Bacillales	Staphylococcaceae	Staphylococcus	Staphylococcus aureus	-	-	-	-	-	-	-	-	-	-	-	-	-	-	-	-	-	-	-	-	-	-	-	-	-	-	-	-	-
member	6044	-	-	-	-	-	P0CE54	-	-	-	-	-	Bacteria	Proteobacteria	Gammaproteobacteria	Enterobacterales	Enterobacteriaceae	Escherichia	Escherichia coli	-	-	-	-	-	-	-	-	-	-	-	-	-	-	-	-	-	-	-	-	-	-	-	-	-	-	-	-	-
member	6044	-	-	-	-	-	P0CE54	-	-	-	-	-	Bacteria	Proteobacteria	Gammaproteobacteria	Enterobacterales	Enterobacteriaceae	Escherichia	Escherichia sp. E1S7	-	-	-	-	-	-	-	-	-	-	-	-	-	-	-	-	-	-	-	-	-	-	-	-	-	-	-	-	-
member	6044	-	-	-	-	-	P0CE54	-	-	-	-	-	Bacteria	Proteobacteria	Gammaproteobacteria	Enterobacterales	Enterobacteriaceae	Salmonella	Salmonella enterica	-	-	-	-	-	-	-	-	-	-	-	-	-	-	-	-	-	-	-	-	-	-	-	-	-	-	-	-	-
member	6044	-	-	-	-	-	P0CE54	-	-	-	-	-	Bacteria	Proteobacteria	Gammaproteobacteria	Enterobacterales	Enterobacteriaceae	Shigella	Shigella boydii	-	-	-	-	-	-	-	-	-	-	-	-	-	-	-	-	-	-	-	-	-	-	-	-	-	-	-	-	-
member	6044	-	-	-	-	-	P0CE54	-	-	-	-	-	Bacteria	Proteobacteria	Gammaproteobacteria	Enterobacterales	Morganellaceae	Proteus	Proteus vulgaris	-	-	-	-	-	-	-	-	-	-	-	-	-	-	-	-	-	-	-	-	-	-	-	-	-	-	-	-	-
member	6044	-	-	-	-	-	P0CE54	-	-	-	-	-	Bacteria	Proteobacteria	Gammaproteobacteria	Pseudomonadales	Pseudomonadaceae	Pseudomonas	Pseudomonas aeruginosa	-	-	-	-	-	-	-	-	-	-	-	-	-	-	-	-	-	-	-	-	-	-	-	-	-	-	-	-	-
member	6044	-	-	-	-	-	P0CE54	-	-	-	-	-	Bacteria	unclassified	unclassified	unclassified	unclassified	unclassified	unclassified	-	-	-	-	-	-	-	-	-	-	-	-	-	-	-	-	-	-	-	-	-	-	-	-	-	-	-	-	-
member	6044	-	-	-	-	-	P0CE54	-	-	-	-	-	Bacteria	unclassified	unclassified	unclassified	unclassified	unclassified	uncultured bacterium	-	-	-	-	-	-	-	-	-	-	-	-	-	-	-	-	-	-	-	-	-	-	-	-	-	-	-	-	-
member	6044	-	-	-	-	-	P0CE55	information storage and processing	Replication, recombination and repair	16QEP	transposase	316407	Bacteria	Firmicutes	Bacilli	Bacillales	Bacillaceae	Bacillus	Bacillus thuringiensis	unclassified	unclassified	unclassified	Transposase domain (DUF772)	PF05598	-	-	-	-	-	-	-	-	-	-	-	-	-	-	-	-	-	-	-	-	-	-	-	-
member	6044	-	-	-	-	-	P0CE55	-	-	-	-	-	Bacteria	Firmicutes	Bacilli	Bacillales	Staphylococcaceae	Staphylococcus	Staphylococcus aureus	-	-	-	-	-	-	-	-	-	-	-	-	-	-	-	-	-	-	-	-	-	-	-	-	-	-	-	-	-
member	6044	-	-	-	-	-	P0CE55	-	-	-	-	-	Bacteria	Proteobacteria	Gammaproteobacteria	Enterobacterales	Enterobacteriaceae	Escherichia	Escherichia coli	-	-	-	-	-	-	-	-	-	-	-	-	-	-	-	-	-	-	-	-	-	-	-	-	-	-	-	-	-
member	6044	-	-	-	-	-	P0CE55	-	-	-	-	-	Bacteria	Proteobacteria	Gammaproteobacteria	Enterobacterales	Enterobacteriaceae	Escherichia	Escherichia sp. E1S7	-	-	-	-	-	-	-	-	-	-	-	-	-	-	-	-	-	-	-	-	-	-	-	-	-	-	-	-	-
member	6044	-	-	-	-	-	P0CE55	-	-	-	-	-	Bacteria	Proteobacteria	Gammaproteobacteria	Enterobacterales	Enterobacteriaceae	Salmonella	Salmonella enterica	-	-	-	-	-	-	-	-	-	-	-	-	-	-	-	-	-	-	-	-	-	-	-	-	-	-	-	-	-
member	6044	-	-	-	-	-	P0CE55	-	-	-	-	-	Bacteria	Proteobacteria	Gammaproteobacteria	Enterobacterales	Enterobacteriaceae	Shigella	Shigella boydii	-	-	-	-	-	-	-	-	-	-	-	-	-	-	-	-	-	-	-	-	-	-	-	-	-	-	-	-	-
member	6044	-	-	-	-	-	P0CE55	-	-	-	-	-	Bacteria	Proteobacteria	Gammaproteobacteria	Enterobacterales	Morganellaceae	Proteus	Proteus vulgaris	-	-	-	-	-	-	-	-	-	-	-	-	-	-	-	-	-	-	-	-	-	-	-	-	-	-	-	-	-
member	6044	-	-	-	-	-	P0CE55	-	-	-	-	-	Bacteria	Proteobacteria	Gammaproteobacteria	Pseudomonadales	Pseudomonadaceae	Pseudomonas	Pseudomonas aeruginosa	-	-	-	-	-	-	-	-	-	-	-	-	-	-	-	-	-	-	-	-	-	-	-	-	-	-	-	-	-
member	6044	-	-	-	-	-	P0CE55	-	-	-	-	-	Bacteria	unclassified	unclassified	unclassified	unclassified	unclassified	unclassified	-	-	-	-	-	-	-	-	-	-	-	-	-	-	-	-	-	-	-	-	-	-	-	-	-	-	-	-	-
member	6044	-	-	-	-	-	P0CE55	-	-	-	-	-	Bacteria	unclassified	unclassified	unclassified	unclassified	unclassified	uncultured bacterium	-	-	-	-	-	-	-	-	-	-	-	-	-	-	-	-	-	-	-	-	-	-	-	-	-	-	-	-	-
member	6044	-	-	-	-	-	P0CE56	information storage and processing	Replication, recombination and repair	16QEP	transposase	316407	Bacteria	Firmicutes	Bacilli	Bacillales	Bacillaceae	Bacillus	Bacillus thuringiensis	unclassified	unclassified	unclassified	Transposase domain (DUF772)	PF05598	-	-	-	-	-	-	-	-	-	-	-	-	-	-	-	-	-	-	-	-	-	-	-	-
member	6044	-	-	-	-	-	P0CE56	-	-	-	-	-	Bacteria	Firmicutes	Bacilli	Bacillales	Staphylococcaceae	Staphylococcus	Staphylococcus aureus	-	-	-	-	-	-	-	-	-	-	-	-	-	-	-	-	-	-	-	-	-	-	-	-	-	-	-	-	-
member	6044	-	-	-	-	-	P0CE56	-	-	-	-	-	Bacteria	Proteobacteria	Gammaproteobacteria	Enterobacterales	Enterobacteriaceae	Escherichia	Escherichia coli	-	-	-	-	-	-	-	-	-	-	-	-	-	-	-	-	-	-	-	-	-	-	-	-	-	-	-	-	-
member	6044	-	-	-	-	-	P0CE56	-	-	-	-	-	Bacteria	Proteobacteria	Gammaproteobacteria	Enterobacterales	Enterobacteriaceae	Escherichia	Escherichia sp. E1S7	-	-	-	-	-	-	-	-	-	-	-	-	-	-	-	-	-	-	-	-	-	-	-	-	-	-	-	-	-
member	6044	-	-	-	-	-	P0CE56	-	-	-	-	-	Bacteria	Proteobacteria	Gammaproteobacteria	Enterobacterales	Enterobacteriaceae	Salmonella	Salmonella enterica	-	-	-	-	-	-	-	-	-	-	-	-	-	-	-	-	-	-	-	-	-	-	-	-	-	-	-	-	-
member	6044	-	-	-	-	-	P0CE56	-	-	-	-	-	Bacteria	Proteobacteria	Gammaproteobacteria	Enterobacterales	Enterobacteriaceae	Shigella	Shigella boydii	-	-	-	-	-	-	-	-	-	-	-	-	-	-	-	-	-	-	-	-	-	-	-	-	-	-	-	-	-
member	6044	-	-	-	-	-	P0CE56	-	-	-	-	-	Bacteria	Proteobacteria	Gammaproteobacteria	Enterobacterales	Morganellaceae	Proteus	Proteus vulgaris	-	-	-	-	-	-	-	-	-	-	-	-	-	-	-	-	-	-	-	-	-	-	-	-	-	-	-	-	-
member	6044	-	-	-	-	-	P0CE56	-	-	-	-	-	Bacteria	Proteobacteria	Gammaproteobacteria	Pseudomonadales	Pseudomonadaceae	Pseudomonas	Pseudomonas aeruginosa	-	-	-	-	-	-	-	-	-	-	-	-	-	-	-	-	-	-	-	-	-	-	-	-	-	-	-	-	-
member	6044	-	-	-	-	-	P0CE56	-	-	-	-	-	Bacteria	unclassified	unclassified	unclassified	unclassified	unclassified	unclassified	-	-	-	-	-	-	-	-	-	-	-	-	-	-	-	-	-	-	-	-	-	-	-	-	-	-	-	-	-
member	6044	-	-	-	-	-	P0CE56	-	-	-	-	-	Bacteria	unclassified	unclassified	unclassified	unclassified	unclassified	uncultured bacterium	-	-	-	-	-	-	-	-	-	-	-	-	-	-	-	-	-	-	-	-	-	-	-	-	-	-	-	-	-
member	6044	-	-	-	-	-	P0CE57	information storage and processing	Replication, recombination and repair	16QEP	transposase	316407	Bacteria	Firmicutes	Bacilli	Bacillales	Bacillaceae	Bacillus	Bacillus thuringiensis	unclassified	unclassified	unclassified	Transposase domain (DUF772)	PF05598	-	-	-	-	-	-	-	-	-	-	-	-	-	-	-	-	-	-	-	-	-	-	-	-
member	6044	-	-	-	-	-	P0CE57	-	-	-	-	-	Bacteria	Firmicutes	Bacilli	Bacillales	Staphylococcaceae	Staphylococcus	Staphylococcus aureus	-	-	-	-	-	-	-	-	-	-	-	-	-	-	-	-	-	-	-	-	-	-	-	-	-	-	-	-	-
member	6044	-	-	-	-	-	P0CE57	-	-	-	-	-	Bacteria	Proteobacteria	Gammaproteobacteria	Enterobacterales	Enterobacteriaceae	Escherichia	Escherichia coli	-	-	-	-	-	-	-	-	-	-	-	-	-	-	-	-	-	-	-	-	-	-	-	-	-	-	-	-	-
member	6044	-	-	-	-	-	P0CE57	-	-	-	-	-	Bacteria	Proteobacteria	Gammaproteobacteria	Enterobacterales	Enterobacteriaceae	Escherichia	Escherichia sp. E1S7	-	-	-	-	-	-	-	-	-	-	-	-	-	-	-	-	-	-	-	-	-	-	-	-	-	-	-	-	-
member	6044	-	-	-	-	-	P0CE57	-	-	-	-	-	Bacteria	Proteobacteria	Gammaproteobacteria	Enterobacterales	Enterobacteriaceae	Salmonella	Salmonella enterica	-	-	-	-	-	-	-	-	-	-	-	-	-	-	-	-	-	-	-	-	-	-	-	-	-	-	-	-	-
member	6044	-	-	-	-	-	P0CE57	-	-	-	-	-	Bacteria	Proteobacteria	Gammaproteobacteria	Enterobacterales	Enterobacteriaceae	Shigella	Shigella boydii	-	-	-	-	-	-	-	-	-	-	-	-	-	-	-	-	-	-	-	-	-	-	-	-	-	-	-	-	-
member	6044	-	-	-	-	-	P0CE57	-	-	-	-	-	Bacteria	Proteobacteria	Gammaproteobacteria	Enterobacterales	Morganellaceae	Proteus	Proteus vulgaris	-	-	-	-	-	-	-	-	-	-	-	-	-	-	-	-	-	-	-	-	-	-	-	-	-	-	-	-	-
member	6044	-	-	-	-	-	P0CE57	-	-	-	-	-	Bacteria	Proteobacteria	Gammaproteobacteria	Pseudomonadales	Pseudomonadaceae	Pseudomonas	Pseudomonas aeruginosa	-	-	-	-	-	-	-	-	-	-	-	-	-	-	-	-	-	-	-	-	-	-	-	-	-	-	-	-	-
member	6044	-	-	-	-	-	P0CE57	-	-	-	-	-	Bacteria	unclassified	unclassified	unclassified	unclassified	unclassified	unclassified	-	-	-	-	-	-	-	-	-	-	-	-	-	-	-	-	-	-	-	-	-	-	-	-	-	-	-	-	-
member	6044	-	-	-	-	-	P0CE57	-	-	-	-	-	Bacteria	unclassified	unclassified	unclassified	unclassified	unclassified	uncultured bacterium	-	-	-	-	-	-	-	-	-	-	-	-	-	-	-	-	-	-	-	-	-	-	-	-	-	-	-	-	-
member	6044	-	-	-	-	-	P0CE58	information storage and processing	Replication, recombination and repair	16QEP	transposase	316407	Bacteria	Firmicutes	Bacilli	Bacillales	Bacillaceae	Bacillus	Bacillus thuringiensis	unclassified	unclassified	unclassified	Transposase domain (DUF772)	PF05598	-	-	-	-	-	-	-	-	-	-	-	-	-	-	-	-	-	-	-	-	-	-	-	-
member	6044	-	-	-	-	-	P0CE58	-	-	-	-	-	Bacteria	Firmicutes	Bacilli	Bacillales	Staphylococcaceae	Staphylococcus	Staphylococcus aureus	-	-	-	-	-	-	-	-	-	-	-	-	-	-	-	-	-	-	-	-	-	-	-	-	-	-	-	-	-
member	6044	-	-	-	-	-	P0CE58	-	-	-	-	-	Bacteria	Proteobacteria	Gammaproteobacteria	Enterobacterales	Enterobacteriaceae	Escherichia	Escherichia coli	-	-	-	-	-	-	-	-	-	-	-	-	-	-	-	-	-	-	-	-	-	-	-	-	-	-	-	-	-
member	6044	-	-	-	-	-	P0CE58	-	-	-	-	-	Bacteria	Proteobacteria	Gammaproteobacteria	Enterobacterales	Enterobacteriaceae	Escherichia	Escherichia sp. E1S7	-	-	-	-	-	-	-	-	-	-	-	-	-	-	-	-	-	-	-	-	-	-	-	-	-	-	-	-	-
member	6044	-	-	-	-	-	P0CE58	-	-	-	-	-	Bacteria	Proteobacteria	Gammaproteobacteria	Enterobacterales	Enterobacteriaceae	Salmonella	Salmonella enterica	-	-	-	-	-	-	-	-	-	-	-	-	-	-	-	-	-	-	-	-	-	-	-	-	-	-	-	-	-
member	6044	-	-	-	-	-	P0CE58	-	-	-	-	-	Bacteria	Proteobacteria	Gammaproteobacteria	Enterobacterales	Enterobacteriaceae	Shigella	Shigella boydii	-	-	-	-	-	-	-	-	-	-	-	-	-	-	-	-	-	-	-	-	-	-	-	-	-	-	-	-	-
member	6044	-	-	-	-	-	P0CE58	-	-	-	-	-	Bacteria	Proteobacteria	Gammaproteobacteria	Enterobacterales	Morganellaceae	Proteus	Proteus vulgaris	-	-	-	-	-	-	-	-	-	-	-	-	-	-	-	-	-	-	-	-	-	-	-	-	-	-	-	-	-
member	6044	-	-	-	-	-	P0CE58	-	-	-	-	-	Bacteria	Proteobacteria	Gammaproteobacteria	Pseudomonadales	Pseudomonadaceae	Pseudomonas	Pseudomonas aeruginosa	-	-	-	-	-	-	-	-	-	-	-	-	-	-	-	-	-	-	-	-	-	-	-	-	-	-	-	-	-
member	6044	-	-	-	-	-	P0CE58	-	-	-	-	-	Bacteria	unclassified	unclassified	unclassified	unclassified	unclassified	unclassified	-	-	-	-	-	-	-	-	-	-	-	-	-	-	-	-	-	-	-	-	-	-	-	-	-	-	-	-	-
member	6044	-	-	-	-	-	P0CE58	-	-	-	-	-	Bacteria	unclassified	unclassified	unclassified	unclassified	unclassified	uncultured bacterium	-	-	-	-	-	-	-	-	-	-	-	-	-	-	-	-	-	-	-	-	-	-	-	-	-	-	-	-	-
member	6044	-	-	-	-	-	P76071	information storage and processing	Replication, recombination and repair	16QEP	transposase	316408	Bacteria	Proteobacteria	Gammaproteobacteria	Enterobacterales	Enterobacteriaceae	Citrobacter	Citrobacter freundii	unclassified	unclassified	unclassified	Transposase domain (DUF772)	PF05598	-	-	-	-	-	-	-	-	-	-	-	-	-	-	-	-	-	-	-	-	-	-	-	-
member	6044	-	-	-	-	-	P76071	-	-	-	-	-	Bacteria	Proteobacteria	Gammaproteobacteria	Enterobacterales	Enterobacteriaceae	Citrobacter	Citrobacter portucalensis	-	-	-	-	-	-	-	-	-	-	-	-	-	-	-	-	-	-	-	-	-	-	-	-	-	-	-	-	-
member	6044	-	-	-	-	-	P76071	-	-	-	-	-	Bacteria	Proteobacteria	Gammaproteobacteria	Enterobacterales	Enterobacteriaceae	Enterobacter	Enterobacter cloacae	-	-	-	-	-	-	-	-	-	-	-	-	-	-	-	-	-	-	-	-	-	-	-	-	-	-	-	-	-
member	6044	-	-	-	-	-	P76071	-	-	-	-	-	Bacteria	Proteobacteria	Gammaproteobacteria	Enterobacterales	Enterobacteriaceae	Enterobacter	Enterobacter hormaechei	-	-	-	-	-	-	-	-	-	-	-	-	-	-	-	-	-	-	-	-	-	-	-	-	-	-	-	-	-
member	6044	-	-	-	-	-	P76071	-	-	-	-	-	Bacteria	Proteobacteria	Gammaproteobacteria	Enterobacterales	Enterobacteriaceae	Enterobacter	Enterobacter roggenkampii	-	-	-	-	-	-	-	-	-	-	-	-	-	-	-	-	-	-	-	-	-	-	-	-	-	-	-	-	-
member	6044	-	-	-	-	-	P76071	-	-	-	-	-	Bacteria	Proteobacteria	Gammaproteobacteria	Enterobacterales	Enterobacteriaceae	Escherichia	Escherichia coli	-	-	-	-	-	-	-	-	-	-	-	-	-	-	-	-	-	-	-	-	-	-	-	-	-	-	-	-	-
member	6044	-	-	-	-	-	P76071	-	-	-	-	-	Bacteria	Proteobacteria	Gammaproteobacteria	Enterobacterales	Enterobacteriaceae	Escherichia	Escherichia sp. KTE31	-	-	-	-	-	-	-	-	-	-	-	-	-	-	-	-	-	-	-	-	-	-	-	-	-	-	-	-	-
member	6044	-	-	-	-	-	P76071	-	-	-	-	-	Bacteria	Proteobacteria	Gammaproteobacteria	Enterobacterales	Enterobacteriaceae	Klebsiella	Klebsiella pneumoniae	-	-	-	-	-	-	-	-	-	-	-	-	-	-	-	-	-	-	-	-	-	-	-	-	-	-	-	-	-
member	6044	-	-	-	-	-	P76071	-	-	-	-	-	Bacteria	Proteobacteria	Gammaproteobacteria	Enterobacterales	Enterobacteriaceae	Kluyvera	Kluyvera cryocrescens	-	-	-	-	-	-	-	-	-	-	-	-	-	-	-	-	-	-	-	-	-	-	-	-	-	-	-	-	-
member	6044	-	-	-	-	-	P76071	-	-	-	-	-	Bacteria	Proteobacteria	Gammaproteobacteria	Enterobacterales	Enterobacteriaceae	Salmonella	Salmonella enterica	-	-	-	-	-	-	-	-	-	-	-	-	-	-	-	-	-	-	-	-	-	-	-	-	-	-	-	-	-
member	6044	-	-	-	-	-	P76071	-	-	-	-	-	Bacteria	Proteobacteria	Gammaproteobacteria	Enterobacterales	Enterobacteriaceae	Salmonella	Salmonella sp.	-	-	-	-	-	-	-	-	-	-	-	-	-	-	-	-	-	-	-	-	-	-	-	-	-	-	-	-	-
member	6044	-	-	-	-	-	P76071	-	-	-	-	-	Bacteria	Proteobacteria	Gammaproteobacteria	Enterobacterales	Enterobacteriaceae	Shigella	Shigella boydii	-	-	-	-	-	-	-	-	-	-	-	-	-	-	-	-	-	-	-	-	-	-	-	-	-	-	-	-	-
member	6044	-	-	-	-	-	P76071	-	-	-	-	-	Bacteria	Proteobacteria	Gammaproteobacteria	Enterobacterales	Enterobacteriaceae	Shigella	Shigella sonnei	-	-	-	-	-	-	-	-	-	-	-	-	-	-	-	-	-	-	-	-	-	-	-	-	-	-	-	-	-
member	6044	-	-	-	-	-	P76071	-	-	-	-	-	Bacteria	Proteobacteria	Gammaproteobacteria	Enterobacterales	Enterobacteriaceae	unclassified	unclassified	-	-	-	-	-	-	-	-	-	-	-	-	-	-	-	-	-	-	-	-	-	-	-	-	-	-	-	-	-
[truncated: 71 more columns]

## Sheet: group__mpa_nosix_gut_mo
sample category	sample name	protein accessions	spectrum count	Protein count
PD_MO_F07	PD_MO_F07	k99_236066_2,k99_20937_2,k99_238080_1,k99_124434_3,k99_42747_1,k99_22888_7,k99_91885_45,k99_95519_1,k99_243188_20,k99_14886_4,k99_236091_23,k99_174554_3,k99_252013_1,k99_242117_5,k99_107423_4,k99_51503_1,k99_125890_2,k99_81315_1,k99_64115_98,k99_188046_5,k99_204752_1,k99_186807_4,k99_78628_5,k99_183665_30,k99_161174_1,k99_197251_2,k99_186348_5,k99_100530_1,k99_222119_13,k99_243244_2,k99_96403_80,…		2566
PS_MO_F07	PS_MO_F07	k99_236066_2,k99_20937_2,k99_238080_1,k99_124434_3,k99_42747_1,k99_22888_7,k99_91885_45,k99_95519_1,k99_243188_20,k99_14886_4,k99_236091_23,k99_174554_3,k99_252013_1,k99_242117_5,k99_107423_4,k99_51503_1,k99_125890_2,k99_81315_1,k99_64115_98,k99_188046_5,k99_204752_1,k99_186807_4,k99_78628_5,k99_183665_30,k99_161174_1,k99_197251_2,k99_186348_5,k99_100530_1,k99_222119_13,k99_243244_2,k99_96403_80,…		2566
PS_MO_F06	PS_MO_F06	k99_236066_2,k99_20937_2,k99_238080_1,k99_124434_3,k99_42747_1,k99_22888_7,k99_91885_45,k99_95519_1,k99_243188_20,k99_14886_4,k99_236091_23,k99_174554_3,k99_252013_1,k99_242117_5,k99_107423_4,k99_51503_1,k99_125890_2,k99_81315_1,k99_64115_98,k99_188046_5,k99_204752_1,k99_186807_4,k99_78628_5,k99_183665_30,k99_161174_1,k99_197251_2,k99_186348_5,k99_100530_1,k99_222119_13,k99_243244_2,k99_96403_80,…		2566
PD_MO_F08	PD_MO_F08	k99_236066_2,k99_20937_2,k99_238080_1,k99_124434_3,k99_42747_1,k99_22888_7,k99_91885_45,k99_95519_1,k99_243188_20,k99_14886_4,k99_236091_23,k99_174554_3,k99_252013_1,k99_242117_5,k99_107423_4,k99_51503_1,k99_125890_2,k99_81315_1,k99_64115_98,k99_188046_5,k99_204752_1,k99_186807_4,k99_78628_5,k99_183665_30,k99_161174_1,k99_197251_2,k99_186348_5,k99_100530_1,k99_222119_13,k99_243244_2,k99_96403_80,…		2566
PS_MO_F08	PS_MO_F08	k99_236066_2,k99_20937_2,k99_238080_1,k99_124434_3,k99_42747_1,k99_22888_7,k99_91885_45,k99_95519_1,k99_243188_20,k99_14886_4,k99_236091_23,k99_174554_3,k99_252013_1,k99_242117_5,k99_107423_4,k99_51503_1,k99_125890_2,k99_81315_1,k99_64115_98,k99_188046_5,k99_204752_1,k99_186807_4,k99_78628_5,k99_183665_30,k99_161174_1,k99_197251_2,k99_186348_5,k99_100530_1,k99_222119_13,k99_243244_2,k99_96403_80,…		2566
PD_MO_F06	PD_MO_F06	k99_236066_2,k99_20937_2,k99_238080_1,k99_124434_3,k99_42747_1,k99_22888_7,k99_91885_45,k99_95519_1,k99_243188_20,k99_14886_4,k99_236091_23,k99_174554_3,k99_252013_1,k99_242117_5,k99_107423_4,k99_51503_1,k99_125890_2,k99_81315_1,k99_64115_98,k99_188046_5,k99_204752_1,k99_186807_4,k99_78628_5,k99_183665_30,k99_161174_1,k99_197251_2,k99_186348_5,k99_100530_1,k99_222119_13,k99_243244_2,k99_96403_80,…		2566
MPA_MO_F01	MPA_MO_F01	k99_236066_2,k99_20937_2,k99_238080_1,k99_124434_3,k99_42747_1,k99_22888_7,k99_91885_45,k99_95519_1,k99_243188_20,k99_14886_4,k99_236091_23,k99_174554_3,k99_252013_1,k99_242117_5,k99_107423_4,k99_51503_1,k99_125890_2,k99_81315_1,k99_64115_98,k99_188046_5,k99_204752_1,k99_186807_4,k99_78628_5,k99_183665_30,k99_161174_1,k99_197251_2,k99_186348_5,k99_100530_1,k99_222119_13,k99_243244_2,k99_96403_80,…		2566
MPA_MO_F08	MPA_MO_F08	k99_236066_2,k99_20937_2,k99_238080_1,k99_124434_3,k99_42747_1,k99_22888_7,k99_91885_45,k99_95519_1,k99_243188_20,k99_14886_4,k99_236091_23,k99_174554_3,k99_252013_1,k99_242117_5,k99_107423_4,k99_51503_1,k99_125890_2,k99_81315_1,k99_64115_98,k99_188046_5,k99_204752_1,k99_186807_4,k99_78628_5,k99_183665_30,k99_161174_1,k99_197251_2,k99_186348_5,k99_100530_1,k99_222119_13,k99_243244_2,k99_96403_80,…		2566
PD_MO_F01	PD_MO_F01	k99_236066_2,k99_20937_2,k99_238080_1,k99_124434_3,k99_42747_1,k99_22888_7,k99_91885_45,k99_95519_1,k99_243188_20,k99_14886_4,k99_236091_23,k99_174554_3,k99_252013_1,k99_242117_5,k99_107423_4,k99_51503_1,k99_125890_2,k99_81315_1,k99_64115_98,k99_188046_5,k99_204752_1,k99_186807_4,k99_78628_5,k99_183665_30,k99_161174_1,k99_197251_2,k99_186348_5,k99_100530_1,k99_222119_13,k99_243244_2,k99_96403_80,…		2566
MQ_MO_F01	MQ_MO_F01	k99_236066_2,k99_20937_2,k99_238080_1,k99_124434_3,k99_42747_1,k99_22888_7,k99_91885_45,k99_95519_1,k99_243188_20,k99_14886_4,k99_236091_23,k99_174554_3,k99_252013_1,k99_242117_5,k99_107423_4,k99_51503_1,k99_125890_2,k99_81315_1,k99_64115_98,k99_188046_5,k99_204752_1,k99_186807_4,k99_78628_5,k99_183665_30,k99_161174_1,k99_197251_2,k99_186348_5,k99_100530_1,k99_222119_13,k99_243244_2,k99_96403_80,…		2566
MPA_MO_F07	MPA_MO_F07	k99_236066_2,k99_20937_2,k99_238080_1,k99_124434_3,k99_42747_1,k99_22888_7,k99_91885_45,k99_95519_1,k99_243188_20,k99_14886_4,k99_236091_23,k99_174554_3,k99_252013_1,k99_242117_5,k99_107423_4,k99_51503_1,k99_125890_2,k99_81315_1,k99_64115_98,k99_188046_5,k99_204752_1,k99_186807_4,k99_78628_5,k99_183665_30,k99_161174_1,k99_197251_2,k99_186348_5,k99_100530_1,k99_222119_13,k99_243244_2,k99_96403_80,…		2566
MPA_MO_F06	MPA_MO_F06	k99_236066_2,k99_20937_2,k99_238080_1,k99_124434_3,k99_42747_1,k99_22888_7,k99_91885_45,k99_95519_1,k99_243188_20,k99_14886_4,k99_236091_23,k99_174554_3,k99_252013_1,k99_242117_5,k99_107423_4,k99_51503_1,k99_125890_2,k99_81315_1,k99_64115_98,k99_188046_5,k99_204752_1,k99_186807_4,k99_78628_5,k99_183665_30,k99_161174_1,k99_197251_2,k99_186348_5,k99_100530_1,k99_222119_13,k99_243244_2,k99_96403_80,…		2566
MQ_MO_F06	MQ_MO_F06	k99_236066_2,k99_20937_2,k99_238080_1,k99_124434_3,k99_42747_1,k99_22888_7,k99_91885_45,k99_95519_1,k99_243188_20,k99_14886_4,k99_236091_23,k99_174554_3,k99_252013_1,k99_242117_5,k99_107423_4,k99_51503_1,k99_125890_2,k99_81315_1,k99_64115_98,k99_188046_5,k99_204752_1,k99_186807_4,k99_78628_5,k99_183665_30,k99_161174_1,k99_197251_2,k99_186348_5,k99_100530_1,k99_222119_13,k99_243244_2,k99_96403_80,…		2566
MQ_MO_F08	MQ_MO_F08	k99_236066_2,k99_20937_2,k99_238080_1,k99_124434_3,k99_42747_1,k99_22888_7,k99_91885_45,k99_95519_1,k99_243188_20,k99_14886_4,k99_236091_23,k99_174554_3,k99_252013_1,k99_242117_5,k99_107423_4,k99_51503_1,k99_125890_2,k99_81315_1,k99_64115_98,k99_188046_5,k99_204752_1,k99_186807_4,k99_78628_5,k99_183665_30,k99_161174_1,k99_197251_2,k99_186348_5,k99_100530_1,k99_222119_13,k99_243244_2,k99_96403_80,…		2566
PS_MO_F01	PS_MO_F01	k99_236066_2,k99_20937_2,k99_238080_1,k99_124434_3,k99_42747_1,k99_22888_7,k99_91885_45,k99_95519_1,k99_243188_20,k99_14886_4,k99_236091_23,k99_174554_3,k99_252013_1,k99_242117_5,k99_107423_4,k99_51503_1,k99_125890_2,k99_81315_1,k99_64115_98,k99_188046_5,k99_204752_1,k99_186807_4,k99_78628_5,k99_183665_30,k99_161174_1,k99_197251_2,k99_186348_5,k99_100530_1,k99_222119_13,k99_243244_2,k99_96403_80,…		2566
MQ_MO_F07	MQ_MO_F07	k99_236066_2,k99_20937_2,k99_238080_1,k99_124434_3,k99_42747_1,k99_22888_7,k99_91885_45,k99_95519_1,k99_243188_20,k99_14886_4,k99_236091_23,k99_174554_3,k99_252013_1,k99_242117_5,k99_107423_4,k99_51503_1,k99_125890_2,k99_81315_1,k99_64115_98,k99_188046_5,k99_204752_1,k99_186807_4,k99_78628_5,k99_183665_30,k99_161174_1,k99_197251_2,k99_186348_5,k99_100530_1,k99_222119_13,k99_243244_2,k99_96403_80,…		2566
PS_MO_F07	PS_MO_F07	k99_146703_1,k99_162760_1,k99_238080_2,k99_112226_1,k99_202048_6,k99_237187_17,k99_125125_2,k99_132571_54,k99_195673_9,k99_123427_1,k99_6095_2,k99_103390_3,k99_259377_1,k99_187124_4,k99_53587_5,k99_72492_1,k99_177108_4,k99_166770_6,k99_7985_19,k99_141708_1,k99_63417_1,k99_202921_1,k99_253767_1,k99_249620_3,k99_87637_1,k99_226629_2,k99_169520_2,k99_121295_21,k99_135141_1,k99_133508_12,k99_41006_2,…	7158	1699
PD_MO_F07	PD_MO_F07	k99_146703_1,k99_162760_1,k99_238080_2,k99_112226_1,k99_202048_6,k99_237187_17,k99_125125_2,k99_132571_54,k99_195673_9,k99_123427_1,k99_6095_2,k99_103390_3,k99_259377_1,k99_187124_4,k99_53587_5,k99_72492_1,k99_177108_4,k99_166770_6,k99_7985_19,k99_141708_1,k99_63417_1,k99_202921_1,k99_253767_1,k99_249620_3,k99_87637_1,k99_226629_2,k99_169520_2,k99_121295_21,k99_135141_1,k99_133508_12,k99_41006_2,…	6516	1699
MQ_MO_F07	MQ_MO_F07	k99_146703_1,k99_162760_1,k99_238080_2,k99_112226_1,k99_202048_6,k99_237187_17,k99_125125_2,k99_132571_54,k99_195673_9,k99_123427_1,k99_6095_2,k99_103390_3,k99_259377_1,k99_187124_4,k99_53587_5,k99_72492_1,k99_177108_4,k99_166770_6,k99_7985_19,k99_141708_1,k99_63417_1,k99_202921_1,k99_253767_1,k99_249620_3,k99_87637_1,k99_226629_2,k99_169520_2,k99_121295_21,k99_135141_1,k99_133508_12,k99_41006_2,…	6198	1699
PS_MO_F01	PS_MO_F01	k99_146703_1,k99_162760_1,k99_238080_2,k99_112226_1,k99_202048_6,k99_237187_17,k99_125125_2,k99_132571_54,k99_195673_9,k99_123427_1,k99_6095_2,k99_103390_3,k99_259377_1,k99_187124_4,k99_53587_5,k99_72492_1,k99_177108_4,k99_166770_6,k99_7985_19,k99_141708_1,k99_63417_1,k99_202921_1,k99_253767_1,k99_249620_3,k99_87637_1,k99_226629_2,k99_169520_2,k99_121295_21,k99_135141_1,k99_133508_12,k99_41006_2,…	5652	1699
PD_MO_F01	PD_MO_F01	k99_146703_1,k99_162760_1,k99_238080_2,k99_112226_1,k99_202048_6,k99_237187_17,k99_125125_2,k99_132571_54,k99_195673_9,k99_123427_1,k99_6095_2,k99_103390_3,k99_259377_1,k99_187124_4,k99_53587_5,k99_72492_1,k99_177108_4,k99_166770_6,k99_7985_19,k99_141708_1,k99_63417_1,k99_202921_1,k99_253767_1,k99_249620_3,k99_87637_1,k99_226629_2,k99_169520_2,k99_121295_21,k99_135141_1,k99_133508_12,k99_41006_2,…	4940	1699
PS_MO_F06	PS_MO_F06	k99_146703_1,k99_162760_1,k99_238080_2,k99_112226_1,k99_202048_6,k99_237187_17,k99_125125_2,k99_132571_54,k99_195673_9,k99_123427_1,k99_6095_2,k99_103390_3,k99_259377_1,k99_187124_4,k99_53587_5,k99_72492_1,k99_177108_4,k99_166770_6,k99_7985_19,k99_141708_1,k99_63417_1,k99_202921_1,k99_253767_1,k99_249620_3,k99_87637_1,k99_226629_2,k99_169520_2,k99_121295_21,k99_135141_1,k99_133508_12,k99_41006_2,…	3560	1699
PD_MO_F06	PD_MO_F06	k99_146703_1,k99_162760_1,k99_238080_2,k99_112226_1,k99_202048_6,k99_237187_17,k99_125125_2,k99_132571_54,k99_195673_9,k99_123427_1,k99_6095_2,k99_103390_3,k99_259377_1,k99_187124_4,k99_53587_5,k99_72492_1,k99_177108_4,k99_166770_6,k99_7985_19,k99_141708_1,k99_63417_1,k99_202921_1,k99_253767_1,k99_249620_3,k99_87637_1,k99_226629_2,k99_169520_2,k99_121295_21,k99_135141_1,k99_133508_12,k99_41006_2,…	3158	1699
MPA_MO_F07	MPA_MO_F07	k99_146703_1,k99_162760_1,k99_238080_2,k99_112226_1,k99_202048_6,k99_237187_17,k99_125125_2,k99_132571_54,k99_195673_9,k99_123427_1,k99_6095_2,k99_103390_3,k99_259377_1,k99_187124_4,k99_53587_5,k99_72492_1,k99_177108_4,k99_166770_6,k99_7985_19,k99_141708_1,k99_63417_1,k99_202921_1,k99_253767_1,k99_249620_3,k99_87637_1,k99_226629_2,k99_169520_2,k99_121295_21,k99_135141_1,k99_133508_12,k99_41006_2,…	2316	1699
PS_MO_F08	PS_MO_F08	k99_146703_1,k99_162760_1,k99_238080_2,k99_112226_1,k99_202048_6,k99_237187_17,k99_125125_2,k99_132571_54,k99_195673_9,k99_123427_1,k99_6095_2,k99_103390_3,k99_259377_1,k99_187124_4,k99_53587_5,k99_72492_1,k99_177108_4,k99_166770_6,k99_7985_19,k99_141708_1,k99_63417_1,k99_202921_1,k99_253767_1,k99_249620_3,k99_87637_1,k99_226629_2,k99_169520_2,k99_121295_21,k99_135141_1,k99_133508_12,k99_41006_2,…	2242	1699
MQ_MO_F01	MQ_MO_F01	k99_146703_1,k99_162760_1,k99_238080_2,k99_112226_1,k99_202048_6,k99_237187_17,k99_125125_2,k99_132571_54,k99_195673_9,k99_123427_1,k99_6095_2,k99_103390_3,k99_259377_1,k99_187124_4,k99_53587_5,k99_72492_1,k99_177108_4,k99_166770_6,k99_7985_19,k99_141708_1,k99_63417_1,k99_202921_1,k99_253767_1,k99_249620_3,k99_87637_1,k99_226629_2,k99_169520_2,k99_121295_21,k99_135141_1,k99_133508_12,k99_41006_2,…	1894	1699
MPA_MO_F01	MPA_MO_F01	k99_146703_1,k99_162760_1,k99_238080_2,k99_112226_1,k99_202048_6,k99_237187_17,k99_125125_2,k99_132571_54,k99_195673_9,k99_123427_1,k99_6095_2,k99_103390_3,k99_259377_1,k99_187124_4,k99_53587_5,k99_72492_1,k99_177108_4,k99_166770_6,k99_7985_19,k99_141708_1,k99_63417_1,k99_202921_1,k99_253767_1,k99_249620_3,k99_87637_1,k99_226629_2,k99_169520_2,k99_121295_21,k99_135141_1,k99_133508_12,k99_41006_2,…	1809	1699
MQ_MO_F06	MQ_MO_F06	k99_146703_1,k99_162760_1,k99_238080_2,k99_112226_1,k99_202048_6,k99_237187_17,k99_125125_2,k99_132571_54,k99_195673_9,k99_123427_1,k99_6095_2,k99_103390_3,k99_259377_1,k99_187124_4,k99_53587_5,k99_72492_1,k99_177108_4,k99_166770_6,k99_7985_19,k99_141708_1,k99_63417_1,k99_202921_1,k99_253767_1,k99_249620_3,k99_87637_1,k99_226629_2,k99_169520_2,k99_121295_21,k99_135141_1,k99_133508_12,k99_41006_2,…	1730	1699
MPA_MO_F06	MPA_MO_F06	k99_146703_1,k99_162760_1,k99_238080_2,k99_112226_1,k99_202048_6,k99_237187_17,k99_125125_2,k99_132571_54,k99_195673_9,k99_123427_1,k99_6095_2,k99_103390_3,k99_259377_1,k99_187124_4,k99_53587_5,k99_72492_1,k99_177108_4,k99_166770_6,k99_7985_19,k99_141708_1,k99_63417_1,k99_202921_1,k99_253767_1,k99_249620_3,k99_87637_1,k99_226629_2,k99_169520_2,k99_121295_21,k99_135141_1,k99_133508_12,k99_41006_2,…	1281	1699
PD_MO_F08	PD_MO_F08	k99_146703_1,k99_162760_1,k99_238080_2,k99_112226_1,k99_202048_6,k99_237187_17,k99_125125_2,k99_132571_54,k99_195673_9,k99_123427_1,k99_6095_2,k99_103390_3,k99_259377_1,k99_187124_4,k99_53587_5,k99_72492_1,k99_177108_4,k99_166770_6,k99_7985_19,k99_141708_1,k99_63417_1,k99_202921_1,k99_253767_1,k99_249620_3,k99_87637_1,k99_226629_2,k99_169520_2,k99_121295_21,k99_135141_1,k99_133508_12,k99_41006_2,…	1244	1699
MQ_MO_F08	MQ_MO_F08	k99_146703_1,k99_162760_1,k99_238080_2,k99_112226_1,k99_202048_6,k99_237187_17,k99_125125_2,k99_132571_54,k99_195673_9,k99_123427_1,k99_6095_2,k99_103390_3,k99_259377_1,k99_187124_4,k99_53587_5,k99_72492_1,k99_177108_4,k99_166770_6,k99_7985_19,k99_141708_1,k99_63417_1,k99_202921_1,k99_253767_1,k99_249620_3,k99_87637_1,k99_226629_2,k99_169520_2,k99_121295_21,k99_135141_1,k99_133508_12,k99_41006_2,…	418	1699
MPA_MO_F08	MPA_MO_F08	k99_146703_1,k99_162760_1,k99_238080_2,k99_112226_1,k99_202048_6,k99_237187_17,k99_125125_2,k99_132571_54,k99_195673_9,k99_123427_1,k99_6095_2,k99_103390_3,k99_259377_1,k99_187124_4,k99_53587_5,k99_72492_1,k99_177108_4,k99_166770_6,k99_7985_19,k99_141708_1,k99_63417_1,k99_202921_1,k99_253767_1,k99_249620_3,k99_87637_1,k99_226629_2,k99_169520_2,k99_121295_21,k99_135141_1,k99_133508_12,k99_41006_2,…	404	1699
PS_MO_F07	PS_MO_F07	k99_131636_3,k99_153422_16,k99_207208_4,k99_20602_35,k99_100881_7,k99_7985_21,k99_259791_9,k99_14760_88,k99_28487_2,k99_96372_8,k99_198009_1,k99_83978_2,k99_222269_2,k99_64115_99,k99_57696_25,k99_208555_2,k99_225433_1,k99_211288_1,k99_171969_6,k99_231674_30,k99_78038_1,k99_215964_3,k99_131063_16,k99_47788_1,k99_22779_2,k99_121849_1,k99_5491_3,k99_17987_1,k99_47971_1,k99_102274_3,k99_148229_1,k99_…	2448	1019
PS_MO_F01	PS_MO_F01	k99_131636_3,k99_153422_16,k99_207208_4,k99_20602_35,k99_100881_7,k99_7985_21,k99_259791_9,k99_14760_88,k99_28487_2,k99_96372_8,k99_198009_1,k99_83978_2,k99_222269_2,k99_64115_99,k99_57696_25,k99_208555_2,k99_225433_1,k99_211288_1,k99_171969_6,k99_231674_30,k99_78038_1,k99_215964_3,k99_131063_16,k99_47788_1,k99_22779_2,k99_121849_1,k99_5491_3,k99_17987_1,k99_47971_1,k99_102274_3,k99_148229_1,k99_…	2404	1019
PD_MO_F07	PD_MO_F07	k99_131636_3,k99_153422_16,k99_207208_4,k99_20602_35,k99_100881_7,k99_7985_21,k99_259791_9,k99_14760_88,k99_28487_2,k99_96372_8,k99_198009_1,k99_83978_2,k99_222269_2,k99_64115_99,k99_57696_25,k99_208555_2,k99_225433_1,k99_211288_1,k99_171969_6,k99_231674_30,k99_78038_1,k99_215964_3,k99_131063_16,k99_47788_1,k99_22779_2,k99_121849_1,k99_5491_3,k99_17987_1,k99_47971_1,k99_102274_3,k99_148229_1,k99_…	2344	1019
MQ_MO_F07	MQ_MO_F07	k99_131636_3,k99_153422_16,k99_207208_4,k99_20602_35,k99_100881_7,k99_7985_21,k99_259791_9,k99_14760_88,k99_28487_2,k99_96372_8,k99_198009_1,k99_83978_2,k99_222269_2,k99_64115_99,k99_57696_25,k99_208555_2,k99_225433_1,k99_211288_1,k99_171969_6,k99_231674_30,k99_78038_1,k99_215964_3,k99_131063_16,k99_47788_1,k99_22779_2,k99_121849_1,k99_5491_3,k99_17987_1,k99_47971_1,k99_102274_3,k99_148229_1,k99_…	2226	1019
PD_MO_F01	PD_MO_F01	k99_131636_3,k99_153422_16,k99_207208_4,k99_20602_35,k99_100881_7,k99_7985_21,k99_259791_9,k99_14760_88,k99_28487_2,k99_96372_8,k99_198009_1,k99_83978_2,k99_222269_2,k99_64115_99,k99_57696_25,k99_208555_2,k99_225433_1,k99_211288_1,k99_171969_6,k99_231674_30,k99_78038_1,k99_215964_3,k99_131063_16,k99_47788_1,k99_22779_2,k99_121849_1,k99_5491_3,k99_17987_1,k99_47971_1,k99_102274_3,k99_148229_1,k99_…	1980	1019
PS_MO_F06	PS_MO_F06	k99_131636_3,k99_153422_16,k99_207208_4,k99_20602_35,k99_100881_7,k99_7985_21,k99_259791_9,k99_14760_88,k99_28487_2,k99_96372_8,k99_198009_1,k99_83978_2,k99_222269_2,k99_64115_99,k99_57696_25,k99_208555_2,k99_225433_1,k99_211288_1,k99_171969_6,k99_231674_30,k99_78038_1,k99_215964_3,k99_131063_16,k99_47788_1,k99_22779_2,k99_121849_1,k99_5491_3,k99_17987_1,k99_47971_1,k99_102274_3,k99_148229_1,k99_…	1252	1019
PD_MO_F06	PD_MO_F06	k99_131636_3,k99_153422_16,k99_207208_4,k99_20602_35,k99_100881_7,k99_7985_21,k99_259791_9,k99_14760_88,k99_28487_2,k99_96372_8,k99_198009_1,k99_83978_2,k99_222269_2,k99_64115_99,k99_57696_25,k99_208555_2,k99_225433_1,k99_211288_1,k99_171969_6,k99_231674_30,k99_78038_1,k99_215964_3,k99_131063_16,k99_47788_1,k99_22779_2,k99_121849_1,k99_5491_3,k99_17987_1,k99_47971_1,k99_102274_3,k99_148229_1,k99_…	1178	1019
MQ_MO_F01	MQ_MO_F01	k99_131636_3,k99_153422_16,k99_207208_4,k99_20602_35,k99_100881_7,k99_7985_21,k99_259791_9,k99_14760_88,k99_28487_2,k99_96372_8,k99_198009_1,k99_83978_2,k99_222269_2,k99_64115_99,k99_57696_25,k99_208555_2,k99_225433_1,k99_211288_1,k99_171969_6,k99_231674_30,k99_78038_1,k99_215964_3,k99_131063_16,k99_47788_1,k99_22779_2,k99_121849_1,k99_5491_3,k99_17987_1,k99_47971_1,k99_102274_3,k99_148229_1,k99_…	878	1019
MPA_MO_F07	MPA_MO_F07	k99_131636_3,k99_153422_16,k99_207208_4,k99_20602_35,k99_100881_7,k99_7985_21,k99_259791_9,k99_14760_88,k99_28487_2,k99_96372_8,k99_198009_1,k99_83978_2,k99_222269_2,k99_64115_99,k99_57696_25,k99_208555_2,k99_225433_1,k99_211288_1,k99_171969_6,k99_231674_30,k99_78038_1,k99_215964_3,k99_131063_16,k99_47788_1,k99_22779_2,k99_121849_1,k99_5491_3,k99_17987_1,k99_47971_1,k99_102274_3,k99_148229_1,k99_…	811	1019
MPA_MO_F01	MPA_MO_F01	k99_131636_3,k99_153422_16,k99_207208_4,k99_20602_35,k99_100881_7,k99_7985_21,k99_259791_9,k99_14760_88,k99_28487_2,k99_96372_8,k99_198009_1,k99_83978_2,k99_222269_2,k99_64115_99,k99_57696_25,k99_208555_2,k99_225433_1,k99_211288_1,k99_171969_6,k99_231674_30,k99_78038_1,k99_215964_3,k99_131063_16,k99_47788_1,k99_22779_2,k99_121849_1,k99_5491_3,k99_17987_1,k99_47971_1,k99_102274_3,k99_148229_1,k99_…	717	1019
MQ_MO_F06	MQ_MO_F06	k99_131636_3,k99_153422_16,k99_207208_4,k99_20602_35,k99_100881_7,k99_7985_21,k99_259791_9,k99_14760_88,k99_28487_2,k99_96372_8,k99_198009_1,k99_83978_2,k99_222269_2,k99_64115_99,k99_57696_25,k99_208555_2,k99_225433_1,k99_211288_1,k99_171969_6,k99_231674_30,k99_78038_1,k99_215964_3,k99_131063_16,k99_47788_1,k99_22779_2,k99_121849_1,k99_5491_3,k99_17987_1,k99_47971_1,k99_102274_3,k99_148229_1,k99_…	618	1019
MPA_MO_F06	MPA_MO_F06	k99_131636_3,k99_153422_16,k99_207208_4,k99_20602_35,k99_100881_7,k99_7985_21,k99_259791_9,k99_14760_88,k99_28487_2,k99_96372_8,k99_198009_1,k99_83978_2,k99_222269_2,k99_64115_99,k99_57696_25,k99_208555_2,k99_225433_1,k99_211288_1,k99_171969_6,k99_231674_30,k99_78038_1,k99_215964_3,k99_131063_16,k99_47788_1,k99_22779_2,k99_121849_1,k99_5491_3,k99_17987_1,k99_47971_1,k99_102274_3,k99_148229_1,k99_…	448	1019
PS_MO_F08	PS_MO_F08	k99_131636_3,k99_153422_16,k99_207208_4,k99_20602_35,k99_100881_7,k99_7985_21,k99_259791_9,k99_14760_88,k99_28487_2,k99_96372_8,k99_198009_1,k99_83978_2,k99_222269_2,k99_64115_99,k99_57696_25,k99_208555_2,k99_225433_1,k99_211288_1,k99_171969_6,k99_231674_30,k99_78038_1,k99_215964_3,k99_131063_16,k99_47788_1,k99_22779_2,k99_121849_1,k99_5491_3,k99_17987_1,k99_47971_1,k99_102274_3,k99_148229_1,k99_…	396	1019
PD_MO_F08	PD_MO_F08	k99_131636_3,k99_153422_16,k99_207208_4,k99_20602_35,k99_100881_7,k99_7985_21,k99_259791_9,k99_14760_88,k99_28487_2,k99_96372_8,k99_198009_1,k99_83978_2,k99_222269_2,k99_64115_99,k99_57696_25,k99_208555_2,k99_225433_1,k99_211288_1,k99_171969_6,k99_231674_30,k99_78038_1,k99_215964_3,k99_131063_16,k99_47788_1,k99_22779_2,k99_121849_1,k99_5491_3,k99_17987_1,k99_47971_1,k99_102274_3,k99_148229_1,k99_…	228	1019
MQ_MO_F08	MQ_MO_F08	k99_131636_3,k99_153422_16,k99_207208_4,k99_20602_35,k99_100881_7,k99_7985_21,k99_259791_9,k99_14760_88,k99_28487_2,k99_96372_8,k99_198009_1,k99_83978_2,k99_222269_2,k99_64115_99,k99_57696_25,k99_208555_2,k99_225433_1,k99_211288_1,k99_171969_6,k99_231674_30,k99_78038_1,k99_215964_3,k99_131063_16,k99_47788_1,k99_22779_2,k99_121849_1,k99_5491_3,k99_17987_1,k99_47971_1,k99_102274_3,k99_148229_1,k99_…	106	1019
MPA_MO_F08	MPA_MO_F08	k99_131636_3,k99_153422_16,k99_207208_4,k99_20602_35,k99_100881_7,k99_7985_21,k99_259791_9,k99_14760_88,k99_28487_2,k99_96372_8,k99_198009_1,k99_83978_2,k99_222269_2,k99_64115_99,k99_57696_25,k99_208555_2,k99_225433_1,k99_211288_1,k99_171969_6,k99_231674_30,k99_78038_1,k99_215964_3,k99_131063_16,k99_47788_1,k99_22779_2,k99_121849_1,k99_5491_3,k99_17987_1,k99_47971_1,k99_102274_3,k99_148229_1,k99_…	73	1019
PS_MO_F07	PS_MO_F07	k99_119917_5,k99_217135_16,k99_149936_1,k99_65685_3,k99_102372_2,k99_139651_15,k99_133554_13,k99_210269_1,k99_84209_1,k99_255016_5,k99_7801_15,k99_58677_54,k99_252713_3,k99_108935_1,k99_162467_1,k99_82794_8,k99_123327_13,Q9BYG4,k99_8336_25,k99_76414_1,k99_220251_1,k99_175377_1,k99_150248_1,k99_215964_1,k99_240277_1,k99_82718_1,k99_217202_2,k99_39567_1,k99_131063_14,k99_64271_9,k99_22779_4,k99_115…	5432	700
PS_MO_F01	PS_MO_F01	k99_119917_5,k99_217135_16,k99_149936_1,k99_65685_3,k99_102372_2,k99_139651_15,k99_133554_13,k99_210269_1,k99_84209_1,k99_255016_5,k99_7801_15,k99_58677_54,k99_252713_3,k99_108935_1,k99_162467_1,k99_82794_8,k99_123327_13,Q9BYG4,k99_8336_25,k99_76414_1,k99_220251_1,k99_175377_1,k99_150248_1,k99_215964_1,k99_240277_1,k99_82718_1,k99_217202_2,k99_39567_1,k99_131063_14,k99_64271_9,k99_22779_4,k99_115…	5122	700
PD_MO_F07	PD_MO_F07	k99_119917_5,k99_217135_16,k99_149936_1,k99_65685_3,k99_102372_2,k99_139651_15,k99_133554_13,k99_210269_1,k99_84209_1,k99_255016_5,k99_7801_15,k99_58677_54,k99_252713_3,k99_108935_1,k99_162467_1,k99_82794_8,k99_123327_13,Q9BYG4,k99_8336_25,k99_76414_1,k99_220251_1,k99_175377_1,k99_150248_1,k99_215964_1,k99_240277_1,k99_82718_1,k99_217202_2,k99_39567_1,k99_131063_14,k99_64271_9,k99_22779_4,k99_115…	5088	700
PD_MO_F01	PD_MO_F01	k99_119917_5,k99_217135_16,k99_149936_1,k99_65685_3,k99_102372_2,k99_139651_15,k99_133554_13,k99_210269_1,k99_84209_1,k99_255016_5,k99_7801_15,k99_58677_54,k99_252713_3,k99_108935_1,k99_162467_1,k99_82794_8,k99_123327_13,Q9BYG4,k99_8336_25,k99_76414_1,k99_220251_1,k99_175377_1,k99_150248_1,k99_215964_1,k99_240277_1,k99_82718_1,k99_217202_2,k99_39567_1,k99_131063_14,k99_64271_9,k99_22779_4,k99_115…	4986	700
MQ_MO_F07	MQ_MO_F07	k99_119917_5,k99_217135_16,k99_149936_1,k99_65685_3,k99_102372_2,k99_139651_15,k99_133554_13,k99_210269_1,k99_84209_1,k99_255016_5,k99_7801_15,k99_58677_54,k99_252713_3,k99_108935_1,k99_162467_1,k99_82794_8,k99_123327_13,Q9BYG4,k99_8336_25,k99_76414_1,k99_220251_1,k99_175377_1,k99_150248_1,k99_215964_1,k99_240277_1,k99_82718_1,k99_217202_2,k99_39567_1,k99_131063_14,k99_64271_9,k99_22779_4,k99_115…	4404	700
PS_MO_F06	PS_MO_F06	k99_119917_5,k99_217135_16,k99_149936_1,k99_65685_3,k99_102372_2,k99_139651_15,k99_133554_13,k99_210269_1,k99_84209_1,k99_255016_5,k99_7801_15,k99_58677_54,k99_252713_3,k99_108935_1,k99_162467_1,k99_82794_8,k99_123327_13,Q9BYG4,k99_8336_25,k99_76414_1,k99_220251_1,k99_175377_1,k99_150248_1,k99_215964_1,k99_240277_1,k99_82718_1,k99_217202_2,k99_39567_1,k99_131063_14,k99_64271_9,k99_22779_4,k99_115…	2934	700
PD_MO_F06	PD_MO_F06	k99_119917_5,k99_217135_16,k99_149936_1,k99_65685_3,k99_102372_2,k99_139651_15,k99_133554_13,k99_210269_1,k99_84209_1,k99_255016_5,k99_7801_15,k99_58677_54,k99_252713_3,k99_108935_1,k99_162467_1,k99_82794_8,k99_123327_13,Q9BYG4,k99_8336_25,k99_76414_1,k99_220251_1,k99_175377_1,k99_150248_1,k99_215964_1,k99_240277_1,k99_82718_1,k99_217202_2,k99_39567_1,k99_131063_14,k99_64271_9,k99_22779_4,k99_115…	2746	700
PS_MO_F08	PS_MO_F08	k99_119917_5,k99_217135_16,k99_149936_1,k99_65685_3,k99_102372_2,k99_139651_15,k99_133554_13,k99_210269_1,k99_84209_1,k99_255016_5,k99_7801_15,k99_58677_54,k99_252713_3,k99_108935_1,k99_162467_1,k99_82794_8,k99_123327_13,Q9BYG4,k99_8336_25,k99_76414_1,k99_220251_1,k99_175377_1,k99_150248_1,k99_215964_1,k99_240277_1,k99_82718_1,k99_217202_2,k99_39567_1,k99_131063_14,k99_64271_9,k99_22779_4,k99_115…	2252	700
MPA_MO_F07	MPA_MO_F07	k99_119917_5,k99_217135_16,k99_149936_1,k99_65685_3,k99_102372_2,k99_139651_15,k99_133554_13,k99_210269_1,k99_84209_1,k99_255016_5,k99_7801_15,k99_58677_54,k99_252713_3,k99_108935_1,k99_162467_1,k99_82794_8,k99_123327_13,Q9BYG4,k99_8336_25,k99_76414_1,k99_220251_1,k99_175377_1,k99_150248_1,k99_215964_1,k99_240277_1,k99_82718_1,k99_217202_2,k99_39567_1,k99_131063_14,k99_64271_9,k99_22779_4,k99_115…	1971	700
MPA_MO_F01	MPA_MO_F01	k99_119917_5,k99_217135_16,k99_149936_1,k99_65685_3,k99_102372_2,k99_139651_15,k99_133554_13,k99_210269_1,k99_84209_1,k99_255016_5,k99_7801_15,k99_58677_54,k99_252713_3,k99_108935_1,k99_162467_1,k99_82794_8,k99_123327_13,Q9BYG4,k99_8336_25,k99_76414_1,k99_220251_1,k99_175377_1,k99_150248_1,k99_215964_1,k99_240277_1,k99_82718_1,k99_217202_2,k99_39567_1,k99_131063_14,k99_64271_9,k99_22779_4,k99_115…	1794	700
MQ_MO_F01	MQ_MO_F01	k99_119917_5,k99_217135_16,k99_149936_1,k99_65685_3,k99_102372_2,k99_139651_15,k99_133554_13,k99_210269_1,k99_84209_1,k99_255016_5,k99_7801_15,k99_58677_54,k99_252713_3,k99_108935_1,k99_162467_1,k99_82794_8,k99_123327_13,Q9BYG4,k99_8336_25,k99_76414_1,k99_220251_1,k99_175377_1,k99_150248_1,k99_215964_1,k99_240277_1,k99_82718_1,k99_217202_2,k99_39567_1,k99_131063_14,k99_64271_9,k99_22779_4,k99_115…	1756	700
MQ_MO_F06	MQ_MO_F06	k99_119917_5,k99_217135_16,k99_149936_1,k99_65685_3,k99_102372_2,k99_139651_15,k99_133554_13,k99_210269_1,k99_84209_1,k99_255016_5,k99_7801_15,k99_58677_54,k99_252713_3,k99_108935_1,k99_162467_1,k99_82794_8,k99_123327_13,Q9BYG4,k99_8336_25,k99_76414_1,k99_220251_1,k99_175377_1,k99_150248_1,k99_215964_1,k99_240277_1,k99_82718_1,k99_217202_2,k99_39567_1,k99_131063_14,k99_64271_9,k99_22779_4,k99_115…	1272	700
PD_MO_F08	PD_MO_F08	k99_119917_5,k99_217135_16,k99_149936_1,k99_65685_3,k99_102372_2,k99_139651_15,k99_133554_13,k99_210269_1,k99_84209_1,k99_255016_5,k99_7801_15,k99_58677_54,k99_252713_3,k99_108935_1,k99_162467_1,k99_82794_8,k99_123327_13,Q9BYG4,k99_8336_25,k99_76414_1,k99_220251_1,k99_175377_1,k99_150248_1,k99_215964_1,k99_240277_1,k99_82718_1,k99_217202_2,k99_39567_1,k99_131063_14,k99_64271_9,k99_22779_4,k99_115…	1200	700
MPA_MO_F06	MPA_MO_F06	k99_119917_5,k99_217135_16,k99_149936_1,k99_65685_3,k99_102372_2,k99_139651_15,k99_133554_13,k99_210269_1,k99_84209_1,k99_255016_5,k99_7801_15,k99_58677_54,k99_252713_3,k99_108935_1,k99_162467_1,k99_82794_8,k99_123327_13,Q9BYG4,k99_8336_25,k99_76414_1,k99_220251_1,k99_175377_1,k99_150248_1,k99_215964_1,k99_240277_1,k99_82718_1,k99_217202_2,k99_39567_1,k99_131063_14,k99_64271_9,k99_22779_4,k99_115…	1123	700
MPA_MO_F08	MPA_MO_F08	k99_119917_5,k99_217135_16,k99_149936_1,k99_65685_3,k99_102372_2,k99_139651_15,k99_133554_13,k99_210269_1,k99_84209_1,k99_255016_5,k99_7801_15,k99_58677_54,k99_252713_3,k99_108935_1,k99_162467_1,k99_82794_8,k99_123327_13,Q9BYG4,k99_8336_25,k99_76414_1,k99_220251_1,k99_175377_1,k99_150248_1,k99_215964_1,k99_240277_1,k99_82718_1,k99_217202_2,k99_39567_1,k99_131063_14,k99_64271_9,k99_22779_4,k99_115…	476	700
MQ_MO_F08	MQ_MO_F08	k99_119917_5,k99_217135_16,k99_149936_1,k99_65685_3,k99_102372_2,k99_139651_15,k99_133554_13,k99_210269_1,k99_84209_1,k99_255016_5,k99_7801_15,k99_58677_54,k99_252713_3,k99_108935_1,k99_162467_1,k99_82794_8,k99_123327_13,Q9BYG4,k99_8336_25,k99_76414_1,k99_220251_1,k99_175377_1,k99_150248_1,k99_215964_1,k99_240277_1,k99_82718_1,k99_217202_2,k99_39567_1,k99_131063_14,k99_64271_9,k99_22779_4,k99_115…	310	700
PS_MO_F07	PS_MO_F07	k99_119370_36,Q6IMN6,k99_206822_1,k99_60754_4,k99_251201_1,k99_93294_2,k99_62791_3,k99_23294_127,k99_140175_1,k99_170532_1,k99_52326_1,k99_228874_1,k99_56992_4,k99_172031_81,k99_59535_2,k99_60610_1,k99_34503_6,k99_18196_5,k99_27978_106,k99_25810_1,k99_190524_3,k99_99341_2,k99_152942_77,k99_7102_2,k99_193298_2,k99_28801_17,k99_199815_1,F5H142,k99_190524_5,k99_199487_1,k99_95101_4,k99_120774_1,k99_…	2468	686
PD_MO_F07	PD_MO_F07	k99_119370_36,Q6IMN6,k99_206822_1,k99_60754_4,k99_251201_1,k99_93294_2,k99_62791_3,k99_23294_127,k99_140175_1,k99_170532_1,k99_52326_1,k99_228874_1,k99_56992_4,k99_172031_81,k99_59535_2,k99_60610_1,k99_34503_6,k99_18196_5,k99_27978_106,k99_25810_1,k99_190524_3,k99_99341_2,k99_152942_77,k99_7102_2,k99_193298_2,k99_28801_17,k99_199815_1,F5H142,k99_190524_5,k99_199487_1,k99_95101_4,k99_120774_1,k99_…	2316	686
PS_MO_F01	PS_MO_F01	k99_119370_36,Q6IMN6,k99_206822_1,k99_60754_4,k99_251201_1,k99_93294_2,k99_62791_3,k99_23294_127,k99_140175_1,k99_170532_1,k99_52326_1,k99_228874_1,k99_56992_4,k99_172031_81,k99_59535_2,k99_60610_1,k99_34503_6,k99_18196_5,k99_27978_106,k99_25810_1,k99_190524_3,k99_99341_2,k99_152942_77,k99_7102_2,k99_193298_2,k99_28801_17,k99_199815_1,F5H142,k99_190524_5,k99_199487_1,k99_95101_4,k99_120774_1,k99_…	2276	686
MQ_MO_F07	MQ_MO_F07	k99_119370_36,Q6IMN6,k99_206822_1,k99_60754_4,k99_251201_1,k99_93294_2,k99_62791_3,k99_23294_127,k99_140175_1,k99_170532_1,k99_52326_1,k99_228874_1,k99_56992_4,k99_172031_81,k99_59535_2,k99_60610_1,k99_34503_6,k99_18196_5,k99_27978_106,k99_25810_1,k99_190524_3,k99_99341_2,k99_152942_77,k99_7102_2,k99_193298_2,k99_28801_17,k99_199815_1,F5H142,k99_190524_5,k99_199487_1,k99_95101_4,k99_120774_1,k99_…	2066	686
PD_MO_F01	PD_MO_F01	k99_119370_36,Q6IMN6,k99_206822_1,k99_60754_4,k99_251201_1,k99_93294_2,k99_62791_3,k99_23294_127,k99_140175_1,k99_170532_1,k99_52326_1,k99_228874_1,k99_56992_4,k99_172031_81,k99_59535_2,k99_60610_1,k99_34503_6,k99_18196_5,k99_27978_106,k99_25810_1,k99_190524_3,k99_99341_2,k99_152942_77,k99_7102_2,k99_193298_2,k99_28801_17,k99_199815_1,F5H142,k99_190524_5,k99_199487_1,k99_95101_4,k99_120774_1,k99_…	1930	686
PS_MO_F06	PS_MO_F06	k99_119370_36,Q6IMN6,k99_206822_1,k99_60754_4,k99_251201_1,k99_93294_2,k99_62791_3,k99_23294_127,k99_140175_1,k99_170532_1,k99_52326_1,k99_228874_1,k99_56992_4,k99_172031_81,k99_59535_2,k99_60610_1,k99_34503_6,k99_18196_5,k99_27978_106,k99_25810_1,k99_190524_3,k99_99341_2,k99_152942_77,k99_7102_2,k99_193298_2,k99_28801_17,k99_199815_1,F5H142,k99_190524_5,k99_199487_1,k99_95101_4,k99_120774_1,k99_…	1298	686
PD_MO_F06	PD_MO_F06	k99_119370_36,Q6IMN6,k99_206822_1,k99_60754_4,k99_251201_1,k99_93294_2,k99_62791_3,k99_23294_127,k99_140175_1,k99_170532_1,k99_52326_1,k99_228874_1,k99_56992_4,k99_172031_81,k99_59535_2,k99_60610_1,k99_34503_6,k99_18196_5,k99_27978_106,k99_25810_1,k99_190524_3,k99_99341_2,k99_152942_77,k99_7102_2,k99_193298_2,k99_28801_17,k99_199815_1,F5H142,k99_190524_5,k99_199487_1,k99_95101_4,k99_120774_1,k99_…	1228	686
PS_MO_F08	PS_MO_F08	k99_119370_36,Q6IMN6,k99_206822_1,k99_60754_4,k99_251201_1,k99_93294_2,k99_62791_3,k99_23294_127,k99_140175_1,k99_170532_1,k99_52326_1,k99_228874_1,k99_56992_4,k99_172031_81,k99_59535_2,k99_60610_1,k99_34503_6,k99_18196_5,k99_27978_106,k99_25810_1,k99_190524_3,k99_99341_2,k99_152942_77,k99_7102_2,k99_193298_2,k99_28801_17,k99_199815_1,F5H142,k99_190524_5,k99_199487_1,k99_95101_4,k99_120774_1,k99_…	1046	686
MPA_MO_F07	MPA_MO_F07	k99_119370_36,Q6IMN6,k99_206822_1,k99_60754_4,k99_251201_1,k99_93294_2,k99_62791_3,k99_23294_127,k99_140175_1,k99_170532_1,k99_52326_1,k99_228874_1,k99_56992_4,k99_172031_81,k99_59535_2,k99_60610_1,k99_34503_6,k99_18196_5,k99_27978_106,k99_25810_1,k99_190524_3,k99_99341_2,k99_152942_77,k99_7102_2,k99_193298_2,k99_28801_17,k99_199815_1,F5H142,k99_190524_5,k99_199487_1,k99_95101_4,k99_120774_1,k99_…	869	686
MQ_MO_F01	MQ_MO_F01	k99_119370_36,Q6IMN6,k99_206822_1,k99_60754_4,k99_251201_1,k99_93294_2,k99_62791_3,k99_23294_127,k99_140175_1,k99_170532_1,k99_52326_1,k99_228874_1,k99_56992_4,k99_172031_81,k99_59535_2,k99_60610_1,k99_34503_6,k99_18196_5,k99_27978_106,k99_25810_1,k99_190524_3,k99_99341_2,k99_152942_77,k99_7102_2,k99_193298_2,k99_28801_17,k99_199815_1,F5H142,k99_190524_5,k99_199487_1,k99_95101_4,k99_120774_1,k99_…	746	686
MQ_MO_F06	MQ_MO_F06	k99_119370_36,Q6IMN6,k99_206822_1,k99_60754_4,k99_251201_1,k99_93294_2,k99_62791_3,k99_23294_127,k99_140175_1,k99_170532_1,k99_52326_1,k99_228874_1,k99_56992_4,k99_172031_81,k99_59535_2,k99_60610_1,k99_34503_6,k99_18196_5,k99_27978_106,k99_25810_1,k99_190524_3,k99_99341_2,k99_152942_77,k99_7102_2,k99_193298_2,k99_28801_17,k99_199815_1,F5H142,k99_190524_5,k99_199487_1,k99_95101_4,k99_120774_1,k99_…	650	686
MPA_MO_F01	MPA_MO_F01	k99_119370_36,Q6IMN6,k99_206822_1,k99_60754_4,k99_251201_1,k99_93294_2,k99_62791_3,k99_23294_127,k99_140175_1,k99_170532_1,k99_52326_1,k99_228874_1,k99_56992_4,k99_172031_81,k99_59535_2,k99_60610_1,k99_34503_6,k99_18196_5,k99_27978_106,k99_25810_1,k99_190524_3,k99_99341_2,k99_152942_77,k99_7102_2,k99_193298_2,k99_28801_17,k99_199815_1,F5H142,k99_190524_5,k99_199487_1,k99_95101_4,k99_120774_1,k99_…	626	686
PD_MO_F08	PD_MO_F08	k99_119370_36,Q6IMN6,k99_206822_1,k99_60754_4,k99_251201_1,k99_93294_2,k99_62791_3,k99_23294_127,k99_140175_1,k99_170532_1,k99_52326_1,k99_228874_1,k99_56992_4,k99_172031_81,k99_59535_2,k99_60610_1,k99_34503_6,k99_18196_5,k99_27978_106,k99_25810_1,k99_190524_3,k99_99341_2,k99_152942_77,k99_7102_2,k99_193298_2,k99_28801_17,k99_199815_1,F5H142,k99_190524_5,k99_199487_1,k99_95101_4,k99_120774_1,k99_…	552	686
MPA_MO_F06	MPA_MO_F06	k99_119370_36,Q6IMN6,k99_206822_1,k99_60754_4,k99_251201_1,k99_93294_2,k99_62791_3,k99_23294_127,k99_140175_1,k99_170532_1,k99_52326_1,k99_228874_1,k99_56992_4,k99_172031_81,k99_59535_2,k99_60610_1,k99_34503_6,k99_18196_5,k99_27978_106,k99_25810_1,k99_190524_3,k99_99341_2,k99_152942_77,k99_7102_2,k99_193298_2,k99_28801_17,k99_199815_1,F5H142,k99_190524_5,k99_199487_1,k99_95101_4,k99_120774_1,k99_…	493	686
MPA_MO_F08	MPA_MO_F08	k99_119370_36,Q6IMN6,k99_206822_1,k99_60754_4,k99_251201_1,k99_93294_2,k99_62791_3,k99_23294_127,k99_140175_1,k99_170532_1,k99_52326_1,k99_228874_1,k99_56992_4,k99_172031_81,k99_59535_2,k99_60610_1,k99_34503_6,k99_18196_5,k99_27978_106,k99_25810_1,k99_190524_3,k99_99341_2,k99_152942_77,k99_7102_2,k99_193298_2,k99_28801_17,k99_199815_1,F5H142,k99_190524_5,k99_199487_1,k99_95101_4,k99_120774_1,k99_…	196	686
MQ_MO_F08	MQ_MO_F08	k99_119370_36,Q6IMN6,k99_206822_1,k99_60754_4,k99_251201_1,k99_93294_2,k99_62791_3,k99_23294_127,k99_140175_1,k99_170532_1,k99_52326_1,k99_228874_1,k99_56992_4,k99_172031_81,k99_59535_2,k99_60610_1,k99_34503_6,k99_18196_5,k99_27978_106,k99_25810_1,k99_190524_3,k99_99341_2,k99_152942_77,k99_7102_2,k99_193298_2,k99_28801_17,k99_199815_1,F5H142,k99_190524_5,k99_199487_1,k99_95101_4,k99_120774_1,k99_…	184	686
PD_MO_F07	PD_MO_F07	k99_173795_19,k99_175791_5,k99_78572_1,k99_228907_1,k99_189659_20,k99_6238_3,k99_133554_16,k99_111403_1,k99_7801_18,k99_175139_14,k99_54303_27,k99_58677_51,k99_117812_1,k99_32949_1,k99_18741_1,k99_138822_2,k99_73589_2,k99_115040_1,k99_90699_1,k99_76777_3,k99_83059_2,k99_244745_1,k99_36311_2,k99_29460_1,k99_86683_9,k99_219657_3,k99_3619_5,k99_1526_2,k99_192564_81,k99_109309_2,k99_131063_11,k99_201…	1780	674
PS_MO_F07	PS_MO_F07	k99_173795_19,k99_175791_5,k99_78572_1,k99_228907_1,k99_189659_20,k99_6238_3,k99_133554_16,k99_111403_1,k99_7801_18,k99_175139_14,k99_54303_27,k99_58677_51,k99_117812_1,k99_32949_1,k99_18741_1,k99_138822_2,k99_73589_2,k99_115040_1,k99_90699_1,k99_76777_3,k99_83059_2,k99_244745_1,k99_36311_2,k99_29460_1,k99_86683_9,k99_219657_3,k99_3619_5,k99_1526_2,k99_192564_81,k99_109309_2,k99_131063_11,k99_201…	1710	674
PS_MO_F01	PS_MO_F01	k99_173795_19,k99_175791_5,k99_78572_1,k99_228907_1,k99_189659_20,k99_6238_3,k99_133554_16,k99_111403_1,k99_7801_18,k99_175139_14,k99_54303_27,k99_58677_51,k99_117812_1,k99_32949_1,k99_18741_1,k99_138822_2,k99_73589_2,k99_115040_1,k99_90699_1,k99_76777_3,k99_83059_2,k99_244745_1,k99_36311_2,k99_29460_1,k99_86683_9,k99_219657_3,k99_3619_5,k99_1526_2,k99_192564_81,k99_109309_2,k99_131063_11,k99_201…	1442	674
MQ_MO_F07	MQ_MO_F07	k99_173795_19,k99_175791_5,k99_78572_1,k99_228907_1,k99_189659_20,k99_6238_3,k99_133554_16,k99_111403_1,k99_7801_18,k99_175139_14,k99_54303_27,k99_58677_51,k99_117812_1,k99_32949_1,k99_18741_1,k99_138822_2,k99_73589_2,k99_115040_1,k99_90699_1,k99_76777_3,k99_83059_2,k99_244745_1,k99_36311_2,k99_29460_1,k99_86683_9,k99_219657_3,k99_3619_5,k99_1526_2,k99_192564_81,k99_109309_2,k99_131063_11,k99_201…	1416	674
PD_MO_F01	PD_MO_F01	k99_173795_19,k99_175791_5,k99_78572_1,k99_228907_1,k99_189659_20,k99_6238_3,k99_133554_16,k99_111403_1,k99_7801_18,k99_175139_14,k99_54303_27,k99_58677_51,k99_117812_1,k99_32949_1,k99_18741_1,k99_138822_2,k99_73589_2,k99_115040_1,k99_90699_1,k99_76777_3,k99_83059_2,k99_244745_1,k99_36311_2,k99_29460_1,k99_86683_9,k99_219657_3,k99_3619_5,k99_1526_2,k99_192564_81,k99_109309_2,k99_131063_11,k99_201…	1304	674
PS_MO_F06	PS_MO_F06	k99_173795_19,k99_175791_5,k99_78572_1,k99_228907_1,k99_189659_20,k99_6238_3,k99_133554_16,k99_111403_1,k99_7801_18,k99_175139_14,k99_54303_27,k99_58677_51,k99_117812_1,k99_32949_1,k99_18741_1,k99_138822_2,k99_73589_2,k99_115040_1,k99_90699_1,k99_76777_3,k99_83059_2,k99_244745_1,k99_36311_2,k99_29460_1,k99_86683_9,k99_219657_3,k99_3619_5,k99_1526_2,k99_192564_81,k99_109309_2,k99_131063_11,k99_201…	896	674
PD_MO_F06	PD_MO_F06	k99_173795_19,k99_175791_5,k99_78572_1,k99_228907_1,k99_189659_20,k99_6238_3,k99_133554_16,k99_111403_1,k99_7801_18,k99_175139_14,k99_54303_27,k99_58677_51,k99_117812_1,k99_32949_1,k99_18741_1,k99_138822_2,k99_73589_2,k99_115040_1,k99_90699_1,k99_76777_3,k99_83059_2,k99_244745_1,k99_36311_2,k99_29460_1,k99_86683_9,k99_219657_3,k99_3619_5,k99_1526_2,k99_192564_81,k99_109309_2,k99_131063_11,k99_201…	826	674
MPA_MO_F07	MPA_MO_F07	k99_173795_19,k99_175791_5,k99_78572_1,k99_228907_1,k99_189659_20,k99_6238_3,k99_133554_16,k99_111403_1,k99_7801_18,k99_175139_14,k99_54303_27,k99_58677_51,k99_117812_1,k99_32949_1,k99_18741_1,k99_138822_2,k99_73589_2,k99_115040_1,k99_90699_1,k99_76777_3,k99_83059_2,k99_244745_1,k99_36311_2,k99_29460_1,k99_86683_9,k99_219657_3,k99_3619_5,k99_1526_2,k99_192564_81,k99_109309_2,k99_131063_11,k99_201…	569	674
MQ_MO_F01	MQ_MO_F01	k99_173795_19,k99_175791_5,k99_78572_1,k99_228907_1,k99_189659_20,k99_6238_3,k99_133554_16,k99_111403_1,k99_7801_18,k99_175139_14,k99_54303_27,k99_58677_51,k99_117812_1,k99_32949_1,k99_18741_1,k99_138822_2,k99_73589_2,k99_115040_1,k99_90699_1,k99_76777_3,k99_83059_2,k99_244745_1,k99_36311_2,k99_29460_1,k99_86683_9,k99_219657_3,k99_3619_5,k99_1526_2,k99_192564_81,k99_109309_2,k99_131063_11,k99_201…	452	674
MPA_MO_F01	MPA_MO_F01	k99_173795_19,k99_175791_5,k99_78572_1,k99_228907_1,k99_189659_20,k99_6238_3,k99_133554_16,k99_111403_1,k99_7801_18,k99_175139_14,k99_54303_27,k99_58677_51,k99_117812_1,k99_32949_1,k99_18741_1,k99_138822_2,k99_73589_2,k99_115040_1,k99_90699_1,k99_76777_3,k99_83059_2,k99_244745_1,k99_36311_2,k99_29460_1,k99_86683_9,k99_219657_3,k99_3619_5,k99_1526_2,k99_192564_81,k99_109309_2,k99_131063_11,k99_201…	445	674
PS_MO_F08	PS_MO_F08	k99_173795_19,k99_175791_5,k99_78572_1,k99_228907_1,k99_189659_20,k99_6238_3,k99_133554_16,k99_111403_1,k99_7801_18,k99_175139_14,k99_54303_27,k99_58677_51,k99_117812_1,k99_32949_1,k99_18741_1,k99_138822_2,k99_73589_2,k99_115040_1,k99_90699_1,k99_76777_3,k99_83059_2,k99_244745_1,k99_36311_2,k99_29460_1,k99_86683_9,k99_219657_3,k99_3619_5,k99_1526_2,k99_192564_81,k99_109309_2,k99_131063_11,k99_201…	394	674
MQ_MO_F06	MQ_MO_F06	k99_173795_19,k99_175791_5,k99_78572_1,k99_228907_1,k99_189659_20,k99_6238_3,k99_133554_16,k99_111403_1,k99_7801_18,k99_175139_14,k99_54303_27,k99_58677_51,k99_117812_1,k99_32949_1,k99_18741_1,k99_138822_2,k99_73589_2,k99_115040_1,k99_90699_1,k99_76777_3,k99_83059_2,k99_244745_1,k99_36311_2,k99_29460_1,k99_86683_9,k99_219657_3,k99_3619_5,k99_1526_2,k99_192564_81,k99_109309_2,k99_131063_11,k99_201…	390	674
MPA_MO_F06	MPA_MO_F06	k99_173795_19,k99_175791_5,k99_78572_1,k99_228907_1,k99_189659_20,k99_6238_3,k99_133554_16,k99_111403_1,k99_7801_18,k99_175139_14,k99_54303_27,k99_58677_51,k99_117812_1,k99_32949_1,k99_18741_1,k99_138822_2,k99_73589_2,k99_115040_1,k99_90699_1,k99_76777_3,k99_83059_2,k99_244745_1,k99_36311_2,k99_29460_1,k99_86683_9,k99_219657_3,k99_3619_5,k99_1526_2,k99_192564_81,k99_109309_2,k99_131063_11,k99_201…	303	674
PD_MO_F08	PD_MO_F08	k99_173795_19,k99_175791_5,k99_78572_1,k99_228907_1,k99_189659_20,k99_6238_3,k99_133554_16,k99_111403_1,k99_7801_18,k99_175139_14,k99_54303_27,k99_58677_51,k99_117812_1,k99_32949_1,k99_18741_1,k99_138822_2,k99_73589_2,k99_115040_1,k99_90699_1,k99_76777_3,k99_83059_2,k99_244745_1,k99_36311_2,k99_29460_1,k99_86683_9,k99_219657_3,k99_3619_5,k99_1526_2,k99_192564_81,k99_109309_2,k99_131063_11,k99_201…	230	674
MQ_MO_F08	MQ_MO_F08	k99_173795_19,k99_175791_5,k99_78572_1,k99_228907_1,k99_189659_20,k99_6238_3,k99_133554_16,k99_111403_1,k99_7801_18,k99_175139_14,k99_54303_27,k99_58677_51,k99_117812_1,k99_32949_1,k99_18741_1,k99_138822_2,k99_73589_2,k99_115040_1,k99_90699_1,k99_76777_3,k99_83059_2,k99_244745_1,k99_36311_2,k99_29460_1,k99_86683_9,k99_219657_3,k99_3619_5,k99_1526_2,k99_192564_81,k99_109309_2,k99_131063_11,k99_201…	94	674
MPA_MO_F08	MPA_MO_F08	k99_173795_19,k99_175791_5,k99_78572_1,k99_228907_1,k99_189659_20,k99_6238_3,k99_133554_16,k99_111403_1,k99_7801_18,k99_175139_14,k99_54303_27,k99_58677_51,k99_117812_1,k99_32949_1,k99_18741_1,k99_138822_2,k99_73589_2,k99_115040_1,k99_90699_1,k99_76777_3,k99_83059_2,k99_244745_1,k99_36311_2,k99_29460_1,k99_86683_9,k99_219657_3,k99_3619_5,k99_1526_2,k99_192564_81,k99_109309_2,k99_131063_11,k99_201…	50	674
PS_MO_F01	PS_MO_F01	k99_50112_4,k99_233040_5,k99_149729_1,k99_62934_1,k99_166431_1,k99_177850_1,k99_115397_33,k99_233873_1,k99_162381_16,k99_26723_10,k99_2349_1,k99_194522_3,k99_104804_2,k99_69540_1,k99_143362_1,k99_130738_1,k99_94116_1,k99_18906_2,k99_89709_1,k99_14064_1,k99_256833_1,k99_164286_1,k99_174882_1,k99_149005_1,k99_61870_1,k99_141653_1,k99_256648_7,k99_117440_2,k99_101932_2,k99_45849_10,k99_106621_25,k99…	4246	487
PS_MO_F07	PS_MO_F07	k99_50112_4,k99_233040_5,k99_149729_1,k99_62934_1,k99_166431_1,k99_177850_1,k99_115397_33,k99_233873_1,k99_162381_16,k99_26723_10,k99_2349_1,k99_194522_3,k99_104804_2,k99_69540_1,k99_143362_1,k99_130738_1,k99_94116_1,k99_18906_2,k99_89709_1,k99_14064_1,k99_256833_1,k99_164286_1,k99_174882_1,k99_149005_1,k99_61870_1,k99_141653_1,k99_256648_7,k99_117440_2,k99_101932_2,k99_45849_10,k99_106621_25,k99…	4232	487
PD_MO_F01	PD_MO_F01	k99_50112_4,k99_233040_5,k99_149729_1,k99_62934_1,k99_166431_1,k99_177850_1,k99_115397_33,k99_233873_1,k99_162381_16,k99_26723_10,k99_2349_1,k99_194522_3,k99_104804_2,k99_69540_1,k99_143362_1,k99_130738_1,k99_94116_1,k99_18906_2,k99_89709_1,k99_14064_1,k99_256833_1,k99_164286_1,k99_174882_1,k99_149005_1,k99_61870_1,k99_141653_1,k99_256648_7,k99_117440_2,k99_101932_2,k99_45849_10,k99_106621_25,k99…	3898	487
PD_MO_F07	PD_MO_F07	k99_50112_4,k99_233040_5,k99_149729_1,k99_62934_1,k99_166431_1,k99_177850_1,k99_115397_33,k99_233873_1,k99_162381_16,k99_26723_10,k99_2349_1,k99_194522_3,k99_104804_2,k99_69540_1,k99_143362_1,k99_130738_1,k99_94116_1,k99_18906_2,k99_89709_1,k99_14064_1,k99_256833_1,k99_164286_1,k99_174882_1,k99_149005_1,k99_61870_1,k99_141653_1,k99_256648_7,k99_117440_2,k99_101932_2,k99_45849_10,k99_106621_25,k99…	3778	487
MQ_MO_F07	MQ_MO_F07	k99_50112_4,k99_233040_5,k99_149729_1,k99_62934_1,k99_166431_1,k99_177850_1,k99_115397_33,k99_233873_1,k99_162381_16,k99_26723_10,k99_2349_1,k99_194522_3,k99_104804_2,k99_69540_1,k99_143362_1,k99_130738_1,k99_94116_1,k99_18906_2,k99_89709_1,k99_14064_1,k99_256833_1,k99_164286_1,k99_174882_1,k99_149005_1,k99_61870_1,k99_141653_1,k99_256648_7,k99_117440_2,k99_101932_2,k99_45849_10,k99_106621_25,k99…	3334	487
PS_MO_F06	PS_MO_F06	k99_50112_4,k99_233040_5,k99_149729_1,k99_62934_1,k99_166431_1,k99_177850_1,k99_115397_33,k99_233873_1,k99_162381_16,k99_26723_10,k99_2349_1,k99_194522_3,k99_104804_2,k99_69540_1,k99_143362_1,k99_130738_1,k99_94116_1,k99_18906_2,k99_89709_1,k99_14064_1,k99_256833_1,k99_164286_1,k99_174882_1,k99_149005_1,k99_61870_1,k99_141653_1,k99_256648_7,k99_117440_2,k99_101932_2,k99_45849_10,k99_106621_25,k99…	2332	487
PS_MO_F08	PS_MO_F08	k99_50112_4,k99_233040_5,k99_149729_1,k99_62934_1,k99_166431_1,k99_177850_1,k99_115397_33,k99_233873_1,k99_162381_16,k99_26723_10,k99_2349_1,k99_194522_3,k99_104804_2,k99_69540_1,k99_143362_1,k99_130738_1,k99_94116_1,k99_18906_2,k99_89709_1,k99_14064_1,k99_256833_1,k99_164286_1,k99_174882_1,k99_149005_1,k99_61870_1,k99_141653_1,k99_256648_7,k99_117440_2,k99_101932_2,k99_45849_10,k99_106621_25,k99…	2172	487
PD_MO_F06	PD_MO_F06	k99_50112_4,k99_233040_5,k99_149729_1,k99_62934_1,k99_166431_1,k99_177850_1,k99_115397_33,k99_233873_1,k99_162381_16,k99_26723_10,k99_2349_1,k99_194522_3,k99_104804_2,k99_69540_1,k99_143362_1,k99_130738_1,k99_94116_1,k99_18906_2,k99_89709_1,k99_14064_1,k99_256833_1,k99_164286_1,k99_174882_1,k99_149005_1,k99_61870_1,k99_141653_1,k99_256648_7,k99_117440_2,k99_101932_2,k99_45849_10,k99_106621_25,k99…	2134	487
MQ_MO_F01	MQ_MO_F01	k99_50112_4,k99_233040_5,k99_149729_1,k99_62934_1,k99_166431_1,k99_177850_1,k99_115397_33,k99_233873_1,k99_162381_16,k99_26723_10,k99_2349_1,k99_194522_3,k99_104804_2,k99_69540_1,k99_143362_1,k99_130738_1,k99_94116_1,k99_18906_2,k99_89709_1,k99_14064_1,k99_256833_1,k99_164286_1,k99_174882_1,k99_149005_1,k99_61870_1,k99_141653_1,k99_256648_7,k99_117440_2,k99_101932_2,k99_45849_10,k99_106621_25,k99…	1766	487
MPA_MO_F01	MPA_MO_F01	k99_50112_4,k99_233040_5,k99_149729_1,k99_62934_1,k99_166431_1,k99_177850_1,k99_115397_33,k99_233873_1,k99_162381_16,k99_26723_10,k99_2349_1,k99_194522_3,k99_104804_2,k99_69540_1,k99_143362_1,k99_130738_1,k99_94116_1,k99_18906_2,k99_89709_1,k99_14064_1,k99_256833_1,k99_164286_1,k99_174882_1,k99_149005_1,k99_61870_1,k99_141653_1,k99_256648_7,k99_117440_2,k99_101932_2,k99_45849_10,k99_106621_25,k99…	1565	487
MPA_MO_F07	MPA_MO_F07	k99_50112_4,k99_233040_5,k99_149729_1,k99_62934_1,k99_166431_1,k99_177850_1,k99_115397_33,k99_233873_1,k99_162381_16,k99_26723_10,k99_2349_1,k99_194522_3,k99_104804_2,k99_69540_1,k99_143362_1,k99_130738_1,k99_94116_1,k99_18906_2,k99_89709_1,k99_14064_1,k99_256833_1,k99_164286_1,k99_174882_1,k99_149005_1,k99_61870_1,k99_141653_1,k99_256648_7,k99_117440_2,k99_101932_2,k99_45849_10,k99_106621_25,k99…	1527	487
PD_MO_F08	PD_MO_F08	k99_50112_4,k99_233040_5,k99_149729_1,k99_62934_1,k99_166431_1,k99_177850_1,k99_115397_33,k99_233873_1,k99_162381_16,k99_26723_10,k99_2349_1,k99_194522_3,k99_104804_2,k99_69540_1,k99_143362_1,k99_130738_1,k99_94116_1,k99_18906_2,k99_89709_1,k99_14064_1,k99_256833_1,k99_164286_1,k99_174882_1,k99_149005_1,k99_61870_1,k99_141653_1,k99_256648_7,k99_117440_2,k99_101932_2,k99_45849_10,k99_106621_25,k99…	1206	487
MQ_MO_F06	MQ_MO_F06	k99_50112_4,k99_233040_5,k99_149729_1,k99_62934_1,k99_166431_1,k99_177850_1,k99_115397_33,k99_233873_1,k99_162381_16,k99_26723_10,k99_2349_1,k99_194522_3,k99_104804_2,k99_69540_1,k99_143362_1,k99_130738_1,k99_94116_1,k99_18906_2,k99_89709_1,k99_14064_1,k99_256833_1,k99_164286_1,k99_174882_1,k99_149005_1,k99_61870_1,k99_141653_1,k99_256648_7,k99_117440_2,k99_101932_2,k99_45849_10,k99_106621_25,k99…	1048	487
MPA_MO_F06	MPA_MO_F06	k99_50112_4,k99_233040_5,k99_149729_1,k99_62934_1,k99_166431_1,k99_177850_1,k99_115397_33,k99_233873_1,k99_162381_16,k99_26723_10,k99_2349_1,k99_194522_3,k99_104804_2,k99_69540_1,k99_143362_1,k99_130738_1,k99_94116_1,k99_18906_2,k99_89709_1,k99_14064_1,k99_256833_1,k99_164286_1,k99_174882_1,k99_149005_1,k99_61870_1,k99_141653_1,k99_256648_7,k99_117440_2,k99_101932_2,k99_45849_10,k99_106621_25,k99…	904	487
MQ_MO_F08	MQ_MO_F08	k99_50112_4,k99_233040_5,k99_149729_1,k99_62934_1,k99_166431_1,k99_177850_1,k99_115397_33,k99_233873_1,k99_162381_16,k99_26723_10,k99_2349_1,k99_194522_3,k99_104804_2,k99_69540_1,k99_143362_1,k99_130738_1,k99_94116_1,k99_18906_2,k99_89709_1,k99_14064_1,k99_256833_1,k99_164286_1,k99_174882_1,k99_149005_1,k99_61870_1,k99_141653_1,k99_256648_7,k99_117440_2,k99_101932_2,k99_45849_10,k99_106621_25,k99…	518	487
MPA_MO_F08	MPA_MO_F08	k99_50112_4,k99_233040_5,k99_149729_1,k99_62934_1,k99_166431_1,k99_177850_1,k99_115397_33,k99_233873_1,k99_162381_16,k99_26723_10,k99_2349_1,k99_194522_3,k99_104804_2,k99_69540_1,k99_143362_1,k99_130738_1,k99_94116_1,k99_18906_2,k99_89709_1,k99_14064_1,k99_256833_1,k99_164286_1,k99_174882_1,k99_149005_1,k99_61870_1,k99_141653_1,k99_256648_7,k99_117440_2,k99_101932_2,k99_45849_10,k99_106621_25,k99…	455	487
PS_MO_F01	PS_MO_F01	k99_247264_27,k99_197416_1,k99_132457_22,k99_164319_9,k99_231486_1,k99_113452_1,k99_204292_5,k99_128870_3,k99_1044_1,k99_187211_7,k99_197635_21,k99_174249_1,k99_98311_4,k99_112026_46,k99_171969_1,k99_35074_1,k99_227407_19,k99_154540_1,k99_105747_1,k99_46930_1,k99_202725_5,k99_1492_1,k99_161151_2,k99_221522_1,k99_12441_1,k99_40204_5,k99_210847_28,k99_120050_5,k99_231674_47,k99_44699_1,k99_245840_7…	916	449
PD_MO_F01	PD_MO_F01	k99_247264_27,k99_197416_1,k99_132457_22,k99_164319_9,k99_231486_1,k99_113452_1,k99_204292_5,k99_128870_3,k99_1044_1,k99_187211_7,k99_197635_21,k99_174249_1,k99_98311_4,k99_112026_46,k99_171969_1,k99_35074_1,k99_227407_19,k99_154540_1,k99_105747_1,k99_46930_1,k99_202725_5,k99_1492_1,k99_161151_2,k99_221522_1,k99_12441_1,k99_40204_5,k99_210847_28,k99_120050_5,k99_231674_47,k99_44699_1,k99_245840_7…	814	449
PS_MO_F08	PS_MO_F08	k99_247264_27,k99_197416_1,k99_132457_22,k99_164319_9,k99_231486_1,k99_113452_1,k99_204292_5,k99_128870_3,k99_1044_1,k99_187211_7,k99_197635_21,k99_174249_1,k99_98311_4,k99_112026_46,k99_171969_1,k99_35074_1,k99_227407_19,k99_154540_1,k99_105747_1,k99_46930_1,k99_202725_5,k99_1492_1,k99_161151_2,k99_221522_1,k99_12441_1,k99_40204_5,k99_210847_28,k99_120050_5,k99_231674_47,k99_44699_1,k99_245840_7…	594	449
MQ_MO_F07	MQ_MO_F07	k99_247264_27,k99_197416_1,k99_132457_22,k99_164319_9,k99_231486_1,k99_113452_1,k99_204292_5,k99_128870_3,k99_1044_1,k99_187211_7,k99_197635_21,k99_174249_1,k99_98311_4,k99_112026_46,k99_171969_1,k99_35074_1,k99_227407_19,k99_154540_1,k99_105747_1,k99_46930_1,k99_202725_5,k99_1492_1,k99_161151_2,k99_221522_1,k99_12441_1,k99_40204_5,k99_210847_28,k99_120050_5,k99_231674_47,k99_44699_1,k99_245840_7…	442	449
PS_MO_F07	PS_MO_F07	k99_247264_27,k99_197416_1,k99_132457_22,k99_164319_9,k99_231486_1,k99_113452_1,k99_204292_5,k99_128870_3,k99_1044_1,k99_187211_7,k99_197635_21,k99_174249_1,k99_98311_4,k99_112026_46,k99_171969_1,k99_35074_1,k99_227407_19,k99_154540_1,k99_105747_1,k99_46930_1,k99_202725_5,k99_1492_1,k99_161151_2,k99_221522_1,k99_12441_1,k99_40204_5,k99_210847_28,k99_120050_5,k99_231674_47,k99_44699_1,k99_245840_7…	414	449
PD_MO_F07	PD_MO_F07	k99_247264_27,k99_197416_1,k99_132457_22,k99_164319_9,k99_231486_1,k99_113452_1,k99_204292_5,k99_128870_3,k99_1044_1,k99_187211_7,k99_197635_21,k99_174249_1,k99_98311_4,k99_112026_46,k99_171969_1,k99_35074_1,k99_227407_19,k99_154540_1,k99_105747_1,k99_46930_1,k99_202725_5,k99_1492_1,k99_161151_2,k99_221522_1,k99_12441_1,k99_40204_5,k99_210847_28,k99_120050_5,k99_231674_47,k99_44699_1,k99_245840_7…	362	449
MQ_MO_F01	MQ_MO_F01	k99_247264_27,k99_197416_1,k99_132457_22,k99_164319_9,k99_231486_1,k99_113452_1,k99_204292_5,k99_128870_3,k99_1044_1,k99_187211_7,k99_197635_21,k99_174249_1,k99_98311_4,k99_112026_46,k99_171969_1,k99_35074_1,k99_227407_19,k99_154540_1,k99_105747_1,k99_46930_1,k99_202725_5,k99_1492_1,k99_161151_2,k99_221522_1,k99_12441_1,k99_40204_5,k99_210847_28,k99_120050_5,k99_231674_47,k99_44699_1,k99_245840_7…	352	449
PD_MO_F08	PD_MO_F08	k99_247264_27,k99_197416_1,k99_132457_22,k99_164319_9,k99_231486_1,k99_113452_1,k99_204292_5,k99_128870_3,k99_1044_1,k99_187211_7,k99_197635_21,k99_174249_1,k99_98311_4,k99_112026_46,k99_171969_1,k99_35074_1,k99_227407_19,k99_154540_1,k99_105747_1,k99_46930_1,k99_202725_5,k99_1492_1,k99_161151_2,k99_221522_1,k99_12441_1,k99_40204_5,k99_210847_28,k99_120050_5,k99_231674_47,k99_44699_1,k99_245840_7…	322	449
MPA_MO_F01	MPA_MO_F01	k99_247264_27,k99_197416_1,k99_132457_22,k99_164319_9,k99_231486_1,k99_113452_1,k99_204292_5,k99_128870_3,k99_1044_1,k99_187211_7,k99_197635_21,k99_174249_1,k99_98311_4,k99_112026_46,k99_171969_1,k99_35074_1,k99_227407_19,k99_154540_1,k99_105747_1,k99_46930_1,k99_202725_5,k99_1492_1,k99_161151_2,k99_221522_1,k99_12441_1,k99_40204_5,k99_210847_28,k99_120050_5,k99_231674_47,k99_44699_1,k99_245840_7…	284	449
PS_MO_F06	PS_MO_F06	k99_247264_27,k99_197416_1,k99_132457_22,k99_164319_9,k99_231486_1,k99_113452_1,k99_204292_5,k99_128870_3,k99_1044_1,k99_187211_7,k99_197635_21,k99_174249_1,k99_98311_4,k99_112026_46,k99_171969_1,k99_35074_1,k99_227407_19,k99_154540_1,k99_105747_1,k99_46930_1,k99_202725_5,k99_1492_1,k99_161151_2,k99_221522_1,k99_12441_1,k99_40204_5,k99_210847_28,k99_120050_5,k99_231674_47,k99_44699_1,k99_245840_7…	252	449
PD_MO_F06	PD_MO_F06	k99_247264_27,k99_197416_1,k99_132457_22,k99_164319_9,k99_231486_1,k99_113452_1,k99_204292_5,k99_128870_3,k99_1044_1,k99_187211_7,k99_197635_21,k99_174249_1,k99_98311_4,k99_112026_46,k99_171969_1,k99_35074_1,k99_227407_19,k99_154540_1,k99_105747_1,k99_46930_1,k99_202725_5,k99_1492_1,k99_161151_2,k99_221522_1,k99_12441_1,k99_40204_5,k99_210847_28,k99_120050_5,k99_231674_47,k99_44699_1,k99_245840_7…	216	449
MPA_MO_F07	MPA_MO_F07	k99_247264_27,k99_197416_1,k99_132457_22,k99_164319_9,k99_231486_1,k99_113452_1,k99_204292_5,k99_128870_3,k99_1044_1,k99_187211_7,k99_197635_21,k99_174249_1,k99_98311_4,k99_112026_46,k99_171969_1,k99_35074_1,k99_227407_19,k99_154540_1,k99_105747_1,k99_46930_1,k99_202725_5,k99_1492_1,k99_161151_2,k99_221522_1,k99_12441_1,k99_40204_5,k99_210847_28,k99_120050_5,k99_231674_47,k99_44699_1,k99_245840_7…	126	449
MPA_MO_F08	MPA_MO_F08	k99_247264_27,k99_197416_1,k99_132457_22,k99_164319_9,k99_231486_1,k99_113452_1,k99_204292_5,k99_128870_3,k99_1044_1,k99_187211_7,k99_197635_21,k99_174249_1,k99_98311_4,k99_112026_46,k99_171969_1,k99_35074_1,k99_227407_19,k99_154540_1,k99_105747_1,k99_46930_1,k99_202725_5,k99_1492_1,k99_161151_2,k99_221522_1,k99_12441_1,k99_40204_5,k99_210847_28,k99_120050_5,k99_231674_47,k99_44699_1,k99_245840_7…	123	449
MQ_MO_F06	MQ_MO_F06	k99_247264_27,k99_197416_1,k99_132457_22,k99_164319_9,k99_231486_1,k99_113452_1,k99_204292_5,k99_128870_3,k99_1044_1,k99_187211_7,k99_197635_21,k99_174249_1,k99_98311_4,k99_112026_46,k99_171969_1,k99_35074_1,k99_227407_19,k99_154540_1,k99_105747_1,k99_46930_1,k99_202725_5,k99_1492_1,k99_161151_2,k99_221522_1,k99_12441_1,k99_40204_5,k99_210847_28,k99_120050_5,k99_231674_47,k99_44699_1,k99_245840_7…	118	449
MQ_MO_F08	MQ_MO_F08	k99_247264_27,k99_197416_1,k99_132457_22,k99_164319_9,k99_231486_1,k99_113452_1,k99_204292_5,k99_128870_3,k99_1044_1,k99_187211_7,k99_197635_21,k99_174249_1,k99_98311_4,k99_112026_46,k99_171969_1,k99_35074_1,k99_227407_19,k99_154540_1,k99_105747_1,k99_46930_1,k99_202725_5,k99_1492_1,k99_161151_2,k99_221522_1,k99_12441_1,k99_40204_5,k99_210847_28,k99_120050_5,k99_231674_47,k99_44699_1,k99_245840_7…	106	449
MPA_MO_F06	MPA_MO_F06	k99_247264_27,k99_197416_1,k99_132457_22,k99_164319_9,k99_231486_1,k99_113452_1,k99_204292_5,k99_128870_3,k99_1044_1,k99_187211_7,k99_197635_21,k99_174249_1,k99_98311_4,k99_112026_46,k99_171969_1,k99_35074_1,k99_227407_19,k99_154540_1,k99_105747_1,k99_46930_1,k99_202725_5,k99_1492_1,k99_161151_2,k99_221522_1,k99_12441_1,k99_40204_5,k99_210847_28,k99_120050_5,k99_231674_47,k99_44699_1,k99_245840_7…	91	449
PS_MO_F07	PS_MO_F07	k99_192968_1,k99_150902_1,k99_58677_45,k99_152997_2,k99_93490_1,k99_94915_1,k99_151748_7,k99_227592_1,k99_31088_8,k99_13265_1,k99_239976_2,k99_104258_1,k99_125268_7,k99_54232_1,k99_27410_2,k99_102722_5,k99_125268_3,k99_34865_2,k99_174139_2,k99_71506_2,k99_186828_26,k99_125574_1,k99_226499_1,k99_55088_8,k99_202488_119,k99_97216_2,k99_138930_1,k99_224830_2,k99_832_6,k99_97655_7,k99_197779_2,k99_270…	1252	416
MQ_MO_F07	MQ_MO_F07	k99_192968_1,k99_150902_1,k99_58677_45,k99_152997_2,k99_93490_1,k99_94915_1,k99_151748_7,k99_227592_1,k99_31088_8,k99_13265_1,k99_239976_2,k99_104258_1,k99_125268_7,k99_54232_1,k99_27410_2,k99_102722_5,k99_125268_3,k99_34865_2,k99_174139_2,k99_71506_2,k99_186828_26,k99_125574_1,k99_226499_1,k99_55088_8,k99_202488_119,k99_97216_2,k99_138930_1,k99_224830_2,k99_832_6,k99_97655_7,k99_197779_2,k99_270…	1182	416
PD_MO_F07	PD_MO_F07	k99_192968_1,k99_150902_1,k99_58677_45,k99_152997_2,k99_93490_1,k99_94915_1,k99_151748_7,k99_227592_1,k99_31088_8,k99_13265_1,k99_239976_2,k99_104258_1,k99_125268_7,k99_54232_1,k99_27410_2,k99_102722_5,k99_125268_3,k99_34865_2,k99_174139_2,k99_71506_2,k99_186828_26,k99_125574_1,k99_226499_1,k99_55088_8,k99_202488_119,k99_97216_2,k99_138930_1,k99_224830_2,k99_832_6,k99_97655_7,k99_197779_2,k99_270…	1178	416
PS_MO_F01	PS_MO_F01	k99_192968_1,k99_150902_1,k99_58677_45,k99_152997_2,k99_93490_1,k99_94915_1,k99_151748_7,k99_227592_1,k99_31088_8,k99_13265_1,k99_239976_2,k99_104258_1,k99_125268_7,k99_54232_1,k99_27410_2,k99_102722_5,k99_125268_3,k99_34865_2,k99_174139_2,k99_71506_2,k99_186828_26,k99_125574_1,k99_226499_1,k99_55088_8,k99_202488_119,k99_97216_2,k99_138930_1,k99_224830_2,k99_832_6,k99_97655_7,k99_197779_2,k99_270…	714	416
PD_MO_F01	PD_MO_F01	k99_192968_1,k99_150902_1,k99_58677_45,k99_152997_2,k99_93490_1,k99_94915_1,k99_151748_7,k99_227592_1,k99_31088_8,k99_13265_1,k99_239976_2,k99_104258_1,k99_125268_7,k99_54232_1,k99_27410_2,k99_102722_5,k99_125268_3,k99_34865_2,k99_174139_2,k99_71506_2,k99_186828_26,k99_125574_1,k99_226499_1,k99_55088_8,k99_202488_119,k99_97216_2,k99_138930_1,k99_224830_2,k99_832_6,k99_97655_7,k99_197779_2,k99_270…	700	416
PS_MO_F06	PS_MO_F06	k99_192968_1,k99_150902_1,k99_58677_45,k99_152997_2,k99_93490_1,k99_94915_1,k99_151748_7,k99_227592_1,k99_31088_8,k99_13265_1,k99_239976_2,k99_104258_1,k99_125268_7,k99_54232_1,k99_27410_2,k99_102722_5,k99_125268_3,k99_34865_2,k99_174139_2,k99_71506_2,k99_186828_26,k99_125574_1,k99_226499_1,k99_55088_8,k99_202488_119,k99_97216_2,k99_138930_1,k99_224830_2,k99_832_6,k99_97655_7,k99_197779_2,k99_270…	650	416
PD_MO_F06	PD_MO_F06	k99_192968_1,k99_150902_1,k99_58677_45,k99_152997_2,k99_93490_1,k99_94915_1,k99_151748_7,k99_227592_1,k99_31088_8,k99_13265_1,k99_239976_2,k99_104258_1,k99_125268_7,k99_54232_1,k99_27410_2,k99_102722_5,k99_125268_3,k99_34865_2,k99_174139_2,k99_71506_2,k99_186828_26,k99_125574_1,k99_226499_1,k99_55088_8,k99_202488_119,k99_97216_2,k99_138930_1,k99_224830_2,k99_832_6,k99_97655_7,k99_197779_2,k99_270…	602	416
MPA_MO_F07	MPA_MO_F07	k99_192968_1,k99_150902_1,k99_58677_45,k99_152997_2,k99_93490_1,k99_94915_1,k99_151748_7,k99_227592_1,k99_31088_8,k99_13265_1,k99_239976_2,k99_104258_1,k99_125268_7,k99_54232_1,k99_27410_2,k99_102722_5,k99_125268_3,k99_34865_2,k99_174139_2,k99_71506_2,k99_186828_26,k99_125574_1,k99_226499_1,k99_55088_8,k99_202488_119,k99_97216_2,k99_138930_1,k99_224830_2,k99_832_6,k99_97655_7,k99_197779_2,k99_270…	419	416
PS_MO_F08	PS_MO_F08	k99_192968_1,k99_150902_1,k99_58677_45,k99_152997_2,k99_93490_1,k99_94915_1,k99_151748_7,k99_227592_1,k99_31088_8,k99_13265_1,k99_239976_2,k99_104258_1,k99_125268_7,k99_54232_1,k99_27410_2,k99_102722_5,k99_125268_3,k99_34865_2,k99_174139_2,k99_71506_2,k99_186828_26,k99_125574_1,k99_226499_1,k99_55088_8,k99_202488_119,k99_97216_2,k99_138930_1,k99_224830_2,k99_832_6,k99_97655_7,k99_197779_2,k99_270…	378	416
MQ_MO_F06	MQ_MO_F06	k99_192968_1,k99_150902_1,k99_58677_45,k99_152997_2,k99_93490_1,k99_94915_1,k99_151748_7,k99_227592_1,k99_31088_8,k99_13265_1,k99_239976_2,k99_104258_1,k99_125268_7,k99_54232_1,k99_27410_2,k99_102722_5,k99_125268_3,k99_34865_2,k99_174139_2,k99_71506_2,k99_186828_26,k99_125574_1,k99_226499_1,k99_55088_8,k99_202488_119,k99_97216_2,k99_138930_1,k99_224830_2,k99_832_6,k99_97655_7,k99_197779_2,k99_270…	322	416
MPA_MO_F01	MPA_MO_F01	k99_192968_1,k99_150902_1,k99_58677_45,k99_152997_2,k99_93490_1,k99_94915_1,k99_151748_7,k99_227592_1,k99_31088_8,k99_13265_1,k99_239976_2,k99_104258_1,k99_125268_7,k99_54232_1,k99_27410_2,k99_102722_5,k99_125268_3,k99_34865_2,k99_174139_2,k99_71506_2,k99_186828_26,k99_125574_1,k99_226499_1,k99_55088_8,k99_202488_119,k99_97216_2,k99_138930_1,k99_224830_2,k99_832_6,k99_97655_7,k99_197779_2,k99_270…	255	416
MQ_MO_F01	MQ_MO_F01	k99_192968_1,k99_150902_1,k99_58677_45,k99_152997_2,k99_93490_1,k99_94915_1,k99_151748_7,k99_227592_1,k99_31088_8,k99_13265_1,k99_239976_2,k99_104258_1,k99_125268_7,k99_54232_1,k99_27410_2,k99_102722_5,k99_125268_3,k99_34865_2,k99_174139_2,k99_71506_2,k99_186828_26,k99_125574_1,k99_226499_1,k99_55088_8,k99_202488_119,k99_97216_2,k99_138930_1,k99_224830_2,k99_832_6,k99_97655_7,k99_197779_2,k99_270…	252	416
MPA_MO_F06	MPA_MO_F06	k99_192968_1,k99_150902_1,k99_58677_45,k99_152997_2,k99_93490_1,k99_94915_1,k99_151748_7,k99_227592_1,k99_31088_8,k99_13265_1,k99_239976_2,k99_104258_1,k99_125268_7,k99_54232_1,k99_27410_2,k99_102722_5,k99_125268_3,k99_34865_2,k99_174139_2,k99_71506_2,k99_186828_26,k99_125574_1,k99_226499_1,k99_55088_8,k99_202488_119,k99_97216_2,k99_138930_1,k99_224830_2,k99_832_6,k99_97655_7,k99_197779_2,k99_270…	229	416
PD_MO_F08	PD_MO_F08	k99_192968_1,k99_150902_1,k99_58677_45,k99_152997_2,k99_93490_1,k99_94915_1,k99_151748_7,k99_227592_1,k99_31088_8,k99_13265_1,k99_239976_2,k99_104258_1,k99_125268_7,k99_54232_1,k99_27410_2,k99_102722_5,k99_125268_3,k99_34865_2,k99_174139_2,k99_71506_2,k99_186828_26,k99_125574_1,k99_226499_1,k99_55088_8,k99_202488_119,k99_97216_2,k99_138930_1,k99_224830_2,k99_832_6,k99_97655_7,k99_197779_2,k99_270…	228	416
MQ_MO_F08	MQ_MO_F08	k99_192968_1,k99_150902_1,k99_58677_45,k99_152997_2,k99_93490_1,k99_94915_1,k99_151748_7,k99_227592_1,k99_31088_8,k99_13265_1,k99_239976_2,k99_104258_1,k99_125268_7,k99_54232_1,k99_27410_2,k99_102722_5,k99_125268_3,k99_34865_2,k99_174139_2,k99_71506_2,k99_186828_26,k99_125574_1,k99_226499_1,k99_55088_8,k99_202488_119,k99_97216_2,k99_138930_1,k99_224830_2,k99_832_6,k99_97655_7,k99_197779_2,k99_270…	66	416
MPA_MO_F08	MPA_MO_F08	k99_192968_1,k99_150902_1,k99_58677_45,k99_152997_2,k99_93490_1,k99_94915_1,k99_151748_7,k99_227592_1,k99_31088_8,k99_13265_1,k99_239976_2,k99_104258_1,k99_125268_7,k99_54232_1,k99_27410_2,k99_102722_5,k99_125268_3,k99_34865_2,k99_174139_2,k99_71506_2,k99_186828_26,k99_125574_1,k99_226499_1,k99_55088_8,k99_202488_119,k99_97216_2,k99_138930_1,k99_224830_2,k99_832_6,k99_97655_7,k99_197779_2,k99_270…	60	416
PD_MO_F07	PD_MO_F07	k99_194399_1,k99_49376_2,k99_90939_1,k99_175960_2,k99_235628_58,k99_49376_1,k99_189606_3,k99_56288_1,k99_86396_49,k99_19021_3,k99_73785_1,k99_49391_1,k99_49391_2,k99_168935_2,k99_99733_55,k99_3261_30,k99_92161_79,k99_92161_78,k99_68074_1,k99_155170_1,k99_189414_3,k99_189414_4,k99_263_2,k99_221097_1,k99_64971_8,C9J2I2,k99_83956_6,k99_234794_1,k99_160237_3,k99_70985_2,k99_185042_3,k99_204775_2,k99_…	1258	335
PS_MO_F07	PS_MO_F07	k99_194399_1,k99_49376_2,k99_90939_1,k99_175960_2,k99_235628_58,k99_49376_1,k99_189606_3,k99_56288_1,k99_86396_49,k99_19021_3,k99_73785_1,k99_49391_1,k99_49391_2,k99_168935_2,k99_99733_55,k99_3261_30,k99_92161_79,k99_92161_78,k99_68074_1,k99_155170_1,k99_189414_3,k99_189414_4,k99_263_2,k99_221097_1,k99_64971_8,C9J2I2,k99_83956_6,k99_234794_1,k99_160237_3,k99_70985_2,k99_185042_3,k99_204775_2,k99_…	1232	335
MQ_MO_F07	MQ_MO_F07	k99_194399_1,k99_49376_2,k99_90939_1,k99_175960_2,k99_235628_58,k99_49376_1,k99_189606_3,k99_56288_1,k99_86396_49,k99_19021_3,k99_73785_1,k99_49391_1,k99_49391_2,k99_168935_2,k99_99733_55,k99_3261_30,k99_92161_79,k99_92161_78,k99_68074_1,k99_155170_1,k99_189414_3,k99_189414_4,k99_263_2,k99_221097_1,k99_64971_8,C9J2I2,k99_83956_6,k99_234794_1,k99_160237_3,k99_70985_2,k99_185042_3,k99_204775_2,k99_…	1084	335
PS_MO_F01	PS_MO_F01	k99_194399_1,k99_49376_2,k99_90939_1,k99_175960_2,k99_235628_58,k99_49376_1,k99_189606_3,k99_56288_1,k99_86396_49,k99_19021_3,k99_73785_1,k99_49391_1,k99_49391_2,k99_168935_2,k99_99733_55,k99_3261_30,k99_92161_79,k99_92161_78,k99_68074_1,k99_155170_1,k99_189414_3,k99_189414_4,k99_263_2,k99_221097_1,k99_64971_8,C9J2I2,k99_83956_6,k99_234794_1,k99_160237_3,k99_70985_2,k99_185042_3,k99_204775_2,k99_…	1044	335
PD_MO_F01	PD_MO_F01	k99_194399_1,k99_49376_2,k99_90939_1,k99_175960_2,k99_235628_58,k99_49376_1,k99_189606_3,k99_56288_1,k99_86396_49,k99_19021_3,k99_73785_1,k99_49391_1,k99_49391_2,k99_168935_2,k99_99733_55,k99_3261_30,k99_92161_79,k99_92161_78,k99_68074_1,k99_155170_1,k99_189414_3,k99_189414_4,k99_263_2,k99_221097_1,k99_64971_8,C9J2I2,k99_83956_6,k99_234794_1,k99_160237_3,k99_70985_2,k99_185042_3,k99_204775_2,k99_…	932	335
PS_MO_F06	PS_MO_F06	k99_194399_1,k99_49376_2,k99_90939_1,k99_175960_2,k99_235628_58,k99_49376_1,k99_189606_3,k99_56288_1,k99_86396_49,k99_19021_3,k99_73785_1,k99_49391_1,k99_49391_2,k99_168935_2,k99_99733_55,k99_3261_30,k99_92161_79,k99_92161_78,k99_68074_1,k99_155170_1,k99_189414_3,k99_189414_4,k99_263_2,k99_221097_1,k99_64971_8,C9J2I2,k99_83956_6,k99_234794_1,k99_160237_3,k99_70985_2,k99_185042_3,k99_204775_2,k99_…	656	335
PD_MO_F06	PD_MO_F06	k99_194399_1,k99_49376_2,k99_90939_1,k99_175960_2,k99_235628_58,k99_49376_1,k99_189606_3,k99_56288_1,k99_86396_49,k99_19021_3,k99_73785_1,k99_49391_1,k99_49391_2,k99_168935_2,k99_99733_55,k99_3261_30,k99_92161_79,k99_92161_78,k99_68074_1,k99_155170_1,k99_189414_3,k99_189414_4,k99_263_2,k99_221097_1,k99_64971_8,C9J2I2,k99_83956_6,k99_234794_1,k99_160237_3,k99_70985_2,k99_185042_3,k99_204775_2,k99_…	632	335
MPA_MO_F07	MPA_MO_F07	k99_194399_1,k99_49376_2,k99_90939_1,k99_175960_2,k99_235628_58,k99_49376_1,k99_189606_3,k99_56288_1,k99_86396_49,k99_19021_3,k99_73785_1,k99_49391_1,k99_49391_2,k99_168935_2,k99_99733_55,k99_3261_30,k99_92161_79,k99_92161_78,k99_68074_1,k99_155170_1,k99_189414_3,k99_189414_4,k99_263_2,k99_221097_1,k99_64971_8,C9J2I2,k99_83956_6,k99_234794_1,k99_160237_3,k99_70985_2,k99_185042_3,k99_204775_2,k99_…	406	335
MQ_MO_F01	MQ_MO_F01	k99_194399_1,k99_49376_2,k99_90939_1,k99_175960_2,k99_235628_58,k99_49376_1,k99_189606_3,k99_56288_1,k99_86396_49,k99_19021_3,k99_73785_1,k99_49391_1,k99_49391_2,k99_168935_2,k99_99733_55,k99_3261_30,k99_92161_79,k99_92161_78,k99_68074_1,k99_155170_1,k99_189414_3,k99_189414_4,k99_263_2,k99_221097_1,k99_64971_8,C9J2I2,k99_83956_6,k99_234794_1,k99_160237_3,k99_70985_2,k99_185042_3,k99_204775_2,k99_…	376	335
MQ_MO_F06	MQ_MO_F06	k99_194399_1,k99_49376_2,k99_90939_1,k99_175960_2,k99_235628_58,k99_49376_1,k99_189606_3,k99_56288_1,k99_86396_49,k99_19021_3,k99_73785_1,k99_49391_1,k99_49391_2,k99_168935_2,k99_99733_55,k99_3261_30,k99_92161_79,k99_92161_78,k99_68074_1,k99_155170_1,k99_189414_3,k99_189414_4,k99_263_2,k99_221097_1,k99_64971_8,C9J2I2,k99_83956_6,k99_234794_1,k99_160237_3,k99_70985_2,k99_185042_3,k99_204775_2,k99_…	344	335
MPA_MO_F01	MPA_MO_F01	k99_194399_1,k99_49376_2,k99_90939_1,k99_175960_2,k99_235628_58,k99_49376_1,k99_189606_3,k99_56288_1,k99_86396_49,k99_19021_3,k99_73785_1,k99_49391_1,k99_49391_2,k99_168935_2,k99_99733_55,k99_3261_30,k99_92161_79,k99_92161_78,k99_68074_1,k99_155170_1,k99_189414_3,k99_189414_4,k99_263_2,k99_221097_1,k99_64971_8,C9J2I2,k99_83956_6,k99_234794_1,k99_160237_3,k99_70985_2,k99_185042_3,k99_204775_2,k99_…	341	335
PS_MO_F08	PS_MO_F08	k99_194399_1,k99_49376_2,k99_90939_1,k99_175960_2,k99_235628_58,k99_49376_1,k99_189606_3,k99_56288_1,k99_86396_49,k99_19021_3,k99_73785_1,k99_49391_1,k99_49391_2,k99_168935_2,k99_99733_55,k99_3261_30,k99_92161_79,k99_92161_78,k99_68074_1,k99_155170_1,k99_189414_3,k99_189414_4,k99_263_2,k99_221097_1,k99_64971_8,C9J2I2,k99_83956_6,k99_234794_1,k99_160237_3,k99_70985_2,k99_185042_3,k99_204775_2,k99_…	242	335
MPA_MO_F06	MPA_MO_F06	k99_194399_1,k99_49376_2,k99_90939_1,k99_175960_2,k99_235628_58,k99_49376_1,k99_189606_3,k99_56288_1,k99_86396_49,k99_19021_3,k99_73785_1,k99_49391_1,k99_49391_2,k99_168935_2,k99_99733_55,k99_3261_30,k99_92161_79,k99_92161_78,k99_68074_1,k99_155170_1,k99_189414_3,k99_189414_4,k99_263_2,k99_221097_1,k99_64971_8,C9J2I2,k99_83956_6,k99_234794_1,k99_160237_3,k99_70985_2,k99_185042_3,k99_204775_2,k99_…	230	335
PD_MO_F08	PD_MO_F08	k99_194399_1,k99_49376_2,k99_90939_1,k99_175960_2,k99_235628_58,k99_49376_1,k99_189606_3,k99_56288_1,k99_86396_49,k99_19021_3,k99_73785_1,k99_49391_1,k99_49391_2,k99_168935_2,k99_99733_55,k99_3261_30,k99_92161_79,k99_92161_78,k99_68074_1,k99_155170_1,k99_189414_3,k99_189414_4,k99_263_2,k99_221097_1,k99_64971_8,C9J2I2,k99_83956_6,k99_234794_1,k99_160237_3,k99_70985_2,k99_185042_3,k99_204775_2,k99_…	150	335
MQ_MO_F08	MQ_MO_F08	k99_194399_1,k99_49376_2,k99_90939_1,k99_175960_2,k99_235628_58,k99_49376_1,k99_189606_3,k99_56288_1,k99_86396_49,k99_19021_3,k99_73785_1,k99_49391_1,k99_49391_2,k99_168935_2,k99_99733_55,k99_3261_30,k99_92161_79,k99_92161_78,k99_68074_1,k99_155170_1,k99_189414_3,k99_189414_4,k99_263_2,k99_221097_1,k99_64971_8,C9J2I2,k99_83956_6,k99_234794_1,k99_160237_3,k99_70985_2,k99_185042_3,k99_204775_2,k99_…	54	335
MPA_MO_F08	MPA_MO_F08	k99_194399_1,k99_49376_2,k99_90939_1,k99_175960_2,k99_235628_58,k99_49376_1,k99_189606_3,k99_56288_1,k99_86396_49,k99_19021_3,k99_73785_1,k99_49391_1,k99_49391_2,k99_168935_2,k99_99733_55,k99_3261_30,k99_92161_79,k99_92161_78,k99_68074_1,k99_155170_1,k99_189414_3,k99_189414_4,k99_263_2,k99_221097_1,k99_64971_8,C9J2I2,k99_83956_6,k99_234794_1,k99_160237_3,k99_70985_2,k99_185042_3,k99_204775_2,k99_…	42	335
PS_MO_F01	PS_MO_F01	k99_4073_1,k99_67306_130,k99_236646_2,k99_236646_3,k99_125898_1,k99_93799_2,k99_60679_1,k99_85019_13,k99_236454_5,k99_158099_4,k99_110362_22,k99_89709_4,k99_221929_1,k99_46333_16,k99_141920_12,k99_10269_1,k99_234957_30,E7EW84,k99_251536_13,k99_141920_13,k99_133224_1,k99_139651_26,k99_74389_1,k99_187124_2,k99_214666_5,k99_2461_2,k99_43091_2,k99_229177_1,k99_189374_17,k99_105446_1,k99_110001_2,k99_…	1340	326
PS_MO_F07	PS_MO_F07	k99_4073_1,k99_67306_130,k99_236646_2,k99_236646_3,k99_125898_1,k99_93799_2,k99_60679_1,k99_85019_13,k99_236454_5,k99_158099_4,k99_110362_22,k99_89709_4,k99_221929_1,k99_46333_16,k99_141920_12,k99_10269_1,k99_234957_30,E7EW84,k99_251536_13,k99_141920_13,k99_133224_1,k99_139651_26,k99_74389_1,k99_187124_2,k99_214666_5,k99_2461_2,k99_43091_2,k99_229177_1,k99_189374_17,k99_105446_1,k99_110001_2,k99_…	1272	326
PD_MO_F07	PD_MO_F07	k99_4073_1,k99_67306_130,k99_236646_2,k99_236646_3,k99_125898_1,k99_93799_2,k99_60679_1,k99_85019_13,k99_236454_5,k99_158099_4,k99_110362_22,k99_89709_4,k99_221929_1,k99_46333_16,k99_141920_12,k99_10269_1,k99_234957_30,E7EW84,k99_251536_13,k99_141920_13,k99_133224_1,k99_139651_26,k99_74389_1,k99_187124_2,k99_214666_5,k99_2461_2,k99_43091_2,k99_229177_1,k99_189374_17,k99_105446_1,k99_110001_2,k99_…	1204	326
PD_MO_F01	PD_MO_F01	k99_4073_1,k99_67306_130,k99_236646_2,k99_236646_3,k99_125898_1,k99_93799_2,k99_60679_1,k99_85019_13,k99_236454_5,k99_158099_4,k99_110362_22,k99_89709_4,k99_221929_1,k99_46333_16,k99_141920_12,k99_10269_1,k99_234957_30,E7EW84,k99_251536_13,k99_141920_13,k99_133224_1,k99_139651_26,k99_74389_1,k99_187124_2,k99_214666_5,k99_2461_2,k99_43091_2,k99_229177_1,k99_189374_17,k99_105446_1,k99_110001_2,k99_…	1204	326
MQ_MO_F07	MQ_MO_F07	k99_4073_1,k99_67306_130,k99_236646_2,k99_236646_3,k99_125898_1,k99_93799_2,k99_60679_1,k99_85019_13,k99_236454_5,k99_158099_4,k99_110362_22,k99_89709_4,k99_221929_1,k99_46333_16,k99_141920_12,k99_10269_1,k99_234957_30,E7EW84,k99_251536_13,k99_141920_13,k99_133224_1,k99_139651_26,k99_74389_1,k99_187124_2,k99_214666_5,k99_2461_2,k99_43091_2,k99_229177_1,k99_189374_17,k99_105446_1,k99_110001_2,k99_…	1136	326
PS_MO_F06	PS_MO_F06	k99_4073_1,k99_67306_130,k99_236646_2,k99_236646_3,k99_125898_1,k99_93799_2,k99_60679_1,k99_85019_13,k99_236454_5,k99_158099_4,k99_110362_22,k99_89709_4,k99_221929_1,k99_46333_16,k99_141920_12,k99_10269_1,k99_234957_30,E7EW84,k99_251536_13,k99_141920_13,k99_133224_1,k99_139651_26,k99_74389_1,k99_187124_2,k99_214666_5,k99_2461_2,k99_43091_2,k99_229177_1,k99_189374_17,k99_105446_1,k99_110001_2,k99_…	638	326
PD_MO_F06	PD_MO_F06	k99_4073_1,k99_67306_130,k99_236646_2,k99_236646_3,k99_125898_1,k99_93799_2,k99_60679_1,k99_85019_13,k99_236454_5,k99_158099_4,k99_110362_22,k99_89709_4,k99_221929_1,k99_46333_16,k99_141920_12,k99_10269_1,k99_234957_30,E7EW84,k99_251536_13,k99_141920_13,k99_133224_1,k99_139651_26,k99_74389_1,k99_187124_2,k99_214666_5,k99_2461_2,k99_43091_2,k99_229177_1,k99_189374_17,k99_105446_1,k99_110001_2,k99_…	620	326
MQ_MO_F01	MQ_MO_F01	k99_4073_1,k99_67306_130,k99_236646_2,k99_236646_3,k99_125898_1,k99_93799_2,k99_60679_1,k99_85019_13,k99_236454_5,k99_158099_4,k99_110362_22,k99_89709_4,k99_221929_1,k99_46333_16,k99_141920_12,k99_10269_1,k99_234957_30,E7EW84,k99_251536_13,k99_141920_13,k99_133224_1,k99_139651_26,k99_74389_1,k99_187124_2,k99_214666_5,k99_2461_2,k99_43091_2,k99_229177_1,k99_189374_17,k99_105446_1,k99_110001_2,k99_…	578	326
MPA_MO_F01	MPA_MO_F01	k99_4073_1,k99_67306_130,k99_236646_2,k99_236646_3,k99_125898_1,k99_93799_2,k99_60679_1,k99_85019_13,k99_236454_5,k99_158099_4,k99_110362_22,k99_89709_4,k99_221929_1,k99_46333_16,k99_141920_12,k99_10269_1,k99_234957_30,E7EW84,k99_251536_13,k99_141920_13,k99_133224_1,k99_139651_26,k99_74389_1,k99_187124_2,k99_214666_5,k99_2461_2,k99_43091_2,k99_229177_1,k99_189374_17,k99_105446_1,k99_110001_2,k99_…	508	326
MPA_MO_F07	MPA_MO_F07	k99_4073_1,k99_67306_130,k99_236646_2,k99_236646_3,k99_125898_1,k99_93799_2,k99_60679_1,k99_85019_13,k99_236454_5,k99_158099_4,k99_110362_22,k99_89709_4,k99_221929_1,k99_46333_16,k99_141920_12,k99_10269_1,k99_234957_30,E7EW84,k99_251536_13,k99_141920_13,k99_133224_1,k99_139651_26,k99_74389_1,k99_187124_2,k99_214666_5,k99_2461_2,k99_43091_2,k99_229177_1,k99_189374_17,k99_105446_1,k99_110001_2,k99_…	429	326
MQ_MO_F06	MQ_MO_F06	k99_4073_1,k99_67306_130,k99_236646_2,k99_236646_3,k99_125898_1,k99_93799_2,k99_60679_1,k99_85019_13,k99_236454_5,k99_158099_4,k99_110362_22,k99_89709_4,k99_221929_1,k99_46333_16,k99_141920_12,k99_10269_1,k99_234957_30,E7EW84,k99_251536_13,k99_141920_13,k99_133224_1,k99_139651_26,k99_74389_1,k99_187124_2,k99_214666_5,k99_2461_2,k99_43091_2,k99_229177_1,k99_189374_17,k99_105446_1,k99_110001_2,k99_…	316	326
MPA_MO_F06	MPA_MO_F06	k99_4073_1,k99_67306_130,k99_236646_2,k99_236646_3,k99_125898_1,k99_93799_2,k99_60679_1,k99_85019_13,k99_236454_5,k99_158099_4,k99_110362_22,k99_89709_4,k99_221929_1,k99_46333_16,k99_141920_12,k99_10269_1,k99_234957_30,E7EW84,k99_251536_13,k99_141920_13,k99_133224_1,k99_139651_26,k99_74389_1,k99_187124_2,k99_214666_5,k99_2461_2,k99_43091_2,k99_229177_1,k99_189374_17,k99_105446_1,k99_110001_2,k99_…	252	326
PS_MO_F08	PS_MO_F08	k99_4073_1,k99_67306_130,k99_236646_2,k99_236646_3,k99_125898_1,k99_93799_2,k99_60679_1,k99_85019_13,k99_236454_5,k99_158099_4,k99_110362_22,k99_89709_4,k99_221929_1,k99_46333_16,k99_141920_12,k99_10269_1,k99_234957_30,E7EW84,k99_251536_13,k99_141920_13,k99_133224_1,k99_139651_26,k99_74389_1,k99_187124_2,k99_214666_5,k99_2461_2,k99_43091_2,k99_229177_1,k99_189374_17,k99_105446_1,k99_110001_2,k99_…	104	326
PD_MO_F08	PD_MO_F08	k99_4073_1,k99_67306_130,k99_236646_2,k99_236646_3,k99_125898_1,k99_93799_2,k99_60679_1,k99_85019_13,k99_236454_5,k99_158099_4,k99_110362_22,k99_89709_4,k99_221929_1,k99_46333_16,k99_141920_12,k99_10269_1,k99_234957_30,E7EW84,k99_251536_13,k99_141920_13,k99_133224_1,k99_139651_26,k99_74389_1,k99_187124_2,k99_214666_5,k99_2461_2,k99_43091_2,k99_229177_1,k99_189374_17,k99_105446_1,k99_110001_2,k99_…	54	326
MQ_MO_F08	MQ_MO_F08	k99_4073_1,k99_67306_130,k99_236646_2,k99_236646_3,k99_125898_1,k99_93799_2,k99_60679_1,k99_85019_13,k99_236454_5,k99_158099_4,k99_110362_22,k99_89709_4,k99_221929_1,k99_46333_16,k99_141920_12,k99_10269_1,k99_234957_30,E7EW84,k99_251536_13,k99_141920_13,k99_133224_1,k99_139651_26,k99_74389_1,k99_187124_2,k99_214666_5,k99_2461_2,k99_43091_2,k99_229177_1,k99_189374_17,k99_105446_1,k99_110001_2,k99_…	14	326
MPA_MO_F08	MPA_MO_F08	k99_4073_1,k99_67306_130,k99_236646_2,k99_236646_3,k99_125898_1,k99_93799_2,k99_60679_1,k99_85019_13,k99_236454_5,k99_158099_4,k99_110362_22,k99_89709_4,k99_221929_1,k99_46333_16,k99_141920_12,k99_10269_1,k99_234957_30,E7EW84,k99_251536_13,k99_141920_13,k99_133224_1,k99_139651_26,k99_74389_1,k99_187124_2,k99_214666_5,k99_2461_2,k99_43091_2,k99_229177_1,k99_189374_17,k99_105446_1,k99_110001_2,k99_…	10	326
PS_MO_F01	PS_MO_F01	k99_217135_12,k99_57208_3,k99_32994_10,k99_88562_1,k99_93498_6,k99_40604_1,k99_170691_7,k99_9109_2,k99_199453_2,k99_254820_17,k99_57208_2,k99_229194_16,k99_108581_16,k99_198761_29,k99_257320_1,k99_223446_1,k99_79877_1,k99_69181_44,k99_230640_2,k99_216534_4,k99_100026_20,k99_76260_1,k99_91174_3,k99_135575_1,k99_92083_2,k99_215710_1,k99_49571_4,k99_7919_5,k99_68423_6,k99_184931_1,M0R1N0,k99_206819_…	1664	287
PD_MO_F01	PD_MO_F01	k99_217135_12,k99_57208_3,k99_32994_10,k99_88562_1,k99_93498_6,k99_40604_1,k99_170691_7,k99_9109_2,k99_199453_2,k99_254820_17,k99_57208_2,k99_229194_16,k99_108581_16,k99_198761_29,k99_257320_1,k99_223446_1,k99_79877_1,k99_69181_44,k99_230640_2,k99_216534_4,k99_100026_20,k99_76260_1,k99_91174_3,k99_135575_1,k99_92083_2,k99_215710_1,k99_49571_4,k99_7919_5,k99_68423_6,k99_184931_1,M0R1N0,k99_206819_…	1422	287
PS_MO_F07	PS_MO_F07	k99_217135_12,k99_57208_3,k99_32994_10,k99_88562_1,k99_93498_6,k99_40604_1,k99_170691_7,k99_9109_2,k99_199453_2,k99_254820_17,k99_57208_2,k99_229194_16,k99_108581_16,k99_198761_29,k99_257320_1,k99_223446_1,k99_79877_1,k99_69181_44,k99_230640_2,k99_216534_4,k99_100026_20,k99_76260_1,k99_91174_3,k99_135575_1,k99_92083_2,k99_215710_1,k99_49571_4,k99_7919_5,k99_68423_6,k99_184931_1,M0R1N0,k99_206819_…	960	287
PD_MO_F07	PD_MO_F07	k99_217135_12,k99_57208_3,k99_32994_10,k99_88562_1,k99_93498_6,k99_40604_1,k99_170691_7,k99_9109_2,k99_199453_2,k99_254820_17,k99_57208_2,k99_229194_16,k99_108581_16,k99_198761_29,k99_257320_1,k99_223446_1,k99_79877_1,k99_69181_44,k99_230640_2,k99_216534_4,k99_100026_20,k99_76260_1,k99_91174_3,k99_135575_1,k99_92083_2,k99_215710_1,k99_49571_4,k99_7919_5,k99_68423_6,k99_184931_1,M0R1N0,k99_206819_…	870	287
MQ_MO_F07	MQ_MO_F07	k99_217135_12,k99_57208_3,k99_32994_10,k99_88562_1,k99_93498_6,k99_40604_1,k99_170691_7,k99_9109_2,k99_199453_2,k99_254820_17,k99_57208_2,k99_229194_16,k99_108581_16,k99_198761_29,k99_257320_1,k99_223446_1,k99_79877_1,k99_69181_44,k99_230640_2,k99_216534_4,k99_100026_20,k99_76260_1,k99_91174_3,k99_135575_1,k99_92083_2,k99_215710_1,k99_49571_4,k99_7919_5,k99_68423_6,k99_184931_1,M0R1N0,k99_206819_…	732	287
MQ_MO_F01	MQ_MO_F01	k99_217135_12,k99_57208_3,k99_32994_10,k99_88562_1,k99_93498_6,k99_40604_1,k99_170691_7,k99_9109_2,k99_199453_2,k99_254820_17,k99_57208_2,k99_229194_16,k99_108581_16,k99_198761_29,k99_257320_1,k99_223446_1,k99_79877_1,k99_69181_44,k99_230640_2,k99_216534_4,k99_100026_20,k99_76260_1,k99_91174_3,k99_135575_1,k99_92083_2,k99_215710_1,k99_49571_4,k99_7919_5,k99_68423_6,k99_184931_1,M0R1N0,k99_206819_…	498	287
MPA_MO_F01	MPA_MO_F01	k99_217135_12,k99_57208_3,k99_32994_10,k99_88562_1,k99_93498_6,k99_40604_1,k99_170691_7,k99_9109_2,k99_199453_2,k99_254820_17,k99_57208_2,k99_229194_16,k99_108581_16,k99_198761_29,k99_257320_1,k99_223446_1,k99_79877_1,k99_69181_44,k99_230640_2,k99_216534_4,k99_100026_20,k99_76260_1,k99_91174_3,k99_135575_1,k99_92083_2,k99_215710_1,k99_49571_4,k99_7919_5,k99_68423_6,k99_184931_1,M0R1N0,k99_206819_…	464	287
PS_MO_F06	PS_MO_F06	k99_217135_12,k99_57208_3,k99_32994_10,k99_88562_1,k99_93498_6,k99_40604_1,k99_170691_7,k99_9109_2,k99_199453_2,k99_254820_17,k99_57208_2,k99_229194_16,k99_108581_16,k99_198761_29,k99_257320_1,k99_223446_1,k99_79877_1,k99_69181_44,k99_230640_2,k99_216534_4,k99_100026_20,k99_76260_1,k99_91174_3,k99_135575_1,k99_92083_2,k99_215710_1,k99_49571_4,k99_7919_5,k99_68423_6,k99_184931_1,M0R1N0,k99_206819_…	420	287
PD_MO_F06	PD_MO_F06	k99_217135_12,k99_57208_3,k99_32994_10,k99_88562_1,k99_93498_6,k99_40604_1,k99_170691_7,k99_9109_2,k99_199453_2,k99_254820_17,k99_57208_2,k99_229194_16,k99_108581_16,k99_198761_29,k99_257320_1,k99_223446_1,k99_79877_1,k99_69181_44,k99_230640_2,k99_216534_4,k99_100026_20,k99_76260_1,k99_91174_3,k99_135575_1,k99_92083_2,k99_215710_1,k99_49571_4,k99_7919_5,k99_68423_6,k99_184931_1,M0R1N0,k99_206819_…	390	287
PS_MO_F08	PS_MO_F08	k99_217135_12,k99_57208_3,k99_32994_10,k99_88562_1,k99_93498_6,k99_40604_1,k99_170691_7,k99_9109_2,k99_199453_2,k99_254820_17,k99_57208_2,k99_229194_16,k99_108581_16,k99_198761_29,k99_257320_1,k99_223446_1,k99_79877_1,k99_69181_44,k99_230640_2,k99_216534_4,k99_100026_20,k99_76260_1,k99_91174_3,k99_135575_1,k99_92083_2,k99_215710_1,k99_49571_4,k99_7919_5,k99_68423_6,k99_184931_1,M0R1N0,k99_206819_…	232	287
MQ_MO_F06	MQ_MO_F06	k99_217135_12,k99_57208_3,k99_32994_10,k99_88562_1,k99_93498_6,k99_40604_1,k99_170691_7,k99_9109_2,k99_199453_2,k99_254820_17,k99_57208_2,k99_229194_16,k99_108581_16,k99_198761_29,k99_257320_1,k99_223446_1,k99_79877_1,k99_69181_44,k99_230640_2,k99_216534_4,k99_100026_20,k99_76260_1,k99_91174_3,k99_135575_1,k99_92083_2,k99_215710_1,k99_49571_4,k99_7919_5,k99_68423_6,k99_184931_1,M0R1N0,k99_206819_…	198	287
MPA_MO_F07	MPA_MO_F07	k99_217135_12,k99_57208_3,k99_32994_10,k99_88562_1,k99_93498_6,k99_40604_1,k99_170691_7,k99_9109_2,k99_199453_2,k99_254820_17,k99_57208_2,k99_229194_16,k99_108581_16,k99_198761_29,k99_257320_1,k99_223446_1,k99_79877_1,k99_69181_44,k99_230640_2,k99_216534_4,k99_100026_20,k99_76260_1,k99_91174_3,k99_135575_1,k99_92083_2,k99_215710_1,k99_49571_4,k99_7919_5,k99_68423_6,k99_184931_1,M0R1N0,k99_206819_…	190	287
PD_MO_F08	PD_MO_F08	k99_217135_12,k99_57208_3,k99_32994_10,k99_88562_1,k99_93498_6,k99_40604_1,k99_170691_7,k99_9109_2,k99_199453_2,k99_254820_17,k99_57208_2,k99_229194_16,k99_108581_16,k99_198761_29,k99_257320_1,k99_223446_1,k99_79877_1,k99_69181_44,k99_230640_2,k99_216534_4,k99_100026_20,k99_76260_1,k99_91174_3,k99_135575_1,k99_92083_2,k99_215710_1,k99_49571_4,k99_7919_5,k99_68423_6,k99_184931_1,M0R1N0,k99_206819_…	148	287
MPA_MO_F06	MPA_MO_F06	k99_217135_12,k99_57208_3,k99_32994_10,k99_88562_1,k99_93498_6,k99_40604_1,k99_170691_7,k99_9109_2,k99_199453_2,k99_254820_17,k99_57208_2,k99_229194_16,k99_108581_16,k99_198761_29,k99_257320_1,k99_223446_1,k99_79877_1,k99_69181_44,k99_230640_2,k99_216534_4,k99_100026_20,k99_76260_1,k99_91174_3,k99_135575_1,k99_92083_2,k99_215710_1,k99_49571_4,k99_7919_5,k99_68423_6,k99_184931_1,M0R1N0,k99_206819_…	117	287
MQ_MO_F08	MQ_MO_F08	k99_217135_12,k99_57208_3,k99_32994_10,k99_88562_1,k99_93498_6,k99_40604_1,k99_170691_7,k99_9109_2,k99_199453_2,k99_254820_17,k99_57208_2,k99_229194_16,k99_108581_16,k99_198761_29,k99_257320_1,k99_223446_1,k99_79877_1,k99_69181_44,k99_230640_2,k99_216534_4,k99_100026_20,k99_76260_1,k99_91174_3,k99_135575_1,k99_92083_2,k99_215710_1,k99_49571_4,k99_7919_5,k99_68423_6,k99_184931_1,M0R1N0,k99_206819_…	60	287
MPA_MO_F08	MPA_MO_F08	k99_217135_12,k99_57208_3,k99_32994_10,k99_88562_1,k99_93498_6,k99_40604_1,k99_170691_7,k99_9109_2,k99_199453_2,k99_254820_17,k99_57208_2,k99_229194_16,k99_108581_16,k99_198761_29,k99_257320_1,k99_223446_1,k99_79877_1,k99_69181_44,k99_230640_2,k99_216534_4,k99_100026_20,k99_76260_1,k99_91174_3,k99_135575_1,k99_92083_2,k99_215710_1,k99_49571_4,k99_7919_5,k99_68423_6,k99_184931_1,M0R1N0,k99_206819_…	40	287
PS_MO_F07	PS_MO_F07	k99_120846_1,k99_92667_16,k99_79576_5,k99_53430_45,k99_122676_1,k99_146014_1,k99_34877_2,k99_3876_1,F5H0C8,k99_100026_24,k99_105485_102,k99_95229_3,k99_254653_2,k99_24235_2,k99_107460_1,k99_68857_1,k99_217718_2,k99_185190_1,k99_151544_1,k99_33644_2,k99_212994_11,k99_52572_9,K7EM90,k99_157796_1,k99_164866_4,k99_227388_210,k99_191690_1,k99_17372_2,k99_210114_8,k99_188396_2,k99_250075_2,k99_184051_6…	1318	278
PD_MO_F07	PD_MO_F07	k99_120846_1,k99_92667_16,k99_79576_5,k99_53430_45,k99_122676_1,k99_146014_1,k99_34877_2,k99_3876_1,F5H0C8,k99_100026_24,k99_105485_102,k99_95229_3,k99_254653_2,k99_24235_2,k99_107460_1,k99_68857_1,k99_217718_2,k99_185190_1,k99_151544_1,k99_33644_2,k99_212994_11,k99_52572_9,K7EM90,k99_157796_1,k99_164866_4,k99_227388_210,k99_191690_1,k99_17372_2,k99_210114_8,k99_188396_2,k99_250075_2,k99_184051_6…	1146	278
MQ_MO_F07	MQ_MO_F07	k99_120846_1,k99_92667_16,k99_79576_5,k99_53430_45,k99_122676_1,k99_146014_1,k99_34877_2,k99_3876_1,F5H0C8,k99_100026_24,k99_105485_102,k99_95229_3,k99_254653_2,k99_24235_2,k99_107460_1,k99_68857_1,k99_217718_2,k99_185190_1,k99_151544_1,k99_33644_2,k99_212994_11,k99_52572_9,K7EM90,k99_157796_1,k99_164866_4,k99_227388_210,k99_191690_1,k99_17372_2,k99_210114_8,k99_188396_2,k99_250075_2,k99_184051_6…	1116	278
PS_MO_F01	PS_MO_F01	k99_120846_1,k99_92667_16,k99_79576_5,k99_53430_45,k99_122676_1,k99_146014_1,k99_34877_2,k99_3876_1,F5H0C8,k99_100026_24,k99_105485_102,k99_95229_3,k99_254653_2,k99_24235_2,k99_107460_1,k99_68857_1,k99_217718_2,k99_185190_1,k99_151544_1,k99_33644_2,k99_212994_11,k99_52572_9,K7EM90,k99_157796_1,k99_164866_4,k99_227388_210,k99_191690_1,k99_17372_2,k99_210114_8,k99_188396_2,k99_250075_2,k99_184051_6…	1054	278
PD_MO_F01	PD_MO_F01	k99_120846_1,k99_92667_16,k99_79576_5,k99_53430_45,k99_122676_1,k99_146014_1,k99_34877_2,k99_3876_1,F5H0C8,k99_100026_24,k99_105485_102,k99_95229_3,k99_254653_2,k99_24235_2,k99_107460_1,k99_68857_1,k99_217718_2,k99_185190_1,k99_151544_1,k99_33644_2,k99_212994_11,k99_52572_9,K7EM90,k99_157796_1,k99_164866_4,k99_227388_210,k99_191690_1,k99_17372_2,k99_210114_8,k99_188396_2,k99_250075_2,k99_184051_6…	940	278
PS_MO_F06	PS_MO_F06	k99_120846_1,k99_92667_16,k99_79576_5,k99_53430_45,k99_122676_1,k99_146014_1,k99_34877_2,k99_3876_1,F5H0C8,k99_100026_24,k99_105485_102,k99_95229_3,k99_254653_2,k99_24235_2,k99_107460_1,k99_68857_1,k99_217718_2,k99_185190_1,k99_151544_1,k99_33644_2,k99_212994_11,k99_52572_9,K7EM90,k99_157796_1,k99_164866_4,k99_227388_210,k99_191690_1,k99_17372_2,k99_210114_8,k99_188396_2,k99_250075_2,k99_184051_6…	708	278
PD_MO_F06	PD_MO_F06	k99_120846_1,k99_92667_16,k99_79576_5,k99_53430_45,k99_122676_1,k99_146014_1,k99_34877_2,k99_3876_1,F5H0C8,k99_100026_24,k99_105485_102,k99_95229_3,k99_254653_2,k99_24235_2,k99_107460_1,k99_68857_1,k99_217718_2,k99_185190_1,k99_151544_1,k99_33644_2,k99_212994_11,k99_52572_9,K7EM90,k99_157796_1,k99_164866_4,k99_227388_210,k99_191690_1,k99_17372_2,k99_210114_8,k99_188396_2,k99_250075_2,k99_184051_6…	598	278
MPA_MO_F07	MPA_MO_F07	k99_120846_1,k99_92667_16,k99_79576_5,k99_53430_45,k99_122676_1,k99_146014_1,k99_34877_2,k99_3876_1,F5H0C8,k99_100026_24,k99_105485_102,k99_95229_3,k99_254653_2,k99_24235_2,k99_107460_1,k99_68857_1,k99_217718_2,k99_185190_1,k99_151544_1,k99_33644_2,k99_212994_11,k99_52572_9,K7EM90,k99_157796_1,k99_164866_4,k99_227388_210,k99_191690_1,k99_17372_2,k99_210114_8,k99_188396_2,k99_250075_2,k99_184051_6…	475	278
MQ_MO_F01	MQ_MO_F01	k99_120846_1,k99_92667_16,k99_79576_5,k99_53430_45,k99_122676_1,k99_146014_1,k99_34877_2,k99_3876_1,F5H0C8,k99_100026_24,k99_105485_102,k99_95229_3,k99_254653_2,k99_24235_2,k99_107460_1,k99_68857_1,k99_217718_2,k99_185190_1,k99_151544_1,k99_33644_2,k99_212994_11,k99_52572_9,K7EM90,k99_157796_1,k99_164866_4,k99_227388_210,k99_191690_1,k99_17372_2,k99_210114_8,k99_188396_2,k99_250075_2,k99_184051_6…	458	278
PS_MO_F08	PS_MO_F08	k99_120846_1,k99_92667_16,k99_79576_5,k99_53430_45,k99_122676_1,k99_146014_1,k99_34877_2,k99_3876_1,F5H0C8,k99_100026_24,k99_105485_102,k99_95229_3,k99_254653_2,k99_24235_2,k99_107460_1,k99_68857_1,k99_217718_2,k99_185190_1,k99_151544_1,k99_33644_2,k99_212994_11,k99_52572_9,K7EM90,k99_157796_1,k99_164866_4,k99_227388_210,k99_191690_1,k99_17372_2,k99_210114_8,k99_188396_2,k99_250075_2,k99_184051_6…	428	278
MPA_MO_F01	MPA_MO_F01	k99_120846_1,k99_92667_16,k99_79576_5,k99_53430_45,k99_122676_1,k99_146014_1,k99_34877_2,k99_3876_1,F5H0C8,k99_100026_24,k99_105485_102,k99_95229_3,k99_254653_2,k99_24235_2,k99_107460_1,k99_68857_1,k99_217718_2,k99_185190_1,k99_151544_1,k99_33644_2,k99_212994_11,k99_52572_9,K7EM90,k99_157796_1,k99_164866_4,k99_227388_210,k99_191690_1,k99_17372_2,k99_210114_8,k99_188396_2,k99_250075_2,k99_184051_6…	394	278
MQ_MO_F06	MQ_MO_F06	k99_120846_1,k99_92667_16,k99_79576_5,k99_53430_45,k99_122676_1,k99_146014_1,k99_34877_2,k99_3876_1,F5H0C8,k99_100026_24,k99_105485_102,k99_95229_3,k99_254653_2,k99_24235_2,k99_107460_1,k99_68857_1,k99_217718_2,k99_185190_1,k99_151544_1,k99_33644_2,k99_212994_11,k99_52572_9,K7EM90,k99_157796_1,k99_164866_4,k99_227388_210,k99_191690_1,k99_17372_2,k99_210114_8,k99_188396_2,k99_250075_2,k99_184051_6…	344	278
MPA_MO_F06	MPA_MO_F06	k99_120846_1,k99_92667_16,k99_79576_5,k99_53430_45,k99_122676_1,k99_146014_1,k99_34877_2,k99_3876_1,F5H0C8,k99_100026_24,k99_105485_102,k99_95229_3,k99_254653_2,k99_24235_2,k99_107460_1,k99_68857_1,k99_217718_2,k99_185190_1,k99_151544_1,k99_33644_2,k99_212994_11,k99_52572_9,K7EM90,k99_157796_1,k99_164866_4,k99_227388_210,k99_191690_1,k99_17372_2,k99_210114_8,k99_188396_2,k99_250075_2,k99_184051_6…	270	278
PD_MO_F08	PD_MO_F08	k99_120846_1,k99_92667_16,k99_79576_5,k99_53430_45,k99_122676_1,k99_146014_1,k99_34877_2,k99_3876_1,F5H0C8,k99_100026_24,k99_105485_102,k99_95229_3,k99_254653_2,k99_24235_2,k99_107460_1,k99_68857_1,k99_217718_2,k99_185190_1,k99_151544_1,k99_33644_2,k99_212994_11,k99_52572_9,K7EM90,k99_157796_1,k99_164866_4,k99_227388_210,k99_191690_1,k99_17372_2,k99_210114_8,k99_188396_2,k99_250075_2,k99_184051_6…	246	278
MQ_MO_F08	MQ_MO_F08	k99_120846_1,k99_92667_16,k99_79576_5,k99_53430_45,k99_122676_1,k99_146014_1,k99_34877_2,k99_3876_1,F5H0C8,k99_100026_24,k99_105485_102,k99_95229_3,k99_254653_2,k99_24235_2,k99_107460_1,k99_68857_1,k99_217718_2,k99_185190_1,k99_151544_1,k99_33644_2,k99_212994_11,k99_52572_9,K7EM90,k99_157796_1,k99_164866_4,k99_227388_210,k99_191690_1,k99_17372_2,k99_210114_8,k99_188396_2,k99_250075_2,k99_184051_6…	114	278
MPA_MO_F08	MPA_MO_F08	k99_120846_1,k99_92667_16,k99_79576_5,k99_53430_45,k99_122676_1,k99_146014_1,k99_34877_2,k99_3876_1,F5H0C8,k99_100026_24,k99_105485_102,k99_95229_3,k99_254653_2,k99_24235_2,k99_107460_1,k99_68857_1,k99_217718_2,k99_185190_1,k99_151544_1,k99_33644_2,k99_212994_11,k99_52572_9,K7EM90,k99_157796_1,k99_164866_4,k99_227388_210,k99_191690_1,k99_17372_2,k99_210114_8,k99_188396_2,k99_250075_2,k99_184051_6…	84	278
PS_MO_F07	PS_MO_F07	k99_119064_92,k99_187863_1,k99_202270_2,k99_4254_5,k99_91174_6,k99_197201_4,k99_195658_1,k99_21790_1,k99_170691_4,k99_7919_8,k99_182418_75,k99_131202_8,k99_75160_10,k99_45924_11,k99_68698_13,k99_69181_39,k99_4459_79,k99_61290_2,k99_210536_2,k99_18196_2,k99_69491_1,k99_80127_3,k99_18693_1,k99_201892_1,k99_101123_5,k99_67940_16,k99_68270_3,k99_30120_4,k99_197635_10,k99_181924_2,k99_53530_2,k99_9414…	586	275
PD_MO_F07	PD_MO_F07	k99_119064_92,k99_187863_1,k99_202270_2,k99_4254_5,k99_91174_6,k99_197201_4,k99_195658_1,k99_21790_1,k99_170691_4,k99_7919_8,k99_182418_75,k99_131202_8,k99_75160_10,k99_45924_11,k99_68698_13,k99_69181_39,k99_4459_79,k99_61290_2,k99_210536_2,k99_18196_2,k99_69491_1,k99_80127_3,k99_18693_1,k99_201892_1,k99_101123_5,k99_67940_16,k99_68270_3,k99_30120_4,k99_197635_10,k99_181924_2,k99_53530_2,k99_9414…	556	275
MQ_MO_F07	MQ_MO_F07	k99_119064_92,k99_187863_1,k99_202270_2,k99_4254_5,k99_91174_6,k99_197201_4,k99_195658_1,k99_21790_1,k99_170691_4,k99_7919_8,k99_182418_75,k99_131202_8,k99_75160_10,k99_45924_11,k99_68698_13,k99_69181_39,k99_4459_79,k99_61290_2,k99_210536_2,k99_18196_2,k99_69491_1,k99_80127_3,k99_18693_1,k99_201892_1,k99_101123_5,k99_67940_16,k99_68270_3,k99_30120_4,k99_197635_10,k99_181924_2,k99_53530_2,k99_9414…	492	275
PS_MO_F06	PS_MO_F06	k99_119064_92,k99_187863_1,k99_202270_2,k99_4254_5,k99_91174_6,k99_197201_4,k99_195658_1,k99_21790_1,k99_170691_4,k99_7919_8,k99_182418_75,k99_131202_8,k99_75160_10,k99_45924_11,k99_68698_13,k99_69181_39,k99_4459_79,k99_61290_2,k99_210536_2,k99_18196_2,k99_69491_1,k99_80127_3,k99_18693_1,k99_201892_1,k99_101123_5,k99_67940_16,k99_68270_3,k99_30120_4,k99_197635_10,k99_181924_2,k99_53530_2,k99_9414…	290	275
PD_MO_F06	PD_MO_F06	k99_119064_92,k99_187863_1,k99_202270_2,k99_4254_5,k99_91174_6,k99_197201_4,k99_195658_1,k99_21790_1,k99_170691_4,k99_7919_8,k99_182418_75,k99_131202_8,k99_75160_10,k99_45924_11,k99_68698_13,k99_69181_39,k99_4459_79,k99_61290_2,k99_210536_2,k99_18196_2,k99_69491_1,k99_80127_3,k99_18693_1,k99_201892_1,k99_101123_5,k99_67940_16,k99_68270_3,k99_30120_4,k99_197635_10,k99_181924_2,k99_53530_2,k99_9414…	266	275
PS_MO_F01	PS_MO_F01	k99_119064_92,k99_187863_1,k99_202270_2,k99_4254_5,k99_91174_6,k99_197201_4,k99_195658_1,k99_21790_1,k99_170691_4,k99_7919_8,k99_182418_75,k99_131202_8,k99_75160_10,k99_45924_11,k99_68698_13,k99_69181_39,k99_4459_79,k99_61290_2,k99_210536_2,k99_18196_2,k99_69491_1,k99_80127_3,k99_18693_1,k99_201892_1,k99_101123_5,k99_67940_16,k99_68270_3,k99_30120_4,k99_197635_10,k99_181924_2,k99_53530_2,k99_9414…	238	275
PD_MO_F01	PD_MO_F01	k99_119064_92,k99_187863_1,k99_202270_2,k99_4254_5,k99_91174_6,k99_197201_4,k99_195658_1,k99_21790_1,k99_170691_4,k99_7919_8,k99_182418_75,k99_131202_8,k99_75160_10,k99_45924_11,k99_68698_13,k99_69181_39,k99_4459_79,k99_61290_2,k99_210536_2,k99_18196_2,k99_69491_1,k99_80127_3,k99_18693_1,k99_201892_1,k99_101123_5,k99_67940_16,k99_68270_3,k99_30120_4,k99_197635_10,k99_181924_2,k99_53530_2,k99_9414…	212	275
MPA_MO_F07	MPA_MO_F07	k99_119064_92,k99_187863_1,k99_202270_2,k99_4254_5,k99_91174_6,k99_197201_4,k99_195658_1,k99_21790_1,k99_170691_4,k99_7919_8,k99_182418_75,k99_131202_8,k99_75160_10,k99_45924_11,k99_68698_13,k99_69181_39,k99_4459_79,k99_61290_2,k99_210536_2,k99_18196_2,k99_69491_1,k99_80127_3,k99_18693_1,k99_201892_1,k99_101123_5,k99_67940_16,k99_68270_3,k99_30120_4,k99_197635_10,k99_181924_2,k99_53530_2,k99_9414…	195	275
MQ_MO_F06	MQ_MO_F06	k99_119064_92,k99_187863_1,k99_202270_2,k99_4254_5,k99_91174_6,k99_197201_4,k99_195658_1,k99_21790_1,k99_170691_4,k99_7919_8,k99_182418_75,k99_131202_8,k99_75160_10,k99_45924_11,k99_68698_13,k99_69181_39,k99_4459_79,k99_61290_2,k99_210536_2,k99_18196_2,k99_69491_1,k99_80127_3,k99_18693_1,k99_201892_1,k99_101123_5,k99_67940_16,k99_68270_3,k99_30120_4,k99_197635_10,k99_181924_2,k99_53530_2,k99_9414…	140	275
MPA_MO_F06	MPA_MO_F06	k99_119064_92,k99_187863_1,k99_202270_2,k99_4254_5,k99_91174_6,k99_197201_4,k99_195658_1,k99_21790_1,k99_170691_4,k99_7919_8,k99_182418_75,k99_131202_8,k99_75160_10,k99_45924_11,k99_68698_13,k99_69181_39,k99_4459_79,k99_61290_2,k99_210536_2,k99_18196_2,k99_69491_1,k99_80127_3,k99_18693_1,k99_201892_1,k99_101123_5,k99_67940_16,k99_68270_3,k99_30120_4,k99_197635_10,k99_181924_2,k99_53530_2,k99_9414…	105	275
PS_MO_F08	PS_MO_F08	k99_119064_92,k99_187863_1,k99_202270_2,k99_4254_5,k99_91174_6,k99_197201_4,k99_195658_1,k99_21790_1,k99_170691_4,k99_7919_8,k99_182418_75,k99_131202_8,k99_75160_10,k99_45924_11,k99_68698_13,k99_69181_39,k99_4459_79,k99_61290_2,k99_210536_2,k99_18196_2,k99_69491_1,k99_80127_3,k99_18693_1,k99_201892_1,k99_101123_5,k99_67940_16,k99_68270_3,k99_30120_4,k99_197635_10,k99_181924_2,k99_53530_2,k99_9414…	90	275
MQ_MO_F01	MQ_MO_F01	k99_119064_92,k99_187863_1,k99_202270_2,k99_4254_5,k99_91174_6,k99_197201_4,k99_195658_1,k99_21790_1,k99_170691_4,k99_7919_8,k99_182418_75,k99_131202_8,k99_75160_10,k99_45924_11,k99_68698_13,k99_69181_39,k99_4459_79,k99_61290_2,k99_210536_2,k99_18196_2,k99_69491_1,k99_80127_3,k99_18693_1,k99_201892_1,k99_101123_5,k99_67940_16,k99_68270_3,k99_30120_4,k99_197635_10,k99_181924_2,k99_53530_2,k99_9414…	88	275
MPA_MO_F01	MPA_MO_F01	k99_119064_92,k99_187863_1,k99_202270_2,k99_4254_5,k99_91174_6,k99_197201_4,k99_195658_1,k99_21790_1,k99_170691_4,k99_7919_8,k99_182418_75,k99_131202_8,k99_75160_10,k99_45924_11,k99_68698_13,k99_69181_39,k99_4459_79,k99_61290_2,k99_210536_2,k99_18196_2,k99_69491_1,k99_80127_3,k99_18693_1,k99_201892_1,k99_101123_5,k99_67940_16,k99_68270_3,k99_30120_4,k99_197635_10,k99_181924_2,k99_53530_2,k99_9414…	76	275
PD_MO_F08	PD_MO_F08	k99_119064_92,k99_187863_1,k99_202270_2,k99_4254_5,k99_91174_6,k99_197201_4,k99_195658_1,k99_21790_1,k99_170691_4,k99_7919_8,k99_182418_75,k99_131202_8,k99_75160_10,k99_45924_11,k99_68698_13,k99_69181_39,k99_4459_79,k99_61290_2,k99_210536_2,k99_18196_2,k99_69491_1,k99_80127_3,k99_18693_1,k99_201892_1,k99_101123_5,k99_67940_16,k99_68270_3,k99_30120_4,k99_197635_10,k99_181924_2,k99_53530_2,k99_9414…	68	275
MPA_MO_F08	MPA_MO_F08	k99_119064_92,k99_187863_1,k99_202270_2,k99_4254_5,k99_91174_6,k99_197201_4,k99_195658_1,k99_21790_1,k99_170691_4,k99_7919_8,k99_182418_75,k99_131202_8,k99_75160_10,k99_45924_11,k99_68698_13,k99_69181_39,k99_4459_79,k99_61290_2,k99_210536_2,k99_18196_2,k99_69491_1,k99_80127_3,k99_18693_1,k99_201892_1,k99_101123_5,k99_67940_16,k99_68270_3,k99_30120_4,k99_197635_10,k99_181924_2,k99_53530_2,k99_9414…	18	275
MQ_MO_F08	MQ_MO_F08	k99_119064_92,k99_187863_1,k99_202270_2,k99_4254_5,k99_91174_6,k99_197201_4,k99_195658_1,k99_21790_1,k99_170691_4,k99_7919_8,k99_182418_75,k99_131202_8,k99_75160_10,k99_45924_11,k99_68698_13,k99_69181_39,k99_4459_79,k99_61290_2,k99_210536_2,k99_18196_2,k99_69491_1,k99_80127_3,k99_18693_1,k99_201892_1,k99_101123_5,k99_67940_16,k99_68270_3,k99_30120_4,k99_197635_10,k99_181924_2,k99_53530_2,k99_9414…	16	275
PS_MO_F07	PS_MO_F07	k99_228463_3,k99_42058_1,k99_41672_1,k99_225046_1,k99_159071_1,k99_156679_1,k99_137559_1,k99_139574_332,k99_173464_1,k99_67514_2,k99_6472_5,k99_87073_2,k99_255550_1,H3BRB1,k99_2893_31,k99_46215_1,k99_183665_23,k99_21388_5,k99_146858_5,k99_18349_3,k99_207054_1,k99_160069_1,k99_255028_1,k99_18349_4,k99_252860_1,k99_191707_1,k99_126242_1,k99_8470_1,k99_149149_2,k99_70536_1,k99_88793_1,k99_230750_1,k…	3454	264
PD_MO_F07	PD_MO_F07	k99_228463_3,k99_42058_1,k99_41672_1,k99_225046_1,k99_159071_1,k99_156679_1,k99_137559_1,k99_139574_332,k99_173464_1,k99_67514_2,k99_6472_5,k99_87073_2,k99_255550_1,H3BRB1,k99_2893_31,k99_46215_1,k99_183665_23,k99_21388_5,k99_146858_5,k99_18349_3,k99_207054_1,k99_160069_1,k99_255028_1,k99_18349_4,k99_252860_1,k99_191707_1,k99_126242_1,k99_8470_1,k99_149149_2,k99_70536_1,k99_88793_1,k99_230750_1,k…	3432	264
PS_MO_F01	PS_MO_F01	k99_228463_3,k99_42058_1,k99_41672_1,k99_225046_1,k99_159071_1,k99_156679_1,k99_137559_1,k99_139574_332,k99_173464_1,k99_67514_2,k99_6472_5,k99_87073_2,k99_255550_1,H3BRB1,k99_2893_31,k99_46215_1,k99_183665_23,k99_21388_5,k99_146858_5,k99_18349_3,k99_207054_1,k99_160069_1,k99_255028_1,k99_18349_4,k99_252860_1,k99_191707_1,k99_126242_1,k99_8470_1,k99_149149_2,k99_70536_1,k99_88793_1,k99_230750_1,k…	3066	264
MQ_MO_F07	MQ_MO_F07	k99_228463_3,k99_42058_1,k99_41672_1,k99_225046_1,k99_159071_1,k99_156679_1,k99_137559_1,k99_139574_332,k99_173464_1,k99_67514_2,k99_6472_5,k99_87073_2,k99_255550_1,H3BRB1,k99_2893_31,k99_46215_1,k99_183665_23,k99_21388_5,k99_146858_5,k99_18349_3,k99_207054_1,k99_160069_1,k99_255028_1,k99_18349_4,k99_252860_1,k99_191707_1,k99_126242_1,k99_8470_1,k99_149149_2,k99_70536_1,k99_88793_1,k99_230750_1,k…	2796	264
PD_MO_F01	PD_MO_F01	k99_228463_3,k99_42058_1,k99_41672_1,k99_225046_1,k99_159071_1,k99_156679_1,k99_137559_1,k99_139574_332,k99_173464_1,k99_67514_2,k99_6472_5,k99_87073_2,k99_255550_1,H3BRB1,k99_2893_31,k99_46215_1,k99_183665_23,k99_21388_5,k99_146858_5,k99_18349_3,k99_207054_1,k99_160069_1,k99_255028_1,k99_18349_4,k99_252860_1,k99_191707_1,k99_126242_1,k99_8470_1,k99_149149_2,k99_70536_1,k99_88793_1,k99_230750_1,k…	2650	264
PS_MO_F06	PS_MO_F06	k99_228463_3,k99_42058_1,k99_41672_1,k99_225046_1,k99_159071_1,k99_156679_1,k99_137559_1,k99_139574_332,k99_173464_1,k99_67514_2,k99_6472_5,k99_87073_2,k99_255550_1,H3BRB1,k99_2893_31,k99_46215_1,k99_183665_23,k99_21388_5,k99_146858_5,k99_18349_3,k99_207054_1,k99_160069_1,k99_255028_1,k99_18349_4,k99_252860_1,k99_191707_1,k99_126242_1,k99_8470_1,k99_149149_2,k99_70536_1,k99_88793_1,k99_230750_1,k…	1720	264
PD_MO_F06	PD_MO_F06	k99_228463_3,k99_42058_1,k99_41672_1,k99_225046_1,k99_159071_1,k99_156679_1,k99_137559_1,k99_139574_332,k99_173464_1,k99_67514_2,k99_6472_5,k99_87073_2,k99_255550_1,H3BRB1,k99_2893_31,k99_46215_1,k99_183665_23,k99_21388_5,k99_146858_5,k99_18349_3,k99_207054_1,k99_160069_1,k99_255028_1,k99_18349_4,k99_252860_1,k99_191707_1,k99_126242_1,k99_8470_1,k99_149149_2,k99_70536_1,k99_88793_1,k99_230750_1,k…	1638	264
MPA_MO_F07	MPA_MO_F07	k99_228463_3,k99_42058_1,k99_41672_1,k99_225046_1,k99_159071_1,k99_156679_1,k99_137559_1,k99_139574_332,k99_173464_1,k99_67514_2,k99_6472_5,k99_87073_2,k99_255550_1,H3BRB1,k99_2893_31,k99_46215_1,k99_183665_23,k99_21388_5,k99_146858_5,k99_18349_3,k99_207054_1,k99_160069_1,k99_255028_1,k99_18349_4,k99_252860_1,k99_191707_1,k99_126242_1,k99_8470_1,k99_149149_2,k99_70536_1,k99_88793_1,k99_230750_1,k…	1324	264
PS_MO_F08	PS_MO_F08	k99_228463_3,k99_42058_1,k99_41672_1,k99_225046_1,k99_159071_1,k99_156679_1,k99_137559_1,k99_139574_332,k99_173464_1,k99_67514_2,k99_6472_5,k99_87073_2,k99_255550_1,H3BRB1,k99_2893_31,k99_46215_1,k99_183665_23,k99_21388_5,k99_146858_5,k99_18349_3,k99_207054_1,k99_160069_1,k99_255028_1,k99_18349_4,k99_252860_1,k99_191707_1,k99_126242_1,k99_8470_1,k99_149149_2,k99_70536_1,k99_88793_1,k99_230750_1,k…	1306	264
MQ_MO_F01	MQ_MO_F01	k99_228463_3,k99_42058_1,k99_41672_1,k99_225046_1,k99_159071_1,k99_156679_1,k99_137559_1,k99_139574_332,k99_173464_1,k99_67514_2,k99_6472_5,k99_87073_2,k99_255550_1,H3BRB1,k99_2893_31,k99_46215_1,k99_183665_23,k99_21388_5,k99_146858_5,k99_18349_3,k99_207054_1,k99_160069_1,k99_255028_1,k99_18349_4,k99_252860_1,k99_191707_1,k99_126242_1,k99_8470_1,k99_149149_2,k99_70536_1,k99_88793_1,k99_230750_1,k…	978	264
MPA_MO_F01	MPA_MO_F01	k99_228463_3,k99_42058_1,k99_41672_1,k99_225046_1,k99_159071_1,k99_156679_1,k99_137559_1,k99_139574_332,k99_173464_1,k99_67514_2,k99_6472_5,k99_87073_2,k99_255550_1,H3BRB1,k99_2893_31,k99_46215_1,k99_183665_23,k99_21388_5,k99_146858_5,k99_18349_3,k99_207054_1,k99_160069_1,k99_255028_1,k99_18349_4,k99_252860_1,k99_191707_1,k99_126242_1,k99_8470_1,k99_149149_2,k99_70536_1,k99_88793_1,k99_230750_1,k…	953	264
MQ_MO_F06	MQ_MO_F06	k99_228463_3,k99_42058_1,k99_41672_1,k99_225046_1,k99_159071_1,k99_156679_1,k99_137559_1,k99_139574_332,k99_173464_1,k99_67514_2,k99_6472_5,k99_87073_2,k99_255550_1,H3BRB1,k99_2893_31,k99_46215_1,k99_183665_23,k99_21388_5,k99_146858_5,k99_18349_3,k99_207054_1,k99_160069_1,k99_255028_1,k99_18349_4,k99_252860_1,k99_191707_1,k99_126242_1,k99_8470_1,k99_149149_2,k99_70536_1,k99_88793_1,k99_230750_1,k…	814	264
PD_MO_F08	PD_MO_F08	k99_228463_3,k99_42058_1,k99_41672_1,k99_225046_1,k99_159071_1,k99_156679_1,k99_137559_1,k99_139574_332,k99_173464_1,k99_67514_2,k99_6472_5,k99_87073_2,k99_255550_1,H3BRB1,k99_2893_31,k99_46215_1,k99_183665_23,k99_21388_5,k99_146858_5,k99_18349_3,k99_207054_1,k99_160069_1,k99_255028_1,k99_18349_4,k99_252860_1,k99_191707_1,k99_126242_1,k99_8470_1,k99_149149_2,k99_70536_1,k99_88793_1,k99_230750_1,k…	732	264
MPA_MO_F06	MPA_MO_F06	k99_228463_3,k99_42058_1,k99_41672_1,k99_225046_1,k99_159071_1,k99_156679_1,k99_137559_1,k99_139574_332,k99_173464_1,k99_67514_2,k99_6472_5,k99_87073_2,k99_255550_1,H3BRB1,k99_2893_31,k99_46215_1,k99_183665_23,k99_21388_5,k99_146858_5,k99_18349_3,k99_207054_1,k99_160069_1,k99_255028_1,k99_18349_4,k99_252860_1,k99_191707_1,k99_126242_1,k99_8470_1,k99_149149_2,k99_70536_1,k99_88793_1,k99_230750_1,k…	665	264
MPA_MO_F08	MPA_MO_F08	k99_228463_3,k99_42058_1,k99_41672_1,k99_225046_1,k99_159071_1,k99_156679_1,k99_137559_1,k99_139574_332,k99_173464_1,k99_67514_2,k99_6472_5,k99_87073_2,k99_255550_1,H3BRB1,k99_2893_31,k99_46215_1,k99_183665_23,k99_21388_5,k99_146858_5,k99_18349_3,k99_207054_1,k99_160069_1,k99_255028_1,k99_18349_4,k99_252860_1,k99_191707_1,k99_126242_1,k99_8470_1,k99_149149_2,k99_70536_1,k99_88793_1,k99_230750_1,k…	257	264
MQ_MO_F08	MQ_MO_F08	k99_228463_3,k99_42058_1,k99_41672_1,k99_225046_1,k99_159071_1,k99_156679_1,k99_137559_1,k99_139574_332,k99_173464_1,k99_67514_2,k99_6472_5,k99_87073_2,k99_255550_1,H3BRB1,k99_2893_31,k99_46215_1,k99_183665_23,k99_21388_5,k99_146858_5,k99_18349_3,k99_207054_1,k99_160069_1,k99_255028_1,k99_18349_4,k99_252860_1,k99_191707_1,k99_126242_1,k99_8470_1,k99_149149_2,k99_70536_1,k99_88793_1,k99_230750_1,k…	234	264
PS_MO_F07	PS_MO_F07	k99_26935_3,k99_27034_22,E9PI65,k99_55755_1,k99_119370_31,k99_181044_1,k99_238329_1,k99_107363_3,k99_150229_43,k99_234756_1,k99_113788_2,k99_89637_1,k99_82902_1,k99_242806_1,k99_98839_1,k99_38803_2,k99_129331_5,k99_249879_77,k99_134184_2,k99_14486_1,k99_84733_1,k99_214666_4,k99_39544_1,k99_67526_3,k99_134764_2,k99_123200_1,k99_86891_2,k99_143975_1,k99_226306_1,k99_196876_127,k99_47366_1,k99_23436…	1988	250
PD_MO_F07	PD_MO_F07	k99_26935_3,k99_27034_22,E9PI65,k99_55755_1,k99_119370_31,k99_181044_1,k99_238329_1,k99_107363_3,k99_150229_43,k99_234756_1,k99_113788_2,k99_89637_1,k99_82902_1,k99_242806_1,k99_98839_1,k99_38803_2,k99_129331_5,k99_249879_77,k99_134184_2,k99_14486_1,k99_84733_1,k99_214666_4,k99_39544_1,k99_67526_3,k99_134764_2,k99_123200_1,k99_86891_2,k99_143975_1,k99_226306_1,k99_196876_127,k99_47366_1,k99_23436…	1732	250
MQ_MO_F07	MQ_MO_F07	k99_26935_3,k99_27034_22,E9PI65,k99_55755_1,k99_119370_31,k99_181044_1,k99_238329_1,k99_107363_3,k99_150229_43,k99_234756_1,k99_113788_2,k99_89637_1,k99_82902_1,k99_242806_1,k99_98839_1,k99_38803_2,k99_129331_5,k99_249879_77,k99_134184_2,k99_14486_1,k99_84733_1,k99_214666_4,k99_39544_1,k99_67526_3,k99_134764_2,k99_123200_1,k99_86891_2,k99_143975_1,k99_226306_1,k99_196876_127,k99_47366_1,k99_23436…	1604	250
PS_MO_F01	PS_MO_F01	k99_26935_3,k99_27034_22,E9PI65,k99_55755_1,k99_119370_31,k99_181044_1,k99_238329_1,k99_107363_3,k99_150229_43,k99_234756_1,k99_113788_2,k99_89637_1,k99_82902_1,k99_242806_1,k99_98839_1,k99_38803_2,k99_129331_5,k99_249879_77,k99_134184_2,k99_14486_1,k99_84733_1,k99_214666_4,k99_39544_1,k99_67526_3,k99_134764_2,k99_123200_1,k99_86891_2,k99_143975_1,k99_226306_1,k99_196876_127,k99_47366_1,k99_23436…	1146	250
PD_MO_F01	PD_MO_F01	k99_26935_3,k99_27034_22,E9PI65,k99_55755_1,k99_119370_31,k99_181044_1,k99_238329_1,k99_107363_3,k99_150229_43,k99_234756_1,k99_113788_2,k99_89637_1,k99_82902_1,k99_242806_1,k99_98839_1,k99_38803_2,k99_129331_5,k99_249879_77,k99_134184_2,k99_14486_1,k99_84733_1,k99_214666_4,k99_39544_1,k99_67526_3,k99_134764_2,k99_123200_1,k99_86891_2,k99_143975_1,k99_226306_1,k99_196876_127,k99_47366_1,k99_23436…	1088	250
PS_MO_F06	PS_MO_F06	k99_26935_3,k99_27034_22,E9PI65,k99_55755_1,k99_119370_31,k99_181044_1,k99_238329_1,k99_107363_3,k99_150229_43,k99_234756_1,k99_113788_2,k99_89637_1,k99_82902_1,k99_242806_1,k99_98839_1,k99_38803_2,k99_129331_5,k99_249879_77,k99_134184_2,k99_14486_1,k99_84733_1,k99_214666_4,k99_39544_1,k99_67526_3,k99_134764_2,k99_123200_1,k99_86891_2,k99_143975_1,k99_226306_1,k99_196876_127,k99_47366_1,k99_23436…	948	250
PD_MO_F06	PD_MO_F06	k99_26935_3,k99_27034_22,E9PI65,k99_55755_1,k99_119370_31,k99_181044_1,k99_238329_1,k99_107363_3,k99_150229_43,k99_234756_1,k99_113788_2,k99_89637_1,k99_82902_1,k99_242806_1,k99_98839_1,k99_38803_2,k99_129331_5,k99_249879_77,k99_134184_2,k99_14486_1,k99_84733_1,k99_214666_4,k99_39544_1,k99_67526_3,k99_134764_2,k99_123200_1,k99_86891_2,k99_143975_1,k99_226306_1,k99_196876_127,k99_47366_1,k99_23436…	852	250
PS_MO_F08	PS_MO_F08	k99_26935_3,k99_27034_22,E9PI65,k99_55755_1,k99_119370_31,k99_181044_1,k99_238329_1,k99_107363_3,k99_150229_43,k99_234756_1,k99_113788_2,k99_89637_1,k99_82902_1,k99_242806_1,k99_98839_1,k99_38803_2,k99_129331_5,k99_249879_77,k99_134184_2,k99_14486_1,k99_84733_1,k99_214666_4,k99_39544_1,k99_67526_3,k99_134764_2,k99_123200_1,k99_86891_2,k99_143975_1,k99_226306_1,k99_196876_127,k99_47366_1,k99_23436…	716	250
MPA_MO_F07	MPA_MO_F07	k99_26935_3,k99_27034_22,E9PI65,k99_55755_1,k99_119370_31,k99_181044_1,k99_238329_1,k99_107363_3,k99_150229_43,k99_234756_1,k99_113788_2,k99_89637_1,k99_82902_1,k99_242806_1,k99_98839_1,k99_38803_2,k99_129331_5,k99_249879_77,k99_134184_2,k99_14486_1,k99_84733_1,k99_214666_4,k99_39544_1,k99_67526_3,k99_134764_2,k99_123200_1,k99_86891_2,k99_143975_1,k99_226306_1,k99_196876_127,k99_47366_1,k99_23436…	612	250
MQ_MO_F06	MQ_MO_F06	k99_26935_3,k99_27034_22,E9PI65,k99_55755_1,k99_119370_31,k99_181044_1,k99_238329_1,k99_107363_3,k99_150229_43,k99_234756_1,k99_113788_2,k99_89637_1,k99_82902_1,k99_242806_1,k99_98839_1,k99_38803_2,k99_129331_5,k99_249879_77,k99_134184_2,k99_14486_1,k99_84733_1,k99_214666_4,k99_39544_1,k99_67526_3,k99_134764_2,k99_123200_1,k99_86891_2,k99_143975_1,k99_226306_1,k99_196876_127,k99_47366_1,k99_23436…	446	250
MQ_MO_F01	MQ_MO_F01	k99_26935_3,k99_27034_22,E9PI65,k99_55755_1,k99_119370_31,k99_181044_1,k99_238329_1,k99_107363_3,k99_150229_43,k99_234756_1,k99_113788_2,k99_89637_1,k99_82902_1,k99_242806_1,k99_98839_1,k99_38803_2,k99_129331_5,k99_249879_77,k99_134184_2,k99_14486_1,k99_84733_1,k99_214666_4,k99_39544_1,k99_67526_3,k99_134764_2,k99_123200_1,k99_86891_2,k99_143975_1,k99_226306_1,k99_196876_127,k99_47366_1,k99_23436…	406	250
PD_MO_F08	PD_MO_F08	k99_26935_3,k99_27034_22,E9PI65,k99_55755_1,k99_119370_31,k99_181044_1,k99_238329_1,k99_107363_3,k99_150229_43,k99_234756_1,k99_113788_2,k99_89637_1,k99_82902_1,k99_242806_1,k99_98839_1,k99_38803_2,k99_129331_5,k99_249879_77,k99_134184_2,k99_14486_1,k99_84733_1,k99_214666_4,k99_39544_1,k99_67526_3,k99_134764_2,k99_123200_1,k99_86891_2,k99_143975_1,k99_226306_1,k99_196876_127,k99_47366_1,k99_23436…	394	250
MPA_MO_F01	MPA_MO_F01	k99_26935_3,k99_27034_22,E9PI65,k99_55755_1,k99_119370_31,k99_181044_1,k99_238329_1,k99_107363_3,k99_150229_43,k99_234756_1,k99_113788_2,k99_89637_1,k99_82902_1,k99_242806_1,k99_98839_1,k99_38803_2,k99_129331_5,k99_249879_77,k99_134184_2,k99_14486_1,k99_84733_1,k99_214666_4,k99_39544_1,k99_67526_3,k99_134764_2,k99_123200_1,k99_86891_2,k99_143975_1,k99_226306_1,k99_196876_127,k99_47366_1,k99_23436…	385	250
MPA_MO_F06	MPA_MO_F06	k99_26935_3,k99_27034_22,E9PI65,k99_55755_1,k99_119370_31,k99_181044_1,k99_238329_1,k99_107363_3,k99_150229_43,k99_234756_1,k99_113788_2,k99_89637_1,k99_82902_1,k99_242806_1,k99_98839_1,k99_38803_2,k99_129331_5,k99_249879_77,k99_134184_2,k99_14486_1,k99_84733_1,k99_214666_4,k99_39544_1,k99_67526_3,k99_134764_2,k99_123200_1,k99_86891_2,k99_143975_1,k99_226306_1,k99_196876_127,k99_47366_1,k99_23436…	307	250
MQ_MO_F08	MQ_MO_F08	k99_26935_3,k99_27034_22,E9PI65,k99_55755_1,k99_119370_31,k99_181044_1,k99_238329_1,k99_107363_3,k99_150229_43,k99_234756_1,k99_113788_2,k99_89637_1,k99_82902_1,k99_242806_1,k99_98839_1,k99_38803_2,k99_129331_5,k99_249879_77,k99_134184_2,k99_14486_1,k99_84733_1,k99_214666_4,k99_39544_1,k99_67526_3,k99_134764_2,k99_123200_1,k99_86891_2,k99_143975_1,k99_226306_1,k99_196876_127,k99_47366_1,k99_23436…	150	250
MPA_MO_F08	MPA_MO_F08	k99_26935_3,k99_27034_22,E9PI65,k99_55755_1,k99_119370_31,k99_181044_1,k99_238329_1,k99_107363_3,k99_150229_43,k99_234756_1,k99_113788_2,k99_89637_1,k99_82902_1,k99_242806_1,k99_98839_1,k99_38803_2,k99_129331_5,k99_249879_77,k99_134184_2,k99_14486_1,k99_84733_1,k99_214666_4,k99_39544_1,k99_67526_3,k99_134764_2,k99_123200_1,k99_86891_2,k99_143975_1,k99_226306_1,k99_196876_127,k99_47366_1,k99_23436…	149	250
PD_MO_F01	PD_MO_F01	k99_244358_5,k99_237386_1,k99_63463_11,k99_259003_1,k99_9101_3,k99_150503_5,k99_6374_4,k99_114083_7,k99_205235_78,k99_85808_56,k99_133549_3,k99_146749_3,k99_88909_2,k99_84609_1,k99_21519_61,k99_6954_1,k99_218798_1,k99_214414_1,k99_89215_43,k99_224235_1,k99_221196_143,k99_110400_1,k99_94142_66,k99_112113_35,k99_78568_6,k99_150055_1,k99_7321_2,k99_183587_2,k99_91799_1,k99_107228_1,k99_107539_1,k99_…	304	249
PS_MO_F01	PS_MO_F01	k99_244358_5,k99_237386_1,k99_63463_11,k99_259003_1,k99_9101_3,k99_150503_5,k99_6374_4,k99_114083_7,k99_205235_78,k99_85808_56,k99_133549_3,k99_146749_3,k99_88909_2,k99_84609_1,k99_21519_61,k99_6954_1,k99_218798_1,k99_214414_1,k99_89215_43,k99_224235_1,k99_221196_143,k99_110400_1,k99_94142_66,k99_112113_35,k99_78568_6,k99_150055_1,k99_7321_2,k99_183587_2,k99_91799_1,k99_107228_1,k99_107539_1,k99_…	300	249
PS_MO_F07	PS_MO_F07	k99_244358_5,k99_237386_1,k99_63463_11,k99_259003_1,k99_9101_3,k99_150503_5,k99_6374_4,k99_114083_7,k99_205235_78,k99_85808_56,k99_133549_3,k99_146749_3,k99_88909_2,k99_84609_1,k99_21519_61,k99_6954_1,k99_218798_1,k99_214414_1,k99_89215_43,k99_224235_1,k99_221196_143,k99_110400_1,k99_94142_66,k99_112113_35,k99_78568_6,k99_150055_1,k99_7321_2,k99_183587_2,k99_91799_1,k99_107228_1,k99_107539_1,k99_…	166	249
PD_MO_F07	PD_MO_F07	k99_244358_5,k99_237386_1,k99_63463_11,k99_259003_1,k99_9101_3,k99_150503_5,k99_6374_4,k99_114083_7,k99_205235_78,k99_85808_56,k99_133549_3,k99_146749_3,k99_88909_2,k99_84609_1,k99_21519_61,k99_6954_1,k99_218798_1,k99_214414_1,k99_89215_43,k99_224235_1,k99_221196_143,k99_110400_1,k99_94142_66,k99_112113_35,k99_78568_6,k99_150055_1,k99_7321_2,k99_183587_2,k99_91799_1,k99_107228_1,k99_107539_1,k99_…	148	249
PS_MO_F06	PS_MO_F06	k99_244358_5,k99_237386_1,k99_63463_11,k99_259003_1,k99_9101_3,k99_150503_5,k99_6374_4,k99_114083_7,k99_205235_78,k99_85808_56,k99_133549_3,k99_146749_3,k99_88909_2,k99_84609_1,k99_21519_61,k99_6954_1,k99_218798_1,k99_214414_1,k99_89215_43,k99_224235_1,k99_221196_143,k99_110400_1,k99_94142_66,k99_112113_35,k99_78568_6,k99_150055_1,k99_7321_2,k99_183587_2,k99_91799_1,k99_107228_1,k99_107539_1,k99_…	126	249
MQ_MO_F07	MQ_MO_F07	k99_244358_5,k99_237386_1,k99_63463_11,k99_259003_1,k99_9101_3,k99_150503_5,k99_6374_4,k99_114083_7,k99_205235_78,k99_85808_56,k99_133549_3,k99_146749_3,k99_88909_2,k99_84609_1,k99_21519_61,k99_6954_1,k99_218798_1,k99_214414_1,k99_89215_43,k99_224235_1,k99_221196_143,k99_110400_1,k99_94142_66,k99_112113_35,k99_78568_6,k99_150055_1,k99_7321_2,k99_183587_2,k99_91799_1,k99_107228_1,k99_107539_1,k99_…	102	249
PD_MO_F06	PD_MO_F06	k99_244358_5,k99_237386_1,k99_63463_11,k99_259003_1,k99_9101_3,k99_150503_5,k99_6374_4,k99_114083_7,k99_205235_78,k99_85808_56,k99_133549_3,k99_146749_3,k99_88909_2,k99_84609_1,k99_21519_61,k99_6954_1,k99_218798_1,k99_214414_1,k99_89215_43,k99_224235_1,k99_221196_143,k99_110400_1,k99_94142_66,k99_112113_35,k99_78568_6,k99_150055_1,k99_7321_2,k99_183587_2,k99_91799_1,k99_107228_1,k99_107539_1,k99_…	94	249
MQ_MO_F01	MQ_MO_F01	k99_244358_5,k99_237386_1,k99_63463_11,k99_259003_1,k99_9101_3,k99_150503_5,k99_6374_4,k99_114083_7,k99_205235_78,k99_85808_56,k99_133549_3,k99_146749_3,k99_88909_2,k99_84609_1,k99_21519_61,k99_6954_1,k99_218798_1,k99_214414_1,k99_89215_43,k99_224235_1,k99_221196_143,k99_110400_1,k99_94142_66,k99_112113_35,k99_78568_6,k99_150055_1,k99_7321_2,k99_183587_2,k99_91799_1,k99_107228_1,k99_107539_1,k99_…	88	249
PS_MO_F08	PS_MO_F08	k99_244358_5,k99_237386_1,k99_63463_11,k99_259003_1,k99_9101_3,k99_150503_5,k99_6374_4,k99_114083_7,k99_205235_78,k99_85808_56,k99_133549_3,k99_146749_3,k99_88909_2,k99_84609_1,k99_21519_61,k99_6954_1,k99_218798_1,k99_214414_1,k99_89215_43,k99_224235_1,k99_221196_143,k99_110400_1,k99_94142_66,k99_112113_35,k99_78568_6,k99_150055_1,k99_7321_2,k99_183587_2,k99_91799_1,k99_107228_1,k99_107539_1,k99_…	86	249
MPA_MO_F01	MPA_MO_F01	k99_244358_5,k99_237386_1,k99_63463_11,k99_259003_1,k99_9101_3,k99_150503_5,k99_6374_4,k99_114083_7,k99_205235_78,k99_85808_56,k99_133549_3,k99_146749_3,k99_88909_2,k99_84609_1,k99_21519_61,k99_6954_1,k99_218798_1,k99_214414_1,k99_89215_43,k99_224235_1,k99_221196_143,k99_110400_1,k99_94142_66,k99_112113_35,k99_78568_6,k99_150055_1,k99_7321_2,k99_183587_2,k99_91799_1,k99_107228_1,k99_107539_1,k99_…	75	249
MPA_MO_F07	MPA_MO_F07	k99_244358_5,k99_237386_1,k99_63463_11,k99_259003_1,k99_9101_3,k99_150503_5,k99_6374_4,k99_114083_7,k99_205235_78,k99_85808_56,k99_133549_3,k99_146749_3,k99_88909_2,k99_84609_1,k99_21519_61,k99_6954_1,k99_218798_1,k99_214414_1,k99_89215_43,k99_224235_1,k99_221196_143,k99_110400_1,k99_94142_66,k99_112113_35,k99_78568_6,k99_150055_1,k99_7321_2,k99_183587_2,k99_91799_1,k99_107228_1,k99_107539_1,k99_…	48	249
PD_MO_F08	PD_MO_F08	k99_244358_5,k99_237386_1,k99_63463_11,k99_259003_1,k99_9101_3,k99_150503_5,k99_6374_4,k99_114083_7,k99_205235_78,k99_85808_56,k99_133549_3,k99_146749_3,k99_88909_2,k99_84609_1,k99_21519_61,k99_6954_1,k99_218798_1,k99_214414_1,k99_89215_43,k99_224235_1,k99_221196_143,k99_110400_1,k99_94142_66,k99_112113_35,k99_78568_6,k99_150055_1,k99_7321_2,k99_183587_2,k99_91799_1,k99_107228_1,k99_107539_1,k99_…	42	249
MQ_MO_F06	MQ_MO_F06	k99_244358_5,k99_237386_1,k99_63463_11,k99_259003_1,k99_9101_3,k99_150503_5,k99_6374_4,k99_114083_7,k99_205235_78,k99_85808_56,k99_133549_3,k99_146749_3,k99_88909_2,k99_84609_1,k99_21519_61,k99_6954_1,k99_218798_1,k99_214414_1,k99_89215_43,k99_224235_1,k99_221196_143,k99_110400_1,k99_94142_66,k99_112113_35,k99_78568_6,k99_150055_1,k99_7321_2,k99_183587_2,k99_91799_1,k99_107228_1,k99_107539_1,k99_…	42	249
MPA_MO_F06	MPA_MO_F06	k99_244358_5,k99_237386_1,k99_63463_11,k99_259003_1,k99_9101_3,k99_150503_5,k99_6374_4,k99_114083_7,k99_205235_78,k99_85808_56,k99_133549_3,k99_146749_3,k99_88909_2,k99_84609_1,k99_21519_61,k99_6954_1,k99_218798_1,k99_214414_1,k99_89215_43,k99_224235_1,k99_221196_143,k99_110400_1,k99_94142_66,k99_112113_35,k99_78568_6,k99_150055_1,k99_7321_2,k99_183587_2,k99_91799_1,k99_107228_1,k99_107539_1,k99_…	33	249
MQ_MO_F08	MQ_MO_F08	k99_244358_5,k99_237386_1,k99_63463_11,k99_259003_1,k99_9101_3,k99_150503_5,k99_6374_4,k99_114083_7,k99_205235_78,k99_85808_56,k99_133549_3,k99_146749_3,k99_88909_2,k99_84609_1,k99_21519_61,k99_6954_1,k99_218798_1,k99_214414_1,k99_89215_43,k99_224235_1,k99_221196_143,k99_110400_1,k99_94142_66,k99_112113_35,k99_78568_6,k99_150055_1,k99_7321_2,k99_183587_2,k99_91799_1,k99_107228_1,k99_107539_1,k99_…	16	249
MPA_MO_F08	MPA_MO_F08	k99_244358_5,k99_237386_1,k99_63463_11,k99_259003_1,k99_9101_3,k99_150503_5,k99_6374_4,k99_114083_7,k99_205235_78,k99_85808_56,k99_133549_3,k99_146749_3,k99_88909_2,k99_84609_1,k99_21519_61,k99_6954_1,k99_218798_1,k99_214414_1,k99_89215_43,k99_224235_1,k99_221196_143,k99_110400_1,k99_94142_66,k99_112113_35,k99_78568_6,k99_150055_1,k99_7321_2,k99_183587_2,k99_91799_1,k99_107228_1,k99_107539_1,k99_…	15	249
PS_MO_F01	PS_MO_F01	k99_72638_10,k99_196814_17,k99_95090_9,k99_48745_1,k99_174335_16,k99_27505_1,k99_61324_1,k99_203827_2,k99_105122_1,k99_103631_1,k99_236091_25,k99_132462_53,k99_31377_1,k99_142802_1,k99_44324_2,k99_123029_17,k99_130506_134,k99_243328_2,k99_203733_1,k99_28705_147,k99_53876_4,k99_245974_80,k99_17482_4,k99_22201_4,k99_58916_2,k99_22251_2,k99_71532_3,k99_95569_1,k99_252966_1,k99_190081_37,k99_70081_1,…	3898	244
PD_MO_F01	PD_MO_F01	k99_72638_10,k99_196814_17,k99_95090_9,k99_48745_1,k99_174335_16,k99_27505_1,k99_61324_1,k99_203827_2,k99_105122_1,k99_103631_1,k99_236091_25,k99_132462_53,k99_31377_1,k99_142802_1,k99_44324_2,k99_123029_17,k99_130506_134,k99_243328_2,k99_203733_1,k99_28705_147,k99_53876_4,k99_245974_80,k99_17482_4,k99_22201_4,k99_58916_2,k99_22251_2,k99_71532_3,k99_95569_1,k99_252966_1,k99_190081_37,k99_70081_1,…	2956	244
PS_MO_F07	PS_MO_F07	k99_72638_10,k99_196814_17,k99_95090_9,k99_48745_1,k99_174335_16,k99_27505_1,k99_61324_1,k99_203827_2,k99_105122_1,k99_103631_1,k99_236091_25,k99_132462_53,k99_31377_1,k99_142802_1,k99_44324_2,k99_123029_17,k99_130506_134,k99_243328_2,k99_203733_1,k99_28705_147,k99_53876_4,k99_245974_80,k99_17482_4,k99_22201_4,k99_58916_2,k99_22251_2,k99_71532_3,k99_95569_1,k99_252966_1,k99_190081_37,k99_70081_1,…	2142	244
PD_MO_F07	PD_MO_F07	k99_72638_10,k99_196814_17,k99_95090_9,k99_48745_1,k99_174335_16,k99_27505_1,k99_61324_1,k99_203827_2,k99_105122_1,k99_103631_1,k99_236091_25,k99_132462_53,k99_31377_1,k99_142802_1,k99_44324_2,k99_123029_17,k99_130506_134,k99_243328_2,k99_203733_1,k99_28705_147,k99_53876_4,k99_245974_80,k99_17482_4,k99_22201_4,k99_58916_2,k99_22251_2,k99_71532_3,k99_95569_1,k99_252966_1,k99_190081_37,k99_70081_1,…	1952	244
MQ_MO_F07	MQ_MO_F07	k99_72638_10,k99_196814_17,k99_95090_9,k99_48745_1,k99_174335_16,k99_27505_1,k99_61324_1,k99_203827_2,k99_105122_1,k99_103631_1,k99_236091_25,k99_132462_53,k99_31377_1,k99_142802_1,k99_44324_2,k99_123029_17,k99_130506_134,k99_243328_2,k99_203733_1,k99_28705_147,k99_53876_4,k99_245974_80,k99_17482_4,k99_22201_4,k99_58916_2,k99_22251_2,k99_71532_3,k99_95569_1,k99_252966_1,k99_190081_37,k99_70081_1,…	1740	244
PS_MO_F08	PS_MO_F08	k99_72638_10,k99_196814_17,k99_95090_9,k99_48745_1,k99_174335_16,k99_27505_1,k99_61324_1,k99_203827_2,k99_105122_1,k99_103631_1,k99_236091_25,k99_132462_53,k99_31377_1,k99_142802_1,k99_44324_2,k99_123029_17,k99_130506_134,k99_243328_2,k99_203733_1,k99_28705_147,k99_53876_4,k99_245974_80,k99_17482_4,k99_22201_4,k99_58916_2,k99_22251_2,k99_71532_3,k99_95569_1,k99_252966_1,k99_190081_37,k99_70081_1,…	1356	244
MPA_MO_F01	MPA_MO_F01	k99_72638_10,k99_196814_17,k99_95090_9,k99_48745_1,k99_174335_16,k99_27505_1,k99_61324_1,k99_203827_2,k99_105122_1,k99_103631_1,k99_236091_25,k99_132462_53,k99_31377_1,k99_142802_1,k99_44324_2,k99_123029_17,k99_130506_134,k99_243328_2,k99_203733_1,k99_28705_147,k99_53876_4,k99_245974_80,k99_17482_4,k99_22201_4,k99_58916_2,k99_22251_2,k99_71532_3,k99_95569_1,k99_252966_1,k99_190081_37,k99_70081_1,…	1276	244
MQ_MO_F01	MQ_MO_F01	k99_72638_10,k99_196814_17,k99_95090_9,k99_48745_1,k99_174335_16,k99_27505_1,k99_61324_1,k99_203827_2,k99_105122_1,k99_103631_1,k99_236091_25,k99_132462_53,k99_31377_1,k99_142802_1,k99_44324_2,k99_123029_17,k99_130506_134,k99_243328_2,k99_203733_1,k99_28705_147,k99_53876_4,k99_245974_80,k99_17482_4,k99_22201_4,k99_58916_2,k99_22251_2,k99_71532_3,k99_95569_1,k99_252966_1,k99_190081_37,k99_70081_1,…	1192	244
PS_MO_F06	PS_MO_F06	k99_72638_10,k99_196814_17,k99_95090_9,k99_48745_1,k99_174335_16,k99_27505_1,k99_61324_1,k99_203827_2,k99_105122_1,k99_103631_1,k99_236091_25,k99_132462_53,k99_31377_1,k99_142802_1,k99_44324_2,k99_123029_17,k99_130506_134,k99_243328_2,k99_203733_1,k99_28705_147,k99_53876_4,k99_245974_80,k99_17482_4,k99_22201_4,k99_58916_2,k99_22251_2,k99_71532_3,k99_95569_1,k99_252966_1,k99_190081_37,k99_70081_1,…	1094	244
PD_MO_F06	PD_MO_F06	k99_72638_10,k99_196814_17,k99_95090_9,k99_48745_1,k99_174335_16,k99_27505_1,k99_61324_1,k99_203827_2,k99_105122_1,k99_103631_1,k99_236091_25,k99_132462_53,k99_31377_1,k99_142802_1,k99_44324_2,k99_123029_17,k99_130506_134,k99_243328_2,k99_203733_1,k99_28705_147,k99_53876_4,k99_245974_80,k99_17482_4,k99_22201_4,k99_58916_2,k99_22251_2,k99_71532_3,k99_95569_1,k99_252966_1,k99_190081_37,k99_70081_1,…	980	244
MPA_MO_F07	MPA_MO_F07	k99_72638_10,k99_196814_17,k99_95090_9,k99_48745_1,k99_174335_16,k99_27505_1,k99_61324_1,k99_203827_2,k99_105122_1,k99_103631_1,k99_236091_25,k99_132462_53,k99_31377_1,k99_142802_1,k99_44324_2,k99_123029_17,k99_130506_134,k99_243328_2,k99_203733_1,k99_28705_147,k99_53876_4,k99_245974_80,k99_17482_4,k99_22201_4,k99_58916_2,k99_22251_2,k99_71532_3,k99_95569_1,k99_252966_1,k99_190081_37,k99_70081_1,…	788	244
PD_MO_F08	PD_MO_F08	k99_72638_10,k99_196814_17,k99_95090_9,k99_48745_1,k99_174335_16,k99_27505_1,k99_61324_1,k99_203827_2,k99_105122_1,k99_103631_1,k99_236091_25,k99_132462_53,k99_31377_1,k99_142802_1,k99_44324_2,k99_123029_17,k99_130506_134,k99_243328_2,k99_203733_1,k99_28705_147,k99_53876_4,k99_245974_80,k99_17482_4,k99_22201_4,k99_58916_2,k99_22251_2,k99_71532_3,k99_95569_1,k99_252966_1,k99_190081_37,k99_70081_1,…	666	244
MQ_MO_F06	MQ_MO_F06	k99_72638_10,k99_196814_17,k99_95090_9,k99_48745_1,k99_174335_16,k99_27505_1,k99_61324_1,k99_203827_2,k99_105122_1,k99_103631_1,k99_236091_25,k99_132462_53,k99_31377_1,k99_142802_1,k99_44324_2,k99_123029_17,k99_130506_134,k99_243328_2,k99_203733_1,k99_28705_147,k99_53876_4,k99_245974_80,k99_17482_4,k99_22201_4,k99_58916_2,k99_22251_2,k99_71532_3,k99_95569_1,k99_252966_1,k99_190081_37,k99_70081_1,…	504	244
MPA_MO_F06	MPA_MO_F06	k99_72638_10,k99_196814_17,k99_95090_9,k99_48745_1,k99_174335_16,k99_27505_1,k99_61324_1,k99_203827_2,k99_105122_1,k99_103631_1,k99_236091_25,k99_132462_53,k99_31377_1,k99_142802_1,k99_44324_2,k99_123029_17,k99_130506_134,k99_243328_2,k99_203733_1,k99_28705_147,k99_53876_4,k99_245974_80,k99_17482_4,k99_22201_4,k99_58916_2,k99_22251_2,k99_71532_3,k99_95569_1,k99_252966_1,k99_190081_37,k99_70081_1,…	454	244
MPA_MO_F08	MPA_MO_F08	k99_72638_10,k99_196814_17,k99_95090_9,k99_48745_1,k99_174335_16,k99_27505_1,k99_61324_1,k99_203827_2,k99_105122_1,k99_103631_1,k99_236091_25,k99_132462_53,k99_31377_1,k99_142802_1,k99_44324_2,k99_123029_17,k99_130506_134,k99_243328_2,k99_203733_1,k99_28705_147,k99_53876_4,k99_245974_80,k99_17482_4,k99_22201_4,k99_58916_2,k99_22251_2,k99_71532_3,k99_95569_1,k99_252966_1,k99_190081_37,k99_70081_1,…	283	244
MQ_MO_F08	MQ_MO_F08	k99_72638_10,k99_196814_17,k99_95090_9,k99_48745_1,k99_174335_16,k99_27505_1,k99_61324_1,k99_203827_2,k99_105122_1,k99_103631_1,k99_236091_25,k99_132462_53,k99_31377_1,k99_142802_1,k99_44324_2,k99_123029_17,k99_130506_134,k99_243328_2,k99_203733_1,k99_28705_147,k99_53876_4,k99_245974_80,k99_17482_4,k99_22201_4,k99_58916_2,k99_22251_2,k99_71532_3,k99_95569_1,k99_252966_1,k99_190081_37,k99_70081_1,…	166	244
PS_MO_F07	PS_MO_F07	k99_84492_1,k99_215383_44,k99_145336_33,k99_24371_8,k99_87636_16,Q8TCS8,k99_59957_1,k99_169035_1,k99_107325_1,k99_209923_2,k99_130682_1,k99_89644_65,k99_46565_1,k99_198457_2,k99_71050_1,k99_112335_5,k99_215383_59,k99_34503_8,k99_248126_1,k99_90428_28,k99_99869_1,k99_143879_1,k99_211577_1,k99_177108_1,k99_152273_4,k99_3443_3,k99_200512_3,k99_49654_2,k99_177354_1,k99_94127_1,k99_90412_1,k99_42034_1…	1856	236
MQ_MO_F07	MQ_MO_F07	k99_84492_1,k99_215383_44,k99_145336_33,k99_24371_8,k99_87636_16,Q8TCS8,k99_59957_1,k99_169035_1,k99_107325_1,k99_209923_2,k99_130682_1,k99_89644_65,k99_46565_1,k99_198457_2,k99_71050_1,k99_112335_5,k99_215383_59,k99_34503_8,k99_248126_1,k99_90428_28,k99_99869_1,k99_143879_1,k99_211577_1,k99_177108_1,k99_152273_4,k99_3443_3,k99_200512_3,k99_49654_2,k99_177354_1,k99_94127_1,k99_90412_1,k99_42034_1…	1562	236
PD_MO_F07	PD_MO_F07	k99_84492_1,k99_215383_44,k99_145336_33,k99_24371_8,k99_87636_16,Q8TCS8,k99_59957_1,k99_169035_1,k99_107325_1,k99_209923_2,k99_130682_1,k99_89644_65,k99_46565_1,k99_198457_2,k99_71050_1,k99_112335_5,k99_215383_59,k99_34503_8,k99_248126_1,k99_90428_28,k99_99869_1,k99_143879_1,k99_211577_1,k99_177108_1,k99_152273_4,k99_3443_3,k99_200512_3,k99_49654_2,k99_177354_1,k99_94127_1,k99_90412_1,k99_42034_1…	1548	236
PS_MO_F01	PS_MO_F01	k99_84492_1,k99_215383_44,k99_145336_33,k99_24371_8,k99_87636_16,Q8TCS8,k99_59957_1,k99_169035_1,k99_107325_1,k99_209923_2,k99_130682_1,k99_89644_65,k99_46565_1,k99_198457_2,k99_71050_1,k99_112335_5,k99_215383_59,k99_34503_8,k99_248126_1,k99_90428_28,k99_99869_1,k99_143879_1,k99_211577_1,k99_177108_1,k99_152273_4,k99_3443_3,k99_200512_3,k99_49654_2,k99_177354_1,k99_94127_1,k99_90412_1,k99_42034_1…	1498	236
PD_MO_F01	PD_MO_F01	k99_84492_1,k99_215383_44,k99_145336_33,k99_24371_8,k99_87636_16,Q8TCS8,k99_59957_1,k99_169035_1,k99_107325_1,k99_209923_2,k99_130682_1,k99_89644_65,k99_46565_1,k99_198457_2,k99_71050_1,k99_112335_5,k99_215383_59,k99_34503_8,k99_248126_1,k99_90428_28,k99_99869_1,k99_143879_1,k99_211577_1,k99_177108_1,k99_152273_4,k99_3443_3,k99_200512_3,k99_49654_2,k99_177354_1,k99_94127_1,k99_90412_1,k99_42034_1…	1470	236
PS_MO_F06	PS_MO_F06	k99_84492_1,k99_215383_44,k99_145336_33,k99_24371_8,k99_87636_16,Q8TCS8,k99_59957_1,k99_169035_1,k99_107325_1,k99_209923_2,k99_130682_1,k99_89644_65,k99_46565_1,k99_198457_2,k99_71050_1,k99_112335_5,k99_215383_59,k99_34503_8,k99_248126_1,k99_90428_28,k99_99869_1,k99_143879_1,k99_211577_1,k99_177108_1,k99_152273_4,k99_3443_3,k99_200512_3,k99_49654_2,k99_177354_1,k99_94127_1,k99_90412_1,k99_42034_1…	986	236
PD_MO_F06	PD_MO_F06	k99_84492_1,k99_215383_44,k99_145336_33,k99_24371_8,k99_87636_16,Q8TCS8,k99_59957_1,k99_169035_1,k99_107325_1,k99_209923_2,k99_130682_1,k99_89644_65,k99_46565_1,k99_198457_2,k99_71050_1,k99_112335_5,k99_215383_59,k99_34503_8,k99_248126_1,k99_90428_28,k99_99869_1,k99_143879_1,k99_211577_1,k99_177108_1,k99_152273_4,k99_3443_3,k99_200512_3,k99_49654_2,k99_177354_1,k99_94127_1,k99_90412_1,k99_42034_1…	890	236
MPA_MO_F07	MPA_MO_F07	k99_84492_1,k99_215383_44,k99_145336_33,k99_24371_8,k99_87636_16,Q8TCS8,k99_59957_1,k99_169035_1,k99_107325_1,k99_209923_2,k99_130682_1,k99_89644_65,k99_46565_1,k99_198457_2,k99_71050_1,k99_112335_5,k99_215383_59,k99_34503_8,k99_248126_1,k99_90428_28,k99_99869_1,k99_143879_1,k99_211577_1,k99_177108_1,k99_152273_4,k99_3443_3,k99_200512_3,k99_49654_2,k99_177354_1,k99_94127_1,k99_90412_1,k99_42034_1…	686	236
MQ_MO_F01	MQ_MO_F01	k99_84492_1,k99_215383_44,k99_145336_33,k99_24371_8,k99_87636_16,Q8TCS8,k99_59957_1,k99_169035_1,k99_107325_1,k99_209923_2,k99_130682_1,k99_89644_65,k99_46565_1,k99_198457_2,k99_71050_1,k99_112335_5,k99_215383_59,k99_34503_8,k99_248126_1,k99_90428_28,k99_99869_1,k99_143879_1,k99_211577_1,k99_177108_1,k99_152273_4,k99_3443_3,k99_200512_3,k99_49654_2,k99_177354_1,k99_94127_1,k99_90412_1,k99_42034_1…	528	236
MPA_MO_F01	MPA_MO_F01	k99_84492_1,k99_215383_44,k99_145336_33,k99_24371_8,k99_87636_16,Q8TCS8,k99_59957_1,k99_169035_1,k99_107325_1,k99_209923_2,k99_130682_1,k99_89644_65,k99_46565_1,k99_198457_2,k99_71050_1,k99_112335_5,k99_215383_59,k99_34503_8,k99_248126_1,k99_90428_28,k99_99869_1,k99_143879_1,k99_211577_1,k99_177108_1,k99_152273_4,k99_3443_3,k99_200512_3,k99_49654_2,k99_177354_1,k99_94127_1,k99_90412_1,k99_42034_1…	497	236
MQ_MO_F06	MQ_MO_F06	k99_84492_1,k99_215383_44,k99_145336_33,k99_24371_8,k99_87636_16,Q8TCS8,k99_59957_1,k99_169035_1,k99_107325_1,k99_209923_2,k99_130682_1,k99_89644_65,k99_46565_1,k99_198457_2,k99_71050_1,k99_112335_5,k99_215383_59,k99_34503_8,k99_248126_1,k99_90428_28,k99_99869_1,k99_143879_1,k99_211577_1,k99_177108_1,k99_152273_4,k99_3443_3,k99_200512_3,k99_49654_2,k99_177354_1,k99_94127_1,k99_90412_1,k99_42034_1…	458	236
MPA_MO_F06	MPA_MO_F06	k99_84492_1,k99_215383_44,k99_145336_33,k99_24371_8,k99_87636_16,Q8TCS8,k99_59957_1,k99_169035_1,k99_107325_1,k99_209923_2,k99_130682_1,k99_89644_65,k99_46565_1,k99_198457_2,k99_71050_1,k99_112335_5,k99_215383_59,k99_34503_8,k99_248126_1,k99_90428_28,k99_99869_1,k99_143879_1,k99_211577_1,k99_177108_1,k99_152273_4,k99_3443_3,k99_200512_3,k99_49654_2,k99_177354_1,k99_94127_1,k99_90412_1,k99_42034_1…	387	236
PS_MO_F08	PS_MO_F08	k99_84492_1,k99_215383_44,k99_145336_33,k99_24371_8,k99_87636_16,Q8TCS8,k99_59957_1,k99_169035_1,k99_107325_1,k99_209923_2,k99_130682_1,k99_89644_65,k99_46565_1,k99_198457_2,k99_71050_1,k99_112335_5,k99_215383_59,k99_34503_8,k99_248126_1,k99_90428_28,k99_99869_1,k99_143879_1,k99_211577_1,k99_177108_1,k99_152273_4,k99_3443_3,k99_200512_3,k99_49654_2,k99_177354_1,k99_94127_1,k99_90412_1,k99_42034_1…	328	236
PD_MO_F08	PD_MO_F08	k99_84492_1,k99_215383_44,k99_145336_33,k99_24371_8,k99_87636_16,Q8TCS8,k99_59957_1,k99_169035_1,k99_107325_1,k99_209923_2,k99_130682_1,k99_89644_65,k99_46565_1,k99_198457_2,k99_71050_1,k99_112335_5,k99_215383_59,k99_34503_8,k99_248126_1,k99_90428_28,k99_99869_1,k99_143879_1,k99_211577_1,k99_177108_1,k99_152273_4,k99_3443_3,k99_200512_3,k99_49654_2,k99_177354_1,k99_94127_1,k99_90412_1,k99_42034_1…	194	236
MQ_MO_F08	MQ_MO_F08	k99_84492_1,k99_215383_44,k99_145336_33,k99_24371_8,k99_87636_16,Q8TCS8,k99_59957_1,k99_169035_1,k99_107325_1,k99_209923_2,k99_130682_1,k99_89644_65,k99_46565_1,k99_198457_2,k99_71050_1,k99_112335_5,k99_215383_59,k99_34503_8,k99_248126_1,k99_90428_28,k99_99869_1,k99_143879_1,k99_211577_1,k99_177108_1,k99_152273_4,k99_3443_3,k99_200512_3,k99_49654_2,k99_177354_1,k99_94127_1,k99_90412_1,k99_42034_1…	70	236
MPA_MO_F08	MPA_MO_F08	k99_84492_1,k99_215383_44,k99_145336_33,k99_24371_8,k99_87636_16,Q8TCS8,k99_59957_1,k99_169035_1,k99_107325_1,k99_209923_2,k99_130682_1,k99_89644_65,k99_46565_1,k99_198457_2,k99_71050_1,k99_112335_5,k99_215383_59,k99_34503_8,k99_248126_1,k99_90428_28,k99_99869_1,k99_143879_1,k99_211577_1,k99_177108_1,k99_152273_4,k99_3443_3,k99_200512_3,k99_49654_2,k99_177354_1,k99_94127_1,k99_90412_1,k99_42034_1…	58	236
PD_MO_F01	PD_MO_F01	k99_15686_4,k99_188471_1,k99_106931_37,k99_80817_1,k99_179533_2,k99_234957_27,k99_192196_1,k99_21861_1,k99_145757_2,k99_236454_2,k99_197894_10,k99_144851_1,k99_106103_1,k99_134639_1,k99_211919_46,k99_139651_29,k99_187124_5,k99_42251_25,k99_68714_30,k99_79612_1,k99_33533_25,k99_124439_147,k99_131407_2,k99_82891_2,k99_87183_1,k99_257269_2,k99_240516_8,k99_82043_8,k99_58292_1,k99_26416_4,k99_185454_…	498	218
PS_MO_F01	PS_MO_F01	k99_15686_4,k99_188471_1,k99_106931_37,k99_80817_1,k99_179533_2,k99_234957_27,k99_192196_1,k99_21861_1,k99_145757_2,k99_236454_2,k99_197894_10,k99_144851_1,k99_106103_1,k99_134639_1,k99_211919_46,k99_139651_29,k99_187124_5,k99_42251_25,k99_68714_30,k99_79612_1,k99_33533_25,k99_124439_147,k99_131407_2,k99_82891_2,k99_87183_1,k99_257269_2,k99_240516_8,k99_82043_8,k99_58292_1,k99_26416_4,k99_185454_…	422	218
MQ_MO_F07	MQ_MO_F07	k99_15686_4,k99_188471_1,k99_106931_37,k99_80817_1,k99_179533_2,k99_234957_27,k99_192196_1,k99_21861_1,k99_145757_2,k99_236454_2,k99_197894_10,k99_144851_1,k99_106103_1,k99_134639_1,k99_211919_46,k99_139651_29,k99_187124_5,k99_42251_25,k99_68714_30,k99_79612_1,k99_33533_25,k99_124439_147,k99_131407_2,k99_82891_2,k99_87183_1,k99_257269_2,k99_240516_8,k99_82043_8,k99_58292_1,k99_26416_4,k99_185454_…	378	218
PS_MO_F07	PS_MO_F07	k99_15686_4,k99_188471_1,k99_106931_37,k99_80817_1,k99_179533_2,k99_234957_27,k99_192196_1,k99_21861_1,k99_145757_2,k99_236454_2,k99_197894_10,k99_144851_1,k99_106103_1,k99_134639_1,k99_211919_46,k99_139651_29,k99_187124_5,k99_42251_25,k99_68714_30,k99_79612_1,k99_33533_25,k99_124439_147,k99_131407_2,k99_82891_2,k99_87183_1,k99_257269_2,k99_240516_8,k99_82043_8,k99_58292_1,k99_26416_4,k99_185454_…	374	218
PD_MO_F07	PD_MO_F07	k99_15686_4,k99_188471_1,k99_106931_37,k99_80817_1,k99_179533_2,k99_234957_27,k99_192196_1,k99_21861_1,k99_145757_2,k99_236454_2,k99_197894_10,k99_144851_1,k99_106103_1,k99_134639_1,k99_211919_46,k99_139651_29,k99_187124_5,k99_42251_25,k99_68714_30,k99_79612_1,k99_33533_25,k99_124439_147,k99_131407_2,k99_82891_2,k99_87183_1,k99_257269_2,k99_240516_8,k99_82043_8,k99_58292_1,k99_26416_4,k99_185454_…	352	218
PD_MO_F06	PD_MO_F06	k99_15686_4,k99_188471_1,k99_106931_37,k99_80817_1,k99_179533_2,k99_234957_27,k99_192196_1,k99_21861_1,k99_145757_2,k99_236454_2,k99_197894_10,k99_144851_1,k99_106103_1,k99_134639_1,k99_211919_46,k99_139651_29,k99_187124_5,k99_42251_25,k99_68714_30,k99_79612_1,k99_33533_25,k99_124439_147,k99_131407_2,k99_82891_2,k99_87183_1,k99_257269_2,k99_240516_8,k99_82043_8,k99_58292_1,k99_26416_4,k99_185454_…	226	218
PS_MO_F06	PS_MO_F06	k99_15686_4,k99_188471_1,k99_106931_37,k99_80817_1,k99_179533_2,k99_234957_27,k99_192196_1,k99_21861_1,k99_145757_2,k99_236454_2,k99_197894_10,k99_144851_1,k99_106103_1,k99_134639_1,k99_211919_46,k99_139651_29,k99_187124_5,k99_42251_25,k99_68714_30,k99_79612_1,k99_33533_25,k99_124439_147,k99_131407_2,k99_82891_2,k99_87183_1,k99_257269_2,k99_240516_8,k99_82043_8,k99_58292_1,k99_26416_4,k99_185454_…	222	218
MPA_MO_F01	MPA_MO_F01	k99_15686_4,k99_188471_1,k99_106931_37,k99_80817_1,k99_179533_2,k99_234957_27,k99_192196_1,k99_21861_1,k99_145757_2,k99_236454_2,k99_197894_10,k99_144851_1,k99_106103_1,k99_134639_1,k99_211919_46,k99_139651_29,k99_187124_5,k99_42251_25,k99_68714_30,k99_79612_1,k99_33533_25,k99_124439_147,k99_131407_2,k99_82891_2,k99_87183_1,k99_257269_2,k99_240516_8,k99_82043_8,k99_58292_1,k99_26416_4,k99_185454_…	130	218
MQ_MO_F01	MQ_MO_F01	k99_15686_4,k99_188471_1,k99_106931_37,k99_80817_1,k99_179533_2,k99_234957_27,k99_192196_1,k99_21861_1,k99_145757_2,k99_236454_2,k99_197894_10,k99_144851_1,k99_106103_1,k99_134639_1,k99_211919_46,k99_139651_29,k99_187124_5,k99_42251_25,k99_68714_30,k99_79612_1,k99_33533_25,k99_124439_147,k99_131407_2,k99_82891_2,k99_87183_1,k99_257269_2,k99_240516_8,k99_82043_8,k99_58292_1,k99_26416_4,k99_185454_…	124	218
MQ_MO_F06	MQ_MO_F06	k99_15686_4,k99_188471_1,k99_106931_37,k99_80817_1,k99_179533_2,k99_234957_27,k99_192196_1,k99_21861_1,k99_145757_2,k99_236454_2,k99_197894_10,k99_144851_1,k99_106103_1,k99_134639_1,k99_211919_46,k99_139651_29,k99_187124_5,k99_42251_25,k99_68714_30,k99_79612_1,k99_33533_25,k99_124439_147,k99_131407_2,k99_82891_2,k99_87183_1,k99_257269_2,k99_240516_8,k99_82043_8,k99_58292_1,k99_26416_4,k99_185454_…	116	218
MPA_MO_F07	MPA_MO_F07	k99_15686_4,k99_188471_1,k99_106931_37,k99_80817_1,k99_179533_2,k99_234957_27,k99_192196_1,k99_21861_1,k99_145757_2,k99_236454_2,k99_197894_10,k99_144851_1,k99_106103_1,k99_134639_1,k99_211919_46,k99_139651_29,k99_187124_5,k99_42251_25,k99_68714_30,k99_79612_1,k99_33533_25,k99_124439_147,k99_131407_2,k99_82891_2,k99_87183_1,k99_257269_2,k99_240516_8,k99_82043_8,k99_58292_1,k99_26416_4,k99_185454_…	98	218
MPA_MO_F06	MPA_MO_F06	k99_15686_4,k99_188471_1,k99_106931_37,k99_80817_1,k99_179533_2,k99_234957_27,k99_192196_1,k99_21861_1,k99_145757_2,k99_236454_2,k99_197894_10,k99_144851_1,k99_106103_1,k99_134639_1,k99_211919_46,k99_139651_29,k99_187124_5,k99_42251_25,k99_68714_30,k99_79612_1,k99_33533_25,k99_124439_147,k99_131407_2,k99_82891_2,k99_87183_1,k99_257269_2,k99_240516_8,k99_82043_8,k99_58292_1,k99_26416_4,k99_185454_…	76	218
PS_MO_F08	PS_MO_F08	k99_15686_4,k99_188471_1,k99_106931_37,k99_80817_1,k99_179533_2,k99_234957_27,k99_192196_1,k99_21861_1,k99_145757_2,k99_236454_2,k99_197894_10,k99_144851_1,k99_106103_1,k99_134639_1,k99_211919_46,k99_139651_29,k99_187124_5,k99_42251_25,k99_68714_30,k99_79612_1,k99_33533_25,k99_124439_147,k99_131407_2,k99_82891_2,k99_87183_1,k99_257269_2,k99_240516_8,k99_82043_8,k99_58292_1,k99_26416_4,k99_185454_…	56	218
PD_MO_F08	PD_MO_F08	k99_15686_4,k99_188471_1,k99_106931_37,k99_80817_1,k99_179533_2,k99_234957_27,k99_192196_1,k99_21861_1,k99_145757_2,k99_236454_2,k99_197894_10,k99_144851_1,k99_106103_1,k99_134639_1,k99_211919_46,k99_139651_29,k99_187124_5,k99_42251_25,k99_68714_30,k99_79612_1,k99_33533_25,k99_124439_147,k99_131407_2,k99_82891_2,k99_87183_1,k99_257269_2,k99_240516_8,k99_82043_8,k99_58292_1,k99_26416_4,k99_185454_…	52	218
MPA_MO_F08	MPA_MO_F08	k99_15686_4,k99_188471_1,k99_106931_37,k99_80817_1,k99_179533_2,k99_234957_27,k99_192196_1,k99_21861_1,k99_145757_2,k99_236454_2,k99_197894_10,k99_144851_1,k99_106103_1,k99_134639_1,k99_211919_46,k99_139651_29,k99_187124_5,k99_42251_25,k99_68714_30,k99_79612_1,k99_33533_25,k99_124439_147,k99_131407_2,k99_82891_2,k99_87183_1,k99_257269_2,k99_240516_8,k99_82043_8,k99_58292_1,k99_26416_4,k99_185454_…	11	218
MQ_MO_F08	MQ_MO_F08	k99_15686_4,k99_188471_1,k99_106931_37,k99_80817_1,k99_179533_2,k99_234957_27,k99_192196_1,k99_21861_1,k99_145757_2,k99_236454_2,k99_197894_10,k99_144851_1,k99_106103_1,k99_134639_1,k99_211919_46,k99_139651_29,k99_187124_5,k99_42251_25,k99_68714_30,k99_79612_1,k99_33533_25,k99_124439_147,k99_131407_2,k99_82891_2,k99_87183_1,k99_257269_2,k99_240516_8,k99_82043_8,k99_58292_1,k99_26416_4,k99_185454_…	10	218
PS_MO_F01	PS_MO_F01	k99_24502_1,k99_182473_2,k99_92991_1,k99_40683_36,k99_119917_8,k99_31573_7,k99_172810_1,k99_217590_1,k99_51021_1,k99_100757_2,k99_51180_1,k99_34079_1,k99_127862_2,k99_47222_7,k99_218809_13,k99_186393_30,k99_177173_4,k99_182994_106,k99_164805_1,k99_73796_1,k99_114095_24,k99_129919_1,k99_7728_1,k99_140586_3,k99_191626_1,k99_156465_5,k99_224667_1,k99_149499_9,k99_213814_57,k99_208883_1,k99_112177_1,…	552	194
PD_MO_F07	PD_MO_F07	k99_24502_1,k99_182473_2,k99_92991_1,k99_40683_36,k99_119917_8,k99_31573_7,k99_172810_1,k99_217590_1,k99_51021_1,k99_100757_2,k99_51180_1,k99_34079_1,k99_127862_2,k99_47222_7,k99_218809_13,k99_186393_30,k99_177173_4,k99_182994_106,k99_164805_1,k99_73796_1,k99_114095_24,k99_129919_1,k99_7728_1,k99_140586_3,k99_191626_1,k99_156465_5,k99_224667_1,k99_149499_9,k99_213814_57,k99_208883_1,k99_112177_1,…	498	194
PS_MO_F07	PS_MO_F07	k99_24502_1,k99_182473_2,k99_92991_1,k99_40683_36,k99_119917_8,k99_31573_7,k99_172810_1,k99_217590_1,k99_51021_1,k99_100757_2,k99_51180_1,k99_34079_1,k99_127862_2,k99_47222_7,k99_218809_13,k99_186393_30,k99_177173_4,k99_182994_106,k99_164805_1,k99_73796_1,k99_114095_24,k99_129919_1,k99_7728_1,k99_140586_3,k99_191626_1,k99_156465_5,k99_224667_1,k99_149499_9,k99_213814_57,k99_208883_1,k99_112177_1,…	492	194
MQ_MO_F07	MQ_MO_F07	k99_24502_1,k99_182473_2,k99_92991_1,k99_40683_36,k99_119917_8,k99_31573_7,k99_172810_1,k99_217590_1,k99_51021_1,k99_100757_2,k99_51180_1,k99_34079_1,k99_127862_2,k99_47222_7,k99_218809_13,k99_186393_30,k99_177173_4,k99_182994_106,k99_164805_1,k99_73796_1,k99_114095_24,k99_129919_1,k99_7728_1,k99_140586_3,k99_191626_1,k99_156465_5,k99_224667_1,k99_149499_9,k99_213814_57,k99_208883_1,k99_112177_1,…	468	194
PD_MO_F01	PD_MO_F01	k99_24502_1,k99_182473_2,k99_92991_1,k99_40683_36,k99_119917_8,k99_31573_7,k99_172810_1,k99_217590_1,k99_51021_1,k99_100757_2,k99_51180_1,k99_34079_1,k99_127862_2,k99_47222_7,k99_218809_13,k99_186393_30,k99_177173_4,k99_182994_106,k99_164805_1,k99_73796_1,k99_114095_24,k99_129919_1,k99_7728_1,k99_140586_3,k99_191626_1,k99_156465_5,k99_224667_1,k99_149499_9,k99_213814_57,k99_208883_1,k99_112177_1,…	414	194
PS_MO_F06	PS_MO_F06	k99_24502_1,k99_182473_2,k99_92991_1,k99_40683_36,k99_119917_8,k99_31573_7,k99_172810_1,k99_217590_1,k99_51021_1,k99_100757_2,k99_51180_1,k99_34079_1,k99_127862_2,k99_47222_7,k99_218809_13,k99_186393_30,k99_177173_4,k99_182994_106,k99_164805_1,k99_73796_1,k99_114095_24,k99_129919_1,k99_7728_1,k99_140586_3,k99_191626_1,k99_156465_5,k99_224667_1,k99_149499_9,k99_213814_57,k99_208883_1,k99_112177_1,…	322	194
PD_MO_F06	PD_MO_F06	k99_24502_1,k99_182473_2,k99_92991_1,k99_40683_36,k99_119917_8,k99_31573_7,k99_172810_1,k99_217590_1,k99_51021_1,k99_100757_2,k99_51180_1,k99_34079_1,k99_127862_2,k99_47222_7,k99_218809_13,k99_186393_30,k99_177173_4,k99_182994_106,k99_164805_1,k99_73796_1,k99_114095_24,k99_129919_1,k99_7728_1,k99_140586_3,k99_191626_1,k99_156465_5,k99_224667_1,k99_149499_9,k99_213814_57,k99_208883_1,k99_112177_1,…	314	194
MQ_MO_F01	MQ_MO_F01	k99_24502_1,k99_182473_2,k99_92991_1,k99_40683_36,k99_119917_8,k99_31573_7,k99_172810_1,k99_217590_1,k99_51021_1,k99_100757_2,k99_51180_1,k99_34079_1,k99_127862_2,k99_47222_7,k99_218809_13,k99_186393_30,k99_177173_4,k99_182994_106,k99_164805_1,k99_73796_1,k99_114095_24,k99_129919_1,k99_7728_1,k99_140586_3,k99_191626_1,k99_156465_5,k99_224667_1,k99_149499_9,k99_213814_57,k99_208883_1,k99_112177_1,…	170	194
MQ_MO_F06	MQ_MO_F06	k99_24502_1,k99_182473_2,k99_92991_1,k99_40683_36,k99_119917_8,k99_31573_7,k99_172810_1,k99_217590_1,k99_51021_1,k99_100757_2,k99_51180_1,k99_34079_1,k99_127862_2,k99_47222_7,k99_218809_13,k99_186393_30,k99_177173_4,k99_182994_106,k99_164805_1,k99_73796_1,k99_114095_24,k99_129919_1,k99_7728_1,k99_140586_3,k99_191626_1,k99_156465_5,k99_224667_1,k99_149499_9,k99_213814_57,k99_208883_1,k99_112177_1,…	170	194
MPA_MO_F07	MPA_MO_F07	k99_24502_1,k99_182473_2,k99_92991_1,k99_40683_36,k99_119917_8,k99_31573_7,k99_172810_1,k99_217590_1,k99_51021_1,k99_100757_2,k99_51180_1,k99_34079_1,k99_127862_2,k99_47222_7,k99_218809_13,k99_186393_30,k99_177173_4,k99_182994_106,k99_164805_1,k99_73796_1,k99_114095_24,k99_129919_1,k99_7728_1,k99_140586_3,k99_191626_1,k99_156465_5,k99_224667_1,k99_149499_9,k99_213814_57,k99_208883_1,k99_112177_1,…	163	194
MPA_MO_F01	MPA_MO_F01	k99_24502_1,k99_182473_2,k99_92991_1,k99_40683_36,k99_119917_8,k99_31573_7,k99_172810_1,k99_217590_1,k99_51021_1,k99_100757_2,k99_51180_1,k99_34079_1,k99_127862_2,k99_47222_7,k99_218809_13,k99_186393_30,k99_177173_4,k99_182994_106,k99_164805_1,k99_73796_1,k99_114095_24,k99_129919_1,k99_7728_1,k99_140586_3,k99_191626_1,k99_156465_5,k99_224667_1,k99_149499_9,k99_213814_57,k99_208883_1,k99_112177_1,…	116	194
MPA_MO_F06	MPA_MO_F06	k99_24502_1,k99_182473_2,k99_92991_1,k99_40683_36,k99_119917_8,k99_31573_7,k99_172810_1,k99_217590_1,k99_51021_1,k99_100757_2,k99_51180_1,k99_34079_1,k99_127862_2,k99_47222_7,k99_218809_13,k99_186393_30,k99_177173_4,k99_182994_106,k99_164805_1,k99_73796_1,k99_114095_24,k99_129919_1,k99_7728_1,k99_140586_3,k99_191626_1,k99_156465_5,k99_224667_1,k99_149499_9,k99_213814_57,k99_208883_1,k99_112177_1,…	112	194
PS_MO_F08	PS_MO_F08	k99_24502_1,k99_182473_2,k99_92991_1,k99_40683_36,k99_119917_8,k99_31573_7,k99_172810_1,k99_217590_1,k99_51021_1,k99_100757_2,k99_51180_1,k99_34079_1,k99_127862_2,k99_47222_7,k99_218809_13,k99_186393_30,k99_177173_4,k99_182994_106,k99_164805_1,k99_73796_1,k99_114095_24,k99_129919_1,k99_7728_1,k99_140586_3,k99_191626_1,k99_156465_5,k99_224667_1,k99_149499_9,k99_213814_57,k99_208883_1,k99_112177_1,…	58	194
PD_MO_F08	PD_MO_F08	k99_24502_1,k99_182473_2,k99_92991_1,k99_40683_36,k99_119917_8,k99_31573_7,k99_172810_1,k99_217590_1,k99_51021_1,k99_100757_2,k99_51180_1,k99_34079_1,k99_127862_2,k99_47222_7,k99_218809_13,k99_186393_30,k99_177173_4,k99_182994_106,k99_164805_1,k99_73796_1,k99_114095_24,k99_129919_1,k99_7728_1,k99_140586_3,k99_191626_1,k99_156465_5,k99_224667_1,k99_149499_9,k99_213814_57,k99_208883_1,k99_112177_1,…	54	194
MPA_MO_F08	MPA_MO_F08	k99_24502_1,k99_182473_2,k99_92991_1,k99_40683_36,k99_119917_8,k99_31573_7,k99_172810_1,k99_217590_1,k99_51021_1,k99_100757_2,k99_51180_1,k99_34079_1,k99_127862_2,k99_47222_7,k99_218809_13,k99_186393_30,k99_177173_4,k99_182994_106,k99_164805_1,k99_73796_1,k99_114095_24,k99_129919_1,k99_7728_1,k99_140586_3,k99_191626_1,k99_156465_5,k99_224667_1,k99_149499_9,k99_213814_57,k99_208883_1,k99_112177_1,…	12	194
MQ_MO_F08	MQ_MO_F08	k99_24502_1,k99_182473_2,k99_92991_1,k99_40683_36,k99_119917_8,k99_31573_7,k99_172810_1,k99_217590_1,k99_51021_1,k99_100757_2,k99_51180_1,k99_34079_1,k99_127862_2,k99_47222_7,k99_218809_13,k99_186393_30,k99_177173_4,k99_182994_106,k99_164805_1,k99_73796_1,k99_114095_24,k99_129919_1,k99_7728_1,k99_140586_3,k99_191626_1,k99_156465_5,k99_224667_1,k99_149499_9,k99_213814_57,k99_208883_1,k99_112177_1,…	10	194
PD_MO_F07	PD_MO_F07	k99_205521_2,k99_259131_1,k99_163165_1,k99_36852_101,k99_217097_1,k99_79515_1,k99_12754_1,k99_32421_1,k99_171762_1,k99_18952_1,k99_219036_2,k99_227380_1,k99_77791_1,k99_77791_2,k99_47436_1,k99_132964_6,k99_70133_169,k99_216135_1,k99_151985_1,k99_95790_6,k99_68340_2,k99_239531_3,k99_75683_1,k99_104804_18,k99_255197_1,k99_174158_3,k99_98119_21,k99_68191_1,k99_120029_1,k99_141699_1,k99_12747_20,k99_…	146	185
PS_MO_F07	PS_MO_F07	k99_205521_2,k99_259131_1,k99_163165_1,k99_36852_101,k99_217097_1,k99_79515_1,k99_12754_1,k99_32421_1,k99_171762_1,k99_18952_1,k99_219036_2,k99_227380_1,k99_77791_1,k99_77791_2,k99_47436_1,k99_132964_6,k99_70133_169,k99_216135_1,k99_151985_1,k99_95790_6,k99_68340_2,k99_239531_3,k99_75683_1,k99_104804_18,k99_255197_1,k99_174158_3,k99_98119_21,k99_68191_1,k99_120029_1,k99_141699_1,k99_12747_20,k99_…	118	185
PD_MO_F01	PD_MO_F01	k99_205521_2,k99_259131_1,k99_163165_1,k99_36852_101,k99_217097_1,k99_79515_1,k99_12754_1,k99_32421_1,k99_171762_1,k99_18952_1,k99_219036_2,k99_227380_1,k99_77791_1,k99_77791_2,k99_47436_1,k99_132964_6,k99_70133_169,k99_216135_1,k99_151985_1,k99_95790_6,k99_68340_2,k99_239531_3,k99_75683_1,k99_104804_18,k99_255197_1,k99_174158_3,k99_98119_21,k99_68191_1,k99_120029_1,k99_141699_1,k99_12747_20,k99_…	96	185
MQ_MO_F07	MQ_MO_F07	k99_205521_2,k99_259131_1,k99_163165_1,k99_36852_101,k99_217097_1,k99_79515_1,k99_12754_1,k99_32421_1,k99_171762_1,k99_18952_1,k99_219036_2,k99_227380_1,k99_77791_1,k99_77791_2,k99_47436_1,k99_132964_6,k99_70133_169,k99_216135_1,k99_151985_1,k99_95790_6,k99_68340_2,k99_239531_3,k99_75683_1,k99_104804_18,k99_255197_1,k99_174158_3,k99_98119_21,k99_68191_1,k99_120029_1,k99_141699_1,k99_12747_20,k99_…	80	185
PS_MO_F01	PS_MO_F01	k99_205521_2,k99_259131_1,k99_163165_1,k99_36852_101,k99_217097_1,k99_79515_1,k99_12754_1,k99_32421_1,k99_171762_1,k99_18952_1,k99_219036_2,k99_227380_1,k99_77791_1,k99_77791_2,k99_47436_1,k99_132964_6,k99_70133_169,k99_216135_1,k99_151985_1,k99_95790_6,k99_68340_2,k99_239531_3,k99_75683_1,k99_104804_18,k99_255197_1,k99_174158_3,k99_98119_21,k99_68191_1,k99_120029_1,k99_141699_1,k99_12747_20,k99_…	78	185
PD_MO_F06	PD_MO_F06	k99_205521_2,k99_259131_1,k99_163165_1,k99_36852_101,k99_217097_1,k99_79515_1,k99_12754_1,k99_32421_1,k99_171762_1,k99_18952_1,k99_219036_2,k99_227380_1,k99_77791_1,k99_77791_2,k99_47436_1,k99_132964_6,k99_70133_169,k99_216135_1,k99_151985_1,k99_95790_6,k99_68340_2,k99_239531_3,k99_75683_1,k99_104804_18,k99_255197_1,k99_174158_3,k99_98119_21,k99_68191_1,k99_120029_1,k99_141699_1,k99_12747_20,k99_…	52	185
PS_MO_F06	PS_MO_F06	k99_205521_2,k99_259131_1,k99_163165_1,k99_36852_101,k99_217097_1,k99_79515_1,k99_12754_1,k99_32421_1,k99_171762_1,k99_18952_1,k99_219036_2,k99_227380_1,k99_77791_1,k99_77791_2,k99_47436_1,k99_132964_6,k99_70133_169,k99_216135_1,k99_151985_1,k99_95790_6,k99_68340_2,k99_239531_3,k99_75683_1,k99_104804_18,k99_255197_1,k99_174158_3,k99_98119_21,k99_68191_1,k99_120029_1,k99_141699_1,k99_12747_20,k99_…	50	185
MPA_MO_F07	MPA_MO_F07	k99_205521_2,k99_259131_1,k99_163165_1,k99_36852_101,k99_217097_1,k99_79515_1,k99_12754_1,k99_32421_1,k99_171762_1,k99_18952_1,k99_219036_2,k99_227380_1,k99_77791_1,k99_77791_2,k99_47436_1,k99_132964_6,k99_70133_169,k99_216135_1,k99_151985_1,k99_95790_6,k99_68340_2,k99_239531_3,k99_75683_1,k99_104804_18,k99_255197_1,k99_174158_3,k99_98119_21,k99_68191_1,k99_120029_1,k99_141699_1,k99_12747_20,k99_…	43	185
MPA_MO_F01	MPA_MO_F01	k99_205521_2,k99_259131_1,k99_163165_1,k99_36852_101,k99_217097_1,k99_79515_1,k99_12754_1,k99_32421_1,k99_171762_1,k99_18952_1,k99_219036_2,k99_227380_1,k99_77791_1,k99_77791_2,k99_47436_1,k99_132964_6,k99_70133_169,k99_216135_1,k99_151985_1,k99_95790_6,k99_68340_2,k99_239531_3,k99_75683_1,k99_104804_18,k99_255197_1,k99_174158_3,k99_98119_21,k99_68191_1,k99_120029_1,k99_141699_1,k99_12747_20,k99_…	27	185
MQ_MO_F06	MQ_MO_F06	k99_205521_2,k99_259131_1,k99_163165_1,k99_36852_101,k99_217097_1,k99_79515_1,k99_12754_1,k99_32421_1,k99_171762_1,k99_18952_1,k99_219036_2,k99_227380_1,k99_77791_1,k99_77791_2,k99_47436_1,k99_132964_6,k99_70133_169,k99_216135_1,k99_151985_1,k99_95790_6,k99_68340_2,k99_239531_3,k99_75683_1,k99_104804_18,k99_255197_1,k99_174158_3,k99_98119_21,k99_68191_1,k99_120029_1,k99_141699_1,k99_12747_20,k99_…	24	185
MPA_MO_F06	MPA_MO_F06	k99_205521_2,k99_259131_1,k99_163165_1,k99_36852_101,k99_217097_1,k99_79515_1,k99_12754_1,k99_32421_1,k99_171762_1,k99_18952_1,k99_219036_2,k99_227380_1,k99_77791_1,k99_77791_2,k99_47436_1,k99_132964_6,k99_70133_169,k99_216135_1,k99_151985_1,k99_95790_6,k99_68340_2,k99_239531_3,k99_75683_1,k99_104804_18,k99_255197_1,k99_174158_3,k99_98119_21,k99_68191_1,k99_120029_1,k99_141699_1,k99_12747_20,k99_…	19	185
PS_MO_F08	PS_MO_F08	k99_205521_2,k99_259131_1,k99_163165_1,k99_36852_101,k99_217097_1,k99_79515_1,k99_12754_1,k99_32421_1,k99_171762_1,k99_18952_1,k99_219036_2,k99_227380_1,k99_77791_1,k99_77791_2,k99_47436_1,k99_132964_6,k99_70133_169,k99_216135_1,k99_151985_1,k99_95790_6,k99_68340_2,k99_239531_3,k99_75683_1,k99_104804_18,k99_255197_1,k99_174158_3,k99_98119_21,k99_68191_1,k99_120029_1,k99_141699_1,k99_12747_20,k99_…	18	185
MQ_MO_F01	MQ_MO_F01	k99_205521_2,k99_259131_1,k99_163165_1,k99_36852_101,k99_217097_1,k99_79515_1,k99_12754_1,k99_32421_1,k99_171762_1,k99_18952_1,k99_219036_2,k99_227380_1,k99_77791_1,k99_77791_2,k99_47436_1,k99_132964_6,k99_70133_169,k99_216135_1,k99_151985_1,k99_95790_6,k99_68340_2,k99_239531_3,k99_75683_1,k99_104804_18,k99_255197_1,k99_174158_3,k99_98119_21,k99_68191_1,k99_120029_1,k99_141699_1,k99_12747_20,k99_…	14	185
PD_MO_F08	PD_MO_F08	k99_205521_2,k99_259131_1,k99_163165_1,k99_36852_101,k99_217097_1,k99_79515_1,k99_12754_1,k99_32421_1,k99_171762_1,k99_18952_1,k99_219036_2,k99_227380_1,k99_77791_1,k99_77791_2,k99_47436_1,k99_132964_6,k99_70133_169,k99_216135_1,k99_151985_1,k99_95790_6,k99_68340_2,k99_239531_3,k99_75683_1,k99_104804_18,k99_255197_1,k99_174158_3,k99_98119_21,k99_68191_1,k99_120029_1,k99_141699_1,k99_12747_20,k99_…	12	185
MQ_MO_F07	MQ_MO_F07	k99_113966_23,k99_113966_21,k99_65221_3,k99_236567_2,k99_45806_1,k99_237826_1,k99_225656_1,k99_110336_2,k99_250364_1,k99_78007_2,k99_250364_3,k99_225445_7,k99_192968_2,k99_114068_1,k99_65624_4,k99_209712_2,k99_170309_42,k99_197910_20,k99_229534_10,k99_26474_18,k99_138400_1,k99_154295_4,k99_245877_1,k99_40130_1,k99_146710_2,k99_22779_14,k99_173087_1,k99_83891_6,k99_83891_8,k99_255386_2,k99_147131_…	700	176
PS_MO_F07	PS_MO_F07	k99_113966_23,k99_113966_21,k99_65221_3,k99_236567_2,k99_45806_1,k99_237826_1,k99_225656_1,k99_110336_2,k99_250364_1,k99_78007_2,k99_250364_3,k99_225445_7,k99_192968_2,k99_114068_1,k99_65624_4,k99_209712_2,k99_170309_42,k99_197910_20,k99_229534_10,k99_26474_18,k99_138400_1,k99_154295_4,k99_245877_1,k99_40130_1,k99_146710_2,k99_22779_14,k99_173087_1,k99_83891_6,k99_83891_8,k99_255386_2,k99_147131_…	694	176
PD_MO_F07	PD_MO_F07	k99_113966_23,k99_113966_21,k99_65221_3,k99_236567_2,k99_45806_1,k99_237826_1,k99_225656_1,k99_110336_2,k99_250364_1,k99_78007_2,k99_250364_3,k99_225445_7,k99_192968_2,k99_114068_1,k99_65624_4,k99_209712_2,k99_170309_42,k99_197910_20,k99_229534_10,k99_26474_18,k99_138400_1,k99_154295_4,k99_245877_1,k99_40130_1,k99_146710_2,k99_22779_14,k99_173087_1,k99_83891_6,k99_83891_8,k99_255386_2,k99_147131_…	544	176
PS_MO_F01	PS_MO_F01	k99_113966_23,k99_113966_21,k99_65221_3,k99_236567_2,k99_45806_1,k99_237826_1,k99_225656_1,k99_110336_2,k99_250364_1,k99_78007_2,k99_250364_3,k99_225445_7,k99_192968_2,k99_114068_1,k99_65624_4,k99_209712_2,k99_170309_42,k99_197910_20,k99_229534_10,k99_26474_18,k99_138400_1,k99_154295_4,k99_245877_1,k99_40130_1,k99_146710_2,k99_22779_14,k99_173087_1,k99_83891_6,k99_83891_8,k99_255386_2,k99_147131_…	468	176
PD_MO_F01	PD_MO_F01	k99_113966_23,k99_113966_21,k99_65221_3,k99_236567_2,k99_45806_1,k99_237826_1,k99_225656_1,k99_110336_2,k99_250364_1,k99_78007_2,k99_250364_3,k99_225445_7,k99_192968_2,k99_114068_1,k99_65624_4,k99_209712_2,k99_170309_42,k99_197910_20,k99_229534_10,k99_26474_18,k99_138400_1,k99_154295_4,k99_245877_1,k99_40130_1,k99_146710_2,k99_22779_14,k99_173087_1,k99_83891_6,k99_83891_8,k99_255386_2,k99_147131_…	380	176
PS_MO_F06	PS_MO_F06	k99_113966_23,k99_113966_21,k99_65221_3,k99_236567_2,k99_45806_1,k99_237826_1,k99_225656_1,k99_110336_2,k99_250364_1,k99_78007_2,k99_250364_3,k99_225445_7,k99_192968_2,k99_114068_1,k99_65624_4,k99_209712_2,k99_170309_42,k99_197910_20,k99_229534_10,k99_26474_18,k99_138400_1,k99_154295_4,k99_245877_1,k99_40130_1,k99_146710_2,k99_22779_14,k99_173087_1,k99_83891_6,k99_83891_8,k99_255386_2,k99_147131_…	336	176
PD_MO_F06	PD_MO_F06	k99_113966_23,k99_113966_21,k99_65221_3,k99_236567_2,k99_45806_1,k99_237826_1,k99_225656_1,k99_110336_2,k99_250364_1,k99_78007_2,k99_250364_3,k99_225445_7,k99_192968_2,k99_114068_1,k99_65624_4,k99_209712_2,k99_170309_42,k99_197910_20,k99_229534_10,k99_26474_18,k99_138400_1,k99_154295_4,k99_245877_1,k99_40130_1,k99_146710_2,k99_22779_14,k99_173087_1,k99_83891_6,k99_83891_8,k99_255386_2,k99_147131_…	262	176
MPA_MO_F07	MPA_MO_F07	k99_113966_23,k99_113966_21,k99_65221_3,k99_236567_2,k99_45806_1,k99_237826_1,k99_225656_1,k99_110336_2,k99_250364_1,k99_78007_2,k99_250364_3,k99_225445_7,k99_192968_2,k99_114068_1,k99_65624_4,k99_209712_2,k99_170309_42,k99_197910_20,k99_229534_10,k99_26474_18,k99_138400_1,k99_154295_4,k99_245877_1,k99_40130_1,k99_146710_2,k99_22779_14,k99_173087_1,k99_83891_6,k99_83891_8,k99_255386_2,k99_147131_…	189	176
MQ_MO_F01	MQ_MO_F01	k99_113966_23,k99_113966_21,k99_65221_3,k99_236567_2,k99_45806_1,k99_237826_1,k99_225656_1,k99_110336_2,k99_250364_1,k99_78007_2,k99_250364_3,k99_225445_7,k99_192968_2,k99_114068_1,k99_65624_4,k99_209712_2,k99_170309_42,k99_197910_20,k99_229534_10,k99_26474_18,k99_138400_1,k99_154295_4,k99_245877_1,k99_40130_1,k99_146710_2,k99_22779_14,k99_173087_1,k99_83891_6,k99_83891_8,k99_255386_2,k99_147131_…	186	176
MQ_MO_F06	MQ_MO_F06	k99_113966_23,k99_113966_21,k99_65221_3,k99_236567_2,k99_45806_1,k99_237826_1,k99_225656_1,k99_110336_2,k99_250364_1,k99_78007_2,k99_250364_3,k99_225445_7,k99_192968_2,k99_114068_1,k99_65624_4,k99_209712_2,k99_170309_42,k99_197910_20,k99_229534_10,k99_26474_18,k99_138400_1,k99_154295_4,k99_245877_1,k99_40130_1,k99_146710_2,k99_22779_14,k99_173087_1,k99_83891_6,k99_83891_8,k99_255386_2,k99_147131_…	168	176
PD_MO_F07	PD_MO_F07	k99_106905_2,k99_11338_130,k99_92730_19,k99_215971_1,k99_104285_1,k99_87973_3,k99_12163_1,k99_123766_4,k99_213746_8,k99_71955_89,k99_78809_1,k99_120236_3,k99_123691_3,k99_140685_41,k99_1228_29,k99_47327_8,k99_98311_18,k99_17914_6,k99_238363_3,k99_250539_55,k99_39501_39,k99_115799_1,k99_199984_6,k99_112593_16,k99_234785_58,k99_30629_1,k99_145851_4,k99_80177_12,k99_230456_1,k99_85077_9,k99_173712_1…	152	176
PD_MO_F01	PD_MO_F01	k99_106905_2,k99_11338_130,k99_92730_19,k99_215971_1,k99_104285_1,k99_87973_3,k99_12163_1,k99_123766_4,k99_213746_8,k99_71955_89,k99_78809_1,k99_120236_3,k99_123691_3,k99_140685_41,k99_1228_29,k99_47327_8,k99_98311_18,k99_17914_6,k99_238363_3,k99_250539_55,k99_39501_39,k99_115799_1,k99_199984_6,k99_112593_16,k99_234785_58,k99_30629_1,k99_145851_4,k99_80177_12,k99_230456_1,k99_85077_9,k99_173712_1…	152	176
PS_MO_F01	PS_MO_F01	k99_106905_2,k99_11338_130,k99_92730_19,k99_215971_1,k99_104285_1,k99_87973_3,k99_12163_1,k99_123766_4,k99_213746_8,k99_71955_89,k99_78809_1,k99_120236_3,k99_123691_3,k99_140685_41,k99_1228_29,k99_47327_8,k99_98311_18,k99_17914_6,k99_238363_3,k99_250539_55,k99_39501_39,k99_115799_1,k99_199984_6,k99_112593_16,k99_234785_58,k99_30629_1,k99_145851_4,k99_80177_12,k99_230456_1,k99_85077_9,k99_173712_1…	148	176
MPA_MO_F01	MPA_MO_F01	k99_113966_23,k99_113966_21,k99_65221_3,k99_236567_2,k99_45806_1,k99_237826_1,k99_225656_1,k99_110336_2,k99_250364_1,k99_78007_2,k99_250364_3,k99_225445_7,k99_192968_2,k99_114068_1,k99_65624_4,k99_209712_2,k99_170309_42,k99_197910_20,k99_229534_10,k99_26474_18,k99_138400_1,k99_154295_4,k99_245877_1,k99_40130_1,k99_146710_2,k99_22779_14,k99_173087_1,k99_83891_6,k99_83891_8,k99_255386_2,k99_147131_…	143	176
PS_MO_F07	PS_MO_F07	k99_106905_2,k99_11338_130,k99_92730_19,k99_215971_1,k99_104285_1,k99_87973_3,k99_12163_1,k99_123766_4,k99_213746_8,k99_71955_89,k99_78809_1,k99_120236_3,k99_123691_3,k99_140685_41,k99_1228_29,k99_47327_8,k99_98311_18,k99_17914_6,k99_238363_3,k99_250539_55,k99_39501_39,k99_115799_1,k99_199984_6,k99_112593_16,k99_234785_58,k99_30629_1,k99_145851_4,k99_80177_12,k99_230456_1,k99_85077_9,k99_173712_1…	122	176
MQ_MO_F07	MQ_MO_F07	k99_106905_2,k99_11338_130,k99_92730_19,k99_215971_1,k99_104285_1,k99_87973_3,k99_12163_1,k99_123766_4,k99_213746_8,k99_71955_89,k99_78809_1,k99_120236_3,k99_123691_3,k99_140685_41,k99_1228_29,k99_47327_8,k99_98311_18,k99_17914_6,k99_238363_3,k99_250539_55,k99_39501_39,k99_115799_1,k99_199984_6,k99_112593_16,k99_234785_58,k99_30629_1,k99_145851_4,k99_80177_12,k99_230456_1,k99_85077_9,k99_173712_1…	118	176
PS_MO_F08	PS_MO_F08	k99_113966_23,k99_113966_21,k99_65221_3,k99_236567_2,k99_45806_1,k99_237826_1,k99_225656_1,k99_110336_2,k99_250364_1,k99_78007_2,k99_250364_3,k99_225445_7,k99_192968_2,k99_114068_1,k99_65624_4,k99_209712_2,k99_170309_42,k99_197910_20,k99_229534_10,k99_26474_18,k99_138400_1,k99_154295_4,k99_245877_1,k99_40130_1,k99_146710_2,k99_22779_14,k99_173087_1,k99_83891_6,k99_83891_8,k99_255386_2,k99_147131_…	112	176
MPA_MO_F06	MPA_MO_F06	k99_113966_23,k99_113966_21,k99_65221_3,k99_236567_2,k99_45806_1,k99_237826_1,k99_225656_1,k99_110336_2,k99_250364_1,k99_78007_2,k99_250364_3,k99_225445_7,k99_192968_2,k99_114068_1,k99_65624_4,k99_209712_2,k99_170309_42,k99_197910_20,k99_229534_10,k99_26474_18,k99_138400_1,k99_154295_4,k99_245877_1,k99_40130_1,k99_146710_2,k99_22779_14,k99_173087_1,k99_83891_6,k99_83891_8,k99_255386_2,k99_147131_…	104	176
PS_MO_F06	PS_MO_F06	k99_106905_2,k99_11338_130,k99_92730_19,k99_215971_1,k99_104285_1,k99_87973_3,k99_12163_1,k99_123766_4,k99_213746_8,k99_71955_89,k99_78809_1,k99_120236_3,k99_123691_3,k99_140685_41,k99_1228_29,k99_47327_8,k99_98311_18,k99_17914_6,k99_238363_3,k99_250539_55,k99_39501_39,k99_115799_1,k99_199984_6,k99_112593_16,k99_234785_58,k99_30629_1,k99_145851_4,k99_80177_12,k99_230456_1,k99_85077_9,k99_173712_1…	72	176
PD_MO_F06	PD_MO_F06	k99_106905_2,k99_11338_130,k99_92730_19,k99_215971_1,k99_104285_1,k99_87973_3,k99_12163_1,k99_123766_4,k99_213746_8,k99_71955_89,k99_78809_1,k99_120236_3,k99_123691_3,k99_140685_41,k99_1228_29,k99_47327_8,k99_98311_18,k99_17914_6,k99_238363_3,k99_250539_55,k99_39501_39,k99_115799_1,k99_199984_6,k99_112593_16,k99_234785_58,k99_30629_1,k99_145851_4,k99_80177_12,k99_230456_1,k99_85077_9,k99_173712_1…	62	176
PD_MO_F08	PD_MO_F08	k99_113966_23,k99_113966_21,k99_65221_3,k99_236567_2,k99_45806_1,k99_237826_1,k99_225656_1,k99_110336_2,k99_250364_1,k99_78007_2,k99_250364_3,k99_225445_7,k99_192968_2,k99_114068_1,k99_65624_4,k99_209712_2,k99_170309_42,k99_197910_20,k99_229534_10,k99_26474_18,k99_138400_1,k99_154295_4,k99_245877_1,k99_40130_1,k99_146710_2,k99_22779_14,k99_173087_1,k99_83891_6,k99_83891_8,k99_255386_2,k99_147131_…	56	176
MQ_MO_F01	MQ_MO_F01	k99_106905_2,k99_11338_130,k99_92730_19,k99_215971_1,k99_104285_1,k99_87973_3,k99_12163_1,k99_123766_4,k99_213746_8,k99_71955_89,k99_78809_1,k99_120236_3,k99_123691_3,k99_140685_41,k99_1228_29,k99_47327_8,k99_98311_18,k99_17914_6,k99_238363_3,k99_250539_55,k99_39501_39,k99_115799_1,k99_199984_6,k99_112593_16,k99_234785_58,k99_30629_1,k99_145851_4,k99_80177_12,k99_230456_1,k99_85077_9,k99_173712_1…	52	176
MPA_MO_F01	MPA_MO_F01	k99_106905_2,k99_11338_130,k99_92730_19,k99_215971_1,k99_104285_1,k99_87973_3,k99_12163_1,k99_123766_4,k99_213746_8,k99_71955_89,k99_78809_1,k99_120236_3,k99_123691_3,k99_140685_41,k99_1228_29,k99_47327_8,k99_98311_18,k99_17914_6,k99_238363_3,k99_250539_55,k99_39501_39,k99_115799_1,k99_199984_6,k99_112593_16,k99_234785_58,k99_30629_1,k99_145851_4,k99_80177_12,k99_230456_1,k99_85077_9,k99_173712_1…	48	176
MPA_MO_F07	MPA_MO_F07	k99_106905_2,k99_11338_130,k99_92730_19,k99_215971_1,k99_104285_1,k99_87973_3,k99_12163_1,k99_123766_4,k99_213746_8,k99_71955_89,k99_78809_1,k99_120236_3,k99_123691_3,k99_140685_41,k99_1228_29,k99_47327_8,k99_98311_18,k99_17914_6,k99_238363_3,k99_250539_55,k99_39501_39,k99_115799_1,k99_199984_6,k99_112593_16,k99_234785_58,k99_30629_1,k99_145851_4,k99_80177_12,k99_230456_1,k99_85077_9,k99_173712_1…	43	176
PD_MO_F08	PD_MO_F08	k99_106905_2,k99_11338_130,k99_92730_19,k99_215971_1,k99_104285_1,k99_87973_3,k99_12163_1,k99_123766_4,k99_213746_8,k99_71955_89,k99_78809_1,k99_120236_3,k99_123691_3,k99_140685_41,k99_1228_29,k99_47327_8,k99_98311_18,k99_17914_6,k99_238363_3,k99_250539_55,k99_39501_39,k99_115799_1,k99_199984_6,k99_112593_16,k99_234785_58,k99_30629_1,k99_145851_4,k99_80177_12,k99_230456_1,k99_85077_9,k99_173712_1…	36	176
MQ_MO_F06	MQ_MO_F06	k99_106905_2,k99_11338_130,k99_92730_19,k99_215971_1,k99_104285_1,k99_87973_3,k99_12163_1,k99_123766_4,k99_213746_8,k99_71955_89,k99_78809_1,k99_120236_3,k99_123691_3,k99_140685_41,k99_1228_29,k99_47327_8,k99_98311_18,k99_17914_6,k99_238363_3,k99_250539_55,k99_39501_39,k99_115799_1,k99_199984_6,k99_112593_16,k99_234785_58,k99_30629_1,k99_145851_4,k99_80177_12,k99_230456_1,k99_85077_9,k99_173712_1…	34	176
MPA_MO_F06	MPA_MO_F06	k99_106905_2,k99_11338_130,k99_92730_19,k99_215971_1,k99_104285_1,k99_87973_3,k99_12163_1,k99_123766_4,k99_213746_8,k99_71955_89,k99_78809_1,k99_120236_3,k99_123691_3,k99_140685_41,k99_1228_29,k99_47327_8,k99_98311_18,k99_17914_6,k99_238363_3,k99_250539_55,k99_39501_39,k99_115799_1,k99_199984_6,k99_112593_16,k99_234785_58,k99_30629_1,k99_145851_4,k99_80177_12,k99_230456_1,k99_85077_9,k99_173712_1…	22	176
PS_MO_F08	PS_MO_F08	k99_106905_2,k99_11338_130,k99_92730_19,k99_215971_1,k99_104285_1,k99_87973_3,k99_12163_1,k99_123766_4,k99_213746_8,k99_71955_89,k99_78809_1,k99_120236_3,k99_123691_3,k99_140685_41,k99_1228_29,k99_47327_8,k99_98311_18,k99_17914_6,k99_238363_3,k99_250539_55,k99_39501_39,k99_115799_1,k99_199984_6,k99_112593_16,k99_234785_58,k99_30629_1,k99_145851_4,k99_80177_12,k99_230456_1,k99_85077_9,k99_173712_1…	20	176
MQ_MO_F08	MQ_MO_F08	k99_113966_23,k99_113966_21,k99_65221_3,k99_236567_2,k99_45806_1,k99_237826_1,k99_225656_1,k99_110336_2,k99_250364_1,k99_78007_2,k99_250364_3,k99_225445_7,k99_192968_2,k99_114068_1,k99_65624_4,k99_209712_2,k99_170309_42,k99_197910_20,k99_229534_10,k99_26474_18,k99_138400_1,k99_154295_4,k99_245877_1,k99_40130_1,k99_146710_2,k99_22779_14,k99_173087_1,k99_83891_6,k99_83891_8,k99_255386_2,k99_147131_…	20	176
MPA_MO_F08	MPA_MO_F08	k99_113966_23,k99_113966_21,k99_65221_3,k99_236567_2,k99_45806_1,k99_237826_1,k99_225656_1,k99_110336_2,k99_250364_1,k99_78007_2,k99_250364_3,k99_225445_7,k99_192968_2,k99_114068_1,k99_65624_4,k99_209712_2,k99_170309_42,k99_197910_20,k99_229534_10,k99_26474_18,k99_138400_1,k99_154295_4,k99_245877_1,k99_40130_1,k99_146710_2,k99_22779_14,k99_173087_1,k99_83891_6,k99_83891_8,k99_255386_2,k99_147131_…	14	176
MQ_MO_F08	MQ_MO_F08	k99_106905_2,k99_11338_130,k99_92730_19,k99_215971_1,k99_104285_1,k99_87973_3,k99_12163_1,k99_123766_4,k99_213746_8,k99_71955_89,k99_78809_1,k99_120236_3,k99_123691_3,k99_140685_41,k99_1228_29,k99_47327_8,k99_98311_18,k99_17914_6,k99_238363_3,k99_250539_55,k99_39501_39,k99_115799_1,k99_199984_6,k99_112593_16,k99_234785_58,k99_30629_1,k99_145851_4,k99_80177_12,k99_230456_1,k99_85077_9,k99_173712_1…	8	176
MPA_MO_F08	MPA_MO_F08	k99_106905_2,k99_11338_130,k99_92730_19,k99_215971_1,k99_104285_1,k99_87973_3,k99_12163_1,k99_123766_4,k99_213746_8,k99_71955_89,k99_78809_1,k99_120236_3,k99_123691_3,k99_140685_41,k99_1228_29,k99_47327_8,k99_98311_18,k99_17914_6,k99_238363_3,k99_250539_55,k99_39501_39,k99_115799_1,k99_199984_6,k99_112593_16,k99_234785_58,k99_30629_1,k99_145851_4,k99_80177_12,k99_230456_1,k99_85077_9,k99_173712_1…	3	176
PS_MO_F01	PS_MO_F01	k99_215971_3,k99_253239_3,k99_85077_11,k99_130460_11,k99_34998_3,k99_11338_132,k99_135289_1,k99_256422_1,k99_142136_1,k99_213746_5,k99_7162_1,k99_123766_6,k99_84834_1,k99_17914_8,k99_98311_16,k99_118888_4,k99_250539_57,k99_197635_2,k99_228957_2,k99_199984_4,k99_112593_14,k99_73234_1,k99_221070_2,k99_89747_1,k99_209435_45,k99_80177_14,k99_234785_56,k99_109226_1,k99_28245_8,k99_171547_1,k99_57781_1…	388	174
PD_MO_F01	PD_MO_F01	k99_215971_3,k99_253239_3,k99_85077_11,k99_130460_11,k99_34998_3,k99_11338_132,k99_135289_1,k99_256422_1,k99_142136_1,k99_213746_5,k99_7162_1,k99_123766_6,k99_84834_1,k99_17914_8,k99_98311_16,k99_118888_4,k99_250539_57,k99_197635_2,k99_228957_2,k99_199984_4,k99_112593_14,k99_73234_1,k99_221070_2,k99_89747_1,k99_209435_45,k99_80177_14,k99_234785_56,k99_109226_1,k99_28245_8,k99_171547_1,k99_57781_1…	382	174
PS_MO_F07	PS_MO_F07	k99_215971_3,k99_253239_3,k99_85077_11,k99_130460_11,k99_34998_3,k99_11338_132,k99_135289_1,k99_256422_1,k99_142136_1,k99_213746_5,k99_7162_1,k99_123766_6,k99_84834_1,k99_17914_8,k99_98311_16,k99_118888_4,k99_250539_57,k99_197635_2,k99_228957_2,k99_199984_4,k99_112593_14,k99_73234_1,k99_221070_2,k99_89747_1,k99_209435_45,k99_80177_14,k99_234785_56,k99_109226_1,k99_28245_8,k99_171547_1,k99_57781_1…	326	174
PS_MO_F07	PS_MO_F07	k99_46851_5,k99_79225_1,k99_73534_18,k99_79225_2,k99_9316_2,k99_78298_5,k99_162102_10,k99_162102_11,k99_155357_155,k99_78298_4,k99_183713_1,k99_254611_1,k99_61284_22,k99_153751_1,k99_194275_28,k99_239453_1,k99_61284_23,k99_73106_2,k99_73106_3,k99_188233_3,k99_155570_2,k99_52744_1,k99_36417_1,k99_169407_3,k99_227407_15,k99_255348_1,k99_164573_14,k99_11608_1,k99_85808_42,k99_87170_1,k99_123069_2,k9…	306	174
MQ_MO_F07	MQ_MO_F07	k99_215971_3,k99_253239_3,k99_85077_11,k99_130460_11,k99_34998_3,k99_11338_132,k99_135289_1,k99_256422_1,k99_142136_1,k99_213746_5,k99_7162_1,k99_123766_6,k99_84834_1,k99_17914_8,k99_98311_16,k99_118888_4,k99_250539_57,k99_197635_2,k99_228957_2,k99_199984_4,k99_112593_14,k99_73234_1,k99_221070_2,k99_89747_1,k99_209435_45,k99_80177_14,k99_234785_56,k99_109226_1,k99_28245_8,k99_171547_1,k99_57781_1…	290	174
PD_MO_F07	PD_MO_F07	k99_215971_3,k99_253239_3,k99_85077_11,k99_130460_11,k99_34998_3,k99_11338_132,k99_135289_1,k99_256422_1,k99_142136_1,k99_213746_5,k99_7162_1,k99_123766_6,k99_84834_1,k99_17914_8,k99_98311_16,k99_118888_4,k99_250539_57,k99_197635_2,k99_228957_2,k99_199984_4,k99_112593_14,k99_73234_1,k99_221070_2,k99_89747_1,k99_209435_45,k99_80177_14,k99_234785_56,k99_109226_1,k99_28245_8,k99_171547_1,k99_57781_1…	288	174
PD_MO_F07	PD_MO_F07	k99_46851_5,k99_79225_1,k99_73534_18,k99_79225_2,k99_9316_2,k99_78298_5,k99_162102_10,k99_162102_11,k99_155357_155,k99_78298_4,k99_183713_1,k99_254611_1,k99_61284_22,k99_153751_1,k99_194275_28,k99_239453_1,k99_61284_23,k99_73106_2,k99_73106_3,k99_188233_3,k99_155570_2,k99_52744_1,k99_36417_1,k99_169407_3,k99_227407_15,k99_255348_1,k99_164573_14,k99_11608_1,k99_85808_42,k99_87170_1,k99_123069_2,k9…	244	174
MQ_MO_F07	MQ_MO_F07	k99_46851_5,k99_79225_1,k99_73534_18,k99_79225_2,k99_9316_2,k99_78298_5,k99_162102_10,k99_162102_11,k99_155357_155,k99_78298_4,k99_183713_1,k99_254611_1,k99_61284_22,k99_153751_1,k99_194275_28,k99_239453_1,k99_61284_23,k99_73106_2,k99_73106_3,k99_188233_3,k99_155570_2,k99_52744_1,k99_36417_1,k99_169407_3,k99_227407_15,k99_255348_1,k99_164573_14,k99_11608_1,k99_85808_42,k99_87170_1,k99_123069_2,k9…	242	174
PS_MO_F01	PS_MO_F01	k99_46851_5,k99_79225_1,k99_73534_18,k99_79225_2,k99_9316_2,k99_78298_5,k99_162102_10,k99_162102_11,k99_155357_155,k99_78298_4,k99_183713_1,k99_254611_1,k99_61284_22,k99_153751_1,k99_194275_28,k99_239453_1,k99_61284_23,k99_73106_2,k99_73106_3,k99_188233_3,k99_155570_2,k99_52744_1,k99_36417_1,k99_169407_3,k99_227407_15,k99_255348_1,k99_164573_14,k99_11608_1,k99_85808_42,k99_87170_1,k99_123069_2,k9…	214	174
PS_MO_F06	PS_MO_F06	k99_215971_3,k99_253239_3,k99_85077_11,k99_130460_11,k99_34998_3,k99_11338_132,k99_135289_1,k99_256422_1,k99_142136_1,k99_213746_5,k99_7162_1,k99_123766_6,k99_84834_1,k99_17914_8,k99_98311_16,k99_118888_4,k99_250539_57,k99_197635_2,k99_228957_2,k99_199984_4,k99_112593_14,k99_73234_1,k99_221070_2,k99_89747_1,k99_209435_45,k99_80177_14,k99_234785_56,k99_109226_1,k99_28245_8,k99_171547_1,k99_57781_1…	212	174
PD_MO_F06	PD_MO_F06	k99_215971_3,k99_253239_3,k99_85077_11,k99_130460_11,k99_34998_3,k99_11338_132,k99_135289_1,k99_256422_1,k99_142136_1,k99_213746_5,k99_7162_1,k99_123766_6,k99_84834_1,k99_17914_8,k99_98311_16,k99_118888_4,k99_250539_57,k99_197635_2,k99_228957_2,k99_199984_4,k99_112593_14,k99_73234_1,k99_221070_2,k99_89747_1,k99_209435_45,k99_80177_14,k99_234785_56,k99_109226_1,k99_28245_8,k99_171547_1,k99_57781_1…	206	174
PD_MO_F01	PD_MO_F01	k99_46851_5,k99_79225_1,k99_73534_18,k99_79225_2,k99_9316_2,k99_78298_5,k99_162102_10,k99_162102_11,k99_155357_155,k99_78298_4,k99_183713_1,k99_254611_1,k99_61284_22,k99_153751_1,k99_194275_28,k99_239453_1,k99_61284_23,k99_73106_2,k99_73106_3,k99_188233_3,k99_155570_2,k99_52744_1,k99_36417_1,k99_169407_3,k99_227407_15,k99_255348_1,k99_164573_14,k99_11608_1,k99_85808_42,k99_87170_1,k99_123069_2,k9…	194	174
PS_MO_F06	PS_MO_F06	k99_46851_5,k99_79225_1,k99_73534_18,k99_79225_2,k99_9316_2,k99_78298_5,k99_162102_10,k99_162102_11,k99_155357_155,k99_78298_4,k99_183713_1,k99_254611_1,k99_61284_22,k99_153751_1,k99_194275_28,k99_239453_1,k99_61284_23,k99_73106_2,k99_73106_3,k99_188233_3,k99_155570_2,k99_52744_1,k99_36417_1,k99_169407_3,k99_227407_15,k99_255348_1,k99_164573_14,k99_11608_1,k99_85808_42,k99_87170_1,k99_123069_2,k9…	164	174
MPA_MO_F01	MPA_MO_F01	k99_215971_3,k99_253239_3,k99_85077_11,k99_130460_11,k99_34998_3,k99_11338_132,k99_135289_1,k99_256422_1,k99_142136_1,k99_213746_5,k99_7162_1,k99_123766_6,k99_84834_1,k99_17914_8,k99_98311_16,k99_118888_4,k99_250539_57,k99_197635_2,k99_228957_2,k99_199984_4,k99_112593_14,k99_73234_1,k99_221070_2,k99_89747_1,k99_209435_45,k99_80177_14,k99_234785_56,k99_109226_1,k99_28245_8,k99_171547_1,k99_57781_1…	140	174
MPA_MO_F07	MPA_MO_F07	k99_215971_3,k99_253239_3,k99_85077_11,k99_130460_11,k99_34998_3,k99_11338_132,k99_135289_1,k99_256422_1,k99_142136_1,k99_213746_5,k99_7162_1,k99_123766_6,k99_84834_1,k99_17914_8,k99_98311_16,k99_118888_4,k99_250539_57,k99_197635_2,k99_228957_2,k99_199984_4,k99_112593_14,k99_73234_1,k99_221070_2,k99_89747_1,k99_209435_45,k99_80177_14,k99_234785_56,k99_109226_1,k99_28245_8,k99_171547_1,k99_57781_1…	138	174
PD_MO_F06	PD_MO_F06	k99_46851_5,k99_79225_1,k99_73534_18,k99_79225_2,k99_9316_2,k99_78298_5,k99_162102_10,k99_162102_11,k99_155357_155,k99_78298_4,k99_183713_1,k99_254611_1,k99_61284_22,k99_153751_1,k99_194275_28,k99_239453_1,k99_61284_23,k99_73106_2,k99_73106_3,k99_188233_3,k99_155570_2,k99_52744_1,k99_36417_1,k99_169407_3,k99_227407_15,k99_255348_1,k99_164573_14,k99_11608_1,k99_85808_42,k99_87170_1,k99_123069_2,k9…	134	174
MQ_MO_F01	MQ_MO_F01	k99_215971_3,k99_253239_3,k99_85077_11,k99_130460_11,k99_34998_3,k99_11338_132,k99_135289_1,k99_256422_1,k99_142136_1,k99_213746_5,k99_7162_1,k99_123766_6,k99_84834_1,k99_17914_8,k99_98311_16,k99_118888_4,k99_250539_57,k99_197635_2,k99_228957_2,k99_199984_4,k99_112593_14,k99_73234_1,k99_221070_2,k99_89747_1,k99_209435_45,k99_80177_14,k99_234785_56,k99_109226_1,k99_28245_8,k99_171547_1,k99_57781_1…	132	174
MQ_MO_F06	MQ_MO_F06	k99_215971_3,k99_253239_3,k99_85077_11,k99_130460_11,k99_34998_3,k99_11338_132,k99_135289_1,k99_256422_1,k99_142136_1,k99_213746_5,k99_7162_1,k99_123766_6,k99_84834_1,k99_17914_8,k99_98311_16,k99_118888_4,k99_250539_57,k99_197635_2,k99_228957_2,k99_199984_4,k99_112593_14,k99_73234_1,k99_221070_2,k99_89747_1,k99_209435_45,k99_80177_14,k99_234785_56,k99_109226_1,k99_28245_8,k99_171547_1,k99_57781_1…	112	174
MPA_MO_F06	MPA_MO_F06	k99_215971_3,k99_253239_3,k99_85077_11,k99_130460_11,k99_34998_3,k99_11338_132,k99_135289_1,k99_256422_1,k99_142136_1,k99_213746_5,k99_7162_1,k99_123766_6,k99_84834_1,k99_17914_8,k99_98311_16,k99_118888_4,k99_250539_57,k99_197635_2,k99_228957_2,k99_199984_4,k99_112593_14,k99_73234_1,k99_221070_2,k99_89747_1,k99_209435_45,k99_80177_14,k99_234785_56,k99_109226_1,k99_28245_8,k99_171547_1,k99_57781_1…	99	174
MPA_MO_F07	MPA_MO_F07	k99_46851_5,k99_79225_1,k99_73534_18,k99_79225_2,k99_9316_2,k99_78298_5,k99_162102_10,k99_162102_11,k99_155357_155,k99_78298_4,k99_183713_1,k99_254611_1,k99_61284_22,k99_153751_1,k99_194275_28,k99_239453_1,k99_61284_23,k99_73106_2,k99_73106_3,k99_188233_3,k99_155570_2,k99_52744_1,k99_36417_1,k99_169407_3,k99_227407_15,k99_255348_1,k99_164573_14,k99_11608_1,k99_85808_42,k99_87170_1,k99_123069_2,k9…	91	174
MQ_MO_F06	MQ_MO_F06	k99_46851_5,k99_79225_1,k99_73534_18,k99_79225_2,k99_9316_2,k99_78298_5,k99_162102_10,k99_162102_11,k99_155357_155,k99_78298_4,k99_183713_1,k99_254611_1,k99_61284_22,k99_153751_1,k99_194275_28,k99_239453_1,k99_61284_23,k99_73106_2,k99_73106_3,k99_188233_3,k99_155570_2,k99_52744_1,k99_36417_1,k99_169407_3,k99_227407_15,k99_255348_1,k99_164573_14,k99_11608_1,k99_85808_42,k99_87170_1,k99_123069_2,k9…	90	174
MQ_MO_F01	MQ_MO_F01	k99_46851_5,k99_79225_1,k99_73534_18,k99_79225_2,k99_9316_2,k99_78298_5,k99_162102_10,k99_162102_11,k99_155357_155,k99_78298_4,k99_183713_1,k99_254611_1,k99_61284_22,k99_153751_1,k99_194275_28,k99_239453_1,k99_61284_23,k99_73106_2,k99_73106_3,k99_188233_3,k99_155570_2,k99_52744_1,k99_36417_1,k99_169407_3,k99_227407_15,k99_255348_1,k99_164573_14,k99_11608_1,k99_85808_42,k99_87170_1,k99_123069_2,k9…	84	174
PS_MO_F08	PS_MO_F08	k99_215971_3,k99_253239_3,k99_85077_11,k99_130460_11,k99_34998_3,k99_11338_132,k99_135289_1,k99_256422_1,k99_142136_1,k99_213746_5,k99_7162_1,k99_123766_6,k99_84834_1,k99_17914_8,k99_98311_16,k99_118888_4,k99_250539_57,k99_197635_2,k99_228957_2,k99_199984_4,k99_112593_14,k99_73234_1,k99_221070_2,k99_89747_1,k99_209435_45,k99_80177_14,k99_234785_56,k99_109226_1,k99_28245_8,k99_171547_1,k99_57781_1…	70	174
MPA_MO_F01	MPA_MO_F01	k99_46851_5,k99_79225_1,k99_73534_18,k99_79225_2,k99_9316_2,k99_78298_5,k99_162102_10,k99_162102_11,k99_155357_155,k99_78298_4,k99_183713_1,k99_254611_1,k99_61284_22,k99_153751_1,k99_194275_28,k99_239453_1,k99_61284_23,k99_73106_2,k99_73106_3,k99_188233_3,k99_155570_2,k99_52744_1,k99_36417_1,k99_169407_3,k99_227407_15,k99_255348_1,k99_164573_14,k99_11608_1,k99_85808_42,k99_87170_1,k99_123069_2,k9…	63	174
MPA_MO_F06	MPA_MO_F06	k99_46851_5,k99_79225_1,k99_73534_18,k99_79225_2,k99_9316_2,k99_78298_5,k99_162102_10,k99_162102_11,k99_155357_155,k99_78298_4,k99_183713_1,k99_254611_1,k99_61284_22,k99_153751_1,k99_194275_28,k99_239453_1,k99_61284_23,k99_73106_2,k99_73106_3,k99_188233_3,k99_155570_2,k99_52744_1,k99_36417_1,k99_169407_3,k99_227407_15,k99_255348_1,k99_164573_14,k99_11608_1,k99_85808_42,k99_87170_1,k99_123069_2,k9…	63	174
PS_MO_F08	PS_MO_F08	k99_46851_5,k99_79225_1,k99_73534_18,k99_79225_2,k99_9316_2,k99_78298_5,k99_162102_10,k99_162102_11,k99_155357_155,k99_78298_4,k99_183713_1,k99_254611_1,k99_61284_22,k99_153751_1,k99_194275_28,k99_239453_1,k99_61284_23,k99_73106_2,k99_73106_3,k99_188233_3,k99_155570_2,k99_52744_1,k99_36417_1,k99_169407_3,k99_227407_15,k99_255348_1,k99_164573_14,k99_11608_1,k99_85808_42,k99_87170_1,k99_123069_2,k9…	54	174
PD_MO_F08	PD_MO_F08	k99_215971_3,k99_253239_3,k99_85077_11,k99_130460_11,k99_34998_3,k99_11338_132,k99_135289_1,k99_256422_1,k99_142136_1,k99_213746_5,k99_7162_1,k99_123766_6,k99_84834_1,k99_17914_8,k99_98311_16,k99_118888_4,k99_250539_57,k99_197635_2,k99_228957_2,k99_199984_4,k99_112593_14,k99_73234_1,k99_221070_2,k99_89747_1,k99_209435_45,k99_80177_14,k99_234785_56,k99_109226_1,k99_28245_8,k99_171547_1,k99_57781_1…	40	174
PD_MO_F08	PD_MO_F08	k99_46851_5,k99_79225_1,k99_73534_18,k99_79225_2,k99_9316_2,k99_78298_5,k99_162102_10,k99_162102_11,k99_155357_155,k99_78298_4,k99_183713_1,k99_254611_1,k99_61284_22,k99_153751_1,k99_194275_28,k99_239453_1,k99_61284_23,k99_73106_2,k99_73106_3,k99_188233_3,k99_155570_2,k99_52744_1,k99_36417_1,k99_169407_3,k99_227407_15,k99_255348_1,k99_164573_14,k99_11608_1,k99_85808_42,k99_87170_1,k99_123069_2,k9…	20	174
MQ_MO_F08	MQ_MO_F08	k99_215971_3,k99_253239_3,k99_85077_11,k99_130460_11,k99_34998_3,k99_11338_132,k99_135289_1,k99_256422_1,k99_142136_1,k99_213746_5,k99_7162_1,k99_123766_6,k99_84834_1,k99_17914_8,k99_98311_16,k99_118888_4,k99_250539_57,k99_197635_2,k99_228957_2,k99_199984_4,k99_112593_14,k99_73234_1,k99_221070_2,k99_89747_1,k99_209435_45,k99_80177_14,k99_234785_56,k99_109226_1,k99_28245_8,k99_171547_1,k99_57781_1…	12	174
MPA_MO_F08	MPA_MO_F08	k99_215971_3,k99_253239_3,k99_85077_11,k99_130460_11,k99_34998_3,k99_11338_132,k99_135289_1,k99_256422_1,k99_142136_1,k99_213746_5,k99_7162_1,k99_123766_6,k99_84834_1,k99_17914_8,k99_98311_16,k99_118888_4,k99_250539_57,k99_197635_2,k99_228957_2,k99_199984_4,k99_112593_14,k99_73234_1,k99_221070_2,k99_89747_1,k99_209435_45,k99_80177_14,k99_234785_56,k99_109226_1,k99_28245_8,k99_171547_1,k99_57781_1…	11	174
MQ_MO_F08	MQ_MO_F08	k99_46851_5,k99_79225_1,k99_73534_18,k99_79225_2,k99_9316_2,k99_78298_5,k99_162102_10,k99_162102_11,k99_155357_155,k99_78298_4,k99_183713_1,k99_254611_1,k99_61284_22,k99_153751_1,k99_194275_28,k99_239453_1,k99_61284_23,k99_73106_2,k99_73106_3,k99_188233_3,k99_155570_2,k99_52744_1,k99_36417_1,k99_169407_3,k99_227407_15,k99_255348_1,k99_164573_14,k99_11608_1,k99_85808_42,k99_87170_1,k99_123069_2,k9…	8	174
MPA_MO_F08	MPA_MO_F08	k99_46851_5,k99_79225_1,k99_73534_18,k99_79225_2,k99_9316_2,k99_78298_5,k99_162102_10,k99_162102_11,k99_155357_155,k99_78298_4,k99_183713_1,k99_254611_1,k99_61284_22,k99_153751_1,k99_194275_28,k99_239453_1,k99_61284_23,k99_73106_2,k99_73106_3,k99_188233_3,k99_155570_2,k99_52744_1,k99_36417_1,k99_169407_3,k99_227407_15,k99_255348_1,k99_164573_14,k99_11608_1,k99_85808_42,k99_87170_1,k99_123069_2,k9…	7	174
PD_MO_F01	PD_MO_F01	k99_44961_8,k99_170762_100,k99_136631_17,k99_113579_36,k99_2168_3,k99_231273_27,k99_54081_2,k99_224664_2,k99_70830_1,k99_159433_14,k99_93294_1,k99_184273_7,k99_102267_5,k99_50682_147,k99_222804_12,k99_144625_2,k99_135079_28,k99_56958_12,k99_46546_2,k99_114661_30,k99_193786_13,k99_140586_9,k99_32113_3,k99_52281_5,k99_9387_12,k99_103892_1,k99_82322_1,k99_183119_3,k99_215338_2,k99_56339_18,k99_89643…	34	170
PS_MO_F01	PS_MO_F01	k99_44961_8,k99_170762_100,k99_136631_17,k99_113579_36,k99_2168_3,k99_231273_27,k99_54081_2,k99_224664_2,k99_70830_1,k99_159433_14,k99_93294_1,k99_184273_7,k99_102267_5,k99_50682_147,k99_222804_12,k99_144625_2,k99_135079_28,k99_56958_12,k99_46546_2,k99_114661_30,k99_193786_13,k99_140586_9,k99_32113_3,k99_52281_5,k99_9387_12,k99_103892_1,k99_82322_1,k99_183119_3,k99_215338_2,k99_56339_18,k99_89643…	26	170
PD_MO_F07	PD_MO_F07	k99_44961_8,k99_170762_100,k99_136631_17,k99_113579_36,k99_2168_3,k99_231273_27,k99_54081_2,k99_224664_2,k99_70830_1,k99_159433_14,k99_93294_1,k99_184273_7,k99_102267_5,k99_50682_147,k99_222804_12,k99_144625_2,k99_135079_28,k99_56958_12,k99_46546_2,k99_114661_30,k99_193786_13,k99_140586_9,k99_32113_3,k99_52281_5,k99_9387_12,k99_103892_1,k99_82322_1,k99_183119_3,k99_215338_2,k99_56339_18,k99_89643…	8	170
MQ_MO_F01	MQ_MO_F01	k99_44961_8,k99_170762_100,k99_136631_17,k99_113579_36,k99_2168_3,k99_231273_27,k99_54081_2,k99_224664_2,k99_70830_1,k99_159433_14,k99_93294_1,k99_184273_7,k99_102267_5,k99_50682_147,k99_222804_12,k99_144625_2,k99_135079_28,k99_56958_12,k99_46546_2,k99_114661_30,k99_193786_13,k99_140586_9,k99_32113_3,k99_52281_5,k99_9387_12,k99_103892_1,k99_82322_1,k99_183119_3,k99_215338_2,k99_56339_18,k99_89643…	8	170
MPA_MO_F01	MPA_MO_F01	k99_44961_8,k99_170762_100,k99_136631_17,k99_113579_36,k99_2168_3,k99_231273_27,k99_54081_2,k99_224664_2,k99_70830_1,k99_159433_14,k99_93294_1,k99_184273_7,k99_102267_5,k99_50682_147,k99_222804_12,k99_144625_2,k99_135079_28,k99_56958_12,k99_46546_2,k99_114661_30,k99_193786_13,k99_140586_9,k99_32113_3,k99_52281_5,k99_9387_12,k99_103892_1,k99_82322_1,k99_183119_3,k99_215338_2,k99_56339_18,k99_89643…	7	170
PS_MO_F07	PS_MO_F07	k99_44961_8,k99_170762_100,k99_136631_17,k99_113579_36,k99_2168_3,k99_231273_27,k99_54081_2,k99_224664_2,k99_70830_1,k99_159433_14,k99_93294_1,k99_184273_7,k99_102267_5,k99_50682_147,k99_222804_12,k99_144625_2,k99_135079_28,k99_56958_12,k99_46546_2,k99_114661_30,k99_193786_13,k99_140586_9,k99_32113_3,k99_52281_5,k99_9387_12,k99_103892_1,k99_82322_1,k99_183119_3,k99_215338_2,k99_56339_18,k99_89643…	6	170
PS_MO_F08	PS_MO_F08	k99_44961_8,k99_170762_100,k99_136631_17,k99_113579_36,k99_2168_3,k99_231273_27,k99_54081_2,k99_224664_2,k99_70830_1,k99_159433_14,k99_93294_1,k99_184273_7,k99_102267_5,k99_50682_147,k99_222804_12,k99_144625_2,k99_135079_28,k99_56958_12,k99_46546_2,k99_114661_30,k99_193786_13,k99_140586_9,k99_32113_3,k99_52281_5,k99_9387_12,k99_103892_1,k99_82322_1,k99_183119_3,k99_215338_2,k99_56339_18,k99_89643…	2	170
PD_MO_F06	PD_MO_F06	k99_44961_8,k99_170762_100,k99_136631_17,k99_113579_36,k99_2168_3,k99_231273_27,k99_54081_2,k99_224664_2,k99_70830_1,k99_159433_14,k99_93294_1,k99_184273_7,k99_102267_5,k99_50682_147,k99_222804_12,k99_144625_2,k99_135079_28,k99_56958_12,k99_46546_2,k99_114661_30,k99_193786_13,k99_140586_9,k99_32113_3,k99_52281_5,k99_9387_12,k99_103892_1,k99_82322_1,k99_183119_3,k99_215338_2,k99_56339_18,k99_89643…	2	170
MPA_MO_F06	MPA_MO_F06	k99_44961_8,k99_170762_100,k99_136631_17,k99_113579_36,k99_2168_3,k99_231273_27,k99_54081_2,k99_224664_2,k99_70830_1,k99_159433_14,k99_93294_1,k99_184273_7,k99_102267_5,k99_50682_147,k99_222804_12,k99_144625_2,k99_135079_28,k99_56958_12,k99_46546_2,k99_114661_30,k99_193786_13,k99_140586_9,k99_32113_3,k99_52281_5,k99_9387_12,k99_103892_1,k99_82322_1,k99_183119_3,k99_215338_2,k99_56339_18,k99_89643…	1	170
PS_MO_F07	PS_MO_F07	k99_119064_91,k99_202270_1,k99_247697_15,k99_28844_6,k99_28385_4,k99_86905_1,k99_120634_10,k99_79188_1,k99_148070_1,k99_250999_18,k99_69181_40,k99_91174_5,k99_197201_5,k99_170691_5,k99_55006_47,k99_21790_2,k99_139411_5,k99_217135_10,k99_60460_1,k99_109125_2,k99_105439_1,k99_7919_7,k99_141619_1,k99_92064_1,k99_131202_9,k99_108386_3,k99_55555_2,k99_61290_1,k99_106434_4,k99_132109_1,k99_22275_10,k99…	878	168
PD_MO_F07	PD_MO_F07	k99_119064_91,k99_202270_1,k99_247697_15,k99_28844_6,k99_28385_4,k99_86905_1,k99_120634_10,k99_79188_1,k99_148070_1,k99_250999_18,k99_69181_40,k99_91174_5,k99_197201_5,k99_170691_5,k99_55006_47,k99_21790_2,k99_139411_5,k99_217135_10,k99_60460_1,k99_109125_2,k99_105439_1,k99_7919_7,k99_141619_1,k99_92064_1,k99_131202_9,k99_108386_3,k99_55555_2,k99_61290_1,k99_106434_4,k99_132109_1,k99_22275_10,k99…	872	168
MQ_MO_F07	MQ_MO_F07	k99_119064_91,k99_202270_1,k99_247697_15,k99_28844_6,k99_28385_4,k99_86905_1,k99_120634_10,k99_79188_1,k99_148070_1,k99_250999_18,k99_69181_40,k99_91174_5,k99_197201_5,k99_170691_5,k99_55006_47,k99_21790_2,k99_139411_5,k99_217135_10,k99_60460_1,k99_109125_2,k99_105439_1,k99_7919_7,k99_141619_1,k99_92064_1,k99_131202_9,k99_108386_3,k99_55555_2,k99_61290_1,k99_106434_4,k99_132109_1,k99_22275_10,k99…	810	168
PS_MO_F06	PS_MO_F06	k99_119064_91,k99_202270_1,k99_247697_15,k99_28844_6,k99_28385_4,k99_86905_1,k99_120634_10,k99_79188_1,k99_148070_1,k99_250999_18,k99_69181_40,k99_91174_5,k99_197201_5,k99_170691_5,k99_55006_47,k99_21790_2,k99_139411_5,k99_217135_10,k99_60460_1,k99_109125_2,k99_105439_1,k99_7919_7,k99_141619_1,k99_92064_1,k99_131202_9,k99_108386_3,k99_55555_2,k99_61290_1,k99_106434_4,k99_132109_1,k99_22275_10,k99…	494	168
PD_MO_F06	PD_MO_F06	k99_119064_91,k99_202270_1,k99_247697_15,k99_28844_6,k99_28385_4,k99_86905_1,k99_120634_10,k99_79188_1,k99_148070_1,k99_250999_18,k99_69181_40,k99_91174_5,k99_197201_5,k99_170691_5,k99_55006_47,k99_21790_2,k99_139411_5,k99_217135_10,k99_60460_1,k99_109125_2,k99_105439_1,k99_7919_7,k99_141619_1,k99_92064_1,k99_131202_9,k99_108386_3,k99_55555_2,k99_61290_1,k99_106434_4,k99_132109_1,k99_22275_10,k99…	480	168
PD_MO_F01	PD_MO_F01	k99_119064_91,k99_202270_1,k99_247697_15,k99_28844_6,k99_28385_4,k99_86905_1,k99_120634_10,k99_79188_1,k99_148070_1,k99_250999_18,k99_69181_40,k99_91174_5,k99_197201_5,k99_170691_5,k99_55006_47,k99_21790_2,k99_139411_5,k99_217135_10,k99_60460_1,k99_109125_2,k99_105439_1,k99_7919_7,k99_141619_1,k99_92064_1,k99_131202_9,k99_108386_3,k99_55555_2,k99_61290_1,k99_106434_4,k99_132109_1,k99_22275_10,k99…	382	168
PS_MO_F01	PS_MO_F01	k99_119064_91,k99_202270_1,k99_247697_15,k99_28844_6,k99_28385_4,k99_86905_1,k99_120634_10,k99_79188_1,k99_148070_1,k99_250999_18,k99_69181_40,k99_91174_5,k99_197201_5,k99_170691_5,k99_55006_47,k99_21790_2,k99_139411_5,k99_217135_10,k99_60460_1,k99_109125_2,k99_105439_1,k99_7919_7,k99_141619_1,k99_92064_1,k99_131202_9,k99_108386_3,k99_55555_2,k99_61290_1,k99_106434_4,k99_132109_1,k99_22275_10,k99…	362	168
MPA_MO_F07	MPA_MO_F07	k99_119064_91,k99_202270_1,k99_247697_15,k99_28844_6,k99_28385_4,k99_86905_1,k99_120634_10,k99_79188_1,k99_148070_1,k99_250999_18,k99_69181_40,k99_91174_5,k99_197201_5,k99_170691_5,k99_55006_47,k99_21790_2,k99_139411_5,k99_217135_10,k99_60460_1,k99_109125_2,k99_105439_1,k99_7919_7,k99_141619_1,k99_92064_1,k99_131202_9,k99_108386_3,k99_55555_2,k99_61290_1,k99_106434_4,k99_132109_1,k99_22275_10,k99…	317	168
MQ_MO_F06	MQ_MO_F06	k99_119064_91,k99_202270_1,k99_247697_15,k99_28844_6,k99_28385_4,k99_86905_1,k99_120634_10,k99_79188_1,k99_148070_1,k99_250999_18,k99_69181_40,k99_91174_5,k99_197201_5,k99_170691_5,k99_55006_47,k99_21790_2,k99_139411_5,k99_217135_10,k99_60460_1,k99_109125_2,k99_105439_1,k99_7919_7,k99_141619_1,k99_92064_1,k99_131202_9,k99_108386_3,k99_55555_2,k99_61290_1,k99_106434_4,k99_132109_1,k99_22275_10,k99…	232	168
MPA_MO_F06	MPA_MO_F06	k99_119064_91,k99_202270_1,k99_247697_15,k99_28844_6,k99_28385_4,k99_86905_1,k99_120634_10,k99_79188_1,k99_148070_1,k99_250999_18,k99_69181_40,k99_91174_5,k99_197201_5,k99_170691_5,k99_55006_47,k99_21790_2,k99_139411_5,k99_217135_10,k99_60460_1,k99_109125_2,k99_105439_1,k99_7919_7,k99_141619_1,k99_92064_1,k99_131202_9,k99_108386_3,k99_55555_2,k99_61290_1,k99_106434_4,k99_132109_1,k99_22275_10,k99…	205	168
PS_MO_F08	PS_MO_F08	k99_119064_91,k99_202270_1,k99_247697_15,k99_28844_6,k99_28385_4,k99_86905_1,k99_120634_10,k99_79188_1,k99_148070_1,k99_250999_18,k99_69181_40,k99_91174_5,k99_197201_5,k99_170691_5,k99_55006_47,k99_21790_2,k99_139411_5,k99_217135_10,k99_60460_1,k99_109125_2,k99_105439_1,k99_7919_7,k99_141619_1,k99_92064_1,k99_131202_9,k99_108386_3,k99_55555_2,k99_61290_1,k99_106434_4,k99_132109_1,k99_22275_10,k99…	192	168
PD_MO_F08	PD_MO_F08	k99_119064_91,k99_202270_1,k99_247697_15,k99_28844_6,k99_28385_4,k99_86905_1,k99_120634_10,k99_79188_1,k99_148070_1,k99_250999_18,k99_69181_40,k99_91174_5,k99_197201_5,k99_170691_5,k99_55006_47,k99_21790_2,k99_139411_5,k99_217135_10,k99_60460_1,k99_109125_2,k99_105439_1,k99_7919_7,k99_141619_1,k99_92064_1,k99_131202_9,k99_108386_3,k99_55555_2,k99_61290_1,k99_106434_4,k99_132109_1,k99_22275_10,k99…	130	168
MQ_MO_F01	MQ_MO_F01	k99_119064_91,k99_202270_1,k99_247697_15,k99_28844_6,k99_28385_4,k99_86905_1,k99_120634_10,k99_79188_1,k99_148070_1,k99_250999_18,k99_69181_40,k99_91174_5,k99_197201_5,k99_170691_5,k99_55006_47,k99_21790_2,k99_139411_5,k99_217135_10,k99_60460_1,k99_109125_2,k99_105439_1,k99_7919_7,k99_141619_1,k99_92064_1,k99_131202_9,k99_108386_3,k99_55555_2,k99_61290_1,k99_106434_4,k99_132109_1,k99_22275_10,k99…	128	168
MPA_MO_F01	MPA_MO_F01	k99_119064_91,k99_202270_1,k99_247697_15,k99_28844_6,k99_28385_4,k99_86905_1,k99_120634_10,k99_79188_1,k99_148070_1,k99_250999_18,k99_69181_40,k99_91174_5,k99_197201_5,k99_170691_5,k99_55006_47,k99_21790_2,k99_139411_5,k99_217135_10,k99_60460_1,k99_109125_2,k99_105439_1,k99_7919_7,k99_141619_1,k99_92064_1,k99_131202_9,k99_108386_3,k99_55555_2,k99_61290_1,k99_106434_4,k99_132109_1,k99_22275_10,k99…	115	168
MQ_MO_F08	MQ_MO_F08	k99_119064_91,k99_202270_1,k99_247697_15,k99_28844_6,k99_28385_4,k99_86905_1,k99_120634_10,k99_79188_1,k99_148070_1,k99_250999_18,k99_69181_40,k99_91174_5,k99_197201_5,k99_170691_5,k99_55006_47,k99_21790_2,k99_139411_5,k99_217135_10,k99_60460_1,k99_109125_2,k99_105439_1,k99_7919_7,k99_141619_1,k99_92064_1,k99_131202_9,k99_108386_3,k99_55555_2,k99_61290_1,k99_106434_4,k99_132109_1,k99_22275_10,k99…	40	168
MPA_MO_F08	MPA_MO_F08	k99_119064_91,k99_202270_1,k99_247697_15,k99_28844_6,k99_28385_4,k99_86905_1,k99_120634_10,k99_79188_1,k99_148070_1,k99_250999_18,k99_69181_40,k99_91174_5,k99_197201_5,k99_170691_5,k99_55006_47,k99_21790_2,k99_139411_5,k99_217135_10,k99_60460_1,k99_109125_2,k99_105439_1,k99_7919_7,k99_141619_1,k99_92064_1,k99_131202_9,k99_108386_3,k99_55555_2,k99_61290_1,k99_106434_4,k99_132109_1,k99_22275_10,k99…	25	168
MQ_MO_F07	MQ_MO_F07	k99_247048_1,k99_52737_1,k99_174592_68,k99_209427_31,k99_134884_1,k99_41778_1,k99_113390_58,k99_14403_6,k99_147145_39,k99_4273_9,k99_211427_11,k99_213991_4,k99_151748_3,k99_244907_8,k99_54525_3,k99_226445_1,k99_163221_1,k99_196130_1,k99_9075_1,k99_133262_1,k99_106642_1,k99_3619_3,k99_20937_23,k99_33056_10,k99_201576_119,k99_186828_29,k99_226856_1,k99_258169_16,k99_50067_1,k99_201053_9,k99_25791_2…	236	160
PD_MO_F07	PD_MO_F07	k99_247048_1,k99_52737_1,k99_174592_68,k99_209427_31,k99_134884_1,k99_41778_1,k99_113390_58,k99_14403_6,k99_147145_39,k99_4273_9,k99_211427_11,k99_213991_4,k99_151748_3,k99_244907_8,k99_54525_3,k99_226445_1,k99_163221_1,k99_196130_1,k99_9075_1,k99_133262_1,k99_106642_1,k99_3619_3,k99_20937_23,k99_33056_10,k99_201576_119,k99_186828_29,k99_226856_1,k99_258169_16,k99_50067_1,k99_201053_9,k99_25791_2…	234	160
PS_MO_F07	PS_MO_F07	k99_247048_1,k99_52737_1,k99_174592_68,k99_209427_31,k99_134884_1,k99_41778_1,k99_113390_58,k99_14403_6,k99_147145_39,k99_4273_9,k99_211427_11,k99_213991_4,k99_151748_3,k99_244907_8,k99_54525_3,k99_226445_1,k99_163221_1,k99_196130_1,k99_9075_1,k99_133262_1,k99_106642_1,k99_3619_3,k99_20937_23,k99_33056_10,k99_201576_119,k99_186828_29,k99_226856_1,k99_258169_16,k99_50067_1,k99_201053_9,k99_25791_2…	226	160
PS_MO_F01	PS_MO_F01	k99_247048_1,k99_52737_1,k99_174592_68,k99_209427_31,k99_134884_1,k99_41778_1,k99_113390_58,k99_14403_6,k99_147145_39,k99_4273_9,k99_211427_11,k99_213991_4,k99_151748_3,k99_244907_8,k99_54525_3,k99_226445_1,k99_163221_1,k99_196130_1,k99_9075_1,k99_133262_1,k99_106642_1,k99_3619_3,k99_20937_23,k99_33056_10,k99_201576_119,k99_186828_29,k99_226856_1,k99_258169_16,k99_50067_1,k99_201053_9,k99_25791_2…	226	160
PD_MO_F01	PD_MO_F01	k99_247048_1,k99_52737_1,k99_174592_68,k99_209427_31,k99_134884_1,k99_41778_1,k99_113390_58,k99_14403_6,k99_147145_39,k99_4273_9,k99_211427_11,k99_213991_4,k99_151748_3,k99_244907_8,k99_54525_3,k99_226445_1,k99_163221_1,k99_196130_1,k99_9075_1,k99_133262_1,k99_106642_1,k99_3619_3,k99_20937_23,k99_33056_10,k99_201576_119,k99_186828_29,k99_226856_1,k99_258169_16,k99_50067_1,k99_201053_9,k99_25791_2…	202	160
PD_MO_F06	PD_MO_F06	k99_247048_1,k99_52737_1,k99_174592_68,k99_209427_31,k99_134884_1,k99_41778_1,k99_113390_58,k99_14403_6,k99_147145_39,k99_4273_9,k99_211427_11,k99_213991_4,k99_151748_3,k99_244907_8,k99_54525_3,k99_226445_1,k99_163221_1,k99_196130_1,k99_9075_1,k99_133262_1,k99_106642_1,k99_3619_3,k99_20937_23,k99_33056_10,k99_201576_119,k99_186828_29,k99_226856_1,k99_258169_16,k99_50067_1,k99_201053_9,k99_25791_2…	138	160
PS_MO_F06	PS_MO_F06	k99_247048_1,k99_52737_1,k99_174592_68,k99_209427_31,k99_134884_1,k99_41778_1,k99_113390_58,k99_14403_6,k99_147145_39,k99_4273_9,k99_211427_11,k99_213991_4,k99_151748_3,k99_244907_8,k99_54525_3,k99_226445_1,k99_163221_1,k99_196130_1,k99_9075_1,k99_133262_1,k99_106642_1,k99_3619_3,k99_20937_23,k99_33056_10,k99_201576_119,k99_186828_29,k99_226856_1,k99_258169_16,k99_50067_1,k99_201053_9,k99_25791_2…	136	160
MQ_MO_F01	MQ_MO_F01	k99_247048_1,k99_52737_1,k99_174592_68,k99_209427_31,k99_134884_1,k99_41778_1,k99_113390_58,k99_14403_6,k99_147145_39,k99_4273_9,k99_211427_11,k99_213991_4,k99_151748_3,k99_244907_8,k99_54525_3,k99_226445_1,k99_163221_1,k99_196130_1,k99_9075_1,k99_133262_1,k99_106642_1,k99_3619_3,k99_20937_23,k99_33056_10,k99_201576_119,k99_186828_29,k99_226856_1,k99_258169_16,k99_50067_1,k99_201053_9,k99_25791_2…	88	160
MQ_MO_F06	MQ_MO_F06	k99_247048_1,k99_52737_1,k99_174592_68,k99_209427_31,k99_134884_1,k99_41778_1,k99_113390_58,k99_14403_6,k99_147145_39,k99_4273_9,k99_211427_11,k99_213991_4,k99_151748_3,k99_244907_8,k99_54525_3,k99_226445_1,k99_163221_1,k99_196130_1,k99_9075_1,k99_133262_1,k99_106642_1,k99_3619_3,k99_20937_23,k99_33056_10,k99_201576_119,k99_186828_29,k99_226856_1,k99_258169_16,k99_50067_1,k99_201053_9,k99_25791_2…	86	160
PS_MO_F08	PS_MO_F08	k99_247048_1,k99_52737_1,k99_174592_68,k99_209427_31,k99_134884_1,k99_41778_1,k99_113390_58,k99_14403_6,k99_147145_39,k99_4273_9,k99_211427_11,k99_213991_4,k99_151748_3,k99_244907_8,k99_54525_3,k99_226445_1,k99_163221_1,k99_196130_1,k99_9075_1,k99_133262_1,k99_106642_1,k99_3619_3,k99_20937_23,k99_33056_10,k99_201576_119,k99_186828_29,k99_226856_1,k99_258169_16,k99_50067_1,k99_201053_9,k99_25791_2…	76	160
MPA_MO_F01	MPA_MO_F01	k99_247048_1,k99_52737_1,k99_174592_68,k99_209427_31,k99_134884_1,k99_41778_1,k99_113390_58,k99_14403_6,k99_147145_39,k99_4273_9,k99_211427_11,k99_213991_4,k99_151748_3,k99_244907_8,k99_54525_3,k99_226445_1,k99_163221_1,k99_196130_1,k99_9075_1,k99_133262_1,k99_106642_1,k99_3619_3,k99_20937_23,k99_33056_10,k99_201576_119,k99_186828_29,k99_226856_1,k99_258169_16,k99_50067_1,k99_201053_9,k99_25791_2…	71	160
MPA_MO_F07	MPA_MO_F07	k99_247048_1,k99_52737_1,k99_174592_68,k99_209427_31,k99_134884_1,k99_41778_1,k99_113390_58,k99_14403_6,k99_147145_39,k99_4273_9,k99_211427_11,k99_213991_4,k99_151748_3,k99_244907_8,k99_54525_3,k99_226445_1,k99_163221_1,k99_196130_1,k99_9075_1,k99_133262_1,k99_106642_1,k99_3619_3,k99_20937_23,k99_33056_10,k99_201576_119,k99_186828_29,k99_226856_1,k99_258169_16,k99_50067_1,k99_201053_9,k99_25791_2…	67	160
MPA_MO_F06	MPA_MO_F06	k99_247048_1,k99_52737_1,k99_174592_68,k99_209427_31,k99_134884_1,k99_41778_1,k99_113390_58,k99_14403_6,k99_147145_39,k99_4273_9,k99_211427_11,k99_213991_4,k99_151748_3,k99_244907_8,k99_54525_3,k99_226445_1,k99_163221_1,k99_196130_1,k99_9075_1,k99_133262_1,k99_106642_1,k99_3619_3,k99_20937_23,k99_33056_10,k99_201576_119,k99_186828_29,k99_226856_1,k99_258169_16,k99_50067_1,k99_201053_9,k99_25791_2…	49	160
PD_MO_F08	PD_MO_F08	k99_247048_1,k99_52737_1,k99_174592_68,k99_209427_31,k99_134884_1,k99_41778_1,k99_113390_58,k99_14403_6,k99_147145_39,k99_4273_9,k99_211427_11,k99_213991_4,k99_151748_3,k99_244907_8,k99_54525_3,k99_226445_1,k99_163221_1,k99_196130_1,k99_9075_1,k99_133262_1,k99_106642_1,k99_3619_3,k99_20937_23,k99_33056_10,k99_201576_119,k99_186828_29,k99_226856_1,k99_258169_16,k99_50067_1,k99_201053_9,k99_25791_2…	42	160
MPA_MO_F08	MPA_MO_F08	k99_247048_1,k99_52737_1,k99_174592_68,k99_209427_31,k99_134884_1,k99_41778_1,k99_113390_58,k99_14403_6,k99_147145_39,k99_4273_9,k99_211427_11,k99_213991_4,k99_151748_3,k99_244907_8,k99_54525_3,k99_226445_1,k99_163221_1,k99_196130_1,k99_9075_1,k99_133262_1,k99_106642_1,k99_3619_3,k99_20937_23,k99_33056_10,k99_201576_119,k99_186828_29,k99_226856_1,k99_258169_16,k99_50067_1,k99_201053_9,k99_25791_2…	14	160
MQ_MO_F08	MQ_MO_F08	k99_247048_1,k99_52737_1,k99_174592_68,k99_209427_31,k99_134884_1,k99_41778_1,k99_113390_58,k99_14403_6,k99_147145_39,k99_4273_9,k99_211427_11,k99_213991_4,k99_151748_3,k99_244907_8,k99_54525_3,k99_226445_1,k99_163221_1,k99_196130_1,k99_9075_1,k99_133262_1,k99_106642_1,k99_3619_3,k99_20937_23,k99_33056_10,k99_201576_119,k99_186828_29,k99_226856_1,k99_258169_16,k99_50067_1,k99_201053_9,k99_25791_2…	10	160
MQ_MO_F07	MQ_MO_F07	k99_171977_3,k99_121785_24,k99_153474_11,k99_37763_4,E9PM64,k99_133554_15,k99_113339_3,k99_139651_13,k99_89008_1,k99_144691_17,k99_194248_1,k99_7801_17,k99_58677_52,k99_19376_3,k99_147057_13,k99_26474_10,k99_227550_5,k99_239235_41,k99_75320_2,k99_97880_1,k99_235439_8,k99_73589_3,k99_113966_13,k99_187894_5,k99_81019_35,k99_92234_15,k99_253430_2,k99_2632_22,k99_222119_8,k99_4566_7,k99_131063_12,k99…	378	158
PS_MO_F07	PS_MO_F07	k99_171977_3,k99_121785_24,k99_153474_11,k99_37763_4,E9PM64,k99_133554_15,k99_113339_3,k99_139651_13,k99_89008_1,k99_144691_17,k99_194248_1,k99_7801_17,k99_58677_52,k99_19376_3,k99_147057_13,k99_26474_10,k99_227550_5,k99_239235_41,k99_75320_2,k99_97880_1,k99_235439_8,k99_73589_3,k99_113966_13,k99_187894_5,k99_81019_35,k99_92234_15,k99_253430_2,k99_2632_22,k99_222119_8,k99_4566_7,k99_131063_12,k99…	368	158
PD_MO_F07	PD_MO_F07	k99_171977_3,k99_121785_24,k99_153474_11,k99_37763_4,E9PM64,k99_133554_15,k99_113339_3,k99_139651_13,k99_89008_1,k99_144691_17,k99_194248_1,k99_7801_17,k99_58677_52,k99_19376_3,k99_147057_13,k99_26474_10,k99_227550_5,k99_239235_41,k99_75320_2,k99_97880_1,k99_235439_8,k99_73589_3,k99_113966_13,k99_187894_5,k99_81019_35,k99_92234_15,k99_253430_2,k99_2632_22,k99_222119_8,k99_4566_7,k99_131063_12,k99…	344	158
PS_MO_F01	PS_MO_F01	k99_171977_3,k99_121785_24,k99_153474_11,k99_37763_4,E9PM64,k99_133554_15,k99_113339_3,k99_139651_13,k99_89008_1,k99_144691_17,k99_194248_1,k99_7801_17,k99_58677_52,k99_19376_3,k99_147057_13,k99_26474_10,k99_227550_5,k99_239235_41,k99_75320_2,k99_97880_1,k99_235439_8,k99_73589_3,k99_113966_13,k99_187894_5,k99_81019_35,k99_92234_15,k99_253430_2,k99_2632_22,k99_222119_8,k99_4566_7,k99_131063_12,k99…	178	158
PS_MO_F06	PS_MO_F06	k99_171977_3,k99_121785_24,k99_153474_11,k99_37763_4,E9PM64,k99_133554_15,k99_113339_3,k99_139651_13,k99_89008_1,k99_144691_17,k99_194248_1,k99_7801_17,k99_58677_52,k99_19376_3,k99_147057_13,k99_26474_10,k99_227550_5,k99_239235_41,k99_75320_2,k99_97880_1,k99_235439_8,k99_73589_3,k99_113966_13,k99_187894_5,k99_81019_35,k99_92234_15,k99_253430_2,k99_2632_22,k99_222119_8,k99_4566_7,k99_131063_12,k99…	166	158
PD_MO_F01	PD_MO_F01	k99_171977_3,k99_121785_24,k99_153474_11,k99_37763_4,E9PM64,k99_133554_15,k99_113339_3,k99_139651_13,k99_89008_1,k99_144691_17,k99_194248_1,k99_7801_17,k99_58677_52,k99_19376_3,k99_147057_13,k99_26474_10,k99_227550_5,k99_239235_41,k99_75320_2,k99_97880_1,k99_235439_8,k99_73589_3,k99_113966_13,k99_187894_5,k99_81019_35,k99_92234_15,k99_253430_2,k99_2632_22,k99_222119_8,k99_4566_7,k99_131063_12,k99…	156	158
PD_MO_F06	PD_MO_F06	k99_171977_3,k99_121785_24,k99_153474_11,k99_37763_4,E9PM64,k99_133554_15,k99_113339_3,k99_139651_13,k99_89008_1,k99_144691_17,k99_194248_1,k99_7801_17,k99_58677_52,k99_19376_3,k99_147057_13,k99_26474_10,k99_227550_5,k99_239235_41,k99_75320_2,k99_97880_1,k99_235439_8,k99_73589_3,k99_113966_13,k99_187894_5,k99_81019_35,k99_92234_15,k99_253430_2,k99_2632_22,k99_222119_8,k99_4566_7,k99_131063_12,k99…	146	158
MPA_MO_F07	MPA_MO_F07	k99_171977_3,k99_121785_24,k99_153474_11,k99_37763_4,E9PM64,k99_133554_15,k99_113339_3,k99_139651_13,k99_89008_1,k99_144691_17,k99_194248_1,k99_7801_17,k99_58677_52,k99_19376_3,k99_147057_13,k99_26474_10,k99_227550_5,k99_239235_41,k99_75320_2,k99_97880_1,k99_235439_8,k99_73589_3,k99_113966_13,k99_187894_5,k99_81019_35,k99_92234_15,k99_253430_2,k99_2632_22,k99_222119_8,k99_4566_7,k99_131063_12,k99…	98	158
MQ_MO_F06	MQ_MO_F06	k99_171977_3,k99_121785_24,k99_153474_11,k99_37763_4,E9PM64,k99_133554_15,k99_113339_3,k99_139651_13,k99_89008_1,k99_144691_17,k99_194248_1,k99_7801_17,k99_58677_52,k99_19376_3,k99_147057_13,k99_26474_10,k99_227550_5,k99_239235_41,k99_75320_2,k99_97880_1,k99_235439_8,k99_73589_3,k99_113966_13,k99_187894_5,k99_81019_35,k99_92234_15,k99_253430_2,k99_2632_22,k99_222119_8,k99_4566_7,k99_131063_12,k99…	78	158
MQ_MO_F01	MQ_MO_F01	k99_171977_3,k99_121785_24,k99_153474_11,k99_37763_4,E9PM64,k99_133554_15,k99_113339_3,k99_139651_13,k99_89008_1,k99_144691_17,k99_194248_1,k99_7801_17,k99_58677_52,k99_19376_3,k99_147057_13,k99_26474_10,k99_227550_5,k99_239235_41,k99_75320_2,k99_97880_1,k99_235439_8,k99_73589_3,k99_113966_13,k99_187894_5,k99_81019_35,k99_92234_15,k99_253430_2,k99_2632_22,k99_222119_8,k99_4566_7,k99_131063_12,k99…	60	158
MPA_MO_F06	MPA_MO_F06	k99_171977_3,k99_121785_24,k99_153474_11,k99_37763_4,E9PM64,k99_133554_15,k99_113339_3,k99_139651_13,k99_89008_1,k99_144691_17,k99_194248_1,k99_7801_17,k99_58677_52,k99_19376_3,k99_147057_13,k99_26474_10,k99_227550_5,k99_239235_41,k99_75320_2,k99_97880_1,k99_235439_8,k99_73589_3,k99_113966_13,k99_187894_5,k99_81019_35,k99_92234_15,k99_253430_2,k99_2632_22,k99_222119_8,k99_4566_7,k99_131063_12,k99…	53	158
MPA_MO_F01	MPA_MO_F01	k99_171977_3,k99_121785_24,k99_153474_11,k99_37763_4,E9PM64,k99_133554_15,k99_113339_3,k99_139651_13,k99_89008_1,k99_144691_17,k99_194248_1,k99_7801_17,k99_58677_52,k99_19376_3,k99_147057_13,k99_26474_10,k99_227550_5,k99_239235_41,k99_75320_2,k99_97880_1,k99_235439_8,k99_73589_3,k99_113966_13,k99_187894_5,k99_81019_35,k99_92234_15,k99_253430_2,k99_2632_22,k99_222119_8,k99_4566_7,k99_131063_12,k99…	50	158
PS_MO_F08	PS_MO_F08	k99_171977_3,k99_121785_24,k99_153474_11,k99_37763_4,E9PM64,k99_133554_15,k99_113339_3,k99_139651_13,k99_89008_1,k99_144691_17,k99_194248_1,k99_7801_17,k99_58677_52,k99_19376_3,k99_147057_13,k99_26474_10,k99_227550_5,k99_239235_41,k99_75320_2,k99_97880_1,k99_235439_8,k99_73589_3,k99_113966_13,k99_187894_5,k99_81019_35,k99_92234_15,k99_253430_2,k99_2632_22,k99_222119_8,k99_4566_7,k99_131063_12,k99…	46	158
PD_MO_F08	PD_MO_F08	k99_171977_3,k99_121785_24,k99_153474_11,k99_37763_4,E9PM64,k99_133554_15,k99_113339_3,k99_139651_13,k99_89008_1,k99_144691_17,k99_194248_1,k99_7801_17,k99_58677_52,k99_19376_3,k99_147057_13,k99_26474_10,k99_227550_5,k99_239235_41,k99_75320_2,k99_97880_1,k99_235439_8,k99_73589_3,k99_113966_13,k99_187894_5,k99_81019_35,k99_92234_15,k99_253430_2,k99_2632_22,k99_222119_8,k99_4566_7,k99_131063_12,k99…	34	158
MPA_MO_F08	MPA_MO_F08	k99_171977_3,k99_121785_24,k99_153474_11,k99_37763_4,E9PM64,k99_133554_15,k99_113339_3,k99_139651_13,k99_89008_1,k99_144691_17,k99_194248_1,k99_7801_17,k99_58677_52,k99_19376_3,k99_147057_13,k99_26474_10,k99_227550_5,k99_239235_41,k99_75320_2,k99_97880_1,k99_235439_8,k99_73589_3,k99_113966_13,k99_187894_5,k99_81019_35,k99_92234_15,k99_253430_2,k99_2632_22,k99_222119_8,k99_4566_7,k99_131063_12,k99…	11	158
MQ_MO_F08	MQ_MO_F08	k99_171977_3,k99_121785_24,k99_153474_11,k99_37763_4,E9PM64,k99_133554_15,k99_113339_3,k99_139651_13,k99_89008_1,k99_144691_17,k99_194248_1,k99_7801_17,k99_58677_52,k99_19376_3,k99_147057_13,k99_26474_10,k99_227550_5,k99_239235_41,k99_75320_2,k99_97880_1,k99_235439_8,k99_73589_3,k99_113966_13,k99_187894_5,k99_81019_35,k99_92234_15,k99_253430_2,k99_2632_22,k99_222119_8,k99_4566_7,k99_131063_12,k99…	10	158
PS_MO_F01	PS_MO_F01	k99_17534_1,k99_41400_1,k99_79553_5,k99_175813_1,k99_166126_1,k99_169724_1,k99_36278_1,k99_118637_12,k99_119158_10,k99_256374_2,k99_212347_3,k99_183398_3,k99_80745_1,k99_228621_1,k99_192444_1,k99_246068_70,k99_104963_2,k99_227636_1,k99_253684_1,k99_147617_3,k99_207446_1,k99_195209_1,k99_226160_18,k99_239751_57,k99_113881_3,k99_112488_111,k99_204985_1,k99_28245_31,k99_52623_1,k99_182994_100,k99_15…	266	147
PD_MO_F01	PD_MO_F01	k99_17534_1,k99_41400_1,k99_79553_5,k99_175813_1,k99_166126_1,k99_169724_1,k99_36278_1,k99_118637_12,k99_119158_10,k99_256374_2,k99_212347_3,k99_183398_3,k99_80745_1,k99_228621_1,k99_192444_1,k99_246068_70,k99_104963_2,k99_227636_1,k99_253684_1,k99_147617_3,k99_207446_1,k99_195209_1,k99_226160_18,k99_239751_57,k99_113881_3,k99_112488_111,k99_204985_1,k99_28245_31,k99_52623_1,k99_182994_100,k99_15…	202	147
PS_MO_F07	PS_MO_F07	k99_17534_1,k99_41400_1,k99_79553_5,k99_175813_1,k99_166126_1,k99_169724_1,k99_36278_1,k99_118637_12,k99_119158_10,k99_256374_2,k99_212347_3,k99_183398_3,k99_80745_1,k99_228621_1,k99_192444_1,k99_246068_70,k99_104963_2,k99_227636_1,k99_253684_1,k99_147617_3,k99_207446_1,k99_195209_1,k99_226160_18,k99_239751_57,k99_113881_3,k99_112488_111,k99_204985_1,k99_28245_31,k99_52623_1,k99_182994_100,k99_15…	98	147
MQ_MO_F07	MQ_MO_F07	k99_17534_1,k99_41400_1,k99_79553_5,k99_175813_1,k99_166126_1,k99_169724_1,k99_36278_1,k99_118637_12,k99_119158_10,k99_256374_2,k99_212347_3,k99_183398_3,k99_80745_1,k99_228621_1,k99_192444_1,k99_246068_70,k99_104963_2,k99_227636_1,k99_253684_1,k99_147617_3,k99_207446_1,k99_195209_1,k99_226160_18,k99_239751_57,k99_113881_3,k99_112488_111,k99_204985_1,k99_28245_31,k99_52623_1,k99_182994_100,k99_15…	96	147
MQ_MO_F01	MQ_MO_F01	k99_17534_1,k99_41400_1,k99_79553_5,k99_175813_1,k99_166126_1,k99_169724_1,k99_36278_1,k99_118637_12,k99_119158_10,k99_256374_2,k99_212347_3,k99_183398_3,k99_80745_1,k99_228621_1,k99_192444_1,k99_246068_70,k99_104963_2,k99_227636_1,k99_253684_1,k99_147617_3,k99_207446_1,k99_195209_1,k99_226160_18,k99_239751_57,k99_113881_3,k99_112488_111,k99_204985_1,k99_28245_31,k99_52623_1,k99_182994_100,k99_15…	82	147
PS_MO_F06	PS_MO_F06	k99_17534_1,k99_41400_1,k99_79553_5,k99_175813_1,k99_166126_1,k99_169724_1,k99_36278_1,k99_118637_12,k99_119158_10,k99_256374_2,k99_212347_3,k99_183398_3,k99_80745_1,k99_228621_1,k99_192444_1,k99_246068_70,k99_104963_2,k99_227636_1,k99_253684_1,k99_147617_3,k99_207446_1,k99_195209_1,k99_226160_18,k99_239751_57,k99_113881_3,k99_112488_111,k99_204985_1,k99_28245_31,k99_52623_1,k99_182994_100,k99_15…	68	147
MPA_MO_F01	MPA_MO_F01	k99_17534_1,k99_41400_1,k99_79553_5,k99_175813_1,k99_166126_1,k99_169724_1,k99_36278_1,k99_118637_12,k99_119158_10,k99_256374_2,k99_212347_3,k99_183398_3,k99_80745_1,k99_228621_1,k99_192444_1,k99_246068_70,k99_104963_2,k99_227636_1,k99_253684_1,k99_147617_3,k99_207446_1,k99_195209_1,k99_226160_18,k99_239751_57,k99_113881_3,k99_112488_111,k99_204985_1,k99_28245_31,k99_52623_1,k99_182994_100,k99_15…	66	147
PD_MO_F07	PD_MO_F07	k99_17534_1,k99_41400_1,k99_79553_5,k99_175813_1,k99_166126_1,k99_169724_1,k99_36278_1,k99_118637_12,k99_119158_10,k99_256374_2,k99_212347_3,k99_183398_3,k99_80745_1,k99_228621_1,k99_192444_1,k99_246068_70,k99_104963_2,k99_227636_1,k99_253684_1,k99_147617_3,k99_207446_1,k99_195209_1,k99_226160_18,k99_239751_57,k99_113881_3,k99_112488_111,k99_204985_1,k99_28245_31,k99_52623_1,k99_182994_100,k99_15…	52	147
MQ_MO_F06	MQ_MO_F06	k99_17534_1,k99_41400_1,k99_79553_5,k99_175813_1,k99_166126_1,k99_169724_1,k99_36278_1,k99_118637_12,k99_119158_10,k99_256374_2,k99_212347_3,k99_183398_3,k99_80745_1,k99_228621_1,k99_192444_1,k99_246068_70,k99_104963_2,k99_227636_1,k99_253684_1,k99_147617_3,k99_207446_1,k99_195209_1,k99_226160_18,k99_239751_57,k99_113881_3,k99_112488_111,k99_204985_1,k99_28245_31,k99_52623_1,k99_182994_100,k99_15…	36	147
PD_MO_F06	PD_MO_F06	k99_17534_1,k99_41400_1,k99_79553_5,k99_175813_1,k99_166126_1,k99_169724_1,k99_36278_1,k99_118637_12,k99_119158_10,k99_256374_2,k99_212347_3,k99_183398_3,k99_80745_1,k99_228621_1,k99_192444_1,k99_246068_70,k99_104963_2,k99_227636_1,k99_253684_1,k99_147617_3,k99_207446_1,k99_195209_1,k99_226160_18,k99_239751_57,k99_113881_3,k99_112488_111,k99_204985_1,k99_28245_31,k99_52623_1,k99_182994_100,k99_15…	34	147
MPA_MO_F07	MPA_MO_F07	k99_17534_1,k99_41400_1,k99_79553_5,k99_175813_1,k99_166126_1,k99_169724_1,k99_36278_1,k99_118637_12,k99_119158_10,k99_256374_2,k99_212347_3,k99_183398_3,k99_80745_1,k99_228621_1,k99_192444_1,k99_246068_70,k99_104963_2,k99_227636_1,k99_253684_1,k99_147617_3,k99_207446_1,k99_195209_1,k99_226160_18,k99_239751_57,k99_113881_3,k99_112488_111,k99_204985_1,k99_28245_31,k99_52623_1,k99_182994_100,k99_15…	23	147
PS_MO_F08	PS_MO_F08	k99_17534_1,k99_41400_1,k99_79553_5,k99_175813_1,k99_166126_1,k99_169724_1,k99_36278_1,k99_118637_12,k99_119158_10,k99_256374_2,k99_212347_3,k99_183398_3,k99_80745_1,k99_228621_1,k99_192444_1,k99_246068_70,k99_104963_2,k99_227636_1,k99_253684_1,k99_147617_3,k99_207446_1,k99_195209_1,k99_226160_18,k99_239751_57,k99_113881_3,k99_112488_111,k99_204985_1,k99_28245_31,k99_52623_1,k99_182994_100,k99_15…	20	147
MPA_MO_F06	MPA_MO_F06	k99_17534_1,k99_41400_1,k99_79553_5,k99_175813_1,k99_166126_1,k99_169724_1,k99_36278_1,k99_118637_12,k99_119158_10,k99_256374_2,k99_212347_3,k99_183398_3,k99_80745_1,k99_228621_1,k99_192444_1,k99_246068_70,k99_104963_2,k99_227636_1,k99_253684_1,k99_147617_3,k99_207446_1,k99_195209_1,k99_226160_18,k99_239751_57,k99_113881_3,k99_112488_111,k99_204985_1,k99_28245_31,k99_52623_1,k99_182994_100,k99_15…	19	147
PD_MO_F08	PD_MO_F08	k99_17534_1,k99_41400_1,k99_79553_5,k99_175813_1,k99_166126_1,k99_169724_1,k99_36278_1,k99_118637_12,k99_119158_10,k99_256374_2,k99_212347_3,k99_183398_3,k99_80745_1,k99_228621_1,k99_192444_1,k99_246068_70,k99_104963_2,k99_227636_1,k99_253684_1,k99_147617_3,k99_207446_1,k99_195209_1,k99_226160_18,k99_239751_57,k99_113881_3,k99_112488_111,k99_204985_1,k99_28245_31,k99_52623_1,k99_182994_100,k99_15…	12	147
PS_MO_F07	PS_MO_F07	k99_162801_1,k99_45995_2,k99_200678_1,k99_115397_30,k99_154457_3,k99_59283_3,k99_128606_1,k99_256088_2,k99_194756_3,k99_249115_3,k99_227388_287,k99_158245_1,k99_56198_2,k99_235025_26,k99_161377_1,k99_257385_4,k99_11720_1,k99_69540_4,k99_64760_1,k99_191565_2,k99_11039_1,k99_87837_3,k99_201327_1,k99_108621_61,k99_57340_1,k99_7919_2,k99_58677_38,k99_70819_2,k99_161113_7,k99_141487_3,k99_162941_2,k99…	288	145
MQ_MO_F07	MQ_MO_F07	k99_162801_1,k99_45995_2,k99_200678_1,k99_115397_30,k99_154457_3,k99_59283_3,k99_128606_1,k99_256088_2,k99_194756_3,k99_249115_3,k99_227388_287,k99_158245_1,k99_56198_2,k99_235025_26,k99_161377_1,k99_257385_4,k99_11720_1,k99_69540_4,k99_64760_1,k99_191565_2,k99_11039_1,k99_87837_3,k99_201327_1,k99_108621_61,k99_57340_1,k99_7919_2,k99_58677_38,k99_70819_2,k99_161113_7,k99_141487_3,k99_162941_2,k99…	250	145
PD_MO_F07	PD_MO_F07	k99_162801_1,k99_45995_2,k99_200678_1,k99_115397_30,k99_154457_3,k99_59283_3,k99_128606_1,k99_256088_2,k99_194756_3,k99_249115_3,k99_227388_287,k99_158245_1,k99_56198_2,k99_235025_26,k99_161377_1,k99_257385_4,k99_11720_1,k99_69540_4,k99_64760_1,k99_191565_2,k99_11039_1,k99_87837_3,k99_201327_1,k99_108621_61,k99_57340_1,k99_7919_2,k99_58677_38,k99_70819_2,k99_161113_7,k99_141487_3,k99_162941_2,k99…	240	145
PS_MO_F06	PS_MO_F06	k99_162801_1,k99_45995_2,k99_200678_1,k99_115397_30,k99_154457_3,k99_59283_3,k99_128606_1,k99_256088_2,k99_194756_3,k99_249115_3,k99_227388_287,k99_158245_1,k99_56198_2,k99_235025_26,k99_161377_1,k99_257385_4,k99_11720_1,k99_69540_4,k99_64760_1,k99_191565_2,k99_11039_1,k99_87837_3,k99_201327_1,k99_108621_61,k99_57340_1,k99_7919_2,k99_58677_38,k99_70819_2,k99_161113_7,k99_141487_3,k99_162941_2,k99…	88	145
PD_MO_F06	PD_MO_F06	k99_162801_1,k99_45995_2,k99_200678_1,k99_115397_30,k99_154457_3,k99_59283_3,k99_128606_1,k99_256088_2,k99_194756_3,k99_249115_3,k99_227388_287,k99_158245_1,k99_56198_2,k99_235025_26,k99_161377_1,k99_257385_4,k99_11720_1,k99_69540_4,k99_64760_1,k99_191565_2,k99_11039_1,k99_87837_3,k99_201327_1,k99_108621_61,k99_57340_1,k99_7919_2,k99_58677_38,k99_70819_2,k99_161113_7,k99_141487_3,k99_162941_2,k99…	76	145
MPA_MO_F07	MPA_MO_F07	k99_162801_1,k99_45995_2,k99_200678_1,k99_115397_30,k99_154457_3,k99_59283_3,k99_128606_1,k99_256088_2,k99_194756_3,k99_249115_3,k99_227388_287,k99_158245_1,k99_56198_2,k99_235025_26,k99_161377_1,k99_257385_4,k99_11720_1,k99_69540_4,k99_64760_1,k99_191565_2,k99_11039_1,k99_87837_3,k99_201327_1,k99_108621_61,k99_57340_1,k99_7919_2,k99_58677_38,k99_70819_2,k99_161113_7,k99_141487_3,k99_162941_2,k99…	66	145
PS_MO_F08	PS_MO_F08	k99_162801_1,k99_45995_2,k99_200678_1,k99_115397_30,k99_154457_3,k99_59283_3,k99_128606_1,k99_256088_2,k99_194756_3,k99_249115_3,k99_227388_287,k99_158245_1,k99_56198_2,k99_235025_26,k99_161377_1,k99_257385_4,k99_11720_1,k99_69540_4,k99_64760_1,k99_191565_2,k99_11039_1,k99_87837_3,k99_201327_1,k99_108621_61,k99_57340_1,k99_7919_2,k99_58677_38,k99_70819_2,k99_161113_7,k99_141487_3,k99_162941_2,k99…	64	145
MQ_MO_F06	MQ_MO_F06	k99_162801_1,k99_45995_2,k99_200678_1,k99_115397_30,k99_154457_3,k99_59283_3,k99_128606_1,k99_256088_2,k99_194756_3,k99_249115_3,k99_227388_287,k99_158245_1,k99_56198_2,k99_235025_26,k99_161377_1,k99_257385_4,k99_11720_1,k99_69540_4,k99_64760_1,k99_191565_2,k99_11039_1,k99_87837_3,k99_201327_1,k99_108621_61,k99_57340_1,k99_7919_2,k99_58677_38,k99_70819_2,k99_161113_7,k99_141487_3,k99_162941_2,k99…	36	145
PS_MO_F01	PS_MO_F01	k99_162801_1,k99_45995_2,k99_200678_1,k99_115397_30,k99_154457_3,k99_59283_3,k99_128606_1,k99_256088_2,k99_194756_3,k99_249115_3,k99_227388_287,k99_158245_1,k99_56198_2,k99_235025_26,k99_161377_1,k99_257385_4,k99_11720_1,k99_69540_4,k99_64760_1,k99_191565_2,k99_11039_1,k99_87837_3,k99_201327_1,k99_108621_61,k99_57340_1,k99_7919_2,k99_58677_38,k99_70819_2,k99_161113_7,k99_141487_3,k99_162941_2,k99…	36	145
PD_MO_F08	PD_MO_F08	k99_162801_1,k99_45995_2,k99_200678_1,k99_115397_30,k99_154457_3,k99_59283_3,k99_128606_1,k99_256088_2,k99_194756_3,k99_249115_3,k99_227388_287,k99_158245_1,k99_56198_2,k99_235025_26,k99_161377_1,k99_257385_4,k99_11720_1,k99_69540_4,k99_64760_1,k99_191565_2,k99_11039_1,k99_87837_3,k99_201327_1,k99_108621_61,k99_57340_1,k99_7919_2,k99_58677_38,k99_70819_2,k99_161113_7,k99_141487_3,k99_162941_2,k99…	28	145
MPA_MO_F06	MPA_MO_F06	k99_162801_1,k99_45995_2,k99_200678_1,k99_115397_30,k99_154457_3,k99_59283_3,k99_128606_1,k99_256088_2,k99_194756_3,k99_249115_3,k99_227388_287,k99_158245_1,k99_56198_2,k99_235025_26,k99_161377_1,k99_257385_4,k99_11720_1,k99_69540_4,k99_64760_1,k99_191565_2,k99_11039_1,k99_87837_3,k99_201327_1,k99_108621_61,k99_57340_1,k99_7919_2,k99_58677_38,k99_70819_2,k99_161113_7,k99_141487_3,k99_162941_2,k99…	21	145
MQ_MO_F08	MQ_MO_F08	k99_162801_1,k99_45995_2,k99_200678_1,k99_115397_30,k99_154457_3,k99_59283_3,k99_128606_1,k99_256088_2,k99_194756_3,k99_249115_3,k99_227388_287,k99_158245_1,k99_56198_2,k99_235025_26,k99_161377_1,k99_257385_4,k99_11720_1,k99_69540_4,k99_64760_1,k99_191565_2,k99_11039_1,k99_87837_3,k99_201327_1,k99_108621_61,k99_57340_1,k99_7919_2,k99_58677_38,k99_70819_2,k99_161113_7,k99_141487_3,k99_162941_2,k99…	10	145
MPA_MO_F08	MPA_MO_F08	k99_162801_1,k99_45995_2,k99_200678_1,k99_115397_30,k99_154457_3,k99_59283_3,k99_128606_1,k99_256088_2,k99_194756_3,k99_249115_3,k99_227388_287,k99_158245_1,k99_56198_2,k99_235025_26,k99_161377_1,k99_257385_4,k99_11720_1,k99_69540_4,k99_64760_1,k99_191565_2,k99_11039_1,k99_87837_3,k99_201327_1,k99_108621_61,k99_57340_1,k99_7919_2,k99_58677_38,k99_70819_2,k99_161113_7,k99_141487_3,k99_162941_2,k99…	6	145
PD_MO_F01	PD_MO_F01	k99_162801_1,k99_45995_2,k99_200678_1,k99_115397_30,k99_154457_3,k99_59283_3,k99_128606_1,k99_256088_2,k99_194756_3,k99_249115_3,k99_227388_287,k99_158245_1,k99_56198_2,k99_235025_26,k99_161377_1,k99_257385_4,k99_11720_1,k99_69540_4,k99_64760_1,k99_191565_2,k99_11039_1,k99_87837_3,k99_201327_1,k99_108621_61,k99_57340_1,k99_7919_2,k99_58677_38,k99_70819_2,k99_161113_7,k99_141487_3,k99_162941_2,k99…	6	145
MPA_MO_F01	MPA_MO_F01	k99_162801_1,k99_45995_2,k99_200678_1,k99_115397_30,k99_154457_3,k99_59283_3,k99_128606_1,k99_256088_2,k99_194756_3,k99_249115_3,k99_227388_287,k99_158245_1,k99_56198_2,k99_235025_26,k99_161377_1,k99_257385_4,k99_11720_1,k99_69540_4,k99_64760_1,k99_191565_2,k99_11039_1,k99_87837_3,k99_201327_1,k99_108621_61,k99_57340_1,k99_7919_2,k99_58677_38,k99_70819_2,k99_161113_7,k99_141487_3,k99_162941_2,k99…	1	145
PS_MO_F01	PS_MO_F01	k99_245384_2,k99_137826_1,k99_234782_1,k99_137133_1,k99_225483_1,k99_186351_4,k99_170915_85,k99_136989_1,k99_102146_2,k99_115768_2,k99_120594_1,k99_44238_4,k99_117006_1,k99_43230_1,k99_142151_6,k99_153887_8,k99_210726_14,k99_240114_2,k99_30076_1,k99_118959_6,k99_140939_1,k99_240367_3,k99_43215_1,k99_4261_19,k99_96395_2,k99_238758_24,k99_110178_7,k99_94091_9,k99_248338_2,k99_229693_3,k99_220151_10…	274	144
PD_MO_F01	PD_MO_F01	k99_245384_2,k99_137826_1,k99_234782_1,k99_137133_1,k99_225483_1,k99_186351_4,k99_170915_85,k99_136989_1,k99_102146_2,k99_115768_2,k99_120594_1,k99_44238_4,k99_117006_1,k99_43230_1,k99_142151_6,k99_153887_8,k99_210726_14,k99_240114_2,k99_30076_1,k99_118959_6,k99_140939_1,k99_240367_3,k99_43215_1,k99_4261_19,k99_96395_2,k99_238758_24,k99_110178_7,k99_94091_9,k99_248338_2,k99_229693_3,k99_220151_10…	242	144
MQ_MO_F07	MQ_MO_F07	k99_245384_2,k99_137826_1,k99_234782_1,k99_137133_1,k99_225483_1,k99_186351_4,k99_170915_85,k99_136989_1,k99_102146_2,k99_115768_2,k99_120594_1,k99_44238_4,k99_117006_1,k99_43230_1,k99_142151_6,k99_153887_8,k99_210726_14,k99_240114_2,k99_30076_1,k99_118959_6,k99_140939_1,k99_240367_3,k99_43215_1,k99_4261_19,k99_96395_2,k99_238758_24,k99_110178_7,k99_94091_9,k99_248338_2,k99_229693_3,k99_220151_10…	126	144
PS_MO_F07	PS_MO_F07	k99_245384_2,k99_137826_1,k99_234782_1,k99_137133_1,k99_225483_1,k99_186351_4,k99_170915_85,k99_136989_1,k99_102146_2,k99_115768_2,k99_120594_1,k99_44238_4,k99_117006_1,k99_43230_1,k99_142151_6,k99_153887_8,k99_210726_14,k99_240114_2,k99_30076_1,k99_118959_6,k99_140939_1,k99_240367_3,k99_43215_1,k99_4261_19,k99_96395_2,k99_238758_24,k99_110178_7,k99_94091_9,k99_248338_2,k99_229693_3,k99_220151_10…	124	144
MQ_MO_F01	MQ_MO_F01	k99_245384_2,k99_137826_1,k99_234782_1,k99_137133_1,k99_225483_1,k99_186351_4,k99_170915_85,k99_136989_1,k99_102146_2,k99_115768_2,k99_120594_1,k99_44238_4,k99_117006_1,k99_43230_1,k99_142151_6,k99_153887_8,k99_210726_14,k99_240114_2,k99_30076_1,k99_118959_6,k99_140939_1,k99_240367_3,k99_43215_1,k99_4261_19,k99_96395_2,k99_238758_24,k99_110178_7,k99_94091_9,k99_248338_2,k99_229693_3,k99_220151_10…	114	144
PD_MO_F07	PD_MO_F07	k99_245384_2,k99_137826_1,k99_234782_1,k99_137133_1,k99_225483_1,k99_186351_4,k99_170915_85,k99_136989_1,k99_102146_2,k99_115768_2,k99_120594_1,k99_44238_4,k99_117006_1,k99_43230_1,k99_142151_6,k99_153887_8,k99_210726_14,k99_240114_2,k99_30076_1,k99_118959_6,k99_140939_1,k99_240367_3,k99_43215_1,k99_4261_19,k99_96395_2,k99_238758_24,k99_110178_7,k99_94091_9,k99_248338_2,k99_229693_3,k99_220151_10…	108	144
MPA_MO_F01	MPA_MO_F01	k99_245384_2,k99_137826_1,k99_234782_1,k99_137133_1,k99_225483_1,k99_186351_4,k99_170915_85,k99_136989_1,k99_102146_2,k99_115768_2,k99_120594_1,k99_44238_4,k99_117006_1,k99_43230_1,k99_142151_6,k99_153887_8,k99_210726_14,k99_240114_2,k99_30076_1,k99_118959_6,k99_140939_1,k99_240367_3,k99_43215_1,k99_4261_19,k99_96395_2,k99_238758_24,k99_110178_7,k99_94091_9,k99_248338_2,k99_229693_3,k99_220151_10…	88	144
PS_MO_F06	PS_MO_F06	k99_245384_2,k99_137826_1,k99_234782_1,k99_137133_1,k99_225483_1,k99_186351_4,k99_170915_85,k99_136989_1,k99_102146_2,k99_115768_2,k99_120594_1,k99_44238_4,k99_117006_1,k99_43230_1,k99_142151_6,k99_153887_8,k99_210726_14,k99_240114_2,k99_30076_1,k99_118959_6,k99_140939_1,k99_240367_3,k99_43215_1,k99_4261_19,k99_96395_2,k99_238758_24,k99_110178_7,k99_94091_9,k99_248338_2,k99_229693_3,k99_220151_10…	48	144
PD_MO_F06	PD_MO_F06	k99_245384_2,k99_137826_1,k99_234782_1,k99_137133_1,k99_225483_1,k99_186351_4,k99_170915_85,k99_136989_1,k99_102146_2,k99_115768_2,k99_120594_1,k99_44238_4,k99_117006_1,k99_43230_1,k99_142151_6,k99_153887_8,k99_210726_14,k99_240114_2,k99_30076_1,k99_118959_6,k99_140939_1,k99_240367_3,k99_43215_1,k99_4261_19,k99_96395_2,k99_238758_24,k99_110178_7,k99_94091_9,k99_248338_2,k99_229693_3,k99_220151_10…	48	144
MPA_MO_F07	MPA_MO_F07	k99_245384_2,k99_137826_1,k99_234782_1,k99_137133_1,k99_225483_1,k99_186351_4,k99_170915_85,k99_136989_1,k99_102146_2,k99_115768_2,k99_120594_1,k99_44238_4,k99_117006_1,k99_43230_1,k99_142151_6,k99_153887_8,k99_210726_14,k99_240114_2,k99_30076_1,k99_118959_6,k99_140939_1,k99_240367_3,k99_43215_1,k99_4261_19,k99_96395_2,k99_238758_24,k99_110178_7,k99_94091_9,k99_248338_2,k99_229693_3,k99_220151_10…	30	144
MQ_MO_F06	MQ_MO_F06	k99_245384_2,k99_137826_1,k99_234782_1,k99_137133_1,k99_225483_1,k99_186351_4,k99_170915_85,k99_136989_1,k99_102146_2,k99_115768_2,k99_120594_1,k99_44238_4,k99_117006_1,k99_43230_1,k99_142151_6,k99_153887_8,k99_210726_14,k99_240114_2,k99_30076_1,k99_118959_6,k99_140939_1,k99_240367_3,k99_43215_1,k99_4261_19,k99_96395_2,k99_238758_24,k99_110178_7,k99_94091_9,k99_248338_2,k99_229693_3,k99_220151_10…	16	144
MPA_MO_F06	MPA_MO_F06	k99_245384_2,k99_137826_1,k99_234782_1,k99_137133_1,k99_225483_1,k99_186351_4,k99_170915_85,k99_136989_1,k99_102146_2,k99_115768_2,k99_120594_1,k99_44238_4,k99_117006_1,k99_43230_1,k99_142151_6,k99_153887_8,k99_210726_14,k99_240114_2,k99_30076_1,k99_118959_6,k99_140939_1,k99_240367_3,k99_43215_1,k99_4261_19,k99_96395_2,k99_238758_24,k99_110178_7,k99_94091_9,k99_248338_2,k99_229693_3,k99_220151_10…	11	144
PD_MO_F08	PD_MO_F08	k99_245384_2,k99_137826_1,k99_234782_1,k99_137133_1,k99_225483_1,k99_186351_4,k99_170915_85,k99_136989_1,k99_102146_2,k99_115768_2,k99_120594_1,k99_44238_4,k99_117006_1,k99_43230_1,k99_142151_6,k99_153887_8,k99_210726_14,k99_240114_2,k99_30076_1,k99_118959_6,k99_140939_1,k99_240367_3,k99_43215_1,k99_4261_19,k99_96395_2,k99_238758_24,k99_110178_7,k99_94091_9,k99_248338_2,k99_229693_3,k99_220151_10…	8	144
PS_MO_F08	PS_MO_F08	k99_245384_2,k99_137826_1,k99_234782_1,k99_137133_1,k99_225483_1,k99_186351_4,k99_170915_85,k99_136989_1,k99_102146_2,k99_115768_2,k99_120594_1,k99_44238_4,k99_117006_1,k99_43230_1,k99_142151_6,k99_153887_8,k99_210726_14,k99_240114_2,k99_30076_1,k99_118959_6,k99_140939_1,k99_240367_3,k99_43215_1,k99_4261_19,k99_96395_2,k99_238758_24,k99_110178_7,k99_94091_9,k99_248338_2,k99_229693_3,k99_220151_10…	8	144
MPA_MO_F08	MPA_MO_F08	k99_245384_2,k99_137826_1,k99_234782_1,k99_137133_1,k99_225483_1,k99_186351_4,k99_170915_85,k99_136989_1,k99_102146_2,k99_115768_2,k99_120594_1,k99_44238_4,k99_117006_1,k99_43230_1,k99_142151_6,k99_153887_8,k99_210726_14,k99_240114_2,k99_30076_1,k99_118959_6,k99_140939_1,k99_240367_3,k99_43215_1,k99_4261_19,k99_96395_2,k99_238758_24,k99_110178_7,k99_94091_9,k99_248338_2,k99_229693_3,k99_220151_10…	2	144
PD_MO_F07	PD_MO_F07	k99_125444_69,k99_52549_5,k99_5182_1,k99_80719_1,k99_229681_1,k99_5849_12,k99_259237_1,k99_87382_3,k99_23294_10,k99_160874_1,k99_54143_20,k99_29693_6,k99_130780_2,k99_122812_13,k99_29613_1,k99_228745_1,k99_120797_2,k99_27641_5,k99_121115_9,k99_1819_6,k99_55810_2,k99_161178_1,k99_96762_78,k99_59874_1,k99_150552_1,k99_247298_1,k99_32603_1,k99_245974_154,k99_22263_1,k99_148071_34,k99_156329_163,k99_…	174	143
MQ_MO_F07	MQ_MO_F07	k99_125444_69,k99_52549_5,k99_5182_1,k99_80719_1,k99_229681_1,k99_5849_12,k99_259237_1,k99_87382_3,k99_23294_10,k99_160874_1,k99_54143_20,k99_29693_6,k99_130780_2,k99_122812_13,k99_29613_1,k99_228745_1,k99_120797_2,k99_27641_5,k99_121115_9,k99_1819_6,k99_55810_2,k99_161178_1,k99_96762_78,k99_59874_1,k99_150552_1,k99_247298_1,k99_32603_1,k99_245974_154,k99_22263_1,k99_148071_34,k99_156329_163,k99_…	166	143
PS_MO_F07	PS_MO_F07	k99_125444_69,k99_52549_5,k99_5182_1,k99_80719_1,k99_229681_1,k99_5849_12,k99_259237_1,k99_87382_3,k99_23294_10,k99_160874_1,k99_54143_20,k99_29693_6,k99_130780_2,k99_122812_13,k99_29613_1,k99_228745_1,k99_120797_2,k99_27641_5,k99_121115_9,k99_1819_6,k99_55810_2,k99_161178_1,k99_96762_78,k99_59874_1,k99_150552_1,k99_247298_1,k99_32603_1,k99_245974_154,k99_22263_1,k99_148071_34,k99_156329_163,k99_…	150	143
PD_MO_F01	PD_MO_F01	k99_125444_69,k99_52549_5,k99_5182_1,k99_80719_1,k99_229681_1,k99_5849_12,k99_259237_1,k99_87382_3,k99_23294_10,k99_160874_1,k99_54143_20,k99_29693_6,k99_130780_2,k99_122812_13,k99_29613_1,k99_228745_1,k99_120797_2,k99_27641_5,k99_121115_9,k99_1819_6,k99_55810_2,k99_161178_1,k99_96762_78,k99_59874_1,k99_150552_1,k99_247298_1,k99_32603_1,k99_245974_154,k99_22263_1,k99_148071_34,k99_156329_163,k99_…	134	143
PS_MO_F01	PS_MO_F01	k99_125444_69,k99_52549_5,k99_5182_1,k99_80719_1,k99_229681_1,k99_5849_12,k99_259237_1,k99_87382_3,k99_23294_10,k99_160874_1,k99_54143_20,k99_29693_6,k99_130780_2,k99_122812_13,k99_29613_1,k99_228745_1,k99_120797_2,k99_27641_5,k99_121115_9,k99_1819_6,k99_55810_2,k99_161178_1,k99_96762_78,k99_59874_1,k99_150552_1,k99_247298_1,k99_32603_1,k99_245974_154,k99_22263_1,k99_148071_34,k99_156329_163,k99_…	132	143
PD_MO_F06	PD_MO_F06	k99_125444_69,k99_52549_5,k99_5182_1,k99_80719_1,k99_229681_1,k99_5849_12,k99_259237_1,k99_87382_3,k99_23294_10,k99_160874_1,k99_54143_20,k99_29693_6,k99_130780_2,k99_122812_13,k99_29613_1,k99_228745_1,k99_120797_2,k99_27641_5,k99_121115_9,k99_1819_6,k99_55810_2,k99_161178_1,k99_96762_78,k99_59874_1,k99_150552_1,k99_247298_1,k99_32603_1,k99_245974_154,k99_22263_1,k99_148071_34,k99_156329_163,k99_…	106	143
PS_MO_F06	PS_MO_F06	k99_125444_69,k99_52549_5,k99_5182_1,k99_80719_1,k99_229681_1,k99_5849_12,k99_259237_1,k99_87382_3,k99_23294_10,k99_160874_1,k99_54143_20,k99_29693_6,k99_130780_2,k99_122812_13,k99_29613_1,k99_228745_1,k99_120797_2,k99_27641_5,k99_121115_9,k99_1819_6,k99_55810_2,k99_161178_1,k99_96762_78,k99_59874_1,k99_150552_1,k99_247298_1,k99_32603_1,k99_245974_154,k99_22263_1,k99_148071_34,k99_156329_163,k99_…	104	143
MQ_MO_F06	MQ_MO_F06	k99_125444_69,k99_52549_5,k99_5182_1,k99_80719_1,k99_229681_1,k99_5849_12,k99_259237_1,k99_87382_3,k99_23294_10,k99_160874_1,k99_54143_20,k99_29693_6,k99_130780_2,k99_122812_13,k99_29613_1,k99_228745_1,k99_120797_2,k99_27641_5,k99_121115_9,k99_1819_6,k99_55810_2,k99_161178_1,k99_96762_78,k99_59874_1,k99_150552_1,k99_247298_1,k99_32603_1,k99_245974_154,k99_22263_1,k99_148071_34,k99_156329_163,k99_…	56	143
MPA_MO_F07	MPA_MO_F07	k99_125444_69,k99_52549_5,k99_5182_1,k99_80719_1,k99_229681_1,k99_5849_12,k99_259237_1,k99_87382_3,k99_23294_10,k99_160874_1,k99_54143_20,k99_29693_6,k99_130780_2,k99_122812_13,k99_29613_1,k99_228745_1,k99_120797_2,k99_27641_5,k99_121115_9,k99_1819_6,k99_55810_2,k99_161178_1,k99_96762_78,k99_59874_1,k99_150552_1,k99_247298_1,k99_32603_1,k99_245974_154,k99_22263_1,k99_148071_34,k99_156329_163,k99_…	52	143
MQ_MO_F01	MQ_MO_F01	k99_125444_69,k99_52549_5,k99_5182_1,k99_80719_1,k99_229681_1,k99_5849_12,k99_259237_1,k99_87382_3,k99_23294_10,k99_160874_1,k99_54143_20,k99_29693_6,k99_130780_2,k99_122812_13,k99_29613_1,k99_228745_1,k99_120797_2,k99_27641_5,k99_121115_9,k99_1819_6,k99_55810_2,k99_161178_1,k99_96762_78,k99_59874_1,k99_150552_1,k99_247298_1,k99_32603_1,k99_245974_154,k99_22263_1,k99_148071_34,k99_156329_163,k99_…	44	143
MPA_MO_F01	MPA_MO_F01	k99_125444_69,k99_52549_5,k99_5182_1,k99_80719_1,k99_229681_1,k99_5849_12,k99_259237_1,k99_87382_3,k99_23294_10,k99_160874_1,k99_54143_20,k99_29693_6,k99_130780_2,k99_122812_13,k99_29613_1,k99_228745_1,k99_120797_2,k99_27641_5,k99_121115_9,k99_1819_6,k99_55810_2,k99_161178_1,k99_96762_78,k99_59874_1,k99_150552_1,k99_247298_1,k99_32603_1,k99_245974_154,k99_22263_1,k99_148071_34,k99_156329_163,k99_…	42	143
MPA_MO_F06	MPA_MO_F06	k99_125444_69,k99_52549_5,k99_5182_1,k99_80719_1,k99_229681_1,k99_5849_12,k99_259237_1,k99_87382_3,k99_23294_10,k99_160874_1,k99_54143_20,k99_29693_6,k99_130780_2,k99_122812_13,k99_29613_1,k99_228745_1,k99_120797_2,k99_27641_5,k99_121115_9,k99_1819_6,k99_55810_2,k99_161178_1,k99_96762_78,k99_59874_1,k99_150552_1,k99_247298_1,k99_32603_1,k99_245974_154,k99_22263_1,k99_148071_34,k99_156329_163,k99_…	35	143
PS_MO_F08	PS_MO_F08	k99_125444_69,k99_52549_5,k99_5182_1,k99_80719_1,k99_229681_1,k99_5849_12,k99_259237_1,k99_87382_3,k99_23294_10,k99_160874_1,k99_54143_20,k99_29693_6,k99_130780_2,k99_122812_13,k99_29613_1,k99_228745_1,k99_120797_2,k99_27641_5,k99_121115_9,k99_1819_6,k99_55810_2,k99_161178_1,k99_96762_78,k99_59874_1,k99_150552_1,k99_247298_1,k99_32603_1,k99_245974_154,k99_22263_1,k99_148071_34,k99_156329_163,k99_…	28	143
PD_MO_F08	PD_MO_F08	k99_125444_69,k99_52549_5,k99_5182_1,k99_80719_1,k99_229681_1,k99_5849_12,k99_259237_1,k99_87382_3,k99_23294_10,k99_160874_1,k99_54143_20,k99_29693_6,k99_130780_2,k99_122812_13,k99_29613_1,k99_228745_1,k99_120797_2,k99_27641_5,k99_121115_9,k99_1819_6,k99_55810_2,k99_161178_1,k99_96762_78,k99_59874_1,k99_150552_1,k99_247298_1,k99_32603_1,k99_245974_154,k99_22263_1,k99_148071_34,k99_156329_163,k99_…	22	143
MPA_MO_F08	MPA_MO_F08	k99_125444_69,k99_52549_5,k99_5182_1,k99_80719_1,k99_229681_1,k99_5849_12,k99_259237_1,k99_87382_3,k99_23294_10,k99_160874_1,k99_54143_20,k99_29693_6,k99_130780_2,k99_122812_13,k99_29613_1,k99_228745_1,k99_120797_2,k99_27641_5,k99_121115_9,k99_1819_6,k99_55810_2,k99_161178_1,k99_96762_78,k99_59874_1,k99_150552_1,k99_247298_1,k99_32603_1,k99_245974_154,k99_22263_1,k99_148071_34,k99_156329_163,k99_…	5	143
MQ_MO_F08	MQ_MO_F08	k99_125444_69,k99_52549_5,k99_5182_1,k99_80719_1,k99_229681_1,k99_5849_12,k99_259237_1,k99_87382_3,k99_23294_10,k99_160874_1,k99_54143_20,k99_29693_6,k99_130780_2,k99_122812_13,k99_29613_1,k99_228745_1,k99_120797_2,k99_27641_5,k99_121115_9,k99_1819_6,k99_55810_2,k99_161178_1,k99_96762_78,k99_59874_1,k99_150552_1,k99_247298_1,k99_32603_1,k99_245974_154,k99_22263_1,k99_148071_34,k99_156329_163,k99_…	4	143
PS_MO_F07	PS_MO_F07	k99_135205_1,k99_65221_7,k99_193805_1,k99_235439_2,k99_239235_47,k99_147057_19,k99_212911_2,k99_58677_46,k99_37093_2,k99_173746_2,k99_55386_2,k99_107792_2,k99_132342_2,k99_26474_16,k99_56954_1,k99_97880_7,k99_125268_2,k99_175558_3,k99_141324_1,k99_22779_12,k99_13265_2,k99_121785_18,k99_83891_4,k99_99966_19,k99_234228_9,k99_113966_19,k99_107793_2,k99_54232_2,k99_154295_6,k99_197226_19,k99_69916_1,…	328	141
PD_MO_F07	PD_MO_F07	k99_135205_1,k99_65221_7,k99_193805_1,k99_235439_2,k99_239235_47,k99_147057_19,k99_212911_2,k99_58677_46,k99_37093_2,k99_173746_2,k99_55386_2,k99_107792_2,k99_132342_2,k99_26474_16,k99_56954_1,k99_97880_7,k99_125268_2,k99_175558_3,k99_141324_1,k99_22779_12,k99_13265_2,k99_121785_18,k99_83891_4,k99_99966_19,k99_234228_9,k99_113966_19,k99_107793_2,k99_54232_2,k99_154295_6,k99_197226_19,k99_69916_1,…	312	141
MQ_MO_F07	MQ_MO_F07	k99_135205_1,k99_65221_7,k99_193805_1,k99_235439_2,k99_239235_47,k99_147057_19,k99_212911_2,k99_58677_46,k99_37093_2,k99_173746_2,k99_55386_2,k99_107792_2,k99_132342_2,k99_26474_16,k99_56954_1,k99_97880_7,k99_125268_2,k99_175558_3,k99_141324_1,k99_22779_12,k99_13265_2,k99_121785_18,k99_83891_4,k99_99966_19,k99_234228_9,k99_113966_19,k99_107793_2,k99_54232_2,k99_154295_6,k99_197226_19,k99_69916_1,…	292	141
PS_MO_F07	PS_MO_F07	k99_136654_14,k99_45991_5,k99_157829_3,k99_53262_2,k99_216666_2,k99_115745_7,k99_36341_1,k99_62471_9,k99_221196_21,k99_128420_14,k99_99804_7,k99_201139_2,k99_218424_6,k99_195405_8,k99_64722_7,k99_133877_1,k99_252285_6,k99_110660_1,k99_235307_2,k99_102267_1,k99_91768_24,k99_139283_1,k99_14596_1,k99_242449_1,k99_69740_11,k99_116224_16,ANT3_HUMAN,Q15303,k99_47640_2,k99_3031_1,k99_57696_24,k99_98311_…	254	141
MQ_MO_F07	MQ_MO_F07	k99_136654_14,k99_45991_5,k99_157829_3,k99_53262_2,k99_216666_2,k99_115745_7,k99_36341_1,k99_62471_9,k99_221196_21,k99_128420_14,k99_99804_7,k99_201139_2,k99_218424_6,k99_195405_8,k99_64722_7,k99_133877_1,k99_252285_6,k99_110660_1,k99_235307_2,k99_102267_1,k99_91768_24,k99_139283_1,k99_14596_1,k99_242449_1,k99_69740_11,k99_116224_16,ANT3_HUMAN,Q15303,k99_47640_2,k99_3031_1,k99_57696_24,k99_98311_…	250	141
PD_MO_F07	PD_MO_F07	k99_136654_14,k99_45991_5,k99_157829_3,k99_53262_2,k99_216666_2,k99_115745_7,k99_36341_1,k99_62471_9,k99_221196_21,k99_128420_14,k99_99804_7,k99_201139_2,k99_218424_6,k99_195405_8,k99_64722_7,k99_133877_1,k99_252285_6,k99_110660_1,k99_235307_2,k99_102267_1,k99_91768_24,k99_139283_1,k99_14596_1,k99_242449_1,k99_69740_11,k99_116224_16,ANT3_HUMAN,Q15303,k99_47640_2,k99_3031_1,k99_57696_24,k99_98311_…	226	141
PD_MO_F01	PD_MO_F01	k99_136654_14,k99_45991_5,k99_157829_3,k99_53262_2,k99_216666_2,k99_115745_7,k99_36341_1,k99_62471_9,k99_221196_21,k99_128420_14,k99_99804_7,k99_201139_2,k99_218424_6,k99_195405_8,k99_64722_7,k99_133877_1,k99_252285_6,k99_110660_1,k99_235307_2,k99_102267_1,k99_91768_24,k99_139283_1,k99_14596_1,k99_242449_1,k99_69740_11,k99_116224_16,ANT3_HUMAN,Q15303,k99_47640_2,k99_3031_1,k99_57696_24,k99_98311_…	198	141
PS_MO_F01	PS_MO_F01	k99_136654_14,k99_45991_5,k99_157829_3,k99_53262_2,k99_216666_2,k99_115745_7,k99_36341_1,k99_62471_9,k99_221196_21,k99_128420_14,k99_99804_7,k99_201139_2,k99_218424_6,k99_195405_8,k99_64722_7,k99_133877_1,k99_252285_6,k99_110660_1,k99_235307_2,k99_102267_1,k99_91768_24,k99_139283_1,k99_14596_1,k99_242449_1,k99_69740_11,k99_116224_16,ANT3_HUMAN,Q15303,k99_47640_2,k99_3031_1,k99_57696_24,k99_98311_…	194	141
PS_MO_F06	PS_MO_F06	k99_136654_14,k99_45991_5,k99_157829_3,k99_53262_2,k99_216666_2,k99_115745_7,k99_36341_1,k99_62471_9,k99_221196_21,k99_128420_14,k99_99804_7,k99_201139_2,k99_218424_6,k99_195405_8,k99_64722_7,k99_133877_1,k99_252285_6,k99_110660_1,k99_235307_2,k99_102267_1,k99_91768_24,k99_139283_1,k99_14596_1,k99_242449_1,k99_69740_11,k99_116224_16,ANT3_HUMAN,Q15303,k99_47640_2,k99_3031_1,k99_57696_24,k99_98311_…	164	141
PD_MO_F06	PD_MO_F06	k99_136654_14,k99_45991_5,k99_157829_3,k99_53262_2,k99_216666_2,k99_115745_7,k99_36341_1,k99_62471_9,k99_221196_21,k99_128420_14,k99_99804_7,k99_201139_2,k99_218424_6,k99_195405_8,k99_64722_7,k99_133877_1,k99_252285_6,k99_110660_1,k99_235307_2,k99_102267_1,k99_91768_24,k99_139283_1,k99_14596_1,k99_242449_1,k99_69740_11,k99_116224_16,ANT3_HUMAN,Q15303,k99_47640_2,k99_3031_1,k99_57696_24,k99_98311_…	146	141
PS_MO_F06	PS_MO_F06	k99_135205_1,k99_65221_7,k99_193805_1,k99_235439_2,k99_239235_47,k99_147057_19,k99_212911_2,k99_58677_46,k99_37093_2,k99_173746_2,k99_55386_2,k99_107792_2,k99_132342_2,k99_26474_16,k99_56954_1,k99_97880_7,k99_125268_2,k99_175558_3,k99_141324_1,k99_22779_12,k99_13265_2,k99_121785_18,k99_83891_4,k99_99966_19,k99_234228_9,k99_113966_19,k99_107793_2,k99_54232_2,k99_154295_6,k99_197226_19,k99_69916_1,…	140	141
PD_MO_F06	PD_MO_F06	k99_135205_1,k99_65221_7,k99_193805_1,k99_235439_2,k99_239235_47,k99_147057_19,k99_212911_2,k99_58677_46,k99_37093_2,k99_173746_2,k99_55386_2,k99_107792_2,k99_132342_2,k99_26474_16,k99_56954_1,k99_97880_7,k99_125268_2,k99_175558_3,k99_141324_1,k99_22779_12,k99_13265_2,k99_121785_18,k99_83891_4,k99_99966_19,k99_234228_9,k99_113966_19,k99_107793_2,k99_54232_2,k99_154295_6,k99_197226_19,k99_69916_1,…	130	141
MPA_MO_F07	MPA_MO_F07	k99_135205_1,k99_65221_7,k99_193805_1,k99_235439_2,k99_239235_47,k99_147057_19,k99_212911_2,k99_58677_46,k99_37093_2,k99_173746_2,k99_55386_2,k99_107792_2,k99_132342_2,k99_26474_16,k99_56954_1,k99_97880_7,k99_125268_2,k99_175558_3,k99_141324_1,k99_22779_12,k99_13265_2,k99_121785_18,k99_83891_4,k99_99966_19,k99_234228_9,k99_113966_19,k99_107793_2,k99_54232_2,k99_154295_6,k99_197226_19,k99_69916_1,…	93	141
MPA_MO_F07	MPA_MO_F07	k99_136654_14,k99_45991_5,k99_157829_3,k99_53262_2,k99_216666_2,k99_115745_7,k99_36341_1,k99_62471_9,k99_221196_21,k99_128420_14,k99_99804_7,k99_201139_2,k99_218424_6,k99_195405_8,k99_64722_7,k99_133877_1,k99_252285_6,k99_110660_1,k99_235307_2,k99_102267_1,k99_91768_24,k99_139283_1,k99_14596_1,k99_242449_1,k99_69740_11,k99_116224_16,ANT3_HUMAN,Q15303,k99_47640_2,k99_3031_1,k99_57696_24,k99_98311_…	91	141
MQ_MO_F01	MQ_MO_F01	k99_136654_14,k99_45991_5,k99_157829_3,k99_53262_2,k99_216666_2,k99_115745_7,k99_36341_1,k99_62471_9,k99_221196_21,k99_128420_14,k99_99804_7,k99_201139_2,k99_218424_6,k99_195405_8,k99_64722_7,k99_133877_1,k99_252285_6,k99_110660_1,k99_235307_2,k99_102267_1,k99_91768_24,k99_139283_1,k99_14596_1,k99_242449_1,k99_69740_11,k99_116224_16,ANT3_HUMAN,Q15303,k99_47640_2,k99_3031_1,k99_57696_24,k99_98311_…	90	141
MQ_MO_F06	MQ_MO_F06	k99_136654_14,k99_45991_5,k99_157829_3,k99_53262_2,k99_216666_2,k99_115745_7,k99_36341_1,k99_62471_9,k99_221196_21,k99_128420_14,k99_99804_7,k99_201139_2,k99_218424_6,k99_195405_8,k99_64722_7,k99_133877_1,k99_252285_6,k99_110660_1,k99_235307_2,k99_102267_1,k99_91768_24,k99_139283_1,k99_14596_1,k99_242449_1,k99_69740_11,k99_116224_16,ANT3_HUMAN,Q15303,k99_47640_2,k99_3031_1,k99_57696_24,k99_98311_…	76	141
MPA_MO_F01	MPA_MO_F01	k99_136654_14,k99_45991_5,k99_157829_3,k99_53262_2,k99_216666_2,k99_115745_7,k99_36341_1,k99_62471_9,k99_221196_21,k99_128420_14,k99_99804_7,k99_201139_2,k99_218424_6,k99_195405_8,k99_64722_7,k99_133877_1,k99_252285_6,k99_110660_1,k99_235307_2,k99_102267_1,k99_91768_24,k99_139283_1,k99_14596_1,k99_242449_1,k99_69740_11,k99_116224_16,ANT3_HUMAN,Q15303,k99_47640_2,k99_3031_1,k99_57696_24,k99_98311_…	69	141
PD_MO_F01	PD_MO_F01	k99_135205_1,k99_65221_7,k99_193805_1,k99_235439_2,k99_239235_47,k99_147057_19,k99_212911_2,k99_58677_46,k99_37093_2,k99_173746_2,k99_55386_2,k99_107792_2,k99_132342_2,k99_26474_16,k99_56954_1,k99_97880_7,k99_125268_2,k99_175558_3,k99_141324_1,k99_22779_12,k99_13265_2,k99_121785_18,k99_83891_4,k99_99966_19,k99_234228_9,k99_113966_19,k99_107793_2,k99_54232_2,k99_154295_6,k99_197226_19,k99_69916_1,…	66	141
PS_MO_F01	PS_MO_F01	k99_135205_1,k99_65221_7,k99_193805_1,k99_235439_2,k99_239235_47,k99_147057_19,k99_212911_2,k99_58677_46,k99_37093_2,k99_173746_2,k99_55386_2,k99_107792_2,k99_132342_2,k99_26474_16,k99_56954_1,k99_97880_7,k99_125268_2,k99_175558_3,k99_141324_1,k99_22779_12,k99_13265_2,k99_121785_18,k99_83891_4,k99_99966_19,k99_234228_9,k99_113966_19,k99_107793_2,k99_54232_2,k99_154295_6,k99_197226_19,k99_69916_1,…	66	141
MQ_MO_F06	MQ_MO_F06	k99_135205_1,k99_65221_7,k99_193805_1,k99_235439_2,k99_239235_47,k99_147057_19,k99_212911_2,k99_58677_46,k99_37093_2,k99_173746_2,k99_55386_2,k99_107792_2,k99_132342_2,k99_26474_16,k99_56954_1,k99_97880_7,k99_125268_2,k99_175558_3,k99_141324_1,k99_22779_12,k99_13265_2,k99_121785_18,k99_83891_4,k99_99966_19,k99_234228_9,k99_113966_19,k99_107793_2,k99_54232_2,k99_154295_6,k99_197226_19,k99_69916_1,…	60	141
MPA_MO_F06	MPA_MO_F06	k99_136654_14,k99_45991_5,k99_157829_3,k99_53262_2,k99_216666_2,k99_115745_7,k99_36341_1,k99_62471_9,k99_221196_21,k99_128420_14,k99_99804_7,k99_201139_2,k99_218424_6,k99_195405_8,k99_64722_7,k99_133877_1,k99_252285_6,k99_110660_1,k99_235307_2,k99_102267_1,k99_91768_24,k99_139283_1,k99_14596_1,k99_242449_1,k99_69740_11,k99_116224_16,ANT3_HUMAN,Q15303,k99_47640_2,k99_3031_1,k99_57696_24,k99_98311_…	59	141
PS_MO_F08	PS_MO_F08	k99_136654_14,k99_45991_5,k99_157829_3,k99_53262_2,k99_216666_2,k99_115745_7,k99_36341_1,k99_62471_9,k99_221196_21,k99_128420_14,k99_99804_7,k99_201139_2,k99_218424_6,k99_195405_8,k99_64722_7,k99_133877_1,k99_252285_6,k99_110660_1,k99_235307_2,k99_102267_1,k99_91768_24,k99_139283_1,k99_14596_1,k99_242449_1,k99_69740_11,k99_116224_16,ANT3_HUMAN,Q15303,k99_47640_2,k99_3031_1,k99_57696_24,k99_98311_…	50	141
MPA_MO_F06	MPA_MO_F06	k99_135205_1,k99_65221_7,k99_193805_1,k99_235439_2,k99_239235_47,k99_147057_19,k99_212911_2,k99_58677_46,k99_37093_2,k99_173746_2,k99_55386_2,k99_107792_2,k99_132342_2,k99_26474_16,k99_56954_1,k99_97880_7,k99_125268_2,k99_175558_3,k99_141324_1,k99_22779_12,k99_13265_2,k99_121785_18,k99_83891_4,k99_99966_19,k99_234228_9,k99_113966_19,k99_107793_2,k99_54232_2,k99_154295_6,k99_197226_19,k99_69916_1,…	45	141
[truncated: 43,922 more rows]

## Sheet: group__mpa_nosix_sihumix_ref
sample category	sample name	protein accessions	spectrum count	Protein count
[truncated: 84,851 more rows]

## Sheet: group__pappso_nosix_gut_mo
sample category	sample name	protein accessions	spectrum count	Protein count
[truncated: 47,828 more rows]

[truncated: 5 more sheets: group__pappso_nosix_sihumix_ref, subgroup__mpa_nosix_gut_mo, subgroup__mpa_nosix_sihumix_ref, subgroup__pappso_nosix_gut_mo, subgroup__pappso_nosix_sihumix_]
