# Supplementary material for: Critical Assessment of MetaProteome Investigation (CAMPI): a multi-laboratory comparison of established workflows
Source: Nat Commun. 2021 Dec 15;12:7305. doi: 10.1038/s41467-021-27542-8 (PMC8674281; doi:10.1038/s41467-021-27542-8)
Supplement: Supplementary file 9 — Supplementary Dataset 6 [file 41467_2021_27542_MOESM9_ESM.xlsx]

## Sheet: Tabellenblatt1
Table 2.1: Protein grouping results. Number of protein groups (shared peptide(s), subgroups (shared peptide set), proteins, peptides and PSMs found after analysis based on the 16 PSM lists for Gut_DB2 and 24 PSM lists for SIHUMIx_DB1.
Sample:	Gut_MO (16 experiments = 4 lab x 4 bioinf)
Grouping Method	PAPPSO	MPA	PAPPSO exclude six	MPA exclude six
# groups	9979	9567	10063	9712
# subgroups	17587	22218	17576	21973
# proteins	22420	56906	22439	55318
# peptides	70217	70217	70206	70210
# psms	1442198	1442198	1442173	1442182
Sample:	SIHUMIx_REF (24 experiments = 6 lab x 4 bioinf)
Grouping Method	PAPPSO	MPA	PAPPSO exclude six	MPA exclude six
# groups	7105	6902	8802	8769
# subgroups	10183	10533	10132	10134
# proteins	10271	13501	10238	11229
# peptides	83384	83384	83333	83336
# psms	1607340	1607340	1607234	1607237
