# Supplementary material for: Critical Assessment of MetaProteome Investigation (CAMPI): a multi-laboratory comparison of established workflows
Source: Nat Commun. 2021 Dec 15;12:7305. doi: 10.1038/s41467-021-27542-8 (PMC8674281; doi:10.1038/s41467-021-27542-8)
Supplement: Supplementary file 10 — Supplementary Dataset 7 [file 41467_2021_27542_MOESM10_ESM.xlsx]

## Sheet: X_Supplementary_Data_7_SIHUMIx_
;Escherichia coli;Clostridium butyricum;Lactobacillus plantarum;Bacteroides thetaiotaomicron;Erysipelatoclostridium ramosum;Anaerostipes caccae;Blautia producta;Bifidobacterium longum;cRAP;unclassified;higher_lca;;;Blautia;Bifidobacterium;Bacteroides;Anaerostipes;Clostridium;Escherichia;Erysipelatoclostridium;Lactobacillus;cRAP;unclassified;higher_lca;;
S03_PS_REF;2338;130;51;13876;4505;1202;99;83;32;1454;5943;;S03_PS_REF;4225;83;13876;1202;130;2338;4505;51;32;1454;1859;;4084
S03_MPA_REF;1910;46;42;11473;3621;934;74;53;21;22;4709;;S03_MPA_REF;3443;53;11473;934;46;1910;3621;42;21;22;1368;;3341
S03_MQ_REF;2099;20;10;13116;4210;1036;69;36;28;283;5306;;S03_MQ_REF;3810;36;13116;1036;20;2099;4210;10;28;283;1596;;3710
S03_PD_REF;2060;41;16;12551;4036;991;71;37;21;72;5292;;S03_PD_REF;3721;37;12551;991;41;2060;4036;16;21;72;1674;;3618
S05_PS_REF;2829;171;82;15733;5192;1478;110;102;38;1816;6735;;S05_PS_REF;4785;102;15733;1478;171;2829;5192;82;38;1816;2112;;4623
S05_MPA_REF;2208;80;47;12342;3928;1090;84;55;34;27;4884;;S05_MPA_REF;3653;55;12342;1090;80;2208;3928;47;34;27;1350;;3534
S05_MQ_REF;2469;23;15;14419;4656;1256;75;45;30;319;5767;;S05_MQ_REF;4196;45;14419;1256;23;2469;4656;15;30;319;1680;;4087
S05_PD_REF;2326;34;28;13686;4488;1189;79;44;32;83;5658;;S05_PD_REF;4039;44;13686;1189;34;2326;4488;28;32;83;1736;;3922
S07_PS_REF;1614;36;21;10404;267;522;32;33;32;349;3333;;S07_PS_REF;2111;33;10404;522;36;1614;267;21;32;349;1270;;2063
S07_MPA_REF;1288;15;7;8312;207;388;32;7;27;15;2496;;S07_MPA_REF;1713;7;8312;388;15;1288;207;7;27;15;831;;1665
S07_MQ_REF;1456;8;1;9928;215;430;26;9;34;223;3256;;S07_MQ_REF;1990;9;9928;430;8;1456;215;1;34;223;1307;;1949
S07_PD_REF;1451;10;6;9652;234;459;27;16;28;103;3204;;S07_PD_REF;1914;16;9652;459;10;1451;234;6;28;103;1332;;1872
S08_PS_REF;1965;68;36;10543;2464;984;57;66;57;476;4909;;S08_PS_REF;3100;66;10543;984;68;1965;2464;36;57;476;1899;;3010
S08_MPA_REF;1282;20;8;6799;1597;598;33;32;43;14;3330;;S08_MPA_REF;2004;32;6799;598;20;1282;1597;8;43;14;1378;;1952
S08_MQ_REF;1662;12;5;9335;2168;775;42;39;47;203;4278;;S08_MQ_REF;2681;39;9335;775;12;1662;2168;5;47;203;1661;;2617
S08_PD_REF;1824;21;10;10111;2385;908;44;42;53;33;5040;;S08_PD_REF;2892;42;10111;908;21;1824;2385;10;53;33;2218;;2822
S11_PS_REF;3358;123;58;20326;3118;1426;121;84;88;960;9160;;S11_PS_REF;5389;84;20326;1426;123;3358;3118;58;88;960;3942;;5218
S11_MPA_REF;2685;77;40;16474;2434;1081;84;73;69;13;6601;;S11_MPA_REF;4220;73;16474;1081;77;2685;2434;40;69;13;2502;;4099
S11_MQ_REF;2989;12;5;18999;2728;1141;83;31;71;517;8349;;S11_MQ_REF;4857;31;18999;1141;12;2989;2728;5;71;517;3620;;4729
S11_PD_REF;2877;21;11;18439;2746;1176;83;48;73;300;8640;;S11_PD_REF;4753;48;18439;1176;21;2877;2746;11;73;300;4009;;4631
S14_Rep1_PS_REF;1929;91;47;11293;529;845;45;65;42;533;2915;;S14_Rep1_PS_REF;2152;65;11293;845;91;1929;529;47;42;533;832;;2083
S14_Rep1_MPA_REF;1496;23;18;9074;372;613;34;27;35;33;2286;;S14_Rep1_MPA_REF;1716;27;9074;613;23;1496;372;18;35;33;623;;1663
S14_Rep1_MQ_REF;1702;8;5;9998;430;692;29;24;34;207;2400;;S14_Rep1_MQ_REF;1760;24;9998;692;8;1702;430;5;34;207;684;;1716
S14_Rep1_PD_REF;1668;20;12;10184;410;698;34;22;35;5;2601;;S14_Rep1_PD_REF;1916;22;10184;698;20;1668;410;12;35;5;742;;1859
