# Supplementary material for: Critical Assessment of MetaProteome Investigation (CAMPI): a multi-laboratory comparison of established workflows
Source: Nat Commun. 2021 Dec 15;12:7305. doi: 10.1038/s41467-021-27542-8 (PMC8674281; doi:10.1038/s41467-021-27542-8)
Supplement: Supplementary file 11 — Supplementary Dataset 8 [file 41467_2021_27542_MOESM11_ESM.csv]

AAAAAADAAPGSLTRHSGLYPYR	unclassified	unclassified	unclassified	unclassified	unclassified	unclassified	unclassified
AAAAAKDVLELAK	Bacteria	Bacteroidetes	Bacteroidia	Bacteroidales	Bacteroidaceae	Bacteroides	lca_genus
AAAAAMDAYVYR	Bacteria	Firmicutes	Clostridia	Clostridiales	Lachnospiraceae	Anaerostipes	Anaerostipes caccae
AAAAAPEAPVCLGR	Bacteria	Firmicutes	Clostridia	Clostridiales	Lachnospiraceae	Blautia	lca_genus
AAAAAQHHLYGTTSGK	Bacteria	Bacteroidetes	Bacteroidia	Bacteroidales	Bacteroidaceae	Bacteroides	Bacteroides thetaiotaomicron
AAAAETLADVK	Bacteria	Bacteroidetes	Bacteroidia	Bacteroidales	Bacteroidaceae	Bacteroides	lca_genus
AAAAETLADVKK	Bacteria	Bacteroidetes	Bacteroidia	Bacteroidales	Bacteroidaceae	Bacteroides	lca_genus
AAAAEYLDTYTDGK	Bacteria	Firmicutes	Clostridia	Clostridiales	Lachnospiraceae	Anaerostipes	lca_genus
AAAAEYLDTYTDGKK	Bacteria	Firmicutes	Clostridia	Clostridiales	Lachnospiraceae	Anaerostipes	lca_genus
AAAAEYLDTYTDGKKNGAATK	Bacteria	Firmicutes	Clostridia	Clostridiales	Lachnospiraceae	Anaerostipes	lca_genus
AAAAEYLDTYTDGKKNGAATKK	Bacteria	Firmicutes	Clostridia	Clostridiales	Lachnospiraceae	Anaerostipes	lca_genus
AAAAFLGKDDVSDMKK	unclassified	unclassified	unclassified	unclassified	unclassified	unclassified	unclassified
AAAAFLGKDDVSDMKKDGCEESCYSK	unclassified	unclassified	unclassified	unclassified	unclassified	unclassified	unclassified
AAAAFLGKDDVSDMKKDGCEESCYSKK	unclassified	unclassified	unclassified	unclassified	unclassified	unclassified	unclassified
AAAAGEHEEWSLDYPHFADVAEQEGFPMLAAMYR	Bacteria	Bacteroidetes	Bacteroidia	Bacteroidales	Bacteroidaceae	Bacteroides	lca_genus
AAAAGENEEYTDMYPSFAK	Bacteria	Firmicutes	Erysipelotrichia	Erysipelotrichales	Erysipelotrichaceae	lca_family	lca_family
AAAAGVDVLEVHGDR	Bacteria	Firmicutes	Erysipelotrichia	Erysipelotrichales	Erysipelotrichaceae	lca_family	lca_family
AAAAMNEQLQSK	Bacteria	Bacteroidetes	Bacteroidia	Bacteroidales	Bacteroidaceae	Bacteroides	lca_genus
AAAARELQLCEK	Bacteria	Firmicutes	Clostridia	Clostridiales	Lachnospiraceae	Blautia	lca_genus
AAAASNALSAR	Bacteria	Firmicutes	Clostridia	Clostridiales	Lachnospiraceae	Blautia	lca_genus
AAACGGVTTVFDYPVQHTGETLR	Bacteria	Firmicutes	Clostridia	Clostridiales	Lachnospiraceae	Anaerostipes	lca_genus
AAADAMQDGDVLLLQNTR	Bacteria	Firmicutes	Clostridia	Clostridiales	Lachnospiraceae	Anaerostipes	Anaerostipes caccae
AAADKYVNTQELNHLLRDELAALLTENNSDDVADFDVPLK	Bacteria	Bacteroidetes	Bacteroidia	Bacteroidales	Bacteroidaceae	Bacteroides	Bacteroides thetaiotaomicron
AAADLDHYLVK	Bacteria	Bacteroidetes	Bacteroidia	Bacteroidales	Bacteroidaceae	Bacteroides	Bacteroides thetaiotaomicron
AAADRLNTSNNTK	root	root	root	root	root	root	root
AAADVQLR	root	root	root	root	root	root	root
AAADYVTAPLDEDGLSK	Bacteria	Bacteroidetes	Bacteroidia	Bacteroidales	Bacteroidaceae	Bacteroides	lca_genus
AAAEAGDKAAAAADTSAADKPADEGKAE	Bacteria	Actinobacteria	Actinobacteria	Bifidobacteriales	Bifidobacteriaceae	Bifidobacterium	lca_genus
AAAEAPAEEATEAPAEEAAATEAAAE	Bacteria	Bacteroidetes	Bacteroidia	Bacteroidales	Bacteroidaceae	Bacteroides	Bacteroides thetaiotaomicron
AAAEAYFGK	Bacteria	lca_superkingdom	lca_superkingdom	lca_superkingdom	lca_superkingdom	lca_superkingdom	lca_superkingdom
AAAEAYFGKAAGTK	Bacteria	Bacteroidetes	Bacteroidia	Bacteroidales	Bacteroidaceae	Bacteroides	lca_genus
AAAEDLLK	root	root	root	root	root	root	root
AAAEDLLKGWK	Bacteria	Firmicutes	Clostridia	Clostridiales	Lachnospiraceae	Blautia	Blautia producta
AAAEELNK	root	root	root	root	root	root	root
AAAEELNKLFFEVLLAPDYDVDALELLGQKK	Bacteria	Bacteroidetes	Bacteroidia	Bacteroidales	Bacteroidaceae	Bacteroides	lca_genus
AAAEERGDNLVQGR	Bacteria	Firmicutes	Clostridia	Clostridiales	lca_order	lca_order	lca_order
AAAEGEMKGVLGYTEDDVVSTDFNGEVCTSVFDAK	Bacteria	lca_superkingdom	lca_superkingdom	lca_superkingdom	lca_superkingdom	lca_superkingdom	lca_superkingdom
AAAEGGAMGLR	Bacteria	Firmicutes	Clostridia	Clostridiales	Lachnospiraceae	Blautia	lca_genus
AAAELDGPVYMR	Bacteria	Firmicutes	Clostridia	Clostridiales	Lachnospiraceae	Anaerostipes	lca_genus
AAAELLDGKK	Bacteria	Firmicutes	Clostridia	Clostridiales	Lachnospiraceae	Anaerostipes	lca_genus
AAAELSELFVYNLP	unclassified	unclassified	unclassified	unclassified	unclassified	unclassified	unclassified
AAAELSELFVYNLPLR	Bacteria	Bacteroidetes	Bacteroidia	Bacteroidales	lca_order	lca_order	lca_order
AAAEMVAYAMEHGLNYYDTAWGYHEGNSETVMGR	Bacteria	Firmicutes	Clostridia	Clostridiales	Lachnospiraceae	Blautia	lca_genus
AAAEQAFKGNYGHSLGK	Bacteria	Bacteroidetes	Bacteroidia	Bacteroidales	Bacteroidaceae	Bacteroides	lca_genus
AAAESSLQVK	root	root	root	root	root	root	root
AAAETLADVKK	unclassified	unclassified	unclassified	unclassified	unclassified	unclassified	unclassified
AAAEVGAPFLELHTGCYADAK	Bacteria	lca_superkingdom	lca_superkingdom	lca_superkingdom	lca_superkingdom	lca_superkingdom	lca_superkingdom
AAAFADFER	Bacteria	Bacteroidetes	Bacteroidia	Bacteroidales	Bacteroidaceae	Bacteroides	lca_genus
AAAFCQCGCHKAEK	Bacteria	Firmicutes	Clostridia	Clostridiales	Lachnospiraceae	Blautia	lca_genus
AAAFCQCGCHKAEKK	Bacteria	Firmicutes	Clostridia	Clostridiales	Lachnospiraceae	Blautia	lca_genus
AAAFEGELLPASQLDR	root	root	root	root	root	root	root
AAAFEGELLPASQLDRLATLPTYEEALAR	root	root	root	root	root	root	root
AAAFLKEDEEA	Bacteria	Bacteroidetes	Bacteroidia	Bacteroidales	Bacteroidaceae	lca_family	lca_family
AAAFPNTAVDRMVFGTDK	Bacteria	Firmicutes	Clostridia	Clostridiales	Lachnospiraceae	Anaerostipes	lca_genus
AAAGEQLTQWANR	Bacteria	Firmicutes	Clostridia	Clostridiales	lca_order	lca_order	lca_order
AAAGKPLLDER	Bacteria	Firmicutes	Clostridia	Clostridiales	Lachnospiraceae	Blautia	Blautia coccoides
AAAGLESKMLALLGLDR	Bacteria	Firmicutes	Erysipelotrichia	Erysipelotrichales	Erysipelotrichaceae	lca_family	lca_family
AAAGLMGELVGGCGK	Bacteria	Firmicutes	Clostridia	Clostridiales	Lachnospiraceae	Blautia	lca_genus
AAAGNFLTAVALTAAAEAGTLLR	Bacteria	Firmicutes	Clostridia	Clostridiales	lca_order	lca_order	lca_order
AAAKEAERLR	unclassified	unclassified	unclassified	unclassified	unclassified	unclassified	unclassified
AAAKEHHVEFEER	Bacteria	Firmicutes	Clostridia	Clostridiales	lca_order	lca_order	lca_order
AAALAAADAR	root	root	root	root	root	root	root
AAALAAADARLPLAK	root	root	root	root	root	root	root
AAALALGYLSEAEFDSWVRPEQMVGSMK	Bacteria	lca_superkingdom	lca_superkingdom	lca_superkingdom	lca_superkingdom	lca_superkingdom	lca_superkingdom
AAALLEQWTGTPSLDEYQSR	Bacteria	Bacteroidetes	Bacteroidia	Bacteroidales	Bacteroidaceae	Bacteroides	lca_genus
AAALLSEK	root	root	root	root	root	root	root
AAALNTLAHSTGAAK	Bacteria	Actinobacteria	Actinobacteria	Bifidobacteriales	Bifidobacteriaceae	Bifidobacterium	lca_genus
AAALQPGEVLLLE	unclassified	unclassified	unclassified	unclassified	unclassified	unclassified	unclassified
AAALQPGEVLLLENLR	Bacteria	Bacteroidetes	lca_phylum	lca_phylum	lca_phylum	lca_phylum	lca_phylum
AAALQPGEVLLLENLRFYAEEEGKPR	Bacteria	Bacteroidetes	Bacteroidia	Bacteroidales	Bacteroidaceae	Bacteroides	lca_genus
AAALVYGQVLSNEEMVSLVDSLFACPSPNYTPDGK	Bacteria	Bacteroidetes	Bacteroidia	Bacteroidales	Bacteroidaceae	Bacteroides	lca_genus
AAAMANKELQTLPK	root	root	root	root	root	root	root
AAANHKGASVVEVLQNCVLFNDGTHASVATK	Bacteria	Bacteroidetes	Bacteroidia	Bacteroidales	Bacteroidaceae	Bacteroides	lca_genus
AAANMQLQQQLANAQQPVVEEAEEVVVTDANLAPR	unclassified	unclassified	unclassified	unclassified	unclassified	unclassified	unclassified
AAANSAPSFGNR	Bacteria	Firmicutes	Erysipelotrichia	Erysipelotrichales	Erysipelotrichaceae	lca_family	lca_family
AAAPMLPFMTEDLYQNLVR	Bacteria	Firmicutes	Clostridia	Clostridiales	lca_order	lca_order	lca_order
AAAQAMKDGDVLLLENTR	Bacteria	Firmicutes	Clostridia	Clostridiales	Lachnospiraceae	Blautia	lca_genus
AAAQLQQGLADTSDENLK	root	root	root	root	root	root	root
AAAQLQQGLADTSDENLKAVLNLR	root	root	root	root	root	root	root
AAAQLTYAFTNATVPK	Bacteria	Firmicutes	Clostridia	Clostridiales	Lachnospiraceae	Blautia	lca_genus
AAAQNWR	Bacteria	lca_superkingdom	lca_superkingdom	lca_superkingdom	lca_superkingdom	lca_superkingdom	lca_superkingdom
AAAQWMMDNVSMSEYLSFK	Bacteria	Bacteroidetes	Bacteroidia	Bacteroidales	Bacteroidaceae	Bacteroides	Bacteroides thetaiotaomicron
AAASAGAYLLCR	Bacteria	Bacteroidetes	Bacteroidia	Bacteroidales	Bacteroidaceae	Bacteroides	lca_genus
AAASLLTK	root	root	root	root	root	root	root
AAASLSLGDFTEK	Bacteria	Bacteroidetes	Bacteroidia	Bacteroidales	Bacteroidaceae	Bacteroides	Bacteroides thetaiotaomicron
AAASNPEVESYEVK	Bacteria	Bacteroidetes	Bacteroidia	Bacteroidales	Bacteroidaceae	Bacteroides	lca_genus
AAASYLDLPLYR	Bacteria	Bacteroidetes	Bacteroidia	Bacteroidales	lca_order	lca_order	lca_order
AAATEAVKTTTEEK	Bacteria	Firmicutes	Clostridia	Clostridiales	Lachnospiraceae	Blautia	lca_genus
AAATEAVKTTTEEKKTEAVK	Bacteria	Firmicutes	Clostridia	Clostridiales	Lachnospiraceae	Blautia	lca_genus
AAATEAVKTTTEEKKTEAVKAVEPAK	Bacteria	Firmicutes	Clostridia	Clostridiales	Lachnospiraceae	Blautia	lca_genus
AAATESFGYTEEELVSSDLLGLK	Bacteria	Firmicutes	Clostridia	Clostridiales	Lachnospiraceae	Anaerostipes	lca_genus
AAATPSFGYTEEQLVSSDLLGLNYGSLFDATQTMVK	unclassified	unclassified	unclassified	unclassified	unclassified	unclassified	unclassified
AAATQEMTLVDTPNAK	root	root	root	root	root	root	root
AAAVEQLMLWGER	Bacteria	Bacteroidetes	Bacteroidia	Bacteroidales	lca_order	lca_order	lca_order
AAAVLEPLAVLLR	Bacteria	Firmicutes	Clostridia	Clostridiales	Lachnospiraceae	lca_family	lca_family
AAAVLFQSMDDPYMR	Bacteria	Firmicutes	Clostridia	Clostridiales	Lachnospiraceae	Anaerostipes	Anaerostipes caccae
AAAVNLVPN	unclassified	unclassified	unclassified	unclassified	unclassified	unclassified	unclassified
AAAVNLVPNSTGAAK	Bacteria	lca_superkingdom	lca_superkingdom	lca_superkingdom	lca_superkingdom	lca_superkingdom	lca_superkingdom
AAAVNLVPNSTGAAKALGLVLPELNGK	Bacteria	lca_superkingdom	lca_superkingdom	lca_superkingdom	lca_superkingdom	lca_superkingdom	lca_superkingdom
AAAVSDLHAGASYNVFK	Bacteria	Bacteroidetes	Bacteroidia	Bacteroidales	Bacteroidaceae	Bacteroides	lca_genus
AAAVSPMEALR	Bacteria	Firmicutes	Clostridia	Clostridiales	lca_order	lca_order	lca_order
AAAYGAGSYELAK	Bacteria	Bacteroidetes	Bacteroidia	Bacteroidales	Bacteroidaceae	Bacteroides	lca_genus
AAAYLEELPK	Bacteria	Firmicutes	Clostridia	Clostridiales	Lachnospiraceae	Blautia	lca_genus
AAAYVYLR	Bacteria	Firmicutes	lca_phylum	lca_phylum	lca_phylum	lca_phylum	lca_phylum
AACAANHSATHLLDSALR	Bacteria	Bacteroidetes	Bacteroidia	Bacteroidales	Bacteroidaceae	Bacteroides	lca_genus
AACAANHSATHLLDSALREVLGEHLEQK	Bacteria	Bacteroidetes	Bacteroidia	Bacteroidales	Bacteroidaceae	Bacteroides	lca_genus
AACAENDTLHNMLFEVTPETVSSALLAADAYGR	unclassified	unclassified	unclassified	unclassified	unclassified	unclassified	unclassified
AACAGEVDGQVVDLR	unclassified	unclassified	unclassified	unclassified	unclassified	unclassified	unclassified
AACAGEVNGEVVDLR	Bacteria	Firmicutes	Clostridia	Clostridiales	lca_order	lca_order	lca_order
AACDYTTNANNNEGVVAELLEK	Bacteria	Firmicutes	Erysipelotrichia	Erysipelotrichales	Erysipelotrichaceae	lca_family	lca_family
AACELVKK	root	root	root	root	root	root	root
AACFYEAMQPEFK	Bacteria	Firmicutes	Erysipelotrichia	Erysipelotrichales	Erysipelotrichaceae	lca_family	lca_family
AACHTAKDNLNSMDCAK	unclassified	unclassified	unclassified	unclassified	unclassified	unclassified	unclassified
AACKEWLDTYNCGATNGAATDK	Bacteria	Firmicutes	Clostridia	Clostridiales	Lachnospiraceae	Blautia	lca_genus
AACKEWLDTYNCGATNGAATDKLVAALEGLECDTCKDLVK	Bacteria	Firmicutes	Clostridia	Clostridiales	Lachnospiraceae	Blautia	lca_genus
AACLELEAGKLADQFPVDVMQGGAGTSSNMNMNEVLANRALELAGR	Bacteria	lca_superkingdom	lca_superkingdom	lca_superkingdom	lca_superkingdom	lca_superkingdom	lca_superkingdom
AACQLLELLMDEE	Bacteria	Bacteroidetes	Bacteroidia	Bacteroidales	Bacteroidaceae	Bacteroides	lca_genus
AACQYALDHHLPSVTLVHK	Bacteria	Bacteroidetes	Bacteroidia	Bacteroidales	lca_order	lca_order	lca_order
AADAAAALGEGLQAF	unclassified	unclassified	unclassified	unclassified	unclassified	unclassified	unclassified
AADAAAALGEGLQAFCLPGSVADQR	Bacteria	lca_superkingdom	lca_superkingdom	lca_superkingdom	lca_superkingdom	lca_superkingdom	lca_superkingdom
AADAAAALGEGLQAFCLPGSVADQRK	Bacteria	lca_superkingdom	lca_superkingdom	lca_superkingdom	lca_superkingdom	lca_superkingdom	lca_superkingdom
AADAAAALGEGLQAFCLPGSVAEQR	Bacteria	Firmicutes	Clostridia	Clostridiales	Lachnospiraceae	Anaerostipes	lca_genus
AADAAAALGEGLQAFCLPGSVAEQRK	Bacteria	Firmicutes	Clostridia	Clostridiales	Lachnospiraceae	Anaerostipes	lca_genus
AADAKKELLAKR	Bacteria	Bacteroidetes	Bacteroidia	Bacteroidales	Bacteroidaceae	Bacteroides	lca_genus
AADALRLPDWDAK	root	root	root	root	root	root	root
AADAVVLAAEEGEFLSKDDFR	Bacteria	Firmicutes	Clostridia	Clostridiales	Lachnospiraceae	Blautia	lca_genus
AADDLVNPNLVVPDSVTK	Bacteria	Firmicutes	Clostridia	Clostridiales	Lachnospiraceae	Blautia	Blautia coccoides
AADDLVNPNLVVPDSVTKGELVQNVSAEANEAYEKNWTEFK	Bacteria	Firmicutes	Clostridia	Clostridiales	Lachnospiraceae	Blautia	Blautia coccoides
AADDVENWLK	Bacteria	Firmicutes	Clostridia	Clostridiales	Lachnospiraceae	Blautia	lca_genus
AADECGLDLVSQPELDVVQLEK	Bacteria	Firmicutes	Clostridia	Clostridiales	Lachnospiraceae	Blautia	lca_genus
AADEGDTGKMVVLDR	Bacteria	Firmicutes	Clostridia	Clostridiales	lca_order	lca_order	lca_order
AADEGDTGKMVVLDRVSDDPYMSATGLYDVHR	Bacteria	Firmicutes	Clostridia	Clostridiales	Lachnospiraceae	Blautia	lca_genus
AADEGLDLTHAENGRK	unclassified	unclassified	unclassified	unclassified	unclassified	unclassified	unclassified
AADEHHVEYEER	Bacteria	Firmicutes	Clostridia	Clostridiales	Lachnospiraceae	Anaerostipes	lca_genus
AADEKTLEEEKASLR	Bacteria	Firmicutes	Clostridia	Clostridiales	Lachnospiraceae	Blautia	Blautia coccoides
AADELFYQDYKK	Bacteria	Firmicutes	Clostridia	Clostridiales	Lachnospiraceae	Anaerostipes	lca_genus
AADETTLKNVLVMK	Bacteria	Bacteroidetes	Bacteroidia	Bacteroidales	Bacteroidaceae	Bacteroides	lca_genus
AADFLDGLK	Bacteria	lca_superkingdom	lca_superkingdom	lca_superkingdom	lca_superkingdom	lca_superkingdom	lca_superkingdom
AADFLDGLKNLGYQMAFK	Bacteria	Bacteroidetes	Bacteroidia	Bacteroidales	Bacteroidaceae	Bacteroides	lca_genus
AADFLEEMGLDFEMTLLSAHR	Bacteria	Firmicutes	Clostridia	Clostridiales	Lachnospiraceae	Anaerostipes	lca_genus
AADFVDRK	unclassified	unclassified	unclassified	unclassified	unclassified	unclassified	unclassified
AADFVK	root	root	root	root	root	root	root
AADFVKFCDAFELPVLSLTNVK	Bacteria	Firmicutes	Clostridia	Clostridiales	Lachnospiraceae	Blautia	lca_genus
AADFWR	root	root	root	root	root	root	root
AADGEYRDLAHPLNSATR	Bacteria	Firmicutes	Clostridia	Clostridiales	lca_order	lca_order	lca_order
AADGSTVAQTALSYDDYR	root	root	root	root	root	root	root
AADHVLDLGPGAGVHGGEVVAEGPLEALMAVPESLTGQYMSGKR	Bacteria	lca_superkingdom	lca_superkingdom	lca_superkingdom	lca_superkingdom	lca_superkingdom	lca_superkingdom
AADKGAELVTAGHR	Bacteria	Firmicutes	Clostridia	Clostridiales	Lachnospiraceae	Blautia	Blautia producta
AADLEATDVYAGLSGSGNLSCFVNGK	Bacteria	Bacteroidetes	Bacteroidia	Bacteroidales	Bacteroidaceae	Bacteroides	lca_genus
AADLFSK	root	root	root	root	root	root	root
AADLGCAMGLTGTDVAK	Bacteria	lca_superkingdom	lca_superkingdom	lca_superkingdom	lca_superkingdom	lca_superkingdom	lca_superkingdom
AADLGLSVDTAVDVAKESADLLLLEK	Bacteria	lca_superkingdom	lca_superkingdom	lca_superkingdom	lca_superkingdom	lca_superkingdom	lca_superkingdom
AADLGVDLVAPTLFGYTEATK	Bacteria	Firmicutes	Clostridia	Clostridiales	Lachnospiraceae	Anaerostipes	Anaerostipes caccae
AADLKDVSR	root	root	root	root	root	root	root
AADLKDVSRR	Bacteria	Firmicutes	lca_phylum	lca_phylum	lca_phylum	lca_phylum	lca_phylum
AADLKLEDYK	Bacteria	Bacteroidetes	lca_phylum	lca_phylum	lca_phylum	lca_phylum	lca_phylum
AADLKLEDYKAGDK	Bacteria	Bacteroidetes	lca_phylum	lca_phylum	lca_phylum	lca_phylum	lca_phylum
AADLKLEDYKAGDKLVPFK	Bacteria	Bacteroidetes	Bacteroidia	Bacteroidales	Bacteroidaceae	Bacteroides	lca_genus
AADLLFLK	root	root	root	root	root	root	root
AADLLLK	root	root	root	root	root	root	root
AADLLR	root	root	root	root	root	root	root
AADLLREGLFR	Bacteria	Bacteroidetes	Bacteroidia	lca_class	lca_class	lca_class	lca_class
AADLLWDYVEK	Bacteria	Firmicutes	Clostridia	Clostridiales	Lachnospiraceae	Blautia	Blautia producta
AADLPVEVLNTALSK	Bacteria	Firmicutes	Clostridia	Clostridiales	Lachnospiraceae	Anaerostipes	lca_genus
AADLRSDEEQTSTTTDTPATPAR	Bacteria	lca_superkingdom	lca_superkingdom	lca_superkingdom	lca_superkingdom	lca_superkingdom	lca_superkingdom
AADLVANK	root	root	root	root	root	root	root
AADLVDALGQENNPEWK	Bacteria	lca_superkingdom	lca_superkingdom	lca_superkingdom	lca_superkingdom	lca_superkingdom	lca_superkingdom
AADLVLQAALAAGAPK	root	root	root	root	root	root	root
AADMLEK	root	root	root	root	root	root	root
AADMTGADLEAMTR	root	root	root	root	root	root	root
AADNKKPVNSWTCEDFLAVDESFQPTAVGFAEALNNK	root	root	root	root	root	root	root
AADNKSLGQFNLDGLNPAPR	root	root	root	root	root	root	root
AADNLGAESVTVGHR	unclassified	unclassified	unclassified	unclassified	unclassified	unclassified	unclassified
AADNPAQMLGEL	Bacteria	Firmicutes	Clostridia	Clostridiales	lca_order	lca_order	lca_order
AADPEALEACGQTSAWK	Bacteria	Firmicutes	Clostridia	Clostridiales	Lachnospiraceae	Blautia	Blautia coccoides
AADPEALEACGQTSAWKR	Bacteria	Firmicutes	Clostridia	Clostridiales	Lachnospiraceae	Blautia	Blautia coccoides
AADQAAKDTGLPLLFTCPYADVR	Bacteria	Firmicutes	Clostridia	Clostridiales	Lachnospiraceae	Anaerostipes	Anaerostipes caccae
AADRVVSLFNTALDLAEGSLTDDETVR	unclassified	unclassified	unclassified	unclassified	unclassified	unclassified	unclassified
AADSQEKQEDLGAVLEK	Bacteria	Firmicutes	Clostridia	Clostridiales	Lachnospiraceae	Blautia	Blautia coccoides
AADTEDEAKFSEWVELLLDQALLAER	root	root	root	root	root	root	root
AADTENGAYPV	Bacteria	Firmicutes	Clostridia	Clostridiales	Lachnospiraceae	Blautia	lca_genus
AADVETLGDLVQFNK	Bacteria	lca_superkingdom	lca_superkingdom	lca_superkingdom	lca_superkingdom	lca_superkingdom	lca_superkingdom
AADVETLGDLVQFNKTDLLK	Bacteria	lca_superkingdom	lca_superkingdom	lca_superkingdom	lca_superkingdom	lca_superkingdom	lca_superkingdom
AADVGADLVGK	root	root	root	root	root	root	root
AADVKDLSER	Bacteria	lca_superkingdom	lca_superkingdom	lca_superkingdom	lca_superkingdom	lca_superkingdom	lca_superkingdom
AADVRDLGKR	root	root	root	root	root	root	root
AADVTLK	root	root	root	root	root	root	root
AADVTLLDPEAEYVLDSMTFLSK	Bacteria	Firmicutes	Clostridia	Clostridiales	Lachnospiraceae	Blautia	lca_genus
AADVTMVAFYGPPSETNFGGGLLTGSQSACK	Bacteria	Firmicutes	Clostridia	Clostridiales	Lachnospiraceae	Blautia	Blautia coccoides
AADYETLVDWWAK	Bacteria	Bacteroidetes	Bacteroidia	Bacteroidales	Bacteroidaceae	Bacteroides	Bacteroides thetaiotaomicron
AADYGAALDEK	Bacteria	Firmicutes	Clostridia	Clostridiales	Lachnospiraceae	Blautia	Blautia producta
AADYKLMVNAHEATR	Bacteria	Bacteroidetes	Bacteroidia	Bacteroidales	lca_order	lca_order	lca_order
AADYKLMVNAHEATRPTGLCR	Bacteria	Bacteroidetes	Bacteroidia	Bacteroidales	lca_order	lca_order	lca_order
AADYLLDLGPNAGR	Bacteria	Bacteroidetes	Bacteroidia	Bacteroidales	lca_order	lca_order	lca_order
AADYNEATAPLYTFNSDTSTQPGLLFDQYLVLPLMYWVK	Bacteria	Bacteroidetes	Bacteroidia	Bacteroidales	Bacteroidaceae	Bacteroides	lca_genus
AADYYNNDHTHTSLK	Bacteria	Bacteroidetes	Bacteroidia	Bacteroidales	Bacteroidaceae	Bacteroides	lca_genus
AAEAAANAPEEETEEEKPVVDLEAKPEVTFDDFMK	Bacteria	Firmicutes	Clostridia	Clostridiales	Lachnospiraceae	Blautia	lca_genus
AAEAAEKAAAEAPAEEATEAPAEEAAATEAAAE	Bacteria	Bacteroidetes	Bacteroidia	Bacteroidales	Bacteroidaceae	Bacteroides	Bacteroides thetaiotaomicron
AAEAAYVGTQEPVK	Bacteria	Bacteroidetes	Bacteroidia	Bacteroidales	Bacteroidaceae	Bacteroides	Bacteroides thetaiotaomicron
AAEAAYVGTQEPVKEMQK	Bacteria	Bacteroidetes	Bacteroidia	Bacteroidales	Bacteroidaceae	Bacteroides	Bacteroides thetaiotaomicron
AAEAELPVFTVDR	Bacteria	Actinobacteria	Actinobacteria	Bifidobacteriales	Bifidobacteriaceae	Bifidobacterium	lca_genus
AAEALAVTSLDGR	Bacteria	Firmicutes	Erysipelotrichia	Erysipelotrichales	Erysipelotrichaceae	lca_family	lca_family
AAEASLMSAR	Bacteria	Bacteroidetes	Bacteroidia	Bacteroidales	Bacteroidaceae	Bacteroides	lca_genus
AAEAVLLDTLR	Bacteria	lca_superkingdom	lca_superkingdom	lca_superkingdom	lca_superkingdom	lca_superkingdom	lca_superkingdom
AAEAVYSTEGK	Bacteria	lca_superkingdom	lca_superkingdom	lca_superkingdom	lca_superkingdom	lca_superkingdom	lca_superkingdom
AAEDGFKNTTTMLAVHGR	Bacteria	Firmicutes	Clostridia	Clostridiales	Lachnospiraceae	Anaerostipes	Anaerostipes caccae
AAEDGFVMANGKPVK	Bacteria	Bacteroidetes	Bacteroidia	Bacteroidales	Bacteroidaceae	Bacteroides	lca_genus
AAEDLFLGR	root	root	root	root	root	root	root
AAEDLFLSPSAVLK	Bacteria	Firmicutes	Erysipelotrichia	Erysipelotrichales	Erysipelotrichaceae	lca_family	lca_family
AAEDLGAESAAAGHR	unclassified	unclassified	unclassified	unclassified	unclassified	unclassified	unclassified
AAEDLGAESAAAGHRVEDSSGAESVSAGR	unclassified	unclassified	unclassified	unclassified	unclassified	unclassified	unclassified
AAEDSGAELVTAGHR	unclassified	unclassified	unclassified	unclassified	unclassified	unclassified	unclassified
AAEDVNKQELK	Bacteria	Bacteroidetes	Bacteroidia	Bacteroidales	Bacteroidaceae	Bacteroides	lca_genus
AAEEAPAAPPAPPAPTK	Bacteria	Bacteroidetes	Bacteroidia	Bacteroidales	Bacteroidaceae	Bacteroides	Bacteroides thetaiotaomicron
AAEEAPAAPPAPPAPTKEEVLLTELR	Bacteria	Bacteroidetes	Bacteroidia	Bacteroidales	Bacteroidaceae	Bacteroides	Bacteroides thetaiotaomicron
AAEEAPAAPPAPPAPTKEEVLLTELRDLLK	Bacteria	Bacteroidetes	Bacteroidia	Bacteroidales	Bacteroidaceae	Bacteroides	Bacteroides thetaiotaomicron
AAEEDWGTEYLDAVLSLK	Bacteria	Firmicutes	Clostridia	Clostridiales	Lachnospiraceae	Anaerostipes	Anaerostipes caccae
AAEEGRLDPVVGR	Bacteria	Bacteroidetes	lca_phylum	lca_phylum	lca_phylum	lca_phylum	lca_phylum
AAEEKPGTAVSEHPQFLPDGVR	Bacteria	Firmicutes	Clostridia	Clostridiales	Lachnospiraceae	Blautia	lca_genus
AAEELLFHSVTTGASNDLEQATK	Bacteria	lca_superkingdom	lca_superkingdom	lca_superkingdom	lca_superkingdom	lca_superkingdom	lca_superkingdom
AAEELNKRDAYDVLLVGSGPAG	Bacteria	lca_superkingdom	lca_superkingdom	lca_superkingdom	lca_superkingdom	lca_superkingdom	lca_superkingdom
AAEELPLTSFK	Bacteria	Firmicutes	Clostridia	Clostridiales	Lachnospiraceae	Blautia	lca_genus
AAEELPLTSFKR	Bacteria	Firmicutes	Clostridia	Clostridiales	Lachnospiraceae	Blautia	lca_genus
AAEELVDK	Bacteria	lca_superkingdom	lca_superkingdom	lca_superkingdom	lca_superkingdom	lca_superkingdom	lca_superkingdom
AAEELVDKYLAK	Bacteria	Firmicutes	Erysipelotrichia	Erysipelotrichales	Erysipelotrichaceae	lca_family	lca_family
AAEELVFDTVTTGAANDLEQATK	Bacteria	Firmicutes	Clostridia	Clostridiales	lca_order	lca_order	lca_order
AAEENAKWR	Bacteria	lca_superkingdom	lca_superkingdom	lca_superkingdom	lca_superkingdom	lca_superkingdom	lca_superkingdom
AAEENQVMVLEAMR	Bacteria	Firmicutes	Clostridia	Clostridiales	Lachnospiraceae	Anaerostipes	Anaerostipes caccae
AAEENQVMVLEAMRSVF	Bacteria	Firmicutes	Clostridia	Clostridiales	Lachnospiraceae	Anaerostipes	Anaerostipes caccae
AAEESGADSVSLLNTLLGMALDAER	Bacteria	lca_superkingdom	lca_superkingdom	lca_superkingdom	lca_superkingdom	lca_superkingdom	lca_superkingdom
AAEESLEELK	Bacteria	lca_superkingdom	lca_superkingdom	lca_superkingdom	lca_superkingdom	lca_superkingdom	lca_superkingdom
AAEESLEELKQVLQGADMVFVTCGMGGGTGTGAAPLVAGMAK	Bacteria	Firmicutes	Clostridia	Clostridiales	Lachnospiraceae	Blautia	lca_genus
AAEEYLDR	root	root	root	root	root	root	root
AAEEYYCLALPK	Bacteria	Firmicutes	Clostridia	Clostridiales	Lachnospiraceae	Anaerostipes	lca_genus
AAEFVK	root	root	root	root	root	root	root
AAEGFTNYLFTVYADESFANVAFDQCQLVLNGKPVSALTNDKR	Bacteria	Bacteroidetes	Bacteroidia	Bacteroidales	Bacteroidaceae	Bacteroides	Bacteroides thetaiotaomicron
AAEHNVTLPFTR	Bacteria	Bacteroidetes	Bacteroidia	Bacteroidales	Bacteroidaceae	Bacteroides	lca_genus
AAEKEGLTNFPLHVK	Bacteria	Bacteroidetes	Bacteroidia	Bacteroidales	Bacteroidaceae	Bacteroides	lca_genus
AAEKFDETR	Bacteria	lca_superkingdom	lca_superkingdom	lca_superkingdom	lca_superkingdom	lca_superkingdom	lca_superkingdom
AAEKLEAGK	root	root	root	root	root	root	root
AAEKLPAVTGYDEELKNFQSFLSTVK	Bacteria	Bacteroidetes	Bacteroidia	Bacteroidales	Bacteroidaceae	Bacteroides	Bacteroides thetaiotaomicron
AAEKQELFGKYGK	Bacteria	Bacteroidetes	Bacteroidia	Bacteroidales	Bacteroidaceae	Bacteroides	lca_genus
AAELAGNDTLPVELTR	Bacteria	lca_superkingdom	lca_superkingdom	lca_superkingdom	lca_superkingdom	lca_superkingdom	lca_superkingdom
AAELDMTSLVCADSLTEAK	Bacteria	Firmicutes	Clostridia	Clostridiales	Lachnospiraceae	Anaerostipes	Anaerostipes caccae
AAELETLASGGGAGR	Bacteria	Firmicutes	Clostridia	Clostridiales	Lachnospiraceae	Anaerostipes	Anaerostipes caccae
AAELGLPKFR	Bacteria	Actinobacteria	Actinobacteria	Bifidobacteriales	Bifidobacteriaceae	Bifidobacterium	lca_genus
AAELGYVDEVLDPAVTR	Bacteria	Bacteroidetes	Bacteroidia	Bacteroidales	Bacteroidaceae	Bacteroides	lca_genus
AAELGYVDEVLDPAVTRLR	Bacteria	Bacteroidetes	Bacteroidia	Bacteroidales	Bacteroidaceae	Bacteroides	lca_genus
AAELHYPR	Bacteria	Bacteroidetes	lca_phylum	lca_phylum	lca_phylum	lca_phylum	lca_phylum
AAELHYTR	Bacteria	Bacteroidetes	lca_phylum	lca_phylum	lca_phylum	lca_phylum	lca_phylum
AAELLEGQLK	Bacteria	Firmicutes	Clostridia	Clostridiales	Lachnospiraceae	Blautia	lca_genus
AAELLETMQSDMLER	Bacteria	Firmicutes	Clostridia	Clostridiales	Lachnospiraceae	Blautia	lca_genus
AAELLLPELVSK	Bacteria	Bacteroidetes	Bacteroidia	Bacteroidales	Bacteroidaceae	Bacteroides	Bacteroides thetaiotaomicron
AAELLNTVNR	Bacteria	Bacteroidetes	Bacteroidia	Bacteroidales	Bacteroidaceae	Bacteroides	Bacteroides thetaiotaomicron
AAELLQGGTR	Bacteria	Bacteroidetes	Bacteroidia	Bacteroidales	Bacteroidaceae	Bacteroides	Bacteroides thetaiotaomicron
AAELLQLDYFLMLDFPDAGLYFSK	unclassified	unclassified	unclassified	unclassified	unclassified	unclassified	unclassified
AAELMNVTFTAEEGATR	Bacteria	Firmicutes	Clostridia	Clostridiales	Lachnospiraceae	Blautia	lca_genus
AAELPAAQR	Bacteria	lca_superkingdom	lca_superkingdom	lca_superkingdom	lca_superkingdom	lca_superkingdom	lca_superkingdom
AAELPEALR	Bacteria	lca_superkingdom	lca_superkingdom	lca_superkingdom	lca_superkingdom	lca_superkingdom	lca_superkingdom
AAELPEALRK	Bacteria	Firmicutes	lca_phylum	lca_phylum	lca_phylum	lca_phylum	lca_phylum
AAELPEALRKGKEDAMK	Bacteria	Firmicutes	Clostridia	Clostridiales	lca_order	lca_order	lca_order
AAELPLDQL	unclassified	unclassified	unclassified	unclassified	unclassified	unclassified	unclassified
AAELPLDQLNAQAR	Bacteria	Bacteroidetes	Bacteroidia	Bacteroidales	Bacteroidaceae	Bacteroides	lca_genus
AAELYAK	root	root	root	root	root	root	root
AAELYAKDHDGFNVK	Bacteria	Firmicutes	Clostridia	Clostridiales	Lachnospiraceae	Blautia	Blautia coccoides
AAELYAKDHDGFNVKVTELQSDDLETK	Bacteria	Firmicutes	Clostridia	Clostridiales	Lachnospiraceae	Blautia	Blautia coccoides
AAEMKLNDMSFK	Bacteria	Bacteroidetes	Bacteroidia	Bacteroidales	Bacteroidaceae	Bacteroides	lca_genus
AAEMLGQVTTANDALTQNAYLHMGLSYLQLAEK	Bacteria	Bacteroidetes	Bacteroidia	Bacteroidales	Bacteroidaceae	Bacteroides	Bacteroides thetaiotaomicron
AAEMLLTEDLTLAEVAYSVGLNDPFYFSK	Bacteria	Bacteroidetes	Bacteroidia	Bacteroidales	Bacteroidaceae	Bacteroides	lca_genus
AAEMSLASCYYNTNSAR	Bacteria	Bacteroidetes	Bacteroidia	Bacteroidales	Bacteroidaceae	Bacteroides	lca_genus
AAENADTCMMVGNGSALLAQTGLLYR	Bacteria	Firmicutes	Clostridia	Clostridiales	Lachnospiraceae	Blautia	lca_genus
AAENADTCMMVGNGSALLAQTGLLYRR	Bacteria	Firmicutes	Clostridia	Clostridiales	Lachnospiraceae	Blautia	lca_genus
AAENCGYQYHAGVVECK	Bacteria	Firmicutes	Clostridia	Clostridiales	Lachnospiraceae	Blautia	lca_genus
AAENCHFK	unclassified	unclassified	unclassified	unclassified	unclassified	unclassified	unclassified
AAENEEDQKAVDEVVR	Bacteria	Firmicutes	Clostridia	Clostridiales	Lachnospiraceae	Blautia	lca_genus
AAENFR	root	root	root	root	root	root	root
AAENGATAGKFDLAK	Bacteria	Firmicutes	Clostridia	Clostridiales	lca_order	lca_order	lca_order
AAENNPELAAFLDECR	root	root	root	root	root	root	root
AAENNPELAAFLDECRNTK	root	root	root	root	root	root	root
AAENVLFSYLVHEGNLVPGNSHFDTTK	Bacteria	Bacteroidetes	Bacteroidia	Bacteroidales	Bacteroidaceae	Bacteroides	lca_genus
AAEPVLTTQCVR	Bacteria	Firmicutes	Clostridia	Clostridiales	Lachnospiraceae	Blautia	lca_genus
AAEQGRADDTPEALAK	Bacteria	Actinobacteria	Actinobacteria	Bifidobacteriales	Bifidobacteriaceae	Bifidobacterium	lca_genus
AAEQLEKEGLNCNLTLLFSFAQAR	root	root	root	root	root	root	root
AAEQLLR	root	root	root	root	root	root	root
AAEQLYVSQPSLSR	Bacteria	Firmicutes	Erysipelotrichia	Erysipelotrichales	Erysipelotrichaceae	lca_family	lca_family
AAEQQAAYCALK	Bacteria	Firmicutes	Clostridia	Clostridiales	Lachnospiraceae	Blautia	lca_genus
AAEQQAAYCALKK	Bacteria	Firmicutes	Clostridia	Clostridiales	Lachnospiraceae	Blautia	lca_genus
AAEQTEQQAAPAAAQAAPAAAPAAEEGGLHK	unclassified	unclassified	unclassified	unclassified	unclassified	unclassified	unclassified
AAEQWPNAR	Bacteria	Firmicutes	Clostridia	Clostridiales	Lachnospiraceae	Blautia	Blautia coccoides
AAEQYVLDEYNK	Bacteria	lca_superkingdom	lca_superkingdom	lca_superkingdom	lca_superkingdom	lca_superkingdom	lca_superkingdom
AAEQYVLDEYNKLK	Bacteria	lca_superkingdom	lca_superkingdom	lca_superkingdom	lca_superkingdom	lca_superkingdom	lca_superkingdom
AAERGEVPVGAVVVCK	Bacteria	Bacteroidetes	Bacteroidia	Bacteroidales	Bacteroidaceae	Bacteroides	lca_genus
AAERLDVDETGK	Bacteria	lca_superkingdom	lca_superkingdom	lca_superkingdom	lca_superkingdom	lca_superkingdom	lca_superkingdom
AAERTFQLLTQAAGR	Bacteria	lca_superkingdom	lca_superkingdom	lca_superkingdom	lca_superkingdom	lca_superkingdom	lca_superkingdom
AAESALNLDVPVNAQYLR	Bacteria	lca_superkingdom	lca_superkingdom	lca_superkingdom	lca_superkingdom	lca_superkingdom	lca_superkingdom
AAESGADEVLLLEDPQYESFHLDYFTNVMESVLK	Bacteria	Firmicutes	Clostridia	Clostridiales	Lachnospiraceae	Anaerostipes	Anaerostipes caccae
AAESGADEVLLLEDPQYESFHLDYFTNVMESVLKEEKPVAVLVGGTQDGK	Bacteria	Firmicutes	Clostridia	Clostridiales	Lachnospiraceae	Anaerostipes	Anaerostipes caccae
AAESGLVLPEQLPAGLELSEKEEGLLQLVADFAAVVK	Bacteria	Bacteroidetes	Bacteroidia	Bacteroidales	Bacteroidaceae	Bacteroides	Bacteroides thetaiotaomicron
AAESLTTGSNMR	Bacteria	Firmicutes	Clostridia	Clostridiales	Lachnospiraceae	Blautia	lca_genus
AAESNPALALQYK	Bacteria	Bacteroidetes	Bacteroidia	Bacteroidales	lca_order	lca_order	lca_order
AAESRPAPFLLHQESNVLVR	Bacteria	lca_superkingdom	lca_superkingdom	lca_superkingdom	lca_superkingdom	lca_superkingdom	lca_superkingdom
AAESTDVFAK	Bacteria	Firmicutes	Clostridia	Clostridiales	lca_order	lca_order	lca_order
AAETALHTYVSPDVQVTLTTESK	Bacteria	Bacteroidetes	Bacteroidia	Bacteroidales	Bacteroidaceae	Bacteroides	lca_genus
AAETGDKVLVHEGEYR	Bacteria	Firmicutes	Clostridia	Clostridiales	Lachnospiraceae	lca_family	lca_family
AAETGDKVLVHEGEYREWVKPEHSGYSNLSR	Bacteria	Firmicutes	Clostridia	Clostridiales	Lachnospiraceae	Blautia	Blautia coccoides
AAETGGADVLSLLNTLTGMK	Bacteria	Firmicutes	Clostridia	Clostridiales	Lachnospiraceae	Roseburia	lca_genus
AAETGNKNAQYNLAR	Bacteria	Firmicutes	Clostridia	Clostridiales	Lachnospiraceae	Blautia	lca_genus
AAETLADVKK	unclassified	unclassified	unclassified	unclassified	unclassified	unclassified	unclassified
AAETLFYMDVTGELDAPK	unclassified	unclassified	unclassified	unclassified	unclassified	unclassified	unclassified
AAETLLPAGETLAYDQMSLR	Bacteria	Bacteroidetes	Bacteroidia	Bacteroidales	Bacteroidaceae	Bacteroides	lca_genus
AAETYTTVK	Bacteria	Bacteroidetes	Bacteroidia	Bacteroidales	Bacteroidaceae	Bacteroides	lca_genus
AAETYTTVKEPGFYALVPDDFPGVTPK	Bacteria	Bacteroidetes	Bacteroidia	Bacteroidales	Bacteroidaceae	Bacteroides	lca_genus
AAEVFFSDK	Bacteria	Firmicutes	Clostridia	Clostridiales	Lachnospiraceae	Blautia	lca_genus
AAEVFTEMSSPMQETLLNAFTRSELK	Bacteria	Firmicutes	Clostridia	Clostridiales	Lachnospiraceae	Anaerostipes	Anaerostipes caccae
AAEYADLQSSALSAAK	Bacteria	Firmicutes	Clostridia	Clostridiales	Lachnospiraceae	Blautia	lca_genus
AAEYADLQSSALSAAKR	Bacteria	Firmicutes	Clostridia	Clostridiales	Lachnospiraceae	Blautia	lca_genus
AAEYLDTYTDGKK	unclassified	unclassified	unclassified	unclassified	unclassified	unclassified	unclassified
AAEYLK	root	root	root	root	root	root	root
AAFDALTK	root	root	root	root	root	root	root
AAFDDALAAR	root	root	root	root	root	root	root
AAFDFAVEHQSVER	root	root	root	root	root	root	root
AAFDQWVAK	Bacteria	Proteobacteria	lca_phylum	lca_phylum	lca_phylum	lca_phylum	lca_phylum
AAFDSGVCLVAK	Bacteria	Firmicutes	Clostridia	Clostridiales	Lachnospiraceae	Anaerostipes	lca_genus
AAFEAYK	root	root	root	root	root	root	root
AAFEDSHDSLGLYYDGK	Bacteria	Firmicutes	Clostridia	Clostridiales	Lachnospiraceae	Blautia	lca_genus
AAFGGNLK	Bacteria	lca_superkingdom	lca_superkingdom	lca_superkingdom	lca_superkingdom	lca_superkingdom	lca_superkingdom
AAFGKDHPDEMK	Bacteria	Firmicutes	Bacilli	Lactobacillales	Lactobacillaceae	Lactobacillus	lca_genus
AAFKEAGLEYTLR	Bacteria	Firmicutes	Clostridia	Clostridiales	lca_order	lca_order	lca_order
AAFKEAGLEYTLRQLDEYR	Bacteria	Firmicutes	Clostridia	Clostridiales	Lachnospiraceae	Blautia	lca_genus
AAFLDAEHALDPVYAQNLGVNLDELLLSQPDSGEQGLELAETLVR	Bacteria	Firmicutes	Erysipelotrichia	Erysipelotrichales	Erysipelotrichaceae	lca_family	lca_family
AAFLDEMQR	Bacteria	lca_superkingdom	lca_superkingdom	lca_superkingdom	lca_superkingdom	lca_superkingdom	lca_superkingdom
AAFLLPK	root	root	root	root	root	root	root
AAFLMDK	root	root	root	root	root	root	root
AAFSDFSK	root	root	root	root	root	root	root
AAFSNDMVYMEK	root	root	root	root	root	root	root
AAFVAAPAYDDYVATDAEAR	Bacteria	Bacteroidetes	Bacteroidia	Bacteroidales	Bacteroidaceae	Bacteroides	Bacteroides thetaiotaomicron
AAFVAAPAYDDYVATDAEARR	Bacteria	Bacteroidetes	Bacteroidia	Bacteroidales	Bacteroidaceae	Bacteroides	Bacteroides thetaiotaomicron
AAFVNPETK	Bacteria	Bacteroidetes	Bacteroidia	Bacteroidales	Bacteroidaceae	Bacteroides	Bacteroides thetaiotaomicron
AAFYLFPK	root	root	root	root	root	root	root
AAFYVDGSWK	Bacteria	Firmicutes	Clostridia	Clostridiales	Lachnospiraceae	lca_family	lca_family
AAGAAVVGTGR	root	root	root	root	root	root	root
AAGAELVGMEDLADQLK	root	root	root	root	root	root	root
AAGAELVGMEDLADQLKKGEMNFDVVLASPDAMR	root	root	root	root	root	root	root
AAGAEVHTSLFDDVHDTTGR	Bacteria	Firmicutes	Erysipelotrichia	Erysipelotrichales	Erysipelotrichaceae	Erysipelatoclostridium	Erysipelatoclostridium ramosum
AAGAEVLLTNK	Bacteria	lca_superkingdom	lca_superkingdom	lca_superkingdom	lca_superkingdom	lca_superkingdom	lca_superkingdom
AAGAEYVGAEELLPK	Bacteria	Firmicutes	Clostridia	Clostridiales	Lachnospiraceae	lca_family	lca_family
AAGAFVVESLLHDQKK	unclassified	unclassified	unclassified	unclassified	unclassified	unclassified	unclassified
AAGAGHSGPFGASDLNK	unclassified	unclassified	unclassified	unclassified	unclassified	unclassified	unclassified
AAGALSCMVPDLTPADDGLRPFCDLLCEDLSQVLPYLDSCGSSLQSP	Bacteria	Firmicutes	Clostridia	Clostridiales	Lachnospiraceae	Blautia	lca_genus
AAGANKVAVLK	root	root	root	root	root	root	root
AAGANLLR	root	root	root	root	root	root	root
AAGANPLLLRK	unclassified	unclassified	unclassified	unclassified	unclassified	unclassified	unclassified
AAGATTANLTQALEQMR	root	root	root	root	root	root	root
AAGCLLPVSHDLNLPK	Bacteria	Bacteroidetes	Bacteroidia	Bacteroidales	lca_order	lca_order	lca_order
AAGDANADNYEYLTYEGYGPSGVAVLVETLTDNK	Bacteria	Firmicutes	Clostridia	Clostridiales	Lachnospiraceae	Blautia	lca_genus
AAGDANADNYEYLTYEGYGPSGVAVLVETLTDNKNR	Bacteria	Firmicutes	Clostridia	Clostridiales	Lachnospiraceae	Blautia	lca_genus
AAGDDEAMFYDEDYVTALEYGLPPTAGLGLGLDR	root	root	root	root	root	root	root
AAGDDRALLYSGVGGGR	Bacteria	Bacteroidetes	Bacteroidia	Bacteroidales	Bacteroidaceae	Bacteroides	lca_genus
AAGDDRALLYSGVGGGRR	Bacteria	Bacteroidetes	Bacteroidia	Bacteroidales	Bacteroidaceae	Bacteroides	lca_genus
AAGDECYLLGSLEAGDK	Bacteria	Firmicutes	Erysipelotrichia	Erysipelotrichales	Erysipelotrichaceae	lca_family	lca_family
AAGDECYLLGSLEAGDKGVQLC	Bacteria	Firmicutes	Erysipelotrichia	Erysipelotrichales	Erysipelotrichaceae	lca_family	lca_family
AAGDNKEWLGYNR	Bacteria	Firmicutes	Clostridia	Clostridiales	Lachnospiraceae	Blautia	lca_genus
AAGDQLHELDKK	Bacteria	Bacteroidetes	Bacteroidia	Bacteroidales	Bacteroidaceae	Bacteroides	lca_genus
AAGEAPAAPQVTAEDASASLAELLNAGLGGSDNE	root	root	root	root	root	root	root
AAGEGMDEFLQVFTDK	Bacteria	Bacteroidetes	Bacteroidia	Bacteroidales	Bacteroidaceae	Bacteroides	lca_genus
AAGEKFLAENK	Bacteria	Bacteroidetes	lca_phylum	lca_phylum	lca_phylum	lca_phylum	lca_phylum
AAGEKFLAENKTK	Bacteria	Bacteroidetes	lca_phylum	lca_phylum	lca_phylum	lca_phylum	lca_phylum
AAGEKFLAENKTKEGVK	Bacteria	Bacteroidetes	Bacteroidia	Bacteroidales	Bacteroidaceae	Bacteroides	lca_genus
AAGELPNLYVTDFLK	Bacteria	Bacteroidetes	Bacteroidia	Bacteroidales	Bacteroidaceae	Bacteroides	lca_genus
AAGELPNLYVTDFLKDMAAAYAASDLVLSR	Bacteria	Bacteroidetes	Bacteroidia	Bacteroidales	Bacteroidaceae	Bacteroides	Bacteroides thetaiotaomicron
AAGEPFDK	Bacteria	Firmicutes	lca_phylum	lca_phylum	lca_phylum	lca_phylum	lca_phylum
AAGETPYVLGR	Bacteria	Firmicutes	lca_phylum	lca_phylum	lca_phylum	lca_phylum	lca_phylum
AAGFGLPVEYR	Bacteria	Firmicutes	Clostridia	Clostridiales	Lachnospiraceae	Blautia	lca_genus
AAGFLTR	root	root	root	root	root	root	root
AAGFMLSGLLATAFLYGMKK	Bacteria	Firmicutes	Erysipelotrichia	Erysipelotrichales	Erysipelotrichaceae	lca_family	lca_family
AAGGGTGLSMDLDEYDTMEHPYK	Bacteria	Bacteroidetes	Bacteroidia	Bacteroidales	Bacteroidaceae	Bacteroides	lca_genus
AAGGLALLGTER	Bacteria	lca_superkingdom	lca_superkingdom	lca_superkingdom	lca_superkingdom	lca_superkingdom	lca_superkingdom
AAGGLALLGTERHESR	Bacteria	lca_superkingdom	lca_superkingdom	lca_superkingdom	lca_superkingdom	lca_superkingdom	lca_superkingdom
AAGGLASFDDAER	Bacteria	Firmicutes	Clostridia	Clostridiales	Lachnospiraceae	lca_family	lca_family
AAGGLNNLADCMAMLEAGSDR	Bacteria	Firmicutes	Clostridia	Clostridiales	Lachnospiraceae	Anaerostipes	Anaerostipes caccae
AAGGLSSFADGEEFVK	Bacteria	Firmicutes	Clostridia	Clostridiales	Lachnospiraceae	Blautia	lca_genus
AAGGLSSFADGEEFVKLGADR	Bacteria	Firmicutes	Clostridia	Clostridiales	Lachnospiraceae	Blautia	lca_genus
AAGGLSSFADGEEFVKLGADRLGTSR	Bacteria	Firmicutes	Clostridia	Clostridiales	Lachnospiraceae	Blautia	lca_genus
AAGHHLLHV	Bacteria	Firmicutes	Clostridia	Clostridiales	lca_order	lca_order	lca_order
AAGHMVDEVR	Bacteria	lca_superkingdom	lca_superkingdom	lca_superkingdom	lca_superkingdom	lca_superkingdom	lca_superkingdom
AAGHMVDEVRR	Bacteria	lca_superkingdom	lca_superkingdom	lca_superkingdom	lca_superkingdom	lca_superkingdom	lca_superkingdom
AAGKDYKVNPGDGAFYGPK	Bacteria	Firmicutes	Erysipelotrichia	Erysipelotrichales	Erysipelotrichaceae	lca_family	lca_family
AAGKNANLLMNLGPQPDGELPEVAVQR	Bacteria	Bacteroidetes	Bacteroidia	Bacteroidales	Bacteroidaceae	Bacteroides	lca_genus
AAGKTELSGK	Bacteria	Bacteroidetes	Bacteroidia	Bacteroidales	Bacteroidaceae	lca_family	lca_family
AAGKVNEAHELVDFTPVVEETKEADAATETPVEAAE	Bacteria	Firmicutes	Erysipelotrichia	Erysipelotrichales	Erysipelotrichaceae	lca_family	lca_family
AAGLDLKDVMTDLLENKF	root	root	root	root	root	root	root
AAGLDMEFVQDNQSSSK	Bacteria	Firmicutes	Clostridia	Clostridiales	lca_order	lca_order	lca_order
AAGLDVYK	Bacteria	lca_superkingdom	lca_superkingdom	lca_superkingdom	lca_superkingdom	lca_superkingdom	lca_superkingdom
AAGLDVYSQVEGLQPLCFENAK	Bacteria	Firmicutes	Clostridia	Clostridiales	Lachnospiraceae	Anaerostipes	lca_genus
AAGLENFLHVR	Bacteria	Bacteroidetes	Bacteroidia	Bacteroidales	lca_order	lca_order	lca_order
AAGLENPPTTWDEFK	Bacteria	Firmicutes	Clostridia	Clostridiales	Lachnospiraceae	Blautia	lca_genus
AAGLENPPTTWDEFKEACEK	Bacteria	Firmicutes	Clostridia	Clostridiales	Lachnospiraceae	Blautia	lca_genus
AAGLFK	root	root	root	root	root	root	root
AAGLGLTK	root	root	root	root	root	root	root
AAGLGVAMGNASEK	Bacteria	Bacteroidetes	Bacteroidia	Bacteroidales	Bacteroidaceae	Bacteroides	Bacteroides thetaiotaomicron
AAGLGVAMGNASEKVQSVADFVTDTVDNSGLYK	Bacteria	Bacteroidetes	Bacteroidia	Bacteroidales	Bacteroidaceae	Bacteroides	Bacteroides thetaiotaomicron
AAGLLPVVK	root	root	root	root	root	root	root
AAGLLQENVK	Bacteria	Firmicutes	Clostridia	Clostridiales	Lachnospiraceae	Blautia	lca_genus
AAGLNTPHSR	Bacteria	Bacteroidetes	Bacteroidia	Bacteroidales	Bacteroidaceae	Bacteroides	lca_genus
AAGLNVPLLPGLKPFK	Bacteria	Bacteroidetes	Bacteroidia	Bacteroidales	Bacteroidaceae	Bacteroides	lca_genus
AAGLNVPLLPGLKPFKK	Bacteria	Bacteroidetes	Bacteroidia	Bacteroidales	Bacteroidaceae	Bacteroides	lca_genus
AAGLPDLLSR	Bacteria	Firmicutes	Clostridia	Clostridiales	Lachnospiraceae	Blautia	lca_genus
AAGLPSLFMLNK	Bacteria	Bacteroidetes	Bacteroidia	Bacteroidales	lca_order	lca_order	lca_order
AAGLPSLFMLNKK	Bacteria	Bacteroidetes	Bacteroidia	Bacteroidales	lca_order	lca_order	lca_order
AAGLPSVHLDAEK	Bacteria	Firmicutes	Clostridia	Clostridiales	Lachnospiraceae	Blautia	lca_genus
AAGLQDVTYQTDQQTLLLNTATAYFNVLNALDVLSYTQAQK	root	root	root	root	root	root	root
AAGLRAELFPDAAK	Bacteria	Bacteroidetes	Bacteroidia	Bacteroidales	Bacteroidaceae	Bacteroides	lca_genus
AAGLSAVLAADVAVMNYAR	Bacteria	Bacteroidetes	Bacteroidia	Bacteroidales	Bacteroidaceae	Bacteroides	Bacteroides thetaiotaomicron
AAGLSLEHFESLLK	Bacteria	Bacteroidetes	Bacteroidia	Bacteroidales	Bacteroidaceae	Bacteroides	Bacteroides thetaiotaomicron
AAGLSNQELNHQEVVEAANK	Bacteria	Firmicutes	Erysipelotrichia	Erysipelotrichales	Erysipelotrichaceae	lca_family	lca_family
AAGLSNQELNHQEVVEAANKAEK	Bacteria	Firmicutes	Erysipelotrichia	Erysipelotrichales	Erysipelotrichaceae	lca_family	lca_family
AAGLSVLQPSGTPGGEMSLR	Bacteria	Bacteroidetes	Bacteroidia	Bacteroidales	Bacteroidaceae	Bacteroides	Bacteroides thetaiotaomicron
AAGLTGDDVKLTTLDLGNNLAK	Bacteria	Firmicutes	Clostridia	Clostridiales	Lachnospiraceae	Blautia	Blautia coccoides
AAGLTVCNVK	Bacteria	Firmicutes	Erysipelotrichia	Erysipelotrichales	Erysipelotrichaceae	lca_family	lca_family
AAGLVNYVLGCTHLTEGALPFAAK	Bacteria	Firmicutes	Clostridia	Clostridiales	lca_order	lca_order	lca_order
AAGLVNYVLGCTHLTEGALPFAAKDPVR	Bacteria	Firmicutes	Clostridia	Clostridiales	Lachnospiraceae	Anaerostipes	lca_genus
AAGLVSSGVEAK	Bacteria	Firmicutes	Clostridia	Clostridiales	lca_order	lca_order	lca_order
AAGLYQVLGQEVDDAYMEELK	Bacteria	Firmicutes	Clostridia	Clostridiales	Lachnospiraceae	Blautia	lca_genus
AAGLYQVLGQEVDDAYMEELKSQVLHMDALK	Bacteria	Firmicutes	Clostridia	Clostridiales	Lachnospiraceae	Blautia	lca_genus
AAGMDLTPEMQK	Bacteria	Bacteroidetes	Bacteroidia	Bacteroidales	Bacteroidaceae	Bacteroides	Bacteroides thetaiotaomicron
AAGMEVYQAGK	Bacteria	Bacteroidetes	Bacteroidia	Bacteroidales	Bacteroidaceae	Bacteroides	lca_genus
AAGMEVYQAGKEEPLR	Bacteria	Bacteroidetes	Bacteroidia	Bacteroidales	Bacteroidaceae	Bacteroides	lca_genus
AAGMNAHLAKPLDPAR	Bacteria	Firmicutes	Clostridia	Clostridiales	Lachnospiraceae	Blautia	lca_genus
AAGMPLVAPMHTYVR	Bacteria	Bacteroidetes	Bacteroidia	Bacteroidales	Bacteroidaceae	Bacteroides	Bacteroides thetaiotaomicron
AAGMSYLVAPWMDVPK	Bacteria	Bacteroidetes	Bacteroidia	Bacteroidales	Bacteroidaceae	Bacteroides	lca_genus
AAGNRVLTVLAGR	Bacteria	Bacteroidetes	Bacteroidia	Bacteroidales	lca_order	lca_order	lca_order
AAGNSGAESVTAGHRTEDSSGVESVR	unclassified	unclassified	unclassified	unclassified	unclassified	unclassified	unclassified
AAGNSGAESVTAGHRTEDSSGVESVRDGYR	unclassified	unclassified	unclassified	unclassified	unclassified	unclassified	unclassified
AAGNVDDQLNR	Bacteria	lca_superkingdom	lca_superkingdom	lca_superkingdom	lca_superkingdom	lca_superkingdom	lca_superkingdom
AAGPAAGAAAVEEK	unclassified	unclassified	unclassified	unclassified	unclassified	unclassified	unclassified
AAGPGLLEECRGLGGCETGQAK	Bacteria	Firmicutes	Clostridia	Clostridiales	Lachnospiraceae	Blautia	lca_genus
AAGQHLLLK	Bacteria	Bacteroidetes	Bacteroidia	Bacteroidales	Bacteroidaceae	Bacteroides	lca_genus
AAGQHLLLKDAVALEQMR	Bacteria	Bacteroidetes	Bacteroidia	Bacteroidales	Bacteroidaceae	Bacteroides	lca_genus
AAGSTQLSGENAFK	Bacteria	Firmicutes	Clostridia	Clostridiales	Lachnospiraceae	Blautia	lca_genus
AAGTFTTNLVK	Bacteria	lca_superkingdom	lca_superkingdom	lca_superkingdom	lca_superkingdom	lca_superkingdom	lca_superkingdom
AAGTKELGESMGNLYLAQGQYER	Bacteria	Bacteroidetes	Bacteroidia	Bacteroidales	Bacteroidaceae	Bacteroides	lca_genus
AAGTRPYCLLDFFPDDFLLVLDESHVSVPQVR	Bacteria	Bacteroidetes	Bacteroidia	Bacteroidales	Bacteroidaceae	Bacteroides	Bacteroides thetaiotaomicron
AAGVELLVALNKLDKPSANLER	Bacteria	Firmicutes	Clostridia	Clostridiales	lca_order	lca_order	lca_order
AAGVETEVFFEVEADPTLSLVR	root	root	root	root	root	root	root
AAGVETEVFFEVEADPTLSLVRK	root	root	root	root	root	root	root
AAGVPLVVALNK	root	root	root	root	root	root	root
AAGVPLVVALNKLDKEGADPER	Bacteria	lca_superkingdom	lca_superkingdom	lca_superkingdom	lca_superkingdom	lca_superkingdom	lca_superkingdom
AAGVQVSK	Bacteria	Bacteroidetes	Bacteroidia	Bacteroidales	Bacteroidaceae	Bacteroides	lca_genus
AAGVSCVLAETFAR	Bacteria	Firmicutes	Clostridia	Clostridiales	lca_order	lca_order	lca_order
AAGVSKDVTLK	Bacteria	Bacteroidetes	Bacteroidia	Bacteroidales	Bacteroidaceae	Bacteroides	lca_genus
AAGVSVQNVSGTFGTAPK	Bacteria	Bacteroidetes	lca_phylum	lca_phylum	lca_phylum	lca_phylum	lca_phylum
AAGVVDHLEK	Bacteria	Firmicutes	Erysipelotrichia	Erysipelotrichales	Erysipelotrichaceae	lca_family	lca_family
AAGYDAEVLGASFK	Bacteria	Firmicutes	Clostridia	Clostridiales	Lachnospiraceae	Anaerostipes	Anaerostipes caccae
AAGYDDVK	Bacteria	lca_superkingdom	lca_superkingdom	lca_superkingdom	lca_superkingdom	lca_superkingdom	lca_superkingdom
AAGYDDVKASLQK	Bacteria	Firmicutes	Clostridia	Clostridiales	Lachnospiraceae	Blautia	lca_genus
AAGYDDVKASLQKDLDAFRGEK	Bacteria	Firmicutes	Clostridia	Clostridiales	Lachnospiraceae	Blautia	lca_genus
AAGYDKPFK	root	root	root	root	root	root	root
AAGYELGK	root	root	root	root	root	root	root
AAGYELGKDLTLAMDCAASEFYK	root	root	root	root	root	root	root
AAGYELGKDLTLAMDCAASEFYKDGK	root	root	root	root	root	root	root
AAGYEPGKDVM	Bacteria	lca_superkingdom	lca_superkingdom	lca_superkingdom	lca_superkingdom	lca_superkingdom	lca_superkingdom
AAGYEPGKDVMLGMDCASSEFYHDGLYDYTK	Bacteria	Bacteroidetes	Bacteroidia	Bacteroidales	Bacteroidaceae	Bacteroides	lca_genus
AAGYEPGKDVMLGMDCASSEFYHDGLYDYTKFEGAK	Bacteria	Bacteroidetes	Bacteroidia	Bacteroidales	Bacteroidaceae	Bacteroides	lca_genus
AAGYLETWHQEKFR	Bacteria	Firmicutes	Clostridia	Clostridiales	Lachnospiraceae	Blautia	lca_genus
AAGYLR	root	root	root	root	root	root	root
AAHASACPEEGLNALNAAR	Bacteria	Firmicutes	Clostridia	Clostridiales	Lachnospiraceae	Blautia	lca_genus
AAHEAGERVLLVR	Bacteria	Firmicutes	Clostridia	Clostridiales	Lachnospiraceae	lca_family	lca_family
AAHGNGFNEEFVCNDEER	Bacteria	Bacteroidetes	Bacteroidia	Bacteroidales	Bacteroidaceae	Bacteroides	Bacteroides thetaiotaomicron
AAHGNGFNEEFVCNDEERQR	Bacteria	Bacteroidetes	Bacteroidia	Bacteroidales	Bacteroidaceae	Bacteroides	Bacteroides thetaiotaomicron
AAHKDDLALTQANVR	Bacteria	Bacteroidetes	Bacteroidia	Bacteroidales	Bacteroidaceae	Bacteroides	Bacteroides thetaiotaomicron
AAHKDDLALTQANVRK	Bacteria	Bacteroidetes	Bacteroidia	Bacteroidales	Bacteroidaceae	Bacteroides	Bacteroides thetaiotaomicron
AAHLPEQMLQNLAK	Bacteria	Bacteroidetes	Bacteroidia	Bacteroidales	Bacteroidaceae	Bacteroides	lca_genus
AAHNTSPVATAALGR	Bacteria	Firmicutes	Clostridia	Clostridiales	lca_order	lca_order	lca_order
AAHPLFTYTEPER	Bacteria	Bacteroidetes	Bacteroidia	Bacteroidales	lca_order	lca_order	lca_order
AAHSFNLLDAR	root	root	root	root	root	root	root
AAHTFAALLQEGALKEDLPTLFMGLK	Bacteria	Bacteroidetes	Bacteroidia	Bacteroidales	Bacteroidaceae	Bacteroides	lca_genus
AAKDTPKDLLK	unclassified	unclassified	unclassified	unclassified	unclassified	unclassified	unclassified
AAKDVKFGNDAR	root	root	root	root	root	root	root
AAKELGYPVLVR	root	root	root	root	root	root	root
AAKFPSMEEAMPELYKELDALQTK	Bacteria	Bacteroidetes	Bacteroidia	Bacteroidales	lca_order	lca_order	lca_order
AAKGDSFGLYGTAWK	Bacteria	Bacteroidetes	Bacteroidia	Bacteroidales	Bacteroidaceae	Bacteroides	lca_genus
AAKPELSVPLYER	Bacteria	Bacteroidetes	Bacteroidia	Bacteroidales	Bacteroidaceae	Bacteroides	Bacteroides thetaiotaomicron
AAKPLPSR	root	root	root	root	root	root	root
AAKPLPSRK	Bacteria	Firmicutes	Clostridia	Clostridiales	Lachnospiraceae	Anaerostipes	lca_genus
AAKPSLPK	root	root	root	root	root	root	root
AAKTPNDALAGLLER	Bacteria	Bacteroidetes	Bacteroidia	Bacteroidales	Bacteroidaceae	Bacteroides	lca_genus
AAKVEDGRLADVAPTLLK	Bacteria	Bacteroidetes	Bacteroidia	Bacteroidales	Bacteroidaceae	Bacteroides	lca_genus
AALAAAQANPNAK	Bacteria	lca_superkingdom	lca_superkingdom	lca_superkingdom	lca_superkingdom	lca_superkingdom	lca_superkingdom
AALAAGGEAAK	Bacteria	lca_superkingdom	lca_superkingdom	lca_superkingdom	lca_superkingdom	lca_superkingdom	lca_superkingdom
AALAAQNPPLNN	Bacteria	Bacteroidetes	Bacteroidia	Bacteroidales	Bacteroidaceae	Bacteroides	lca_genus
AALADFLVDNR	Bacteria	Proteobacteria	Gammaproteobacteria	Enterobacterales	Enterobacteriaceae	lca_family	lca_family
AALADNNTHWLCGDLR	Bacteria	Bacteroidetes	Bacteroidia	Bacteroidales	Bacteroidaceae	Bacteroides	lca_genus
AALADNNTHWLCGDLRK	Bacteria	Bacteroidetes	Bacteroidia	Bacteroidales	Bacteroidaceae	Bacteroides	lca_genus
AALADSLNR	Bacteria	Firmicutes	Clostridia	Clostridiales	lca_order	lca_order	lca_order
AALADSLNRR	Bacteria	Firmicutes	Clostridia	Clostridiales	lca_order	lca_order	lca_order
AALAEAEKNNQDTAELER	Bacteria	Firmicutes	Clostridia	Clostridiales	Lachnospiraceae	Blautia	lca_genus
AALAEHGTTPYHR	Bacteria	Bacteroidetes	Bacteroidia	Bacteroidales	Bacteroidaceae	Bacteroides	lca_genus
AALAEVEK	root	root	root	root	root	root	root
AALAEVEKAGDGLAEKD	Bacteria	Firmicutes	Clostridia	Clostridiales	Lachnospiraceae	Blautia	Blautia coccoides
AALALALACSPGLLLADEPTTALDVDTQQQLMELLAK	Bacteria	Firmicutes	Clostridia	Clostridiales	Lachnospiraceae	Blautia	lca_genus
AALANFTK	Bacteria	lca_superkingdom	lca_superkingdom	lca_superkingdom	lca_superkingdom	lca_superkingdom	lca_superkingdom
AALANLFSELPSK	Bacteria	Proteobacteria	lca_phylum	lca_phylum	lca_phylum	lca_phylum	lca_phylum
AALAPSAAGTGFTGTPVVAPDEQDKK	Bacteria	Bacteroidetes	Bacteroidia	Bacteroidales	Bacteroidaceae	Bacteroides	Bacteroides thetaiotaomicron
AALATADACTMSR	Bacteria	Firmicutes	Clostridia	Clostridiales	Lachnospiraceae	Blautia	lca_genus
AALAVCK	root	root	root	root	root	root	root
AALAVCKDGKPVLNGADASNYAEMSAVATEAGVVLGLTGADLNELYDTVAALEK	unclassified	unclassified	unclassified	unclassified	unclassified	unclassified	unclassified
AALAVPLSVAK	unclassified	unclassified	unclassified	unclassified	unclassified	unclassified	unclassified
AALAVPLSVAKR	unclassified	unclassified	unclassified	unclassified	unclassified	unclassified	unclassified
AALAYGADEVDVVFPYR	root	root	root	root	root	root	root
AALAYLEANGVAPVFEEGDNALMK	Bacteria	Firmicutes	Erysipelotrichia	Erysipelotrichales	Erysipelotrichaceae	lca_family	lca_family
AALCGDTFSAR	Bacteria	lca_superkingdom	lca_superkingdom	lca_superkingdom	lca_superkingdom	lca_superkingdom	lca_superkingdom
AALCTDCFCAEATR	Bacteria	Firmicutes	Clostridia	Clostridiales	lca_order	lca_order	lca_order
AALCTDCFCAEATRQHNNANVLALGGR	Bacteria	Firmicutes	Clostridia	Clostridiales	Lachnospiraceae	Blautia	lca_genus
AALCWNAELAHLAR	Bacteria	Bacteroidetes	Bacteroidia	Bacteroidales	Bacteroidaceae	Bacteroides	lca_genus
AALDAGATEAEMKPLQDDLR	root	root	root	root	root	root	root
AALDAGCAAAMRTGRVLSR	Bacteria	lca_superkingdom	lca_superkingdom	lca_superkingdom	lca_superkingdom	lca_superkingdom	lca_superkingdom
AALDAYYEK	Bacteria	lca_superkingdom	lca_superkingdom	lca_superkingdom	lca_superkingdom	lca_superkingdom	lca_superkingdom
AALDAYYEKYGAEE	Bacteria	Firmicutes	Clostridia	Clostridiales	Lachnospiraceae	Blautia	lca_genus
AALDEQQRFEVLAK	Bacteria	Bacteroidetes	Bacteroidia	Bacteroidales	Bacteroidaceae	Bacteroides	Bacteroides thetaiotaomicron
AALDFLNHPFYNNLTK	Bacteria	Firmicutes	Clostridia	Clostridiales	Lachnospiraceae	Blautia	lca_genus
AALDLLNTGLYSLDPQESANNLDSK	Bacteria	Bacteroidetes	Bacteroidia	Bacteroidales	Bacteroidaceae	Bacteroides	lca_genus
AALDLNVPLLTNAR	Bacteria	Bacteroidetes	Bacteroidia	Bacteroidales	lca_order	lca_order	lca_order
AALDNNDMATLEAK	Bacteria	Firmicutes	Erysipelotrichia	Erysipelotrichales	Erysipelotrichaceae	lca_family	lca_family
AALEAAGGKLEE	root	root	root	root	root	root	root
AALEAER	root	root	root	root	root	root	root
AALEAERYLSAK	Bacteria	Bacteroidetes	Bacteroidia	Bacteroidales	Bacteroidaceae	Bacteroides	lca_genus
AALEAGELPKER	Bacteria	Firmicutes	Clostridia	Clostridiales	Lachnospiraceae	Blautia	lca_genus
AALEAGFSSLMFDGSHYGLEENLEK	Bacteria	Firmicutes	lca_phylum	lca_phylum	lca_phylum	lca_phylum	lca_phylum
AALEAGFSSLMFDGSHYGLEENLEKTK	Bacteria	Firmicutes	lca_phylum	lca_phylum	lca_phylum	lca_phylum	lca_phylum
AALEAGFSSLMFDGSHYGLEENLEKTKELVELCHSK	Bacteria	Firmicutes	Erysipelotrichia	Erysipelotrichales	Erysipelotrichaceae	lca_family	lca_family
AALEALNGLYPTNDVELLYVGNTFSSNYLK	Bacteria	Firmicutes	Erysipelotrichia	Erysipelotrichales	Erysipelotrichaceae	lca_family	lca_family
AALEALYAAGK	Bacteria	Firmicutes	Clostridia	Clostridiales	Lachnospiraceae	lca_family	lca_family
AALEAVK	root	root	root	root	root	root	root
AALEDPVTALR	Bacteria	Firmicutes	Erysipelotrichia	Erysipelotrichales	Erysipelotrichaceae	lca_family	lca_family
AALEEAEHAAK	Bacteria	Firmicutes	Clostridia	Clostridiales	lca_order	lca_order	lca_order
AALEEAEHASK	Bacteria	Firmicutes	Clostridia	Clostridiales	Lachnospiraceae	Anaerostipes	lca_genus
AALEEGLLPGGGVAYLR	Bacteria	lca_superkingdom	lca_superkingdom	lca_superkingdom	lca_superkingdom	lca_superkingdom	lca_superkingdom
AALEEMLASLPAEWCNLDLLVNNAGLALGMEPAHK	Bacteria	lca_superkingdom	lca_superkingdom	lca_superkingdom	lca_superkingdom	lca_superkingdom	lca_superkingdom
AALEFLSR	root	root	root	root	root	root	root
AALEGFKDVEGTCLK	Bacteria	Firmicutes	lca_phylum	lca_phylum	lca_phylum	lca_phylum	lca_phylum
AALEGLEAGK	Bacteria	Firmicutes	Erysipelotrichia	Erysipelotrichales	Erysipelotrichaceae	lca_family	lca_family
AALEKGDVEAAK	Bacteria	Bacteroidetes	Bacteroidia	Bacteroidales	Bacteroidaceae	Bacteroides	lca_genus
AALEKLAAGR	Bacteria	Firmicutes	Erysipelotrichia	Erysipelotrichales	Erysipelotrichaceae	lca_family	lca_family
AALEKLAAGRK	Bacteria	Firmicutes	Erysipelotrichia	Erysipelotrichales	Erysipelotrichaceae	lca_family	lca_family
AALELAEQR	root	root	root	root	root	root	root
AALELLK	root	root	root	root	root	root	root
AALELMLK	root	root	root	root	root	root	root
AALELMTDGLAK	Bacteria	Firmicutes	Erysipelotrichia	Erysipelotrichales	Erysipelotrichaceae	lca_family	lca_family
AALENAQLLFDKK	Bacteria	Firmicutes	Erysipelotrichia	Erysipelotrichales	Erysipelotrichaceae	lca_family	lca_family
AALENQLKDSK	Bacteria	Firmicutes	Erysipelotrichia	Erysipelotrichales	Erysipelotrichaceae	lca_family	lca_family
AALERDFGSVDNFK	Bacteria	lca_superkingdom	lca_superkingdom	lca_superkingdom	lca_superkingdom	lca_superkingdom	lca_superkingdom
AALESEAELR	Bacteria	lca_superkingdom	lca_superkingdom	lca_superkingdom	lca_superkingdom	lca_superkingdom	lca_superkingdom
AALESGVNQLADTVR	Bacteria	Firmicutes	Clostridia	Clostridiales	lca_order	lca_order	lca_order
AALESGVNQLADTVRVTLGPK	Bacteria	Firmicutes	Clostridia	Clostridiales	lca_order	lca_order	lca_order
AALESLAYQTNDVLK	Bacteria	lca_superkingdom	lca_superkingdom	lca_superkingdom	lca_superkingdom	lca_superkingdom	lca_superkingdom
AALESTLAALTESLK	root	root	root	root	root	root	root
AALESTLAALTESLKEGDAVQLVGFGTFK	Bacteria	lca_superkingdom	lca_superkingdom	lca_superkingdom	lca_superkingdom	lca_superkingdom	lca_superkingdom
AALETANTQLLR	Bacteria	Firmicutes	Clostridia	Clostridiales	Lachnospiraceae	Blautia	lca_genus
AALEYALANDRDSVTLVHK	root	root	root	root	root	root	root
AALEYK	root	root	root	root	root	root	root
AALFAAGQAMK	Bacteria	Bacteroidetes	Bacteroidia	Bacteroidales	Bacteroidaceae	Bacteroides	lca_genus
AALFAPDEK	Bacteria	lca_superkingdom	lca_superkingdom	lca_superkingdom	lca_superkingdom	lca_superkingdom	lca_superkingdom
AALFDLQDK	Bacteria	Firmicutes	Clostridia	Clostridiales	Lachnospiraceae	Blautia	Blautia coccoides
AALFDLQDKK	Bacteria	Firmicutes	Clostridia	Clostridiales	Lachnospiraceae	Blautia	Blautia coccoides
AALFGHDANWGR	Bacteria	lca_superkingdom	lca_superkingdom	lca_superkingdom	lca_superkingdom	lca_superkingdom	lca_superkingdom
AALFLMSQYGGPDGELAASMR	Bacteria	Firmicutes	Clostridia	Clostridiales	Lachnospiraceae	Blautia	lca_genus
AALFNGFK	Bacteria	Bacteroidetes	Bacteroidia	Bacteroidales	lca_order	lca_order	lca_order
AALFNGFKVK	Bacteria	Bacteroidetes	Bacteroidia	Bacteroidales	lca_order	lca_order	lca_order
AALFQMK	Bacteria	lca_superkingdom	lca_superkingdom	lca_superkingdom	lca_superkingdom	lca_superkingdom	lca_superkingdom
AALFSEVGK	root	root	root	root	root	root	root
AALFSEVGKQTECFVR	Bacteria	Bacteroidetes	Bacteroidia	Bacteroidales	lca_order	lca_order	lca_order
AALFVEPGKMTVEEVPK	Bacteria	Actinobacteria	Actinobacteria	Bifidobacteriales	Bifidobacteriaceae	Bifidobacterium	lca_genus
AALFYSDLLTTVSPTYAR	Bacteria	Firmicutes	Erysipelotrichia	Erysipelotrichales	Erysipelotrichaceae	lca_family	lca_family
AALGALER	root	root	root	root	root	root	root
AALGDDVSYADLR	Bacteria	Bacteroidetes	Bacteroidia	Bacteroidales	Bacteroidaceae	Bacteroides	lca_genus
AALGEDCSELEMSPAR	Bacteria	Bacteroidetes	Bacteroidia	Bacteroidales	Bacteroidaceae	Bacteroides	lca_genus
AALGEYLDCLGAK	Bacteria	Firmicutes	Clostridia	Clostridiales	Lachnospiraceae	Anaerostipes	Anaerostipes caccae
AALGLPEEELR	Bacteria	Bacteroidetes	Bacteroidia	Bacteroidales	lca_order	lca_order	lca_order
AALGLPEEELRK	Bacteria	Bacteroidetes	Bacteroidia	Bacteroidales	lca_order	lca_order	lca_order
AALGLPEEELRKAAK	Bacteria	Bacteroidetes	Bacteroidia	Bacteroidales	lca_order	lca_order	lca_order
AALGNPWLLK	root	root	root	root	root	root	root
AALGVLR	root	root	root	root	root	root	root
AALHTPEGK	unclassified	unclassified	unclassified	unclassified	unclassified	unclassified	unclassified
AALKDFR	unclassified	unclassified	unclassified	unclassified	unclassified	unclassified	unclassified
AALKDVCTEENGK	Bacteria	Firmicutes	Clostridia	Clostridiales	Lachnospiraceae	Blautia	lca_genus
AALKEAQTEK	Bacteria	Bacteroidetes	Bacteroidia	Bacteroidales	Bacteroidaceae	Bacteroides	Bacteroides thetaiotaomicron
AALKEAQTEKERPTLLLGK	Bacteria	Bacteroidetes	Bacteroidia	Bacteroidales	Bacteroidaceae	Bacteroides	Bacteroides thetaiotaomicron
AALKEGLYMK	Bacteria	Bacteroidetes	Bacteroidia	Bacteroidales	lca_order	lca_order	lca_order
AALKELQGQLEFSK	Bacteria	Bacteroidetes	Bacteroidia	Bacteroidales	Bacteroidaceae	Bacteroides	lca_genus
AALKELVEK	root	root	root	root	root	root	root
AALKELVEKLDFR	Bacteria	Firmicutes	Clostridia	Clostridiales	Lachnospiraceae	Blautia	Blautia coccoides
AALKGASLNVYLNTK	Bacteria	Firmicutes	Clostridia	Clostridiales	lca_order	lca_order	lca_order
AALKQLVR	unclassified	unclassified	unclassified	unclassified	unclassified	unclassified	unclassified
AALLAKK	root	root	root	root	root	root	root
AALLANELAEEAEFFSFGTNDLTQMTFGFSR	Bacteria	Firmicutes	Clostridia	Clostridiales	lca_order	lca_order	lca_order
AALLDCLAPDR	Bacteria	lca_superkingdom	lca_superkingdom	lca_superkingdom	lca_superkingdom	lca_superkingdom	lca_superkingdom
AALLDCLAPDRR	Bacteria	lca_superkingdom	lca_superkingdom	lca_superkingdom	lca_superkingdom	lca_superkingdom	lca_superkingdom
AALLDCLAPDRRVELEVK	Bacteria	lca_superkingdom	lca_superkingdom	lca_superkingdom	lca_superkingdom	lca_superkingdom	lca_superkingdom
AALLDLQR	root	root	root	root	root	root	root
AALLDWQSTNPDGWESDTRPPLK	Bacteria	Bacteroidetes	Bacteroidia	Bacteroidales	Bacteroidaceae	Bacteroides	Bacteroides thetaiotaomicron
AALLETLFKR	root	root	root	root	root	root	root
AALLFGNVTPGDAANLMK	Bacteria	Firmicutes	Clostridia	Clostridiales	Lachnospiraceae	Blautia	lca_genus
AALLFGNVTPGDAANLMKYTFER	Bacteria	Firmicutes	Clostridia	Clostridiales	Lachnospiraceae	Blautia	lca_genus
AALLGLGTVGNGVYK	Bacteria	Firmicutes	Clostridia	Clostridiales	Lachnospiraceae	Blautia	lca_genus
AALLLPFQEDKR	Bacteria	Bacteroidetes	Bacteroidia	Bacteroidales	Bacteroidaceae	Bacteroides	lca_genus
AALLMGCSRQYLYKLVAQGR	Bacteria	Bacteroidetes	Bacteroidia	Bacteroidales	Bacteroidaceae	Bacteroides	lca_genus
AALLNTAR	root	root	root	root	root	root	root
AALLNYR	root	root	root	root	root	root	root
AALLREK	root	root	root	root	root	root	root
AALLSGLNTR	Bacteria	lca_superkingdom	lca_superkingdom	lca_superkingdom	lca_superkingdom	lca_superkingdom	lca_superkingdom
AALLTAEECK	Bacteria	Firmicutes	Clostridia	Clostridiales	Lachnospiraceae	Blautia	lca_genus
AALLTAEECKSPLLLGVSEGAGK	Bacteria	Firmicutes	Clostridia	Clostridiales	Lachnospiraceae	Blautia	lca_genus
AALLTAEECKSPLLLGVSEGAGKYMTGFK	Bacteria	Firmicutes	Clostridia	Clostridiales	Lachnospiraceae	Blautia	lca_genus
AALLTFHSGEDR	Bacteria	lca_superkingdom	lca_superkingdom	lca_superkingdom	lca_superkingdom	lca_superkingdom	lca_superkingdom
AALMSPSSK	Bacteria	Bacteroidetes	Bacteroidia	lca_class	lca_class	lca_class	lca_class
AALMSPSSKR	Bacteria	Bacteroidetes	Bacteroidia	lca_class	lca_class	lca_class	lca_class
AALMYAK	root	root	root	root	root	root	root
AALNADCDGQAGLQELAGNATMLFYMTEEGQEGR	root	root	root	root	root	root	root
AALNAHQEKPVSLFK	Bacteria	Firmicutes	lca_phylum	lca_phylum	lca_phylum	lca_phylum	lca_phylum
AALNCGQVR	Bacteria	Firmicutes	lca_phylum	lca_phylum	lca_phylum	lca_phylum	lca_phylum
AALNEYGYEVLGYVYGYR	Bacteria	Firmicutes	Erysipelotrichia	Erysipelotrichales	Erysipelotrichaceae	lca_family	lca_family
AALNLVDNGGNLGK	Bacteria	Bacteroidetes	Bacteroidia	Bacteroidales	Bacteroidaceae	Bacteroides	Bacteroides thetaiotaomicron
AALNSLFGGANVVDLATPELPQGVER	Bacteria	Bacteroidetes	Bacteroidia	Bacteroidales	Bacteroidaceae	Bacteroides	lca_genus
AALNYLTK	root	root	root	root	root	root	root
AALPALFNPEDLNALEQALR	Bacteria	Bacteroidetes	lca_phylum	lca_phylum	lca_phylum	lca_phylum	lca_phylum
AALPEAPLLYVGGLVSR	Bacteria	Bacteroidetes	Bacteroidia	Bacteroidales	Bacteroidaceae	Bacteroides	lca_genus
AALPEVEHVFVFDTAFHQTLDR	Bacteria	Firmicutes	Erysipelotrichia	Erysipelotrichales	Erysipelotrichaceae	lca_family	lca_family
AALPEVEHVFVFDTAFHQTLDRER	Bacteria	Firmicutes	Erysipelotrichia	Erysipelotrichales	Erysipelotrichaceae	lca_family	lca_family
AALPTGDALTASMPSSTGGAGSMTTSPVAASVQTPVAAPSAPSK	Bacteria	Bacteroidetes	Bacteroidia	Bacteroidales	Bacteroidaceae	Bacteroides	Bacteroides thetaiotaomicron
AALPTLK	root	root	root	root	root	root	root
AALPTLKK	root	root	root	root	root	root	root
AALPTLKKLLADGGSLLLGSHLGRPK	Bacteria	Bacteroidetes	Bacteroidia	Bacteroidales	lca_order	lca_order	lca_order
AALPTLNYLLEQAPK	unclassified	unclassified	unclassified	unclassified	unclassified	unclassified	unclassified
AALPWDTMLGVSR	Bacteria	Firmicutes	Clostridia	Clostridiales	Lachnospiraceae	Blautia	lca_genus
AALPWDTMLGVSRR	Bacteria	Firmicutes	Clostridia	Clostridiales	Lachnospiraceae	Blautia	lca_genus
AALQDELK	root	root	root	root	root	root	root
AALQDELKKR	Bacteria	Bacteroidetes	Bacteroidia	Bacteroidales	Bacteroidaceae	Bacteroides	Bacteroides thetaiotaomicron
AALQEELDKR	Bacteria	lca_superkingdom	lca_superkingdom	lca_superkingdom	lca_superkingdom	lca_superkingdom	lca_superkingdom
AALQNTLLK	Bacteria	lca_superkingdom	lca_superkingdom	lca_superkingdom	lca_superkingdom	lca_superkingdom	lca_superkingdom
AALQQEVDEATAQLATTTDDYTSFLR	Bacteria	Bacteroidetes	Bacteroidia	Bacteroidales	Bacteroidaceae	Bacteroides	Bacteroides thetaiotaomicron
AALQTSSFMSAASFQETTK	Bacteria	Bacteroidetes	Bacteroidia	Bacteroidales	lca_order	lca_order	lca_order
AALQYCR	Bacteria	lca_superkingdom	lca_superkingdom	lca_superkingdom	lca_superkingdom	lca_superkingdom	lca_superkingdom
AALRAEGFMTR	Bacteria	Bacteroidetes	Bacteroidia	Bacteroidales	lca_order	lca_order	lca_order
AALRGYTGK	Bacteria	Firmicutes	Clostridia	Clostridiales	Lachnospiraceae	Blautia	lca_genus
AALSALDGNAAMDELK	Bacteria	Firmicutes	Clostridia	Clostridiales	Lachnospiraceae	Blautia	lca_genus
AALSEEQLDAR	Bacteria	Firmicutes	Clostridia	Clostridiales	Lachnospiraceae	Blautia	lca_genus
AALSGLGTNLAGPLQQTATELATAHPELRPLLASLSEK	Bacteria	Bacteroidetes	Bacteroidia	Bacteroidales	Bacteroidaceae	Bacteroides	lca_genus
AALSGVNEVSHR	Bacteria	Bacteroidetes	Bacteroidia	Bacteroidales	lca_order	lca_order	lca_order
AALSLHYGGNDWATSQLEGLK	Bacteria	Firmicutes	Clostridia	Clostridiales	Lachnospiraceae	lca_family	lca_family
AALSMTLPTGTGLHR	Bacteria	Bacteroidetes	Bacteroidia	Bacteroidales	lca_order	lca_order	lca_order
AALSMTLPTGTGLHRR	Bacteria	Bacteroidetes	Bacteroidia	Bacteroidales	lca_order	lca_order	lca_order
AALSNMNQPLGK	Bacteria	Firmicutes	Erysipelotrichia	Erysipelotrichales	Erysipelotrichaceae	lca_family	lca_family
AALSQASDVAALDNVR	root	root	root	root	root	root	root
AALSQMLAEHKEDK	Bacteria	Firmicutes	Clostridia	Clostridiales	Lachnospiraceae	Blautia	lca_genus
AALSQMLAEHKEDKQ	Bacteria	Firmicutes	Clostridia	Clostridiales	Lachnospiraceae	Blautia	lca_genus
AALSQMLAEHKEDKQK	Bacteria	Firmicutes	Clostridia	Clostridiales	Lachnospiraceae	Blautia	lca_genus
AALSQVEKPNQGTK	Bacteria	Firmicutes	Clostridia	Clostridiales	Lachnospiraceae	Anaerostipes	lca_genus
AALSQVEKPNQGTKED	Bacteria	Firmicutes	Clostridia	Clostridiales	Lachnospiraceae	Anaerostipes	lca_genus
AALSSLDGNAAMDELK	Bacteria	Firmicutes	Clostridia	Clostridiales	Lachnospiraceae	Blautia	Blautia producta
AALSVCQALREEEFPLEK	Bacteria	Firmicutes	Clostridia	Clostridiales	Lachnospiraceae	Blautia	lca_genus
AALSVCQALREEEFPLEKVLVLCGTGNNGADGAAVAR	Bacteria	Firmicutes	Clostridia	Clostridiales	Lachnospiraceae	Blautia	Blautia producta
AALTADELAEEAEFFSFGTNDLTQMTFGFSR	root	root	root	root	root	root	root
AALTADELAEEAEFFSFGTNDLTQMTFGFSRDDAGK	Bacteria	Firmicutes	Clostridia	Clostridiales	lca_order	lca_order	lca_order
AALTADELAK	root	root	root	root	root	root	root
AALTADELAKEAEFFSFGTNDLTQMTFGFSR	Bacteria	lca_superkingdom	lca_superkingdom	lca_superkingdom	lca_superkingdom	lca_superkingdom	lca_superkingdom
AALTADR	root	root	root	root	root	root	root
AALTAELR	root	root	root	root	root	root	root
AALTDATNVK	Bacteria	Firmicutes	Clostridia	Clostridiales	lca_order	lca_order	lca_order
AALTDLLDNR	Bacteria	Firmicutes	Erysipelotrichia	Erysipelotrichales	Erysipelotrichaceae	lca_family	lca_family
AALTEAESDLNAK	Bacteria	Bacteroidetes	Bacteroidia	Bacteroidales	Bacteroidaceae	Bacteroides	lca_genus
AALTLADHTYK	Bacteria	lca_superkingdom	lca_superkingdom	lca_superkingdom	lca_superkingdom	lca_superkingdom	lca_superkingdom
AALTLPAK	root	root	root	root	root	root	root
AALTLPAKK	Bacteria	Bacteroidetes	Bacteroidia	Bacteroidales	Bacteroidaceae	Bacteroides	lca_genus
AALTLPAKKVAK	Bacteria	Bacteroidetes	Bacteroidia	Bacteroidales	Bacteroidaceae	Bacteroides	lca_genus
AALTYELK	Bacteria	lca_superkingdom	lca_superkingdom	lca_superkingdom	lca_superkingdom	lca_superkingdom	lca_superkingdom
AALVDYDK	Bacteria	lca_superkingdom	lca_superkingdom	lca_superkingdom	lca_superkingdom	lca_superkingdom	lca_superkingdom
AALVEVNSETDFVAK	Bacteria	lca_superkingdom	lca_superkingdom	lca_superkingdom	lca_superkingdom	lca_superkingdom	lca_superkingdom
AALVGLTK	root	root	root	root	root	root	root
AALVGVADDVLYALVPAR	Bacteria	Bacteroidetes	Bacteroidia	Bacteroidales	Bacteroidaceae	Bacteroides	Bacteroides thetaiotaomicron
AALVGYGNLGHYVLEALQAAPDFELAGVVR	Bacteria	Bacteroidetes	Bacteroidia	Bacteroidales	Bacteroidaceae	Bacteroides	lca_genus
AALVGYGNLGHYVLEALQAAPDFELAGVVRR	Bacteria	Bacteroidetes	Bacteroidia	Bacteroidales	Bacteroidaceae	Bacteroides	lca_genus
AALVHGLK	root	root	root	root	root	root	root
AALYAASVAK	Bacteria	Bacteroidetes	lca_phylum	lca_phylum	lca_phylum	lca_phylum	lca_phylum
AALYNGLQVK	Bacteria	Bacteroidetes	Bacteroidia	Bacteroidales	Bacteroidaceae	lca_family	lca_family
AAMAGFADVPGTR	Bacteria	Firmicutes	lca_phylum	lca_phylum	lca_phylum	lca_phylum	lca_phylum
AAMALAELCYETLLDEGLDAK	Bacteria	Firmicutes	Clostridia	Clostridiales	Lachnospiraceae	Anaerostipes	lca_genus
AAMAVDTHVFR	Bacteria	Bacteroidetes	lca_phylum	lca_phylum	lca_phylum	lca_phylum	lca_phylum
AAMDKDLGK	Bacteria	Firmicutes	Erysipelotrichia	Erysipelotrichales	Erysipelotrichaceae	lca_family	lca_family
AAMDKDLGKNSLPLLLATDQEGGLVYR	Bacteria	Firmicutes	Erysipelotrichia	Erysipelotrichales	Erysipelotrichaceae	lca_family	lca_family
AAMEGMLAPELK	Bacteria	lca_superkingdom	lca_superkingdom	lca_superkingdom	lca_superkingdom	lca_superkingdom	lca_superkingdom
AAMESGVAR	root	root	root	root	root	root	root
AAMGAKEEFR	unclassified	unclassified	unclassified	unclassified	unclassified	unclassified	unclassified
AAMGLLDSDGAVTGGR	Bacteria	Firmicutes	Clostridia	Clostridiales	Lachnospiraceae	Blautia	lca_genus
AAMKQELVEVALDVATK	Bacteria	Firmicutes	Erysipelotrichia	Erysipelotrichales	Erysipelotrichaceae	lca_family	lca_family
AAMLAAAADVPVTMVSR	Bacteria	Bacteroidetes	Bacteroidia	Bacteroidales	Bacteroidaceae	Bacteroides	lca_genus
AAMLENDLK	Bacteria	Firmicutes	Clostridia	Clostridiales	Lachnospiraceae	Blautia	lca_genus
AAMLENDLKNKENVVDLTLTEEGTTK	Bacteria	Firmicutes	Clostridia	Clostridiales	Lachnospiraceae	Blautia	lca_genus
AAMLESGTWQLATLDTDNKDDVTWEYK	Bacteria	Firmicutes	Clostridia	Clostridiales	Lachnospiraceae	Blautia	lca_genus
AAMNAPTAR	Bacteria	Firmicutes	lca_phylum	lca_phylum	lca_phylum	lca_phylum	lca_phylum
AAMNLMGMEVGPLR	Bacteria	Firmicutes	Clostridia	Clostridiales	Lachnospiraceae	Blautia	lca_genus
AAMNLMGMEVGPLRSPLTEMEEANKEK	Bacteria	Firmicutes	Clostridia	Clostridiales	Lachnospiraceae	Blautia	lca_genus
AAMSGMLSPELK	root	root	root	root	root	root	root
AAMSGTEYGKDK	unclassified	unclassified	unclassified	unclassified	unclassified	unclassified	unclassified
AAMTCLGSWYTGTLK	Bacteria	Firmicutes	Clostridia	Clostridiales	Lachnospiraceae	Blautia	lca_genus
AAMTCLGSWYTGTLKQDSEEFYNK	Bacteria	Firmicutes	Clostridia	Clostridiales	Lachnospiraceae	Blautia	lca_genus
AAMTTLAQWLEEGTLSASDFLTHR	Bacteria	Bacteroidetes	Bacteroidia	Bacteroidales	Bacteroidaceae	Bacteroides	Bacteroides thetaiotaomicron
AAMTVSLSDMTVPPQKPEMLQK	Bacteria	Firmicutes	Clostridia	Clostridiales	Lachnospiraceae	lca_family	lca_family
AAMVKNPTMSK	Bacteria	Firmicutes	Bacilli	Lactobacillales	Lactobacillaceae	Lactobacillus	lca_genus
AAMVQKFFSNLEDVPMLPADVELPTK	Bacteria	Bacteroidetes	Bacteroidia	Bacteroidales	Bacteroidaceae	Bacteroides	lca_genus
AAMVSNLLVVLCADEAAQPVVNTGTLNH	Bacteria	Bacteroidetes	Bacteroidia	Bacteroidales	Bacteroidaceae	Bacteroides	lca_genus
AANADLMNSLTK	Bacteria	Firmicutes	Clostridia	Clostridiales	Lachnospiraceae	Anaerostipes	Anaerostipes caccae
AANAEELSK	Bacteria	Firmicutes	Clostridia	Clostridiales	Lachnospiraceae	Anaerostipes	Anaerostipes caccae
AANAELPLLFL	unclassified	unclassified	unclassified	unclassified	unclassified	unclassified	unclassified
AANAELPLLFLTAK	Bacteria	lca_superkingdom	lca_superkingdom	lca_superkingdom	lca_superkingdom	lca_superkingdom	lca_superkingdom
AANAGGVATSALEMSQNSER	root	root	root	root	root	root	root
AANAGGVAVSALEMAQNSMR	Bacteria	lca_superkingdom	lca_superkingdom	lca_superkingdom	lca_superkingdom	lca_superkingdom	lca_superkingdom
AANAGGVAVSALEMSQNSMR	Bacteria	lca_superkingdom	lca_superkingdom	lca_superkingdom	lca_superkingdom	lca_superkingdom	lca_superkingdom
AANAGGVSVSGLEMTQN	unclassified	unclassified	unclassified	unclassified	unclassified	unclassified	unclassified
AANAGGVSVSGLEMTQNSLK	Bacteria	Bacteroidetes	Bacteroidia	Bacteroidales	lca_order	lca_order	lca_order
AANAKFDETLEAHLR	Bacteria	Firmicutes	Clostridia	Clostridiales	Lachnospiraceae	Anaerostipes	lca_genus
AANANLPAAQYNLSLLYR	Bacteria	Firmicutes	Clostridia	Clostridiales	Lachnospiraceae	Blautia	lca_genus
AANATSLDQYK	Bacteria	Bacteroidetes	Bacteroidia	Bacteroidales	Bacteroidaceae	Bacteroides	lca_genus
AANAVLLPLPAATR	Bacteria	Bacteroidetes	Bacteroidia	Bacteroidales	lca_order	lca_order	lca_order
AANAWPMLSADEERALAEK	Bacteria	lca_superkingdom	lca_superkingdom	lca_superkingdom	lca_superkingdom	lca_superkingdom	lca_superkingdom
AANDDLLNSFWLLDSEKGEAR	Bacteria	lca_superkingdom	lca_superkingdom	lca_superkingdom	lca_superkingdom	lca_superkingdom	lca_superkingdom
AANDMELEAKANK	Bacteria	Bacteroidetes	Bacteroidia	Bacteroidales	Bacteroidaceae	Bacteroides	lca_genus
AANEALRNDGLATK	Bacteria	Bacteroidetes	Bacteroidia	Bacteroidales	Bacteroidaceae	Bacteroides	Bacteroides thetaiotaomicron
AANEGQYNFLSEVK	Bacteria	Bacteroidetes	Bacteroidia	Bacteroidales	Bacteroidaceae	Bacteroides	Bacteroides thetaiotaomicron
AANFNAVR	Bacteria	lca_superkingdom	lca_superkingdom	lca_superkingdom	lca_superkingdom	lca_superkingdom	lca_superkingdom
AANFVLDHLSTNEGVLSDAEGGDGGLFHGLFFR	Bacteria	Bacteroidetes	Bacteroidia	Bacteroidales	Bacteroidaceae	Bacteroides	Bacteroides thetaiotaomicron
AANGALLVK	Bacteria	Bacteroidetes	Bacteroidia	Bacteroidales	Bacteroidaceae	Bacteroides	lca_genus
AANGVLLLTTK	root	root	root	root	root	root	root
AANGVLLLTTKK	Bacteria	lca_superkingdom	lca_superkingdom	lca_superkingdom	lca_superkingdom	lca_superkingdom	lca_superkingdom
AANGVVLLTTK	Bacteria	lca_superkingdom	lca_superkingdom	lca_superkingdom	lca_superkingdom	lca_superkingdom	lca_superkingdom
AANGVVLLTTVTPK	Bacteria	Bacteroidetes	Bacteroidia	Bacteroidales	lca_order	lca_order	lca_order
AANGVVMLTTK	Bacteria	lca_superkingdom	lca_superkingdom	lca_superkingdom	lca_superkingdom	lca_superkingdom	lca_superkingdom
AANHQLLGSSQMYATAQSR	Bacteria	lca_superkingdom	lca_superkingdom	lca_superkingdom	lca_superkingdom	lca_superkingdom	lca_superkingdom
AANKFPALLYGGK	Bacteria	lca_superkingdom	lca_superkingdom	lca_superkingdom	lca_superkingdom	lca_superkingdom	lca_superkingdom
AANLDALHDTV	unclassified	unclassified	unclassified	unclassified	unclassified	unclassified	unclassified
AANLDALHDTVHE	unclassified	unclassified	unclassified	unclassified	unclassified	unclassified	unclassified
AANLDALHDTVHEM	unclassified	unclassified	unclassified	unclassified	unclassified	unclassified	unclassified
AANLDALHDTVHEMAR	Bacteria	lca_superkingdom	lca_superkingdom	lca_superkingdom	lca_superkingdom	lca_superkingdom	lca_superkingdom
AANLDALHDTVHEMARDEAR	Bacteria	lca_superkingdom	lca_superkingdom	lca_superkingdom	lca_superkingdom	lca_superkingdom	lca_superkingdom
AANLKLEQSGVK	Bacteria	Bacteroidetes	Bacteroidia	Bacteroidales	Bacteroidaceae	Bacteroides	lca_genus
AANLLEELK	Bacteria	lca_superkingdom	lca_superkingdom	lca_superkingdom	lca_superkingdom	lca_superkingdom	lca_superkingdom
AANLLEELKLTR	Bacteria	Bacteroidetes	Bacteroidia	Bacteroidales	Bacteroidaceae	Bacteroides	Bacteroides thetaiotaomicron
AANLLGLQLEFAK	Bacteria	lca_superkingdom	lca_superkingdom	lca_superkingdom	lca_superkingdom	lca_superkingdom	lca_superkingdom
AANLLLAADADETDYKK	unclassified	unclassified	unclassified	unclassified	unclassified	unclassified	unclassified
AANLLVKDEK	Bacteria	lca_superkingdom	lca_superkingdom	lca_superkingdom	lca_superkingdom	lca_superkingdom	lca_superkingdom
AANLMMEAGAK	Bacteria	Bacteroidetes	Bacteroidia	Bacteroidales	Bacteroidaceae	Bacteroides	lca_genus
AANLSPLEALR	Bacteria	lca_superkingdom	lca_superkingdom	lca_superkingdom	lca_superkingdom	lca_superkingdom	lca_superkingdom
AANLVEDGVEAK	Bacteria	Firmicutes	Clostridia	Clostridiales	Lachnospiraceae	lca_family	lca_family
AANLYHAPLALVVCADHSK	Bacteria	Firmicutes	Clostridia	Clostridiales	Lachnospiraceae	Blautia	lca_genus
AANNDDKCVGVLTWMHTFSPAK	Bacteria	Bacteroidetes	Bacteroidia	Bacteroidales	Bacteroidaceae	Bacteroides	lca_genus
AANNLLK	root	root	root	root	root	root	root
AANPTPEKPFVLGCPTGSSPLGMYK	Bacteria	Bacteroidetes	Bacteroidia	Bacteroidales	Bacteroidaceae	lca_family	lca_family
AANQLALGGVLAGVCEALTYAR	Bacteria	Firmicutes	Clostridia	Clostridiales	Lachnospiraceae	Blautia	lca_genus
AANQLLSK	Bacteria	lca_superkingdom	lca_superkingdom	lca_superkingdom	lca_superkingdom	lca_superkingdom	lca_superkingdom
AANQLLSKEGFMK	Bacteria	Firmicutes	Clostridia	Clostridiales	Lachnospiraceae	Blautia	Blautia coccoides
AANQLLTDEVADLLLLGK	unclassified	unclassified	unclassified	unclassified	unclassified	unclassified	unclassified
AANQLLTDEVADLLLLGKPAELNELAVK	Bacteria	Bacteroidetes	Bacteroidia	Bacteroidales	Bacteroidaceae	Bacteroides	lca_genus
AANSFYVYQQVYDENGKPLENMFVDR	unclassified	unclassified	unclassified	unclassified	unclassified	unclassified	unclassified
AANSNLLGVVLNK	Bacteria	Firmicutes	Clostridia	Clostridiales	Lachnospiraceae	Blautia	lca_genus
AANSNTVTSTALGSVHYLSPEQAK	Bacteria	Firmicutes	Clostridia	Clostridiales	Lachnospiraceae	Anaerostipes	lca_genus
AANSTEVKR	unclassified	unclassified	unclassified	unclassified	unclassified	unclassified	unclassified
AANTDLAGALQGK	Bacteria	Bacteroidetes	Bacteroidia	Bacteroidales	Bacteroidaceae	Bacteroides	lca_genus
AANTDVTTGTVNHEGYK	Bacteria	Firmicutes	Clostridia	Clostridiales	lca_order	lca_order	lca_order
AANTDVTTGTVNHEGYKDVAK	Bacteria	Firmicutes	Clostridia	Clostridiales	lca_order	lca_order	lca_order
AANTPFDFDLGLAK	Bacteria	Firmicutes	Erysipelotrichia	Erysipelotrichales	Erysipelotrichaceae	lca_family	lca_family
AANTPTQGAHVR	Bacteria	Firmicutes	Clostridia	Clostridiales	Lachnospiraceae	Anaerostipes	lca_genus
AANTVLTLGR	unclassified	unclassified	unclassified	unclassified	unclassified	unclassified	unclassified
AANVLMSYEDRPHNYDAWDLNNYYTEK	Bacteria	Firmicutes	Clostridia	Clostridiales	Lachnospiraceae	Blautia	lca_genus
AANVLREEEVSAMEKMVEAAKETLVSK	Bacteria	Firmicutes	Clostridia	Clostridiales	Lachnospiraceae	Blautia	lca_genus
AANVLREEEVTAMEK	Bacteria	Firmicutes	Clostridia	Clostridiales	Lachnospiraceae	Blautia	lca_genus
AANVSEDDLADDAVSNPHVQK	unclassified	unclassified	unclassified	unclassified	unclassified	unclassified	unclassified
AANWLLR	root	root	root	root	root	root	root
AANYAVVQELAAEFK	Bacteria	lca_superkingdom	lca_superkingdom	lca_superkingdom	lca_superkingdom	lca_superkingdom	lca_superkingdom
AAPAAAPAAEEGGLHKELK	unclassified	unclassified	unclassified	unclassified	unclassified	unclassified	unclassified
AAPAAAQAAPAAAPAAEEGGLHK	unclassified	unclassified	unclassified	unclassified	unclassified	unclassified	unclassified
AAPAAKPAASAAGAVAVTASVPGK	Bacteria	Firmicutes	Clostridia	Clostridiales	Lachnospiraceae	Blautia	lca_genus
AAPAAKPAASAAGAVAVTASVPGKVFK	Bacteria	Firmicutes	Clostridia	Clostridiales	Lachnospiraceae	Blautia	lca_genus
AAPAASFPVMQQAYAAPMMQQPAQSNAAAPATVPSMEAPAAAELSGHLVR	Bacteria	lca_superkingdom	lca_superkingdom	lca_superkingdom	lca_superkingdom	lca_superkingdom	lca_superkingdom
AAPAPAAAAPK	Bacteria	lca_superkingdom	lca_superkingdom	lca_superkingdom	lca_superkingdom	lca_superkingdom	lca_superkingdom
AAPAPAAAAPKAAPTPAK	Bacteria	Proteobacteria	Gammaproteobacteria	Enterobacterales	Enterobacteriaceae	Escherichia	Escherichia coli
AAPATPAAPAQPGLLSR	Bacteria	Proteobacteria	lca_phylum	lca_phylum	lca_phylum	lca_phylum	lca_phylum
AAPCLLFLDELDAVGR	root	root	root	root	root	root	root
AAPDTERDAEGDDLLFQDAQWELR	Bacteria	Firmicutes	Clostridia	Clostridiales	Lachnospiraceae	Blautia	lca_genus
AAPDTERDAEGDDLLFQDAQWELRDGK	Bacteria	Firmicutes	Clostridia	Clostridiales	Lachnospiraceae	Blautia	lca_genus
AAPELTDEWVK	Bacteria	Firmicutes	Clostridia	Clostridiales	Lachnospiraceae	Blautia	lca_genus
AAPELTDEWVKNNTDYK	Bacteria	Firmicutes	Clostridia	Clostridiales	Lachnospiraceae	Blautia	lca_genus
AAPELTR	root	root	root	root	root	root	root
AAPEMPTVLVEPVLKDDVELFGEYVGR	Bacteria	Bacteroidetes	Bacteroidia	Bacteroidales	Bacteroidaceae	Bacteroides	lca_genus
AAPENAVANAYDMVLNGYEVGGGSVR	Bacteria	lca_superkingdom	lca_superkingdom	lca_superkingdom	lca_superkingdom	lca_superkingdom	lca_superkingdom
AAPEVKTEEK	Bacteria	lca_superkingdom	lca_superkingdom	lca_superkingdom	lca_superkingdom	lca_superkingdom	lca_superkingdom
AAPEVNMNLGLLSLLK	unclassified	unclassified	unclassified	unclassified	unclassified	unclassified	unclassified
AAPGYYLAK	root	root	root	root	root	root	root
AAPHGTGLYK	Bacteria	Bacteroidetes	Bacteroidia	lca_class	lca_class	lca_class	lca_class
AAPLANSDADK	Bacteria	Bacteroidetes	Bacteroidia	Bacteroidales	Bacteroidaceae	Bacteroides	lca_genus
AAPLANSDADKYAAEK	Bacteria	Bacteroidetes	Bacteroidia	Bacteroidales	Bacteroidaceae	Bacteroides	lca_genus
AAPLANSDADKYAAEKEK	Bacteria	Bacteroidetes	Bacteroidia	Bacteroidales	Bacteroidaceae	Bacteroides	lca_genus
AAPLANSDADKYAAEKEKADGR	Bacteria	Bacteroidetes	Bacteroidia	Bacteroidales	Bacteroidaceae	Bacteroides	lca_genus
AAPLAPVYNK	Bacteria	Bacteroidetes	Bacteroidia	Bacteroidales	Bacteroidaceae	Bacteroides	Bacteroides thetaiotaomicron
AAPLAPVYNKEYGLYSVLPEFQK	Bacteria	Bacteroidetes	Bacteroidia	Bacteroidales	Bacteroidaceae	Bacteroides	Bacteroides thetaiotaomicron
AAPLRESGDLAGTGACK	Bacteria	Firmicutes	Clostridia	Clostridiales	Lachnospiraceae	Blautia	lca_genus
AAPNALYLLVSNPVDLMTYVFTK	Bacteria	Firmicutes	Clostridia	Clostridiales	lca_order	lca_order	lca_order
AAPNALYLLVSNPVDLMTYVFTKLSGLPENQLLGSGTLLDTAR	Bacteria	Firmicutes	Clostridia	Clostridiales	Lachnospiraceae	lca_family	lca_family
AAPNGTGHLK	root	root	root	root	root	root	root
AAPPVHTFDPQVEEVLNSLESK	Bacteria	Firmicutes	Clostridia	Clostridiales	Lachnospiraceae	Anaerostipes	Anaerostipes caccae
AAPQNFDLLLK	Bacteria	Bacteroidetes	Bacteroidia	Bacteroidales	Bacteroidaceae	Bacteroides	Bacteroides thetaiotaomicron
AAPQNFDLLLKQGK	Bacteria	Bacteroidetes	Bacteroidia	Bacteroidales	Bacteroidaceae	Bacteroides	Bacteroides thetaiotaomicron
AAPSYEELSNSQELLETGLK	root	root	root	root	root	root	root
AAPSYEELSNSQELLETGLKVLDLMCPFAK	root	root	root	root	root	root	root
AAPTFVAVGALHLPGNK	Bacteria	Bacteroidetes	Bacteroidia	Bacteroidales	Bacteroidaceae	Bacteroides	Bacteroides thetaiotaomicron
AAPTGKAYVVQLGALK	Bacteria	lca_superkingdom	lca_superkingdom	lca_superkingdom	lca_superkingdom	lca_superkingdom	lca_superkingdom
AAPTPAKPMGPNDYMVLGLAR	Bacteria	lca_superkingdom	lca_superkingdom	lca_superkingdom	lca_superkingdom	lca_superkingdom	lca_superkingdom
AAPVELRQWLEEVLLKSD	Bacteria	Proteobacteria	lca_phylum	lca_phylum	lca_phylum	lca_phylum	lca_phylum
AAPVLLEPLMR	Bacteria	lca_superkingdom	lca_superkingdom	lca_superkingdom	lca_superkingdom	lca_superkingdom	lca_superkingdom
AAPVLLEPLMRVEVTTPEDYMGDVLGDLNSR	Bacteria	Firmicutes	Clostridia	Clostridiales	lca_order	lca_order	lca_order
AAPVLRPNKK	Bacteria	lca_superkingdom	lca_superkingdom	lca_superkingdom	lca_superkingdom	lca_superkingdom	lca_superkingdom
AAQAAESLDVALCMMMK	Bacteria	Bacteroidetes	Bacteroidia	Bacteroidales	Bacteroidaceae	Bacteroides	Bacteroides thetaiotaomicron
AAQAFAAR	Bacteria	lca_superkingdom	lca_superkingdom	lca_superkingdom	lca_superkingdom	lca_superkingdom	lca_superkingdom
AAQALLKLPR	Bacteria	Firmicutes	Clostridia	Clostridiales	Lachnospiraceae	Blautia	lca_genus
AAQAVATMR	Bacteria	Bacteroidetes	Bacteroidia	Bacteroidales	lca_order	lca_order	lca_order
AAQAVLWDPLTK	Bacteria	Bacteroidetes	Bacteroidia	Bacteroidales	Bacteroidaceae	Bacteroides	Bacteroides thetaiotaomicron
AAQCNGLQR	Bacteria	Bacteroidetes	Bacteroidia	Bacteroidales	Bacteroidaceae	Bacteroides	lca_genus
AAQDAKDMYLKANPDTELDLVTMAQDDLVAK	unclassified	unclassified	unclassified	unclassified	unclassified	unclassified	unclassified
AAQDLSLSFR	Bacteria	Bacteroidetes	Bacteroidia	Bacteroidales	Bacteroidaceae	Bacteroides	lca_genus
AAQEDLLK	root	root	root	root	root	root	root
AAQEDLLKAYEAYDFHEVVQR	Bacteria	lca_superkingdom	lca_superkingdom	lca_superkingdom	lca_superkingdom	lca_superkingdom	lca_superkingdom
AAQEDTVK	Bacteria	Firmicutes	Clostridia	Clostridiales	Lachnospiraceae	Blautia	lca_genus
AAQEDTVKAEYKK	Bacteria	Firmicutes	Clostridia	Clostridiales	Lachnospiraceae	Blautia	lca_genus
AAQEEEFSLELR	root	root	root	root	root	root	root
AAQEEVTMLQSK	Bacteria	Bacteroidetes	Bacteroidia	Bacteroidales	Bacteroidaceae	Bacteroides	Bacteroides thetaiotaomicron
AAQEGLVFSFK	Bacteria	Bacteroidetes	Bacteroidia	lca_class	lca_class	lca_class	lca_class
AAQELFLSQPTLSK	Bacteria	Firmicutes	lca_phylum	lca_phylum	lca_phylum	lca_phylum	lca_phylum
AAQEMLEK	Bacteria	lca_superkingdom	lca_superkingdom	lca_superkingdom	lca_superkingdom	lca_superkingdom	lca_superkingdom
AAQETGKVVTVEEHSVVGGLGGAVAEVLSEK	Bacteria	Firmicutes	Clostridia	Clostridiales	Lachnospiraceae	Blautia	lca_genus
AAQETGKVVTVEEHSVVGGLGGAVAEVLSEKAPTK	Bacteria	Firmicutes	Clostridia	Clostridiales	Lachnospiraceae	Blautia	lca_genus
AAQGEAVPDAATAASH	Bacteria	Proteobacteria	Gammaproteobacteria	Enterobacterales	Enterobacteriaceae	lca_family	lca_family
AAQGNNFGTVLLPEGLVEFLPAMK	Bacteria	Bacteroidetes	Bacteroidia	Bacteroidales	Bacteroidaceae	Bacteroides	lca_genus
AAQGNNFGTVLLPEGLVEFLPAMKR	Bacteria	Bacteroidetes	Bacteroidia	Bacteroidales	Bacteroidaceae	Bacteroides	lca_genus
AAQKLPLTTK	Bacteria	Bacteroidetes	lca_phylum	lca_phylum	lca_phylum	lca_phylum	lca_phylum
AAQLEYAQVLAK	Bacteria	Firmicutes	Erysipelotrichia	Erysipelotrichales	Erysipelotrichaceae	lca_family	lca_family
AAQLLMDEFK	Bacteria	Firmicutes	Clostridia	Clostridiales	Lachnospiraceae	Blautia	lca_genus
AAQLLNDMHVPFEMNALSAHR	Bacteria	Bacteroidetes	Bacteroidia	Bacteroidales	Bacteroidaceae	Bacteroides	lca_genus
AAQLLNDMHVPFEMNALSAHRTPEAVEEFAK	Bacteria	Bacteroidetes	Bacteroidia	Bacteroidales	Bacteroidaceae	Bacteroides	lca_genus
AAQLLNLDRK	Bacteria	lca_superkingdom	lca_superkingdom	lca_superkingdom	lca_superkingdom	lca_superkingdom	lca_superkingdom
AAQLTKDDLK	Bacteria	Firmicutes	Erysipelotrichia	Erysipelotrichales	Erysipelotrichaceae	lca_family	lca_family
AAQLVSLEWQELPVLTTPEAALAEDAAPLHNGGNLLK	Bacteria	lca_superkingdom	lca_superkingdom	lca_superkingdom	lca_superkingdom	lca_superkingdom	lca_superkingdom
AAQNNFPSLCEGEK	Bacteria	Bacteroidetes	Bacteroidia	Bacteroidales	Bacteroidaceae	Bacteroides	Bacteroides thetaiotaomicron
AAQPLYMGESFDTLAGYK	Bacteria	Bacteroidetes	Bacteroidia	Bacteroidales	Bacteroidaceae	Bacteroides	lca_genus
AAQPNKQHLSLTNYLQAPEYDELVER	Bacteria	Firmicutes	Clostridia	Clostridiales	Lachnospiraceae	Anaerostipes	lca_genus
AAQSLYENGYLTYMRTDSVTLSQEGLTAARNAVSYHFGDK	Bacteria	Actinobacteria	Actinobacteria	Bifidobacteriales	Bifidobacteriaceae	Bifidobacterium	Bifidobacterium longum
AAQTGELGDGR	Bacteria	Bacteroidetes	Bacteroidia	Bacteroidales	lca_order	lca_order	lca_order
AAQTGELGDGRLFVLPLEDALR	Bacteria	Bacteroidetes	Bacteroidia	Bacteroidales	Bacteroidaceae	Bacteroides	lca_genus
AAQVPVLEPSDSQEAK	Bacteria	Firmicutes	Clostridia	Clostridiales	lca_order	lca_order	lca_order
AAQVPVLEPSDSQEAKDFVK	Bacteria	Firmicutes	Clostridia	Clostridiales	lca_order	lca_order	lca_order
AAQVPVVVAVNK	root	root	root	root	root	root	root
AAQVPVVVAVNKLDKPEADPDR	root	root	root	root	root	root	root
AAQYVASHPGEVCPAK	root	root	root	root	root	root	root
AAQYVASHPGEVCPAKWK	root	root	root	root	root	root	root
AAQYVASHPGEVCPAKWKEGEATLAPSLDLVGKL	root	root	root	root	root	root	root
AARDNDLEAMQTYQQK	Bacteria	Firmicutes	Clostridia	Clostridiales	Lachnospiraceae	Blautia	lca_genus
AAREGRNPQTGETMTLAASK	Bacteria	Firmicutes	Clostridia	Clostridiales	lca_order	lca_order	lca_order
AARGADLRYNMELTLEEAVR	root	root	root	root	root	root	root
AARGYHLAQGNPAR	root	root	root	root	root	root	root
AARKDGLYKADNVTSLR	Bacteria	Firmicutes	Clostridia	Clostridiales	Lachnospiraceae	Blautia	lca_genus
AARLPHAMTLHGDTR	root	root	root	root	root	root	root
AARPDLQLSSDFLVGFPGETTEDFEK	Bacteria	lca_superkingdom	lca_superkingdom	lca_superkingdom	lca_superkingdom	lca_superkingdom	lca_superkingdom
AARPSTFLQR	Bacteria	Bacteroidetes	Bacteroidia	Bacteroidales	Bacteroidaceae	Bacteroides	Bacteroides thetaiotaomicron
AARQEEPVQQQTPVQPQQQAPSYGQPQQQPAFK	Bacteria	Firmicutes	Clostridia	Clostridiales	Lachnospiraceae	Blautia	lca_genus
AASAAGLSLHVPFAPGR	Bacteria	lca_superkingdom	lca_superkingdom	lca_superkingdom	lca_superkingdom	lca_superkingdom	lca_superkingdom
AASATMTALSADKER	Bacteria	Firmicutes	Clostridia	Clostridiales	Lachnospiraceae	Blautia	lca_genus
AASATMTALSADKERR	Bacteria	Firmicutes	Clostridia	Clostridiales	Lachnospiraceae	Blautia	lca_genus
AASATVLGALAMQVENMLVASADLSNSDK	Bacteria	Bacteroidetes	Bacteroidia	Bacteroidales	Bacteroidaceae	Bacteroides	Bacteroides thetaiotaomicron
AASATVLGALAMQVENMLVASADLSNSDKTDGFLK	Bacteria	Bacteroidetes	Bacteroidia	Bacteroidales	Bacteroidaceae	Bacteroides	Bacteroides thetaiotaomicron
AASATVLGALAMQVENMLVASADLSNSDKTDGFLKK	Bacteria	Bacteroidetes	Bacteroidia	Bacteroidales	Bacteroidaceae	Bacteroides	Bacteroides thetaiotaomicron
AASDDVLKEYPTVSLEYR	Bacteria	Firmicutes	Erysipelotrichia	Erysipelotrichales	Erysipelotrichaceae	lca_family	lca_family
AASDLHELDAVPYDGVLALNGAECVLR	Bacteria	Bacteroidetes	Bacteroidia	Bacteroidales	Bacteroidaceae	Bacteroides	Bacteroides thetaiotaomicron
AASEAVKDAALSCDQFFVNHR	Bacteria	lca_superkingdom	lca_superkingdom	lca_superkingdom	lca_superkingdom	lca_superkingdom	lca_superkingdom
AASEFEALR	Bacteria	lca_superkingdom	lca_superkingdom	lca_superkingdom	lca_superkingdom	lca_superkingdom	lca_superkingdom
AASEFEALRLETEASGK	Bacteria	Bacteroidetes	Bacteroidia	Bacteroidales	Bacteroidaceae	Bacteroides	lca_genus
AASEFEALRLETEASGKRPK	Bacteria	Bacteroidetes	Bacteroidia	Bacteroidales	Bacteroidaceae	Bacteroides	lca_genus
AASESYSPVLEMGEPR	Bacteria	lca_superkingdom	lca_superkingdom	lca_superkingdom	lca_superkingdom	lca_superkingdom	lca_superkingdom
AASFLNNR	Bacteria	Bacteroidetes	Bacteroidia	Bacteroidales	Bacteroidaceae	Bacteroides	lca_genus
AASFLYCGLR	Bacteria	lca_superkingdom	lca_superkingdom	lca_superkingdom	lca_superkingdom	lca_superkingdom	lca_superkingdom
AASGASGAELANLVNEAALR	Bacteria	Firmicutes	Clostridia	Clostridiales	lca_order	lca_order	lca_order
AASGNLLPSSTGAAK	root	root	root	root	root	root	root
AASGNLLPSSTGAAKA	root	root	root	root	root	root	root
AASGNLLPSSTGAAKAVGK	root	root	root	root	root	root	root
AASGTALLDEYGEHQLK	Bacteria	Firmicutes	Erysipelotrichia	Erysipelotrichales	Erysipelotrichaceae	lca_family	lca_family
AASGYYFAK	Bacteria	Firmicutes	Erysipelotrichia	Erysipelotrichales	Erysipelotrichaceae	lca_family	lca_family
AASHTVSETQK	unclassified	unclassified	unclassified	unclassified	unclassified	unclassified	unclassified
AASKAEAEELKTK	Bacteria	Firmicutes	Clostridia	Clostridiales	lca_order	lca_order	lca_order
AASKLEVPR	Bacteria	Bacteroidetes	Bacteroidia	Bacteroidales	Bacteroidaceae	Bacteroides	lca_genus
AASKTPLTALR	Bacteria	lca_superkingdom	lca_superkingdom	lca_superkingdom	lca_superkingdom	lca_superkingdom	lca_superkingdom
AASLAFPVVLR	Bacteria	Bacteroidetes	Bacteroidia	Bacteroidales	Bacteroidaceae	Bacteroides	Bacteroides thetaiotaomicron
AASLGNAVDLYGQEK	Bacteria	Bacteroidetes	Bacteroidia	Bacteroidales	lca_order	lca_order	lca_order
AASLGNAVDLYGQEKNPTTYNLAR	Bacteria	Bacteroidetes	Bacteroidia	Bacteroidales	lca_order	lca_order	lca_order
AASLLPVGLTHLEGEFEKDDLVR	Bacteria	Bacteroidetes	Bacteroidia	Bacteroidales	Bacteroidaceae	Bacteroides	Bacteroides thetaiotaomicron
AASLLTPEDVER	Bacteria	Bacteroidetes	Bacteroidia	Bacteroidales	Bacteroidaceae	Bacteroides	Bacteroides thetaiotaomicron
AASLQAVAHGSDSVQYFQLR	Bacteria	Firmicutes	Clostridia	Clostridiales	Lachnospiraceae	lca_family	lca_family
AASLTYSTQQLGGDELTR	Bacteria	Bacteroidetes	Bacteroidia	Bacteroidales	Bacteroidaceae	Bacteroides	Bacteroides thetaiotaomicron
AASPLEKELVPGQCATLTTSGDLR	Bacteria	Bacteroidetes	Bacteroidia	Bacteroidales	Bacteroidaceae	Bacteroides	Bacteroides thetaiotaomicron
AASPTRTPYGTK	Bacteria	Bacteroidetes	Bacteroidia	Bacteroidales	Bacteroidaceae	Bacteroides	Bacteroides thetaiotaomicron
AASSHTGALASSDSAVEALFR	Bacteria	Bacteroidetes	Bacteroidia	lca_class	lca_class	lca_class	lca_class
AASSHTGALASSDSAVEALFRK	Bacteria	Bacteroidetes	Bacteroidia	lca_class	lca_class	lca_class	lca_class
AASSNTLSTNAMGSVHYSSPEQVR	Bacteria	Firmicutes	Clostridia	Clostridiales	Lachnospiraceae	Blautia	lca_genus
AASSTEYYLYEVSTK	Bacteria	Firmicutes	Erysipelotrichia	Erysipelotrichales	Erysipelotrichaceae	lca_family	lca_family
AASTENEKDLYQR	Bacteria	lca_superkingdom	lca_superkingdom	lca_superkingdom	lca_superkingdom	lca_superkingdom	lca_superkingdom
AASTLLSAADK	Bacteria	Bacteroidetes	Bacteroidia	Bacteroidales	Bacteroidaceae	Bacteroides	lca_genus
AASTLLSAADKADNNSLSPLFLMQAGELLVK	Bacteria	Bacteroidetes	Bacteroidia	Bacteroidales	Bacteroidaceae	Bacteroides	lca_genus
AASTPLGLDK	Bacteria	Bacteroidetes	Bacteroidia	Bacteroidales	Bacteroidaceae	Bacteroides	lca_genus
AASVNAAPEVNMNLGLLSLLK	Bacteria	Bacteroidetes	Bacteroidia	Bacteroidales	Bacteroidaceae	Bacteroides	Bacteroides thetaiotaomicron
AASVNAAPEVNMNLGLLSLLKGDK	Bacteria	Bacteroidetes	Bacteroidia	Bacteroidales	Bacteroidaceae	Bacteroides	Bacteroides thetaiotaomicron
AASVNAAPEVNMNLGLLSLLKGDKAAAEAYFGK	Bacteria	Bacteroidetes	Bacteroidia	Bacteroidales	Bacteroidaceae	Bacteroides	Bacteroides thetaiotaomicron
AASWYNEGTEVLFSCGGPVGNSVMK	Bacteria	Firmicutes	Clostridia	Clostridiales	Lachnospiraceae	Blautia	lca_genus
AASYAGDEKAWK	Bacteria	Bacteroidetes	Bacteroidia	Bacteroidales	Bacteroidaceae	Bacteroides	lca_genus
AASYAGDEKAWKK	Bacteria	Bacteroidetes	Bacteroidia	Bacteroidales	Bacteroidaceae	Bacteroides	lca_genus
AASYAVVPFQNGLNK	Bacteria	Firmicutes	Clostridia	Clostridiales	Lachnospiraceae	Blautia	lca_genus
AASYLPGTHR	Bacteria	Bacteroidetes	Bacteroidia	Bacteroidales	lca_order	lca_order	lca_order
AASYNANVSAFFEK	Bacteria	Bacteroidetes	Bacteroidia	Bacteroidales	Bacteroidaceae	Bacteroides	lca_genus
AATADLNDVNMLD	unclassified	unclassified	unclassified	unclassified	unclassified	unclassified	unclassified
AATAGNGNEAALEAQAAGVEQR	root	root	root	root	root	root	root
AATALQLEQVLR	root	root	root	root	root	root	root
AATALTLFPVLTK	Bacteria	Firmicutes	Clostridia	Clostridiales	Lachnospiraceae	Anaerostipes	lca_genus
AATAVCHYFNPEVK	Bacteria	Bacteroidetes	Bacteroidia	Bacteroidales	Bacteroidaceae	Bacteroides	Bacteroides thetaiotaomicron
AATDALPNVPFELLAQK	Bacteria	Bacteroidetes	Bacteroidia	Bacteroidales	Bacteroidaceae	Bacteroides	lca_genus
AATDALPNVPFELLAQKLR	Bacteria	Bacteroidetes	Bacteroidia	Bacteroidales	Bacteroidaceae	Bacteroides	lca_genus
AATDGPMPQTR	Bacteria	lca_superkingdom	lca_superkingdom	lca_superkingdom	lca_superkingdom	lca_superkingdom	lca_superkingdom
AATDLEFSK	Bacteria	Bacteroidetes	Bacteroidia	Bacteroidales	Bacteroidaceae	Bacteroides	lca_genus
AATDLEFSKFFTNADFMSLLK	Bacteria	Bacteroidetes	Bacteroidia	Bacteroidales	Bacteroidaceae	Bacteroides	lca_genus
AATDNGGSLLK	Bacteria	lca_superkingdom	lca_superkingdom	lca_superkingdom	lca_superkingdom	lca_superkingdom	lca_superkingdom
AATDNGGSLLKELQLVYNK	Bacteria	lca_superkingdom	lca_superkingdom	lca_superkingdom	lca_superkingdom	lca_superkingdom	lca_superkingdom
AATDRPFGVNLPLMYPQLEELMALVAEEGVK	Bacteria	Bacteroidetes	Bacteroidia	Bacteroidales	Bacteroidaceae	Bacteroides	lca_genus
AATEAVGVLGYGR	Bacteria	Firmicutes	Erysipelotrichia	Erysipelotrichales	Erysipelotrichaceae	lca_family	lca_family
AATEGTLPLLPGLSTVSELMLGMDYGLK	root	root	root	root	root	root	root
AATEGTLPLLPGLSTVSELMLGMDYGLKEFK	root	root	root	root	root	root	root
AATEKGDYDYTK	Bacteria	Bacteroidetes	Bacteroidia	Bacteroidales	Bacteroidaceae	Bacteroides	lca_genus
AATEKGLEAELLALPLTDALSK	Bacteria	Firmicutes	Erysipelotrichia	Erysipelotrichales	Erysipelotrichaceae	lca_family	lca_family
AATETEMKEAK	unclassified	unclassified	unclassified	unclassified	unclassified	unclassified	unclassified
AATEVCQLFDK	Bacteria	Bacteroidetes	lca_phylum	lca_phylum	lca_phylum	lca_phylum	lca_phylum
AATFNAGLLNR	unclassified	unclassified	unclassified	unclassified	unclassified	unclassified	unclassified
AATGNTSAELELEVVVTGSYQMELTTPR	Bacteria	Bacteroidetes	Bacteroidia	Bacteroidales	Bacteroidaceae	Bacteroides	lca_genus
AATGVDALTHALEGYLTR	Bacteria	lca_superkingdom	lca_superkingdom	lca_superkingdom	lca_superkingdom	lca_superkingdom	lca_superkingdom
AATHDVLAGLTAR	root	root	root	root	root	root	root
AATKEEALR	Bacteria	lca_superkingdom	lca_superkingdom	lca_superkingdom	lca_superkingdom	lca_superkingdom	lca_superkingdom
AATLFNDAQR	Bacteria	lca_superkingdom	lca_superkingdom	lca_superkingdom	lca_superkingdom	lca_superkingdom	lca_superkingdom
AATLLAEQLEAFVDLR	root	root	root	root	root	root	root
AATLQALADPASTPATFGR	unclassified	unclassified	unclassified	unclassified	unclassified	unclassified	unclassified
AATLQALADPASTPATFGRPGHLNPLYAQEK	Bacteria	Bacteroidetes	Bacteroidia	Bacteroidales	Bacteroidaceae	Bacteroides	lca_genus
AATLSLAK	Bacteria	lca_superkingdom	lca_superkingdom	lca_superkingdom	lca_superkingdom	lca_superkingdom	lca_superkingdom
AATNDVLK	Bacteria	Firmicutes	lca_phylum	lca_phylum	lca_phylum	lca_phylum	lca_phylum
AATNDVLKAAYK	Bacteria	Firmicutes	Erysipelotrichia	Erysipelotrichales	Erysipelotrichaceae	lca_family	lca_family
AATPGSVLLQQFENPANPAMHLR	Bacteria	Bacteroidetes	Bacteroidia	Bacteroidales	Bacteroidaceae	Bacteroides	Bacteroides thetaiotaomicron
AATPLLGNHWALGLEGNYVATLAAK	Bacteria	Bacteroidetes	Bacteroidia	Bacteroidales	Bacteroidaceae	Bacteroides	lca_genus
AATRWEMVEQLR	Bacteria	Bacteroidetes	Bacteroidia	Bacteroidales	lca_order	lca_order	lca_order
AATRWEMVEQLRQDLR	Bacteria	Bacteroidetes	Bacteroidia	Bacteroidales	lca_order	lca_order	lca_order
AATSEPADEHSDELLLPK	Bacteria	Bacteroidetes	Bacteroidia	Bacteroidales	Bacteroidaceae	Bacteroides	Bacteroides thetaiotaomicron
AATSTAELTYK	Bacteria	Bacteroidetes	Bacteroidia	Bacteroidales	Bacteroidaceae	Bacteroides	Bacteroides thetaiotaomicron
AATSTQLLQGLTR	Bacteria	Bacteroidetes	Bacteroidia	Bacteroidales	Prevotellaceae	Prevotella	lca_genus
AATSVKDANFVEEVEEE	Bacteria	lca_superkingdom	lca_superkingdom	lca_superkingdom	lca_superkingdom	lca_superkingdom	lca_superkingdom
AATTGTGSALQR	Bacteria	Bacteroidetes	Bacteroidia	Bacteroidales	Bacteroidaceae	Bacteroides	Bacteroides thetaiotaomicron
AATTLLGEMSR	Bacteria	Bacteroidetes	Bacteroidia	Bacteroidales	Bacteroidaceae	Bacteroides	lca_genus
AATTVNGGTVHFK	unclassified	unclassified	unclassified	unclassified	unclassified	unclassified	unclassified
AATTYSLQQPEEFLSR	Bacteria	Bacteroidetes	Bacteroidia	Bacteroidales	Bacteroidaceae	Bacteroides	Bacteroides thetaiotaomicron
AATVALETVVK	Bacteria	Firmicutes	Erysipelotrichia	Erysipelotrichales	Erysipelotrichaceae	lca_family	lca_family
AATVVFDNSK	Bacteria	Bacteroidetes	Bacteroidia	Bacteroidales	Bacteroidaceae	Bacteroides	lca_genus
AATWNAADFGYFR	Bacteria	Firmicutes	Clostridia	Clostridiales	Lachnospiraceae	Blautia	lca_genus
AATYEQLK	root	root	root	root	root	root	root
AATYEQLKAAVK	root	root	root	root	root	root	root
AAVAAASMR	Bacteria	Firmicutes	lca_phylum	lca_phylum	lca_phylum	lca_phylum	lca_phylum
AAVAAVSGLVAK	Bacteria	Firmicutes	Clostridia	Clostridiales	Lachnospiraceae	Blautia	lca_genus
AAVADCLAATDKR	Bacteria	lca_superkingdom	lca_superkingdom	lca_superkingdom	lca_superkingdom	lca_superkingdom	lca_superkingdom
AAVAEGLVLGGGAALVEAYK	Bacteria	Firmicutes	Erysipelotrichia	Erysipelotrichales	Erysipelotrichaceae	lca_family	lca_family
AAVAEGLVLGGGAALVEAYKELKPVLK	Bacteria	Firmicutes	Erysipelotrichia	Erysipelotrichales	Erysipelotrichaceae	lca_family	lca_family
AAVAEGLVLGGGAALVEAYKELKPVLKNDNVDVQK	Bacteria	Firmicutes	Erysipelotrichia	Erysipelotrichales	Erysipelotrichaceae	lca_family	lca_family
AAVAFAPGKPLELVELDVAPPK	root	root	root	root	root	root	root
AAVAFLGTALDAGHTNVLALQSSAAGSATNVGVQLLDR	Bacteria	Proteobacteria	Gammaproteobacteria	Enterobacterales	Enterobacteriaceae	lca_family	lca_family
AAVAGLAMGLVK	root	root	root	root	root	root	root
AAVALAMNHFGVSEADLK	Bacteria	Bacteroidetes	Bacteroidia	Bacteroidales	Bacteroidaceae	Bacteroides	Bacteroides thetaiotaomicron
AAVALAMNHFGVSEADLKK	Bacteria	Bacteroidetes	Bacteroidia	Bacteroidales	Bacteroidaceae	Bacteroides	Bacteroides thetaiotaomicron
AAVAVSDSPAGPYR	Bacteria	Bacteroidetes	Bacteroidia	Bacteroidales	Bacteroidaceae	Bacteroides	Bacteroides thetaiotaomicron
AAVCHDPFSTER	Bacteria	Firmicutes	lca_phylum	lca_phylum	lca_phylum	lca_phylum	lca_phylum
AAVCSTDRDKEFADR	Bacteria	Bacteroidetes	Bacteroidia	Bacteroidales	Bacteroidaceae	Bacteroides	lca_genus
AAVDAGFAEHDR	Bacteria	Bacteroidetes	Bacteroidia	lca_class	lca_class	lca_class	lca_class
AAVDAGFAEHDRQLGQTGVTVRPK	Bacteria	Bacteroidetes	Bacteroidia	lca_class	lca_class	lca_class	lca_class
AAVDAVKK	Bacteria	lca_superkingdom	lca_superkingdom	lca_superkingdom	lca_superkingdom	lca_superkingdom	lca_superkingdom
AAVDFANLDKAPEER	Bacteria	lca_superkingdom	lca_superkingdom	lca_superkingdom	lca_superkingdom	lca_superkingdom	lca_superkingdom
AAVDKALSNNMTR	Bacteria	lca_superkingdom	lca_superkingdom	lca_superkingdom	lca_superkingdom	lca_superkingdom	lca_superkingdom
AAVDLLYTQSNLR	Bacteria	Firmicutes	Clostridia	Clostridiales	Lachnospiraceae	Blautia	lca_genus
AAVDLPLQLHTHYTSGVASMTYLK	Bacteria	Firmicutes	Clostridia	Clostridiales	Lachnospiraceae	Blautia	lca_genus
AAVDLVEAFLNTETVSDYAGTATTALK	Bacteria	Firmicutes	Clostridia	Clostridiales	Lachnospiraceae	Blautia	lca_genus
AAVDLVEAFLNTETVSDYAGTATTALKDGAQLDESKLNSLEKDALAMLK	Bacteria	Firmicutes	Clostridia	Clostridiales	Lachnospiraceae	Blautia	Blautia coccoides
AAVDNELK	Bacteria	lca_superkingdom	lca_superkingdom	lca_superkingdom	lca_superkingdom	lca_superkingdom	lca_superkingdom
AAVDNGKDTVAR	Bacteria	Bacteroidetes	Bacteroidia	Bacteroidales	Bacteroidaceae	Bacteroides	lca_genus
AAVDRAVGFLSEMQGPDGAYYGWK	unclassified	unclassified	unclassified	unclassified	unclassified	unclassified	unclassified
AAVDSGVCVVAK	Bacteria	lca_superkingdom	lca_superkingdom	lca_superkingdom	lca_superkingdom	lca_superkingdom	lca_superkingdom
AAVDSGVCVVAKK	Bacteria	Firmicutes	Clostridia	Clostridiales	lca_order	lca_order	lca_order
AAVDSWLPDPQR	unclassified	unclassified	unclassified	unclassified	unclassified	unclassified	unclassified
AAVDTLK	root	root	root	root	root	root	root
AAVEAAYQHEGPVYLR	Bacteria	Firmicutes	Clostridia	Clostridiales	Lachnospiraceae	Blautia	lca_genus
AAVEAGVGSVMSSFNLVDGLPATANK	Bacteria	Bacteroidetes	Bacteroidia	Bacteroidales	Bacteroidaceae	Bacteroides	lca_genus
AAVEAMKDGDVVLLENTR	Bacteria	Firmicutes	Clostridia	Clostridiales	lca_order	lca_order	lca_order
AAVEAMKDGDVVLLENTRYR	Bacteria	Firmicutes	Clostridia	Clostridiales	lca_order	lca_order	lca_order
AAVEDYLYQASLK	Bacteria	Firmicutes	Clostridia	Clostridiales	Lachnospiraceae	Anaerostipes	Anaerostipes caccae
AAVEEGLLAGGGSAYLHASK	Bacteria	lca_superkingdom	lca_superkingdom	lca_superkingdom	lca_superkingdom	lca_superkingdom	lca_superkingdom
AAVEEGLLAGGGSAYLHASKEVEK	Bacteria	Firmicutes	Clostridia	Clostridiales	Lachnospiraceae	lca_family	lca_family
AAVEEGLLAGGGSAYLHASKEVEKLLAELDGDEK	Bacteria	Firmicutes	Clostridia	Clostridiales	Lachnospiraceae	Blautia	lca_genus
AAVEEGLLFGGGSAYLHASK	Bacteria	Firmicutes	Clostridia	Clostridiales	lca_order	lca_order	lca_order
AAVEEGLLFGGGSAYLHASKK	Bacteria	Firmicutes	Clostridia	Clostridiales	lca_order	lca_order	lca_order
AAVEEGVVAGGGVALLR	root	root	root	root	root	root	root
AAVELAVK	root	root	root	root	root	root	root
AAVENLK	root	root	root	root	root	root	root
AAVENLKK	root	root	root	root	root	root	root
AAVENLKKEETLK	Bacteria	Firmicutes	Clostridia	Clostridiales	Lachnospiraceae	Blautia	lca_genus
AAVENLKKEETLKEVLGADFK	Bacteria	Firmicutes	Clostridia	Clostridiales	Lachnospiraceae	Blautia	lca_genus
AAVENLKKEETLKEVLGADFKEGMQVVDVK	Bacteria	Firmicutes	Clostridia	Clostridiales	Lachnospiraceae	Blautia	lca_genus
AAVENSYNVLR	Bacteria	Bacteroidetes	Bacteroidia	Bacteroidales	lca_order	lca_order	lca_order
AAVESHLTTLYNQMR	Bacteria	Bacteroidetes	Bacteroidia	Bacteroidales	Bacteroidaceae	Bacteroides	lca_genus
AAVETKSPVLLQVSK	Bacteria	Bacteroidetes	Bacteroidia	Bacteroidales	lca_order	lca_order	lca_order
AAVGDALKPFEER	Bacteria	Proteobacteria	Gammaproteobacteria	Enterobacterales	lca_order	lca_order	lca_order
AAVGVTPDRPLLLDR	Bacteria	lca_superkingdom	lca_superkingdom	lca_superkingdom	lca_superkingdom	lca_superkingdom	lca_superkingdom
AAVGYKPNDR	Bacteria	Bacteroidetes	Bacteroidia	Bacteroidales	Bacteroidaceae	Bacteroides	lca_genus
AAVGYKPNDRFHLDLNLATTLTR	Bacteria	Bacteroidetes	Bacteroidia	Bacteroidales	Bacteroidaceae	Bacteroides	lca_genus
AAVKDLATK	Bacteria	lca_superkingdom	lca_superkingdom	lca_superkingdom	lca_superkingdom	lca_superkingdom	lca_superkingdom
AAVKGDDYQFTLTFYPAEVYLFGNTTGGSWAFNDEWK	Bacteria	Bacteroidetes	Bacteroidia	Bacteroidales	Bacteroidaceae	Bacteroides	Bacteroides thetaiotaomicron
AAVKQEDEKPR	Bacteria	Bacteroidetes	Bacteroidia	Bacteroidales	Bacteroidaceae	Bacteroides	Bacteroides thetaiotaomicron
AAVKSPNQVLFLTGVFPSGK	Bacteria	Bacteroidetes	Bacteroidia	Bacteroidales	Bacteroidaceae	Bacteroides	lca_genus
AAVKSPNQVLFLTGVFPSGKR	Bacteria	Bacteroidetes	Bacteroidia	Bacteroidales	Bacteroidaceae	Bacteroides	lca_genus
AAVLAAGYDLLVEEANK	Bacteria	Bacteroidetes	Bacteroidia	Bacteroidales	Bacteroidaceae	Bacteroides	lca_genus
AAVLAAGYDLLVEEANKEER	Bacteria	Bacteroidetes	Bacteroidia	Bacteroidales	Bacteroidaceae	Bacteroides	lca_genus
AAVLCFAAESVATDCQR	Bacteria	lca_superkingdom	lca_superkingdom	lca_superkingdom	lca_superkingdom	lca_superkingdom	lca_superkingdom
AAVLDTLKEFEVSTGK	Bacteria	Firmicutes	Clostridia	Clostridiales	Lachnospiraceae	Blautia	lca_genus
AAVLEELNKEYVQGAR	Bacteria	Firmicutes	Clostridia	Clostridiales	Lachnospiraceae	Blautia	lca_genus
AAVLGGGPSGMAAAYFLAR	Bacteria	Firmicutes	Clostridia	Clostridiales	Lachnospiraceae	Blautia	lca_genus
AAVLKDEAK	Bacteria	Firmicutes	Clostridia	Clostridiales	Lachnospiraceae	Blautia	lca_genus
AAVLKDEAKK	Bacteria	Firmicutes	Clostridia	Clostridiales	Lachnospiraceae	Blautia	lca_genus
AAVLLADSFK	root	root	root	root	root	root	root
AAVLPANLLQAQR	root	root	root	root	root	root	root
AAVLSTDDSR	Bacteria	Firmicutes	Clostridia	Clostridiales	Lachnospiraceae	Anaerostipes	lca_genus
AAVLSTDDSRVK	Bacteria	Firmicutes	Clostridia	Clostridiales	Lachnospiraceae	Anaerostipes	lca_genus
AAVLTSSDSGYAGER	Bacteria	Firmicutes	Clostridia	Clostridiales	Lachnospiraceae	Blautia	lca_genus
AAVLTSSDSGYAGEREDMSAPVLCELLEK	Bacteria	Firmicutes	Clostridia	Clostridiales	Lachnospiraceae	Blautia	lca_genus
AAVLVKK	root	root	root	root	root	root	root
AAVMNTEDLEFEHEFR	Bacteria	Firmicutes	Clostridia	Clostridiales	Lachnospiraceae	Blautia	Blautia producta
AAVMNTEDLEFEHEFRK	Bacteria	Firmicutes	Clostridia	Clostridiales	Lachnospiraceae	Blautia	Blautia producta
AAVNANLDTEVKK	unclassified	unclassified	unclassified	unclassified	unclassified	unclassified	unclassified
AAVNGLDALVEYLSGTAYAEGGK	Bacteria	Firmicutes	Clostridia	Clostridiales	Lachnospiraceae	Blautia	lca_genus
AAVNLVPNSTGAAK	unclassified	unclassified	unclassified	unclassified	unclassified	unclassified	unclassified
AAVPLGEALPASPGAATGK	Bacteria	Firmicutes	Clostridia	Clostridiales	Lachnospiraceae	Anaerostipes	lca_genus
AAVPLGEALPASPGAATGKVYFTAETAK	Bacteria	Firmicutes	Clostridia	Clostridiales	Lachnospiraceae	Anaerostipes	lca_genus
AAVRDGEVLK	Bacteria	Bacteroidetes	Bacteroidia	Bacteroidales	Bacteroidaceae	Bacteroides	Bacteroides thetaiotaomicron
AAVRDGEVLKEYPTELLNPK	Bacteria	Bacteroidetes	Bacteroidia	Bacteroidales	Bacteroidaceae	Bacteroides	Bacteroides thetaiotaomicron
AAVRMPELQER	Bacteria	Firmicutes	Clostridia	Clostridiales	Lachnospiraceae	Blautia	lca_genus
AAVSMLGGADNSATDLWWAK	Bacteria	Bacteroidetes	Bacteroidia	Bacteroidales	Bacteroidaceae	Bacteroides	lca_genus
AAVSMLGGADNSATDLWWAKKN	Bacteria	Bacteroidetes	Bacteroidia	Bacteroidales	Bacteroidaceae	Bacteroides	lca_genus
AAVTASVTVLKAEDLVNTPVANPMELLQGR	Bacteria	Bacteroidetes	Bacteroidia	Bacteroidales	Bacteroidaceae	Bacteroides	lca_genus
AAVTMPSSK	root	root	root	root	root	root	root
AAVTTPLGLPGAEGYK	Bacteria	Bacteroidetes	Bacteroidia	Bacteroidales	Bacteroidaceae	Bacteroides	lca_genus
AAVTTPLGLPGAEGYKDGGPELAK	Bacteria	Bacteroidetes	Bacteroidia	Bacteroidales	Bacteroidaceae	Bacteroides	lca_genus
AAVVDLLDLR	Bacteria	Bacteroidetes	lca_phylum	lca_phylum	lca_phylum	lca_phylum	lca_phylum
AAVVGVDNTTLYCMAPR	Bacteria	Bacteroidetes	Bacteroidia	Bacteroidales	Bacteroidaceae	Bacteroides	Bacteroides thetaiotaomicron
AAVVLPDNVLFEAGAGETLR	Bacteria	Bacteroidetes	Bacteroidia	Bacteroidales	lca_order	lca_order	lca_order
AAVVNLHR	Bacteria	lca_superkingdom	lca_superkingdom	lca_superkingdom	lca_superkingdom	lca_superkingdom	lca_superkingdom
AAVVTKNLPD	Bacteria	Bacteroidetes	Bacteroidia	Bacteroidales	Bacteroidaceae	Bacteroides	Bacteroides thetaiotaomicron
AAVVVPDNVLFEGGK	Bacteria	lca_superkingdom	lca_superkingdom	lca_superkingdom	lca_superkingdom	lca_superkingdom	lca_superkingdom
AAWAEQLGLSR	Bacteria	Firmicutes	Clostridia	Clostridiales	Lachnospiraceae	Anaerostipes	lca_genus
AAWAEQLGLSREEAPVEK	Bacteria	Firmicutes	Clostridia	Clostridiales	Lachnospiraceae	Anaerostipes	lca_genus
AAWCFGLDLGGTSVK	unclassified	unclassified	unclassified	unclassified	unclassified	unclassified	unclassified
AAWKEDGK	unclassified	unclassified	unclassified	unclassified	unclassified	unclassified	unclassified
AAWLQAVNGQFR	Bacteria	Bacteroidetes	Bacteroidia	Bacteroidales	Bacteroidaceae	Bacteroides	lca_genus
AAWLYLLCDEAGKR	Bacteria	Firmicutes	Clostridia	Clostridiales	Lachnospiraceae	lca_family	lca_family
AAYAEESFYVGADQLDALVALK	Bacteria	Bacteroidetes	Bacteroidia	Bacteroidales	Bacteroidaceae	lca_family	lca_family
AAYAFAAR	Bacteria	lca_superkingdom	lca_superkingdom	lca_superkingdom	lca_superkingdom	lca_superkingdom	lca_superkingdom
AAYAKDMVTGFLR	Bacteria	Firmicutes	Clostridia	Clostridiales	lca_order	lca_order	lca_order
AAYALGGLGSGFCDNEEQLDVLVEK	Bacteria	Bacteroidetes	Bacteroidia	Bacteroidales	Bacteroidaceae	Bacteroides	lca_genus
AAYAQVVASLPDLEQSLR	Bacteria	Bacteroidetes	Bacteroidia	Bacteroidales	Bacteroidaceae	Bacteroides	lca_genus
AAYAQVVASLPDLEQSLRETENALSTFLGEAPHALK	Bacteria	Bacteroidetes	Bacteroidia	Bacteroidales	Bacteroidaceae	Bacteroides	lca_genus
AAYAQVVASLPDLEQSLRETENALSTFLGEAPHALKR	Bacteria	Bacteroidetes	Bacteroidia	Bacteroidales	Bacteroidaceae	Bacteroides	lca_genus
AAYAVVDDGKR	Bacteria	lca_superkingdom	lca_superkingdom	lca_superkingdom	lca_superkingdom	lca_superkingdom	lca_superkingdom
AAYAYGENWLDELLEYLDGNVALVR	unclassified	unclassified	unclassified	unclassified	unclassified	unclassified	unclassified
AAYDFALANGMKPK	Bacteria	Bacteroidetes	Bacteroidia	Bacteroidales	Bacteroidaceae	Bacteroides	lca_genus
AAYDLSEKYDTPVFVR	Bacteria	Firmicutes	Clostridia	Clostridiales	Lachnospiraceae	Blautia	lca_genus
AAYEALSEQAK	Bacteria	Firmicutes	Clostridia	Clostridiales	Lachnospiraceae	Blautia	Blautia producta
AAYEEAEHAAK	Bacteria	lca_superkingdom	lca_superkingdom	lca_superkingdom	lca_superkingdom	lca_superkingdom	lca_superkingdom
AAYEEAEHAAKFAELLGEVVTDSTKK	Bacteria	lca_superkingdom	lca_superkingdom	lca_superkingdom	lca_superkingdom	lca_superkingdom	lca_superkingdom
AAYEEAEHASK	Bacteria	lca_superkingdom	lca_superkingdom	lca_superkingdom	lca_superkingdom	lca_superkingdom	lca_superkingdom
AAYEEAEHASKFAELLGEVVTDSTK	Bacteria	lca_superkingdom	lca_superkingdom	lca_superkingdom	lca_superkingdom	lca_superkingdom	lca_superkingdom
AAYEEAEHASKFAELLGEVVTDSTKK	Bacteria	lca_superkingdom	lca_superkingdom	lca_superkingdom	lca_superkingdom	lca_superkingdom	lca_superkingdom
AAYEENRVK	Bacteria	Firmicutes	Erysipelotrichia	Erysipelotrichales	Erysipelotrichaceae	lca_family	lca_family
AAYEQYQMAVDGAQK	Bacteria	Bacteroidetes	Bacteroidia	Bacteroidales	Bacteroidaceae	Bacteroides	lca_genus
AAYEQYQMAVDGAQKEDKESAASMVNAAR	Bacteria	Bacteroidetes	Bacteroidia	Bacteroidales	Bacteroidaceae	Bacteroides	lca_genus
AAYERGDYEEAK	Bacteria	Bacteroidetes	Bacteroidia	Bacteroidales	Bacteroidaceae	Bacteroides	lca_genus
AAYESESKEVVK	Bacteria	Bacteroidetes	Bacteroidia	Bacteroidales	Bacteroidaceae	Bacteroides	lca_genus
AAYESESKEVVKAFEK	Bacteria	Bacteroidetes	Bacteroidia	Bacteroidales	Bacteroidaceae	Bacteroides	lca_genus
AAYGLLNLK	Bacteria	lca_superkingdom	lca_superkingdom	lca_superkingdom	lca_superkingdom	lca_superkingdom	lca_superkingdom
AAYGVLLVK	Bacteria	Bacteroidetes	Bacteroidia	Bacteroidales	Bacteroidaceae	Bacteroides	lca_genus
AAYLAQHKE	Bacteria	Firmicutes	Clostridia	Clostridiales	Lachnospiraceae	Blautia	lca_genus
AAYLEASMKDNGLNSLLLSVPCEYYTAAMR	Bacteria	Bacteroidetes	Bacteroidia	Bacteroidales	Bacteroidaceae	Bacteroides	Bacteroides thetaiotaomicron
AAYLEEK	root	root	root	root	root	root	root
AAYLEEKAALSK	Bacteria	Firmicutes	Clostridia	Clostridiales	Lachnospiraceae	Anaerostipes	lca_genus
AAYLMGEDPLQTDAELSAVRK	Bacteria	lca_superkingdom	lca_superkingdom	lca_superkingdom	lca_superkingdom	lca_superkingdom	lca_superkingdom
AAYLNTGVWAK	Bacteria	lca_superkingdom	lca_superkingdom	lca_superkingdom	lca_superkingdom	lca_superkingdom	lca_superkingdom
AAYLTDDCDKDGLYNACK	Bacteria	Firmicutes	Erysipelotrichia	Erysipelotrichales	Erysipelotrichaceae	lca_family	lca_family
AAYNASFNAVLGK	Bacteria	Bacteroidetes	Bacteroidia	Bacteroidales	lca_order	lca_order	lca_order
AAYNLGCR	Bacteria	Firmicutes	Erysipelotrichia	Erysipelotrichales	Erysipelotrichaceae	lca_family	lca_family
AAYPELEALDNDALR	Bacteria	Bacteroidetes	Bacteroidia	Bacteroidales	Bacteroidaceae	Bacteroides	lca_genus
AAYPLESVR	Bacteria	Bacteroidetes	Bacteroidia	Bacteroidales	Bacteroidaceae	Bacteroides	lca_genus
AAYQHEGPVYLR	Bacteria	Firmicutes	Clostridia	Clostridiales	Lachnospiraceae	Roseburia	lca_genus
AAYQPKLPK	Bacteria	lca_superkingdom	lca_superkingdom	lca_superkingdom	lca_superkingdom	lca_superkingdom	lca_superkingdom
AAYSSGKPALGVGAGNAPAYVDSDVDLVR	Bacteria	lca_superkingdom	lca_superkingdom	lca_superkingdom	lca_superkingdom	lca_superkingdom	lca_superkingdom
AAYSSGKPALGVGAGNTPVVLDETADLK	root	root	root	root	root	root	root
AAYSSGKPALGVGAGNTPVVLDETADLKR	root	root	root	root	root	root	root
AAYSSGKPALGVGPGNVPVLMDSSCDLPTAVYSVLHSK	Bacteria	Firmicutes	Clostridia	Clostridiales	Lachnospiraceae	Blautia	lca_genus
AAYTEAMSK	Bacteria	Firmicutes	Clostridia	Clostridiales	Lachnospiraceae	Blautia	lca_genus
AAYVDGLGTSAR	Bacteria	Bacteroidetes	Bacteroidia	Bacteroidales	Bacteroidaceae	Bacteroides	Bacteroides thetaiotaomicron
AAYVEAVDGVSEDALK	Bacteria	Firmicutes	Clostridia	Clostridiales	Lachnospiraceae	Blautia	Blautia producta
AAYYDGLENYSSNHLVMLLNPLSADLNCMR	Bacteria	Bacteroidetes	Bacteroidia	Bacteroidales	Bacteroidaceae	Bacteroides	Bacteroides thetaiotaomicron
ACAASDAQTCVNGK	Bacteria	Firmicutes	Clostridia	Clostridiales	Lachnospiraceae	Blautia	lca_genus
ACAASDAQTCVNGKSTSAAMALAK	Bacteria	Firmicutes	Clostridia	Clostridiales	Lachnospiraceae	Blautia	Blautia coccoides
ACAAYGPLYK	Bacteria	lca_superkingdom	lca_superkingdom	lca_superkingdom	lca_superkingdom	lca_superkingdom	lca_superkingdom
ACADNSLLQNPELVSAFSYAK	Bacteria	lca_superkingdom	lca_superkingdom	lca_superkingdom	lca_superkingdom	lca_superkingdom	lca_superkingdom
ACADNSLLQNPELVSAFSYAKENGK	Bacteria	lca_superkingdom	lca_superkingdom	lca_superkingdom	lca_superkingdom	lca_superkingdom	lca_superkingdom
ACADPDGEYGNFFYLEDR	Bacteria	Firmicutes	Clostridia	Clostridiales	Lachnospiraceae	Blautia	lca_genus
ACADPDGEYGNFFYLEDRK	Bacteria	Firmicutes	Clostridia	Clostridiales	Lachnospiraceae	Blautia	lca_genus
ACADPDGEYGNFFYLEDRKEGELPCNWR	Bacteria	Firmicutes	Clostridia	Clostridiales	Lachnospiraceae	Blautia	lca_genus
ACAEAGVFLLSPFVGR	root	root	root	root	root	root	root
ACAETGAQVCEYSAAPVFMDEHAK	Bacteria	Bacteroidetes	Bacteroidia	Bacteroidales	Bacteroidaceae	Bacteroides	Bacteroides thetaiotaomicron
ACAGVAVSDFPNGPFTYLGSFRPNNAMSR	Bacteria	Bacteroidetes	Bacteroidia	Bacteroidales	Bacteroidaceae	Bacteroides	Bacteroides thetaiotaomicron
ACALYNEAVR	Bacteria	Firmicutes	Clostridia	Clostridiales	Lachnospiraceae	Anaerostipes	lca_genus
ACAQGWLSPR	Bacteria	Bacteroidetes	Bacteroidia	Bacteroidales	lca_order	lca_order	lca_order
ACATAWLAAR	Bacteria	Bacteroidetes	Bacteroidia	Bacteroidales	Bacteroidaceae	Bacteroides	lca_genus
ACATSTLQEAR	Bacteria	Firmicutes	Clostridia	Clostridiales	Lachnospiraceae	Blautia	lca_genus
ACCVVTR	Bacteria	Bacteroidetes	Bacteroidia	Bacteroidales	Bacteroidaceae	Bacteroides	Bacteroides thetaiotaomicron
ACDDEVEEMKNSYNQR	Bacteria	Firmicutes	Clostridia	Clostridiales	Lachnospiraceae	Anaerostipes	lca_genus
ACDELLLPSVSMER	Bacteria	Firmicutes	Clostridia	Clostridiales	Lachnospiraceae	Blautia	lca_genus
ACDHQEVYK	Bacteria	Firmicutes	Clostridia	Clostridiales	Lachnospiraceae	Blautia	lca_genus
ACDKLNVEPEEALVLEDSEAGLQAASEAK	Bacteria	Firmicutes	Erysipelotrichia	Erysipelotrichales	Erysipelotrichaceae	lca_family	lca_family
ACDLMMK	Bacteria	Firmicutes	Clostridia	Clostridiales	lca_order	lca_order	lca_order
ACDPYLR	Bacteria	Bacteroidetes	lca_phylum	lca_phylum	lca_phylum	lca_phylum	lca_phylum
ACDRPMLAGDFR	Bacteria	Bacteroidetes	Bacteroidia	Bacteroidales	Bacteroidaceae	Bacteroides	Bacteroides thetaiotaomicron
ACDTLELVCDLPYHR	Bacteria	Firmicutes	Erysipelotrichia	Erysipelotrichales	Erysipelotrichaceae	lca_family	lca_family
ACDTLELVTSLPYQR	Bacteria	Firmicutes	lca_phylum	lca_phylum	lca_phylum	lca_phylum	lca_phylum
ACDVKGVEVLDK	Bacteria	Firmicutes	Clostridia	Clostridiales	Lachnospiraceae	Blautia	lca_genus
ACDVTADMHLTAMK	Bacteria	Bacteroidetes	Bacteroidia	Bacteroidales	Bacteroidaceae	Bacteroides	lca_genus
ACEAECPKNLSLSNLAR	Bacteria	Bacteroidetes	Bacteroidia	Bacteroidales	lca_order	lca_order	lca_order
ACEAPNLWK	Bacteria	Bacteroidetes	Bacteroidia	Bacteroidales	Bacteroidaceae	Bacteroides	Bacteroides thetaiotaomicron
ACEAPNLWKR	Bacteria	Bacteroidetes	Bacteroidia	Bacteroidales	Bacteroidaceae	Bacteroides	Bacteroides thetaiotaomicron
ACEATPSTMAALLALPDEK	Bacteria	Bacteroidetes	Bacteroidia	Bacteroidales	lca_order	lca_order	lca_order
ACEEAAEGQVVSPVNFNSPGQVVLAGHK	Bacteria	lca_superkingdom	lca_superkingdom	lca_superkingdom	lca_superkingdom	lca_superkingdom	lca_superkingdom
ACEEAGLSAEALDPQQAR	Bacteria	lca_superkingdom	lca_superkingdom	lca_superkingdom	lca_superkingdom	lca_superkingdom	lca_superkingdom
ACEEEFGVSAAAGVVVAAAGDGAAAAEEKDEFDVELTEVGPNK	Bacteria	Firmicutes	Clostridia	Clostridiales	Lachnospiraceae	Blautia	lca_genus
ACEFGFNLAK	Bacteria	Bacteroidetes	Bacteroidia	Bacteroidales	Bacteroidaceae	Bacteroides	lca_genus
ACEFHFQPDWYR	Bacteria	Bacteroidetes	Bacteroidia	Bacteroidales	Bacteroidaceae	Bacteroides	Bacteroides thetaiotaomicron
ACEGVMTGR	Bacteria	Firmicutes	Clostridia	Clostridiales	Lachnospiraceae	Blautia	lca_genus
ACEGVMTGRNESR	Bacteria	Firmicutes	Clostridia	Clostridiales	Lachnospiraceae	Blautia	lca_genus
ACELAEK	root	root	root	root	root	root	root
ACELAEKFAK	Bacteria	Bacteroidetes	Bacteroidia	Bacteroidales	lca_order	lca_order	lca_order
ACELLGGR	Bacteria	lca_superkingdom	lca_superkingdom	lca_superkingdom	lca_superkingdom	lca_superkingdom	lca_superkingdom
ACELLNR	root	root	root	root	root	root	root
ACELMK	root	root	root	root	root	root	root
ACELMKNFK	Bacteria	Firmicutes	Clostridia	Clostridiales	Clostridiaceae	Clostridium	Clostridium butyricum
ACELPEGNDKR	Bacteria	Bacteroidetes	Bacteroidia	Bacteroidales	Bacteroidaceae	Bacteroides	Bacteroides thetaiotaomicron
ACELQYALNELLYK	Bacteria	Firmicutes	Clostridia	Clostridiales	Lachnospiraceae	Blautia	lca_genus
ACELYLK	root	root	root	root	root	root	root
ACEREGLAYEK	Bacteria	Firmicutes	Clostridia	Clostridiales	Lachnospiraceae	Blautia	lca_genus
ACESAGHLFVDR	Bacteria	Bacteroidetes	Bacteroidia	Bacteroidales	Bacteroidaceae	lca_family	lca_family
ACESLFSHEPFR	Bacteria	Bacteroidetes	Bacteroidia	Bacteroidales	Bacteroidaceae	Bacteroides	lca_genus
ACESVDLSLLHEDGVQK	Bacteria	Firmicutes	Clostridia	Clostridiales	Lachnospiraceae	Blautia	lca_genus
ACEVCGFK	Bacteria	Bacteroidetes	Bacteroidia	Bacteroidales	lca_order	lca_order	lca_order
ACFEDPTTQLATLVKPFTADEPFAVLENVNSPK	Bacteria	Bacteroidetes	Bacteroidia	Bacteroidales	Bacteroidaceae	Bacteroides	lca_genus
ACFGAAFLSLHPTK	unclassified	unclassified	unclassified	unclassified	unclassified	unclassified	unclassified
ACFLLAGLDEK	Bacteria	lca_superkingdom	lca_superkingdom	lca_superkingdom	lca_superkingdom	lca_superkingdom	lca_superkingdom
ACFVDPNNCER	Bacteria	Firmicutes	Clostridia	Clostridiales	Lachnospiraceae	Anaerostipes	Anaerostipes caccae
ACFVDYTGTGALEK	Bacteria	Bacteroidetes	Bacteroidia	Bacteroidales	Bacteroidaceae	Bacteroides	Bacteroides thetaiotaomicron
ACFVLDALR	Bacteria	lca_superkingdom	lca_superkingdom	lca_superkingdom	lca_superkingdom	lca_superkingdom	lca_superkingdom
ACGEHPQAADSVGLNVYK	Bacteria	Firmicutes	lca_phylum	lca_phylum	lca_phylum	lca_phylum	lca_phylum
ACGGLCASCQR	Bacteria	lca_superkingdom	lca_superkingdom	lca_superkingdom	lca_superkingdom	lca_superkingdom	lca_superkingdom
ACGKPVNYHFAPR	root	root	root	root	root	root	root
ACGLEAYDTPFTDVEDMEGLEKDTEFAK	Bacteria	Firmicutes	Clostridia	Clostridiales	Lachnospiraceae	Blautia	lca_genus
ACGLELGLPEEMVYR	Bacteria	Firmicutes	Clostridia	Clostridiales	Lachnospiraceae	Blautia	lca_genus
ACGLELGLPEEMVYRQPFPGPGLGVR	Bacteria	Firmicutes	Clostridia	Clostridiales	Lachnospiraceae	Blautia	lca_genus
ACGLELGLPYEMVYR	Bacteria	lca_superkingdom	lca_superkingdom	lca_superkingdom	lca_superkingdom	lca_superkingdom	lca_superkingdom
ACGLELGLPYEMVYRQPFPGPGLGVR	Bacteria	lca_superkingdom	lca_superkingdom	lca_superkingdom	lca_superkingdom	lca_superkingdom	lca_superkingdom
ACGLSGYLLGVNPFDQPGVEAYK	Bacteria	lca_superkingdom	lca_superkingdom	lca_superkingdom	lca_superkingdom	lca_superkingdom	lca_superkingdom
ACGLSGYLLGVNPFNQPGVEAYK	Bacteria	lca_superkingdom	lca_superkingdom	lca_superkingdom	lca_superkingdom	lca_superkingdom	lca_superkingdom
ACGLSGYLLGVNPFNQPGVEAYKK	Bacteria	lca_superkingdom	lca_superkingdom	lca_superkingdom	lca_superkingdom	lca_superkingdom	lca_superkingdom
ACGSDVPFAENPAALYAATR	Bacteria	Bacteroidetes	Bacteroidia	Bacteroidales	Bacteroidaceae	Bacteroides	lca_genus
ACGSDVPFAENPAALYAATRNELYR	Bacteria	Bacteroidetes	Bacteroidia	Bacteroidales	Bacteroidaceae	Bacteroides	lca_genus
ACGSYNKKELLK	Bacteria	Firmicutes	Clostridia	Clostridiales	lca_order	lca_order	lca_order
ACHENGVEVDDR	Bacteria	Bacteroidetes	Bacteroidia	Bacteroidales	Bacteroidaceae	Bacteroides	lca_genus
ACHFNVLER	Bacteria	Firmicutes	Erysipelotrichia	Erysipelotrichales	Erysipelotrichaceae	lca_family	lca_family
ACHFNVLERK	Bacteria	Firmicutes	Erysipelotrichia	Erysipelotrichales	Erysipelotrichaceae	lca_family	lca_family
ACHNPSYVR	unclassified	unclassified	unclassified	unclassified	unclassified	unclassified	unclassified
ACKDDPALALGLNVVEGK	Bacteria	Bacteroidetes	Bacteroidia	Bacteroidales	Bacteroidaceae	Bacteroides	lca_genus
ACKEDKSNRVMPK	unclassified	unclassified	unclassified	unclassified	unclassified	unclassified	unclassified
ACKGVYVGSEEMKER	Bacteria	Firmicutes	Clostridia	Clostridiales	Lachnospiraceae	Blautia	lca_genus
ACKTVFKLLEETQMLDHVQDVSEYL	unclassified	unclassified	unclassified	unclassified	unclassified	unclassified	unclassified
ACLAEVYDEATAEALR	Bacteria	Firmicutes	Clostridia	Clostridiales	lca_order	lca_order	lca_order
ACLAEVYDEATAEALRLQYGGSVNAK	Bacteria	Firmicutes	Clostridia	Clostridiales	Lachnospiraceae	Blautia	lca_genus
ACLAEVYDQATAEALR	Bacteria	Firmicutes	Clostridia	Clostridiales	lca_order	lca_order	lca_order
ACLAEVYDQATAEALRLQYGGSVNAK	Bacteria	Firmicutes	Clostridia	Clostridiales	Lachnospiraceae	Blautia	lca_genus
ACLCLNEVGAYYAPDATENYTPATSELK	Bacteria	Bacteroidetes	Bacteroidia	Bacteroidales	Bacteroidaceae	Bacteroides	Bacteroides thetaiotaomicron
ACLDFLCDDLELAASYLPAR	Bacteria	Bacteroidetes	Bacteroidia	Bacteroidales	Bacteroidaceae	Bacteroides	lca_genus
ACLDSVYLPQEHR	Bacteria	Firmicutes	Clostridia	Clostridiales	Lachnospiraceae	Blautia	lca_genus
ACLEAMHK	Bacteria	Bacteroidetes	Bacteroidia	Bacteroidales	lca_order	lca_order	lca_order
ACLEFSVR	Bacteria	lca_superkingdom	lca_superkingdom	lca_superkingdom	lca_superkingdom	lca_superkingdom	lca_superkingdom
ACLFATRHVPATLLLMDMLEEAGLQAMVGK	Bacteria	Firmicutes	Clostridia	Clostridiales	Lachnospiraceae	Blautia	lca_genus
ACLFDLDGTLADTVESLGVVGNR	Bacteria	Firmicutes	Clostridia	Clostridiales	Lachnospiraceae	Blautia	lca_genus
ACLFLGK	Bacteria	lca_superkingdom	lca_superkingdom	lca_superkingdom	lca_superkingdom	lca_superkingdom	lca_superkingdom
ACLNNYLSFLTK	Bacteria	Bacteroidetes	Bacteroidia	Bacteroidales	Bacteroidaceae	Bacteroides	Bacteroides thetaiotaomicron
ACMELMPGKPNVAVFDTAFHQTMPEK	Bacteria	Firmicutes	Clostridia	Clostridiales	Lachnospiraceae	Blautia	lca_genus
ACMLTGK	root	root	root	root	root	root	root
ACNCVFSEPPVDVLYQETFEK	Bacteria	Firmicutes	Clostridia	Clostridiales	Lachnospiraceae	Blautia	lca_genus
ACNCVFSEPPVDVLYQETFEKK	Bacteria	Firmicutes	Clostridia	Clostridiales	Lachnospiraceae	Blautia	lca_genus
ACNGDDLGTTLSGGK	Bacteria	Firmicutes	Erysipelotrichia	Erysipelotrichales	Erysipelotrichaceae	lca_family	lca_family
ACNKLQGQYTSGPCSVSQK	Bacteria	Bacteroidetes	Bacteroidia	Bacteroidales	Bacteroidaceae	Bacteroides	lca_genus
ACNLKSGSGVPNKTK	Bacteria	Firmicutes	Clostridia	Clostridiales	lca_order	lca_order	lca_order
ACNVSGAALHQR	Bacteria	Bacteroidetes	Bacteroidia	Bacteroidales	lca_order	lca_order	lca_order
ACPELKDK	Bacteria	lca_superkingdom	lca_superkingdom	lca_superkingdom	lca_superkingdom	lca_superkingdom	lca_superkingdom
ACPLDAVK	Bacteria	lca_superkingdom	lca_superkingdom	lca_superkingdom	lca_superkingdom	lca_superkingdom	lca_superkingdom
ACPMDVLEVVEG	Bacteria	Firmicutes	Clostridia	Clostridiales	Lachnospiraceae	Blautia	lca_genus
ACPQMLLGAGTVLNPAQVNSALEAGSEFLVSPGLNPK	Bacteria	Firmicutes	Erysipelotrichia	Erysipelotrichales	Erysipelotrichaceae	Erysipelatoclostridium	Erysipelatoclostridium ramosum
ACPVSYVTEQAPPFLLLHGLCDR	Bacteria	Firmicutes	Clostridia	Clostridiales	Lachnospiraceae	Blautia	lca_genus
ACQLLQETAK	unclassified	unclassified	unclassified	unclassified	unclassified	unclassified	unclassified
ACQLLQETAKVTDVAPDAQSTGDEGEKTE	unclassified	unclassified	unclassified	unclassified	unclassified	unclassified	unclassified
ACQMYEQLLHDLGGLDLQLLGLGHNGHLGFNEPAEEFPK	Bacteria	Firmicutes	Clostridia	Clostridiales	Lachnospiraceae	Blautia	lca_genus
ACQNYGPLYK	Bacteria	lca_superkingdom	lca_superkingdom	lca_superkingdom	lca_superkingdom	lca_superkingdom	lca_superkingdom
ACQNYGPLYKR	Bacteria	lca_superkingdom	lca_superkingdom	lca_superkingdom	lca_superkingdom	lca_superkingdom	lca_superkingdom
ACQQSDASNCVGGK	Bacteria	Firmicutes	Clostridia	Clostridiales	Lachnospiraceae	Anaerostipes	Anaerostipes caccae
ACQVACSEWNDLR	root	root	root	root	root	root	root
ACSELQGLGVLGFAFR	Bacteria	Firmicutes	Clostridia	Clostridiales	Lachnospiraceae	Blautia	lca_genus
ACSLVELEQYDEAKK	Bacteria	Firmicutes	Erysipelotrichia	Erysipelotrichales	Erysipelotrichaceae	lca_family	lca_family
ACSTSFYK	Bacteria	Firmicutes	Clostridia	Clostridiales	Lachnospiraceae	Blautia	lca_genus
ACSTSFYKEFDPDKSCLQLLDK	Bacteria	Firmicutes	Clostridia	Clostridiales	Lachnospiraceae	Blautia	lca_genus
ACSTSFYKEFDPDKSCLQLLDKK	Bacteria	Firmicutes	Clostridia	Clostridiales	Lachnospiraceae	Blautia	lca_genus
ACTGGEALQLCR	Bacteria	Firmicutes	Clostridia	Clostridiales	Lachnospiraceae	Blautia	lca_genus
ACTQDLNVMQYLAYAQR	Bacteria	Firmicutes	Clostridia	Clostridiales	lca_order	lca_order	lca_order
ACTQDLNVMQYLAYAQRGEFEK	Bacteria	Firmicutes	Clostridia	Clostridiales	lca_order	lca_order	lca_order
ACTSFLKDHQYAQLDER	Bacteria	Bacteroidetes	Bacteroidia	Bacteroidales	Bacteroidaceae	Bacteroides	lca_genus
ACTTYGPLYK	Bacteria	Bacteroidetes	Bacteroidia	Bacteroidales	Bacteroidaceae	Bacteroides	lca_genus
ACTVSCLGCGK	Bacteria	lca_superkingdom	lca_superkingdom	lca_superkingdom	lca_superkingdom	lca_superkingdom	lca_superkingdom
ACVAYK	root	root	root	root	root	root	root
ACVAYKVDGEELDYFPYDLTEGVEPVYAELPGWK	Bacteria	Bacteroidetes	Bacteroidia	Bacteroidales	Bacteroidaceae	Bacteroides	Bacteroides thetaiotaomicron
ACVDLGYR	root	root	root	root	root	root	root
ACVGCGATYHLK	Bacteria	lca_superkingdom	lca_superkingdom	lca_superkingdom	lca_superkingdom	lca_superkingdom	lca_superkingdom
ACVVAGLWGLR	unclassified	unclassified	unclassified	unclassified	unclassified	unclassified	unclassified
ACWVESDDPAELEAFK	Bacteria	Bacteroidetes	Bacteroidia	Bacteroidales	Bacteroidaceae	Bacteroides	lca_genus
ACWVESDDPAELEAFKK	Bacteria	Bacteroidetes	Bacteroidia	Bacteroidales	Bacteroidaceae	Bacteroides	lca_genus
ACYDGGVR	Bacteria	lca_superkingdom	lca_superkingdom	lca_superkingdom	lca_superkingdom	lca_superkingdom	lca_superkingdom
ACYKRPLSVEQLEK	Bacteria	Firmicutes	Clostridia	Clostridiales	Lachnospiraceae	Blautia	lca_genus
ACYVLDVLR	Bacteria	Firmicutes	Clostridia	Clostridiales	lca_order	lca_order	lca_order
ACYYDSEVDF	Bacteria	Firmicutes	lca_phylum	lca_phylum	lca_phylum	lca_phylum	lca_phylum
ADAALAASLFHFR	root	root	root	root	root	root	root
ADAALLDEMLNNLQFLPGDFTR	root	root	root	root	root	root	root
ADAASWVKPVK	unclassified	unclassified	unclassified	unclassified	unclassified	unclassified	unclassified
ADAATLLALLTSDDAPTDDVLSAEFVVR	Bacteria	lca_superkingdom	lca_superkingdom	lca_superkingdom	lca_superkingdom	lca_superkingdom	lca_superkingdom
ADACSHYGVAR	Bacteria	Bacteroidetes	Bacteroidia	Bacteroidales	lca_order	lca_order	lca_order
ADADEKSAALGQAVK	Bacteria	Firmicutes	Clostridia	Clostridiales	Lachnospiraceae	Blautia	lca_genus
ADADLASAER	Bacteria	Firmicutes	Erysipelotrichia	Erysipelotrichales	Erysipelotrichaceae	lca_family	lca_family
ADAEKLEAKPEAK	Bacteria	Firmicutes	Clostridia	Clostridiales	Lachnospiraceae	Blautia	Blautia producta
ADAENYLGEK	Bacteria	lca_superkingdom	lca_superkingdom	lca_superkingdom	lca_superkingdom	lca_superkingdom	lca_superkingdom
ADAFAVLVK	root	root	root	root	root	root	root
ADAFSTREEQPK	Bacteria	Bacteroidetes	Bacteroidia	Bacteroidales	Bacteroidaceae	Bacteroides	lca_genus
ADAKLNQGQNFSR	Bacteria	Bacteroidetes	Bacteroidia	Bacteroidales	Bacteroidaceae	Bacteroides	Bacteroides thetaiotaomicron
ADALAEAATQVEALRNSMQAALDNK	Bacteria	Bacteroidetes	Bacteroidia	Bacteroidales	Bacteroidaceae	Bacteroides	Bacteroides thetaiotaomicron
ADALLAETK	Bacteria	lca_superkingdom	lca_superkingdom	lca_superkingdom	lca_superkingdom	lca_superkingdom	lca_superkingdom
ADALLAK	root	root	root	root	root	root	root
ADALLTENEQVK	Bacteria	Firmicutes	Clostridia	Clostridiales	lca_order	lca_order	lca_order
ADAMDKVSNDGVLTLEESK	unclassified	unclassified	unclassified	unclassified	unclassified	unclassified	unclassified
ADAMLEK	root	root	root	root	root	root	root
ADANAEAFYASQSVK	Bacteria	Bacteroidetes	Bacteroidia	Bacteroidales	Bacteroidaceae	Bacteroides	Bacteroides thetaiotaomicron
ADAPKEEQEGTSAK	Bacteria	Firmicutes	Clostridia	Clostridiales	Lachnospiraceae	Blautia	lca_genus
ADAPKEEQEGTSAKDEVTLGFSNDADSWDPCTGFGYTGSPLYSSLVK	Bacteria	Firmicutes	Clostridia	Clostridiales	Lachnospiraceae	Blautia	lca_genus
ADAPKLEFVEKDSR	Bacteria	Firmicutes	Clostridia	Clostridiales	Lachnospiraceae	Blautia	lca_genus
ADAPLLTNPSFEHELDKNEVQLYK	Bacteria	Firmicutes	Erysipelotrichia	Erysipelotrichales	Erysipelotrichaceae	lca_family	lca_family
ADAQTATQYK	Bacteria	Bacteroidetes	Bacteroidia	Bacteroidales	Bacteroidaceae	Bacteroides	lca_genus
ADAQTATQYKENLSK	Bacteria	Bacteroidetes	Bacteroidia	Bacteroidales	Bacteroidaceae	Bacteroides	lca_genus
ADATLAVLNVSLK	Bacteria	Firmicutes	Erysipelotrichia	Erysipelotrichales	Erysipelotrichaceae	lca_family	lca_family
ADAVELKDFWTADER	Bacteria	Firmicutes	Clostridia	Clostridiales	Lachnospiraceae	Blautia	lca_genus
ADAVVAEMGSLEGSNHR	Bacteria	Bacteroidetes	Bacteroidia	Bacteroidales	lca_order	lca_order	lca_order
ADAVYENK	Bacteria	Firmicutes	Clostridia	Clostridiales	lca_order	lca_order	lca_order
ADAYDMVVNGVEVGGGSLR	Bacteria	Bacteroidetes	Bacteroidia	Bacteroidales	lca_order	lca_order	lca_order
ADAYGLAQYFGLETGGETYEPVPEPK	Bacteria	Firmicutes	Clostridia	Clostridiales	Lachnospiraceae	Blautia	Blautia producta
ADAYYWCGESYYR	Bacteria	Bacteroidetes	Bacteroidia	Bacteroidales	Bacteroidaceae	Bacteroides	lca_genus
ADCDNDTLLLQADPAGPVCHTGTDTCWGEKNEEPVMFLK	Bacteria	Bacteroidetes	Bacteroidia	Bacteroidales	Bacteroidaceae	Bacteroides	lca_genus
ADCLGLLGVAR	root	root	root	root	root	root	root
ADCLTDGACTESSTYFQK	Bacteria	Bacteroidetes	Bacteroidia	Bacteroidales	Bacteroidaceae	Bacteroides	Bacteroides thetaiotaomicron
ADCPNANQMR	Bacteria	Bacteroidetes	Bacteroidia	Bacteroidales	Bacteroidaceae	Bacteroides	lca_genus
ADDADKKEEPADESKTEGSGK	Bacteria	Firmicutes	Clostridia	Clostridiales	Lachnospiraceae	Blautia	lca_genus
ADDALENLLNMFAHTR	Bacteria	Firmicutes	Clostridia	Clostridiales	Lachnospiraceae	Blautia	lca_genus
ADDALWLFPTVYK	Bacteria	lca_superkingdom	lca_superkingdom	lca_superkingdom	lca_superkingdom	lca_superkingdom	lca_superkingdom
ADDDMNYYGK	Bacteria	Bacteroidetes	Bacteroidia	Bacteroidales	Bacteroidaceae	Bacteroides	lca_genus
ADDEALRVFTENLR	Bacteria	Bacteroidetes	Bacteroidia	lca_class	lca_class	lca_class	lca_class
ADDECPFCFLEK	Bacteria	Firmicutes	Clostridia	Clostridiales	Lachnospiraceae	Blautia	lca_genus
ADDEFRPLLTGEAAR	Bacteria	Firmicutes	Clostridia	Clostridiales	Lachnospiraceae	Blautia	lca_genus
ADDFEKNPLEANKR	Bacteria	Firmicutes	Erysipelotrichia	Erysipelotrichales	Erysipelotrichaceae	lca_family	lca_family
ADDFQGKER	Bacteria	Firmicutes	Clostridia	Clostridiales	Lachnospiraceae	Blautia	lca_genus
ADDGYTLSLGAFESAAESASGTTPLTGESLEGTVTANGK	Bacteria	Bacteroidetes	Bacteroidia	Bacteroidales	Bacteroidaceae	Bacteroides	Bacteroides thetaiotaomicron
ADDKDYLEK	Bacteria	Firmicutes	Clostridia	Clostridiales	Lachnospiraceae	Blautia	lca_genus
ADDLAVWLLK	Bacteria	lca_superkingdom	lca_superkingdom	lca_superkingdom	lca_superkingdom	lca_superkingdom	lca_superkingdom
ADDLDNYLVDTFGCEFSEYANK	Bacteria	Bacteroidetes	Bacteroidia	Bacteroidales	Bacteroidaceae	Bacteroides	Bacteroides thetaiotaomicron
ADDLEQALANHEVR	unclassified	unclassified	unclassified	unclassified	unclassified	unclassified	unclassified
ADDLFKGLVDEGK	Bacteria	Firmicutes	Clostridia	Clostridiales	Lachnospiraceae	Blautia	Blautia coccoides
ADDLLR	root	root	root	root	root	root	root
ADDNEETLK	root	root	root	root	root	root	root
ADDNEETLKKR	root	root	root	root	root	root	root
ADDTKAEGTGKFAPVAK	Bacteria	Firmicutes	Clostridia	Clostridiales	Lachnospiraceae	Blautia	lca_genus
ADDTLSLAAK	Bacteria	lca_superkingdom	lca_superkingdom	lca_superkingdom	lca_superkingdom	lca_superkingdom	lca_superkingdom
ADDVHKTAATVR	Bacteria	Bacteroidetes	Bacteroidia	Bacteroidales	Bacteroidaceae	Bacteroides	lca_genus
ADDVWYELK	Bacteria	Bacteroidetes	Bacteroidia	Bacteroidales	Bacteroidaceae	Bacteroides	lca_genus
ADEAQAAGADYVGAEELLPK	Bacteria	lca_superkingdom	lca_superkingdom	lca_superkingdom	lca_superkingdom	lca_superkingdom	lca_superkingdom
ADEAVVLENAPLGVEAGHK	Bacteria	Bacteroidetes	Bacteroidia	Bacteroidales	Bacteroidaceae	Bacteroides	lca_genus
ADEAYRLGLVNK	root	root	root	root	root	root	root
ADEDNPDTGTDNAK	Bacteria	Bacteroidetes	Bacteroidia	Bacteroidales	Bacteroidaceae	Bacteroides	lca_genus
ADEDNPDTGTDNAKYLYYGEDLCK	Bacteria	Bacteroidetes	Bacteroidia	Bacteroidales	Bacteroidaceae	Bacteroides	Bacteroides thetaiotaomicron
ADEDNPDTGTDNAKYLYYGEDLCKK	Bacteria	Bacteroidetes	Bacteroidia	Bacteroidales	Bacteroidaceae	Bacteroides	Bacteroides thetaiotaomicron
ADEEMSELPVLFLTALNSTADLVK	Bacteria	Bacteroidetes	Bacteroidia	Bacteroidales	Bacteroidaceae	Bacteroides	lca_genus
ADEEPLLR	root	root	root	root	root	root	root
ADEFSWR	root	root	root	root	root	root	root
ADEFWLDEAPK	Bacteria	Bacteroidetes	Bacteroidia	Bacteroidales	Bacteroidaceae	Bacteroides	lca_genus
ADEGEGKKLPVVWTSYLTGFETGSK	Bacteria	Bacteroidetes	Bacteroidia	Bacteroidales	Bacteroidaceae	Bacteroides	Bacteroides thetaiotaomicron
ADEGLDLTHAENGR	unclassified	unclassified	unclassified	unclassified	unclassified	unclassified	unclassified
ADEGLDLTHAENGRK	unclassified	unclassified	unclassified	unclassified	unclassified	unclassified	unclassified
ADEKLEQLKK	Bacteria	Firmicutes	Erysipelotrichia	Erysipelotrichales	Erysipelotrichaceae	lca_family	lca_family
ADELAGLGLTNQR	Bacteria	Firmicutes	Erysipelotrichia	Erysipelotrichales	Erysipelotrichaceae	lca_family	lca_family
ADELELPLFLSQLDAYHLCK	Bacteria	Firmicutes	Erysipelotrichia	Erysipelotrichales	Erysipelotrichaceae	lca_family	lca_family
ADELFR	root	root	root	root	root	root	root
ADELGLHVDTVR	unclassified	unclassified	unclassified	unclassified	unclassified	unclassified	unclassified
ADELLDR	root	root	root	root	root	root	root
ADELLGR	root	root	root	root	root	root	root
ADELMAEVLR	Bacteria	Bacteroidetes	Bacteroidia	Bacteroidales	Bacteroidaceae	Bacteroides	Bacteroides thetaiotaomicron
ADELRDQLASMGLLLK	Bacteria	Firmicutes	Clostridia	Clostridiales	Lachnospiraceae	Blautia	lca_genus
ADEMCKAER	root	root	root	root	root	root	root
ADEMLLR	root	root	root	root	root	root	root
ADEMMVKELEEVVVR	unclassified	unclassified	unclassified	unclassified	unclassified	unclassified	unclassified
ADENKASEDDGVLNFSADTFAVK	unclassified	unclassified	unclassified	unclassified	unclassified	unclassified	unclassified
ADEPKVDEPKVDEPK	Bacteria	Firmicutes	Clostridia	Clostridiales	Lachnospiraceae	Blautia	lca_genus
ADEPKVDEPKVDEPKVDKPK	unclassified	unclassified	unclassified	unclassified	unclassified	unclassified	unclassified
ADEPSYASLTVLSKVSDLQADK	Bacteria	Firmicutes	Bacilli	Lactobacillales	Lactobacillaceae	Lactobacillus	lca_genus
ADEQLLDLGDASAQELAELLK	root	root	root	root	root	root	root
ADEQQDEGYATYDLYDLGEFDQK	Bacteria	Bacteroidetes	Bacteroidia	Bacteroidales	Bacteroidaceae	Bacteroides	lca_genus
ADESDREPAYVQLER	Bacteria	Firmicutes	Clostridia	Clostridiales	Lachnospiraceae	Blautia	lca_genus
ADESLQQAK	Bacteria	Firmicutes	Erysipelotrichia	Erysipelotrichales	Erysipelotrichaceae	lca_family	lca_family
ADESLQQAKETVNEAHHSQTELLQAELRGEK	Bacteria	Firmicutes	Erysipelotrichia	Erysipelotrichales	Erysipelotrichaceae	lca_family	lca_family
ADETENAKPETGR	Bacteria	Firmicutes	Clostridia	Clostridiales	Lachnospiraceae	Blautia	Blautia coccoides
ADEVKELFSSFNGDLSAGLLNVTMNSAPTFLAYADVK	Bacteria	Bacteroidetes	Bacteroidia	Bacteroidales	Bacteroidaceae	Bacteroides	lca_genus
ADEVLQQGVQGLTDMLYNPGLLNVDFADLQTVMR	Bacteria	Firmicutes	Clostridia	Clostridiales	lca_order	lca_order	lca_order
ADEVLR	root	root	root	root	root	root	root
ADEVLYEACVTR	unclassified	unclassified	unclassified	unclassified	unclassified	unclassified	unclassified
ADEYVR	root	root	root	root	root	root	root
ADFEFR	root	root	root	root	root	root	root
ADFEKGEDYNFLVTLYSGK	Bacteria	Bacteroidetes	Bacteroidia	Bacteroidales	Bacteroidaceae	Bacteroides	Bacteroides thetaiotaomicron
ADFELLKPALVNSESLGLLQEFLK	Bacteria	Bacteroidetes	Bacteroidia	Bacteroidales	Bacteroidaceae	Bacteroides	lca_genus
ADFFDNLLK	Bacteria	Firmicutes	Erysipelotrichia	Erysipelotrichales	Erysipelotrichaceae	lca_family	lca_family
ADFFFK	root	root	root	root	root	root	root
ADFGAAGMTVNEER	Bacteria	Firmicutes	Clostridia	Clostridiales	Lachnospiraceae	Blautia	lca_genus
ADFGDLSVVSVYHPSGTSGDER	Bacteria	Bacteroidetes	Bacteroidia	Bacteroidales	lca_order	lca_order	lca_order
ADFGPLDTVTVHTK	Bacteria	Firmicutes	Clostridia	Clostridiales	Lachnospiraceae	Anaerostipes	Anaerostipes caccae
ADFKAMYK	unclassified	unclassified	unclassified	unclassified	unclassified	unclassified	unclassified
ADFKYDQQSEK	Bacteria	Bacteroidetes	Bacteroidia	Bacteroidales	Bacteroidaceae	Bacteroides	lca_genus
ADFKYMTDLMPAANAEFAEK	Bacteria	Bacteroidetes	Bacteroidia	Bacteroidales	Bacteroidaceae	Bacteroides	lca_genus
ADFMKDAQTMLDAFK	Bacteria	Bacteroidetes	Bacteroidia	Bacteroidales	Bacteroidaceae	Bacteroides	lca_genus
ADFRNVVLVMTTNAGVRETER	root	root	root	root	root	root	root
ADFSESGPMNEMVVMGVLALR	Bacteria	Bacteroidetes	Bacteroidia	Bacteroidales	Bacteroidaceae	Bacteroides	lca_genus
ADFSYALADKDCFMHK	Bacteria	Bacteroidetes	Bacteroidia	Bacteroidales	Bacteroidaceae	Bacteroides	Bacteroides thetaiotaomicron
ADFVACHCAPYMTK	Bacteria	Firmicutes	Clostridia	Clostridiales	Lachnospiraceae	Anaerostipes	lca_genus
ADFYCLGNK	Bacteria	Bacteroidetes	Bacteroidia	Bacteroidales	Bacteroidaceae	Bacteroides	Bacteroides thetaiotaomicron
ADGAELVPNDAPELMNLLK	Bacteria	Bacteroidetes	Bacteroidia	Bacteroidales	Bacteroidaceae	Bacteroides	lca_genus
ADGAELVPNDAPELMNLLKELWATGCTK	Bacteria	Bacteroidetes	Bacteroidia	Bacteroidales	Bacteroidaceae	Bacteroides	lca_genus
ADGALLVDFWAEWCGPCK	root	root	root	root	root	root	root
ADGAMDAGNMLKPALAR	root	root	root	root	root	root	root
ADGATLTLEDGR	Bacteria	Bacteroidetes	Bacteroidia	Bacteroidales	Bacteroidaceae	Bacteroides	lca_genus
ADGAVEECPSLEHLLTLETGGLDELK	Bacteria	Actinobacteria	Actinobacteria	Bifidobacteriales	Bifidobacteriaceae	Bifidobacterium	lca_genus
ADGCELVTLEGMQK	Bacteria	Firmicutes	Clostridia	Clostridiales	Lachnospiraceae	Blautia	lca_genus
ADGDNLEPAK	Bacteria	Bacteroidetes	Bacteroidia	Bacteroidales	Bacteroidaceae	Bacteroides	lca_genus
ADGDREELTLFR	Bacteria	Firmicutes	Clostridia	Clostridiales	Lachnospiraceae	Blautia	Blautia coccoides
ADGEALAEEMTLR	Bacteria	Proteobacteria	Gammaproteobacteria	Enterobacterales	Enterobacteriaceae	lca_family	lca_family
ADGELVAQGLK	Bacteria	Firmicutes	Clostridia	Clostridiales	Lachnospiraceae	Anaerostipes	Anaerostipes caccae
ADGFELVK	Bacteria	lca_superkingdom	lca_superkingdom	lca_superkingdom	lca_superkingdom	lca_superkingdom	lca_superkingdom
ADGFELVKDFSDLFGMNAAGTDAK	Bacteria	Bacteroidetes	Bacteroidia	Bacteroidales	Bacteroidaceae	Bacteroides	Bacteroides thetaiotaomicron
ADGGKFGKTESGNLWLDPR	Bacteria	Bacteroidetes	Bacteroidia	Bacteroidales	lca_order	lca_order	lca_order
ADGGMRDALSLFDQVVSFTGGNLTYK	Bacteria	Bacteroidetes	Bacteroidia	Bacteroidales	lca_order	lca_order	lca_order
ADGKYVGQLPGGK	Bacteria	Bacteroidetes	Bacteroidia	Bacteroidales	Bacteroidaceae	Bacteroides	lca_genus
ADGLAAGKGVVLVDNHEDATVTLK	Bacteria	Firmicutes	Erysipelotrichia	Erysipelotrichales	Erysipelotrichaceae	lca_family	lca_family
ADGLALGK	root	root	root	root	root	root	root
ADGLALHAFMTTAVAAASGMLSWMLMDVWK	Bacteria	Firmicutes	Erysipelotrichia	Erysipelotrichales	Erysipelotrichaceae	lca_family	lca_family
ADGLDKVLSLQNK	Bacteria	Firmicutes	Clostridia	Clostridiales	Lachnospiraceae	Blautia	lca_genus
ADGLDKVLSLQNKLDSLKR	Bacteria	Firmicutes	Clostridia	Clostridiales	Lachnospiraceae	Blautia	lca_genus
ADGLGSLLPAAR	root	root	root	root	root	root	root
ADGLLLSGALTR	Bacteria	Firmicutes	Clostridia	Clostridiales	Lachnospiraceae	Anaerostipes	lca_genus
ADGLLTR	root	root	root	root	root	root	root
ADGLPFR	Bacteria	lca_superkingdom	lca_superkingdom	lca_superkingdom	lca_superkingdom	lca_superkingdom	lca_superkingdom
ADGLSLLDHMLEDATGVGEFLGEMR	Bacteria	Firmicutes	Clostridia	Clostridiales	Lachnospiraceae	Blautia	lca_genus
ADGLVLSK	root	root	root	root	root	root	root
ADGPFLSKEDVLKR	Bacteria	Firmicutes	Erysipelotrichia	Erysipelotrichales	Erysipelotrichaceae	lca_family	lca_family
ADGQFVK	root	root	root	root	root	root	root
ADGSLEPLPAK	Bacteria	Bacteroidetes	lca_phylum	lca_phylum	lca_phylum	lca_phylum	lca_phylum
ADGSPAPELTEYFPVK	Bacteria	Bacteroidetes	Bacteroidia	Bacteroidales	Bacteroidaceae	Bacteroides	lca_genus
ADGSPAPELTEYFPVKVWK	Bacteria	Bacteroidetes	Bacteroidia	Bacteroidales	Bacteroidaceae	Bacteroides	lca_genus
ADGSSKFNKDNR	Bacteria	Bacteroidetes	lca_phylum	lca_phylum	lca_phylum	lca_phylum	lca_phylum
ADGSSYEANCATHGAPLGGDAYVNTLK	Bacteria	Bacteroidetes	Bacteroidia	Bacteroidales	Bacteroidaceae	Bacteroides	lca_genus
ADGSTVFSNK	Bacteria	Bacteroidetes	Bacteroidia	Bacteroidales	Bacteroidaceae	Bacteroides	lca_genus
ADGTWMFTAK	Bacteria	Firmicutes	Clostridia	Clostridiales	Lachnospiraceae	Blautia	Blautia coccoides
ADGVLVPGDHGTTYGGNPLAGAAVNAVFDQFEK	Bacteria	Firmicutes	Clostridia	Clostridiales	Lachnospiraceae	Anaerostipes	Anaerostipes caccae
ADGYGHGALPLAEHLEPLPYLWGFAVACVEEGAALR	Bacteria	Firmicutes	Clostridia	Clostridiales	Lachnospiraceae	Blautia	lca_genus
ADHANTMNQLFAAYAR	Bacteria	Firmicutes	Clostridia	Clostridiales	lca_order	lca_order	lca_order
ADHDTFWFDTTR	root	root	root	root	root	root	root
ADHNLLLLK	unclassified	unclassified	unclassified	unclassified	unclassified	unclassified	unclassified
ADHPFVGYGLLPMEVHSEQGCDVLSRLK	Bacteria	lca_superkingdom	lca_superkingdom	lca_superkingdom	lca_superkingdom	lca_superkingdom	lca_superkingdom
ADHQDLANQLFACYAHVQDVR	Bacteria	Firmicutes	Erysipelotrichia	Erysipelotrichales	Erysipelotrichaceae	lca_family	lca_family
ADHTFSFAAFEYDPDELTFLR	Bacteria	Bacteroidetes	Bacteroidia	Bacteroidales	Bacteroidaceae	Bacteroides	lca_genus
ADHTTAEFLNNTGVYNFLNGDLQR	Bacteria	Bacteroidetes	Bacteroidia	Bacteroidales	Bacteroidaceae	Bacteroides	lca_genus
ADHVNALWNLLDWDVVEK	Bacteria	Bacteroidetes	Bacteroidia	Bacteroidales	Bacteroidaceae	Bacteroides	lca_genus
ADHVNALWNLLDWDVVEKR	Bacteria	Bacteroidetes	Bacteroidia	Bacteroidales	Bacteroidaceae	Bacteroides	lca_genus
ADHVQKGELNVGAK	Bacteria	lca_superkingdom	lca_superkingdom	lca_superkingdom	lca_superkingdom	lca_superkingdom	lca_superkingdom
ADKAANWLLR	Bacteria	Bacteroidetes	Bacteroidia	Bacteroidales	Bacteroidaceae	Bacteroides	lca_genus
ADKAPLLYCLGVTEHSTGTEGVMSMSNMALLVGK	Bacteria	Firmicutes	Clostridia	Clostridiales	Lachnospiraceae	Blautia	lca_genus
ADKEGNSLDELAVDALYTPVER	Bacteria	Firmicutes	Clostridia	Clostridiales	Lachnospiraceae	Anaerostipes	Anaerostipes caccae
ADKEVLVDLEKR	Bacteria	Firmicutes	Clostridia	Clostridiales	Lachnospiraceae	Blautia	lca_genus
ADKFSLK	unclassified	unclassified	unclassified	unclassified	unclassified	unclassified	unclassified
ADKGEAEQVNSSVGLTQNTVYLK	Bacteria	Bacteroidetes	Bacteroidia	Bacteroidales	Bacteroidaceae	Bacteroides	Bacteroides thetaiotaomicron
ADKGELLFGTVDTWLVWK	Bacteria	Firmicutes	lca_phylum	lca_phylum	lca_phylum	lca_phylum	lca_phylum
ADKHELAVK	Bacteria	Firmicutes	Clostridia	Clostridiales	Lachnospiraceae	Blautia	lca_genus
ADKHNLPK	Bacteria	lca_superkingdom	lca_superkingdom	lca_superkingdom	lca_superkingdom	lca_superkingdom	lca_superkingdom
ADKKENYTLLNPGSVSLPK	Bacteria	Firmicutes	Clostridia	Clostridiales	Lachnospiraceae	Blautia	lca_genus
ADKKRYPAVNPLDSYSK	Bacteria	Bacteroidetes	Bacteroidia	Bacteroidales	lca_order	lca_order	lca_order
ADKLAAELTQAGADVRPLYFSATELQSCK	Bacteria	Bacteroidetes	Bacteroidia	Bacteroidales	Bacteroidaceae	Bacteroides	Bacteroides thetaiotaomicron
ADKLALVNMGSLFQQVAQK	Bacteria	lca_superkingdom	lca_superkingdom	lca_superkingdom	lca_superkingdom	lca_superkingdom	lca_superkingdom
ADKLLQFK	root	root	root	root	root	root	root
ADKLVSGSK	root	root	root	root	root	root	root
ADKLVSGSKESFDK	Bacteria	Bacteroidetes	Bacteroidia	Bacteroidales	Bacteroidaceae	Bacteroides	lca_genus
ADKLVSGSKESFDKALSGK	Bacteria	Bacteroidetes	Bacteroidia	Bacteroidales	Bacteroidaceae	Bacteroides	lca_genus
ADKNKGYVQATR	unclassified	unclassified	unclassified	unclassified	unclassified	unclassified	unclassified
ADKPLFAAPK	Bacteria	Firmicutes	Clostridia	Clostridiales	lca_order	lca_order	lca_order
ADKPLVGTGMER	root	root	root	root	root	root	root
ADKSSYEGLEK	Bacteria	Firmicutes	Clostridia	Clostridiales	Lachnospiraceae	Blautia	lca_genus
ADKTFKGDAPLGWK	Bacteria	Firmicutes	Clostridia	Clostridiales	Lachnospiraceae	Blautia	lca_genus
ADKTTWVAEK	Bacteria	Bacteroidetes	Bacteroidia	Bacteroidales	Bacteroidaceae	Bacteroides	lca_genus
ADKVAEEADK	Bacteria	Bacteroidetes	Bacteroidia	Bacteroidales	Bacteroidaceae	Bacteroides	lca_genus
ADKVAEEADKAVGK	Bacteria	Bacteroidetes	Bacteroidia	Bacteroidales	Bacteroidaceae	Bacteroides	Bacteroides thetaiotaomicron
ADKVEAGENSLTVDGK	Bacteria	Firmicutes	lca_phylum	lca_phylum	lca_phylum	lca_phylum	lca_phylum
ADKVGSLEPGK	root	root	root	root	root	root	root
ADKVRELAAK	root	root	root	root	root	root	root
ADKVRKEPLR	unclassified	unclassified	unclassified	unclassified	unclassified	unclassified	unclassified
ADKVTLTNELVNNR	Bacteria	Firmicutes	Clostridia	Clostridiales	Lachnospiraceae	Blautia	Blautia producta
ADKWFGAYDPAKNEKPVSHEESAK	Bacteria	Bacteroidetes	Bacteroidia	Bacteroidales	Bacteroidaceae	Bacteroides	Bacteroides thetaiotaomicron
ADKYLAGK	Bacteria	lca_superkingdom	lca_superkingdom	lca_superkingdom	lca_superkingdom	lca_superkingdom	lca_superkingdom
ADKYNVPR	root	root	root	root	root	root	root
ADLAELLK	root	root	root	root	root	root	root
ADLAELLKNEGFLK	Bacteria	Firmicutes	Erysipelotrichia	Erysipelotrichales	Erysipelotrichaceae	lca_family	lca_family
ADLAEQSAVR	Bacteria	Bacteroidetes	Bacteroidia	Bacteroidales	lca_order	lca_order	lca_order
ADLALLATAQNGNK	Bacteria	lca_superkingdom	lca_superkingdom	lca_superkingdom	lca_superkingdom	lca_superkingdom	lca_superkingdom
ADLALPCATQNELNGEDAQNLLK	Bacteria	Bacteroidetes	Bacteroidia	Bacteroidales	Bacteroidaceae	Bacteroides	lca_genus
ADLAMNHPEAFK	unclassified	unclassified	unclassified	unclassified	unclassified	unclassified	unclassified
ADLAMTGELTLR	Bacteria	lca_superkingdom	lca_superkingdom	lca_superkingdom	lca_superkingdom	lca_superkingdom	lca_superkingdom
ADLAREALAWLEEGMVLALDASSTCWYLAR	Bacteria	lca_superkingdom	lca_superkingdom	lca_superkingdom	lca_superkingdom	lca_superkingdom	lca_superkingdom
ADLAVYK	root	root	root	root	root	root	root
ADLDAVALVTTSGEHCWQLAAALDAGK	Bacteria	Firmicutes	Clostridia	Clostridiales	lca_order	lca_order	lca_order
ADLDELPELAQQYELDTLPTLLLFK	Bacteria	Firmicutes	Clostridia	Clostridiales	Lachnospiraceae	Blautia	lca_genus
ADLDMLK	root	root	root	root	root	root	root
ADLDQVLGK	Bacteria	Bacteroidetes	Bacteroidia	Bacteroidales	Bacteroidaceae	Bacteroides	lca_genus
ADLDQVLGKQ	Bacteria	Bacteroidetes	Bacteroidia	Bacteroidales	Bacteroidaceae	Bacteroides	lca_genus
ADLDSLQEK	Bacteria	Bacteroidetes	Bacteroidia	Bacteroidales	Bacteroidaceae	Bacteroides	lca_genus
ADLDYATAEADTTYGK	Bacteria	lca_superkingdom	lca_superkingdom	lca_superkingdom	lca_superkingdom	lca_superkingdom	lca_superkingdom
ADLDYCHAEALTK	Bacteria	Bacteroidetes	lca_phylum	lca_phylum	lca_phylum	lca_phylum	lca_phylum
ADLDYGFAEADTTYGK	Bacteria	lca_superkingdom	lca_superkingdom	lca_superkingdom	lca_superkingdom	lca_superkingdom	lca_superkingdom
ADLDYGFAEADTTYGKVGVK	Bacteria	lca_superkingdom	lca_superkingdom	lca_superkingdom	lca_superkingdom	lca_superkingdom	lca_superkingdom
ADLDYNTSEAHTTYGVLGVK	root	root	root	root	root	root	root
ADLEALLPER	Bacteria	Bacteroidetes	Bacteroidia	Bacteroidales	Bacteroidaceae	Bacteroides	Bacteroides thetaiotaomicron
ADLEEHLAR	Bacteria	Firmicutes	Clostridia	Clostridiales	Lachnospiraceae	lca_family	lca_family
ADLEEVYQVR	Bacteria	Firmicutes	Clostridia	Clostridiales	Lachnospiraceae	Blautia	Blautia producta
ADLEGGDNSEN	Bacteria	lca_superkingdom	lca_superkingdom	lca_superkingdom	lca_superkingdom	lca_superkingdom	lca_superkingdom
ADLEKEVALR	Bacteria	Bacteroidetes	Bacteroidia	Bacteroidales	Bacteroidaceae	Bacteroides	lca_genus
ADLEKLLSLDELGEK	Bacteria	Bacteroidetes	Bacteroidia	Bacteroidales	Bacteroidaceae	Bacteroides	lca_genus
ADLEKQFEEVK	Bacteria	Firmicutes	Clostridia	Clostridiales	Lachnospiraceae	Blautia	lca_genus
ADLEKQFEEVKAK	Bacteria	Firmicutes	Clostridia	Clostridiales	Lachnospiraceae	Blautia	lca_genus
ADLEKTDDVK	Bacteria	Firmicutes	Clostridia	Clostridiales	Lachnospiraceae	Anaerostipes	Anaerostipes caccae
ADLEKTDDVKAAAHLGK	Bacteria	Firmicutes	Clostridia	Clostridiales	Lachnospiraceae	Anaerostipes	Anaerostipes caccae
ADLELVLK	root	root	root	root	root	root	root
ADLELVLQK	Bacteria	Bacteroidetes	Bacteroidia	Bacteroidales	Bacteroidaceae	Bacteroides	lca_genus
ADLEMQLESLTEELAYLK	Eukaryota	Chordata	Mammalia	lca_class	lca_class	lca_class	lca_class
ADLEMQLESLTEELAYLKK	Eukaryota	Chordata	Mammalia	lca_class	lca_class	lca_class	lca_class
ADLEQAMR	root	root	root	root	root	root	root
ADLFEAGDKLDATATSK	Bacteria	Firmicutes	Clostridia	Clostridiales	lca_order	lca_order	lca_order
ADLFGLYYVADPK	Bacteria	Bacteroidetes	Bacteroidia	Bacteroidales	lca_order	lca_order	lca_order
ADLFLDDR	Bacteria	lca_superkingdom	lca_superkingdom	lca_superkingdom	lca_superkingdom	lca_superkingdom	lca_superkingdom
ADLFLKKPGQK	Bacteria	Bacteroidetes	Bacteroidia	Bacteroidales	Bacteroidaceae	Bacteroides	lca_genus
ADLFPENGFLK	Bacteria	Bacteroidetes	Bacteroidia	Bacteroidales	Bacteroidaceae	lca_family	lca_family
ADLFVNSFLNGTNWEDEVTALDR	Bacteria	Bacteroidetes	Bacteroidia	Bacteroidales	Bacteroidaceae	Bacteroides	Bacteroides thetaiotaomicron
ADLFVRPELVNFAGR	Bacteria	Bacteroidetes	Bacteroidia	Bacteroidales	Bacteroidaceae	Bacteroides	lca_genus
ADLGELKELKGLNDAETMK	Bacteria	Firmicutes	Clostridia	Clostridiales	Lachnospiraceae	Blautia	lca_genus
ADLGLAMGGLGSDAALEAADLVLMTDEPSK	Bacteria	lca_superkingdom	lca_superkingdom	lca_superkingdom	lca_superkingdom	lca_superkingdom	lca_superkingdom
ADLGQVDMVLYSLAAPR	Bacteria	Firmicutes	Clostridia	Clostridiales	Lachnospiraceae	Blautia	lca_genus
ADLGSTDGR	unclassified	unclassified	unclassified	unclassified	unclassified	unclassified	unclassified
ADLGSTDGRAEDGSTAGGAENSSTDSLAENSEADSKSEK	unclassified	unclassified	unclassified	unclassified	unclassified	unclassified	unclassified
ADLGTDAPTTGNLTR	Bacteria	Bacteroidetes	Bacteroidia	Bacteroidales	Bacteroidaceae	Bacteroides	lca_genus
ADLGVLLDWVPAHFPR	Bacteria	Firmicutes	Clostridia	Clostridiales	Lachnospiraceae	Anaerostipes	lca_genus
ADLKAFAEQLVNLTVK	Bacteria	lca_superkingdom	lca_superkingdom	lca_superkingdom	lca_superkingdom	lca_superkingdom	lca_superkingdom
ADLKDHAPR	Bacteria	Bacteroidetes	Bacteroidia	Bacteroidales	Bacteroidaceae	Bacteroides	lca_genus
ADLKFFQEVK	Bacteria	Bacteroidetes	Bacteroidia	Bacteroidales	Bacteroidaceae	Bacteroides	lca_genus
ADLKNELPDQEYAYGFNDGDVSVFK	Bacteria	Firmicutes	Erysipelotrichia	Erysipelotrichales	Erysipelotrichaceae	lca_family	lca_family
ADLKRNEEYGTYK	Bacteria	Firmicutes	Clostridia	Clostridiales	Lachnospiraceae	Blautia	lca_genus
ADLKTMNTVLENK	Bacteria	Firmicutes	Erysipelotrichia	Erysipelotrichales	Erysipelotrichaceae	lca_family	lca_family
ADLKYYDVLLKPLVTEK	Bacteria	lca_superkingdom	lca_superkingdom	lca_superkingdom	lca_superkingdom	lca_superkingdom	lca_superkingdom
ADLLATAR	Bacteria	lca_superkingdom	lca_superkingdom	lca_superkingdom	lca_superkingdom	lca_superkingdom	lca_superkingdom
ADLLCLADETFDTDRDMLLFDPMATWK	Bacteria	Firmicutes	Clostridia	Clostridiales	Lachnospiraceae	Blautia	Blautia coccoides
ADLLCMSALLTTTMTYMQDVLR	Bacteria	Bacteroidetes	Bacteroidia	Bacteroidales	Bacteroidaceae	Bacteroides	Bacteroides thetaiotaomicron
ADLLDRDALNAVFEK	Bacteria	Firmicutes	Clostridia	Clostridiales	Lachnospiraceae	Blautia	lca_genus
ADLLDRDALNAVFEKESLDSCLHFAGLK	Bacteria	Firmicutes	Clostridia	Clostridiales	Lachnospiraceae	Blautia	lca_genus
ADLLGELKQR	Bacteria	Actinobacteria	Actinobacteria	Bifidobacteriales	Bifidobacteriaceae	Bifidobacterium	Bifidobacterium longum
ADLLKELNTFR	Bacteria	Bacteroidetes	Bacteroidia	Bacteroidales	Bacteroidaceae	Bacteroides	lca_genus
ADLLKPSR	root	root	root	root	root	root	root
ADLLLR	root	root	root	root	root	root	root
ADLLMLDNMDNATMK	Bacteria	Firmicutes	Erysipelotrichia	Erysipelotrichales	Erysipelotrichaceae	lca_family	lca_family
ADLLMLLLNDELQAK	Bacteria	Firmicutes	lca_phylum	lca_phylum	lca_phylum	lca_phylum	lca_phylum
ADLLNLLR	root	root	root	root	root	root	root
ADLLPELNLK	Bacteria	Bacteroidetes	Bacteroidia	Bacteroidales	Bacteroidaceae	Bacteroides	lca_genus
ADLLPNLVETVK	root	root	root	root	root	root	root
ADLLPNLVNTVK	root	root	root	root	root	root	root
ADLLRLTHQSMNNAALFKPLTK	Bacteria	Firmicutes	Bacilli	Lactobacillales	Lactobacillaceae	Lactobacillus	lca_genus
ADLLSFLQK	Bacteria	lca_superkingdom	lca_superkingdom	lca_superkingdom	lca_superkingdom	lca_superkingdom	lca_superkingdom
ADLLSNHVSYSTDK	Bacteria	Bacteroidetes	Bacteroidia	Bacteroidales	Bacteroidaceae	Bacteroides	Bacteroides thetaiotaomicron
ADLLSRDNLLLGNGAAEVLYSVVR	Bacteria	Firmicutes	Clostridia	Clostridiales	Clostridiaceae	Clostridium	Clostridium butyricum
ADLLTLR	root	root	root	root	root	root	root
ADLLVGAMHEPPSSSEFGFSR	Bacteria	Proteobacteria	lca_phylum	lca_phylum	lca_phylum	lca_phylum	lca_phylum
ADLLVLSGAEGGTGASPASSLR	Bacteria	Bacteroidetes	Bacteroidia	Bacteroidales	Bacteroidaceae	Bacteroides	lca_genus
ADLLVWLVR	Bacteria	Bacteroidetes	Bacteroidia	lca_class	lca_class	lca_class	lca_class
ADLMFAGLGGQGVLTAGKLLLELAAEHGK	Bacteria	Firmicutes	Clostridia	Clostridiales	Lachnospiraceae	Blautia	lca_genus
ADLMKLTADLSSVGK	Bacteria	Bacteroidetes	Bacteroidia	Bacteroidales	Bacteroidaceae	Bacteroides	lca_genus
ADLMKVFLK	Bacteria	Bacteroidetes	Bacteroidia	Bacteroidales	Bacteroidaceae	Bacteroides	lca_genus
ADLNAEDYMR	Bacteria	Bacteroidetes	Bacteroidia	Bacteroidales	Bacteroidaceae	Bacteroides	Bacteroides thetaiotaomicron
ADLNAEDYMRAEYVLEELQR	Bacteria	Bacteroidetes	Bacteroidia	Bacteroidales	Bacteroidaceae	Bacteroides	Bacteroides thetaiotaomicron
ADLNDLSMVVTDNDLMEEKKTFKELPKR	Bacteria	Firmicutes	Clostridia	Clostridiales	Clostridiaceae	Clostridium	Clostridium butyricum
ADLNNENLEALEK	Bacteria	Firmicutes	Clostridia	Clostridiales	lca_order	lca_order	lca_order
ADLNNENLEALEKG	Bacteria	Firmicutes	Clostridia	Clostridiales	lca_order	lca_order	lca_order
ADLNNENLEALEKGLPNLLK	Bacteria	Firmicutes	Clostridia	Clostridiales	lca_order	lca_order	lca_order
ADLNVANFLGDMSDETAAARK	Bacteria	Firmicutes	Clostridia	Clostridiales	Lachnospiraceae	Blautia	lca_genus
ADLNVPVK	root	root	root	root	root	root	root
ADLNVPVKDGK	root	root	root	root	root	root	root
ADLNVPVKDGKVTSDAR	root	root	root	root	root	root	root
ADLPENLK	root	root	root	root	root	root	root
ADLPENLKEHLLVELYSK	Bacteria	Bacteroidetes	Bacteroidia	Bacteroidales	Bacteroidaceae	lca_family	lca_family
ADLPGLK	root	root	root	root	root	root	root
ADLQAPACAYLPLDYDRR	Bacteria	Bacteroidetes	Bacteroidia	Bacteroidales	Bacteroidaceae	Bacteroides	Bacteroides thetaiotaomicron
ADLQQLAETK	Bacteria	Firmicutes	Clostridia	Clostridiales	lca_order	lca_order	lca_order
ADLRGQNEDQNVGLK	root	root	root	root	root	root	root
ADLSCLLK	root	root	root	root	root	root	root
ADLSGGNFDELLDHLCSR	Bacteria	Bacteroidetes	Bacteroidia	Bacteroidales	Bacteroidaceae	Bacteroides	lca_genus
ADLSSDQLAALGLTNQR	Bacteria	lca_superkingdom	lca_superkingdom	lca_superkingdom	lca_superkingdom	lca_superkingdom	lca_superkingdom
ADLSSHTDFK	Bacteria	Bacteroidetes	Bacteroidia	Bacteroidales	Bacteroidaceae	Bacteroides	lca_genus
ADLSVLVYDELRR	Bacteria	Firmicutes	Clostridia	Clostridiales	Lachnospiraceae	Blautia	lca_genus
ADLSVNLGELQMK	unclassified	unclassified	unclassified	unclassified	unclassified	unclassified	unclassified
ADLSYQLLLYSFADSDGDGYGDLNGVTQK	Bacteria	Bacteroidetes	Bacteroidia	Bacteroidales	Bacteroidaceae	Bacteroides	Bacteroides thetaiotaomicron
ADLTAALK	root	root	root	root	root	root	root
ADLTLSYTK	Bacteria	Firmicutes	Clostridia	Clostridiales	Lachnospiraceae	lca_family	lca_family
ADLTLSYTKEEYK	Bacteria	Firmicutes	Clostridia	Clostridiales	Lachnospiraceae	lca_family	lca_family
ADLTLSYTKEEYKKR	Bacteria	Firmicutes	Clostridia	Clostridiales	Lachnospiraceae	lca_family	lca_family
ADLTTDFDCSK	Bacteria	Firmicutes	Erysipelotrichia	Erysipelotrichales	Erysipelotrichaceae	lca_family	lca_family
ADLTTESHAAAAGGVTSLMDMPNTNPQTTTLEALNDK	Bacteria	Bacteroidetes	Bacteroidia	Bacteroidales	Bacteroidaceae	Bacteroides	Bacteroides thetaiotaomicron
ADLTVVCTDVYGDDTTR	Bacteria	Firmicutes	Clostridia	Clostridiales	Lachnospiraceae	Blautia	lca_genus
ADLTVVCTDVYGDDTTRFGCLK	Bacteria	Firmicutes	Clostridia	Clostridiales	Lachnospiraceae	Blautia	lca_genus
ADLTYVEAATR	Bacteria	Bacteroidetes	Bacteroidia	Bacteroidales	Bacteroidaceae	Bacteroides	lca_genus
ADLVDEHFYRPESWFLSQGAR	Bacteria	Bacteroidetes	Bacteroidia	Bacteroidales	lca_order	lca_order	lca_order
ADLVFGSNSVLR	Bacteria	lca_superkingdom	lca_superkingdom	lca_superkingdom	lca_superkingdom	lca_superkingdom	lca_superkingdom
ADLVGTDGNLR	Bacteria	Bacteroidetes	Bacteroidia	Bacteroidales	Bacteroidaceae	Bacteroides	Bacteroides thetaiotaomicron
ADLVKQKLPSNNGGFK	Bacteria	Bacteroidetes	Bacteroidia	Bacteroidales	lca_order	lca_order	lca_order
ADLVLDNNQGLDELYQQLETLLK	Bacteria	Firmicutes	Erysipelotrichia	Erysipelotrichales	Erysipelotrichaceae	lca_family	lca_family
ADLVNELTK	Bacteria	Bacteroidetes	Bacteroidia	Bacteroidales	Bacteroidaceae	lca_family	lca_family
ADLVNELTKK	Bacteria	Bacteroidetes	Bacteroidia	Bacteroidales	Bacteroidaceae	Bacteroides	lca_genus
ADLVRNDK	Bacteria	Bacteroidetes	Bacteroidia	Bacteroidales	Bacteroidaceae	Bacteroides	Bacteroides thetaiotaomicron
ADLVTCLLGR	Bacteria	Bacteroidetes	Bacteroidia	Bacteroidales	Bacteroidaceae	Bacteroides	lca_genus
ADLVVLCSSDDEYAEYAVPAFK	Bacteria	Bacteroidetes	Bacteroidia	Bacteroidales	Bacteroidaceae	Bacteroides	lca_genus
ADLWYLR	Bacteria	lca_superkingdom	lca_superkingdom	lca_superkingdom	lca_superkingdom	lca_superkingdom	lca_superkingdom
ADMAVGDDWLYPKYHRGGEGGPLHGMAFR	Bacteria	Bacteroidetes	Bacteroidia	Bacteroidales	Bacteroidaceae	Bacteroides	lca_genus
ADMDLMVAATYDNLMMVEGEMHEVSEAELLEAMK	Bacteria	Bacteroidetes	Bacteroidia	Bacteroidales	Bacteroidaceae	Bacteroides	lca_genus
ADMDQLAAGVQLEDGELHADALSYTDDFKK	Bacteria	Bacteroidetes	Bacteroidia	Bacteroidales	Bacteroidaceae	Bacteroides	lca_genus
ADMEGAAVLLGSATPSLESYQK	Bacteria	Firmicutes	Clostridia	Clostridiales	Lachnospiraceae	Anaerostipes	Anaerostipes caccae
ADMEGKPEEMLELVHK	Bacteria	Bacteroidetes	Bacteroidia	Bacteroidales	Bacteroidaceae	Bacteroides	Bacteroides thetaiotaomicron
ADMESDRPMDR	Bacteria	lca_superkingdom	lca_superkingdom	lca_superkingdom	lca_superkingdom	lca_superkingdom	lca_superkingdom
ADMGHPAPFNLK	Bacteria	Bacteroidetes	lca_phylum	lca_phylum	lca_phylum	lca_phylum	lca_phylum
ADMKNLLGGK	root	root	root	root	root	root	root
ADMLDENGKLPK	Bacteria	Firmicutes	Clostridia	Clostridiales	lca_order	lca_order	lca_order
ADMLYAELDR	Bacteria	Bacteroidetes	Bacteroidia	lca_class	lca_class	lca_class	lca_class
ADMLYAELDRNK	Bacteria	Bacteroidetes	Bacteroidia	Bacteroidales	lca_order	lca_order	lca_order
ADMLYAELDRNKLFVGTAAK	Bacteria	Bacteroidetes	Bacteroidia	Bacteroidales	Bacteroidaceae	Bacteroides	lca_genus
ADMLYAELDRNKLFVGTAAKEDR	Bacteria	Bacteroidetes	Bacteroidia	Bacteroidales	Bacteroidaceae	Bacteroides	lca_genus
ADMMDAAR	root	root	root	root	root	root	root
ADMMEQLEK	Bacteria	Bacteroidetes	Bacteroidia	Bacteroidales	Bacteroidaceae	Bacteroides	Bacteroides thetaiotaomicron
ADMPAGCTLLGLSALPTDHPLNK	Bacteria	Bacteroidetes	Bacteroidia	Bacteroidales	Bacteroidaceae	Bacteroides	lca_genus
ADMTQAVLEGVAFALR	Bacteria	lca_superkingdom	lca_superkingdom	lca_superkingdom	lca_superkingdom	lca_superkingdom	lca_superkingdom
ADMTQAVLEGVAFALRDSFEVAK	Bacteria	Firmicutes	Clostridia	Clostridiales	lca_order	lca_order	lca_order
ADNAAYVSALK	Bacteria	Bacteroidetes	Bacteroidia	Bacteroidales	Bacteroidaceae	Bacteroides	Bacteroides thetaiotaomicron
ADNANLNLFL	Bacteria	Bacteroidetes	Bacteroidia	lca_class	lca_class	lca_class	lca_class
ADNARNYSQCDSLLLGDK	Bacteria	lca_superkingdom	lca_superkingdom	lca_superkingdom	lca_superkingdom	lca_superkingdom	lca_superkingdom
ADNAVLCVPSGNFGNLTAGLFGK	Bacteria	Bacteroidetes	Bacteroidia	Bacteroidales	Bacteroidaceae	Bacteroides	lca_genus
ADNDLAGMMER	Bacteria	Bacteroidetes	Bacteroidia	Bacteroidales	lca_order	lca_order	lca_order
ADNDLVDMLK	Bacteria	lca_superkingdom	lca_superkingdom	lca_superkingdom	lca_superkingdom	lca_superkingdom	lca_superkingdom
ADNEDVFLKEGSPASYKVEAGSGPR	Bacteria	Bacteroidetes	Bacteroidia	Bacteroidales	Bacteroidaceae	Bacteroides	Bacteroides thetaiotaomicron
ADNEGELFAENSPR	Bacteria	Bacteroidetes	Bacteroidia	Bacteroidales	Bacteroidaceae	Bacteroides	Bacteroides thetaiotaomicron
ADNGNVVLNELDVSQSEDWK	Bacteria	Bacteroidetes	Bacteroidia	Bacteroidales	Bacteroidaceae	Bacteroides	Bacteroides thetaiotaomicron
ADNKPDENFNK	unclassified	unclassified	unclassified	unclassified	unclassified	unclassified	unclassified
ADNLHNLVNHSEAK	Bacteria	Bacteroidetes	Bacteroidia	Bacteroidales	Bacteroidaceae	Bacteroides	lca_genus
ADNLLCLR	Bacteria	lca_superkingdom	lca_superkingdom	lca_superkingdom	lca_superkingdom	lca_superkingdom	lca_superkingdom
ADNMFVGYTLPVK	Bacteria	Bacteroidetes	Bacteroidia	Bacteroidales	Bacteroidaceae	Bacteroides	lca_genus
ADNNSLSPLFLMQAGELLVK	Bacteria	Bacteroidetes	Bacteroidia	Bacteroidales	Bacteroidaceae	Bacteroides	lca_genus
ADNPAQMLGEL	unclassified	unclassified	unclassified	unclassified	unclassified	unclassified	unclassified
ADNPLADTFYHTESLK	Bacteria	Bacteroidetes	Bacteroidia	Bacteroidales	lca_order	lca_order	lca_order
ADNPLGGAYEVEVDDAANLAK	Bacteria	Firmicutes	Erysipelotrichia	Erysipelotrichales	Erysipelotrichaceae	lca_family	lca_family
ADNPLLTAK	Bacteria	lca_superkingdom	lca_superkingdom	lca_superkingdom	lca_superkingdom	lca_superkingdom	lca_superkingdom
ADNQMFFVTPWTNVWK	Bacteria	Firmicutes	Clostridia	Clostridiales	Lachnospiraceae	Blautia	lca_genus
ADNQVATTPASANAELSGMK	Bacteria	Bacteroidetes	Bacteroidia	Bacteroidales	Bacteroidaceae	Bacteroides	Bacteroides thetaiotaomicron
ADNTSLLYGGSCKPSNAK	unclassified	unclassified	unclassified	unclassified	unclassified	unclassified	unclassified
ADNVFK	root	root	root	root	root	root	root
ADNVFKGDTK	Bacteria	Bacteroidetes	Bacteroidia	Bacteroidales	Bacteroidaceae	Bacteroides	Bacteroides thetaiotaomicron
ADNVHNLVNHSEAK	Bacteria	Bacteroidetes	Bacteroidia	Bacteroidales	lca_order	lca_order	lca_order
ADNVHVNLNPETCDFGVYAEK	Bacteria	Firmicutes	Clostridia	Clostridiales	Lachnospiraceae	Blautia	lca_genus
ADNVTSLR	Bacteria	Firmicutes	Clostridia	Clostridiales	Lachnospiraceae	Blautia	lca_genus
ADNVVLENGGRLDVLTGHTATNTR	Bacteria	lca_superkingdom	lca_superkingdom	lca_superkingdom	lca_superkingdom	lca_superkingdom	lca_superkingdom
ADNVYVSLGDFGWSDLGTWGSLYDLSER	Bacteria	Bacteroidetes	Bacteroidia	Bacteroidales	Bacteroidaceae	Bacteroides	lca_genus
ADNWWLR	root	root	root	root	root	root	root
ADNWYLR	Bacteria	lca_superkingdom	lca_superkingdom	lca_superkingdom	lca_superkingdom	lca_superkingdom	lca_superkingdom
ADPAYGAGVAK	root	root	root	root	root	root	root
ADPEFDTKEHEK	Bacteria	Firmicutes	Clostridia	Clostridiales	Lachnospiraceae	Blautia	Blautia coccoides
ADPEWNVVLLR	Bacteria	lca_superkingdom	lca_superkingdom	lca_superkingdom	lca_superkingdom	lca_superkingdom	lca_superkingdom
ADPNHKEQFLQDYLLASEYADAALAAETNEAK	Bacteria	Bacteroidetes	Bacteroidia	Bacteroidales	Bacteroidaceae	Bacteroides	Bacteroides thetaiotaomicron
ADPPTTVESAEVSEKPVSPSLMK	Bacteria	Firmicutes	Clostridia	Clostridiales	Lachnospiraceae	Blautia	Blautia producta
ADPSSTLEFSYLGFK	Bacteria	Bacteroidetes	Bacteroidia	Bacteroidales	Bacteroidaceae	Bacteroides	lca_genus
ADPSVNSLNLEVDCR	Bacteria	Firmicutes	Erysipelotrichia	Erysipelotrichales	Erysipelotrichaceae	lca_family	lca_family
ADPVLGVDMASTGEVGCLGSDTSCAVLK	Bacteria	Bacteroidetes	Bacteroidia	Bacteroidales	Bacteroidaceae	Bacteroides	lca_genus
ADPVLGVDMSSTGEVGCLGDDFSEALLNAMLATGFK	Bacteria	Bacteroidetes	Bacteroidia	Bacteroidales	Bacteroidaceae	Bacteroides	lca_genus
ADPVLGVDMSSTGEVGCLGDDFSEALLNAMLATGFKLPEK	Bacteria	Bacteroidetes	Bacteroidia	Bacteroidales	Bacteroidaceae	Bacteroides	lca_genus
ADPYAFYSELRPGTASR	Bacteria	Firmicutes	lca_phylum	lca_phylum	lca_phylum	lca_phylum	lca_phylum
ADPYFVNDETHVK	Bacteria	Bacteroidetes	Bacteroidia	Bacteroidales	Bacteroidaceae	lca_family	lca_family
ADPYGNQAELRPK	Bacteria	Firmicutes	Clostridia	Clostridiales	Lachnospiraceae	Blautia	Blautia producta
ADQAYTEGSWGYLDAYGK	Bacteria	Firmicutes	Clostridia	Clostridiales	Lachnospiraceae	Blautia	lca_genus
ADQLNEAYER	root	root	root	root	root	root	root
ADQLQWSAGLEPGDPR	Bacteria	lca_superkingdom	lca_superkingdom	lca_superkingdom	lca_superkingdom	lca_superkingdom	lca_superkingdom
ADQLSQLLLRACFNNCQFHTK	Bacteria	Bacteroidetes	Bacteroidia	Bacteroidales	lca_order	lca_order	lca_order
ADQMTVQLLFLLEMYK	Bacteria	Firmicutes	Clostridia	Clostridiales	Clostridiaceae	Clostridium	Clostridium butyricum
ADQNTVLAQLDYK	Bacteria	Bacteroidetes	Bacteroidia	Bacteroidales	Bacteroidaceae	Bacteroides	lca_genus
ADQQVTDEPEK	Bacteria	Bacteroidetes	Bacteroidia	Bacteroidales	Bacteroidaceae	Bacteroides	Bacteroides thetaiotaomicron
ADQQVTDEPEKYYDR	Bacteria	Bacteroidetes	Bacteroidia	Bacteroidales	Bacteroidaceae	Bacteroides	Bacteroides thetaiotaomicron
ADQTLSGTALNMFAPAFALFMAR	Bacteria	Firmicutes	Clostridia	Clostridiales	Lachnospiraceae	Blautia	lca_genus
ADQTLYDDSSWEETFR	Bacteria	Bacteroidetes	Bacteroidia	Bacteroidales	Bacteroidaceae	Bacteroides	Bacteroides thetaiotaomicron
ADQVLQDKLR	root	root	root	root	root	root	root
ADRLPNTLNWDLFTGPAK	Bacteria	Bacteroidetes	Bacteroidia	Bacteroidales	Bacteroidaceae	Bacteroides	lca_genus
ADRPGGYTR	unclassified	unclassified	unclassified	unclassified	unclassified	unclassified	unclassified
ADRQPEFTQLDCEMSFVEQEDLLSTFEGMAK	Bacteria	Bacteroidetes	Bacteroidia	Bacteroidales	Bacteroidaceae	Bacteroides	lca_genus
ADRVLFTK	Bacteria	lca_superkingdom	lca_superkingdom	lca_superkingdom	lca_superkingdom	lca_superkingdom	lca_superkingdom
ADSADAEKVLK	root	root	root	root	root	root	root
ADSAEVSMLPSTK	Bacteria	lca_superkingdom	lca_superkingdom	lca_superkingdom	lca_superkingdom	lca_superkingdom	lca_superkingdom
ADSALEKGDLDGYLLLR	Bacteria	Firmicutes	Clostridia	Clostridiales	Lachnospiraceae	Blautia	lca_genus
ADSAQQCLK	Bacteria	Firmicutes	Clostridia	Clostridiales	Lachnospiraceae	Anaerostipes	lca_genus
ADSAVQCLQFLK	Bacteria	Firmicutes	Clostridia	Clostridiales	lca_order	lca_order	lca_order
ADSAVQCLQFLKADEEPLLR	Bacteria	Firmicutes	Clostridia	Clostridiales	Lachnospiraceae	Blautia	lca_genus
ADSCEQCFALLTGNSSAK	Bacteria	Firmicutes	Erysipelotrichia	Erysipelotrichales	Erysipelotrichaceae	lca_family	lca_family
ADSDGNSVLKSDNSGYWTLGDVLLALQK	Bacteria	Bacteroidetes	Bacteroidia	Bacteroidales	Bacteroidaceae	Bacteroides	Bacteroides thetaiotaomicron
ADSDLTAMTMQALAPYYKK	Bacteria	Firmicutes	Clostridia	Clostridiales	Lachnospiraceae	Blautia	Blautia producta
ADSELLSLNHSFHGR	Bacteria	Firmicutes	lca_phylum	lca_phylum	lca_phylum	lca_phylum	lca_phylum
ADSERELHLK	Bacteria	Firmicutes	Erysipelotrichia	Erysipelotrichales	Erysipelotrichaceae	lca_family	lca_family
ADSFKKEELVYK	Bacteria	Bacteroidetes	Bacteroidia	Bacteroidales	Bacteroidaceae	Bacteroides	lca_genus
ADSFLYSLEFER	Bacteria	Bacteroidetes	Bacteroidia	Bacteroidales	Bacteroidaceae	Bacteroides	Bacteroides thetaiotaomicron
ADSKQYLSPDLYSAR	Bacteria	Bacteroidetes	Bacteroidia	Bacteroidales	Bacteroidaceae	Bacteroides	lca_genus
ADSLEEFEQR	Bacteria	Firmicutes	Clostridia	Clostridiales	Lachnospiraceae	Blautia	Blautia coccoides
ADSLHLCEHK	unclassified	unclassified	unclassified	unclassified	unclassified	unclassified	unclassified
ADSLSYPEVK	Bacteria	Firmicutes	Clostridia	Clostridiales	Lachnospiraceae	Blautia	lca_genus
ADSPLLLK	unclassified	unclassified	unclassified	unclassified	unclassified	unclassified	unclassified
ADSTRLLDTSGGLVLDPQGGLFR	Bacteria	Firmicutes	Bacilli	Lactobacillales	Lactobacillaceae	Lactobacillus	lca_genus
ADSVLLGTPPMEPK	Bacteria	Bacteroidetes	Bacteroidia	Bacteroidales	Bacteroidaceae	Bacteroides	Bacteroides thetaiotaomicron
ADSYAYEDKVNAALTSK	Bacteria	Firmicutes	Clostridia	Clostridiales	Lachnospiraceae	Blautia	lca_genus
ADTCKNHSATHLLQK	Bacteria	Firmicutes	Clostridia	Clostridiales	lca_order	lca_order	lca_order
ADTDEEDDYFEQYLSR	Bacteria	lca_superkingdom	lca_superkingdom	lca_superkingdom	lca_superkingdom	lca_superkingdom	lca_superkingdom
ADTDMENLR	Bacteria	Firmicutes	Clostridia	Clostridiales	Lachnospiraceae	Blautia	lca_genus
ADTELKDLHQK	Bacteria	Bacteroidetes	Bacteroidia	Bacteroidales	Bacteroidaceae	Bacteroides	Bacteroides thetaiotaomicron
ADTGKDLPYDVLEMK	Bacteria	Firmicutes	Erysipelotrichia	Erysipelotrichales	Erysipelotrichaceae	lca_family	lca_family
ADTLELTAEPEKTAEPQVDLTLTETK	Bacteria	Bacteroidetes	Bacteroidia	Bacteroidales	Bacteroidaceae	Bacteroides	Bacteroides thetaiotaomicron
ADTLFEKPSFR	Bacteria	Bacteroidetes	Bacteroidia	Bacteroidales	Bacteroidaceae	Bacteroides	lca_genus
ADTLFEKPSFREPLMK	Bacteria	Bacteroidetes	Bacteroidia	Bacteroidales	Bacteroidaceae	Bacteroides	lca_genus
ADTLGNLAFR	root	root	root	root	root	root	root
ADTLGNLAFRYTGRAT	Bacteria	Firmicutes	Clostridia	Clostridiales	Lachnospiraceae	Anaerostipes	lca_genus
ADTLPVLK	Bacteria	lca_superkingdom	lca_superkingdom	lca_superkingdom	lca_superkingdom	lca_superkingdom	lca_superkingdom
ADTMFGVTFMVLAPESDLVAQLTTPAQK	Bacteria	Bacteroidetes	Bacteroidia	Bacteroidales	Bacteroidaceae	Bacteroides	Bacteroides thetaiotaomicron
ADTPHDAEVAR	unclassified	unclassified	unclassified	unclassified	unclassified	unclassified	unclassified
ADTTKQTDKEEPAADTSEVANK	Bacteria	Firmicutes	Clostridia	Clostridiales	Lachnospiraceae	Blautia	lca_genus
ADTTLNNGLK	Bacteria	lca_superkingdom	lca_superkingdom	lca_superkingdom	lca_superkingdom	lca_superkingdom	lca_superkingdom
ADTTLNNGLKDVPSR	Bacteria	lca_superkingdom	lca_superkingdom	lca_superkingdom	lca_superkingdom	lca_superkingdom	lca_superkingdom
ADTVLNMETK	Bacteria	Firmicutes	Clostridia	Clostridiales	Lachnospiraceae	Blautia	lca_genus
ADTVSAMYGNGGTVK	Bacteria	Firmicutes	Clostridia	Clostridiales	Lachnospiraceae	Anaerostipes	Anaerostipes caccae
ADTVTYK	root	root	root	root	root	root	root
ADTYFLLADFK	Bacteria	Firmicutes	Clostridia	Clostridiales	lca_order	lca_order	lca_order
ADVAALEEK	Bacteria	Firmicutes	Clostridia	Clostridiales	Lachnospiraceae	Blautia	lca_genus
ADVAALEEKGVKPTLCLLR	Bacteria	Firmicutes	Clostridia	Clostridiales	Lachnospiraceae	Blautia	lca_genus
ADVAFEFFHK	root	root	root	root	root	root	root
ADVAFVVDPDVDR	Bacteria	Bacteroidetes	Bacteroidia	Bacteroidales	lca_order	lca_order	lca_order
ADVAFVVDPDVDRLAMLCENGVMYGEEYTLVTVADYVLK	Bacteria	Bacteroidetes	Bacteroidia	Bacteroidales	Bacteroidaceae	Bacteroides	lca_genus
ADVALLLTDLELAGAER	Bacteria	lca_superkingdom	lca_superkingdom	lca_superkingdom	lca_superkingdom	lca_superkingdom	lca_superkingdom
ADVAMTGELTLR	root	root	root	root	root	root	root
ADVAPSNLALVGR	Bacteria	lca_superkingdom	lca_superkingdom	lca_superkingdom	lca_superkingdom	lca_superkingdom	lca_superkingdom
ADVDDLDHLSNR	root	root	root	root	root	root	root
ADVEASGGNTFNGK	Bacteria	lca_superkingdom	lca_superkingdom	lca_superkingdom	lca_superkingdom	lca_superkingdom	lca_superkingdom
ADVFNGVLDAEGR	Bacteria	Bacteroidetes	Bacteroidia	Bacteroidales	Bacteroidaceae	Bacteroides	lca_genus
ADVFYPDGYSLNDVVK	Bacteria	Bacteroidetes	Bacteroidia	Bacteroidales	Bacteroidaceae	Bacteroides	lca_genus
ADVLAKPAVEAVENGDLQFVPK	root	root	root	root	root	root	root
ADVLDPALLRPGR	root	root	root	root	root	root	root
ADVLELLLER	Bacteria	Firmicutes	Clostridia	Clostridiales	Lachnospiraceae	Blautia	lca_genus
ADVLHYSVDGLNNFGFR	Bacteria	Bacteroidetes	Bacteroidia	Bacteroidales	Bacteroidaceae	Bacteroides	lca_genus
ADVLLAALGKPK	Bacteria	Firmicutes	Erysipelotrichia	Erysipelotrichales	Erysipelotrichaceae	lca_family	lca_family
ADVLLEDQLAK	Bacteria	Bacteroidetes	Bacteroidia	lca_class	lca_class	lca_class	lca_class
ADVLLLEPNLSTHK	Bacteria	Bacteroidetes	Bacteroidia	Bacteroidales	Bacteroidaceae	Bacteroides	lca_genus
ADVLLVSDTSMLGAELPSLTTGLR	Bacteria	Bacteroidetes	Bacteroidia	Bacteroidales	Bacteroidaceae	Bacteroides	lca_genus
ADVLPLDSNHVNTEEAR	Bacteria	lca_superkingdom	lca_superkingdom	lca_superkingdom	lca_superkingdom	lca_superkingdom	lca_superkingdom
ADVLTELR	root	root	root	root	root	root	root
ADVLTPNLTELFYLLDEPYK	Bacteria	Bacteroidetes	Bacteroidia	Bacteroidales	Bacteroidaceae	Bacteroides	lca_genus
ADVNFELVNLLVR	Bacteria	Bacteroidetes	Bacteroidia	Bacteroidales	Bacteroidaceae	Bacteroides	Bacteroides thetaiotaomicron
ADVPAGVTLAEK	unclassified	unclassified	unclassified	unclassified	unclassified	unclassified	unclassified
ADVPEEPQKPDDSKK	Bacteria	Firmicutes	Clostridia	Clostridiales	Lachnospiraceae	Blautia	lca_genus
ADVPMLSLYGYSTDLR	unclassified	unclassified	unclassified	unclassified	unclassified	unclassified	unclassified
ADVQGEFEEHAEEER	Bacteria	Bacteroidetes	Bacteroidia	Bacteroidales	Bacteroidaceae	Bacteroides	lca_genus
ADVQGEFEEHAEEERR	Bacteria	Bacteroidetes	Bacteroidia	Bacteroidales	Bacteroidaceae	Bacteroides	lca_genus
ADVQGSVEALSDSLLK	root	root	root	root	root	root	root
ADVQGSVEAVK	root	root	root	root	root	root	root
ADVQGSVEAVKQSLVK	Bacteria	lca_superkingdom	lca_superkingdom	lca_superkingdom	lca_superkingdom	lca_superkingdom	lca_superkingdom
ADVQGTAEAVK	Bacteria	lca_superkingdom	lca_superkingdom	lca_superkingdom	lca_superkingdom	lca_superkingdom	lca_superkingdom
ADVQNTPLEENR	Bacteria	Bacteroidetes	Bacteroidia	Bacteroidales	Bacteroidaceae	Bacteroides	lca_genus
ADVQNTPLEENRR	Bacteria	Bacteroidetes	Bacteroidia	Bacteroidales	Bacteroidaceae	Bacteroides	Bacteroides thetaiotaomicron
ADVSSLDEVCEVCK	Bacteria	Bacteroidetes	Bacteroidia	Bacteroidales	Bacteroidaceae	Bacteroides	lca_genus
ADVTFSLQLPK	Bacteria	Bacteroidetes	Bacteroidia	Bacteroidales	Bacteroidaceae	Bacteroides	lca_genus
ADVTLACMPVPWEEASR	Bacteria	Firmicutes	Clostridia	Clostridiales	Lachnospiraceae	Blautia	lca_genus
ADVTLYYR	Bacteria	Firmicutes	Clostridia	Clostridiales	Lachnospiraceae	Blautia	Blautia coccoides
ADVVNGSLDSTQVNTNK	Bacteria	Firmicutes	Erysipelotrichia	Erysipelotrichales	Erysipelotrichaceae	lca_family	lca_family
ADVVQLLGR	root	root	root	root	root	root	root
ADVVVALGGDGTLNELAR	Bacteria	Bacteroidetes	Bacteroidia	Bacteroidales	Bacteroidaceae	Bacteroides	lca_genus
ADVWVNDVKVGQHTGGFTPFYFDLTSALNK	Bacteria	Bacteroidetes	Bacteroidia	Bacteroidales	Bacteroidaceae	Bacteroides	Bacteroides thetaiotaomicron
ADVYDLRPLLR	Bacteria	Bacteroidetes	Bacteroidia	Bacteroidales	Bacteroidaceae	Bacteroides	lca_genus
ADVYPRFAPTMEWDTAAGHALAR	Bacteria	Bacteroidetes	Bacteroidia	Bacteroidales	lca_order	lca_order	lca_order
ADVYSSELR	Bacteria	Bacteroidetes	Bacteroidia	Bacteroidales	Bacteroidaceae	Bacteroides	Bacteroides thetaiotaomicron
ADWDLLR	root	root	root	root	root	root	root
ADWDPMLDVNLTAAFELSYEAAK	root	root	root	root	root	root	root
ADWELYALDANGSDNFNSGQSPDR	Bacteria	Bacteroidetes	Bacteroidia	Bacteroidales	Bacteroidaceae	Bacteroides	Bacteroides thetaiotaomicron
ADWLYELPQWDELFTEEK	Bacteria	Firmicutes	Clostridia	Clostridiales	Lachnospiraceae	Blautia	lca_genus
ADWPSVVLEPGQTYNSECLFK	Bacteria	Bacteroidetes	Bacteroidia	Bacteroidales	Bacteroidaceae	Bacteroides	lca_genus
ADWSVPAVELEDAPR	Bacteria	Bacteroidetes	Bacteroidia	Bacteroidales	Bacteroidaceae	Bacteroides	lca_genus
ADYADSLTENGTHGSDSVESAAR	root	root	root	root	root	root	root
ADYALVDYR	Bacteria	Bacteroidetes	Bacteroidia	Bacteroidales	Bacteroidaceae	Bacteroides	Bacteroides thetaiotaomicron
ADYALVDYRFHVNNFYEDKETLK	Bacteria	Bacteroidetes	Bacteroidia	Bacteroidales	Bacteroidaceae	Bacteroides	Bacteroides thetaiotaomicron
ADYASTEVNLMK	Bacteria	Bacteroidetes	Bacteroidia	Bacteroidales	Bacteroidaceae	Bacteroides	lca_genus
ADYDDLKNYYWMDVYAYGR	Bacteria	Firmicutes	lca_phylum	lca_phylum	lca_phylum	lca_phylum	lca_phylum
ADYDKLQEHDLLSVLGLPDFAPGR	Bacteria	Bacteroidetes	Bacteroidia	Bacteroidales	Bacteroidaceae	Bacteroides	Bacteroides thetaiotaomicron
ADYELLPGFYYK	Bacteria	Bacteroidetes	Bacteroidia	Bacteroidales	Bacteroidaceae	Bacteroides	Bacteroides thetaiotaomicron
ADYFLGSPTELPGPGAPYEVVVPALFAVNSPAVSLAENYYSVYAK	Bacteria	Bacteroidetes	Bacteroidia	Bacteroidales	Bacteroidaceae	Bacteroides	lca_genus
ADYLEAADMVMTQKLNLDK	Bacteria	Firmicutes	Clostridia	Clostridiales	Lachnospiraceae	Blautia	Blautia coccoides
ADYLEMLAEGLFK	Bacteria	Firmicutes	Clostridia	Clostridiales	Lachnospiraceae	Blautia	Blautia producta
ADYLLR	root	root	root	root	root	root	root
ADYLTDRNTSDGLYNACR	Bacteria	Firmicutes	Erysipelotrichia	Erysipelotrichales	Erysipelotrichaceae	lca_family	lca_family
ADYMAFDR	Bacteria	lca_superkingdom	lca_superkingdom	lca_superkingdom	lca_superkingdom	lca_superkingdom	lca_superkingdom
ADYMAFDRYSAPDYSQSSYVQGVER	Bacteria	Bacteroidetes	Bacteroidia	Bacteroidales	Bacteroidaceae	Bacteroides	Bacteroides thetaiotaomicron
ADYMEFK	Bacteria	lca_superkingdom	lca_superkingdom	lca_superkingdom	lca_superkingdom	lca_superkingdom	lca_superkingdom
ADYMLALGGGSSMDTAK	Bacteria	Firmicutes	Erysipelotrichia	Erysipelotrichales	Erysipelotrichaceae	lca_family	lca_family
ADYNGKYVPFVPK	Bacteria	Bacteroidetes	Bacteroidia	Bacteroidales	Bacteroidaceae	Bacteroides	lca_genus
ADYNLRPVYLNNNLMR	Bacteria	Bacteroidetes	Bacteroidia	Bacteroidales	Bacteroidaceae	Bacteroides	Bacteroides thetaiotaomicron
ADYQEKVDK	Bacteria	Bacteroidetes	lca_phylum	lca_phylum	lca_phylum	lca_phylum	lca_phylum
ADYTGPMCLLMGAEDTGVSYDHLALCDEWVK	Bacteria	Bacteroidetes	Bacteroidia	Bacteroidales	Bacteroidaceae	Bacteroides	Bacteroides thetaiotaomicron
ADYTSELLK	Bacteria	Bacteroidetes	Bacteroidia	Bacteroidales	Bacteroidaceae	Bacteroides	lca_genus
ADYVGFK	Bacteria	lca_superkingdom	lca_superkingdom	lca_superkingdom	lca_superkingdom	lca_superkingdom	lca_superkingdom
ADYVVTGAFSK	Bacteria	Firmicutes	Erysipelotrichia	Erysipelotrichales	Erysipelotrichaceae	Erysipelatoclostridium	Erysipelatoclostridium ramosum
ADYWLNVGTASTLDELK	Bacteria	Bacteroidetes	Bacteroidia	Bacteroidales	Bacteroidaceae	Bacteroides	lca_genus
AEAAELNLR	root	root	root	root	root	root	root
AEAAELQQLMDK	Bacteria	Bacteroidetes	Bacteroidia	Bacteroidales	Bacteroidaceae	Bacteroides	Bacteroides thetaiotaomicron
AEAAELQQLMDKEGK	Bacteria	Bacteroidetes	Bacteroidia	Bacteroidales	Bacteroidaceae	Bacteroides	Bacteroides thetaiotaomicron
AEAAGESPEVLEDKDNEVTLLDYSK	Bacteria	Firmicutes	Clostridia	Clostridiales	Lachnospiraceae	Blautia	lca_genus
AEAALFLNLKK	Bacteria	Bacteroidetes	Bacteroidia	Bacteroidales	Bacteroidaceae	Bacteroides	lca_genus
AEAALMYK	Bacteria	Bacteroidetes	Bacteroidia	Bacteroidales	Bacteroidaceae	Bacteroides	lca_genus
AEAALYNLLGGDPK	Bacteria	Bacteroidetes	Bacteroidia	Bacteroidales	Bacteroidaceae	Bacteroides	Bacteroides thetaiotaomicron
AEAAPAATGGGLPGMLPWPK	Bacteria	lca_superkingdom	lca_superkingdom	lca_superkingdom	lca_superkingdom	lca_superkingdom	lca_superkingdom
AEADKRPSQAPR	Bacteria	Firmicutes	Clostridia	Clostridiales	Lachnospiraceae	Blautia	lca_genus
AEADLAVALEENNLPFEYQLGEGAFYGPK	root	root	root	root	root	root	root
AEADVENLKER	Bacteria	Firmicutes	Clostridia	Clostridiales	Lachnospiraceae	Blautia	lca_genus
AEAEALEASGHPLK	Bacteria	Bacteroidetes	Bacteroidia	Bacteroidales	Bacteroidaceae	lca_family	lca_family
AEAEALEASGHPLKER	Bacteria	Bacteroidetes	Bacteroidia	Bacteroidales	Bacteroidaceae	lca_family	lca_family
AEAEANAEADKKER	Bacteria	Bacteroidetes	Bacteroidia	Bacteroidales	lca_order	lca_order	lca_order
AEAECGRLSK	Bacteria	Firmicutes	Clostridia	Clostridiales	Lachnospiraceae	Blautia	lca_genus
AEAEDLKAKLEGEGAK	Bacteria	Firmicutes	Clostridia	Clostridiales	lca_order	lca_order	lca_order
AEAEELKTK	root	root	root	root	root	root	root
AEAEELKTKLEGEGAK	Bacteria	Firmicutes	Clostridia	Clostridiales	lca_order	lca_order	lca_order
AEAEELKTKLEGEGAKVTLK	Bacteria	Firmicutes	Clostridia	Clostridiales	lca_order	lca_order	lca_order
AEAEFGDVMFSLLNAAR	Bacteria	Bacteroidetes	Bacteroidia	Bacteroidales	lca_order	lca_order	lca_order
AEAEKNLRLEQANTEKESR	Bacteria	Bacteroidetes	Bacteroidia	Bacteroidales	Bacteroidaceae	Bacteroides	lca_genus
AEAEQTLAALTEK	Bacteria	lca_superkingdom	lca_superkingdom	lca_superkingdom	lca_superkingdom	lca_superkingdom	lca_superkingdom
AEAEQTLAALTEKAR	Bacteria	lca_superkingdom	lca_superkingdom	lca_superkingdom	lca_superkingdom	lca_superkingdom	lca_superkingdom
AEAESLYQSK	Eukaryota	Chordata	Mammalia	Primates	lca_order	lca_order	lca_order
AEAESLYQSKYEELQLTAGR	Eukaryota	Chordata	Mammalia	Primates	lca_order	lca_order	lca_order
AEAFAEEYGFEK	Bacteria	Firmicutes	Clostridia	Clostridiales	Lachnospiraceae	Blautia	Blautia coccoides
AEAGAEADLGEYEPLSK	Bacteria	Firmicutes	Clostridia	Clostridiales	Lachnospiraceae	Blautia	Blautia producta
AEAGDVANALLDGTDAVMLSGESAK	root	root	root	root	root	root	root
AEAGKETAKAETEK	Bacteria	Firmicutes	Clostridia	Clostridiales	Lachnospiraceae	Blautia	Blautia coccoides
AEAGKTGMLKDYK	Bacteria	Bacteroidetes	Bacteroidia	Bacteroidales	Bacteroidaceae	Bacteroides	Bacteroides thetaiotaomicron
AEAGLDPWATPK	Bacteria	Bacteroidetes	Bacteroidia	Bacteroidales	Bacteroidaceae	Bacteroides	Bacteroides thetaiotaomicron
AEAGQQFEDTKRK	Bacteria	Firmicutes	Bacilli	Lactobacillales	Lactobacillaceae	Lactobacillus	Lactobacillus plantarum
AEAKEAVPLMFGDMVHETGK	Bacteria	Firmicutes	Clostridia	Clostridiales	Lachnospiraceae	Blautia	lca_genus
AEALAALKK	Bacteria	lca_superkingdom	lca_superkingdom	lca_superkingdom	lca_superkingdom	lca_superkingdom	lca_superkingdom
AEALCALNR	Bacteria	Bacteroidetes	Bacteroidia	Bacteroidales	Bacteroidaceae	Bacteroides	lca_genus
AEALEASGHPLKER	unclassified	unclassified	unclassified	unclassified	unclassified	unclassified	unclassified
AEALELVNQVR	Bacteria	Bacteroidetes	Bacteroidia	Bacteroidales	Bacteroidaceae	Bacteroides	Bacteroides thetaiotaomicron
AEALFR	root	root	root	root	root	root	root
AEALFRQGGDATGDLNELR	Bacteria	Bacteroidetes	Bacteroidia	Bacteroidales	Bacteroidaceae	Bacteroides	lca_genus
AEALFRQGGDATGDLNELRK	Bacteria	Bacteroidetes	Bacteroidia	Bacteroidales	Bacteroidaceae	Bacteroides	lca_genus
AEALGQADMF	unclassified	unclassified	unclassified	unclassified	unclassified	unclassified	unclassified
AEALHYLGDLVQR	root	root	root	root	root	root	root
AEALKDSTDWK	root	root	root	root	root	root	root
AEALKDSTDWKATADALTK	Bacteria	Bacteroidetes	Bacteroidia	Bacteroidales	Bacteroidaceae	Bacteroides	lca_genus
AEALKDYLVK	Bacteria	Bacteroidetes	Bacteroidia	Bacteroidales	Bacteroidaceae	Bacteroides	lca_genus
AEALKDYLVKNEK	Bacteria	Bacteroidetes	Bacteroidia	Bacteroidales	Bacteroidaceae	Bacteroides	lca_genus
AEALLK	root	root	root	root	root	root	root
AEALLMQDTPDLEAAAK	Bacteria	Bacteroidetes	Bacteroidia	Bacteroidales	Bacteroidaceae	Bacteroides	Bacteroides thetaiotaomicron
AEALLNLAHPDFR	Bacteria	lca_superkingdom	lca_superkingdom	lca_superkingdom	lca_superkingdom	lca_superkingdom	lca_superkingdom
AEALLWK	root	root	root	root	root	root	root
AEALNELGK	Bacteria	Bacteroidetes	lca_phylum	lca_phylum	lca_phylum	lca_phylum	lca_phylum
AEALPGVVHVLTHLNCPDLYYTPGGQSAPEPSPLDR	Bacteria	lca_superkingdom	lca_superkingdom	lca_superkingdom	lca_superkingdom	lca_superkingdom	lca_superkingdom
AEALRTPR	root	root	root	root	root	root	root
AEALVLLTDVDALYTAPPSQPGSRRVEYVPNVLDALGDLQVSGSGSK	Bacteria	Actinobacteria	Actinobacteria	Bifidobacteriales	Bifidobacteriaceae	Bifidobacterium	Bifidobacterium longum
AEAMEGADFVCLR	Bacteria	Firmicutes	Clostridia	Clostridiales	Lachnospiraceae	Blautia	lca_genus
AEANPALHPGQSAALYLK	Bacteria	lca_superkingdom	lca_superkingdom	lca_superkingdom	lca_superkingdom	lca_superkingdom	lca_superkingdom
AEAPAAAPAAK	Bacteria	lca_superkingdom	lca_superkingdom	lca_superkingdom	lca_superkingdom	lca_superkingdom	lca_superkingdom
AEAPEDYYLNVLMQEKLK	Bacteria	Bacteroidetes	Bacteroidia	Bacteroidales	Bacteroidaceae	Bacteroides	Bacteroides thetaiotaomicron
AEAQGLKVYTAAEAAK	Bacteria	Firmicutes	Clostridia	Clostridiales	lca_order	lca_order	lca_order
AEAQVLLEQANK	root	root	root	root	root	root	root
AEAQVLLEQANKR	root	root	root	root	root	root	root
AEARLDKWMWAVR	Bacteria	Bacteroidetes	Bacteroidia	Bacteroidales	Bacteroidaceae	Bacteroides	lca_genus
AEASGKSFEQLAEAARTDWNNEL	Bacteria	Bacteroidetes	Bacteroidia	Bacteroidales	Bacteroidaceae	Bacteroides	lca_genus
AEASPDTDNLLLLAK	Bacteria	lca_superkingdom	lca_superkingdom	lca_superkingdom	lca_superkingdom	lca_superkingdom	lca_superkingdom
AEATPNTEMLLVSDVDLDLLNALHTYGSVR	Bacteria	Bacteroidetes	Bacteroidia	Bacteroidales	Bacteroidaceae	Bacteroides	lca_genus
AEAVCSQDAMDDLLLASDVVMVAR	Bacteria	lca_superkingdom	lca_superkingdom	lca_superkingdom	lca_superkingdom	lca_superkingdom	lca_superkingdom
AEAVDYQK	root	root	root	root	root	root	root
AEAVKTLLVNK	Bacteria	Bacteroidetes	Bacteroidia	Bacteroidales	Bacteroidaceae	Bacteroides	lca_genus
AEAVRDLMVNEFGVPASQLK	Bacteria	Bacteroidetes	Bacteroidia	Bacteroidales	Bacteroidaceae	Bacteroides	lca_genus
AEAVRDLMVNEFGVPASQLKVDYK	Bacteria	Bacteroidetes	Bacteroidia	Bacteroidales	Bacteroidaceae	Bacteroides	lca_genus
AEAVSGVEFLK	Bacteria	Bacteroidetes	Bacteroidia	Bacteroidales	Bacteroidaceae	Bacteroides	lca_genus
AEAVTCAVMQAK	root	root	root	root	root	root	root
AEAVYNCLVNEFGVPASQLK	Bacteria	Bacteroidetes	Bacteroidia	Bacteroidales	Bacteroidaceae	Bacteroides	Bacteroides thetaiotaomicron
AEAYAMK	root	root	root	root	root	root	root
AEAYAMKEMYPQALADLNLWR	Bacteria	Bacteroidetes	Bacteroidia	Bacteroidales	Bacteroidaceae	Bacteroides	Bacteroides thetaiotaomicron
AEAYFGK	Bacteria	lca_superkingdom	lca_superkingdom	lca_superkingdom	lca_superkingdom	lca_superkingdom	lca_superkingdom
AEAYGPVTQGLAKPVNDLSR	Bacteria	Firmicutes	Clostridia	Clostridiales	lca_order	lca_order	lca_order
AEAYQESGR	Bacteria	Firmicutes	Clostridia	Clostridiales	Lachnospiraceae	Anaerostipes	Anaerostipes caccae
AEAYTLK	root	root	root	root	root	root	root
AEAYTLKK	Bacteria	Bacteroidetes	Bacteroidia	Bacteroidales	Bacteroidaceae	Bacteroides	Bacteroides thetaiotaomicron
AECEGAQEVLDLK	Bacteria	Bacteroidetes	Bacteroidia	Bacteroidales	Bacteroidaceae	Bacteroides	lca_genus
AECPLLLYESLLEQECLR	Bacteria	Bacteroidetes	Bacteroidia	Bacteroidales	Bacteroidaceae	Bacteroides	Bacteroides thetaiotaomicron
AEDAFTVLAPTNDAVLR	Bacteria	Bacteroidetes	Bacteroidia	Bacteroidales	Bacteroidaceae	Bacteroides	lca_genus
AEDATDEEKAAAK	unclassified	unclassified	unclassified	unclassified	unclassified	unclassified	unclassified
AEDATDEEKAAAKK	unclassified	unclassified	unclassified	unclassified	unclassified	unclassified	unclassified
AEDAVLLDSSDMTLEEVLDAMTAVCGK	Bacteria	Firmicutes	Clostridia	Clostridiales	Lachnospiraceae	Blautia	Blautia coccoides
AEDAVLLGDR	Bacteria	Firmicutes	Clostridia	Clostridiales	Lachnospiraceae	Blautia	lca_genus
AEDDSFPVQVLPAWRPDK	unclassified	unclassified	unclassified	unclassified	unclassified	unclassified	unclassified
AEDEEAVLVR	Bacteria	Firmicutes	Clostridia	Clostridiales	Lachnospiraceae	Blautia	lca_genus
AEDFGELVPLGCSK	Bacteria	Firmicutes	Erysipelotrichia	Erysipelotrichales	Erysipelotrichaceae	lca_family	lca_family
AEDGGASAEELR	Bacteria	Bacteroidetes	Bacteroidia	Bacteroidales	Bacteroidaceae	Bacteroides	Bacteroides thetaiotaomicron
AEDGLAEYDLLSEEEYLDLLDTLPK	Bacteria	Bacteroidetes	Bacteroidia	Bacteroidales	Bacteroidaceae	Bacteroides	lca_genus
AEDGLAEYDLLSEEEYLDLLDTLPKDNQYLEDNDPNK	Bacteria	Bacteroidetes	Bacteroidia	Bacteroidales	Bacteroidaceae	Bacteroides	lca_genus
AEDGLAEYDLLSEEEYLDLLDTLPKDNQYLEDNDPNKFLAK	Bacteria	Bacteroidetes	Bacteroidia	Bacteroidales	Bacteroidaceae	Bacteroides	lca_genus
AEDGSTAGGAENSSTDSLAENSEADSKSEK	unclassified	unclassified	unclassified	unclassified	unclassified	unclassified	unclassified
AEDKLGTQMK	root	root	root	root	root	root	root
AEDKSGVGLGHR	Bacteria	Bacteroidetes	lca_phylum	lca_phylum	lca_phylum	lca_phylum	lca_phylum
AEDLLVAR	root	root	root	root	root	root	root
AEDLSMLELEK	Bacteria	Firmicutes	Clostridia	Clostridiales	Lachnospiraceae	Anaerostipes	Anaerostipes caccae
AEDLSMLELEKTGEDGAFVK	Bacteria	Firmicutes	Clostridia	Clostridiales	Lachnospiraceae	Anaerostipes	Anaerostipes caccae
AEDLVNTPVANPMELLQGR	Bacteria	Bacteroidetes	Bacteroidia	Bacteroidales	Bacteroidaceae	Bacteroides	lca_genus
AEDLVVLPNSVNSSLFSDLNPLNR	Bacteria	Bacteroidetes	Bacteroidia	Bacteroidales	Bacteroidaceae	Bacteroides	Bacteroides thetaiotaomicron
AEDLYPLFAK	Bacteria	Bacteroidetes	Bacteroidia	Bacteroidales	lca_order	lca_order	lca_order
AEDMEKEVER	Bacteria	Bacteroidetes	Bacteroidia	Bacteroidales	Bacteroidaceae	Bacteroides	lca_genus
AEDMVTSAADLLER	Bacteria	Firmicutes	Clostridia	Clostridiales	Lachnospiraceae	Blautia	lca_genus
AEDMVVVDLDGK	Bacteria	lca_superkingdom	lca_superkingdom	lca_superkingdom	lca_superkingdom	lca_superkingdom	lca_superkingdom
AEDRQEFKDTMEK	Bacteria	Firmicutes	Clostridia	Clostridiales	lca_order	lca_order	lca_order
AEDSAYGSATLPR	Bacteria	Firmicutes	Clostridia	Clostridiales	Lachnospiraceae	Blautia	lca_genus
AEDSPTSSKCLACGLCAK	Bacteria	Firmicutes	Clostridia	Clostridiales	Lachnospiraceae	Blautia	lca_genus
AEDVEKWSGGR	Bacteria	Bacteroidetes	Bacteroidia	Bacteroidales	Bacteroidaceae	Bacteroides	Bacteroides thetaiotaomicron
AEDVELK	root	root	root	root	root	root	root
AEDYVSLTSYTHHPFYSQFALELQDNWR	Bacteria	Bacteroidetes	Bacteroidia	Bacteroidales	Bacteroidaceae	Bacteroides	lca_genus
AEEAGFHDMALFK	Bacteria	Firmicutes	Clostridia	Clostridiales	lca_order	lca_order	lca_order
AEEAGVDLVELSPNAEPPVCR	root	root	root	root	root	root	root
AEEALGKDER	unclassified	unclassified	unclassified	unclassified	unclassified	unclassified	unclassified
AEEAPKTVAAEAPKVTE	Bacteria	Bacteroidetes	Bacteroidia	Bacteroidales	Bacteroidaceae	Bacteroides	Bacteroides thetaiotaomicron
AEEDCLYLEK	Bacteria	Bacteroidetes	Bacteroidia	Bacteroidales	Bacteroidaceae	Bacteroides	Bacteroides thetaiotaomicron
AEEDLELKVK	Bacteria	Bacteroidetes	Bacteroidia	Bacteroidales	Bacteroidaceae	Bacteroides	lca_genus
AEEDTRR	root	root	root	root	root	root	root
AEEEDAVLVR	Bacteria	Firmicutes	Clostridia	Clostridiales	Lachnospiraceae	Blautia	lca_genus
AEEEGKPR	Eukaryota	Zoopagomycota	Zoopagomycetes	Zoopagales	Sigmoideomycetaceae	Thamnocephalis	Thamnocephalis sphaerospora
AEEEGLELR	Bacteria	lca_superkingdom	lca_superkingdom	lca_superkingdom	lca_superkingdom	lca_superkingdom	lca_superkingdom
AEEEKQLFDFVVSR	Bacteria	Bacteroidetes	Bacteroidia	Bacteroidales	lca_order	lca_order	lca_order
AEEFANGTGSCQK	Bacteria	Bacteroidetes	Bacteroidia	Bacteroidales	Bacteroidaceae	Bacteroides	lca_genus
AEEFDDVLKMGR	Bacteria	Firmicutes	lca_phylum	lca_phylum	lca_phylum	lca_phylum	lca_phylum
AEEFLRENLVS	Bacteria	Bacteroidetes	Bacteroidia	Bacteroidales	Bacteroidaceae	Bacteroides	lca_genus
AEEGKDSLGHQLYK	Bacteria	Firmicutes	Clostridia	Clostridiales	Lachnospiraceae	Anaerostipes	lca_genus
AEEGTSEALLR	Bacteria	Firmicutes	Erysipelotrichia	Erysipelotrichales	Erysipelotrichaceae	lca_family	lca_family
AEEKELQKAVEKESQK	unclassified	unclassified	unclassified	unclassified	unclassified	unclassified	unclassified
AEEKLDNAVVR	Bacteria	Proteobacteria	lca_phylum	lca_phylum	lca_phylum	lca_phylum	lca_phylum
AEEKPFFEDR	Bacteria	Firmicutes	Clostridia	Clostridiales	Lachnospiraceae	Anaerostipes	lca_genus
AEELACGKDSFDNTR	Bacteria	Firmicutes	Clostridia	Clostridiales	Lachnospiraceae	Blautia	lca_genus
AEELLEAR	root	root	root	root	root	root	root
AEELLLR	root	root	root	root	root	root	root
AEELLLTLPELQTVAR	Bacteria	lca_superkingdom	lca_superkingdom	lca_superkingdom	lca_superkingdom	lca_superkingdom	lca_superkingdom
AEELLVTSELK	Bacteria	Firmicutes	Clostridia	Clostridiales	Lachnospiraceae	Blautia	Blautia coccoides
AEELNDKLR	Bacteria	Bacteroidetes	Bacteroidia	Bacteroidales	Bacteroidaceae	Bacteroides	Bacteroides thetaiotaomicron
AEELPWGELGVDVVLECTGFYTSK	Bacteria	Firmicutes	lca_phylum	lca_phylum	lca_phylum	lca_phylum	lca_phylum
AEELPWGELGVDVVLECTGFYTSKDK	Bacteria	Firmicutes	Clostridia	Clostridiales	Lachnospiraceae	Blautia	lca_genus
AEELPWGELGVDVVLECTGFYTSKDKAEAHLK	Bacteria	Firmicutes	Clostridia	Clostridiales	Lachnospiraceae	Blautia	lca_genus
AEELQFNPFTK	Bacteria	Firmicutes	Clostridia	Clostridiales	Lachnospiraceae	Blautia	lca_genus
AEELVASNPEK	Bacteria	lca_superkingdom	lca_superkingdom	lca_superkingdom	lca_superkingdom	lca_superkingdom	lca_superkingdom
AEELVQK	root	root	root	root	root	root	root
AEELVYGELCLFLDDSLARMHK	Bacteria	Firmicutes	Clostridia	Clostridiales	lca_order	lca_order	lca_order
AEEMKNQETMDDFAK	Bacteria	Firmicutes	Clostridia	Clostridiales	Lachnospiraceae	Blautia	lca_genus
AEENANLQVAK	Bacteria	Firmicutes	Clostridia	Clostridiales	Lachnospiraceae	Blautia	lca_genus
AEEPVYQTDAAAPEKLEEPVYQAAAAEK	unclassified	unclassified	unclassified	unclassified	unclassified	unclassified	unclassified
AEEPVYQTEAAEPEK	unclassified	unclassified	unclassified	unclassified	unclassified	unclassified	unclassified
AEEQGFEVYTAAEAAK	Bacteria	Firmicutes	Clostridia	Clostridiales	lca_order	lca_order	lca_order
AEEQGFEVYTSAEAAK	Bacteria	Firmicutes	lca_phylum	lca_phylum	lca_phylum	lca_phylum	lca_phylum
AEEQNLELMSSFVSHLYYLPMDPAK	Bacteria	Bacteroidetes	Bacteroidia	Bacteroidales	Bacteroidaceae	Bacteroides	Bacteroides thetaiotaomicron
AEEQNLELMSSFVSHLYYLPMDPAKVEGYSQLR	Bacteria	Bacteroidetes	Bacteroidia	Bacteroidales	Bacteroidaceae	Bacteroides	Bacteroides thetaiotaomicron
AEEQVQDMAAYQQAVQALK	Bacteria	Bacteroidetes	Bacteroidia	Bacteroidales	Bacteroidaceae	Bacteroides	lca_genus
AEEQVQDMAAYQQAVQALKNK	Bacteria	Bacteroidetes	Bacteroidia	Bacteroidales	Bacteroidaceae	Bacteroides	lca_genus
AEEQVQDMAAYQQAVQALKNKQFVLEANQVLFR	Bacteria	Bacteroidetes	Bacteroidia	Bacteroidales	Bacteroidaceae	Bacteroides	lca_genus
AEESVVAMSR	Bacteria	Firmicutes	Clostridia	Clostridiales	Lachnospiraceae	Blautia	lca_genus
AEETKNGEAFSK	Bacteria	Firmicutes	Clostridia	Clostridiales	lca_order	lca_order	lca_order
AEETLFSK	unclassified	unclassified	unclassified	unclassified	unclassified	unclassified	unclassified
AEEVALLQDVR	Bacteria	Firmicutes	Erysipelotrichia	Erysipelotrichales	Erysipelotrichaceae	lca_family	lca_family
AEEVEPLKTEKEEK	Bacteria	Firmicutes	Clostridia	Clostridiales	Lachnospiraceae	Blautia	lca_genus
AEEVHHAKEEGLLFDLLCNPTELLADENGWVK	Bacteria	Firmicutes	Clostridia	Clostridiales	Lachnospiraceae	Blautia	lca_genus
AEEVVASLKENGGEAK	Bacteria	Firmicutes	Clostridia	Clostridiales	Lachnospiraceae	Anaerostipes	Anaerostipes caccae
AEEVVLMK	Eukaryota	Nematoda	Chromadorea	Rhabditida	Ascarididae	Ascaris	Ascaris suum
AEEVVLMKGNEALAHAALR	unclassified	unclassified	unclassified	unclassified	unclassified	unclassified	unclassified
AEEVVVTDANLAPR	unclassified	unclassified	unclassified	unclassified	unclassified	unclassified	unclassified
AEEWLTDEYALNK	Bacteria	Bacteroidetes	Bacteroidia	Bacteroidales	lca_order	lca_order	lca_order
AEEYASKVLGSAYK	Bacteria	Bacteroidetes	Bacteroidia	Bacteroidales	Bacteroidaceae	Bacteroides	lca_genus
AEEYGHDLKR	unclassified	unclassified	unclassified	unclassified	unclassified	unclassified	unclassified
AEEYHLSPSR	Bacteria	Firmicutes	Clostridia	Clostridiales	Lachnospiraceae	Blautia	lca_genus
AEEYLLKALDFNSNMQLAR	Bacteria	Bacteroidetes	Bacteroidia	Bacteroidales	Bacteroidaceae	Bacteroides	lca_genus
AEFDETLVTGNDMLDSQHK	Bacteria	Firmicutes	Clostridia	Clostridiales	Lachnospiraceae	Blautia	lca_genus
AEFDETLVTGNDMLDSQHKELLGK	Bacteria	Firmicutes	Clostridia	Clostridiales	Lachnospiraceae	Blautia	lca_genus
AEFDLMFGEGLSHSGELLDLGAELGLLK	Bacteria	Bacteroidetes	Bacteroidia	Bacteroidales	Bacteroidaceae	Bacteroides	lca_genus
AEFDNFLATVLAR	Bacteria	Bacteroidetes	Bacteroidia	Bacteroidales	Bacteroidaceae	Bacteroides	lca_genus
AEFEQYVADGVLQGGMLPK	Bacteria	Bacteroidetes	Bacteroidia	Bacteroidales	Bacteroidaceae	Bacteroides	lca_genus
AEFETGFSK	Bacteria	Bacteroidetes	Bacteroidia	Bacteroidales	Bacteroidaceae	Bacteroides	lca_genus
AEFETTFADLGLK	unclassified	unclassified	unclassified	unclassified	unclassified	unclassified	unclassified
AEFFLR	root	root	root	root	root	root	root
AEFGEVDLLVNNAGLTR	root	root	root	root	root	root	root
AEFGLR	root	root	root	root	root	root	root
AEFGQLVNYK	Bacteria	Firmicutes	Clostridia	Clostridiales	lca_order	lca_order	lca_order
AEFKDEDEPR	Bacteria	Bacteroidetes	Bacteroidia	Bacteroidales	lca_order	lca_order	lca_order
AEFKDEDEPRQVSVAGR	Bacteria	Bacteroidetes	Bacteroidia	Bacteroidales	Bacteroidaceae	Bacteroides	lca_genus
AEFKPWGPF	unclassified	unclassified	unclassified	unclassified	unclassified	unclassified	unclassified
AEFKPWGPFSDLELFDWEGFVPDMNDADYVDQLK	Bacteria	Firmicutes	Clostridia	Clostridiales	Lachnospiraceae	Blautia	lca_genus
AEFKPWGPFSDLELFDWEGFVPDMNDADYVDQLKAR	Bacteria	Firmicutes	Clostridia	Clostridiales	Lachnospiraceae	Blautia	lca_genus
AEFPLNLENEK	Bacteria	Bacteroidetes	Bacteroidia	Bacteroidales	Bacteroidaceae	Bacteroides	lca_genus
AEFPLNLENEKATYDLGLGSVER	Bacteria	Bacteroidetes	Bacteroidia	Bacteroidales	Bacteroidaceae	Bacteroides	lca_genus
AEFPLVLK	root	root	root	root	root	root	root
AEFSGTLTALCANPGDTVSEDDVLMK	Bacteria	Bacteroidetes	Bacteroidia	Bacteroidales	Bacteroidaceae	Bacteroides	Bacteroides thetaiotaomicron
AEFTPNPADGTLDLTLTTLDNAPLHYTLDGTEPTSTSPVYDGALK	Bacteria	Bacteroidetes	Bacteroidia	Bacteroidales	Bacteroidaceae	Bacteroides	Bacteroides thetaiotaomicron
AEFWKDENAQELLK	Bacteria	Bacteroidetes	Bacteroidia	Bacteroidales	Bacteroidaceae	Bacteroides	Bacteroides thetaiotaomicron
AEFWKDENAQELLKQVADEMDTR	Bacteria	Bacteroidetes	Bacteroidia	Bacteroidales	Bacteroidaceae	Bacteroides	Bacteroides thetaiotaomicron
AEFYQPDNNEVLR	Bacteria	Bacteroidetes	Bacteroidia	Bacteroidales	Bacteroidaceae	Bacteroides	lca_genus
AEFYSEVLTLVVDGK	Bacteria	lca_superkingdom	lca_superkingdom	lca_superkingdom	lca_superkingdom	lca_superkingdom	lca_superkingdom
AEFYSEVLTLVVDGKELK	Bacteria	lca_superkingdom	lca_superkingdom	lca_superkingdom	lca_superkingdom	lca_superkingdom	lca_superkingdom
AEGAEYCDCPACAAAAALLEK	Bacteria	Firmicutes	Clostridia	Clostridiales	Lachnospiraceae	Anaerostipes	Anaerostipes caccae
AEGASKVDGAEVVVK	Bacteria	lca_superkingdom	lca_superkingdom	lca_superkingdom	lca_superkingdom	lca_superkingdom	lca_superkingdom
AEGASSFMVGTTEYAVPLGNMLDVEAELAR	Bacteria	Bacteroidetes	Bacteroidia	Bacteroidales	Bacteroidaceae	Bacteroides	lca_genus
AEGCTLSNLKK	Bacteria	Bacteroidetes	Bacteroidia	Bacteroidales	Bacteroidaceae	Bacteroides	lca_genus
AEGDGEGFLVLDDLVDTGGTAVALR	root	root	root	root	root	root	root
AEGDLSENGGYQAAR	Bacteria	lca_superkingdom	lca_superkingdom	lca_superkingdom	lca_superkingdom	lca_superkingdom	lca_superkingdom
AEGDVLRVEK	unclassified	unclassified	unclassified	unclassified	unclassified	unclassified	unclassified
AEGEAFGK	Bacteria	lca_superkingdom	lca_superkingdom	lca_superkingdom	lca_superkingdom	lca_superkingdom	lca_superkingdom
AEGEAFGKK	Bacteria	lca_superkingdom	lca_superkingdom	lca_superkingdom	lca_superkingdom	lca_superkingdom	lca_superkingdom
AEGEAFGKKGNDVFR	Bacteria	lca_superkingdom	lca_superkingdom	lca_superkingdom	lca_superkingdom	lca_superkingdom	lca_superkingdom
AEGEENLQPK	Bacteria	Bacteroidetes	Bacteroidia	Bacteroidales	Bacteroidaceae	Bacteroides	lca_genus
AEGERQSAFLQAEARER	Bacteria	lca_superkingdom	lca_superkingdom	lca_superkingdom	lca_superkingdom	lca_superkingdom	lca_superkingdom
AEGFADTPEGENASAEGSVAGYR	unclassified	unclassified	unclassified	unclassified	unclassified	unclassified	unclassified
AEGFMTR	root	root	root	root	root	root	root
AEGFMTRDPR	Bacteria	lca_superkingdom	lca_superkingdom	lca_superkingdom	lca_superkingdom	lca_superkingdom	lca_superkingdom
AEGFNRLSMGVQDFNKEVQR	root	root	root	root	root	root	root
AEGGFLWACK	Bacteria	lca_superkingdom	lca_superkingdom	lca_superkingdom	lca_superkingdom	lca_superkingdom	lca_superkingdom
AEGGLER	root	root	root	root	root	root	root
AEGGTGDALSGFEGSVPNPYVK	root	root	root	root	root	root	root
AEGKADSVLELLCDLGEVSEK	Bacteria	Firmicutes	Clostridia	Clostridiales	Lachnospiraceae	Blautia	lca_genus
AEGKSEFAENDAYVHATPLLR	Bacteria	lca_superkingdom	lca_superkingdom	lca_superkingdom	lca_superkingdom	lca_superkingdom	lca_superkingdom
AEGLAADNDERMMHCQNMLERGMMLGMEPTDLWFDPLFLVVK	Bacteria	Firmicutes	Clostridia	Clostridiales	Lachnospiraceae	Blautia	lca_genus
AEGLCHPLLLGNDEALGK	Bacteria	Bacteroidetes	Bacteroidia	Bacteroidales	Bacteroidaceae	Bacteroides	lca_genus
AEGLDLSK	root	root	root	root	root	root	root
AEGLDLYAVTPQNEPLNR	Bacteria	Bacteroidetes	Bacteroidia	Bacteroidales	Bacteroidaceae	Bacteroides	lca_genus
AEGLFLENLYNSK	Bacteria	Firmicutes	Clostridia	Clostridiales	Lachnospiraceae	Blautia	lca_genus
AEGLGLECK	Bacteria	lca_superkingdom	lca_superkingdom	lca_superkingdom	lca_superkingdom	lca_superkingdom	lca_superkingdom
AEGLLNYLNSQQ	Bacteria	Firmicutes	Clostridia	Clostridiales	Lachnospiraceae	Blautia	lca_genus
AEGLLSDELK	Bacteria	Bacteroidetes	lca_phylum	lca_phylum	lca_phylum	lca_phylum	lca_phylum
AEGLPYDK	Bacteria	lca_superkingdom	lca_superkingdom	lca_superkingdom	lca_superkingdom	lca_superkingdom	lca_superkingdom
AEGLPYDKGSR	Bacteria	Firmicutes	lca_phylum	lca_phylum	lca_phylum	lca_phylum	lca_phylum
AEGQALGQPASYQGGK	Bacteria	Firmicutes	Clostridia	Clostridiales	Lachnospiraceae	Blautia	lca_genus
AEGQPDAAMEDGDALLFMNFR	Bacteria	lca_superkingdom	lca_superkingdom	lca_superkingdom	lca_superkingdom	lca_superkingdom	lca_superkingdom
AEGSEGQATAEELFK	Bacteria	Bacteroidetes	Bacteroidia	Bacteroidales	Bacteroidaceae	Bacteroides	lca_genus
AEGSEGQATAEELFKAEAHLTDALLSPSNLEDGQR	Bacteria	Bacteroidetes	Bacteroidia	Bacteroidales	Bacteroidaceae	Bacteroides	lca_genus
AEGSTSGAQTADAVKE	Bacteria	Firmicutes	Clostridia	Clostridiales	Lachnospiraceae	Blautia	lca_genus
[truncated: 99,013 more rows]
