# Supplementary material for: Critical Assessment of MetaProteome Investigation (CAMPI): a multi-laboratory comparison of established workflows
Source: Nat Commun. 2021 Dec 15;12:7305. doi: 10.1038/s41467-021-27542-8 (PMC8674281; doi:10.1038/s41467-021-27542-8)
Supplement: Supplementary file 12 — Supplementary Dataset 9 [file 41467_2021_27542_MOESM12_ESM.csv]

AAAAAAGDVFKDVKEANGVR	Bacteria	Firmicutes	Bacilli	Lactobacillales	Streptococcaceae	Streptococcus	lca_genus
AAAAAALGAVYSGVCMMPR	unclassified	unclassified	unclassified	unclassified	unclassified	unclassified	unclassified
AAAADNTVTQEAADLAR	Bacteria	Firmicutes	Clostridia	Clostridiales	Lachnospiraceae	Dorea	Dorea longicatena
AAAADVGNDHR	Bacteria	Firmicutes	Clostridia	Clostridiales	lca_order	lca_order	lca_order
AAAADYELTFAGAK	Bacteria	Bacteroidetes	Bacteroidia	Bacteroidales	Bacteroidaceae	Bacteroides	Bacteroides vulgatus
AAAAEEEKTEFDVLLAEAGATK	Bacteria	Firmicutes	Clostridia	Clostridiales	Ruminococcaceae	Faecalibacterium	Faecalibacterium prausnitzii
AAAAEGNEDAKNALEVLCYGLAK	Bacteria	Firmicutes	Clostridia	Clostridiales	lca_order	lca_order	lca_order
AAAAEQEVLADDAAESAAE	Bacteria	Firmicutes	Clostridia	Clostridiales	Ruminococcaceae	lca_family	lca_family
AAAAEYLDTYTDGSK	Bacteria	Firmicutes	Clostridia	Clostridiales	Lachnospiraceae	Anaerostipes	Anaerostipes hadrus
AAAAGCPDAAEVLEK	Bacteria	Firmicutes	Clostridia	Clostridiales	lca_order	lca_order	lca_order
AAAAGCPDAAEVLEKK	Bacteria	Firmicutes	Clostridia	Clostridiales	lca_order	lca_order	lca_order
AAAAGCTESAELLK	Bacteria	Firmicutes	Clostridia	Clostridiales	Ruminococcaceae	Faecalibacterium	Faecalibacterium prausnitzii
AAAAGEHEEWSLDYPHFADVAEQEGFPMLAAMYR	Bacteria	Bacteroidetes	Bacteroidia	Bacteroidales	Bacteroidaceae	Bacteroides	lca_genus
AAAAGENEEHTDMYPTFAK	Bacteria	Firmicutes	Clostridia	Clostridiales	Eubacteriaceae	Eubacterium	lca_genus
AAAAGENEEWTTDYPHFADVADQEGFPALATMYR	Bacteria	Bacteroidetes	Bacteroidia	Bacteroidales	Bacteroidaceae	Bacteroides	lca_genus
AAAAGKNK	root	root	root	root	root	root	root
AAAAKPEDEKLAEAAAR	Bacteria	Firmicutes	Clostridia	Clostridiales	lca_order	lca_order	lca_order
AAAALDEYLK	Bacteria	lca_superkingdom	lca_superkingdom	lca_superkingdom	lca_superkingdom	lca_superkingdom	lca_superkingdom
AAAAMEGPVYMR	Bacteria	Firmicutes	Clostridia	Clostridiales	lca_order	lca_order	lca_order
AAAANGWLDEER	root	root	root	root	root	root	root
AAAANLVPNSTGAAK	Bacteria	lca_superkingdom	lca_superkingdom	lca_superkingdom	lca_superkingdom	lca_superkingdom	lca_superkingdom
AAAAQDYDAFYESELRMRR	Bacteria	Firmicutes	lca_phylum	lca_phylum	lca_phylum	lca_phylum	lca_phylum
AAAASLDLPLYR	Bacteria	lca_superkingdom	lca_superkingdom	lca_superkingdom	lca_superkingdom	lca_superkingdom	lca_superkingdom
AAAASLDMPLYR	Bacteria	Firmicutes	Clostridia	Clostridiales	Ruminococcaceae	Faecalibacterium	Faecalibacterium prausnitzii
AAAASLKPGDHGTTYGGNPFVCAAVSK	Bacteria	Firmicutes	Clostridia	Clostridiales	lca_order	lca_order	lca_order
AAAAWLK	root	root	root	root	root	root	root
AAACNLVPNSTGAAK	Bacteria	lca_superkingdom	lca_superkingdom	lca_superkingdom	lca_superkingdom	lca_superkingdom	lca_superkingdom
AAADAAKTEADKAVAEASAVK	Bacteria	Bacteroidetes	Bacteroidia	Bacteroidales	Bacteroidaceae	Bacteroides	Bacteroides cellulosilyticus
AAADAETEQEKAEVR	Bacteria	Firmicutes	Clostridia	Clostridiales	Ruminococcaceae	lca_family	lca_family
AAADAGLEYTYR	root	root	root	root	root	root	root
AAADAGTAFVFMGHGTSHTAN	unclassified	unclassified	unclassified	unclassified	unclassified	unclassified	unclassified
AAADELGVPLYNYLGGFNAK	Bacteria	lca_superkingdom	lca_superkingdom	lca_superkingdom	lca_superkingdom	lca_superkingdom	lca_superkingdom
AAADFAAAELAPVSFVPEK	unclassified	unclassified	unclassified	unclassified	unclassified	unclassified	unclassified
AAADFVATPTK	unclassified	unclassified	unclassified	unclassified	unclassified	unclassified	unclassified
AAADKFLETK	Bacteria	Firmicutes	Clostridia	Clostridiales	lca_order	lca_order	lca_order
AAADKFLETKDDTK	Bacteria	Firmicutes	Clostridia	Clostridiales	lca_order	lca_order	lca_order
AAADKLLPSTLELGGK	Bacteria	Firmicutes	lca_phylum	lca_phylum	lca_phylum	lca_phylum	lca_phylum
AAADLLVLAYHR	Bacteria	lca_superkingdom	lca_superkingdom	lca_superkingdom	lca_superkingdom	lca_superkingdom	lca_superkingdom
AAADQTDTALYVLAR	Bacteria	Firmicutes	Clostridia	Clostridiales	Ruminococcaceae	Ruminococcus	lca_genus
AAADVYMFANDQLEPL	unclassified	unclassified	unclassified	unclassified	unclassified	unclassified	unclassified
AAADVYMFANDQLEPLLK	Bacteria	Firmicutes	Clostridia	Clostridiales	lca_order	lca_order	lca_order
AAADVYMFANDQLEPLLKADALAK	Bacteria	Firmicutes	Clostridia	Clostridiales	lca_order	lca_order	lca_order
AAADYFGLPLYR	Bacteria	Bacteroidetes	Bacteroidia	Bacteroidales	Rikenellaceae	Alistipes	Alistipes putredinis
AAADYLELPLYSYLGGFNTK	Bacteria	lca_superkingdom	lca_superkingdom	lca_superkingdom	lca_superkingdom	lca_superkingdom	lca_superkingdom
AAADYLEVPLYSYLGGFNTK	root	root	root	root	root	root	root
AAAEAAEAAEGAEE	Bacteria	Actinobacteria	Coriobacteriia	Coriobacteriales	Coriobacteriaceae	Collinsella	lca_genus
AAAEADLAQER	Bacteria	Firmicutes	Clostridia	Clostridiales	Ruminococcaceae	lca_family	lca_family
AAAEAGDKAAAAADTSAADKPADEGKAE	Bacteria	Actinobacteria	Actinobacteria	Bifidobacteriales	Bifidobacteriaceae	Bifidobacterium	lca_genus
AAAEALGLPLYQYLGGFNAK	Bacteria	Firmicutes	Clostridia	Clostridiales	Eubacteriaceae	Eubacterium	lca_genus
AAAEAYFGK	Bacteria	lca_superkingdom	lca_superkingdom	lca_superkingdom	lca_superkingdom	lca_superkingdom	lca_superkingdom
AAAEEAVEDVAENAEETADEDAFK	Bacteria	Firmicutes	Clostridia	Clostridiales	lca_order	lca_order	lca_order
AAAEEAVEDVVEETVEETAEEAVK	unclassified	unclassified	unclassified	unclassified	unclassified	unclassified	unclassified
AAAEELGLPLFQYLGGVNAK	Bacteria	Firmicutes	Clostridia	lca_class	lca_class	lca_class	lca_class
AAAEGALGLAEK	unclassified	unclassified	unclassified	unclassified	unclassified	unclassified	unclassified
AAAEGALGLAR	unclassified	unclassified	unclassified	unclassified	unclassified	unclassified	unclassified
AAAEGGFDLTGAELCDPTSYPEFDAMVAK	Bacteria	Firmicutes	Clostridia	Clostridiales	Ruminococcaceae	lca_family	lca_family
AAAEGYKVDVR	Bacteria	Firmicutes	Clostridia	Clostridiales	lca_order	lca_order	lca_order
AAAEKEDVKADMDVADLCAALEK	Bacteria	Firmicutes	Clostridia	Clostridiales	lca_order	lca_order	lca_order
AAAELALLSGQKPLLTK	Bacteria	Firmicutes	lca_phylum	lca_phylum	lca_phylum	lca_phylum	lca_phylum
AAAELLATYDQER	Bacteria	Firmicutes	Clostridia	Clostridiales	lca_order	lca_order	lca_order
AAAEMLDYEGSGQSVMEMSHR	Bacteria	Firmicutes	Clostridia	Clostridiales	lca_order	lca_order	lca_order
AAAENLVPNSTGAAK	Bacteria	lca_superkingdom	lca_superkingdom	lca_superkingdom	lca_superkingdom	lca_superkingdom	lca_superkingdom
AAAEQELGRLEGELK	Bacteria	Firmicutes	Clostridia	Clostridiales	Ruminococcaceae	lca_family	lca_family
AAAEQELTRLEDELKAK	Bacteria	Firmicutes	Clostridia	Clostridiales	Ruminococcaceae	Faecalibacterium	Faecalibacterium prausnitzii
AAAESALAEAK	Bacteria	Actinobacteria	Coriobacteriia	lca_class	lca_class	lca_class	lca_class
AAAESMLPTTTGAAK	Bacteria	Firmicutes	lca_phylum	lca_phylum	lca_phylum	lca_phylum	lca_phylum
AAAEVAGLVNATGSDAR	Bacteria	Firmicutes	Clostridia	Clostridiales	lca_order	lca_order	lca_order
AAAEVAGLVSASGSDAR	Bacteria	Firmicutes	Clostridia	Clostridiales	Lachnospiraceae	lca_family	lca_family
AAAEVALKDALSTLSK	Bacteria	Firmicutes	Clostridia	Clostridiales	lca_order	lca_order	lca_order
AAAEVALKDAVSTLSK	Bacteria	Firmicutes	Clostridia	Clostridiales	lca_order	lca_order	lca_order
AAAEVATEVVDAVK	Bacteria	Firmicutes	Clostridia	Clostridiales	Ruminococcaceae	lca_family	lca_family
AAAEVLAANGVK	Bacteria	Firmicutes	Clostridia	Clostridiales	Ruminococcaceae	lca_family	lca_family
AAAFANPELTVLNFEEGK	Bacteria	Firmicutes	Negativicutes	Acidaminococcales	Acidaminococcaceae	Phascolarctobacterium	Phascolarctobacterium faecium
AAAFGFR	root	root	root	root	root	root	root
AAAFLASDGAR	Bacteria	Firmicutes	Clostridia	Clostridiales	lca_order	lca_order	lca_order
AAAGAAGAVAVK	Bacteria	Firmicutes	Clostridia	Clostridiales	Ruminococcaceae	Faecalibacterium	Faecalibacterium prausnitzii
AAAGAAPAAAPAAPR	unclassified	unclassified	unclassified	unclassified	unclassified	unclassified	unclassified
AAAGAFGGTMADQWK	Bacteria	Firmicutes	Clostridia	Clostridiales	lca_order	lca_order	lca_order
AAAGAFTDAVDLGSDLEFGK	Bacteria	Bacteroidetes	Bacteroidia	Bacteroidales	Bacteroidaceae	Bacteroides	Bacteroides dorei
AAAGAGAEAAEEKDEFDVELTEVGPNK	Bacteria	Firmicutes	Clostridia	Clostridiales	lca_order	lca_order	lca_order
AAAGEQLTEWAHR	Bacteria	Firmicutes	Clostridia	Clostridiales	lca_order	lca_order	lca_order
AAAGEQLTQWANR	Bacteria	Firmicutes	Clostridia	Clostridiales	lca_order	lca_order	lca_order
AAAGLDPWAQPQAYDNLK	Bacteria	Bacteroidetes	Bacteroidia	Bacteroidales	lca_order	lca_order	lca_order
AAAGNAVAGGYPK	Bacteria	Actinobacteria	Actinobacteria	Bifidobacteriales	Bifidobacteriaceae	Bifidobacterium	lca_genus
AAAGNLLPSSTGAAK	root	root	root	root	root	root	root
AAAGNLVPNTTGAAK	Bacteria	Firmicutes	Clostridia	Clostridiales	lca_order	lca_order	lca_order
AAAGQLPDVLTLPLTEAK	unclassified	unclassified	unclassified	unclassified	unclassified	unclassified	unclassified
AAAGSSSNGSSSSSSNGGSSSSGSGSSSTGAVK	Bacteria	Firmicutes	Clostridia	Clostridiales	Ruminococcaceae	Ruminococcus	Ruminococcus bromii
AAAGVVTEDPDKFAK	Bacteria	Firmicutes	Clostridia	Clostridiales	lca_order	lca_order	lca_order
AAAKEVLGTDDPDEVQK	Bacteria	Firmicutes	Clostridia	Clostridiales	lca_order	lca_order	lca_order
AAALAEVNELLDR	unclassified	unclassified	unclassified	unclassified	unclassified	unclassified	unclassified
AAALDLKTLCPLHGPVLTGDLSK	Bacteria	Firmicutes	Clostridia	Clostridiales	Ruminococcaceae	Faecalibacterium	Faecalibacterium prausnitzii
AAALDLQTLCPLHGPVLTGDLSK	Bacteria	Firmicutes	Clostridia	Clostridiales	Ruminococcaceae	Faecalibacterium	Faecalibacterium prausnitzii
AAALEQLELWADR	Bacteria	lca_superkingdom	lca_superkingdom	lca_superkingdom	lca_superkingdom	lca_superkingdom	lca_superkingdom
AAALEQLELWGER	Bacteria	lca_superkingdom	lca_superkingdom	lca_superkingdom	lca_superkingdom	lca_superkingdom	lca_superkingdom
AAALGGEPSR	unclassified	unclassified	unclassified	unclassified	unclassified	unclassified	unclassified
AAALLEDLHCPFLLNQNSYNLFNR	Bacteria	Firmicutes	Clostridia	Clostridiales	Lachnospiraceae	Roseburia	Roseburia faecis
AAALLSAMETDAVVDVLQMLPK	Bacteria	Firmicutes	Clostridia	Clostridiales	Lachnospiraceae	Dorea	Dorea longicatena
AAALNLVPNSTGAAK	Bacteria	lca_superkingdom	lca_superkingdom	lca_superkingdom	lca_superkingdom	lca_superkingdom	lca_superkingdom
AAALNTLAHSTGAAK	Bacteria	Actinobacteria	Actinobacteria	Bifidobacteriales	Bifidobacteriaceae	Bifidobacterium	lca_genus
AAALNTLPHSTGAAK	Bacteria	lca_superkingdom	lca_superkingdom	lca_superkingdom	lca_superkingdom	lca_superkingdom	lca_superkingdom
AAALQPGEVLLLENLR	Bacteria	Bacteroidetes	lca_phylum	lca_phylum	lca_phylum	lca_phylum	lca_phylum
AAALSLDLPLYR	Bacteria	lca_superkingdom	lca_superkingdom	lca_superkingdom	lca_superkingdom	lca_superkingdom	lca_superkingdom
AAALSMLPTTTGAAR	Bacteria	lca_superkingdom	lca_superkingdom	lca_superkingdom	lca_superkingdom	lca_superkingdom	lca_superkingdom
AAALYAEALYELLK	Bacteria	lca_superkingdom	lca_superkingdom	lca_superkingdom	lca_superkingdom	lca_superkingdom	lca_superkingdom
AAAMEGADFVALLLEGGDPNGVNK	Bacteria	Firmicutes	Clostridia	Clostridiales	lca_order	lca_order	lca_order
AAAMLGKDLADLK	Bacteria	Firmicutes	Clostridia	Clostridiales	lca_order	lca_order	lca_order
AAAMSMLPTTTGAAR	Bacteria	lca_superkingdom	lca_superkingdom	lca_superkingdom	lca_superkingdom	lca_superkingdom	lca_superkingdom
AAAMTEEVAHTMWAAR	Bacteria	Actinobacteria	Actinobacteria	Bifidobacteriales	Bifidobacteriaceae	Bifidobacterium	lca_genus
AAANALELPLYR	root	root	root	root	root	root	root
AAANATGYDVVLGTDSK	Bacteria	Firmicutes	Clostridia	Clostridiales	lca_order	lca_order	lca_order
AAANATGYDVVLGTDSKK	Bacteria	Firmicutes	Clostridia	Clostridiales	lca_order	lca_order	lca_order
AAANATGYDVVLGTGSK	Bacteria	Firmicutes	Clostridia	Clostridiales	lca_order	lca_order	lca_order
AAANATGYDVVLGTGSKK	Bacteria	Firmicutes	Clostridia	Clostridiales	lca_order	lca_order	lca_order
AAANELGLPLFQYLGGVNAK	Bacteria	Firmicutes	Clostridia	Clostridiales	lca_order	lca_order	lca_order
AAANESFGYNDEELVSSDLVGMR	Bacteria	Firmicutes	Clostridia	Clostridiales	lca_order	lca_order	lca_order
AAANESFGYNEDELVSSDLVGMR	Bacteria	Firmicutes	Clostridia	Clostridiales	lca_order	lca_order	lca_order
AAANESYGYNEDQLVSSDLVGMR	Bacteria	Firmicutes	Clostridia	Clostridiales	Ruminococcaceae	Ruminococcus	[Ruminococcus] lactaris
AAANLTDGLVR	Bacteria	Firmicutes	Clostridia	Clostridiales	lca_order	lca_order	lca_order
AAANMPYVLCEYDHAMGNAVGNLK	Bacteria	Firmicutes	Clostridia	Clostridiales	lca_order	lca_order	lca_order
AAANVSTGYK	Bacteria	Actinobacteria	Actinobacteria	Bifidobacteriales	Bifidobacteriaceae	Bifidobacterium	lca_genus
AAANVSTGYKFLPFEVYAR	Bacteria	Actinobacteria	Actinobacteria	Bifidobacteriales	Bifidobacteriaceae	Bifidobacterium	lca_genus
AAANYLDLPLYR	Bacteria	lca_superkingdom	lca_superkingdom	lca_superkingdom	lca_superkingdom	lca_superkingdom	lca_superkingdom
AAAPAAAADAEKSEK	Bacteria	Actinobacteria	Actinobacteria	Bifidobacteriales	Bifidobacteriaceae	Bifidobacterium	Bifidobacterium longum
AAAPAAATAAYSEADVK	Bacteria	Actinobacteria	Actinobacteria	Bifidobacteriales	Bifidobacteriaceae	Bifidobacterium	Bifidobacterium longum
AAAPAAGAGAVK	Bacteria	Firmicutes	Clostridia	Clostridiales	lca_order	lca_order	lca_order
AAAPAAGAGSVK	Bacteria	Firmicutes	Clostridia	Clostridiales	lca_order	lca_order	lca_order
AAAPAASAGSVK	Bacteria	Firmicutes	Clostridia	Clostridiales	Lachnospiraceae	lca_family	lca_family
AAAPAGAGSLKVEAGAAGK	Bacteria	Firmicutes	Clostridia	Clostridiales	lca_order	lca_order	lca_order
AAAPLAAVPAVVGGDLSGWK	Bacteria	Bacteroidetes	Bacteroidia	Bacteroidales	lca_order	lca_order	lca_order
AAAPMLPFMTEDLYR	Bacteria	Firmicutes	Clostridia	Clostridiales	lca_order	lca_order	lca_order
AAAQAALDAANAK	Bacteria	Bacteroidetes	Bacteroidia	Bacteroidales	Bacteroidaceae	Bacteroides	lca_genus
AAAQAALTEALSTLSK	Bacteria	Firmicutes	Clostridia	Clostridiales	lca_order	lca_order	lca_order
AAAQAAVVEAESVMR	Bacteria	Firmicutes	Clostridia	Clostridiales	Lachnospiraceae	lca_family	lca_family
AAAQAQPAEPAKPDDTVK	Bacteria	Firmicutes	Clostridia	Clostridiales	Ruminococcaceae	lca_family	lca_family
AAAQGVTAALR	Bacteria	Bacteroidetes	Bacteroidia	Bacteroidales	Bacteroidaceae	Bacteroides	lca_genus
AAAQNLDGYNEAVAQVMSNNLSAAK	Bacteria	Bacteroidetes	Bacteroidia	Bacteroidales	Rikenellaceae	Alistipes	lca_genus
AAASESFGYNEDALVSSDVLGMR	Bacteria	Firmicutes	Clostridia	Clostridiales	lca_order	lca_order	lca_order
AAASESFGYNEDPLVSSDVLGMK	Bacteria	Firmicutes	Clostridia	Clostridiales	lca_order	lca_order	lca_order
AAASESFGYNEDPLVSSDVLGMR	Bacteria	Firmicutes	Clostridia	Clostridiales	lca_order	lca_order	lca_order
AAASESFGYNEDQLVSSDVLGMR	Bacteria	lca_superkingdom	lca_superkingdom	lca_superkingdom	lca_superkingdom	lca_superkingdom	lca_superkingdom
AAASESFGYNTDPLVSSDVLGMR	Bacteria	Firmicutes	Clostridia	Clostridiales	lca_order	lca_order	lca_order
AAASESYGYNEEQLVSSDLVGMR	Bacteria	Firmicutes	Clostridia	Clostridiales	lca_order	lca_order	lca_order
AAASLPDLR	Bacteria	Bacteroidetes	lca_phylum	lca_phylum	lca_phylum	lca_phylum	lca_phylum
AAASLVVVDSR	Bacteria	Firmicutes	Bacilli	Lactobacillales	lca_order	lca_order	lca_order
AAASNDFAMTPEFVSFTDGLLK	Bacteria	Bacteroidetes	Bacteroidia	Bacteroidales	Bacteroidaceae	Bacteroides	Bacteroides uniformis
AAASQSFGYNEDPLVSSDVLGMK	Bacteria	Firmicutes	Clostridia	Clostridiales	Ruminococcaceae	lca_family	lca_family
AAASSPALTAVVAQSEYANLQR	unclassified	unclassified	unclassified	unclassified	unclassified	unclassified	unclassified
AAASYLDLPLYR	Bacteria	Bacteroidetes	Bacteroidia	Bacteroidales	lca_order	lca_order	lca_order
AAATAADKMR	Bacteria	Firmicutes	Clostridia	Clostridiales	lca_order	lca_order	lca_order
AAATALELPLYR	Bacteria	Firmicutes	Clostridia	Clostridiales	lca_order	lca_order	lca_order
AAATCFAR	cRAP	cRAP	cRAP	cRAP	cRAP	cRAP	cRAP
AAATESFGYNEELLVSSDLVGMR	Bacteria	Firmicutes	Clostridia	Clostridiales	lca_order	lca_order	lca_order
AAATESFGYNTEQLVSSDLVGMR	Bacteria	Firmicutes	Clostridia	Clostridiales	lca_order	lca_order	lca_order
AAATFDELTGVLGLMYNR	Bacteria	Firmicutes	Clostridia	Clostridiales	Ruminococcaceae	lca_family	lca_family
AAATLHDVR	Bacteria	Firmicutes	Clostridia	Clostridiales	lca_order	lca_order	lca_order
AAATSLDLPLYR	Bacteria	Firmicutes	Clostridia	Clostridiales	lca_order	lca_order	lca_order
AAATSLELPLYR	Bacteria	Firmicutes	Clostridia	Clostridiales	lca_order	lca_order	lca_order
AAATSLEVPLYR	Bacteria	Firmicutes	Clostridia	Clostridiales	lca_order	lca_order	lca_order
AAATTNQQTAQLYVK	Bacteria	Firmicutes	Clostridia	Clostridiales	lca_order	lca_order	lca_order
AAATVLDLASNK	unclassified	unclassified	unclassified	unclassified	unclassified	unclassified	unclassified
AAAVAEAEAAK	Bacteria	Actinobacteria	Coriobacteriia	lca_class	lca_class	lca_class	lca_class
AAAVNLVPNSTGAAK	Bacteria	lca_superkingdom	lca_superkingdom	lca_superkingdom	lca_superkingdom	lca_superkingdom	lca_superkingdom
AAAVPTRSYSQVR	Eukaryota	Chordata	Mammalia	Primates	Hominidae	lca_family	lca_family
AAAVSLDLPLYR	Bacteria	Firmicutes	lca_phylum	lca_phylum	lca_phylum	lca_phylum	lca_phylum
AAAYAAEVCSASSAVAAGAADMVCDAANAR	Bacteria	Firmicutes	Clostridia	Clostridiales	Ruminococcaceae	Faecalibacterium	Faecalibacterium prausnitzii
AAAYLDAYMK	Bacteria	Firmicutes	Clostridia	Clostridiales	lca_order	lca_order	lca_order
AAAYLGTVLGK	Bacteria	Firmicutes	Clostridia	Clostridiales	lca_order	lca_order	lca_order
AAAYPEAEELFHR	Bacteria	Firmicutes	Clostridia	Clostridiales	Lachnospiraceae	lca_family	lca_family
AACAGEVDGELVDLR	Bacteria	Firmicutes	Clostridia	Clostridiales	lca_order	lca_order	lca_order
AACAGEVDGEVVDLR	Bacteria	Firmicutes	Clostridia	Clostridiales	lca_order	lca_order	lca_order
AACAGEVNGEVVDLR	Bacteria	Firmicutes	Clostridia	Clostridiales	lca_order	lca_order	lca_order
AACEALK	root	root	root	root	root	root	root
AACEPLLK	Bacteria	lca_superkingdom	lca_superkingdom	lca_superkingdom	lca_superkingdom	lca_superkingdom	lca_superkingdom
AACGNLLPSTTGAAK	Bacteria	Firmicutes	Clostridia	Clostridiales	lca_order	lca_order	lca_order
AACLLPK	Eukaryota	Chordata	Mammalia	lca_class	lca_class	lca_class	lca_class
AACNNADLEVVGLNDLVPVDYMAYMLK	Bacteria	Bacteroidetes	Bacteroidia	Bacteroidales	Rikenellaceae	Alistipes	lca_genus
AACTHADTLEVVGL	unclassified	unclassified	unclassified	unclassified	unclassified	unclassified	unclassified
AADAAAALGEGLQAF	unclassified	unclassified	unclassified	unclassified	unclassified	unclassified	unclassified
AADAAAALGEGLQAFCLPGSVADHR	Bacteria	Firmicutes	Clostridia	Clostridiales	lca_order	lca_order	lca_order
AADAAAALGEGLQAFCLPGSVADHRK	Bacteria	Firmicutes	Clostridia	Clostridiales	lca_order	lca_order	lca_order
AADAAAALGEGLQAFCLPGSVADQR	Bacteria	lca_superkingdom	lca_superkingdom	lca_superkingdom	lca_superkingdom	lca_superkingdom	lca_superkingdom
AADAAAALGEGLQAFCLPGSVADQRK	Bacteria	lca_superkingdom	lca_superkingdom	lca_superkingdom	lca_superkingdom	lca_superkingdom	lca_superkingdom
AADAAAALGEGLQAFCLPGSVADTR	Bacteria	Firmicutes	Clostridia	Clostridiales	lca_order	lca_order	lca_order
AADAAAALGEGLQAFCLPGSVADTRK	Bacteria	Firmicutes	Clostridia	Clostridiales	lca_order	lca_order	lca_order
AADAAAALGEGLQSFCLPGSVADQR	Bacteria	Firmicutes	Clostridia	Clostridiales	lca_order	lca_order	lca_order
AADAAAALGEGLQSFCLPGSVADTR	Bacteria	Firmicutes	Clostridia	Clostridiales	lca_order	lca_order	lca_order
AADAEKPADPAEPKPL	unclassified	unclassified	unclassified	unclassified	unclassified	unclassified	unclassified
AADAEKPADPAEPKPLQTK	unclassified	unclassified	unclassified	unclassified	unclassified	unclassified	unclassified
AADALGEENYQEFLK	Bacteria	Firmicutes	Clostridia	Clostridiales	lca_order	lca_order	lca_order
AADALPGGATFTDVASTR	unclassified	unclassified	unclassified	unclassified	unclassified	unclassified	unclassified
AADAPLGVLAVDALYSPVK	Bacteria	Proteobacteria	Alphaproteobacteria	Rhodospirillales	Rhodospirillaceae	Azospirillum	lca_genus
AADAPLGVLAVDALYSPVKK	Bacteria	Proteobacteria	Alphaproteobacteria	Rhodospirillales	Rhodospirillaceae	Azospirillum	lca_genus
AADAPQTFDKPAATKPGVSQTTLSQTSSER	unclassified	unclassified	unclassified	unclassified	unclassified	unclassified	unclassified
AADATDDLTQSFVTK	unclassified	unclassified	unclassified	unclassified	unclassified	unclassified	unclassified
AADDAAAGVAVPETFK	Bacteria	Firmicutes	Clostridia	Clostridiales	lca_order	lca_order	lca_order
AADDAAGLALSEK	Bacteria	lca_superkingdom	lca_superkingdom	lca_superkingdom	lca_superkingdom	lca_superkingdom	lca_superkingdom
AADDAAGLSLSEK	Bacteria	lca_superkingdom	lca_superkingdom	lca_superkingdom	lca_superkingdom	lca_superkingdom	lca_superkingdom
AADDAAGLTLSEK	Bacteria	lca_superkingdom	lca_superkingdom	lca_superkingdom	lca_superkingdom	lca_superkingdom	lca_superkingdom
AADDANAFKTCDANEDGR	Bacteria	Firmicutes	Clostridia	Clostridiales	Ruminococcaceae	Ruminococcus	Ruminococcus bromii
AADDGVMPQTVEALNHAK	unclassified	unclassified	unclassified	unclassified	unclassified	unclassified	unclassified
AADDTWEPFASGK	Eukaryota	Chordata	Mammalia	lca_class	lca_class	lca_class	lca_class
AADEAVLEMSK	cRAP	cRAP	cRAP	cRAP	cRAP	cRAP	cRAP
AADELGVTYK	Bacteria	Firmicutes	Clostridia	Clostridiales	lca_order	lca_order	lca_order
AADENDALYVPTDNTVAANTGLVDGLCR	unclassified	unclassified	unclassified	unclassified	unclassified	unclassified	unclassified
AADENDALYVPTDNTVAANTGLVDGLCRPAK	Bacteria	Firmicutes	Clostridia	Clostridiales	Ruminococcaceae	Faecalibacterium	Faecalibacterium prausnitzii
AADENDAVYVPTDNTVAANTGLVDGLCRPAK	Bacteria	Firmicutes	Clostridia	Clostridiales	Ruminococcaceae	Faecalibacterium	Faecalibacterium prausnitzii
AADETETADDAEASDADQEAADK	unclassified	unclassified	unclassified	unclassified	unclassified	unclassified	unclassified
AADETLVK	root	root	root	root	root	root	root
AADEVGALLDK	Bacteria	Firmicutes	Clostridia	Clostridiales	lca_order	lca_order	lca_order
AADEYPMNLLYYGK	unclassified	unclassified	unclassified	unclassified	unclassified	unclassified	unclassified
AADEYVK	root	root	root	root	root	root	root
AADFANK	Bacteria	lca_superkingdom	lca_superkingdom	lca_superkingdom	lca_superkingdom	lca_superkingdom	lca_superkingdom
AADFVQGLLDDAVEQGATAK	Bacteria	Firmicutes	Bacilli	Lactobacillales	Streptococcaceae	Streptococcus	lca_genus
AADGEAVEAETEAEPAEK	Bacteria	Firmicutes	Clostridia	Clostridiales	Lachnospiraceae	Lachnospira	lca_genus
AADGEVPYTDEK	Bacteria	Firmicutes	Clostridia	Clostridiales	lca_order	lca_order	lca_order
AADGEYRDLAHPLNSDTR	Bacteria	Firmicutes	Clostridia	Clostridiales	lca_order	lca_order	lca_order
AADGHTYGEPK	unclassified	unclassified	unclassified	unclassified	unclassified	unclassified	unclassified
AADGQTVSGGSLLYR	Bacteria	Firmicutes	Bacilli	Lactobacillales	lca_order	lca_order	lca_order
AADGSNTEAFLGR	Bacteria	Firmicutes	Negativicutes	Veillonellales	Veillonellaceae	Dialister	lca_genus
AADGSYDFVLK	Bacteria	Firmicutes	Clostridia	Clostridiales	Ruminococcaceae	Ruminococcus	lca_genus
AADGTTTTTFTRPDGLEVK	Bacteria	Actinobacteria	Actinobacteria	Bifidobacteriales	Bifidobacteriaceae	Bifidobacterium	lca_genus
AADGYTYYMAEALLDK	Bacteria	lca_superkingdom	lca_superkingdom	lca_superkingdom	lca_superkingdom	lca_superkingdom	lca_superkingdom
AADGYTYYMAEALLDKVLGK	Bacteria	Firmicutes	Clostridia	Clostridiales	lca_order	lca_order	lca_order
AADKDATVLAAVSALDK	Bacteria	Firmicutes	Clostridia	Clostridiales	Ruminococcaceae	Faecalibacterium	Faecalibacterium prausnitzii
AADKNDKNLYYR	Bacteria	Bacteroidetes	Bacteroidia	Bacteroidales	Bacteroidaceae	Bacteroides	lca_genus
AADKPFLMPVEDVFSLTGR	Bacteria	Firmicutes	Clostridia	lca_class	lca_class	lca_class	lca_class
AADKPFLMPVEDVMTLSGR	Bacteria	Firmicutes	Clostridia	Clostridiales	Ruminococcaceae	lca_family	lca_family
AADLAAGSDAVLLR	unclassified	unclassified	unclassified	unclassified	unclassified	unclassified	unclassified
AADLAQYMNNSNGGVVNSSR	Bacteria	Firmicutes	Clostridia	Clostridiales	Ruminococcaceae	lca_family	lca_family
AADLDALHDTVHEM	unclassified	unclassified	unclassified	unclassified	unclassified	unclassified	unclassified
AADLDALHDTVHEMAK	Bacteria	Firmicutes	Clostridia	Clostridiales	lca_order	lca_order	lca_order
AADLDALHDTVHEMAKDEAR	Bacteria	Firmicutes	Clostridia	Clostridiales	lca_order	lca_order	lca_order
AADLEVYAR	unclassified	unclassified	unclassified	unclassified	unclassified	unclassified	unclassified
AADLGGLEK	Bacteria	Firmicutes	Clostridia	Clostridiales	Lachnospiraceae	lca_family	lca_family
AADLGGVEK	Bacteria	Firmicutes	Clostridia	Clostridiales	lca_order	lca_order	lca_order
AADLKDVSRR	Bacteria	Firmicutes	lca_phylum	lca_phylum	lca_phylum	lca_phylum	lca_phylum
AADLLEK	root	root	root	root	root	root	root
AADLLERDAEK	Bacteria	Firmicutes	lca_phylum	lca_phylum	lca_phylum	lca_phylum	lca_phylum
AADLLPVDWDNTTTGKPTFGNNQQR	Bacteria	Bacteroidetes	Bacteroidia	Bacteroidales	Bacteroidaceae	Bacteroides	Bacteroides cellulosilyticus
AADLMQNLLTK	Bacteria	Firmicutes	Clostridia	Clostridiales	Clostridiaceae	lca_family	lca_family
AADLNVLTPVLLGNTADYSELK	Bacteria	Firmicutes	Clostridia	Clostridiales	lca_order	lca_order	lca_order
AADLPVLFFNR	Bacteria	Firmicutes	Clostridia	Clostridiales	lca_order	lca_order	lca_order
AADLSNALR	Bacteria	lca_superkingdom	lca_superkingdom	lca_superkingdom	lca_superkingdom	lca_superkingdom	lca_superkingdom
AADLVAQMTLHEK	Bacteria	Firmicutes	Clostridia	Clostridiales	Ruminococcaceae	lca_family	lca_family
AADMKPQLNDQLK	Bacteria	Firmicutes	Clostridia	Clostridiales	lca_order	lca_order	lca_order
AADMLDSYNFEDR	Bacteria	Firmicutes	Clostridia	Clostridiales	Lachnospiraceae	Roseburia	Roseburia faecis
AADNNAMSDDADADK	Bacteria	Firmicutes	Clostridia	Clostridiales	Ruminococcaceae	Ruminococcus	Ruminococcus bromii
AADNVAALLDK	Bacteria	Firmicutes	Clostridia	Clostridiales	lca_order	lca_order	lca_order
AADPNATCVMCSAMGQQSMVLEALQSGAK	Bacteria	Firmicutes	Clostridia	Clostridiales	Lachnospiraceae	Roseburia	Roseburia faecis
AADPYVVVDSK	unclassified	unclassified	unclassified	unclassified	unclassified	unclassified	unclassified
AADQLGLPYPK	Bacteria	Bacteroidetes	Bacteroidia	Bacteroidales	Rikenellaceae	Alistipes	Alistipes putredinis
AADSELKDK	Bacteria	Firmicutes	Clostridia	Clostridiales	Ruminococcaceae	Faecalibacterium	Faecalibacterium prausnitzii
AADSELKDKTK	Bacteria	Firmicutes	Clostridia	Clostridiales	Ruminococcaceae	Faecalibacterium	Faecalibacterium prausnitzii
AADSSSLSGSNFK	unclassified	unclassified	unclassified	unclassified	unclassified	unclassified	unclassified
AADTLYADLAAR	Bacteria	Firmicutes	Negativicutes	Acidaminococcales	Acidaminococcaceae	Acidaminococcus	Acidaminococcus intestini
AADVAALPYDVVNREEAK	Bacteria	Firmicutes	Clostridia	Clostridiales	lca_order	lca_order	lca_order
AADVDSTWANK	unclassified	unclassified	unclassified	unclassified	unclassified	unclassified	unclassified
AADVETLGDLVQFNK	Bacteria	lca_superkingdom	lca_superkingdom	lca_superkingdom	lca_superkingdom	lca_superkingdom	lca_superkingdom
AADVGADLVGK	root	root	root	root	root	root	root
AADVNPDTR	Bacteria	Firmicutes	Clostridia	Clostridiales	lca_order	lca_order	lca_order
AADVTLLGTEK	Bacteria	Firmicutes	Clostridia	lca_class	lca_class	lca_class	lca_class
AADVYGLNTEQASTFATTNVVYDSVEK	Bacteria	Firmicutes	Clostridia	Clostridiales	Ruminococcaceae	Ruminococcus	lca_genus
AADWVLEHSTLEEK	Bacteria	Firmicutes	Clostridia	Clostridiales	lca_order	lca_order	lca_order
AADYEKLQSSVSSAAAR	Bacteria	Firmicutes	Clostridia	Clostridiales	lca_order	lca_order	lca_order
AADYENTEDLTAALTAAK	Bacteria	Firmicutes	Clostridia	Clostridiales	lca_order	lca_order	lca_order
AADYLASVDLK	Bacteria	Firmicutes	Clostridia	Clostridiales	lca_order	lca_order	lca_order
AADYLDEATRK	Bacteria	Firmicutes	Clostridia	Clostridiales	Clostridiaceae	Clostridium	lca_genus
AADYTMLGDQGEVPVHVLYPDNYDPNR	Bacteria	Firmicutes	Clostridia	Clostridiales	lca_order	lca_order	lca_order
AAEAAGAQEVGDDDLLAK	Bacteria	Firmicutes	Clostridia	Clostridiales	Ruminococcaceae	lca_family	lca_family
AAEAATAVAAVATDAVK	Bacteria	Firmicutes	Clostridia	Clostridiales	Ruminococcaceae	lca_family	lca_family
AAEAAVTTAK	Bacteria	Firmicutes	Clostridia	Clostridiales	Ruminococcaceae	lca_family	lca_family
AAEAAVTTAKK	Bacteria	Firmicutes	Clostridia	Clostridiales	Ruminococcaceae	lca_family	lca_family
AAEAEAAGADFVGAEELVQK	Bacteria	Firmicutes	Clostridia	Clostridiales	Peptostreptococcaceae	Romboutsia	Romboutsia ilealis
AAEAELPVFTVDR	Bacteria	Actinobacteria	Actinobacteria	Bifidobacteriales	Bifidobacteriaceae	Bifidobacterium	lca_genus
AAEAELPVFTVDRNVDVK	Bacteria	Actinobacteria	Actinobacteria	Bifidobacteriales	Bifidobacteriaceae	Bifidobacterium	lca_genus
AAEAELPVFTVDRNVDVKDAEAK	Bacteria	Actinobacteria	Actinobacteria	Bifidobacteriales	Bifidobacteriaceae	Bifidobacterium	lca_genus
AAEAELPVFTVDRNVDVKDAEAKK	Bacteria	Actinobacteria	Actinobacteria	Bifidobacteriales	Bifidobacteriaceae	Bifidobacterium	lca_genus
AAEALMAADPK	Bacteria	lca_superkingdom	lca_superkingdom	lca_superkingdom	lca_superkingdom	lca_superkingdom	lca_superkingdom
AAEALMAADPKLDALLPAGGGGDPLQGALAAVER	Bacteria	Firmicutes	Clostridia	Clostridiales	Lachnospiraceae	Dorea	Dorea longicatena
AAEALMAADPNLDALLPAGGGGDPLQGALAAVER	Bacteria	Firmicutes	Clostridia	Clostridiales	lca_order	lca_order	lca_order
AAEATQLFVEGK	Bacteria	Firmicutes	Clostridia	Clostridiales	Ruminococcaceae	Faecalibacterium	Faecalibacterium prausnitzii
AAEAVAAVEPGK	Bacteria	Actinobacteria	Coriobacteriia	Coriobacteriales	Coriobacteriaceae	Collinsella	lca_genus
AAEAVGNQPEAK	Bacteria	Firmicutes	Clostridia	Clostridiales	lca_order	lca_order	lca_order
AAEAVNGSLSGTK	Bacteria	Firmicutes	Clostridia	Clostridiales	lca_order	lca_order	lca_order
AAEAVVEEVKDAAVK	Bacteria	Firmicutes	Clostridia	Clostridiales	lca_order	lca_order	lca_order
AAEAYFLLAEAK	Bacteria	Bacteroidetes	Bacteroidia	lca_class	lca_class	lca_class	lca_class
AAEDDALPTLALDQLK	unclassified	unclassified	unclassified	unclassified	unclassified	unclassified	unclassified
AAEDFDESLDRVLLPGGESTTQGK	Bacteria	Actinobacteria	Actinobacteria	Bifidobacteriales	Bifidobacteriaceae	Bifidobacterium	lca_genus
AAEDLVNGCTFDNNLPCLAEK	Bacteria	Firmicutes	Clostridia	lca_class	lca_class	lca_class	lca_class
AAEDPDYLWTL	Bacteria	Actinobacteria	Coriobacteriia	Eggerthellales	Eggerthellaceae	lca_family	lca_family
AAEDVMANADATQYDVK	Bacteria	Firmicutes	Clostridia	Clostridiales	Lachnospiraceae	Roseburia	lca_genus
AAEEALAAEQLK	Bacteria	Firmicutes	Clostridia	Clostridiales	lca_order	lca_order	lca_order
AAEEEKTEFDVLLAEAGATK	Bacteria	Firmicutes	Clostridia	Clostridiales	Ruminococcaceae	Faecalibacterium	Faecalibacterium prausnitzii
AAEEFRDK	root	root	root	root	root	root	root
AAEEGKLEEVFGTGTAAVVSPVK	Bacteria	Firmicutes	Clostridia	Clostridiales	Ruminococcaceae	lca_family	lca_family
AAEEGLEYTK	Bacteria	Firmicutes	Clostridia	Clostridiales	lca_order	lca_order	lca_order
AAEEGQAVDKAELEK	unclassified	unclassified	unclassified	unclassified	unclassified	unclassified	unclassified
AAEELEADKYVSLEG	Bacteria	Firmicutes	Clostridia	Clostridiales	lca_order	lca_order	lca_order
AAEELGVTYTAQGPNSESDLADQVNMLNTALAANPVGLGLAACDTSSVQK	Bacteria	Firmicutes	Clostridia	Clostridiales	Lachnospiraceae	Blautia	lca_genus
AAEELGVTYTPQGPNSESDLADQVNMLNTALASNPK	Bacteria	Firmicutes	Clostridia	Clostridiales	Lachnospiraceae	Blautia	lca_genus
AAEELLFHSLTTGASNDLEQATK	Bacteria	Firmicutes	Clostridia	Clostridiales	lca_order	lca_order	lca_order
AAEEPFEDEASEGETEFK	Bacteria	Firmicutes	Clostridia	Clostridiales	lca_order	lca_order	lca_order
AAEESAEELQAAVK	Bacteria	Firmicutes	Clostridia	Clostridiales	lca_order	lca_order	lca_order
AAEESKDELANALK	Bacteria	Firmicutes	Clostridia	Clostridiales	Ruminococcaceae	lca_family	lca_family
AAEESKDELLK	Bacteria	Firmicutes	Clostridia	Clostridiales	Peptostreptococcaceae	Romboutsia	lca_genus
AAEESKLDLVSRPELNVEQLEK	Bacteria	Firmicutes	Clostridia	Clostridiales	Lachnospiraceae	lca_family	lca_family
AAEESLEEVK	root	root	root	root	root	root	root
AAEESLEEVKK	Bacteria	Firmicutes	Clostridia	Clostridiales	lca_order	lca_order	lca_order
AAEEVGLQAASEVFADR	Bacteria	Firmicutes	Clostridia	Clostridiales	lca_order	lca_order	lca_order
AAEEYPMNLGFLGK	Bacteria	Firmicutes	lca_phylum	lca_phylum	lca_phylum	lca_phylum	lca_phylum
AAEFGTVDHLTLSYAADTYALGATTTEPDVNVYDK	unclassified	unclassified	unclassified	unclassified	unclassified	unclassified	unclassified
AAEFLETPEEEKAVPK	Bacteria	Firmicutes	Bacilli	Lactobacillales	Streptococcaceae	Streptococcus	lca_genus
AAEGAATQSVADQEELKK	Bacteria	Bacteroidetes	Bacteroidia	Bacteroidales	Bacteroidaceae	Bacteroides	Bacteroides uniformis
AAEGEKLTVK	Bacteria	Firmicutes	Clostridia	Clostridiales	Oscillospiraceae	Oscillibacter	lca_genus
AAEGGFDLSGAQLVDPEK	Bacteria	Firmicutes	Clostridia	Clostridiales	lca_order	lca_order	lca_order
AAEGGFDLSGAQLVDPEKSDR	Bacteria	Firmicutes	Clostridia	Clostridiales	lca_order	lca_order	lca_order
AAEGGFDLSGAQLVDPETSDR	Bacteria	Firmicutes	Clostridia	Clostridiales	lca_order	lca_order	lca_order
AAEGGFDLSGAQLVDPETSDRTQAYLDK	Bacteria	Firmicutes	Clostridia	Clostridiales	lca_order	lca_order	lca_order
AAEGGFDLSGAQLVDPETSDRTQAYLDKFVELR	Bacteria	Firmicutes	Clostridia	Clostridiales	lca_order	lca_order	lca_order
AAEGMDLDVETSTEYSLYLDHFGR	Bacteria	Firmicutes	Clostridia	Clostridiales	lca_order	lca_order	lca_order
AAEGNLVYLDK	Bacteria	Firmicutes	Clostridia	Clostridiales	Lachnospiraceae	lca_family	lca_family
AAEHPSEKVGEELRK	Bacteria	Firmicutes	lca_phylum	lca_phylum	lca_phylum	lca_phylum	lca_phylum
AAEKAGLEDLKK	Bacteria	Firmicutes	Bacilli	Lactobacillales	Streptococcaceae	Streptococcus	Streptococcus thermophilus
AAEKPVETKPAETK	Bacteria	Firmicutes	Clostridia	Clostridiales	Lachnospiraceae	Blautia	lca_genus
AAEKTAEVKPADEKPVEEK	unclassified	unclassified	unclassified	unclassified	unclassified	unclassified	unclassified
AAEKVADLEGDEKTGANLLLK	Bacteria	Firmicutes	Clostridia	Clostridiales	lca_order	lca_order	lca_order
AAELAFEFLPR	Bacteria	Firmicutes	Clostridia	Clostridiales	lca_order	lca_order	lca_order
AAELALADAYYTTNQAR	Bacteria	Bacteroidetes	Bacteroidia	Bacteroidales	Bacteroidaceae	Bacteroides	lca_genus
AAELAQLHTAYR	Bacteria	Firmicutes	Clostridia	Clostridiales	lca_order	lca_order	lca_order
AAELAVEVEK	unclassified	unclassified	unclassified	unclassified	unclassified	unclassified	unclassified
AAELDEEERFPMETVEK	Bacteria	Firmicutes	Clostridia	Clostridiales	lca_order	lca_order	lca_order
AAELDEKEEFTQNAR	Bacteria	Firmicutes	Clostridia	Clostridiales	lca_order	lca_order	lca_order
AAELEDLLHNK	Bacteria	lca_superkingdom	lca_superkingdom	lca_superkingdom	lca_superkingdom	lca_superkingdom	lca_superkingdom
AAELEQEYQQHLQSLR	Bacteria	Firmicutes	Clostridia	Clostridiales	Ruminococcaceae	lca_family	lca_family
AAELEQEYQQHLQSLRDERDTLLR	Bacteria	Firmicutes	Clostridia	Clostridiales	Ruminococcaceae	lca_family	lca_family
AAELGDALTLK	unclassified	unclassified	unclassified	unclassified	unclassified	unclassified	unclassified
AAELGLVAADLDGAK	Bacteria	Firmicutes	Clostridia	Clostridiales	lca_order	lca_order	lca_order
AAELLAQKLEEK	Bacteria	Firmicutes	Clostridia	Clostridiales	lca_order	lca_order	lca_order
AAELLDLTEFLDR	Bacteria	Actinobacteria	Actinobacteria	lca_class	lca_class	lca_class	lca_class
AAELLDLTEYLDR	Bacteria	Actinobacteria	Actinobacteria	Bifidobacteriales	Bifidobacteriaceae	Bifidobacterium	lca_genus
AAELLDLTEYLDRKPK	Bacteria	Actinobacteria	Actinobacteria	Bifidobacteriales	Bifidobacteriaceae	Bifidobacterium	lca_genus
AAELLGEAGEKADKLR	Bacteria	Firmicutes	Clostridia	Clostridiales	lca_order	lca_order	lca_order
AAELLLEDYDTLK	Bacteria	Firmicutes	Clostridia	Clostridiales	lca_order	lca_order	lca_order
AAELMYNYLLNHSK	unclassified	unclassified	unclassified	unclassified	unclassified	unclassified	unclassified
AAELPEALR	Bacteria	lca_superkingdom	lca_superkingdom	lca_superkingdom	lca_superkingdom	lca_superkingdom	lca_superkingdom
AAELPEALRK	Bacteria	Firmicutes	lca_phylum	lca_phylum	lca_phylum	lca_phylum	lca_phylum
AAELQTER	root	root	root	root	root	root	root
AAELQYGELPK	Bacteria	lca_superkingdom	lca_superkingdom	lca_superkingdom	lca_superkingdom	lca_superkingdom	lca_superkingdom
AAELQYGVLPNLQK	Bacteria	Firmicutes	Clostridia	Clostridiales	lca_order	lca_order	lca_order
AAELYAK	root	root	root	root	root	root	root
AAELYAKDHPGFKVDVSELKSDDLETR	Bacteria	Firmicutes	Clostridia	Clostridiales	Lachnospiraceae	lca_family	lca_family
AAELYDLEATELQK	Bacteria	Firmicutes	Clostridia	Clostridiales	Lachnospiraceae	Dorea	Dorea longicatena
AAEMAATCTDPVR	Bacteria	Firmicutes	Clostridia	Clostridiales	lca_order	lca_order	lca_order
AAEMAATCTDPVRK	Bacteria	Firmicutes	Clostridia	Clostridiales	lca_order	lca_order	lca_order
AAEMAVAAAK	Bacteria	Firmicutes	lca_phylum	lca_phylum	lca_phylum	lca_phylum	lca_phylum
AAENFGCEVK	Bacteria	Firmicutes	Clostridia	Clostridiales	Lachnospiraceae	lca_family	lca_family
AAEPYPEVEVVGLELKYPQGAEK	Bacteria	Firmicutes	Clostridia	Clostridiales	lca_order	lca_order	lca_order
AAEQGRADDTPEALAK	Bacteria	Actinobacteria	Actinobacteria	Bifidobacteriales	Bifidobacteriaceae	Bifidobacterium	lca_genus
AAEQLGEENLPK	Bacteria	Firmicutes	Clostridia	Clostridiales	lca_order	lca_order	lca_order
AAESGEVVEGDVTEFNK	Bacteria	Firmicutes	Clostridia	Clostridiales	Ruminococcaceae	Faecalibacterium	Faecalibacterium prausnitzii
AAESVLMELVK	Bacteria	lca_superkingdom	lca_superkingdom	lca_superkingdom	lca_superkingdom	lca_superkingdom	lca_superkingdom
AAESVLMELVR	Bacteria	Firmicutes	lca_phylum	lca_phylum	lca_phylum	lca_phylum	lca_phylum
AAESVLVVVSGR	Bacteria	Firmicutes	Clostridia	Clostridiales	Ruminococcaceae	Faecalibacterium	Faecalibacterium prausnitzii
AAEVALVGTEK	root	root	root	root	root	root	root
AAEVFVLCVK	Bacteria	Firmicutes	Clostridia	Clostridiales	lca_order	lca_order	lca_order
AAEVLEFNPTLEENNR	Bacteria	Firmicutes	Clostridia	Clostridiales	Lachnospiraceae	lca_family	lca_family
AAEVLEFNPTLEENNRYVELMDLVK	Bacteria	Firmicutes	Clostridia	Clostridiales	Lachnospiraceae	lca_family	lca_family
AAEVPEALR	Bacteria	lca_superkingdom	lca_superkingdom	lca_superkingdom	lca_superkingdom	lca_superkingdom	lca_superkingdom
AAEVPEALRK	Bacteria	lca_superkingdom	lca_superkingdom	lca_superkingdom	lca_superkingdom	lca_superkingdom	lca_superkingdom
AAEVQDAELEVNGK	Bacteria	Firmicutes	Clostridia	Clostridiales	lca_order	lca_order	lca_order
AAEVQDAELEVNGKK	Bacteria	Firmicutes	Clostridia	Clostridiales	lca_order	lca_order	lca_order
AAEVSGDFAALMDLCNK	Bacteria	Bacteroidetes	Bacteroidia	Bacteroidales	Bacteroidaceae	Bacteroides	lca_genus
AAEVSSDSFSVTPEFTDDANNALK	unclassified	unclassified	unclassified	unclassified	unclassified	unclassified	unclassified
AAEVTDALDPEKHYADYK	Bacteria	Firmicutes	Bacilli	Lactobacillales	Streptococcaceae	Lactococcus	Lactococcus lactis
AAEWLLK	root	root	root	root	root	root	root
AAEWLLKEK	Bacteria	Firmicutes	Clostridia	Clostridiales	lca_order	lca_order	lca_order
AAEWLNAYTTAK	Bacteria	Firmicutes	Clostridia	Clostridiales	lca_order	lca_order	lca_order
AAEYATLQNNVTSAAR	Bacteria	Firmicutes	Clostridia	Clostridiales	Lachnospiraceae	lca_family	lca_family
AAEYKELQNGLASAAAR	Bacteria	Firmicutes	Clostridia	Clostridiales	lca_order	lca_order	lca_order
AAEYLEEPLDR	Bacteria	Firmicutes	Clostridia	Clostridiales	Ruminococcaceae	lca_family	lca_family
AAEYLEEPLDRLK	Bacteria	Firmicutes	Clostridia	Clostridiales	Ruminococcaceae	lca_family	lca_family
AAEYLEEPLER	Bacteria	Firmicutes	Clostridia	Clostridiales	Ruminococcaceae	lca_family	lca_family
AAEYPVDK	Bacteria	lca_superkingdom	lca_superkingdom	lca_superkingdom	lca_superkingdom	lca_superkingdom	lca_superkingdom
AAEYPVDKVAELTTVDAEDLK	Bacteria	Actinobacteria	Coriobacteriia	lca_class	lca_class	lca_class	lca_class
AAEYPVDKVAELTTVDAEDLKR	Bacteria	Actinobacteria	Coriobacteriia	lca_class	lca_class	lca_class	lca_class
AAEYRELQNSVSSAAAR	Bacteria	Firmicutes	Clostridia	Clostridiales	lca_order	lca_order	lca_order
AAFAQFGETLEGAAEALWQYNK	Bacteria	Firmicutes	Clostridia	Clostridiales	Lachnospiraceae	Roseburia	Roseburia faecis
AAFDDALAELDTLSEESYK	Eukaryota	lca_superkingdom	lca_superkingdom	lca_superkingdom	lca_superkingdom	lca_superkingdom	lca_superkingdom
AAFDEAK	root	root	root	root	root	root	root
AAFDEAKATK	Bacteria	lca_superkingdom	lca_superkingdom	lca_superkingdom	lca_superkingdom	lca_superkingdom	lca_superkingdom
AAFDEFMATK	Bacteria	Firmicutes	Clostridia	Clostridiales	Ruminococcaceae	Faecalibacterium	Faecalibacterium prausnitzii
AAFDGTDFELMETQYGEGDAAK	Bacteria	Firmicutes	Clostridia	Clostridiales	lca_order	lca_order	lca_order
AAFDHNYASR	Bacteria	Bacteroidetes	Bacteroidia	Bacteroidales	Bacteroidaceae	Bacteroides	lca_genus
AAFDKFMETK	Bacteria	Firmicutes	Clostridia	Clostridiales	lca_order	lca_order	lca_order
AAFDVVANR	Bacteria	Firmicutes	Clostridia	Clostridiales	Ruminococcaceae	Ruminococcus	Ruminococcus bromii
AAFEADPELK	Bacteria	Firmicutes	Clostridia	Clostridiales	Lachnospiraceae	lca_family	lca_family
AAFEALDQNTVR	Bacteria	Firmicutes	Clostridia	Clostridiales	Ruminococcaceae	lca_family	lca_family
AAFEAVDQETLR	Bacteria	Firmicutes	Clostridia	Clostridiales	Ruminococcaceae	Faecalibacterium	Faecalibacterium prausnitzii
AAFEAVDQETVR	Bacteria	Firmicutes	Clostridia	Clostridiales	Ruminococcaceae	Faecalibacterium	Faecalibacterium prausnitzii
AAFEAVDQSALR	Bacteria	Firmicutes	Clostridia	Clostridiales	Ruminococcaceae	Faecalibacterium	Faecalibacterium prausnitzii
AAFEEAEHAAK	Bacteria	lca_superkingdom	lca_superkingdom	lca_superkingdom	lca_superkingdom	lca_superkingdom	lca_superkingdom
AAFEETFEK	Bacteria	Firmicutes	Clostridia	Clostridiales	Ruminococcaceae	lca_family	lca_family
AAFEGVTGQMVALKR	Bacteria	Firmicutes	Clostridia	Clostridiales	Ruminococcaceae	Faecalibacterium	Faecalibacterium prausnitzii
AAFELFDKLGL	Bacteria	Firmicutes	Clostridia	Clostridiales	lca_order	lca_order	lca_order
AAFEVAALPK	Bacteria	lca_superkingdom	lca_superkingdom	lca_superkingdom	lca_superkingdom	lca_superkingdom	lca_superkingdom
AAFEVGKLPK	Bacteria	lca_superkingdom	lca_superkingdom	lca_superkingdom	lca_superkingdom	lca_superkingdom	lca_superkingdom
AAFFAGQLR	Bacteria	Firmicutes	Clostridia	Clostridiales	lca_order	lca_order	lca_order
AAFGGSGGR	cRAP	cRAP	cRAP	cRAP	cRAP	cRAP	cRAP
AAFGQGSGPLMLDEVQCTGTEASLADCK	Eukaryota	Chordata	Mammalia	Primates	Hominidae	lca_family	lca_family
AAFNEDFLK	Bacteria	Firmicutes	Clostridia	Clostridiales	lca_order	lca_order	lca_order
AAFNEDFLR	Bacteria	Firmicutes	Clostridia	Clostridiales	Lachnospiraceae	Roseburia	Roseburia faecis
AAFNHDVGLPFTK	Bacteria	Firmicutes	Clostridia	Clostridiales	lca_order	lca_order	lca_order
AAFNTNFQER	Bacteria	Bacteroidetes	Bacteroidia	Bacteroidales	Bacteroidaceae	Bacteroides	Bacteroides vulgatus
AAFPLEFLR	Bacteria	Bacteroidetes	Bacteroidia	Bacteroidales	Rikenellaceae	Alistipes	Alistipes putredinis
AAFQNMKDEASDLCYDAK	Bacteria	Firmicutes	Clostridia	Clostridiales	Ruminococcaceae	Ruminococcus	Ruminococcus bromii
AAFQVAALPK	root	root	root	root	root	root	root
AAFTADSKTDFGTQLQK	Bacteria	Firmicutes	Clostridia	Clostridiales	lca_order	lca_order	lca_order
AAFTAQDVK	unclassified	unclassified	unclassified	unclassified	unclassified	unclassified	unclassified
AAFTECCQAADK	Eukaryota	Chordata	Mammalia	Primates	lca_order	lca_order	lca_order
AAFTECCQAADKAACLLPK	Eukaryota	Chordata	Mammalia	Primates	lca_order	lca_order	lca_order
AAFTLAGFFGGAAAWWTMLAFVLNLFR	Bacteria	Bacteroidetes	Bacteroidia	Bacteroidales	Rikenellaceae	Alistipes	Alistipes finegoldii
AAFTPFAPGANPAYGAEQNGLLASLNSVAK	Bacteria	Firmicutes	Clostridia	Clostridiales	Ruminococcaceae	lca_family	lca_family
AAFTSAGMDSSSDWR	unclassified	unclassified	unclassified	unclassified	unclassified	unclassified	unclassified
AAFVLDALR	Bacteria	Firmicutes	Clostridia	Clostridiales	lca_order	lca_order	lca_order
AAFYLFPK	root	root	root	root	root	root	root
AAFYMFPK	root	root	root	root	root	root	root
AAGAAEAAEEKTEFDVELTEVGPNK	Bacteria	Firmicutes	Clostridia	Clostridiales	lca_order	lca_order	lca_order
AAGAAGAAEEEKTEFDVELTEVGPNK	unclassified	unclassified	unclassified	unclassified	unclassified	unclassified	unclassified
AAGAAGADGAAEKDEFDVELTEVGPNK	Bacteria	Firmicutes	Clostridia	Clostridiales	lca_order	lca_order	lca_order
AAGAAGEAAEEKDEFDVELTEVGANK	Bacteria	Firmicutes	Clostridia	Clostridiales	lca_order	lca_order	lca_order
AAGAAGVLRPDK	Bacteria	Firmicutes	Clostridia	Clostridiales	Ruminococcaceae	Faecalibacterium	Faecalibacterium prausnitzii
AAGAAGVLRPDKNTCQVLLGTK	Bacteria	Firmicutes	Clostridia	Clostridiales	Ruminococcaceae	Faecalibacterium	Faecalibacterium prausnitzii
AAGAAGVLRPSK	Bacteria	Firmicutes	Clostridia	Clostridiales	lca_order	lca_order	lca_order
AAGAAVVSTGR	Bacteria	Firmicutes	Clostridia	Clostridiales	lca_order	lca_order	lca_order
AAGADFVGAEDLLPK	Bacteria	Firmicutes	Clostridia	Clostridiales	lca_order	lca_order	lca_order
AAGADFVGEDELVDK	Bacteria	Firmicutes	Bacilli	Lactobacillales	Streptococcaceae	Streptococcus	Streptococcus thermophilus
AAGADFVGGEELLPK	Bacteria	Firmicutes	Clostridia	Clostridiales	Lachnospiraceae	Dorea	lca_genus
AAGADSADNYEK	Bacteria	Firmicutes	Clostridia	Clostridiales	lca_order	lca_order	lca_order
AAGADSADSYEK	Bacteria	Firmicutes	Clostridia	Clostridiales	lca_order	lca_order	lca_order
AAGADYVGAEDLLPK	Bacteria	Firmicutes	Clostridia	Clostridiales	lca_order	lca_order	lca_order
AAGADYVGAEDLLPR	Bacteria	Firmicutes	Clostridia	Clostridiales	lca_order	lca_order	lca_order
AAGADYVGGEELLPK	Bacteria	Firmicutes	Clostridia	Clostridiales	Lachnospiraceae	lca_family	lca_family
AAGADYVGGMDLVEK	Bacteria	Firmicutes	Clostridia	Clostridiales	Ruminococcaceae	Ruminococcus	Ruminococcus bicirculans
AAGAEFVGAEDLLPK	Bacteria	Firmicutes	Clostridia	Clostridiales	lca_order	lca_order	lca_order
AAGAEFVGAEELLPK	Bacteria	Firmicutes	Clostridia	Clostridiales	lca_order	lca_order	lca_order
AAGAEFVGAEELVPK	Bacteria	Firmicutes	Clostridia	Clostridiales	lca_order	lca_order	lca_order
AAGAEFVGGNDMLQK	Bacteria	Firmicutes	Clostridia	Clostridiales	Ruminococcaceae	lca_family	lca_family
AAGAELLCETTLDK	Bacteria	Firmicutes	Clostridia	Clostridiales	lca_order	lca_order	lca_order
AAGAEVSVFTPDTFSADK	unclassified	unclassified	unclassified	unclassified	unclassified	unclassified	unclassified
AAGAFAQLLAR	Bacteria	Proteobacteria	Betaproteobacteria	Burkholderiales	lca_order	lca_order	lca_order
AAGAGAEAAEEKDEFDVELTEVGPNK	Bacteria	Firmicutes	Clostridia	Clostridiales	lca_order	lca_order	lca_order
AAGAGEAAAEEKDEFDVELTEVGANK	Bacteria	Firmicutes	Clostridia	Clostridiales	lca_order	lca_order	lca_order
AAGAGSVKVEASVPGK	Bacteria	Firmicutes	Clostridia	Clostridiales	lca_order	lca_order	lca_order
AAGAGVLHK	Bacteria	Actinobacteria	Actinobacteria	Bifidobacteriales	Bifidobacteriaceae	Bifidobacterium	lca_genus
AAGASAQVLGQEGK	Bacteria	lca_superkingdom	lca_superkingdom	lca_superkingdom	lca_superkingdom	lca_superkingdom	lca_superkingdom
AAGATVVSVTHAAGSALTK	Bacteria	Firmicutes	Clostridia	Clostridiales	lca_order	lca_order	lca_order
AAGCFDSVDTQLAGLGELADVQQLYLDHTK	Bacteria	Firmicutes	Clostridia	Clostridiales	Ruminococcaceae	lca_family	lca_family
AAGCNALCVYLGNFGPELSETLLAK	Bacteria	Firmicutes	Clostridia	Clostridiales	lca_order	lca_order	lca_order
AAGCNALCVYLGNFGPELSETMLAK	Bacteria	Firmicutes	Clostridia	Clostridiales	Lachnospiraceae	Roseburia	Roseburia faecis
AAGCTALLALGGGSPMDVAK	Bacteria	Firmicutes	Clostridia	Clostridiales	lca_order	lca_order	lca_order
AAGDHADDLGYMPFPLTVK	unclassified	unclassified	unclassified	unclassified	unclassified	unclassified	unclassified
AAGDMYLFK	Bacteria	Bacteroidetes	Bacteroidia	Bacteroidales	Prevotellaceae	Prevotella	lca_genus
AAGDTPYVVGK	Bacteria	Firmicutes	Clostridia	Clostridiales	lca_order	lca_order	lca_order
AAGDTPYVVGR	Bacteria	Firmicutes	Clostridia	Clostridiales	lca_order	lca_order	lca_order
AAGDVPTQELMAASDK	unclassified	unclassified	unclassified	unclassified	unclassified	unclassified	unclassified
AAGEAAQSEVHPLTDV	unclassified	unclassified	unclassified	unclassified	unclassified	unclassified	unclassified
AAGEAAQSEVHPLTDVR	unclassified	unclassified	unclassified	unclassified	unclassified	unclassified	unclassified
AAGEGDAYFDDVR	Bacteria	Firmicutes	Clostridia	Clostridiales	Lachnospiraceae	Roseburia	lca_genus
AAGENLYYLPGQALAQELDFDLLK	Bacteria	Firmicutes	Bacilli	Lactobacillales	Streptococcaceae	Streptococcus	lca_genus
AAGETPYVVGHLEAGEK	Bacteria	Firmicutes	Clostridia	Clostridiales	lca_order	lca_order	lca_order
AAGETPYVVGR	Bacteria	Firmicutes	Clostridia	Clostridiales	lca_order	lca_order	lca_order
AAGEVEALDGVTGR	Bacteria	Actinobacteria	Actinobacteria	Actinomycetales	Actinomycetaceae	lca_family	lca_family
AAGEVEALDGVTGRYPK	Bacteria	Actinobacteria	Actinobacteria	Actinomycetales	Actinomycetaceae	lca_family	lca_family
AAGEVLTEER	Bacteria	Firmicutes	Clostridia	Clostridiales	lca_order	lca_order	lca_order
AAGFDKLVAEAQSQVDAFMATNK	Bacteria	Firmicutes	Clostridia	Clostridiales	Ruminococcaceae	lca_family	lca_family
AAGFHALTDGEFR	Bacteria	Firmicutes	Clostridia	Clostridiales	lca_order	lca_order	lca_order
AAGFLTR	root	root	root	root	root	root	root
AAGGAAGSVELNAPMPGK	Bacteria	Firmicutes	Clostridia	Clostridiales	Lachnospiraceae	Roseburia	lca_genus
AAGGAVCEQPLGLECR	Eukaryota	Chordata	Mammalia	Primates	lca_order	lca_order	lca_order
AAGGHLCQQPK	Eukaryota	Chordata	Mammalia	Primates	lca_order	lca_order	lca_order
AAGGLNAAETKPQAK	Bacteria	Proteobacteria	Betaproteobacteria	Burkholderiales	lca_order	lca_order	lca_order
AAGGLSTVEDMEK	Bacteria	Firmicutes	Clostridia	Clostridiales	Ruminococcaceae	lca_family	lca_family
AAGGMDDGGFGTSFEK	Bacteria	Firmicutes	Clostridia	Clostridiales	lca_order	lca_order	lca_order
AAGGNKLAVLK	Bacteria	lca_superkingdom	lca_superkingdom	lca_superkingdom	lca_superkingdom	lca_superkingdom	lca_superkingdom
AAGGNLLPSSTGAAK	root	root	root	root	root	root	root
AAGGSDDWAYDQGLR	unclassified	unclassified	unclassified	unclassified	unclassified	unclassified	unclassified
AAGGSNYMYDLNDAELNQLLLDAR	Bacteria	Firmicutes	Clostridia	Clostridiales	Oscillospiraceae	Oscillibacter	lca_genus
AAGGTADLVHAADFTAER	Bacteria	Actinobacteria	Coriobacteriia	Eggerthellales	Eggerthellaceae	Eggerthella	Eggerthella lenta
AAGGTNKLNGLVMLPK	Bacteria	Firmicutes	Clostridia	Clostridiales	lca_order	lca_order	lca_order
AAGGTVGDSLLEMDYLDYANK	Bacteria	Firmicutes	Clostridia	Clostridiales	Lachnospiraceae	lca_family	lca_family
AAGGVLLVTTK	Bacteria	lca_superkingdom	lca_superkingdom	lca_superkingdom	lca_superkingdom	lca_superkingdom	lca_superkingdom
AAGHNTNVGDEGGFAPNLK	Bacteria	Proteobacteria	Alphaproteobacteria	lca_class	lca_class	lca_class	lca_class
AAGHPTATALLVTNGDDLPEMSVVAAGDTAVGVPLLK	Bacteria	Firmicutes	Clostridia	Clostridiales	Ruminococcaceae	Faecalibacterium	Faecalibacterium prausnitzii
AAGHPTATALLVTNGDDMGELK	Bacteria	Firmicutes	Clostridia	Clostridiales	Ruminococcaceae	Faecalibacterium	Faecalibacterium prausnitzii
AAGKGDLKLYAQDADGCPLDLK	Eukaryota	Chordata	Mammalia	lca_class	lca_class	lca_class	lca_class
AAGKGNYVAEGLK	Bacteria	Firmicutes	Clostridia	Clostridiales	lca_order	lca_order	lca_order
AAGKPDAEEDGSPAALK	Bacteria	Actinobacteria	Actinobacteria	Bifidobacteriales	Bifidobacteriaceae	Bifidobacterium	lca_genus
AAGLAEAR	Bacteria	lca_superkingdom	lca_superkingdom	lca_superkingdom	lca_superkingdom	lca_superkingdom	lca_superkingdom
AAGLALTDTFVK	Bacteria	Bacteroidetes	Bacteroidia	Bacteroidales	Rikenellaceae	Alistipes	lca_genus
AAGLDALHDTVHEMAK	Bacteria	lca_superkingdom	lca_superkingdom	lca_superkingdom	lca_superkingdom	lca_superkingdom	lca_superkingdom
AAGLDALHDTVHEMAR	Bacteria	lca_superkingdom	lca_superkingdom	lca_superkingdom	lca_superkingdom	lca_superkingdom	lca_superkingdom
AAGLDALHDTVHEMARDEAR	Bacteria	lca_superkingdom	lca_superkingdom	lca_superkingdom	lca_superkingdom	lca_superkingdom	lca_superkingdom
AAGLDEQENWHEGKENLR	Eukaryota	Chordata	Mammalia	Primates	lca_order	lca_order	lca_order
AAGLDLETLCPLHGPVLK	Bacteria	Firmicutes	Clostridia	Clostridiales	lca_order	lca_order	lca_order
AAGLDLQTLCPLHGPVLK	Bacteria	lca_superkingdom	lca_superkingdom	lca_superkingdom	lca_superkingdom	lca_superkingdom	lca_superkingdom
AAGLDTASGEPNK	Bacteria	Firmicutes	lca_phylum	lca_phylum	lca_phylum	lca_phylum	lca_phylum
AAGLDTASGEPNKKK	Bacteria	Firmicutes	lca_phylum	lca_phylum	lca_phylum	lca_phylum	lca_phylum
AAGLDTASGVPNK	Bacteria	Firmicutes	Clostridia	Clostridiales	Ruminococcaceae	lca_family	lca_family
AAGLDTASGVPNKNK	Bacteria	Firmicutes	Clostridia	Clostridiales	Ruminococcaceae	lca_family	lca_family
AAGLDTASGVPNKNKVGSLTLAQAEELAK	Bacteria	Firmicutes	Clostridia	Clostridiales	Ruminococcaceae	lca_family	lca_family
AAGLDVYK	Bacteria	lca_superkingdom	lca_superkingdom	lca_superkingdom	lca_superkingdom	lca_superkingdom	lca_superkingdom
AAGLENFLHVR	Bacteria	Bacteroidetes	Bacteroidia	Bacteroidales	lca_order	lca_order	lca_order
AAGLENLLALR	Bacteria	lca_superkingdom	lca_superkingdom	lca_superkingdom	lca_superkingdom	lca_superkingdom	lca_superkingdom
AAGLENVLALR	Bacteria	lca_superkingdom	lca_superkingdom	lca_superkingdom	lca_superkingdom	lca_superkingdom	lca_superkingdom
AAGLHSETDEDWFYT	unclassified	unclassified	unclassified	unclassified	unclassified	unclassified	unclassified
AAGLHSETDEDWFYTSLTAGETYFVDLR	Bacteria	Firmicutes	Clostridia	Clostridiales	lca_order	lca_order	lca_order
AAGLKPDAVVLVATVK	Bacteria	Firmicutes	Clostridia	Clostridiales	Lachnospiraceae	lca_family	lca_family
AAGLLAEELNADTLMLLTSVEK	Bacteria	Firmicutes	Clostridia	Clostridiales	lca_order	lca_order	lca_order
AAGLNTASGKPNK	Bacteria	Firmicutes	Clostridia	Clostridiales	Ruminococcaceae	Faecalibacterium	Faecalibacterium prausnitzii
AAGLNTASGKPNKEK	Bacteria	Firmicutes	Clostridia	Clostridiales	Ruminococcaceae	Faecalibacterium	Faecalibacterium prausnitzii
AAGLPEVFVQDNQSASK	Bacteria	Firmicutes	Clostridia	Clostridiales	lca_order	lca_order	lca_order
AAGLPLLFFNR	unclassified	unclassified	unclassified	unclassified	unclassified	unclassified	unclassified
AAGLQLLNSSGAPGSGAELR	Bacteria	Bacteroidetes	Bacteroidia	Bacteroidales	Bacteroidaceae	Bacteroides	lca_genus
AAGLQLTPNSTGAGGSSK	Bacteria	Bacteroidetes	Bacteroidia	Bacteroidales	Rikenellaceae	Alistipes	lca_genus
AAGLSDVVFDR	Bacteria	lca_superkingdom	lca_superkingdom	lca_superkingdom	lca_superkingdom	lca_superkingdom	lca_superkingdom
AAGLSVTPTTAAPSAPK	Bacteria	Bacteroidetes	Bacteroidia	Bacteroidales	Rikenellaceae	Alistipes	Alistipes putredinis
AAGLTAVVFDR	Bacteria	lca_superkingdom	lca_superkingdom	lca_superkingdom	lca_superkingdom	lca_superkingdom	lca_superkingdom
AAGLTDKDLPTTWDQLLEVAK	Bacteria	Actinobacteria	Actinobacteria	Bifidobacteriales	Bifidobacteriaceae	Bifidobacterium	Bifidobacterium longum
AAGLTDKDLPTTWDQLLEVAKK	Bacteria	Actinobacteria	Actinobacteria	Bifidobacteriales	Bifidobacteriaceae	Bifidobacterium	Bifidobacterium longum
AAGLVGMGGAGFPTGLK	Bacteria	Firmicutes	lca_phylum	lca_phylum	lca_phylum	lca_phylum	lca_phylum
AAGLVGMGGAGFPTGVK	Bacteria	Firmicutes	Clostridia	Clostridiales	lca_order	lca_order	lca_order
AAGNADLLGVGFDK	Bacteria	Firmicutes	Clostridia	Clostridiales	lca_order	lca_order	lca_order
AAGNAFFELAADAFK	Bacteria	Firmicutes	Clostridia	Clostridiales	Lachnospiraceae	Blautia	lca_genus
AAGNAFFELAAK	Bacteria	Firmicutes	Clostridia	Clostridiales	lca_order	lca_order	lca_order
AAGNGAQLMAK	Bacteria	Firmicutes	Clostridia	Clostridiales	lca_order	lca_order	lca_order
AAGQDDLLAFR	Bacteria	Firmicutes	Clostridia	Clostridiales	Ruminococcaceae	Faecalibacterium	Faecalibacterium prausnitzii
AAGQEWLDTFACGATNGAATEK	Bacteria	Firmicutes	Clostridia	Clostridiales	lca_order	lca_order	lca_order
AAGQEWLDTFAVGATNGAATDK	Bacteria	Firmicutes	Clostridia	Clostridiales	lca_order	lca_order	lca_order
AAGQEWLDTYAVGATNGAATEK	Bacteria	Firmicutes	Clostridia	Clostridiales	lca_order	lca_order	lca_order
AAGSAEFAAK	Bacteria	Firmicutes	Clostridia	Clostridiales	Ruminococcaceae	lca_family	lca_family
AAGSDLEYEVGTMLELPR	Bacteria	Firmicutes	Clostridia	Clostridiales	lca_order	lca_order	lca_order
AAGSDLQYEVGTMLELPR	Bacteria	Firmicutes	Clostridia	Clostridiales	lca_order	lca_order	lca_order
AAGSDMKYEVGTMLELPR	Bacteria	Firmicutes	Clostridia	Clostridiales	lca_order	lca_order	lca_order
AAGSDMKYLVGTMLELPR	Bacteria	Firmicutes	Clostridia	Clostridiales	lca_order	lca_order	lca_order
AAGSDNVMLLSDR	Bacteria	Firmicutes	Clostridia	Clostridiales	lca_order	lca_order	lca_order
AAGSNLEYEVGTMLELPR	Bacteria	Firmicutes	Clostridia	Clostridiales	Lachnospiraceae	Blautia	lca_genus
AAGSNSESLYTLVDK	Bacteria	Bacteroidetes	Bacteroidia	Bacteroidales	Bacteroidaceae	Bacteroides	lca_genus
AAGTDQDELLEEHDA	Bacteria	Actinobacteria	Actinobacteria	Bifidobacteriales	Bifidobacteriaceae	Bifidobacterium	Bifidobacterium animalis
AAGTDYEHVLK	Bacteria	Firmicutes	Clostridia	Clostridiales	Lachnospiraceae	lca_family	lca_family
AAGTGDWDGVVTAFVDGWAK	unclassified	unclassified	unclassified	unclassified	unclassified	unclassified	unclassified
AAGTTAGEEMKK	Bacteria	Firmicutes	Clostridia	Clostridiales	lca_order	lca_order	lca_order
AAGVDLTSSERPGTVGSLR	Bacteria	Bacteroidetes	Bacteroidia	Bacteroidales	Bacteroidaceae	Bacteroides	lca_genus
AAGVEKGSGTPNSVK	Bacteria	Firmicutes	Bacilli	Lactobacillales	Streptococcaceae	Streptococcus	lca_genus
AAGVEKGTENPLTHK	Bacteria	Actinobacteria	Actinobacteria	Bifidobacteriales	Bifidobacteriaceae	Bifidobacterium	lca_genus
AAGVNLFSNSSQPGAYGSR	Bacteria	Bacteroidetes	Bacteroidia	Bacteroidales	lca_order	lca_order	lca_order
AAGVPCLADGGLHYSGDLAK	Bacteria	Actinobacteria	Actinobacteria	Bifidobacteriales	Bifidobacteriaceae	lca_family	lca_family
AAGVQLTSNNRPGELGDVR	Bacteria	Bacteroidetes	Bacteroidia	Bacteroidales	Bacteroidaceae	Bacteroides	lca_genus
AAGVSCVLAETFAR	Bacteria	Firmicutes	Clostridia	Clostridiales	lca_order	lca_order	lca_order
AAGVSVLTDGGAPGAGATLR	Bacteria	Bacteroidetes	Bacteroidia	Bacteroidales	lca_order	lca_order	lca_order
AAGVSVQNVSGTFGTAPK	Bacteria	Bacteroidetes	lca_phylum	lca_phylum	lca_phylum	lca_phylum	lca_phylum
AAGVVGMGGAGFPTGVK	Bacteria	Firmicutes	Clostridia	Clostridiales	lca_order	lca_order	lca_order
AAGVVLEDWR	unclassified	unclassified	unclassified	unclassified	unclassified	unclassified	unclassified
AAGYDFGGDK	Bacteria	Firmicutes	Clostridia	Clostridiales	lca_order	lca_order	lca_order
AAGYDFGGDKGTAVTNYLVDLFANPNFVMDNNEGSLGLAGLK	Bacteria	Firmicutes	Clostridia	Clostridiales	lca_order	lca_order	lca_order
AAGYDHMPQSLDEFK	Bacteria	Firmicutes	Clostridia	Clostridiales	lca_order	lca_order	lca_order
AAGYDVATPGNHEFDYGMAR	unclassified	unclassified	unclassified	unclassified	unclassified	unclassified	unclassified
AAGYEPGKDVK	Bacteria	lca_superkingdom	lca_superkingdom	lca_superkingdom	lca_superkingdom	lca_superkingdom	lca_superkingdom
AAGYKMTSSVNDTYR	Bacteria	Firmicutes	Clostridia	Clostridiales	Lachnospiraceae	Roseburia	Roseburia inulinivorans
AAGYLSDDLVAQNFDFYGK	Bacteria	Bacteroidetes	Bacteroidia	Bacteroidales	Bacteroidaceae	Bacteroides	lca_genus
AAGYNMVLPDLPAR	Bacteria	Firmicutes	Clostridia	Clostridiales	lca_order	lca_order	lca_order
AAGYNMVSSVNDTYR	Bacteria	Firmicutes	Clostridia	Clostridiales	lca_order	lca_order	lca_order
AAHCLSNTR	unclassified	unclassified	unclassified	unclassified	unclassified	unclassified	unclassified
AAHEAGDTDKLNK	Bacteria	Firmicutes	Clostridia	Clostridiales	Ruminococcaceae	lca_family	lca_family
AAHFTAEPK	Bacteria	Firmicutes	Clostridia	Clostridiales	Ruminococcaceae	lca_family	lca_family
AAHLVGLLPANNLTGPALFEFEQPTAALAAGAEPAK	Bacteria	Firmicutes	Clostridia	Clostridiales	Ruminococcaceae	Faecalibacterium	Faecalibacterium prausnitzii
AAHLVGLLPANNLTGPALFEFEQPTAVLAAGAAPEK	Bacteria	Firmicutes	Clostridia	Clostridiales	Ruminococcaceae	Faecalibacterium	Faecalibacterium prausnitzii
AAHLVGLLPANNLTGPALFEFEQPTAVLSANAEPAK	Bacteria	Firmicutes	Clostridia	Clostridiales	Ruminococcaceae	Faecalibacterium	Faecalibacterium prausnitzii
AAHPLFTYTEPQR	Bacteria	Bacteroidetes	Bacteroidia	Bacteroidales	lca_order	lca_order	lca_order
AAHREGYPEVGLYYEK	Bacteria	Firmicutes	Clostridia	Clostridiales	lca_order	lca_order	lca_order
AAHSVANAVSK	Bacteria	Firmicutes	Negativicutes	Acidaminococcales	Acidaminococcaceae	Phascolarctobacterium	Phascolarctobacterium faecium
AAHTAFDLLTQELR	unclassified	unclassified	unclassified	unclassified	unclassified	unclassified	unclassified
AAHVGGEVLAFVW	Bacteria	Firmicutes	Clostridia	Clostridiales	lca_order	lca_order	lca_order
AAKDSAYYLGAVHEDEPANGAELVK	Bacteria	Firmicutes	Clostridia	Clostridiales	Lachnospiraceae	Dorea	Dorea longicatena
AAKDYFLLVGPPGTGK	Bacteria	Bacteroidetes	Bacteroidia	Bacteroidales	Bacteroidaceae	Bacteroides	lca_genus
AAKEDLEAAK	Bacteria	Bacteroidetes	Bacteroidia	Bacteroidales	Bacteroidaceae	Bacteroides	Bacteroides dorei
AAKEDLEAAKSELKK	Bacteria	Bacteroidetes	Bacteroidia	Bacteroidales	Bacteroidaceae	Bacteroides	Bacteroides dorei
AAKELEELTGR	Bacteria	Firmicutes	Clostridia	Clostridiales	lca_order	lca_order	lca_order
AAKELGVKPMATFVAGALGGVDPSLMGVGPVASTK	Bacteria	Firmicutes	Clostridia	Clostridiales	Lachnospiraceae	lca_family	lca_family
AAKEQGFDQLAR	Bacteria	lca_superkingdom	lca_superkingdom	lca_superkingdom	lca_superkingdom	lca_superkingdom	lca_superkingdom
AAKEYGTPDAK	Bacteria	lca_superkingdom	lca_superkingdom	lca_superkingdom	lca_superkingdom	lca_superkingdom	lca_superkingdom
AAKTPEEFLSLLDAR	Bacteria	Firmicutes	Clostridia	Clostridiales	Ruminococcaceae	Ruminococcus	Ruminococcus bromii
AAKVELAELNQATGK	Bacteria	Bacteroidetes	Bacteroidia	Bacteroidales	Bacteroidaceae	Bacteroides	Bacteroides uniformis
AALAALDAGADKLR	Bacteria	Firmicutes	Clostridia	Clostridiales	Ruminococcaceae	lca_family	lca_family
AALACSKELWLLNR	Eukaryota	Chordata	Mammalia	lca_class	lca_class	lca_class	lca_class
AALADLEKAEDSAK	Bacteria	Firmicutes	Clostridia	Clostridiales	lca_order	lca_order	lca_order
AALAEVEKASEATA	Bacteria	Firmicutes	Clostridia	Clostridiales	Lachnospiraceae	lca_family	lca_family
AALAEVNELLDR	unclassified	unclassified	unclassified	unclassified	unclassified	unclassified	unclassified
AALAGAALPQPQGCTRGHWNR	Bacteria	Firmicutes	Clostridia	Clostridiales	lca_order	lca_order	lca_order
AALAGFADVEGTK	Bacteria	Firmicutes	Clostridia	Clostridiales	lca_order	lca_order	lca_order
AALAGFADVPGTK	Bacteria	Firmicutes	Clostridia	Clostridiales	lca_order	lca_order	lca_order
AALAGGLKPLLCVGESLTQR	Bacteria	Firmicutes	Clostridia	Clostridiales	Ruminococcaceae	lca_family	lca_family
AALALVDDVNFSEVHYQR	Bacteria	Firmicutes	lca_phylum	lca_phylum	lca_phylum	lca_phylum	lca_phylum
AALAQFVGKETK	Bacteria	Firmicutes	Clostridia	Clostridiales	lca_order	lca_order	lca_order
AALATDSFLSAASFQETTR	Bacteria	lca_superkingdom	lca_superkingdom	lca_superkingdom	lca_superkingdom	lca_superkingdom	lca_superkingdom
AALATESFLSAASFQETTK	Bacteria	Firmicutes	Clostridia	Clostridiales	lca_order	lca_order	lca_order
AALATLEEVYA	Bacteria	Firmicutes	Clostridia	Clostridiales	Lachnospiraceae	Roseburia	Roseburia faecis
AALAVCK	root	root	root	root	root	root	root
AALAVQAK	root	root	root	root	root	root	root
AALCLSK	root	root	root	root	root	root	root
AALCTDCFCAEATR	Bacteria	Firmicutes	Clostridia	Clostridiales	lca_order	lca_order	lca_order
AALCTDCFTAEATR	Bacteria	Firmicutes	Clostridia	Clostridiales	lca_order	lca_order	lca_order
AALDAFMAENDKEPR	Bacteria	Firmicutes	Clostridia	Clostridiales	lca_order	lca_order	lca_order
AALDAGFSSLMFDGSHYGLEENLEK	Bacteria	Firmicutes	lca_phylum	lca_phylum	lca_phylum	lca_phylum	lca_phylum
AALDALLER	root	root	root	root	root	root	root
AALDALLERGENKDFYEK	Bacteria	Actinobacteria	Coriobacteriia	lca_class	lca_class	lca_class	lca_class
AALDAYYDQYGVK	Bacteria	lca_superkingdom	lca_superkingdom	lca_superkingdom	lca_superkingdom	lca_superkingdom	lca_superkingdom
AALDAYYEEYGVK	Bacteria	Firmicutes	Clostridia	Clostridiales	lca_order	lca_order	lca_order
AALDAYYEQYGAK	Bacteria	lca_superkingdom	lca_superkingdom	lca_superkingdom	lca_superkingdom	lca_superkingdom	lca_superkingdom
AALDAYYEQYGVKE	Bacteria	Firmicutes	Clostridia	Clostridiales	lca_order	lca_order	lca_order
AALDEVGEEQHR	Bacteria	Firmicutes	Clostridia	lca_class	lca_class	lca_class	lca_class
AALDFLSNHFANLQTK	Bacteria	Firmicutes	Bacilli	Lactobacillales	Streptococcaceae	Streptococcus	lca_genus
AALDFLSNHFANLQTKEER	Bacteria	Firmicutes	Bacilli	Lactobacillales	Streptococcaceae	Streptococcus	lca_genus
AALDFTDPESLDK	Bacteria	Firmicutes	Clostridia	Clostridiales	lca_order	lca_order	lca_order
AALDGAYEQWR	Bacteria	Bacteroidetes	Bacteroidia	Bacteroidales	Bacteroidaceae	Bacteroides	lca_genus
AALDNFYAR	Bacteria	lca_superkingdom	lca_superkingdom	lca_superkingdom	lca_superkingdom	lca_superkingdom	lca_superkingdom
AALDNLVSHGRPAR	Bacteria	Firmicutes	Bacilli	Lactobacillales	Streptococcaceae	Streptococcus	lca_genus
AALDSFLER	Bacteria	Firmicutes	Bacilli	Lactobacillales	Streptococcaceae	Streptococcus	lca_genus
AALDSGWLSADHQVGQTGK	Bacteria	Firmicutes	Clostridia	Clostridiales	lca_order	lca_order	lca_order
AALDSLGASDDAAAEDTDAK	Bacteria	Firmicutes	Clostridia	Clostridiales	lca_order	lca_order	lca_order
AALDSLGASDDAAAEDTDAKATDDSADDAQADDAAETTADTAEADAE	Bacteria	Firmicutes	Clostridia	Clostridiales	lca_order	lca_order	lca_order
AALEAAGGK	root	root	root	root	root	root	root
AALEAAGGKAEVL	root	root	root	root	root	root	root
AALEAALEDALAK	Bacteria	Bacteroidetes	Bacteroidia	Bacteroidales	Rikenellaceae	Alistipes	lca_genus
AALEAGCHYFFGYPLTPQSELPEYLSR	Bacteria	Firmicutes	Clostridia	Clostridiales	lca_order	lca_order	lca_order
AALEAGVNK	root	root	root	root	root	root	root
AALEAGVNKLADTVR	root	root	root	root	root	root	root
AALEAGVNQLADTVR	Bacteria	Firmicutes	Clostridia	Clostridiales	lca_order	lca_order	lca_order
AALEAVLEENKEK	Bacteria	Firmicutes	Clostridia	Clostridiales	Lachnospiraceae	Dorea	Dorea longicatena
AALEEAEHAAK	Bacteria	Firmicutes	Clostridia	Clostridiales	lca_order	lca_order	lca_order
AALEEGLLPGGGVALVQAAAK	Bacteria	lca_superkingdom	lca_superkingdom	lca_superkingdom	lca_superkingdom	lca_superkingdom	lca_superkingdom
AALEEGLLPGGGVAYLR	Bacteria	lca_superkingdom	lca_superkingdom	lca_superkingdom	lca_superkingdom	lca_superkingdom	lca_superkingdom
AALEEGLVPGGGVAY	unclassified	unclassified	unclassified	unclassified	unclassified	unclassified	unclassified
AALEEGLVPGGGVAYLR	Bacteria	lca_superkingdom	lca_superkingdom	lca_superkingdom	lca_superkingdom	lca_superkingdom	lca_superkingdom
AALEFLSSQNYNLTCK	Bacteria	Firmicutes	Clostridia	Clostridiales	Ruminococcaceae	Ruminococcus	Ruminococcus bromii
AALEGFKDVDHTK	Bacteria	Firmicutes	Clostridia	Clostridiales	lca_order	lca_order	lca_order
AALEGTTVELAAK	Bacteria	Actinobacteria	Actinobacteria	Bifidobacteriales	Bifidobacteriaceae	Bifidobacterium	lca_genus
AALEKGVNQLADTVR	Bacteria	Firmicutes	Clostridia	Clostridiales	lca_order	lca_order	lca_order
AALELAK	root	root	root	root	root	root	root
AALELGDQVTTLGGVLGR	Bacteria	Firmicutes	Clostridia	Clostridiales	Ruminococcaceae	Faecalibacterium	Faecalibacterium prausnitzii
AALELLK	root	root	root	root	root	root	root
AALELMEANPDK	Bacteria	lca_superkingdom	lca_superkingdom	lca_superkingdom	lca_superkingdom	lca_superkingdom	lca_superkingdom
AALENLENLTK	Bacteria	Firmicutes	Clostridia	Clostridiales	Ruminococcaceae	Ruminococcus	Ruminococcus bromii
AALESVYAR	Bacteria	Actinobacteria	Actinobacteria	Micrococcales	Promicromonosporaceae	Promicromonospora	Promicromonospora sukumoe
AALETGVNKLADTVR	Bacteria	Firmicutes	Clostridia	Clostridiales	lca_order	lca_order	lca_order
AALEVAKRPEFK	Bacteria	Firmicutes	Clostridia	Clostridiales	Lachnospiraceae	Roseburia	Roseburia faecis
AALEVKK	root	root	root	root	root	root	root
AALEVQK	root	root	root	root	root	root	root
AALEYNGPVYLR	Bacteria	Firmicutes	Clostridia	Clostridiales	lca_order	lca_order	lca_order
AALFGHDANWGR	Bacteria	lca_superkingdom	lca_superkingdom	lca_superkingdom	lca_superkingdom	lca_superkingdom	lca_superkingdom
AALFGTGSYGTLK	Bacteria	Firmicutes	Clostridia	Clostridiales	lca_order	lca_order	lca_order
AALGAGVDKLANTVR	Bacteria	Firmicutes	Clostridia	Clostridiales	lca_order	lca_order	lca_order
AALGLAGNNR	Bacteria	Bacteroidetes	Bacteroidia	Bacteroidales	Bacteroidaceae	Bacteroides	lca_genus
AALGLPEEELR	Bacteria	Bacteroidetes	Bacteroidia	Bacteroidales	lca_order	lca_order	lca_order
AALGLPEEWLR	Bacteria	Bacteroidetes	Bacteroidia	Bacteroidales	lca_order	lca_order	lca_order
AALGMSAVTDAHLLVVSEETGNLSFVK	Bacteria	Bacteroidetes	Bacteroidia	Bacteroidales	Odoribacteraceae	lca_family	lca_family
AALGSGASLENVESAK	unclassified	unclassified	unclassified	unclassified	unclassified	unclassified	unclassified
AALGSGASLENVESAKPFYLEADTPALK	Bacteria	Firmicutes	Clostridia	Clostridiales	Ruminococcaceae	Faecalibacterium	Faecalibacterium prausnitzii
AALGTGAELTDVGSAK	unclassified	unclassified	unclassified	unclassified	unclassified	unclassified	unclassified
AALGTGVKDGDEVASKPAGTNVDGK	Bacteria	Firmicutes	Clostridia	Clostridiales	Lachnospiraceae	Dorea	Dorea longicatena
AALGTGVKDGDEVASKPAGTNVDGKAK	Bacteria	Firmicutes	Clostridia	Clostridiales	Lachnospiraceae	Dorea	Dorea longicatena
AALGTSALFSNSALSNQPK	unclassified	unclassified	unclassified	unclassified	unclassified	unclassified	unclassified
AALGTSSFMSAASFQETTK	Bacteria	Bacteroidetes	Bacteroidia	Bacteroidales	Bacteroidaceae	Bacteroides	lca_genus
AALGVLAPHYEGDK	Bacteria	Firmicutes	Clostridia	Clostridiales	lca_order	lca_order	lca_order
AALHEGDTGSPEVQVALLTAR	Bacteria	Firmicutes	Clostridia	Clostridiales	Ruminococcaceae	lca_family	lca_family
AALHNMSLYLDPSDDAPALAEK	Bacteria	Firmicutes	Clostridia	Clostridiales	Lachnospiraceae	lca_family	lca_family
AALKSVLTSK	Bacteria	Firmicutes	Clostridia	Clostridiales	lca_order	lca_order	lca_order
AALKVSAETGK	Bacteria	Firmicutes	Clostridia	Clostridiales	Ruminococcaceae	lca_family	lca_family
AALLAASQCLAGDK	Bacteria	Firmicutes	Clostridia	Clostridiales	lca_order	lca_order	lca_order
AALLADELAEEAEFFSFGTNDLTQMTFGFSR	Bacteria	Firmicutes	lca_phylum	lca_phylum	lca_phylum	lca_phylum	lca_phylum
AALLADELAK	root	root	root	root	root	root	root
AALLANELAEEAEFFSFGTNDLTQMTFGFSR	Bacteria	Firmicutes	Clostridia	Clostridiales	lca_order	lca_order	lca_order
AALLDYLGLMSR	Bacteria	Firmicutes	Clostridia	Clostridiales	Ruminococcaceae	lca_family	lca_family
AALLFCEDYDPDK	Bacteria	Bacteroidetes	Bacteroidia	Bacteroidales	Rikenellaceae	Alistipes	Alistipes putredinis
AALLFCEDYDPDKAADQLGLPYPK	Bacteria	Bacteroidetes	Bacteroidia	Bacteroidales	Rikenellaceae	Alistipes	Alistipes putredinis
AALLFGNVTPGDAGTLMK	Bacteria	Firmicutes	Clostridia	Clostridiales	lca_order	lca_order	lca_order
AALLGFGTVGTGVYK	Bacteria	Firmicutes	Clostridia	Clostridiales	lca_order	lca_order	lca_order
AALLHGLK	root	root	root	root	root	root	root
AALLLNGNLGDKSFYDSANEGLTR	unclassified	unclassified	unclassified	unclassified	unclassified	unclassified	unclassified
AALLTGRLPVR	root	root	root	root	root	root	root
AALLTTPLEKLDGKK	Bacteria	Firmicutes	Clostridia	Clostridiales	lca_order	lca_order	lca_order
AALLYDELDRNPLFR	Bacteria	Bacteroidetes	lca_phylum	lca_phylum	lca_phylum	lca_phylum	lca_phylum
AALMKEYAR	Bacteria	Firmicutes	Clostridia	Clostridiales	lca_order	lca_order	lca_order
AALMYAK	root	root	root	root	root	root	root
AALNEVATAFK	Bacteria	Firmicutes	Clostridia	Clostridiales	lca_order	lca_order	lca_order
AALNLCNLVMDSTEFAK	unclassified	unclassified	unclassified	unclassified	unclassified	unclassified	unclassified
AALNLMGK	Bacteria	lca_superkingdom	lca_superkingdom	lca_superkingdom	lca_superkingdom	lca_superkingdom	lca_superkingdom
AALNNGYDMDLK	Bacteria	Firmicutes	Clostridia	Clostridiales	lca_order	lca_order	lca_order
AALNPDTTVFAR	Bacteria	Firmicutes	Clostridia	Clostridiales	Oscillospiraceae	Oscillibacter	lca_genus
AALNQMK	root	root	root	root	root	root	root
AALNSVTGLDK	unclassified	unclassified	unclassified	unclassified	unclassified	unclassified	unclassified
AALNVKK	root	root	root	root	root	root	root
AALNVQK	root	root	root	root	root	root	root
AALNVSK	root	root	root	root	root	root	root
AALNYLNTTLAK	Bacteria	Firmicutes	Clostridia	Clostridiales	lca_order	lca_order	lca_order
AALPALFNPEDLNALEQALR	Bacteria	Bacteroidetes	lca_phylum	lca_phylum	lca_phylum	lca_phylum	lca_phylum
AALPAQELEEYNK	Eukaryota	Chordata	Mammalia	Primates	lca_order	lca_order	lca_order
AALPAWR	root	root	root	root	root	root	root
AALPEAGPVLLEPLGTLK	Bacteria	Firmicutes	Clostridia	Clostridiales	Ruminococcaceae	lca_family	lca_family
AALPELAGVPLALK	Bacteria	Actinobacteria	Actinobacteria	Bifidobacteriales	Bifidobacteriaceae	Bifidobacterium	lca_genus
AALPLGEALPASPGAAAGK	Bacteria	Firmicutes	Clostridia	Clostridiales	lca_order	lca_order	lca_order
AALPLLK	root	root	root	root	root	root	root
AALPLLSNAECK	unclassified	unclassified	unclassified	unclassified	unclassified	unclassified	unclassified
AALPTLQK	root	root	root	root	root	root	root
AALPVLEGLYLK	Bacteria	Firmicutes	Clostridia	Clostridiales	Ruminococcaceae	lca_family	lca_family
AALQEWVDYANK	Bacteria	Firmicutes	Clostridia	Clostridiales	lca_order	lca_order	lca_order
AALQEYASAHNLK	Bacteria	Firmicutes	Bacilli	Lactobacillales	Streptococcaceae	Streptococcus	lca_genus
AALQGASLNVYLNTK	Bacteria	Firmicutes	Clostridia	Clostridiales	lca_order	lca_order	lca_order
AALQGTDYDTGLDLK	unclassified	unclassified	unclassified	unclassified	unclassified	unclassified	unclassified
AALQHGLAYVTEDR	Bacteria	Firmicutes	Clostridia	Clostridiales	lca_order	lca_order	lca_order
AALQQVVEQYHPDR	Bacteria	Firmicutes	Clostridia	Clostridiales	Ruminococcaceae	Faecalibacterium	Faecalibacterium prausnitzii
AALQVVK	root	root	root	root	root	root	root
AALSAVEKPEDVTE	Bacteria	Firmicutes	Clostridia	Clostridiales	Lachnospiraceae	Roseburia	lca_genus
AALSGLPEDAQAAR	Bacteria	Firmicutes	Clostridia	Clostridiales	lca_order	lca_order	lca_order
AALSSPLLETSLAGAR	Bacteria	Firmicutes	Clostridia	Clostridiales	Ruminococcaceae	lca_family	lca_family
AALTAALLK	Bacteria	Firmicutes	Clostridia	Clostridiales	Lachnospiraceae	Butyrivibrio	lca_genus
AALTADDLAK	Bacteria	lca_superkingdom	lca_superkingdom	lca_superkingdom	lca_superkingdom	lca_superkingdom	lca_superkingdom
AALTADDLAKEADFFCFGTNDLTQMTYGFSR	Bacteria	Firmicutes	Clostridia	Clostridiales	lca_order	lca_order	lca_order
AALTADDLAKEAEFFCFGTNDLTQMTYGFSR	Bacteria	Firmicutes	Clostridia	Clostridiales	lca_order	lca_order	lca_order
AALTADELAK	root	root	root	root	root	root	root
AALTADELAKEADFFCFGTNDLTQMTYGFSR	Bacteria	Firmicutes	Clostridia	Clostridiales	lca_order	lca_order	lca_order
AALTADELASEADFFCFGTNDLTQMTYGFSR	unclassified	unclassified	unclassified	unclassified	unclassified	unclassified	unclassified
AALTADELATEADFFCFGTNDLTQMTFGFSR	Bacteria	Firmicutes	Clostridia	Clostridiales	lca_order	lca_order	lca_order
AALTADELATEADFFCFGTNDLTQMTYGFSR	Bacteria	Firmicutes	Clostridia	Clostridiales	lca_order	lca_order	lca_order
AALTADELATEAEFFCFGTNDLTQMTFGFSR	Bacteria	Firmicutes	Clostridia	Clostridiales	lca_order	lca_order	lca_order
AALTADQLAEYAEFFSFGTNDLTQMTFGYSR	Bacteria	lca_superkingdom	lca_superkingdom	lca_superkingdom	lca_superkingdom	lca_superkingdom	lca_superkingdom
AALTADQLASEADFFCFGTNDLTQMTYGFSR	Bacteria	Firmicutes	Clostridia	Clostridiales	lca_order	lca_order	lca_order
AALTAGELAK	root	root	root	root	root	root	root
AALTNMEGDPLAPAVAEAGER	Bacteria	Bacteroidetes	Bacteroidia	Bacteroidales	Rikenellaceae	Alistipes	Alistipes putredinis
AALTSLGHVTEGR	Bacteria	Firmicutes	Clostridia	Clostridiales	Ruminococcaceae	Ruminococcus	Ruminococcus bromii
AALTTFFDYFYDDAR	Bacteria	Firmicutes	Clostridia	Clostridiales	lca_order	lca_order	lca_order
AALVAACQAK	Bacteria	Firmicutes	Clostridia	Clostridiales	Ruminococcaceae	lca_family	lca_family
AALVAVLAK	Bacteria	Firmicutes	Clostridia	Clostridiales	lca_order	lca_order	lca_order
AALVDSK	root	root	root	root	root	root	root
AALVDSKEK	Bacteria	Firmicutes	lca_phylum	lca_phylum	lca_phylum	lca_phylum	lca_phylum
AALVHGLK	root	root	root	root	root	root	root
AALVTLEEVTDKAAEAGDMAAEAR	Bacteria	Firmicutes	Clostridia	Clostridiales	lca_order	lca_order	lca_order
AALWAALSR	Bacteria	Bacteroidetes	Bacteroidia	Bacteroidales	Bacteroidaceae	Bacteroides	Bacteroides uniformis
AALYAASPLFNPENNK	Bacteria	Bacteroidetes	Bacteroidia	Bacteroidales	Bacteroidaceae	Bacteroides	lca_genus
AAMAGEEVK	Bacteria	Firmicutes	Clostridia	Clostridiales	lca_order	lca_order	lca_order
AAMAGEEVKAAEK	Bacteria	Firmicutes	Clostridia	Clostridiales	Lachnospiraceae	Dorea	lca_genus
AAMAGEEVKAAEKK	Bacteria	Firmicutes	Clostridia	Clostridiales	Lachnospiraceae	Dorea	lca_genus
AAMAGFADVPGTK	Bacteria	Firmicutes	lca_phylum	lca_phylum	lca_phylum	lca_phylum	lca_phylum
AAMAGFADVPGTR	Bacteria	Firmicutes	lca_phylum	lca_phylum	lca_phylum	lca_phylum	lca_phylum
AAMDGNGVQDDAE	Bacteria	Firmicutes	Clostridia	Clostridiales	Lachnospiraceae	lca_family	lca_family
AAMDLADKGKNQLDLASQQNR	Bacteria	Firmicutes	Clostridia	Clostridiales	Ruminococcaceae	lca_family	lca_family
AAMDTDDKNVR	Bacteria	Firmicutes	Clostridia	Clostridiales	lca_order	lca_order	lca_order
AAMDWFQR	Bacteria	lca_superkingdom	lca_superkingdom	lca_superkingdom	lca_superkingdom	lca_superkingdom	lca_superkingdom
AAMEHGLK	root	root	root	root	root	root	root
AAMEHGMK	Bacteria	lca_superkingdom	lca_superkingdom	lca_superkingdom	lca_superkingdom	lca_superkingdom	lca_superkingdom
AAMGALSDLGLHK	Bacteria	Firmicutes	Clostridia	Clostridiales	Oscillospiraceae	Oscillibacter	lca_genus
AAMGNFAAFSALPGVEVR	Bacteria	Firmicutes	Clostridia	Clostridiales	Ruminococcaceae	Faecalibacterium	Faecalibacterium prausnitzii
AAMGNFASFSALPGVEVR	Bacteria	Firmicutes	Clostridia	Clostridiales	Ruminococcaceae	Faecalibacterium	Faecalibacterium prausnitzii
AAMGNFASFTALPGVEVR	Bacteria	Firmicutes	Clostridia	Clostridiales	Ruminococcaceae	Faecalibacterium	Faecalibacterium prausnitzii
AAMGQLKYENNGNNVGTFK	Bacteria	Bacteroidetes	Bacteroidia	Bacteroidales	Bacteroidaceae	Bacteroides	Bacteroides uniformis
AAMGYQNLDTSDLTLTENAAGALLDGNTVK	Bacteria	Firmicutes	Clostridia	Clostridiales	Eubacteriaceae	Eubacterium	lca_genus
AAMLALMNPDDK	Bacteria	lca_superkingdom	lca_superkingdom	lca_superkingdom	lca_superkingdom	lca_superkingdom	lca_superkingdom
AAMLALMNPDDKAGLEAALR	Bacteria	lca_superkingdom	lca_superkingdom	lca_superkingdom	lca_superkingdom	lca_superkingdom	lca_superkingdom
AAMLTLMNPDDK	Bacteria	Firmicutes	Clostridia	Clostridiales	lca_order	lca_order	lca_order
AAMLTLMNPDDKAGLEAALR	Bacteria	Firmicutes	Clostridia	Clostridiales	lca_order	lca_order	lca_order
AAMNMLGFNVGSLR	Bacteria	Firmicutes	Clostridia	Clostridiales	lca_order	lca_order	lca_order
AAMNTDDKNVR	Bacteria	Firmicutes	Clostridia	Clostridiales	Ruminococcaceae	lca_family	lca_family
AAMPEAGPVLLEPLHTLK	Bacteria	Firmicutes	Clostridia	Clostridiales	Ruminococcaceae	Faecalibacterium	Faecalibacterium prausnitzii
AAMQSDSGLPDVCQMYDVGTK	Bacteria	Firmicutes	Clostridia	Clostridiales	lca_order	lca_order	lca_order
AANAELPLLFLTAK	Bacteria	lca_superkingdom	lca_superkingdom	lca_superkingdom	lca_superkingdom	lca_superkingdom	lca_superkingdom
AANAGGVATSALEMCQNSAR	root	root	root	root	root	root	root
AANAGGVATSALEMSQNSER	root	root	root	root	root	root	root
AANAGGVATSALEMSQNSMR	root	root	root	root	root	root	root
AANAGGVATSALEMSQNSQR	root	root	root	root	root	root	root
AANAGGVATSALEMTQNSER	Bacteria	Firmicutes	Clostridia	Clostridiales	lca_order	lca_order	lca_order
AANAGGVATSALEMTQNSMR	Bacteria	Firmicutes	lca_phylum	lca_phylum	lca_phylum	lca_phylum	lca_phylum
AANAGGVATSGLEMSQNSER	Bacteria	lca_superkingdom	lca_superkingdom	lca_superkingdom	lca_superkingdom	lca_superkingdom	lca_superkingdom
AANAGGVATSGLEMSQNSLR	root	root	root	root	root	root	root
AANAGGVATSGLEMSQNSMR	root	root	root	root	root	root	root
AANAGGVATSGLEMSQNSQR	Bacteria	lca_superkingdom	lca_superkingdom	lca_superkingdom	lca_superkingdom	lca_superkingdom	lca_superkingdom
AANAGGVATSGLEMTQNSMR	Bacteria	lca_superkingdom	lca_superkingdom	lca_superkingdom	lca_superkingdom	lca_superkingdom	lca_superkingdom
AANAGGVAVSALEMAQNSGR	Bacteria	Firmicutes	Bacilli	lca_class	lca_class	lca_class	lca_class
AANAGGVAVSALEMSQNSMR	Bacteria	lca_superkingdom	lca_superkingdom	lca_superkingdom	lca_superkingdom	lca_superkingdom	lca_superkingdom
AANAGGVAVSGLEMSQNSMR	root	root	root	root	root	root	root
AANAGGVAVSGLEMSQNSYR	Bacteria	Actinobacteria	Actinobacteria	Bifidobacteriales	Bifidobacteriaceae	lca_family	lca_family
AANAGGVSVSGLEMTQNAQK	Bacteria	Bacteroidetes	Bacteroidia	Bacteroidales	lca_order	lca_order	lca_order
AANAGGVSVSGLEMTQNSLK	Bacteria	Bacteroidetes	Bacteroidia	Bacteroidales	lca_order	lca_order	lca_order
AANALCAGLK	Eukaryota	Chordata	Mammalia	lca_class	lca_class	lca_class	lca_class
AANALCAGMR	Eukaryota	Chordata	Mammalia	lca_class	lca_class	lca_class	lca_class
AANDANLAALGEAWKGAAEGSK	Bacteria	Firmicutes	Clostridia	Clostridiales	lca_order	lca_order	lca_order
AANDGDLKEFTAFFAVPGSELNDDNEVQQLLAEK	Bacteria	Firmicutes	Clostridia	Clostridiales	Lachnospiraceae	Roseburia	Roseburia faecis
AANDLVLSK	Bacteria	lca_superkingdom	lca_superkingdom	lca_superkingdom	lca_superkingdom	lca_superkingdom	lca_superkingdom
AANDMGLLCGVTTNPSLLAK	Bacteria	Firmicutes	Clostridia	Clostridiales	lca_order	lca_order	lca_order
AANDMGVLAGVTTNPSLLAK	Bacteria	Firmicutes	Clostridia	Clostridiales	lca_order	lca_order	lca_order
AANDMGVLCGVTTNPSLLAK	Bacteria	Firmicutes	lca_phylum	lca_phylum	lca_phylum	lca_phylum	lca_phylum
AANEGEKTETVVKK	Bacteria	Actinobacteria	Coriobacteriia	Coriobacteriales	Coriobacteriaceae	Collinsella	Collinsella aerofaciens
AANELGYPVLVR	root	root	root	root	root	root	root
AANELGYPVLVRPSYVLGGQGMR	Bacteria	Firmicutes	Clostridia	Clostridiales	lca_order	lca_order	lca_order
AANGNLLVVDKLAADEFK	Bacteria	Firmicutes	Clostridia	Clostridiales	Ruminococcaceae	lca_family	lca_family
AANGVLLLTTK	root	root	root	root	root	root	root
AANGVLLVTTKK	root	root	root	root	root	root	root
AANGVLVLTTK	Bacteria	lca_superkingdom	lca_superkingdom	lca_superkingdom	lca_superkingdom	lca_superkingdom	lca_superkingdom
AANGVLVLTTKK	Bacteria	lca_superkingdom	lca_superkingdom	lca_superkingdom	lca_superkingdom	lca_superkingdom	lca_superkingdom
AANGVVFVTTK	Bacteria	Bacteroidetes	lca_phylum	lca_phylum	lca_phylum	lca_phylum	lca_phylum
AANGVVLLTTK	Bacteria	lca_superkingdom	lca_superkingdom	lca_superkingdom	lca_superkingdom	lca_superkingdom	lca_superkingdom
AANKPDALKEK	Bacteria	Firmicutes	Clostridia	Clostridiales	Ruminococcaceae	lca_family	lca_family
AANLDALHDTVHEM	unclassified	unclassified	unclassified	unclassified	unclassified	unclassified	unclassified
AANLDALHDTVHEMA	unclassified	unclassified	unclassified	unclassified	unclassified	unclassified	unclassified
AANLDALHDTVHEMAK	Bacteria	Firmicutes	Clostridia	Clostridiales	lca_order	lca_order	lca_order
AANLDALHDTVHEMAKDEAR	Bacteria	Firmicutes	Clostridia	Clostridiales	lca_order	lca_order	lca_order
AANLDALHDTVHEMAR	Bacteria	lca_superkingdom	lca_superkingdom	lca_superkingdom	lca_superkingdom	lca_superkingdom	lca_superkingdom
AANLDALHDTVHEMARDEAR	Bacteria	lca_superkingdom	lca_superkingdom	lca_superkingdom	lca_superkingdom	lca_superkingdom	lca_superkingdom
AANLKAEDREQR	Bacteria	Firmicutes	Clostridia	Clostridiales	Ruminococcaceae	lca_family	lca_family
AANLLNDLLSNR	Bacteria	Bacteroidetes	Bacteroidia	Bacteroidales	Bacteroidaceae	Bacteroides	Bacteroides uniformis
AANLLSAQVLMKPN	unclassified	unclassified	unclassified	unclassified	unclassified	unclassified	unclassified
AANLLWENSSDEEK	unclassified	unclassified	unclassified	unclassified	unclassified	unclassified	unclassified
AANLPQQMLENLAK	Bacteria	Bacteroidetes	Bacteroidia	Bacteroidales	lca_order	lca_order	lca_order
AANLTDF	Bacteria	lca_superkingdom	lca_superkingdom	lca_superkingdom	lca_superkingdom	lca_superkingdom	lca_superkingdom
AANLYLGGSR	Bacteria	Bacteroidetes	Bacteroidia	Bacteroidales	lca_order	lca_order	lca_order
AANNELGTLQPLK	unclassified	unclassified	unclassified	unclassified	unclassified	unclassified	unclassified
AANPEASETALFAVLEK	Bacteria	Bacteroidetes	Bacteroidia	Bacteroidales	Prevotellaceae	Prevotella	lca_genus
AANQLLTDGVADLLLLGNPDELMSLAK	Bacteria	Bacteroidetes	lca_phylum	lca_phylum	lca_phylum	lca_phylum	lca_phylum
AANTLSPVAALQGK	Bacteria	Bacteroidetes	Bacteroidia	Bacteroidales	Bacteroidaceae	Bacteroides	lca_genus
AANVALVGTEK	Bacteria	Firmicutes	lca_phylum	lca_phylum	lca_phylum	lca_phylum	lca_phylum
AANVMELYGSK	unclassified	unclassified	unclassified	unclassified	unclassified	unclassified	unclassified
AANVVLVGTEK	Bacteria	Firmicutes	Clostridia	Clostridiales	lca_order	lca_order	lca_order
AANYLGAAQLYLLDNPLLREPLTR	Bacteria	Firmicutes	Clostridia	Clostridiales	Lachnospiraceae	Roseburia	Roseburia faecis
AANYLSAGQLYLLDNPLLREPLTMDQLK	Bacteria	Firmicutes	Clostridia	Clostridiales	lca_order	lca_order	lca_order
AANYTVALAK	unclassified	unclassified	unclassified	unclassified	unclassified	unclassified	unclassified
AAPAAAPAAPK	Bacteria	lca_superkingdom	lca_superkingdom	lca_superkingdom	lca_superkingdom	lca_superkingdom	lca_superkingdom
AAPAAPMDPGMGMY	unclassified	unclassified	unclassified	unclassified	unclassified	unclassified	unclassified
AAPAGDATVEAEEGGLHK	unclassified	unclassified	unclassified	unclassified	unclassified	unclassified	unclassified
AAPAGGAGSLEVK	Bacteria	Firmicutes	Clostridia	Clostridiales	Lachnospiraceae	Dorea	Dorea longicatena
AAPAKEAAPKAEAK	Bacteria	lca_superkingdom	lca_superkingdom	lca_superkingdom	lca_superkingdom	lca_superkingdom	lca_superkingdom
AAPAQVRPPSPGNLRPVK	Eukaryota	Chordata	Mammalia	lca_class	lca_class	lca_class	lca_class
AAPCGTGNLK	Bacteria	Firmicutes	Clostridia	Clostridiales	lca_order	lca_order	lca_order
AAPDNMKVADTKPK	Bacteria	Firmicutes	Clostridia	Clostridiales	lca_order	lca_order	lca_order
AAPDQTVTPAVQK	unclassified	unclassified	unclassified	unclassified	unclassified	unclassified	unclassified
AAPEGTELGLTTWPAPDPK	Bacteria	Firmicutes	Clostridia	Clostridiales	Lachnospiraceae	lca_family	lca_family
AAPENVMTADGSVFTK	unclassified	unclassified	unclassified	unclassified	unclassified	unclassified	unclassified
AAPGAAFVTALR	Bacteria	Firmicutes	Clostridia	Clostridiales	lca_order	lca_order	lca_order
AAPGAAPAEEEKDEFTVVLSAVGDK	Bacteria	Actinobacteria	Actinobacteria	Bifidobacteriales	Bifidobacteriaceae	Bifidobacterium	Bifidobacterium animalis
AAPGGVVK	Bacteria	Firmicutes	Clostridia	lca_class	lca_class	lca_class	lca_class
AAPGLTGFTK	Bacteria	Firmicutes	Clostridia	Clostridiales	lca_order	lca_order	lca_order
AAPGVDLTQLLNNMR	unclassified	unclassified	unclassified	unclassified	unclassified	unclassified	unclassified
AAPGYYMAK	root	root	root	root	root	root	root
AAPHGTGHLK	Bacteria	lca_superkingdom	lca_superkingdom	lca_superkingdom	lca_superkingdom	lca_superkingdom	lca_superkingdom
AAPHLDGAYAAFGK	Bacteria	lca_superkingdom	lca_superkingdom	lca_superkingdom	lca_superkingdom	lca_superkingdom	lca_superkingdom
AAPHLDGEYAAFGK	Bacteria	Firmicutes	Clostridia	Clostridiales	lca_order	lca_order	lca_order
AAPHLDGSYAAFGK	Bacteria	Firmicutes	Clostridia	Clostridiales	lca_order	lca_order	lca_order
AAPKAPAAPAAPAAPSEQNLAK	unclassified	unclassified	unclassified	unclassified	unclassified	unclassified	unclassified
AAPLLLEPLMK	Bacteria	lca_superkingdom	lca_superkingdom	lca_superkingdom	lca_superkingdom	lca_superkingdom	lca_superkingdom
AAPLLLEPLMKVEVTTPEDYMGDVLGDLNSR	Bacteria	Firmicutes	Clostridia	Clostridiales	lca_order	lca_order	lca_order
AAPLTDAELASGKLDLR	Bacteria	Actinobacteria	Actinobacteria	Bifidobacteriales	Bifidobacteriaceae	Bifidobacterium	lca_genus
AAPLTFDPFNNAYLR	Bacteria	Firmicutes	Clostridia	Clostridiales	lca_order	lca_order	lca_order
AAPNGTGHLK	root	root	root	root	root	root	root
AAPRPAPVAQPPAAAPPSAVGSSAAAPR	Eukaryota	Chordata	Mammalia	Primates	lca_order	lca_order	lca_order
AAPSVFLFPPSDEQLK	unclassified	unclassified	unclassified	unclassified	unclassified	unclassified	unclassified
AAPSVTLFPPSSEELQANK	root	root	root	root	root	root	root
AAPSVTLFPPSSEELQANKATLVCLLSDFYPGAVTVAWK	root	root	root	root	root	root	root
AAPTAPFVDLSGEGFPTPK	Bacteria	Bacteroidetes	Bacteroidia	Bacteroidales	Bacteroidaceae	Bacteroides	lca_genus
AAPTPAETVENMAQTDK	unclassified	unclassified	unclassified	unclassified	unclassified	unclassified	unclassified
AAPVDLTKGDFAEPR	Bacteria	Actinobacteria	Actinobacteria	Bifidobacteriales	Bifidobacteriaceae	Bifidobacterium	lca_genus
AAPVKWDQQVVK	Bacteria	Firmicutes	Clostridia	Clostridiales	Lachnospiraceae	lca_family	lca_family
AAPVLLEPLMK	Bacteria	lca_superkingdom	lca_superkingdom	lca_superkingdom	lca_superkingdom	lca_superkingdom	lca_superkingdom
AAPVLLEPLMKVEVTMPEEYMGDVLGDVNSR	Bacteria	Firmicutes	Clostridia	Clostridiales	lca_order	lca_order	lca_order
AAPVLLEPLMKVEVTTPEDYMGDVLGDLNSR	Bacteria	Firmicutes	Clostridia	Clostridiales	lca_order	lca_order	lca_order
AAPVSAVEADGLCTLTVVNPDGTTTVVK	Bacteria	Bacteroidetes	Bacteroidia	Bacteroidales	Bacteroidaceae	Bacteroides	lca_genus
AAQAALDEGLKELGK	Bacteria	Firmicutes	lca_phylum	lca_phylum	lca_phylum	lca_phylum	lca_phylum
AAQAAYAEFTQEQVDK	Bacteria	Firmicutes	Clostridia	Clostridiales	lca_order	lca_order	lca_order
AAQAGDWATVK	Bacteria	lca_superkingdom	lca_superkingdom	lca_superkingdom	lca_superkingdom	lca_superkingdom	lca_superkingdom
AAQDDADVQAAVK	Bacteria	Firmicutes	Clostridia	Clostridiales	lca_order	lca_order	lca_order
AAQDGLKPVLLEK	Bacteria	Proteobacteria	Betaproteobacteria	Burkholderiales	lca_order	lca_order	lca_order
AAQDLVNGCTFDNNLPCLAEK	Bacteria	Firmicutes	Clostridia	Clostridiales	lca_order	lca_order	lca_order
AAQDTVDKLTK	Bacteria	Firmicutes	Clostridia	Clostridiales	lca_order	lca_order	lca_order
AAQEEYVKR	Eukaryota	lca_superkingdom	lca_superkingdom	lca_superkingdom	lca_superkingdom	lca_superkingdom	lca_superkingdom
AAQEKLTQSAQK	Bacteria	Firmicutes	Clostridia	Clostridiales	lca_order	lca_order	lca_order
AAQELEADKYLSLEG	Bacteria	Firmicutes	Clostridia	Clostridiales	lca_order	lca_order	lca_order
AAQFSPFAALTGYEALLQEAGRETEKR	unclassified	unclassified	unclassified	unclassified	unclassified	unclassified	unclassified
AAQGLLTVR	root	root	root	root	root	root	root
AAQGNNFGTVLLPEGLLEFLPAMK	Bacteria	Bacteroidetes	Bacteroidia	Bacteroidales	lca_order	lca_order	lca_order
AAQLGAAVTYFAGPDGYVHDPDGVLTDEK	Bacteria	Firmicutes	Clostridia	Clostridiales	Oscillospiraceae	Oscillibacter	lca_genus
AAQLLDQLNAAGVR	Bacteria	Firmicutes	Clostridia	Clostridiales	Ruminococcaceae	lca_family	lca_family
AAQLPYDVQHA	unclassified	unclassified	unclassified	unclassified	unclassified	unclassified	unclassified
AAQLPYDVQHADLDYMDER	Eukaryota	Chordata	Mammalia	lca_class	lca_class	lca_class	lca_class
AAQLPYDVQHADLDYMDERR	Eukaryota	Chordata	Mammalia	Primates	lca_order	lca_order	lca_order
AAQLPYDVQHADLDYMDERRDFTYDSVDFK	cRAP	cRAP	cRAP	cRAP	cRAP	cRAP	cRAP
AAQLQYGELPK	Bacteria	lca_superkingdom	lca_superkingdom	lca_superkingdom	lca_superkingdom	lca_superkingdom	lca_superkingdom
AAQMCLNALEAPTVEYTTK	unclassified	unclassified	unclassified	unclassified	unclassified	unclassified	unclassified
AAQQFLSDNSSEALK	Bacteria	Firmicutes	Clostridia	Clostridiales	Lachnospiraceae	Roseburia	Roseburia faecis
AAQTESFGYNEDELVSSDLVGLR	Bacteria	Firmicutes	Clostridia	Clostridiales	lca_order	lca_order	lca_order
AAQTESFGYNTDELVSSDLVGMR	Bacteria	Firmicutes	Clostridia	Clostridiales	lca_order	lca_order	lca_order
AAQTESYGYTEEELVSSDLVGMR	unclassified	unclassified	unclassified	unclassified	unclassified	unclassified	unclassified
AAQTLHDVR	Bacteria	Firmicutes	Clostridia	Clostridiales	lca_order	lca_order	lca_order
AAQVFAPAGFDMELVEK	Bacteria	Firmicutes	Clostridia	Clostridiales	lca_order	lca_order	lca_order
AAQVSGLHVLQAGAATK	Bacteria	Firmicutes	Clostridia	Clostridiales	lca_order	lca_order	lca_order
AAQVTTGGLTADQHR	Bacteria	Firmicutes	Clostridia	Clostridiales	Ruminococcaceae	lca_family	lca_family
AAQWTGGGLLFAPTPR	Bacteria	Firmicutes	Clostridia	Clostridiales	lca_order	lca_order	lca_order
AAQYDGLELMDR	Bacteria	Firmicutes	Clostridia	Clostridiales	lca_order	lca_order	lca_order
AAQYPGLEVVPLQVK	Bacteria	Bacteroidetes	Bacteroidia	Bacteroidales	Bacteroidaceae	Bacteroides	lca_genus
AAREPLAAADLK	Bacteria	Firmicutes	Clostridia	Clostridiales	lca_order	lca_order	lca_order
AASANGLTGELLLQSLEAR	Bacteria	Bacteroidetes	Bacteroidia	Bacteroidales	Bacteroidaceae	Bacteroides	lca_genus
AASASLDKAASK	Bacteria	Firmicutes	Bacilli	Lactobacillales	Streptococcaceae	Streptococcus	lca_genus
AASATTQAPVVAAVSANQVAGSYK	Bacteria	Firmicutes	Clostridia	Clostridiales	lca_order	lca_order	lca_order
AASAWAVENGLAEAVMK	Bacteria	Firmicutes	Clostridia	Clostridiales	lca_order	lca_order	lca_order
AASGCLLDSK	Bacteria	Firmicutes	Clostridia	Clostridiales	Ruminococcaceae	Ruminococcus	lca_genus
AASGDKAADSLTYSLTADPR	Bacteria	Actinobacteria	Coriobacteriia	lca_class	lca_class	lca_class	lca_class
AASGDLSQLAK	Bacteria	Firmicutes	Clostridia	Clostridiales	lca_order	lca_order	lca_order
AASGFNAMEDAQTLR	Eukaryota	Chordata	Mammalia	lca_class	lca_class	lca_class	lca_class
AASGNLLPSSTGAAK	root	root	root	root	root	root	root
AASGNLLPSSTGAAKAVGK	root	root	root	root	root	root	root
AASGSYGEFLR	Bacteria	Firmicutes	Clostridia	Clostridiales	lca_order	lca_order	lca_order
AASHVTVNEALLPTGTEPVTGLYDLNDGPTLEGR	Bacteria	Actinobacteria	Actinobacteria	Bifidobacteriales	Bifidobacteriaceae	Bifidobacterium	lca_genus
AASLCCHCHTCTDLCPR	Bacteria	Firmicutes	Clostridia	Clostridiales	lca_order	lca_order	lca_order
AASLCCQCNTCTDLCPR	Bacteria	Firmicutes	Clostridia	Clostridiales	lca_order	lca_order	lca_order
AASLCGLCGNYNQDPADDLK	unclassified	unclassified	unclassified	unclassified	unclassified	unclassified	unclassified
AASMDELNNFAK	Bacteria	Firmicutes	Clostridia	Clostridiales	lca_order	lca_order	lca_order
AASNAQDGLSLVQVAEGALNETHSLLQR	Bacteria	lca_superkingdom	lca_superkingdom	lca_superkingdom	lca_superkingdom	lca_superkingdom	lca_superkingdom
AASNESFGYNEDELVSSDLVGMR	Bacteria	Firmicutes	Clostridia	Clostridiales	lca_order	lca_order	lca_order
AASNESFGYNTDELVSSDLVGMR	Bacteria	Firmicutes	Clostridia	Clostridiales	lca_order	lca_order	lca_order
AASNESYGYNEDELVSSDLVGMR	Bacteria	Firmicutes	Clostridia	Clostridiales	Eubacteriaceae	Eubacterium	Eubacterium ventriosum
AASNESYGYTEDPLVSSDLVGMSYGSLFDATQTK	Bacteria	lca_superkingdom	lca_superkingdom	lca_superkingdom	lca_superkingdom	lca_superkingdom	lca_superkingdom
AASNGLYTVTAELK	Bacteria	Bacteroidetes	Bacteroidia	Bacteroidales	Bacteroidaceae	Bacteroides	lca_genus
AASNGLYTVTAELKK	Bacteria	Bacteroidetes	Bacteroidia	Bacteroidales	Bacteroidaceae	Bacteroides	lca_genus
AASNSQDGLSLVQVAEGALNETHSLLQR	Bacteria	Firmicutes	Clostridia	Clostridiales	lca_order	lca_order	lca_order
AASSGESLGLYYDDHFLSVPK	Bacteria	Firmicutes	Clostridia	Clostridiales	Lachnospiraceae	Roseburia	Roseburia faecis
AASTESFGYNTDELVSSDLVGMR	Bacteria	Firmicutes	Clostridia	Clostridiales	lca_order	lca_order	lca_order
AASTMDTAER	Bacteria	Firmicutes	Clostridia	Clostridiales	lca_order	lca_order	lca_order
AASTYALNKELADQYHLR	Bacteria	Actinobacteria	Actinobacteria	Bifidobacteriales	Bifidobacteriaceae	Bifidobacterium	lca_genus
AASYLPGTHR	Bacteria	Bacteroidetes	Bacteroidia	Bacteroidales	lca_order	lca_order	lca_order
AATAAPLTVAENLK	Bacteria	Firmicutes	Clostridia	Clostridiales	Oscillospiraceae	Oscillibacter	lca_genus
AATCTEAGEESR	Bacteria	Firmicutes	Clostridia	Clostridiales	lca_order	lca_order	lca_order
AATCTEAGEETR	Bacteria	Firmicutes	lca_phylum	lca_phylum	lca_phylum	lca_phylum	lca_phylum
AATCTEDGYTGDVVCK	Bacteria	Firmicutes	Clostridia	Clostridiales	Oscillospiraceae	Oscillibacter	lca_genus
AATCTEPGVK	Bacteria	Firmicutes	Clostridia	Clostridiales	lca_order	lca_order	lca_order
AATDAGAAAAER	Bacteria	lca_superkingdom	lca_superkingdom	lca_superkingdom	lca_superkingdom	lca_superkingdom	lca_superkingdom
AATDAGAAAAQR	Bacteria	lca_superkingdom	lca_superkingdom	lca_superkingdom	lca_superkingdom	lca_superkingdom	lca_superkingdom
AATDMLDRGVTGLDFVK	Bacteria	Firmicutes	Clostridia	Clostridiales	lca_order	lca_order	lca_order
AATDNAAEQVAHLAEK	unclassified	unclassified	unclassified	unclassified	unclassified	unclassified	unclassified
AATEALGTCNEALR	Bacteria	Bacteroidetes	Bacteroidia	Bacteroidales	lca_order	lca_order	lca_order
AATENPGAMAAVLK	Bacteria	Firmicutes	Clostridia	Clostridiales	Ruminococcaceae	Ruminococcus	Ruminococcus bromii
AATESVKETAK	Bacteria	Firmicutes	Clostridia	Clostridiales	lca_order	lca_order	lca_order
AATETVKETAK	Bacteria	Firmicutes	Clostridia	Clostridiales	lca_order	lca_order	lca_order
AATEVGGAAASR	Bacteria	Firmicutes	Clostridia	Clostridiales	lca_order	lca_order	lca_order
AATGADLDEVVAAAQK	Bacteria	Firmicutes	Clostridia	Clostridiales	lca_order	lca_order	lca_order
AATGADLDEVVAAAQKANDNTR	Bacteria	Firmicutes	Clostridia	Clostridiales	lca_order	lca_order	lca_order
AATGEDLFNGEYLLNAQGEDVVAGVR	unclassified	unclassified	unclassified	unclassified	unclassified	unclassified	unclassified
AATGLPAAASFK	root	root	root	root	root	root	root
AATLAAYVDVMPTVSDAK	Bacteria	Firmicutes	Clostridia	Clostridiales	Ruminococcaceae	Faecalibacterium	Faecalibacterium prausnitzii
AATLAEMAGVTVPAETK	Bacteria	Firmicutes	Clostridia	Clostridiales	lca_order	lca_order	lca_order
AATLLAERPENK	Bacteria	Firmicutes	Clostridia	Clostridiales	lca_order	lca_order	lca_order
AATLLAERPENKGK	Bacteria	Firmicutes	Clostridia	Clostridiales	lca_order	lca_order	lca_order
AATLNSLYTSAFK	Bacteria	Firmicutes	Clostridia	Clostridiales	lca_order	lca_order	lca_order
AATLPLETLAPLHGPVWR	Bacteria	Firmicutes	Clostridia	Clostridiales	Ruminococcaceae	lca_family	lca_family
AATLWYEKDADLSVFDGKK	Bacteria	Actinobacteria	Actinobacteria	Bifidobacteriales	Bifidobacteriaceae	Bifidobacterium	lca_genus
AATNGLLAR	Bacteria	Bacteroidetes	Bacteroidia	Bacteroidales	Bacteroidaceae	Bacteroides	lca_genus
AATPDALVLDK	Bacteria	lca_superkingdom	lca_superkingdom	lca_superkingdom	lca_superkingdom	lca_superkingdom	lca_superkingdom
AATSESFGYNEDQLVSSDVLGMR	Bacteria	Firmicutes	Clostridia	Clostridiales	Ruminococcaceae	Faecalibacterium	lca_genus
AATSLSLDDVLSR	Bacteria	Firmicutes	Clostridia	Clostridiales	lca_order	lca_order	lca_order
AATSSMTVYAQYEK	Bacteria	Firmicutes	Clostridia	Clostridiales	lca_order	lca_order	lca_order
AATTAEAVELLSK	Bacteria	Firmicutes	Clostridia	Clostridiales	Ruminococcaceae	lca_family	lca_family
AATTGNNMGVADQLGGANDSR	Bacteria	Bacteroidetes	Bacteroidia	Bacteroidales	lca_order	lca_order	lca_order
AATVHTLFGQSLK	Bacteria	Firmicutes	Bacilli	Lactobacillales	Streptococcaceae	Streptococcus	Streptococcus salivarius
AATVMELYGSK	unclassified	unclassified	unclassified	unclassified	unclassified	unclassified	unclassified
AAVAAASMR	Bacteria	Firmicutes	lca_phylum	lca_phylum	lca_phylum	lca_phylum	lca_phylum
AAVAALAENSK	Bacteria	Firmicutes	Clostridia	Clostridiales	lca_order	lca_order	lca_order
AAVAALAPLTADK	Bacteria	Actinobacteria	Actinobacteria	Bifidobacteriales	Bifidobacteriaceae	Bifidobacterium	Bifidobacterium longum
AAVAALAPLTADKFTTVVFTR	Bacteria	Actinobacteria	Actinobacteria	Bifidobacteriales	Bifidobacteriaceae	Bifidobacterium	Bifidobacterium longum
AAVAALKPGEVLLLENLR	Bacteria	Bacteroidetes	Bacteroidia	Bacteroidales	lca_order	lca_order	lca_order
AAVAALQGGTADGAVTDTGVTVVTK	root	root	root	root	root	root	root
AAVAAMKDGDVVLLQNTR	Bacteria	Firmicutes	Clostridia	Clostridiales	lca_order	lca_order	lca_order
AAVAAMKDGEVVLLQNTR	Bacteria	Firmicutes	Clostridia	Clostridiales	lca_order	lca_order	lca_order
AAVAAMNDGDLVLLENTR	Bacteria	Firmicutes	Clostridia	Clostridiales	lca_order	lca_order	lca_order
AAVAAMNDGDVVLLENTR	Bacteria	Firmicutes	Clostridia	Clostridiales	lca_order	lca_order	lca_order
AAVAAMNNGDVVLLQNTR	Bacteria	Firmicutes	Clostridia	Clostridiales	Ruminococcaceae	Faecalibacterium	Faecalibacterium prausnitzii
AAVADMKDGELLLLENTR	Bacteria	Firmicutes	Clostridia	Clostridiales	lca_order	lca_order	lca_order
AAVADMKDGEVLLLENTR	Bacteria	Firmicutes	Clostridia	Clostridiales	lca_order	lca_order	lca_order
AAVAEMK	root	root	root	root	root	root	root
AAVAEMKDGDVLLLENTR	Bacteria	Firmicutes	Clostridia	Clostridiales	lca_order	lca_order	lca_order
AAVAEMKDGDVVLLENTR	Bacteria	Firmicutes	Clostridia	Clostridiales	lca_order	lca_order	lca_order
AAVAGETGASAK	Bacteria	Actinobacteria	Coriobacteriia	lca_class	lca_class	lca_class	lca_class
AAVANFGNDLQVVGLNDLLDADYLAYMLK	Bacteria	Bacteroidetes	Bacteroidia	Bacteroidales	lca_order	lca_order	lca_order
AAVAQALTDEAVK	Bacteria	Firmicutes	Clostridia	Clostridiales	lca_order	lca_order	lca_order
AAVAQAVTDAAVK	Bacteria	Firmicutes	Clostridia	Clostridiales	lca_order	lca_order	lca_order
AAVATALSAVK	unclassified	unclassified	unclassified	unclassified	unclassified	unclassified	unclassified
AAVATLEEVYA	Bacteria	Firmicutes	Clostridia	Clostridiales	lca_order	lca_order	lca_order
AAVATMGNGDVVLLQNTR	Bacteria	Firmicutes	Clostridia	Clostridiales	Ruminococcaceae	lca_family	lca_family
AAVAVATMR	Bacteria	lca_superkingdom	lca_superkingdom	lca_superkingdom	lca_superkingdom	lca_superkingdom	lca_superkingdom
AAVCSDTATAR	Bacteria	Firmicutes	Clostridia	Clostridiales	lca_order	lca_order	lca_order
AAVCSTDRDK	Bacteria	lca_superkingdom	lca_superkingdom	lca_superkingdom	lca_superkingdom	lca_superkingdom	lca_superkingdom
AAVCTDCFTAEATR	Bacteria	Firmicutes	Clostridia	Clostridiales	lca_order	lca_order	lca_order
AAVDAAVTTYEDK	Bacteria	Firmicutes	Clostridia	Clostridiales	lca_order	lca_order	lca_order
AAVDAGWLPHSHQVGQTGK	Bacteria	lca_superkingdom	lca_superkingdom	lca_superkingdom	lca_superkingdom	lca_superkingdom	lca_superkingdom
AAVDAMKDGEVLLLENTR	Bacteria	Firmicutes	Clostridia	Clostridiales	lca_order	lca_order	lca_order
AAVDFLVSEDLVK	Bacteria	Firmicutes	Bacilli	Lactobacillales	Streptococcaceae	Streptococcus	lca_genus
AAVDFSVQYLPQR	Bacteria	Firmicutes	Bacilli	Lactobacillales	lca_order	lca_order	lca_order
AAVDSFGLAGESSLK	Bacteria	Firmicutes	Clostridia	Clostridiales	lca_order	lca_order	lca_order
AAVDSGVCVVAK	Bacteria	lca_superkingdom	lca_superkingdom	lca_superkingdom	lca_superkingdom	lca_superkingdom	lca_superkingdom
AAVDTAVTTYEDK	Bacteria	Firmicutes	Clostridia	Clostridiales	lca_order	lca_order	lca_order
AAVDYSLQYLPQR	Bacteria	lca_superkingdom	lca_superkingdom	lca_superkingdom	lca_superkingdom	lca_superkingdom	lca_superkingdom
AAVEADLNALK	Bacteria	Firmicutes	Clostridia	Clostridiales	lca_order	lca_order	lca_order
AAVEALFNVK	Bacteria	lca_superkingdom	lca_superkingdom	lca_superkingdom	lca_superkingdom	lca_superkingdom	lca_superkingdom
AAVEAMKDGDVLLLENTR	Bacteria	Firmicutes	Clostridia	Clostridiales	lca_order	lca_order	lca_order
AAVEAMKDGDVVLLENTR	Bacteria	Firmicutes	Clostridia	Clostridiales	lca_order	lca_order	lca_order
AAVEAMKDGEVVLLENTR	Bacteria	Firmicutes	Clostridia	Clostridiales	lca_order	lca_order	lca_order
AAVEAMQDGDVLLLENTR	Bacteria	Firmicutes	Clostridia	Clostridiales	lca_order	lca_order	lca_order
AAVEECGLDTR	Bacteria	Firmicutes	Clostridia	Clostridiales	lca_order	lca_order	lca_order
AAVEEGLLAGGGSAYLHAAK	Bacteria	Firmicutes	Clostridia	Clostridiales	lca_order	lca_order	lca_order
AAVEEGLLAGGGSAYLHASK	Bacteria	lca_superkingdom	lca_superkingdom	lca_superkingdom	lca_superkingdom	lca_superkingdom	lca_superkingdom
AAVEEGLLAGGGSAYLHASKEVAK	Bacteria	Firmicutes	Clostridia	Clostridiales	lca_order	lca_order	lca_order
AAVEEGLLAGGGSAYLHASKK	Bacteria	lca_superkingdom	lca_superkingdom	lca_superkingdom	lca_superkingdom	lca_superkingdom	lca_superkingdom
AAVEEGLLAGGGSAYLHATK	Bacteria	Firmicutes	Clostridia	Clostridiales	lca_order	lca_order	lca_order
AAVEEGLLAGGGSAYLHTTK	Bacteria	Firmicutes	Clostridia	Clostridiales	Lachnospiraceae	lca_family	lca_family
AAVEEGLLCGGGSAYLHASK	Bacteria	Firmicutes	Clostridia	Clostridiales	lca_order	lca_order	lca_order
AAVEEGLLFGGGSAYLHASK	Bacteria	Firmicutes	Clostridia	Clostridiales	lca_order	lca_order	lca_order
AAVEEGLLFGGGSAYLHASKK	Bacteria	Firmicutes	Clostridia	Clostridiales	lca_order	lca_order	lca_order
AAVEEGLLPGGGVAYLR	Bacteria	lca_superkingdom	lca_superkingdom	lca_superkingdom	lca_superkingdom	lca_superkingdom	lca_superkingdom
AAVEEGLLSGGGSAYLHAAKEVAK	Bacteria	Firmicutes	Clostridia	Clostridiales	Lachnospiraceae	Dorea	Dorea formicigenerans
AAVEEGLLSGGGSAYLHASK	Bacteria	Firmicutes	Clostridia	Clostridiales	lca_order	lca_order	lca_order
AAVEEGLVAGGGTALVNVLAK	Bacteria	lca_superkingdom	lca_superkingdom	lca_superkingdom	lca_superkingdom	lca_superkingdom	lca_superkingdom
AAVEEGLVAGGGTATLNALPAVDKLVSELEGDER	Bacteria	Firmicutes	Clostridia	Clostridiales	Ruminococcaceae	lca_family	lca_family
AAVEEGLVPGGGVAYLR	Bacteria	lca_superkingdom	lca_superkingdom	lca_superkingdom	lca_superkingdom	lca_superkingdom	lca_superkingdom
AAVEEGLVSGGGSAYLHASK	Bacteria	Firmicutes	Clostridia	Clostridiales	lca_order	lca_order	lca_order
AAVEEGVLSGGGSAYLHASK	Bacteria	lca_superkingdom	lca_superkingdom	lca_superkingdom	lca_superkingdom	lca_superkingdom	lca_superkingdom
AAVEEGVVSGGGSAYLHASK	Bacteria	Firmicutes	Clostridia	Clostridiales	lca_order	lca_order	lca_order
AAVEFTK	Bacteria	lca_superkingdom	lca_superkingdom	lca_superkingdom	lca_superkingdom	lca_superkingdom	lca_superkingdom
AAVEKLEEVYA	Bacteria	Firmicutes	Clostridia	Clostridiales	lca_order	lca_order	lca_order
AAVENGWLAQDYQVGQTGK	Bacteria	Firmicutes	Clostridia	Clostridiales	lca_order	lca_order	lca_order
AAVESGSAAASR	root	root	root	root	root	root	root
AAVESLSR	root	root	root	root	root	root	root
AAVETARENLAK	Bacteria	Firmicutes	Clostridia	Clostridiales	Ruminococcaceae	Ruminococcus	Ruminococcus bromii
AAVETDLNALK	Bacteria	Firmicutes	Clostridia	Clostridiales	lca_order	lca_order	lca_order
AAVETMLADLK	Bacteria	Firmicutes	Clostridia	Clostridiales	Lachnospiraceae	Dorea	Dorea longicatena
AAVFHVEVLGLK	Bacteria	Firmicutes	Clostridia	Clostridiales	lca_order	lca_order	lca_order
AAVFHVEVLGLKEK	Bacteria	Firmicutes	Clostridia	Clostridiales	lca_order	lca_order	lca_order
AAVFVTK	root	root	root	root	root	root	root
AAVGALTGTLGDTWK	Bacteria	Firmicutes	Clostridia	Clostridiales	Ruminococcaceae	lca_family	lca_family
AAVGVTPDRPLLLDR	Bacteria	lca_superkingdom	lca_superkingdom	lca_superkingdom	lca_superkingdom	lca_superkingdom	lca_superkingdom
AAVKDGTLLGSVTQAPVDQGR	Bacteria	Firmicutes	Clostridia	Clostridiales	lca_order	lca_order	lca_order
AAVKDGTLVGAVTQSPLMMGYYALYALTAAANGQK	Bacteria	Firmicutes	Clostridia	Clostridiales	lca_order	lca_order	lca_order
AAVKDGTPMGLK	Bacteria	lca_superkingdom	lca_superkingdom	lca_superkingdom	lca_superkingdom	lca_superkingdom	lca_superkingdom
AAVKDMLADLSGALENR	Bacteria	Firmicutes	Clostridia	Clostridiales	lca_order	lca_order	lca_order
AAVLAYEPLWALGTGK	Bacteria	Firmicutes	lca_phylum	lca_phylum	lca_phylum	lca_phylum	lca_phylum
AAVLPLSK	root	root	root	root	root	root	root
AAVLQVLGVAYDPEDVTMEK	Bacteria	Firmicutes	Clostridia	Clostridiales	Lachnospiraceae	Blautia	lca_genus
AAVNAPASMR	Bacteria	Actinobacteria	Coriobacteriia	Eggerthellales	lca_order	lca_order	lca_order
AAVNDSTYAQTR	Bacteria	Firmicutes	Negativicutes	Veillonellales	Veillonellaceae	Dialister	lca_genus
AAVNMLHLLGNK	Bacteria	Firmicutes	Clostridia	Clostridiales	lca_order	lca_order	lca_order
AAVNNAFKR	Bacteria	Firmicutes	Clostridia	Clostridiales	Ruminococcaceae	lca_family	lca_family
AAVPELPLQLH	unclassified	unclassified	unclassified	unclassified	unclassified	unclassified	unclassified
AAVPSGASTGAFEAVELR	Bacteria	lca_superkingdom	lca_superkingdom	lca_superkingdom	lca_superkingdom	lca_superkingdom	lca_superkingdom
AAVPSGASTGEHEALELR	Bacteria	lca_superkingdom	lca_superkingdom	lca_superkingdom	lca_superkingdom	lca_superkingdom	lca_superkingdom
AAVPSGASTGKFEALELR	Bacteria	lca_superkingdom	lca_superkingdom	lca_superkingdom	lca_superkingdom	lca_superkingdom	lca_superkingdom
AAVPSGASTGKYEAVELR	Bacteria	lca_superkingdom	lca_superkingdom	lca_superkingdom	lca_superkingdom	lca_superkingdom	lca_superkingdom
AAVPSGASTGLYEACELR	root	root	root	root	root	root	root
AAVPSGASTGLYEALELR	root	root	root	root	root	root	root
AAVPSGASTGVHEAVELR	root	root	root	root	root	root	root
AAVQALPEQLR	Bacteria	Firmicutes	Clostridia	Clostridiales	lca_order	lca_order	lca_order
AAVQEGVVAGGGTAPLNALPAVR	Bacteria	Firmicutes	Clostridia	Clostridiales	Ruminococcaceae	Faecalibacterium	lca_genus
AAVSEYALAFTK	Bacteria	Bacteroidetes	Bacteroidia	Bacteroidales	Bacteroidaceae	Bacteroides	lca_genus
AAVSPETEVLYER	Bacteria	Firmicutes	Clostridia	Clostridiales	Ruminococcaceae	lca_family	lca_family
AAVSSNWAGTR	Bacteria	Bacteroidetes	Bacteroidia	Bacteroidales	Rikenellaceae	Alistipes	lca_genus
AAVTALASLYGTK	Eukaryota	Chordata	Mammalia	lca_class	lca_class	lca_class	lca_class
AAVTALASLYGTKFNYGSLLK	Eukaryota	Chordata	Mammalia	Primates	lca_order	lca_order	lca_order
AAVTNDLGFLAPFNTFSDDEKPTDPLAQEVLR	Bacteria	Firmicutes	Clostridia	Clostridiales	lca_order	lca_order	lca_order
AAVTYYDFSQDDTNHFR	Bacteria	Firmicutes	Clostridia	Clostridiales	Ruminococcaceae	lca_family	lca_family
AAVVEAGGVASYLHGGGK	Bacteria	Actinobacteria	Coriobacteriia	lca_class	lca_class	lca_class	lca_class
AAVVGYGNLGQYVVEALEAAPDFELAGLVR	Bacteria	Bacteroidetes	Bacteroidia	Bacteroidales	Bacteroidaceae	Bacteroides	lca_genus
AAVVHGLK	Bacteria	lca_superkingdom	lca_superkingdom	lca_superkingdom	lca_superkingdom	lca_superkingdom	lca_superkingdom
AAVWAGANFDK	Bacteria	Firmicutes	Clostridia	Clostridiales	Ruminococcaceae	Faecalibacterium	Faecalibacterium prausnitzii
AAVWAGANLDK	Bacteria	Firmicutes	Clostridia	Clostridiales	Ruminococcaceae	Faecalibacterium	Faecalibacterium prausnitzii
AAVWTDSR	root	root	root	root	root	root	root
AAWDALTDAQK	Bacteria	Firmicutes	Clostridia	lca_class	lca_class	lca_class	lca_class
AAWDALTDTQK	Bacteria	Firmicutes	Clostridia	Clostridiales	Ruminococcaceae	lca_family	lca_family
AAWEAEPTMR	Bacteria	Firmicutes	Clostridia	Clostridiales	lca_order	lca_order	lca_order
AAWEEAEHAAK	Bacteria	lca_superkingdom	lca_superkingdom	lca_superkingdom	lca_superkingdom	lca_superkingdom	lca_superkingdom
AAWEEAEHASK	Bacteria	Firmicutes	lca_phylum	lca_phylum	lca_phylum	lca_phylum	lca_phylum
AAWEMTDMFHLK	Bacteria	lca_superkingdom	lca_superkingdom	lca_superkingdom	lca_superkingdom	lca_superkingdom	lca_superkingdom
AAWGQTGNDAPLYR	Bacteria	Bacteroidetes	Bacteroidia	Bacteroidales	lca_order	lca_order	lca_order
AAWSSVADMALVPMQDLLGLGSEAR	Bacteria	Firmicutes	Clostridia	Clostridiales	Lachnospiraceae	Roseburia	Roseburia faecis
AAWTPREPK	Bacteria	Firmicutes	Clostridia	Clostridiales	lca_order	lca_order	lca_order
AAYAEEGFYVGADQLDALCNLK	Bacteria	Bacteroidetes	Bacteroidia	Bacteroidales	Bacteroidaceae	Bacteroides	Bacteroides dorei
AAYAEEGFYVGANQLDALCNLK	Bacteria	Bacteroidetes	Bacteroidia	Bacteroidales	Bacteroidaceae	Bacteroides	lca_genus
AAYAPSGTPQGLLVYANR	unclassified	unclassified	unclassified	unclassified	unclassified	unclassified	unclassified
AAYDADLKDAYGLEK	Bacteria	Firmicutes	Clostridia	Clostridiales	Lachnospiraceae	lca_family	lca_family
AAYDHVGPVYLR	Bacteria	Firmicutes	Clostridia	Clostridiales	lca_order	lca_order	lca_order
AAYDLVLNK	Bacteria	Firmicutes	Clostridia	Clostridiales	Lachnospiraceae	lca_family	lca_family
AAYEEAEHAAK	Bacteria	lca_superkingdom	lca_superkingdom	lca_superkingdom	lca_superkingdom	lca_superkingdom	lca_superkingdom
AAYEEAEHAAKFAELLGEVVTDSTK	Bacteria	lca_superkingdom	lca_superkingdom	lca_superkingdom	lca_superkingdom	lca_superkingdom	lca_superkingdom
AAYEEAEHAAKFAELLGEVVTDSTKK	Bacteria	lca_superkingdom	lca_superkingdom	lca_superkingdom	lca_superkingdom	lca_superkingdom	lca_superkingdom
AAYEEAEHASK	Bacteria	lca_superkingdom	lca_superkingdom	lca_superkingdom	lca_superkingdom	lca_superkingdom	lca_superkingdom
AAYEHEGPVYMR	Bacteria	lca_superkingdom	lca_superkingdom	lca_superkingdom	lca_superkingdom	lca_superkingdom	lca_superkingdom
AAYEHVGPVYLR	Bacteria	Firmicutes	Clostridia	Clostridiales	lca_order	lca_order	lca_order
AAYELDGPVYLR	Bacteria	lca_superkingdom	lca_superkingdom	lca_superkingdom	lca_superkingdom	lca_superkingdom	lca_superkingdom
AAYFCTNDAHTEPLLK	Bacteria	Firmicutes	Clostridia	Clostridiales	lca_order	lca_order	lca_order
AAYFEDVAR	Bacteria	lca_superkingdom	lca_superkingdom	lca_superkingdom	lca_superkingdom	lca_superkingdom	lca_superkingdom
AAYFTQVQNGVYVR	Bacteria	Firmicutes	Clostridia	Clostridiales	Lachnospiraceae	Roseburia	Roseburia faecis
AAYGQDLVTGFLR	Bacteria	Firmicutes	Clostridia	Clostridiales	lca_order	lca_order	lca_order
AAYGQDVVTGFLR	Bacteria	Firmicutes	Clostridia	Clostridiales	lca_order	lca_order	lca_order
AAYGVLVDRDGQDKADELMR	Bacteria	Firmicutes	Clostridia	Clostridiales	lca_order	lca_order	lca_order
AAYLFNALPTK	Bacteria	lca_superkingdom	lca_superkingdom	lca_superkingdom	lca_superkingdom	lca_superkingdom	lca_superkingdom
AAYLNANYPQKDSEAENVLR	Bacteria	Actinobacteria	Coriobacteriia	Coriobacteriales	Coriobacteriaceae	Collinsella	lca_genus
AAYLNTGVWAK	Bacteria	lca_superkingdom	lca_superkingdom	lca_superkingdom	lca_superkingdom	lca_superkingdom	lca_superkingdom
AAYLPGWVVNGELEANPPRPELDEDTQTTLEDFSR	Eukaryota	Chordata	Mammalia	Primates	lca_order	lca_order	lca_order
AAYLQAVNFK	Bacteria	Firmicutes	Clostridia	Clostridiales	lca_order	lca_order	lca_order
AAYLQGLVDGLGLDDTTK	Bacteria	Firmicutes	Clostridia	Clostridiales	Ruminococcaceae	Faecalibacterium	Faecalibacterium prausnitzii
AAYLQGLVDGLGLDDTTKEGK	Bacteria	Firmicutes	Clostridia	Clostridiales	Ruminococcaceae	Faecalibacterium	Faecalibacterium prausnitzii
AAYLQGLVDGLGVDESTKEGK	Bacteria	Firmicutes	Clostridia	Clostridiales	Ruminococcaceae	Faecalibacterium	Faecalibacterium prausnitzii
AAYNAALDKFEK	Bacteria	Bacteroidetes	Bacteroidia	Bacteroidales	lca_order	lca_order	lca_order
AAYNCMLNLLANLDAK	unclassified	unclassified	unclassified	unclassified	unclassified	unclassified	unclassified
AAYNNGVLALTLPK	Bacteria	Firmicutes	Clostridia	Clostridiales	Ruminococcaceae	lca_family	lca_family
AAYNNTHYPTQSGENANVNR	Bacteria	Actinobacteria	Actinobacteria	Bifidobacteriales	Bifidobacteriaceae	Bifidobacterium	Bifidobacterium animalis
AAYPDLQLLAGNLATGAAAK	Bacteria	Firmicutes	Clostridia	Clostridiales	lca_order	lca_order	lca_order
AAYPDLQVLVGNVATGEATK	Bacteria	Firmicutes	Clostridia	Clostridiales	Lachnospiraceae	lca_family	lca_family
AAYPELQVLAGNVATGAATK	Bacteria	Firmicutes	Clostridia	Clostridiales	lca_order	lca_order	lca_order
AAYPLESVR	Bacteria	Bacteroidetes	Bacteroidia	Bacteroidales	Bacteroidaceae	Bacteroides	lca_genus
AAYPLNAMGLSK	root	root	root	root	root	root	root
AAYPQTFFLLPGYGAQGGK	Bacteria	Firmicutes	Clostridia	Clostridiales	Ruminococcaceae	lca_family	lca_family
AAYSADPTDANWEAVK	unclassified	unclassified	unclassified	unclassified	unclassified	unclassified	unclassified
AAYSSGKPALGVGAGNAPAYVDSDVDLVR	Bacteria	lca_superkingdom	lca_superkingdom	lca_superkingdom	lca_superkingdom	lca_superkingdom	lca_superkingdom
AAYSSGKPALGVGAGNTPVLLDDTADVR	Bacteria	Firmicutes	Clostridia	Clostridiales	lca_order	lca_order	lca_order
AAYSSGKPALGVGPGNTPVLLDDSADLR	Bacteria	Firmicutes	Clostridia	Clostridiales	lca_order	lca_order	lca_order
AAYSSGKPAVGVGPGNTPALLDDSADLR	Bacteria	Firmicutes	Clostridia	Clostridiales	lca_order	lca_order	lca_order
AAYTPFAPGASPSYGAEK	Bacteria	Firmicutes	Clostridia	Clostridiales	lca_order	lca_order	lca_order
AAYTPFAPGASPSYGAEKSGLLASLNSVAK	Bacteria	Firmicutes	Clostridia	Clostridiales	lca_order	lca_order	lca_order
AAYVQPEPNVK	Bacteria	Firmicutes	Clostridia	Clostridiales	Ruminococcaceae	Subdoligranulum	lca_genus
AAYYNYYTQNR	Bacteria	Firmicutes	Clostridia	Clostridiales	Ruminococcaceae	Faecalibacterium	Faecalibacterium prausnitzii
ACAGWDASNNMK	Bacteria	Actinobacteria	Actinobacteria	Bifidobacteriales	Bifidobacteriaceae	Bifidobacterium	lca_genus
ACANTLLEQNPADVEALLTLK	Bacteria	Firmicutes	Clostridia	Clostridiales	Ruminococcaceae	Ruminococcus	Ruminococcus bromii
ACAPVHAGFMGGGGNQEK	Bacteria	Firmicutes	Clostridia	Clostridiales	lca_order	lca_order	lca_order
ACATTNWTSNGEFACR	Bacteria	Firmicutes	Clostridia	Clostridiales	lca_order	lca_order	lca_order
ACAVNLVPNTTGAAK	Bacteria	Actinobacteria	Coriobacteriia	Coriobacteriales	Coriobacteriaceae	lca_family	lca_family
ACCCSDSFSCEYTR	Bacteria	Firmicutes	Clostridia	Clostridiales	Ruminococcaceae	Faecalibacterium	Faecalibacterium prausnitzii
ACCCSDSFSCEYTRR	Bacteria	Firmicutes	Clostridia	Clostridiales	Ruminococcaceae	Faecalibacterium	Faecalibacterium prausnitzii
ACCCSEPFSAEYTR	Bacteria	Firmicutes	Clostridia	Clostridiales	Ruminococcaceae	lca_family	lca_family
ACCCSEPFSAEYTRR	Bacteria	Firmicutes	Clostridia	Clostridiales	Ruminococcaceae	lca_family	lca_family
ACDFTAK	Bacteria	Firmicutes	Clostridia	Clostridiales	lca_order	lca_order	lca_order
ACDLGGMYHNTF	unclassified	unclassified	unclassified	unclassified	unclassified	unclassified	unclassified
ACDLHLTEAF	unclassified	unclassified	unclassified	unclassified	unclassified	unclassified	unclassified
ACDLHLTEAFASAGLDSGSNWR	Bacteria	Firmicutes	Clostridia	Clostridiales	lca_order	lca_order	lca_order
ACDYLLGENELADLAYLAEHYEK	Bacteria	Firmicutes	Clostridia	Clostridiales	Lachnospiraceae	lca_family	lca_family
ACDYTNMWYNGPYVVEEFLSQNTK	Bacteria	Firmicutes	Clostridia	Clostridiales	Ruminococcaceae	Faecalibacterium	Faecalibacterium prausnitzii
ACDYVGLVSANSTADK	Bacteria	Firmicutes	Clostridia	Clostridiales	Ruminococcaceae	Ruminococcus	lca_genus
ACECESKVTVEDYPLGEKKPELLK	Bacteria	Firmicutes	Clostridia	Clostridiales	lca_order	lca_order	lca_order
ACEDGELAK	Bacteria	Firmicutes	Clostridia	Clostridiales	lca_order	lca_order	lca_order
ACEDKLKEDVQATSR	Bacteria	Firmicutes	Clostridia	Clostridiales	lca_order	lca_order	lca_order
ACEDWELAQGVLDK	Bacteria	Firmicutes	Clostridia	Clostridiales	lca_order	lca_order	lca_order
ACEEAGLDDLKPVLEGTTALATSDSEYAAAAR	Bacteria	Firmicutes	Clostridia	Clostridiales	Ruminococcaceae	Ruminococcus	Ruminococcus bromii
ACEEDPYYNDSSWNVTYVDSHDYGPDMDSR	Bacteria	Firmicutes	Clostridia	Clostridiales	Ruminococcaceae	Ruminococcus	Ruminococcus bromii
ACEELAKENLYLVPLK	Bacteria	Firmicutes	Clostridia	Clostridiales	lca_order	lca_order	lca_order
ACEELESVLDK	Bacteria	Bacteroidetes	Bacteroidia	Bacteroidales	Bacteroidaceae	Bacteroides	lca_genus
ACEELESVLDKELKPYLR	Bacteria	Bacteroidetes	Bacteroidia	Bacteroidales	Bacteroidaceae	Bacteroides	lca_genus
ACEELQGLGALGFAFR	Bacteria	Firmicutes	Clostridia	Clostridiales	lca_order	lca_order	lca_order
ACEEVFGVK	Bacteria	Firmicutes	Clostridia	Clostridiales	Ruminococcaceae	Ruminococcus	Ruminococcus bromii
ACEFLDGLK	Bacteria	Bacteroidetes	Bacteroidia	Bacteroidales	lca_order	lca_order	lca_order
ACELLMNPR	Bacteria	Actinobacteria	Coriobacteriia	Eggerthellales	lca_order	lca_order	lca_order
ACENADVTPLVLPLR	Bacteria	Firmicutes	Clostridia	Clostridiales	Lachnospiraceae	Dorea	Dorea longicatena
ACEYPLHYEHGPEADPNDLSK	Bacteria	Firmicutes	Clostridia	Clostridiales	Lachnospiraceae	Lachnospira	lca_genus
ACFNLANPDSEQVK	Bacteria	Firmicutes	Clostridia	Clostridiales	Lachnospiraceae	Lachnospira	lca_genus
ACFNLANPDSEQVKK	Bacteria	Firmicutes	Clostridia	Clostridiales	Lachnospiraceae	Lachnospira	lca_genus
ACFPVSGQTYSR	Bacteria	Firmicutes	Clostridia	Clostridiales	lca_order	lca_order	lca_order
ACFTDPFQGVK	Bacteria	Firmicutes	Clostridia	Clostridiales	Ruminococcaceae	Faecalibacterium	Faecalibacterium prausnitzii
ACFVLDALR	Bacteria	lca_superkingdom	lca_superkingdom	lca_superkingdom	lca_superkingdom	lca_superkingdom	lca_superkingdom
ACFVLDALRGK	Bacteria	lca_superkingdom	lca_superkingdom	lca_superkingdom	lca_superkingdom	lca_superkingdom	lca_superkingdom
ACGGGLYTSAVEAAEQYDGK	unclassified	unclassified	unclassified	unclassified	unclassified	unclassified	unclassified
ACGGGLYTSAVEAALK	unclassified	unclassified	unclassified	unclassified	unclassified	unclassified	unclassified
ACGGSDTLATGYLLSK	Bacteria	Firmicutes	Clostridia	Clostridiales	lca_order	lca_order	lca_order
ACGLCGTDHSLHR	Bacteria	Actinobacteria	Coriobacteriia	Eggerthellales	lca_order	lca_order	lca_order
ACGLDSGSGVPNK	Bacteria	Firmicutes	Clostridia	Clostridiales	Ruminococcaceae	Ruminococcus	Ruminococcus bromii
ACGLDSGSGVPNKTK	Bacteria	Firmicutes	Clostridia	Clostridiales	Ruminococcaceae	Ruminococcus	Ruminococcus bromii
ACGLTPDVTAGLSLGEYNALVSAGGMEMADAMKVVR	Bacteria	Firmicutes	Clostridia	Clostridiales	Lachnospiraceae	lca_family	lca_family
ACGPAAFVTK	Bacteria	Firmicutes	lca_phylum	lca_phylum	lca_phylum	lca_phylum	lca_phylum
ACGPQGEPAVVHVDQENDYK	Bacteria	Firmicutes	lca_phylum	lca_phylum	lca_phylum	lca_phylum	lca_phylum
ACGQYGRVDDAVK	Bacteria	Firmicutes	Clostridia	Clostridiales	lca_order	lca_order	lca_order
ACGSYNKKELLKVED	Bacteria	Firmicutes	Clostridia	Clostridiales	lca_order	lca_order	lca_order
ACGVEGLLSTPESK	Bacteria	Firmicutes	Clostridia	Clostridiales	lca_order	lca_order	lca_order
ACHAAGLPVEAELGK	Bacteria	Firmicutes	Clostridia	Clostridiales	Ruminococcaceae	Faecalibacterium	Faecalibacterium prausnitzii
ACKNYGPLYK	root	root	root	root	root	root	root
ACKVPFQPR	Bacteria	Firmicutes	Clostridia	Clostridiales	Ruminococcaceae	lca_family	lca_family
ACLAELYDEATAAALR	Bacteria	Firmicutes	Clostridia	Clostridiales	lca_order	lca_order	lca_order
ACLAELYDEATAEALR	Bacteria	Firmicutes	Clostridia	Clostridiales	lca_order	lca_order	lca_order
ACLAEVYDEATAAALR	Bacteria	Firmicutes	Clostridia	Clostridiales	Lachnospiraceae	Lachnospira	lca_genus
ACLAEVYDEATAAELR	Bacteria	Firmicutes	Clostridia	Clostridiales	Lachnospiraceae	lca_family	lca_family
ACLAEVYDEATAEALR	Bacteria	Firmicutes	Clostridia	Clostridiales	lca_order	lca_order	lca_order
ACLDYPVTSVLPPASLCK	Eukaryota	Chordata	Mammalia	Primates	lca_order	lca_order	lca_order
ACLEAGFSSLMFDGSHYSLEENVEK	Bacteria	Firmicutes	Clostridia	Clostridiales	Ruminococcaceae	Faecalibacterium	Faecalibacterium prausnitzii
ACLEAGFTSLMFDGSHYPLEENLAK	Bacteria	Firmicutes	Clostridia	Clostridiales	Ruminococcaceae	lca_family	lca_family
ACLLSLGYDVENDR	Eukaryota	Chordata	lca_phylum	lca_phylum	lca_phylum	lca_phylum	lca_phylum
ACLPEKDSLLPK	unclassified	unclassified	unclassified	unclassified	unclassified	unclassified	unclassified
ACLPEKDSLLPKDYPCYVTGWGR	Eukaryota	Chordata	Mammalia	Primates	lca_order	lca_order	lca_order
ACLPTQSGKVEEGALVNLTDYSMR	Bacteria	Firmicutes	Clostridia	Clostridiales	Ruminococcaceae	Faecalibacterium	Faecalibacterium prausnitzii
ACLRLPGLDGK	Bacteria	lca_superkingdom	lca_superkingdom	lca_superkingdom	lca_superkingdom	lca_superkingdom	lca_superkingdom
ACMALLKLGDK	Bacteria	Firmicutes	Clostridia	Clostridiales	Ruminococcaceae	Flavonifractor	lca_genus
ACNLQTASAAPNK	Bacteria	Firmicutes	Clostridia	Clostridiales	lca_order	lca_order	lca_order
ACNLQTASAAPNKTK	Bacteria	Firmicutes	Clostridia	Clostridiales	lca_order	lca_order	lca_order
ACNSAAGENVVPTTVSR	Bacteria	Firmicutes	Clostridia	Clostridiales	lca_order	lca_order	lca_order
ACNSASGEAVLPLTVSR	Bacteria	Firmicutes	Clostridia	Clostridiales	lca_order	lca_order	lca_order
ACPFDALHVVDGLAK	Bacteria	Firmicutes	Clostridia	Clostridiales	Lachnospiraceae	Roseburia	Roseburia faecis
ACPFDSLHVVDGVACVNPLTCK	Bacteria	Firmicutes	Clostridia	Clostridiales	lca_order	lca_order	lca_order
ACPGGYHVYR	Eukaryota	Chordata	Mammalia	lca_class	lca_class	lca_class	lca_class
ACPLLRK	root	root	root	root	root	root	root
ACPLSGCQADVTPDNAVCPTCNLPK	unclassified	unclassified	unclassified	unclassified	unclassified	unclassified	unclassified
ACPVCNGVACK	Bacteria	Firmicutes	Clostridia	Clostridiales	lca_order	lca_order	lca_order
ACQDLDALLSDVK	Bacteria	Bacteroidetes	Bacteroidia	Bacteroidales	Bacteroidaceae	Bacteroides	lca_genus
ACSGNTSLFLYPGVK	Bacteria	Firmicutes	Clostridia	Clostridiales	Ruminococcaceae	Faecalibacterium	Faecalibacterium prausnitzii
ACSHLTGGGFYENLPR	Bacteria	lca_superkingdom	lca_superkingdom	lca_superkingdom	lca_superkingdom	lca_superkingdom	lca_superkingdom
ACSLAQGWSGAALTSWGPQLGVECVAQK	Bacteria	Firmicutes	Clostridia	Clostridiales	Ruminococcaceae	lca_family	lca_family
ACSVGCLGCHLCEK	Bacteria	Firmicutes	Clostridia	Clostridiales	lca_order	lca_order	lca_order
ACTEAGVEVLAK	Bacteria	Firmicutes	Clostridia	Clostridiales	Oscillospiraceae	Oscillibacter	lca_genus
ACTNCGMYNGR	Bacteria	Firmicutes	Clostridia	Clostridiales	Ruminococcaceae	Ruminococcus	Ruminococcus bromii
ACTSCSDAQRAEYDR	Bacteria	Firmicutes	Clostridia	Clostridiales	lca_order	lca_order	lca_order
ACTSCSDAQRAEYDRLR	Bacteria	Firmicutes	Clostridia	Clostridiales	lca_order	lca_order	lca_order
ACVAELYDQATADSVR	Bacteria	Firmicutes	Clostridia	Clostridiales	Lachnospiraceae	Roseburia	Roseburia faecis
ACVEAGFSSLMFDGSHYSLEENVEK	Bacteria	Firmicutes	Clostridia	Clostridiales	Ruminococcaceae	Faecalibacterium	Faecalibacterium prausnitzii
ACVEVARLPK	root	root	root	root	root	root	root
ACVGALAVGLAR	Bacteria	Firmicutes	Clostridia	Clostridiales	lca_order	lca_order	lca_order
ACVNMDQGGALVDLR	unclassified	unclassified	unclassified	unclassified	unclassified	unclassified	unclassified
ACVNMDQGGALVDLRPYAAK	Bacteria	Firmicutes	Clostridia	Clostridiales	lca_order	lca_order	lca_order
ACVNMDQGGALVDLRPYVAK	Bacteria	Firmicutes	Clostridia	Clostridiales	lca_order	lca_order	lca_order
ACWQSVAPELDPGCGTVGTK	Bacteria	Firmicutes	Clostridia	Clostridiales	Ruminococcaceae	lca_family	lca_family
ACYCRLPACLAGERR	Eukaryota	Chordata	Mammalia	Primates	lca_order	lca_order	lca_order
ACYDGGVR	Bacteria	lca_superkingdom	lca_superkingdom	lca_superkingdom	lca_superkingdom	lca_superkingdom	lca_superkingdom
ACYDNEGNVSPEGVQALTK	unclassified	unclassified	unclassified	unclassified	unclassified	unclassified	unclassified
ACYGQAFLELHPTK	unclassified	unclassified	unclassified	unclassified	unclassified	unclassified	unclassified
ACYVLDALR	Bacteria	Firmicutes	Clostridia	Clostridiales	lca_order	lca_order	lca_order
ACYVLDVLR	Bacteria	Firmicutes	Clostridia	Clostridiales	lca_order	lca_order	lca_order
ACYYDTELDF	Bacteria	Firmicutes	Clostridia	Clostridiales	lca_order	lca_order	lca_order
ADAADQYNTLADFAGK	Bacteria	Firmicutes	Clostridia	Clostridiales	lca_order	lca_order	lca_order
ADAALDANAADKDATVLAAVSALDK	Bacteria	Firmicutes	Clostridia	Clostridiales	Ruminococcaceae	Faecalibacterium	Faecalibacterium prausnitzii
ADAALDSNAENKDAALK	Bacteria	Firmicutes	Clostridia	Clostridiales	Ruminococcaceae	lca_family	lca_family
ADACQLVKPAFALAAEDLK	Bacteria	Firmicutes	Clostridia	Clostridiales	Ruminococcaceae	Faecalibacterium	Faecalibacterium prausnitzii
ADACQLVKPAFELAASDLK	Bacteria	Firmicutes	Clostridia	Clostridiales	Ruminococcaceae	Faecalibacterium	Faecalibacterium prausnitzii
ADACVVETPAFELAASDLETK	Bacteria	Firmicutes	Clostridia	Clostridiales	lca_order	lca_order	lca_order
ADADDSYVFTTDK	unclassified	unclassified	unclassified	unclassified	unclassified	unclassified	unclassified
ADADLVVLTAGAPQKPGETR	unclassified	unclassified	unclassified	unclassified	unclassified	unclassified	unclassified
ADADSFGRPATK	Bacteria	Firmicutes	Clostridia	Clostridiales	lca_order	lca_order	lca_order
ADADYTSTADLAGK	Bacteria	Firmicutes	Clostridia	Clostridiales	Ruminococcaceae	lca_family	lca_family
ADAEAYLGEK	root	root	root	root	root	root	root
ADAEEMKKKLEEVGAK	Bacteria	Firmicutes	Clostridia	Clostridiales	Ruminococcaceae	lca_family	lca_family
ADAELAAAGLDMKYEVGTMLELPR	Bacteria	Firmicutes	Clostridia	Clostridiales	lca_order	lca_order	lca_order
ADAFDTSKLPADKR	Bacteria	Bacteroidetes	Bacteroidia	Bacteroidales	Bacteroidaceae	Bacteroides	lca_genus
ADAGLDVYR	Bacteria	Firmicutes	Clostridia	Clostridiales	lca_order	lca_order	lca_order
ADAGNLYTFVGLK	Bacteria	Actinobacteria	Actinobacteria	Bifidobacteriales	Bifidobacteriaceae	Bifidobacterium	Bifidobacterium longum
ADAKETPTATLVFATGVK	Bacteria	Bacteroidetes	Bacteroidia	Bacteroidales	Rikenellaceae	Alistipes	Alistipes putredinis
ADAKLLFQMVLTKALNVQNMLNVV	unclassified	unclassified	unclassified	unclassified	unclassified	unclassified	unclassified
ADALDGTAGEHGVNLYYNQTGK	Bacteria	Bacteroidetes	Bacteroidia	Bacteroidales	Bacteroidaceae	Bacteroides	lca_genus
ADALFPYLNTNPDQDGDGAVDSVQGLFERPK	Bacteria	Actinobacteria	Actinobacteria	Bifidobacteriales	Bifidobacteriaceae	Bifidobacterium	Bifidobacterium longum
ADALLADAQAR	Bacteria	Firmicutes	Clostridia	Clostridiales	lca_order	lca_order	lca_order
ADALLAK	root	root	root	root	root	root	root
ADALLGENEQVKGETFKPTER	Bacteria	Firmicutes	Clostridia	Clostridiales	lca_order	lca_order	lca_order
ADALLTESEQLK	Bacteria	Firmicutes	Clostridia	Clostridiales	lca_order	lca_order	lca_order
ADALLTESEQLKGETFQPTER	Bacteria	Firmicutes	Clostridia	Clostridiales	Lachnospiraceae	Roseburia	Roseburia faecis
ADALQEAQDTLQFK	Bacteria	Firmicutes	Clostridia	Clostridiales	Lachnospiraceae	Roseburia	Roseburia faecis
ADALRDELLAR	Bacteria	lca_superkingdom	lca_superkingdom	lca_superkingdom	lca_superkingdom	lca_superkingdom	lca_superkingdom
ADALTDDLDAR	Bacteria	Firmicutes	lca_phylum	lca_phylum	lca_phylum	lca_phylum	lca_phylum
ADALVAALTPGLK	Bacteria	Firmicutes	Clostridia	Clostridiales	Ruminococcaceae	Faecalibacterium	Faecalibacterium prausnitzii
ADALVAALTPGLKEDL	Bacteria	Firmicutes	Clostridia	Clostridiales	Ruminococcaceae	Faecalibacterium	Faecalibacterium prausnitzii
ADALVAALTPGLKEDLCADCDLVVEAAFEDMK	Bacteria	Firmicutes	Clostridia	Clostridiales	Ruminococcaceae	Faecalibacterium	Faecalibacterium prausnitzii
ADALVAEMGSLEGSNHR	Bacteria	Bacteroidetes	lca_phylum	lca_phylum	lca_phylum	lca_phylum	lca_phylum
ADANTLAHLFK	Bacteria	Firmicutes	Clostridia	Clostridiales	lca_order	lca_order	lca_order
ADAQLLTLALR	Bacteria	Firmicutes	Clostridia	Clostridiales	lca_order	lca_order	lca_order
ADAQLLTLALRR	Bacteria	Firmicutes	Clostridia	Clostridiales	lca_order	lca_order	lca_order
ADAQPGSYSVGLENVTAK	Bacteria	Firmicutes	Clostridia	Clostridiales	lca_order	lca_order	lca_order
ADASELPWGELK	Bacteria	Firmicutes	Clostridia	Clostridiales	lca_order	lca_order	lca_order
ADASGSVAQQATALK	Bacteria	Firmicutes	Clostridia	Clostridiales	lca_order	lca_order	lca_order
ADATLAVLEVPMKEASR	Bacteria	Firmicutes	lca_phylum	lca_phylum	lca_phylum	lca_phylum	lca_phylum
ADATLAVLGVPMK	Bacteria	Firmicutes	Clostridia	Clostridiales	lca_order	lca_order	lca_order
ADAVATETATSK	unclassified	unclassified	unclassified	unclassified	unclassified	unclassified	unclassified
ADAVLSENEQVKGETFQPTER	Bacteria	Firmicutes	Clostridia	Clostridiales	lca_order	lca_order	lca_order
ADAVLTENEQVKGETFQPTER	Bacteria	lca_superkingdom	lca_superkingdom	lca_superkingdom	lca_superkingdom	lca_superkingdom	lca_superkingdom
ADAVYAAGQGQYTK	Bacteria	Firmicutes	Clostridia	Clostridiales	lca_order	lca_order	lca_order
ADAYGPLTQGLAKPVNDLSR	Bacteria	Firmicutes	Clostridia	Clostridiales	lca_order	lca_order	lca_order
ADAYSSLSSELR	Bacteria	Bacteroidetes	Bacteroidia	Bacteroidales	lca_order	lca_order	lca_order
ADCLLGGATYSTADTLR	unclassified	unclassified	unclassified	unclassified	unclassified	unclassified	unclassified
ADCLLGGATYSTADTLRPALQLVK	Bacteria	Firmicutes	Clostridia	Clostridiales	Ruminococcaceae	Faecalibacterium	Faecalibacterium prausnitzii
ADCLLGGATYSTADTVR	unclassified	unclassified	unclassified	unclassified	unclassified	unclassified	unclassified
ADCLLGGATYSTADTVRPALQLLK	Bacteria	lca_superkingdom	lca_superkingdom	lca_superkingdom	lca_superkingdom	lca_superkingdom	lca_superkingdom
ADCTGQVADLNLMGYGK	Eukaryota	Chordata	Mammalia	lca_class	lca_class	lca_class	lca_class
ADDALWLFPTVNK	Bacteria	Firmicutes	Clostridia	Clostridiales	lca_order	lca_order	lca_order
ADDALWLFPTVYK	Bacteria	lca_superkingdom	lca_superkingdom	lca_superkingdom	lca_superkingdom	lca_superkingdom	lca_superkingdom
ADDDNTEVLYLK	Bacteria	Firmicutes	lca_phylum	lca_phylum	lca_phylum	lca_phylum	lca_phylum
ADDDRLVDEGTCNR	Bacteria	Firmicutes	Clostridia	Clostridiales	Ruminococcaceae	lca_family	lca_family
ADDEAGLQAALDELVEGVSVPAE	Bacteria	Firmicutes	Clostridia	Clostridiales	lca_order	lca_order	lca_order
ADDFDLAVHDLLK	Bacteria	Firmicutes	lca_phylum	lca_phylum	lca_phylum	lca_phylum	lca_phylum
ADDFDMAVHDLLK	Bacteria	Firmicutes	Clostridia	Clostridiales	lca_order	lca_order	lca_order
ADDFELAAHDLLK	Bacteria	Firmicutes	Clostridia	Clostridiales	Lachnospiraceae	Roseburia	Roseburia faecis
ADDFELAVHDLLK	Bacteria	Firmicutes	Clostridia	Clostridiales	lca_order	lca_order	lca_order
ADDGGLFVPER	unclassified	unclassified	unclassified	unclassified	unclassified	unclassified	unclassified
ADDGNGLYTGSTELEAGSYTFK	unclassified	unclassified	unclassified	unclassified	unclassified	unclassified	unclassified
ADDGRPFPQVLK	root	root	root	root	root	root	root
ADDKETCFAEEGKK	Eukaryota	Chordata	Mammalia	Primates	lca_order	lca_order	lca_order
ADDLAVELLR	Bacteria	Firmicutes	Clostridia	Clostridiales	lca_order	lca_order	lca_order
ADDLAVWLLK	Bacteria	lca_superkingdom	lca_superkingdom	lca_superkingdom	lca_superkingdom	lca_superkingdom	lca_superkingdom
ADDLAVWLLR	Bacteria	lca_superkingdom	lca_superkingdom	lca_superkingdom	lca_superkingdom	lca_superkingdom	lca_superkingdom
ADDLGKGGNEESTK	Eukaryota	lca_superkingdom	lca_superkingdom	lca_superkingdom	lca_superkingdom	lca_superkingdom	lca_superkingdom
ADDLGKGGNEESTKTGNAGSR	Eukaryota	lca_superkingdom	lca_superkingdom	lca_superkingdom	lca_superkingdom	lca_superkingdom	lca_superkingdom
ADDLLLTSGSQQGLDFAGK	Bacteria	Firmicutes	Clostridia	Clostridiales	lca_order	lca_order	lca_order
ADDLSSTDALKGTYLDNYK	unclassified	unclassified	unclassified	unclassified	unclassified	unclassified	unclassified
ADDNEETVSKR	Bacteria	Firmicutes	lca_phylum	lca_phylum	lca_phylum	lca_phylum	lca_phylum
ADDNFSTLVAAVEEGR	unclassified	unclassified	unclassified	unclassified	unclassified	unclassified	unclassified
ADDNVHFQQSAQLSK	unclassified	unclassified	unclassified	unclassified	unclassified	unclassified	unclassified
ADDTLTVGFSQVGAESDWR	unclassified	unclassified	unclassified	unclassified	unclassified	unclassified	unclassified
ADDVAGEALPTLVLNK	unclassified	unclassified	unclassified	unclassified	unclassified	unclassified	unclassified
ADDVEQGDFWTGYYQK	Bacteria	Bacteroidetes	Bacteroidia	Bacteroidales	Rikenellaceae	Alistipes	Alistipes putredinis
ADDVESTLAGLEDK	unclassified	unclassified	unclassified	unclassified	unclassified	unclassified	unclassified
ADDVNFSAAASK	Bacteria	Firmicutes	Clostridia	Clostridiales	Ruminococcaceae	Faecalibacterium	Faecalibacterium prausnitzii
ADDVNLTLFNSK	unclassified	unclassified	unclassified	unclassified	unclassified	unclassified	unclassified
ADDVVEYFVQK	Bacteria	Firmicutes	Clostridia	Clostridiales	Eubacteriaceae	Eubacterium	lca_genus
ADEAYDLADAAQK	unclassified	unclassified	unclassified	unclassified	unclassified	unclassified	unclassified
ADEDYSHDLMLLR	unclassified	unclassified	unclassified	unclassified	unclassified	unclassified	unclassified
ADEEYRDFLTYLR	Bacteria	lca_superkingdom	lca_superkingdom	lca_superkingdom	lca_superkingdom	lca_superkingdom	lca_superkingdom
ADEFAVWLLK	Bacteria	Firmicutes	Clostridia	Clostridiales	lca_order	lca_order	lca_order
ADEFNPQGVDQTPR	unclassified	unclassified	unclassified	unclassified	unclassified	unclassified	unclassified
ADEGAHPVLDLEGK	Bacteria	Firmicutes	Clostridia	Clostridiales	Eubacteriaceae	Eubacterium	lca_genus
ADEGGSLNEVLAAAQLAK	Bacteria	Firmicutes	Clostridia	Clostridiales	lca_order	lca_order	lca_order
ADEGWYWCGVK	Eukaryota	Chordata	Mammalia	lca_class	lca_class	lca_class	lca_class
ADEHGNWVPDNTLTYEK	Bacteria	Bacteroidetes	Bacteroidia	Bacteroidales	Bacteroidaceae	Bacteroides	Bacteroides dorei
ADEKDLQATLDFLSWVLTSDEGR	Bacteria	Firmicutes	Clostridia	Clostridiales	lca_order	lca_order	lca_order
ADELAKELPNSFLPGQFVNPANPK	Bacteria	Firmicutes	Clostridia	Clostridiales	lca_order	lca_order	lca_order
ADELAKELPNSFVAGQFVNPANPK	Bacteria	Firmicutes	Clostridia	Clostridiales	lca_order	lca_order	lca_order
ADELAQSAEFFGFGTNDLTQTTLGMSR	Bacteria	Proteobacteria	Alphaproteobacteria	Rhodospirillales	Rhodospirillaceae	Azospirillum	lca_genus
ADELATTLLSTFLEK	Bacteria	Firmicutes	Clostridia	Clostridiales	lca_order	lca_order	lca_order
ADELEDVKLR	root	root	root	root	root	root	root
ADELFTLLMGDKVEPR	root	root	root	root	root	root	root
ADELGCSPNVVGQLYK	Bacteria	lca_superkingdom	lca_superkingdom	lca_superkingdom	lca_superkingdom	lca_superkingdom	lca_superkingdom
ADELGELYFAK	Bacteria	Firmicutes	Clostridia	Clostridiales	lca_order	lca_order	lca_order
ADELGVWLLK	Bacteria	Firmicutes	lca_phylum	lca_phylum	lca_phylum	lca_phylum	lca_phylum
ADELGVWLLR	Bacteria	Firmicutes	lca_phylum	lca_phylum	lca_phylum	lca_phylum	lca_phylum
ADELKSADDLEGKK	Bacteria	Firmicutes	Clostridia	Clostridiales	lca_order	lca_order	lca_order
ADELLAALK	Bacteria	lca_superkingdom	lca_superkingdom	lca_superkingdom	lca_superkingdom	lca_superkingdom	lca_superkingdom
ADELLETLR	root	root	root	root	root	root	root
ADELLLR	root	root	root	root	root	root	root
ADELRDELLAK	Bacteria	lca_superkingdom	lca_superkingdom	lca_superkingdom	lca_superkingdom	lca_superkingdom	lca_superkingdom
ADELRDELLK	Bacteria	Firmicutes	Clostridia	Clostridiales	lca_order	lca_order	lca_order
ADELSKEPAFEQFDLFK	Bacteria	Firmicutes	Clostridia	Clostridiales	lca_order	lca_order	lca_order
ADEMLDYRGTGMSVMEMSHR	Bacteria	lca_superkingdom	lca_superkingdom	lca_superkingdom	lca_superkingdom	lca_superkingdom	lca_superkingdom
ADENLNVYR	Bacteria	Firmicutes	Clostridia	Clostridiales	lca_order	lca_order	lca_order
ADESLLDEKEFLEK	Bacteria	Firmicutes	Clostridia	Clostridiales	Ruminococcaceae	Ruminococcus	Ruminococcus bromii
ADESLLDEKEFLEKLPEVAK	Bacteria	Firmicutes	Clostridia	Clostridiales	Ruminococcaceae	Ruminococcus	Ruminococcus bromii
ADEVFTVLMGEKVEPR	Bacteria	Firmicutes	Clostridia	Clostridiales	lca_order	lca_order	lca_order
ADEVLREAMAMGADKGLLVTDR	Bacteria	Firmicutes	Clostridia	Clostridiales	lca_order	lca_order	lca_order
ADEVSASDDSLTVCGK	unclassified	unclassified	unclassified	unclassified	unclassified	unclassified	unclassified
ADEVVAVYSHVDR	Bacteria	Firmicutes	Clostridia	Clostridiales	lca_order	lca_order	lca_order
ADFANYTPGEYAK	unclassified	unclassified	unclassified	unclassified	unclassified	unclassified	unclassified
ADFELPEFYK	Bacteria	Firmicutes	Clostridia	Clostridiales	Lachnospiraceae	Dorea	Dorea longicatena
ADFFLCVPK	Bacteria	Bacteroidetes	Bacteroidia	Bacteroidales	Rikenellaceae	Alistipes	Alistipes putredinis
ADFGAAGLTVTEDR	Bacteria	Firmicutes	Clostridia	Clostridiales	lca_order	lca_order	lca_order
ADFGAAGMTVTDER	Bacteria	Firmicutes	Clostridia	Clostridiales	lca_order	lca_order	lca_order
ADFGAAGMTVTDERK	Bacteria	Firmicutes	Clostridia	Clostridiales	lca_order	lca_order	lca_order
ADFGAAGMTVTEDR	Bacteria	Firmicutes	Clostridia	Clostridiales	lca_order	lca_order	lca_order
ADFGAAGMTVTEDRK	Bacteria	Firmicutes	Clostridia	Clostridiales	lca_order	lca_order	lca_order
ADFGKLVNYK	Bacteria	lca_superkingdom	lca_superkingdom	lca_superkingdom	lca_superkingdom	lca_superkingdom	lca_superkingdom
ADFGQLVNYK	Bacteria	Firmicutes	Clostridia	Clostridiales	lca_order	lca_order	lca_order
ADFGQLVNYNK	Bacteria	Firmicutes	Clostridia	Clostridiales	lca_order	lca_order	lca_order
ADFLAPLTEYTER	Bacteria	Firmicutes	Clostridia	Clostridiales	lca_order	lca_order	lca_order
ADFLAPLTEYTERNGSWDDVAK	Bacteria	Firmicutes	Clostridia	Clostridiales	lca_order	lca_order	lca_order
ADFLNVFDVSEEK	Bacteria	Firmicutes	Clostridia	Clostridiales	Ruminococcaceae	Ruminococcus	Ruminococcus bromii
ADFLSNYWDADK	Bacteria	Bacteroidetes	Bacteroidia	Bacteroidales	Bacteroidaceae	Bacteroides	Bacteroides uniformis
ADFLYPDGK	Bacteria	Firmicutes	Clostridia	Clostridiales	lca_order	lca_order	lca_order
ADFNDYKGVWVFCEQR	unclassified	unclassified	unclassified	unclassified	unclassified	unclassified	unclassified
ADFNLVGTDLSGGTFANEK	unclassified	unclassified	unclassified	unclassified	unclassified	unclassified	unclassified
ADFNVPLDGTTLTDDGR	Bacteria	Actinobacteria	Actinobacteria	lca_class	lca_class	lca_class	lca_class
ADFNVPLDGTTLTDDGRLK	Bacteria	Actinobacteria	Actinobacteria	Bifidobacteriales	Bifidobacteriaceae	Bifidobacterium	lca_genus
ADFPLVLK	Bacteria	lca_superkingdom	lca_superkingdom	lca_superkingdom	lca_superkingdom	lca_superkingdom	lca_superkingdom
ADFSGMSQTDLSLSK	Eukaryota	Chordata	Mammalia	Primates	lca_order	lca_order	lca_order
ADFTAFENLDK	Bacteria	Actinobacteria	Coriobacteriia	lca_class	lca_class	lca_class	lca_class
ADFTAFENLDKAPEER	Bacteria	Actinobacteria	Coriobacteriia	lca_class	lca_class	lca_class	lca_class
ADFTAFENLDKAPEERER	Bacteria	Actinobacteria	Coriobacteriia	lca_class	lca_class	lca_class	lca_class
ADFVACHCAPYLTK	Bacteria	Firmicutes	Clostridia	Clostridiales	lca_order	lca_order	lca_order
ADFVACHNPSYLTK	Bacteria	lca_superkingdom	lca_superkingdom	lca_superkingdom	lca_superkingdom	lca_superkingdom	lca_superkingdom
ADFVACHNPSYVDKYDLVDDLK	Bacteria	Firmicutes	Clostridia	Clostridiales	lca_order	lca_order	lca_order
ADFVGTEESAAAK	Bacteria	Firmicutes	Clostridia	Clostridiales	lca_order	lca_order	lca_order
ADGADDDFGRPSVK	Bacteria	Firmicutes	Clostridia	Clostridiales	Ruminococcaceae	Flavonifractor	lca_genus
ADGDFADYLVEDYNLR	unclassified	unclassified	unclassified	unclassified	unclassified	unclassified	unclassified
ADGESCSASMMYQEGK	Eukaryota	Chordata	Mammalia	lca_class	lca_class	lca_class	lca_class
ADGEVLSSESNR	Bacteria	Firmicutes	Clostridia	Clostridiales	lca_order	lca_order	lca_order
ADGFEWGFTALPAVEKDGER	Bacteria	Firmicutes	Clostridia	Clostridiales	Ruminococcaceae	Ruminococcus	[Ruminococcus] lactaris
ADGFEWGFTALPAVK	Bacteria	Firmicutes	Clostridia	Clostridiales	lca_order	lca_order	lca_order
ADGFEWGMTALPAVK	Bacteria	Firmicutes	Clostridia	Clostridiales	Ruminococcaceae	Faecalibacterium	Faecalibacterium prausnitzii
ADGFKWGMTALPAVK	Bacteria	Firmicutes	Clostridia	Clostridiales	lca_order	lca_order	lca_order
ADGGDDAQLWACNK	Bacteria	Firmicutes	Clostridia	Clostridiales	Ruminococcaceae	lca_family	lca_family
ADGGFFAALDNQYLTDALAVMPK	Bacteria	Firmicutes	Clostridia	Clostridiales	lca_order	lca_order	lca_order
ADGGQVQLATNDYGK	Bacteria	Actinobacteria	Actinobacteria	Bifidobacteriales	Bifidobacteriaceae	Bifidobacterium	Bifidobacterium longum
ADGGTQVLDTK	Eukaryota	Chordata	Mammalia	lca_class	lca_class	lca_class	lca_class
ADGKQTLMPSQSNLLHNAYSNVLK	Bacteria	Firmicutes	Clostridia	Clostridiales	Ruminococcaceae	Ruminococcus	Ruminococcus bromii
ADGLALGK	root	root	root	root	root	root	root
ADGLALGVQGANLEELYTTVQALEAADYK	Bacteria	Firmicutes	Clostridia	Clostridiales	lca_order	lca_order	lca_order
ADGLDDTDALK	Bacteria	Firmicutes	Clostridia	Clostridiales	lca_order	lca_order	lca_order
ADGLDDTDALKGTYLDNYK	Bacteria	Firmicutes	Clostridia	Clostridiales	lca_order	lca_order	lca_order
ADGLDDTEALKGTYLDQYK	Bacteria	Firmicutes	Clostridia	Clostridiales	lca_order	lca_order	lca_order
ADGLDSTDALKGTYLDNYK	Bacteria	Firmicutes	Clostridia	Clostridiales	lca_order	lca_order	lca_order
ADGLGSTDALK	Bacteria	Firmicutes	Clostridia	Clostridiales	lca_order	lca_order	lca_order
ADGLGSTDALKGTYLDNYK	Bacteria	Firmicutes	Clostridia	Clostridiales	lca_order	lca_order	lca_order
ADGLNSTDALK	Bacteria	Firmicutes	Clostridia	Clostridiales	lca_order	lca_order	lca_order
ADGLNSTDALKGTYLDNYK	Bacteria	Firmicutes	Clostridia	Clostridiales	lca_order	lca_order	lca_order
ADGLSSTDALK	Bacteria	Firmicutes	Clostridia	Clostridiales	lca_order	lca_order	lca_order
ADGMLSFCRMVDSGK	unclassified	unclassified	unclassified	unclassified	unclassified	unclassified	unclassified
ADGQFVK	root	root	root	root	root	root	root
ADGQFVLAGNLLYR	Bacteria	lca_superkingdom	lca_superkingdom	lca_superkingdom	lca_superkingdom	lca_superkingdom	lca_superkingdom
ADGQYNTTLQSEMAK	unclassified	unclassified	unclassified	unclassified	unclassified	unclassified	unclassified
ADGQYVTGASAYEK	Bacteria	Firmicutes	Clostridia	Clostridiales	lca_order	lca_order	lca_order
ADGQYVTGASAYEKR	Bacteria	Firmicutes	Clostridia	Clostridiales	lca_order	lca_order	lca_order
ADGSFEELPVRPAHDPDSEGLLTK	Bacteria	Firmicutes	Clostridia	Clostridiales	Lachnospiraceae	lca_family	lca_family
ADGSGDWPAWQSK	Bacteria	Firmicutes	Clostridia	Clostridiales	Ruminococcaceae	Ruminococcus	Ruminococcus bromii
ADGSGDWPAWQSKK	Bacteria	Firmicutes	Clostridia	Clostridiales	Ruminococcaceae	Ruminococcus	Ruminococcus bromii
ADGSLATR	root	root	root	root	root	root	root
ADGSLTVTWNPVAGADYYR	Bacteria	Firmicutes	Clostridia	Clostridiales	lca_order	lca_order	lca_order
ADGSPVKAGVETTKPSK	Eukaryota	Chordata	Mammalia	Primates	Hominidae	lca_family	lca_family
ADGSSKFSPEHR	Bacteria	Bacteroidetes	Bacteroidia	Bacteroidales	lca_order	lca_order	lca_order
ADGSVAEFDHYSVVGLK	Bacteria	Firmicutes	Clostridia	Clostridiales	lca_order	lca_order	lca_order
ADGSVLPGLFAAGEVTGGVHGANR	Bacteria	Firmicutes	Clostridia	Clostridiales	Ruminococcaceae	Faecalibacterium	Faecalibacterium prausnitzii
ADGTETTVVTDGTWANDASEK	Bacteria	Firmicutes	Clostridia	Clostridiales	Ruminococcaceae	Ruminococcus	lca_genus
ADGTLQALVDK	Bacteria	Firmicutes	Clostridia	Clostridiales	Ruminococcaceae	lca_family	lca_family
ADGTLQSLVDK	Bacteria	Firmicutes	Clostridia	Clostridiales	Ruminococcaceae	Faecalibacterium	Faecalibacterium prausnitzii
ADGTLTYTGDSPYYHSDK	Bacteria	Firmicutes	Clostridia	Clostridiales	Lachnospiraceae	lca_family	lca_family
ADGTLTYTGDSPYYHSDKDQFK	Bacteria	Firmicutes	Clostridia	Clostridiales	Lachnospiraceae	lca_family	lca_family
ADGTLTYTGDSPYYHSDKDQFKK	Bacteria	Firmicutes	Clostridia	Clostridiales	Lachnospiraceae	lca_family	lca_family
ADGTTGSVTLSK	Bacteria	Bacteroidetes	Bacteroidia	Bacteroidales	Bacteroidaceae	Bacteroides	Bacteroides uniformis
ADGTVLEGLYCAGEVVGGLHGGNR	unclassified	unclassified	unclassified	unclassified	unclassified	unclassified	unclassified
ADGTVLFAGK	unclassified	unclassified	unclassified	unclassified	unclassified	unclassified	unclassified
ADGVDKTVVSDAK	unclassified	unclassified	unclassified	unclassified	unclassified	unclassified	unclassified
ADGVDKTVVSDAKYTVK	unclassified	unclassified	unclassified	unclassified	unclassified	unclassified	unclassified
ADGVEVAYGDK	unclassified	unclassified	unclassified	unclassified	unclassified	unclassified	unclassified
ADGVEVAYGDKLK	unclassified	unclassified	unclassified	unclassified	unclassified	unclassified	unclassified
ADGVLEVTPVK	unclassified	unclassified	unclassified	unclassified	unclassified	unclassified	unclassified
ADGVLEVTPVKVA	unclassified	unclassified	unclassified	unclassified	unclassified	unclassified	unclassified
ADGVLEVTPVKVATTSGSALATK	unclassified	unclassified	unclassified	unclassified	unclassified	unclassified	unclassified
ADGVLLTCEVSK	unclassified	unclassified	unclassified	unclassified	unclassified	unclassified	unclassified
ADHFQCK	cRAP	cRAP	cRAP	cRAP	cRAP	cRAP	cRAP
ADHGLLLFTPAGQVEK	Bacteria	Firmicutes	Clostridia	Clostridiales	Ruminococcaceae	Faecalibacterium	Faecalibacterium prausnitzii
ADHLLGFDELPLQNSDPR	Bacteria	Firmicutes	Clostridia	Clostridiales	Ruminococcaceae	lca_family	lca_family
ADHMLVDTQSSLTYDSK	Bacteria	Firmicutes	Clostridia	Clostridiales	Ruminococcaceae	Ruminococcus	Ruminococcus bromii
ADHPDFELK	Bacteria	Firmicutes	Clostridia	Clostridiales	lca_order	lca_order	lca_order
ADHQDVANQLFSCYAK	Bacteria	lca_superkingdom	lca_superkingdom	lca_superkingdom	lca_superkingdom	lca_superkingdom	lca_superkingdom
ADHVLDTSDAAPNQLR	Bacteria	Firmicutes	Clostridia	Clostridiales	lca_order	lca_order	lca_order
ADKAANWLLR	Bacteria	Bacteroidetes	Bacteroidia	Bacteroidales	Bacteroidaceae	Bacteroides	lca_genus
ADKAGNVQALLGK	Bacteria	Firmicutes	Bacilli	Lactobacillales	lca_order	lca_order	lca_order
ADKDYHFK	Eukaryota	Chordata	lca_phylum	lca_phylum	lca_phylum	lca_phylum	lca_phylum
ADKDYHFKVDNDENEHQLSLR	Eukaryota	Chordata	Mammalia	lca_class	lca_class	lca_class	lca_class
ADKHTGCVYLNNR	Bacteria	Firmicutes	Clostridia	Clostridiales	lca_order	lca_order	lca_order
ADKLAVDLLK	Bacteria	Firmicutes	Clostridia	Clostridiales	lca_order	lca_order	lca_order
ADKLQQGLQPVVDHATCSR	cRAP	cRAP	cRAP	cRAP	cRAP	cRAP	cRAP
ADKVSLYDENGELAEGVER	Bacteria	Actinobacteria	Coriobacteriia	lca_class	lca_class	lca_class	lca_class
ADLAAFAESHALVK	Bacteria	Firmicutes	Clostridia	Clostridiales	lca_order	lca_order	lca_order
ADLAAQYTTVGR	Eukaryota	lca_superkingdom	lca_superkingdom	lca_superkingdom	lca_superkingdom	lca_superkingdom	lca_superkingdom
ADLAESQVNK	root	root	root	root	root	root	root
ADLAESQVNKLR	root	root	root	root	root	root	root
ADLALASDAVAADFANK	unclassified	unclassified	unclassified	unclassified	unclassified	unclassified	unclassified
ADLALNK	root	root	root	root	root	root	root
ADLALPCATQNELHLEDAK	Bacteria	Firmicutes	Clostridia	Clostridiales	Lachnospiraceae	lca_family	lca_family
ADLALPCATQNELLLEDAK	root	root	root	root	root	root	root
ADLAMAGLTVTDER	Bacteria	Firmicutes	Clostridia	Clostridiales	Ruminococcaceae	Faecalibacterium	Faecalibacterium prausnitzii
ADLANLDKDK	unclassified	unclassified	unclassified	unclassified	unclassified	unclassified	unclassified
ADLDYATAEADTTYGK	Bacteria	lca_superkingdom	lca_superkingdom	lca_superkingdom	lca_superkingdom	lca_superkingdom	lca_superkingdom
ADLDYAWEEADTTYGK	Bacteria	lca_superkingdom	lca_superkingdom	lca_superkingdom	lca_superkingdom	lca_superkingdom	lca_superkingdom
ADLDYAWEEAHTTYGK	Bacteria	Firmicutes	Bacilli	Lactobacillales	Streptococcaceae	Streptococcus	Streptococcus thermophilus
ADLDYCHAEALTK	Bacteria	Bacteroidetes	lca_phylum	lca_phylum	lca_phylum	lca_phylum	lca_phylum
ADLDYCLTEALTK	Bacteria	Bacteroidetes	Bacteroidia	Bacteroidales	Rikenellaceae	Alistipes	lca_genus
ADLDYGFAEAATTFGR	Bacteria	lca_superkingdom	lca_superkingdom	lca_superkingdom	lca_superkingdom	lca_superkingdom	lca_superkingdom
ADLDYGFAEAATTYGR	Bacteria	Firmicutes	Clostridia	Clostridiales	lca_order	lca_order	lca_order
ADLDYGFAEADTTYGK	Bacteria	lca_superkingdom	lca_superkingdom	lca_superkingdom	lca_superkingdom	lca_superkingdom	lca_superkingdom
ADLDYGFAEANTTYGK	Bacteria	lca_superkingdom	lca_superkingdom	lca_superkingdom	lca_superkingdom	lca_superkingdom	lca_superkingdom
ADLDYGTAEAHTTYGR	Bacteria	lca_superkingdom	lca_superkingdom	lca_superkingdom	lca_superkingdom	lca_superkingdom	lca_superkingdom
ADLEEALEELK	Bacteria	Firmicutes	Clostridia	Clostridiales	lca_order	lca_order	lca_order
ADLEGGDNSEN	Bacteria	lca_superkingdom	lca_superkingdom	lca_superkingdom	lca_superkingdom	lca_superkingdom	lca_superkingdom
ADLEGGESNEN	Bacteria	Firmicutes	Clostridia	Clostridiales	lca_order	lca_order	lca_order
ADLEHALTELDSGK	Bacteria	Firmicutes	Clostridia	Clostridiales	Ruminococcaceae	Faecalibacterium	Faecalibacterium prausnitzii
ADLEMQLESLTEELAYLK	Eukaryota	Chordata	Mammalia	lca_class	lca_class	lca_class	lca_class
ADLEMQLESLTEELAYLKK	Eukaryota	Chordata	Mammalia	lca_class	lca_class	lca_class	lca_class
ADLENGYLTLSAEK	Bacteria	Firmicutes	Clostridia	Clostridiales	lca_order	lca_order	lca_order
ADLENPYLLVTDK	unclassified	unclassified	unclassified	unclassified	unclassified	unclassified	unclassified
ADLETLR	root	root	root	root	root	root	root
ADLFAAGDHLDATALSK	Bacteria	Firmicutes	Clostridia	Clostridiales	lca_order	lca_order	lca_order
ADLFAAGDHLDATAVSK	Bacteria	Firmicutes	Clostridia	Clostridiales	lca_order	lca_order	lca_order
ADLFAAGDK	Bacteria	lca_superkingdom	lca_superkingdom	lca_superkingdom	lca_superkingdom	lca_superkingdom	lca_superkingdom
ADLFAAGDKLDATALSK	Bacteria	lca_superkingdom	lca_superkingdom	lca_superkingdom	lca_superkingdom	lca_superkingdom	lca_superkingdom
ADLFAAGDKLDATATSK	Bacteria	Firmicutes	Clostridia	Clostridiales	lca_order	lca_order	lca_order
ADLFAAGDKVDVSGLSK	Bacteria	Firmicutes	Clostridia	Clostridiales	lca_order	lca_order	lca_order
ADLFAAGELLDVTGLSK	Bacteria	Firmicutes	Clostridia	Clostridiales	lca_order	lca_order	lca_order
ADLFADGDHLDATAVSK	Bacteria	Firmicutes	Clostridia	Clostridiales	lca_order	lca_order	lca_order
ADLFAEGDKLDATALSK	Bacteria	Firmicutes	Clostridia	Clostridiales	lca_order	lca_order	lca_order
ADLFAEGDKVDVTALSK	Bacteria	Firmicutes	Clostridia	Clostridiales	lca_order	lca_order	lca_order
ADLFALAHVSNGDAVLGSK	Bacteria	Firmicutes	Clostridia	Clostridiales	lca_order	lca_order	lca_order
ADLFCDGEVNCPDGSDEDNK	Eukaryota	Chordata	Mammalia	Primates	lca_order	lca_order	lca_order
ADLFCDGEVNCPDGSDEDNKMCATVCDGR	Eukaryota	Chordata	Mammalia	Primates	lca_order	lca_order	lca_order
ADLFDSLGCK	Bacteria	Firmicutes	Clostridia	Clostridiales	Eubacteriaceae	Eubacterium	lca_genus
ADLFELEPK	Bacteria	Firmicutes	lca_phylum	lca_phylum	lca_phylum	lca_phylum	lca_phylum
ADLFGAGDKLDATATSK	Bacteria	Firmicutes	Clostridia	Clostridiales	Lachnospiraceae	lca_family	lca_family
ADLFSLLADTTAPVWNAANVK	unclassified	unclassified	unclassified	unclassified	unclassified	unclassified	unclassified
ADLFVTSLR	Bacteria	Actinobacteria	Coriobacteriia	Eggerthellales	lca_order	lca_order	lca_order
ADLGDFLGVEGEVMR	Bacteria	lca_superkingdom	lca_superkingdom	lca_superkingdom	lca_superkingdom	lca_superkingdom	lca_superkingdom
ADLGDHDENLSFEK	Bacteria	lca_superkingdom	lca_superkingdom	lca_superkingdom	lca_superkingdom	lca_superkingdom	lca_superkingdom
ADLGEENLEALEK	Bacteria	Firmicutes	lca_phylum	lca_phylum	lca_phylum	lca_phylum	lca_phylum
ADLGLAGMTVTDER	Bacteria	Firmicutes	Clostridia	Clostridiales	lca_order	lca_order	lca_order
ADLGLAGMTVTDERK	Bacteria	Firmicutes	Clostridia	Clostridiales	lca_order	lca_order	lca_order
ADLGLAGMTVTEDR	Bacteria	Firmicutes	Clostridia	Clostridiales	lca_order	lca_order	lca_order
ADLGLKDGK	root	root	root	root	root	root	root
ADLGLKDGVLAGLGK	root	root	root	root	root	root	root
ADLGLTDDDLAGQYQYTK	Bacteria	Firmicutes	Clostridia	Clostridiales	Ruminococcaceae	Faecalibacterium	Faecalibacterium prausnitzii
ADLGLTDDELAGQYK	unclassified	unclassified	unclassified	unclassified	unclassified	unclassified	unclassified
ADLGLTDSDLAGQYQYTK	Bacteria	Firmicutes	Clostridia	Clostridiales	Ruminococcaceae	Faecalibacterium	Faecalibacterium prausnitzii
ADLGNVLFEK	Bacteria	Firmicutes	Clostridia	Clostridiales	lca_order	lca_order	lca_order
ADLGTMFGK	Bacteria	Firmicutes	Clostridia	Clostridiales	Ruminococcaceae	Faecalibacterium	Faecalibacterium prausnitzii
ADLGTMFGKVVGADKFK	Bacteria	Firmicutes	Clostridia	Clostridiales	Ruminococcaceae	Faecalibacterium	Faecalibacterium prausnitzii
ADLGVTMLAAGLGNLHGK	unclassified	unclassified	unclassified	unclassified	unclassified	unclassified	unclassified
ADLKDVDDSDLGLK	Bacteria	Firmicutes	Clostridia	Clostridiales	lca_order	lca_order	lca_order
ADLKDVDDSDLGLKGSPTK	Bacteria	Firmicutes	Clostridia	Clostridiales	lca_order	lca_order	lca_order
ADLKDVDDSNLGLK	Bacteria	Firmicutes	Clostridia	Clostridiales	lca_order	lca_order	lca_order
ADLKYYDVLK	Bacteria	Firmicutes	Clostridia	Clostridiales	lca_order	lca_order	lca_order
ADLKYYDVLKRPVLTEK	Bacteria	Firmicutes	Clostridia	Clostridiales	lca_order	lca_order	lca_order
ADLKYYDVLLKPVLTEK	Bacteria	lca_superkingdom	lca_superkingdom	lca_superkingdom	lca_superkingdom	lca_superkingdom	lca_superkingdom
ADLKYYDVLLKPVVTEK	Bacteria	Firmicutes	Clostridia	Clostridiales	lca_order	lca_order	lca_order
ADLLAAAVNLPAGK	Bacteria	Firmicutes	Clostridia	Clostridiales	Ruminococcaceae	lca_family	lca_family
ADLLADLWPEFNQYASK	Bacteria	Firmicutes	Clostridia	Clostridiales	Lachnospiraceae	lca_family	lca_family
ADLLAMVK	Bacteria	lca_superkingdom	lca_superkingdom	lca_superkingdom	lca_superkingdom	lca_superkingdom	lca_superkingdom
ADLLAYLK	root	root	root	root	root	root	root
ADLLEELTR	Bacteria	lca_superkingdom	lca_superkingdom	lca_superkingdom	lca_superkingdom	lca_superkingdom	lca_superkingdom
ADLLMLLLNDEK	Bacteria	lca_superkingdom	lca_superkingdom	lca_superkingdom	lca_superkingdom	lca_superkingdom	lca_superkingdom
ADLLMLLLNDER	Bacteria	Firmicutes	Clostridia	Clostridiales	lca_order	lca_order	lca_order
ADLLMPSAMQNDVNMEQAK	Bacteria	Firmicutes	Clostridia	Clostridiales	lca_order	lca_order	lca_order
ADLLMPSAMQNDVNMEQAKK	Bacteria	Firmicutes	Clostridia	Clostridiales	lca_order	lca_order	lca_order
ADLLSSFEYVEQVLGDK	Bacteria	Bacteroidetes	Bacteroidia	Bacteroidales	lca_order	lca_order	lca_order
ADLLTNVSHDLK	Bacteria	lca_superkingdom	lca_superkingdom	lca_superkingdom	lca_superkingdom	lca_superkingdom	lca_superkingdom
ADLLVMLR	root	root	root	root	root	root	root
ADLLYGFLDSSELFK	Bacteria	Firmicutes	Clostridia	Clostridiales	Ruminococcaceae	Ruminococcus	Ruminococcus bromii
ADLLYVYK	root	root	root	root	root	root	root
ADLNAENLEALEK	Bacteria	Firmicutes	Clostridia	Clostridiales	lca_order	lca_order	lca_order
ADLNEAGQEQVQLNGEK	Bacteria	Firmicutes	Clostridia	Clostridiales	lca_order	lca_order	lca_order
ADLNEENLEALEK	Bacteria	lca_superkingdom	lca_superkingdom	lca_superkingdom	lca_superkingdom	lca_superkingdom	lca_superkingdom
ADLNNENLEALEK	Bacteria	Firmicutes	Clostridia	Clostridiales	lca_order	lca_order	lca_order
ADLNNENLEALEKGLPNLLK	Bacteria	Firmicutes	Clostridia	Clostridiales	lca_order	lca_order	lca_order
ADLNNENLEALQK	Bacteria	Firmicutes	Clostridia	Clostridiales	lca_order	lca_order	lca_order
ADLNQENLEALEK	Bacteria	Firmicutes	Clostridia	Clostridiales	lca_order	lca_order	lca_order
ADLNYGFAEANTTYGK	Bacteria	lca_superkingdom	lca_superkingdom	lca_superkingdom	lca_superkingdom	lca_superkingdom	lca_superkingdom
ADLPDAMVDSR	Bacteria	Firmicutes	Clostridia	Clostridiales	Ruminococcaceae	lca_family	lca_family
ADLPDLELADFPTADK	Bacteria	Bacteroidetes	Bacteroidia	Bacteroidales	Bacteroidaceae	Bacteroides	lca_genus
ADLPDQFKDLK	unclassified	unclassified	unclassified	unclassified	unclassified	unclassified	unclassified
ADLPDQFKDLKANEAYEFPMMVK	Bacteria	Firmicutes	Clostridia	Clostridiales	lca_order	lca_order	lca_order
ADLPENLKEHLLVELYSK	Bacteria	Bacteroidetes	Bacteroidia	Bacteroidales	Bacteroidaceae	lca_family	lca_family
ADLPFLMPVEDVFTLTGR	Bacteria	Firmicutes	Clostridia	Clostridiales	lca_order	lca_order	lca_order
ADLQQLAETK	Bacteria	Firmicutes	Clostridia	Clostridiales	lca_order	lca_order	lca_order
ADLQSDHMPALFGVQDAQK	unclassified	unclassified	unclassified	unclassified	unclassified	unclassified	unclassified
ADLRTEQENAMK	Bacteria	Firmicutes	Clostridia	Clostridiales	lca_order	lca_order	lca_order
ADLSDPKNETFDSTNR	unclassified	unclassified	unclassified	unclassified	unclassified	unclassified	unclassified
ADLSEFDTFVK	Bacteria	Firmicutes	Clostridia	Clostridiales	Lachnospiraceae	lca_family	lca_family
ADLSFTDGKTPSYTYTVK	Bacteria	Firmicutes	Clostridia	Clostridiales	lca_order	lca_order	lca_order
ADLSFTDK	Bacteria	Firmicutes	Clostridia	Clostridiales	lca_order	lca_order	lca_order
ADLSFTDKK	Bacteria	Firmicutes	Clostridia	Clostridiales	lca_order	lca_order	lca_order
ADLSFTDKKTPSYTYTVK	Bacteria	Firmicutes	Clostridia	Clostridiales	lca_order	lca_order	lca_order
ADLSGLTGAR	Eukaryota	Chordata	Mammalia	lca_class	lca_class	lca_class	lca_class
ADLSGMSGAR	Eukaryota	Chordata	lca_phylum	lca_phylum	lca_phylum	lca_phylum	lca_phylum
ADLSGMSGARDLFLSK	Eukaryota	Chordata	lca_phylum	lca_phylum	lca_phylum	lca_phylum	lca_phylum
ADLTLDDMDLLEANEAFAAQSVAVAR	Bacteria	Firmicutes	Clostridia	Clostridiales	lca_order	lca_order	lca_order
ADLTNLLLDK	Bacteria	Bacteroidetes	Bacteroidia	Bacteroidales	Bacteroidaceae	Bacteroides	lca_genus
ADLVAFGR	root	root	root	root	root	root	root
ADLVLTDEELNLVK	Bacteria	Firmicutes	Clostridia	Clostridiales	lca_order	lca_order	lca_order
ADLVMAGVTVTDER	Bacteria	Firmicutes	Clostridia	Clostridiales	Ruminococcaceae	Faecalibacterium	Faecalibacterium prausnitzii
ADLVMAGVTVTDERK	Bacteria	Firmicutes	Clostridia	Clostridiales	Ruminococcaceae	Faecalibacterium	Faecalibacterium prausnitzii
ADLVMPAATQNDVR	Bacteria	Firmicutes	Clostridia	Clostridiales	lca_order	lca_order	lca_order
ADLWYLR	Bacteria	lca_superkingdom	lca_superkingdom	lca_superkingdom	lca_superkingdom	lca_superkingdom	lca_superkingdom
ADLYYDDMGNDVR	Bacteria	Firmicutes	Clostridia	Clostridiales	Ruminococcaceae	lca_family	lca_family
ADMAAFLR	Bacteria	lca_superkingdom	lca_superkingdom	lca_superkingdom	lca_superkingdom	lca_superkingdom	lca_superkingdom
ADMDVADLCAALEK	Bacteria	Firmicutes	Clostridia	Clostridiales	lca_order	lca_order	lca_order
ADMFAPLVAQLK	unclassified	unclassified	unclassified	unclassified	unclassified	unclassified	unclassified
ADMGHPAPFNLK	Bacteria	Bacteroidetes	lca_phylum	lca_phylum	lca_phylum	lca_phylum	lca_phylum
ADMLAHPLTLVDGTGASTDVYPAVDEYR	Bacteria	Bacteroidetes	Bacteroidia	Bacteroidales	Prevotellaceae	Prevotella	lca_genus
ADMLGADKLHMAMVPDFSGNGER	Bacteria	Firmicutes	Clostridia	Clostridiales	lca_order	lca_order	lca_order
ADMLGADKLHMEMVPDFSGKGER	Bacteria	Firmicutes	Clostridia	Clostridiales	lca_order	lca_order	lca_order
ADMLQFLHDEVGYNYR	Bacteria	Firmicutes	Clostridia	Clostridiales	Ruminococcaceae	lca_family	lca_family
ADMLYAELDR	Bacteria	Bacteroidetes	Bacteroidia	lca_class	lca_class	lca_class	lca_class
ADMPEQFKDLK	unclassified	unclassified	unclassified	unclassified	unclassified	unclassified	unclassified
ADMPEQFKDLKANEAYDFPMMVK	Bacteria	Firmicutes	Clostridia	Clostridiales	lca_order	lca_order	lca_order
ADMPFLMPVEDVFTLSGR	Bacteria	Firmicutes	Clostridia	lca_class	lca_class	lca_class	lca_class
ADMPFLMPVEDVFTLTGR	Bacteria	Firmicutes	Clostridia	Clostridiales	Ruminococcaceae	Flavonifractor	lca_genus
ADMTLDDLDLVEANEAFAAQSLAVAR	unclassified	unclassified	unclassified	unclassified	unclassified	unclassified	unclassified
ADMTQAVLEGVAFALR	Bacteria	lca_superkingdom	lca_superkingdom	lca_superkingdom	lca_superkingdom	lca_superkingdom	lca_superkingdom
ADMTQAVLEGVAFGLR	Bacteria	Firmicutes	lca_phylum	lca_phylum	lca_phylum	lca_phylum	lca_phylum
ADMVMAGVTVTDER	Bacteria	Firmicutes	Clostridia	Clostridiales	Ruminococcaceae	lca_family	lca_family
ADNEFKMLDDVTPYDAYVTYNYGK	Bacteria	Bacteroidetes	Bacteroidia	Bacteroidales	Bacteroidaceae	Bacteroides	Bacteroides dorei
ADNELLQMHDLKPAPGAK	unclassified	unclassified	unclassified	unclassified	unclassified	unclassified	unclassified
ADNERGTLFNQVK	Bacteria	Firmicutes	Clostridia	Clostridiales	lca_order	lca_order	lca_order
ADNEWNVLLLR	Bacteria	Firmicutes	Clostridia	Clostridiales	lca_order	lca_order	lca_order
ADNFDEAVHDLLK	Bacteria	Firmicutes	Clostridia	Clostridiales	Lachnospiraceae	Dorea	lca_genus
ADNFDLAVHDLLK	Bacteria	Firmicutes	Clostridia	Clostridiales	lca_order	lca_order	lca_order
ADNFQDALDDLLK	Bacteria	Firmicutes	Clostridia	Clostridiales	Ruminococcaceae	Ruminococcus	lca_genus
ADNKEQAFEMCEK	Bacteria	Actinobacteria	Actinobacteria	Bifidobacteriales	Bifidobacteriaceae	Bifidobacterium	lca_genus
ADNLLVMEHLTK	unclassified	unclassified	unclassified	unclassified	unclassified	unclassified	unclassified
ADNNNAGLAFYAPNR	Bacteria	Bacteroidetes	Bacteroidia	Bacteroidales	Bacteroidaceae	Bacteroides	lca_genus
ADNNPLLPR	Bacteria	Firmicutes	Clostridia	Clostridiales	lca_order	lca_order	lca_order
ADNQTTAAEPTNGR	unclassified	unclassified	unclassified	unclassified	unclassified	unclassified	unclassified
ADNQTTAAEPTNGRVTR	unclassified	unclassified	unclassified	unclassified	unclassified	unclassified	unclassified
ADNSFNNTVESLFK	unclassified	unclassified	unclassified	unclassified	unclassified	unclassified	unclassified
ADNWEQESNDSFATATTVK	Bacteria	Firmicutes	Clostridia	Clostridiales	Lachnospiraceae	Roseburia	Roseburia faecis
ADNWFLR	root	root	root	root	root	root	root
ADNWLPGGQVWLK	Bacteria	Firmicutes	Clostridia	Clostridiales	Ruminococcaceae	lca_family	lca_family
ADNWWLR	root	root	root	root	root	root	root
ADNYFLLYDLPDYVDTK	Bacteria	Firmicutes	Clostridia	Clostridiales	Ruminococcaceae	Ruminococcus	Ruminococcus bromii
ADNYFLLYDLPDYVDTKLR	Bacteria	Firmicutes	Clostridia	Clostridiales	Ruminococcaceae	Ruminococcus	Ruminococcus bromii
ADNYLESLAALEK	Bacteria	Firmicutes	Clostridia	Clostridiales	Lachnospiraceae	Dorea	lca_genus
ADPANLLDTLVLDFNGYPADVR	Bacteria	Firmicutes	Clostridia	Clostridiales	lca_order	lca_order	lca_order
ADPELNVALLR	Bacteria	Firmicutes	Clostridia	Clostridiales	Ruminococcaceae	lca_family	lca_family
ADPEWNVLLLR	Bacteria	lca_superkingdom	lca_superkingdom	lca_superkingdom	lca_superkingdom	lca_superkingdom	lca_superkingdom
ADPEWNVVLLR	Bacteria	lca_superkingdom	lca_superkingdom	lca_superkingdom	lca_superkingdom	lca_superkingdom	lca_superkingdom
ADPLLGTNEDFAALCAEAK	Bacteria	Firmicutes	Clostridia	Clostridiales	Ruminococcaceae	lca_family	lca_family
ADPNAFYCGFLNDVK	Bacteria	Firmicutes	Clostridia	Clostridiales	Lachnospiraceae	Roseburia	Roseburia faecis
ADPQWNVVLLR	Bacteria	Firmicutes	Clostridia	Clostridiales	Lachnospiraceae	Blautia	lca_genus
ADPSAELHFAGR	Bacteria	Firmicutes	Clostridia	Clostridiales	Ruminococcaceae	Faecalibacterium	Faecalibacterium prausnitzii
ADPSFYGLYPSAK	Bacteria	Bacteroidetes	Bacteroidia	Bacteroidales	Bacteroidaceae	Bacteroides	lca_genus
ADPSLNVALLR	Bacteria	Firmicutes	Clostridia	Clostridiales	lca_order	lca_order	lca_order
ADPVLMEPLMK	Bacteria	lca_superkingdom	lca_superkingdom	lca_superkingdom	lca_superkingdom	lca_superkingdom	lca_superkingdom
ADPYAFHAETRPSNGSK	Bacteria	Firmicutes	Clostridia	Clostridiales	Ruminococcaceae	lca_family	lca_family
ADPYAFHAETRPSSGSK	unclassified	unclassified	unclassified	unclassified	unclassified	unclassified	unclassified
ADPYANEAELRPGTASR	Bacteria	Firmicutes	Clostridia	Clostridiales	lca_order	lca_order	lca_order
ADPYEFKFDTTYDPANTLQSLR	Bacteria	Firmicutes	Clostridia	Clostridiales	Ruminococcaceae	Ruminococcus	Ruminococcus bicirculans
ADQAEAALR	Bacteria	lca_superkingdom	lca_superkingdom	lca_superkingdom	lca_superkingdom	lca_superkingdom	lca_superkingdom
ADQDFFPLTVNYQEK	Bacteria	lca_superkingdom	lca_superkingdom	lca_superkingdom	lca_superkingdom	lca_superkingdom	lca_superkingdom
ADQHDLDLHK	Bacteria	Actinobacteria	Actinobacteria	Bifidobacteriales	Bifidobacteriaceae	Bifidobacterium	lca_genus
ADQKDLDATLEFLNWVLTSDDGR	Bacteria	Firmicutes	Clostridia	Clostridiales	lca_order	lca_order	lca_order
ADQKDLDATLEFLNWVLTSDDGRDALVNK	Bacteria	Firmicutes	Clostridia	Clostridiales	lca_order	lca_order	lca_order
ADQPFLMPVEDVFTLTGR	Bacteria	lca_superkingdom	lca_superkingdom	lca_superkingdom	lca_superkingdom	lca_superkingdom	lca_superkingdom
ADQPLDADVTVLGSGPGGYVAALK	unclassified	unclassified	unclassified	unclassified	unclassified	unclassified	unclassified
ADQVDDEELLDLVEMDLR	Bacteria	Firmicutes	Clostridia	Clostridiales	Ruminococcaceae	Ruminococcus	lca_genus
ADQVDDEELLDLVEMELR	Bacteria	Firmicutes	Clostridia	Clostridiales	lca_order	lca_order	lca_order
ADQVLNENNFPLK	Bacteria	Firmicutes	Clostridia	Clostridiales	Clostridiaceae	lca_family	lca_family
ADSAEQCVK	Bacteria	lca_superkingdom	lca_superkingdom	lca_superkingdom	lca_superkingdom	lca_superkingdom	lca_superkingdom
ADSASECLQLLSQGERPSVR	Bacteria	Firmicutes	Clostridia	Clostridiales	Ruminococcaceae	lca_family	lca_family
ADSASSDGLVSYSDLVLGETGK	unclassified	unclassified	unclassified	unclassified	unclassified	unclassified	unclassified
ADSAVQCLQFLKEDEQPVLR	Bacteria	Firmicutes	Clostridia	Clostridiales	Lachnospiraceae	Dorea	Dorea longicatena
ADSAVQCVQFLDENAQPLLR	Bacteria	Firmicutes	Clostridia	Clostridiales	lca_order	lca_order	lca_order
ADSAVYNANKDAEER	Bacteria	Firmicutes	Clostridia	Clostridiales	lca_order	lca_order	lca_order
ADSDYAEALDVLSNLNLLDGFK	Bacteria	Firmicutes	lca_phylum	lca_phylum	lca_phylum	lca_phylum	lca_phylum
ADSEGRPGPFTYGR	Bacteria	lca_superkingdom	lca_superkingdom	lca_superkingdom	lca_superkingdom	lca_superkingdom	lca_superkingdom
ADSGLDLAALK	Bacteria	Firmicutes	Clostridia	Clostridiales	lca_order	lca_order	lca_order
ADSLEELVFLK	Bacteria	Firmicutes	Clostridia	Clostridiales	Ruminococcaceae	Faecalibacterium	Faecalibacterium prausnitzii
ADSLLHKLDPR	Bacteria	Firmicutes	Clostridia	Clostridiales	lca_order	lca_order	lca_order
ADSLVVEAGSCLAEAHSSQTGMLAR	Bacteria	Firmicutes	Bacilli	Lactobacillales	Streptococcaceae	Lactococcus	lca_genus
ADSPTLTFNTLGR	Bacteria	Firmicutes	Clostridia	Clostridiales	lca_order	lca_order	lca_order
ADSSDAAMMAR	Bacteria	Firmicutes	Clostridia	Clostridiales	Ruminococcaceae	Subdoligranulum	lca_genus
ADSSFAGEEWYDQLDK	unclassified	unclassified	unclassified	unclassified	unclassified	unclassified	unclassified
ADSSPVKAGVETTTPSK	root	root	root	root	root	root	root
ADSSPVKAGVETTTPSKQSNNK	root	root	root	root	root	root	root
ADSSSLSGSNFK	unclassified	unclassified	unclassified	unclassified	unclassified	unclassified	unclassified
ADSVLVSTK	Bacteria	Firmicutes	Clostridia	Clostridiales	Eubacteriaceae	Eubacterium	lca_genus
ADSYKETEKAAFAK	unclassified	unclassified	unclassified	unclassified	unclassified	unclassified	unclassified
ADTAGNLSFR	Bacteria	Firmicutes	lca_phylum	lca_phylum	lca_phylum	lca_phylum	lca_phylum
ADTAKLDSAKK	Bacteria	Firmicutes	Clostridia	Clostridiales	Ruminococcaceae	Ruminococcus	lca_genus
ADTALVPMQDLLGLGK	Bacteria	Firmicutes	Clostridia	Clostridiales	Ruminococcaceae	Ruminococcus	Ruminococcus bromii
ADTATHTYTAK	unclassified	unclassified	unclassified	unclassified	unclassified	unclassified	unclassified
ADTATYESVGDDNLSR	Bacteria	Firmicutes	Clostridia	Clostridiales	lca_order	lca_order	lca_order
ADTAVVVGTVSDYLTAK	unclassified	unclassified	unclassified	unclassified	unclassified	unclassified	unclassified
ADTAVVVGTVSDYLTAKGDAK	unclassified	unclassified	unclassified	unclassified	unclassified	unclassified	unclassified
ADTFTDLEANPSVTTVEK	Bacteria	Firmicutes	Clostridia	Clostridiales	lca_order	lca_order	lca_order
ADTGFLKDSEVNTEELLK	Bacteria	Firmicutes	Clostridia	Clostridiales	lca_order	lca_order	lca_order
ADTLEELAEK	root	root	root	root	root	root	root
ADTLKVTLVK	Bacteria	Firmicutes	Clostridia	Clostridiales	lca_order	lca_order	lca_order
ADTLLLGGGMAYTFLK	Bacteria	lca_superkingdom	lca_superkingdom	lca_superkingdom	lca_superkingdom	lca_superkingdom	lca_superkingdom
ADTLLLNCAECEPLLK	Bacteria	Firmicutes	Clostridia	Clostridiales	lca_order	lca_order	lca_order
ADTLLMNCAECEPLLK	Bacteria	Firmicutes	Clostridia	Clostridiales	lca_order	lca_order	lca_order
ADTLRDVLAFPK	Bacteria	Firmicutes	Clostridia	Clostridiales	lca_order	lca_order	lca_order
ADTLTDELNFLR	Eukaryota	Chordata	Mammalia	Primates	lca_order	lca_order	lca_order
ADTLYGATYMVLSPEHPMLEK	Bacteria	Firmicutes	Clostridia	Clostridiales	Ruminococcaceae	Ruminococcus	Ruminococcus bromii
ADTLYYVGDNTSYKNPQLAK	unclassified	unclassified	unclassified	unclassified	unclassified	unclassified	unclassified
ADTNCDPEELDYVLPGNDDALR	unclassified	unclassified	unclassified	unclassified	unclassified	unclassified	unclassified
ADTPQDLPQNFTDDLLK	Bacteria	Firmicutes	Clostridia	Clostridiales	Lachnospiraceae	lca_family	lca_family
ADTQDTDGTYMFNYDTR	Bacteria	Firmicutes	Clostridia	Clostridiales	Ruminococcaceae	Ruminococcus	Ruminococcus bromii
ADTTAPVWNAANVK	unclassified	unclassified	unclassified	unclassified	unclassified	unclassified	unclassified
ADTTETGLTLHVR	unclassified	unclassified	unclassified	unclassified	unclassified	unclassified	unclassified
ADTTVTDEEVEAELKKEQEK	Bacteria	Firmicutes	Clostridia	Clostridiales	Lachnospiraceae	lca_family	lca_family
ADTVEAGEDSLTVDGK	unclassified	unclassified	unclassified	unclassified	unclassified	unclassified	unclassified
ADTVSASDDSLTVDGK	Bacteria	Firmicutes	Clostridia	Clostridiales	lca_order	lca_order	lca_order
ADTVTAGEDSLTVDGK	Bacteria	Firmicutes	Clostridia	Clostridiales	Lachnospiraceae	lca_family	lca_family
ADVAAGLSLGEYGALLTAGAMSLEDMFRVVRQR	Bacteria	Firmicutes	Clostridia	Clostridiales	Lachnospiraceae	Blautia	lca_genus
ADVAFVVDPDVDR	Bacteria	Bacteroidetes	Bacteroidia	Bacteroidales	lca_order	lca_order	lca_order
ADVALLK	root	root	root	root	root	root	root
ADVANMLEQVR	unclassified	unclassified	unclassified	unclassified	unclassified	unclassified	unclassified
ADVASAEFQTEANTLGTNWR	Bacteria	Bacteroidetes	Bacteroidia	Bacteroidales	Rikenellaceae	Alistipes	Alistipes putredinis
ADVDDLDHLSNR	root	root	root	root	root	root	root
ADVEALAGGDGSGR	Bacteria	Firmicutes	Clostridia	Clostridiales	Eubacteriaceae	Eubacterium	lca_genus
ADVFTPGDKLDVTGK	Bacteria	Firmicutes	Clostridia	Clostridiales	lca_order	lca_order	lca_order
ADVFVAGDKVDVLGTSK	Bacteria	Firmicutes	Clostridia	Clostridiales	Ruminococcaceae	lca_family	lca_family
ADVLMPSAMQNDVHLEHAK	Bacteria	Firmicutes	lca_phylum	lca_phylum	lca_phylum	lca_phylum	lca_phylum
ADVMEGVPEMLHDVQLEATFPDGTK	Bacteria	Actinobacteria	Actinobacteria	Micrococcales	Micrococcaceae	Pseudarthrobacter	Pseudarthrobacter phenanthrenivorans
ADVNHDGVLDVVDATELQK	Bacteria	Firmicutes	Clostridia	Clostridiales	Ruminococcaceae	Ruminococcus	Ruminococcus bromii
ADVNPFLFNTK	Bacteria	Bacteroidetes	Bacteroidia	Bacteroidales	lca_order	lca_order	lca_order
ADVPAGDWTFK	Bacteria	Firmicutes	Clostridia	Clostridiales	Ruminococcaceae	Faecalibacterium	Faecalibacterium prausnitzii
ADVPGAWTLEDGALK	Bacteria	Bacteroidetes	Bacteroidia	Bacteroidales	lca_order	lca_order	lca_order
ADVQGSVEAVK	root	root	root	root	root	root	root
ADVQGSVEAVKQSLTK	Bacteria	Firmicutes	Clostridia	Clostridiales	lca_order	lca_order	lca_order
ADVSEPDALQALGGR	Bacteria	Firmicutes	Clostridia	Clostridiales	lca_order	lca_order	lca_order
ADVSSNAETPLFVGQK	unclassified	unclassified	unclassified	unclassified	unclassified	unclassified	unclassified
ADVTLACMPVPLEEASR	Bacteria	lca_superkingdom	lca_superkingdom	lca_superkingdom	lca_superkingdom	lca_superkingdom	lca_superkingdom
ADVVDVEGTVLGLADPENHK	Bacteria	Firmicutes	Clostridia	Clostridiales	lca_order	lca_order	lca_order
ADVVLCYLENK	Bacteria	Firmicutes	Clostridia	Clostridiales	lca_order	lca_order	lca_order
ADVVLPCATQNELDLNDAK	Bacteria	Firmicutes	Clostridia	Clostridiales	lca_order	lca_order	lca_order
ADVVSALTAYTAGEGEWDAVK	Bacteria	Firmicutes	Clostridia	Clostridiales	Lachnospiraceae	Roseburia	Roseburia faecis
ADVVYEAPVEGALTR	Bacteria	Firmicutes	Clostridia	Clostridiales	lca_order	lca_order	lca_order
ADWLYNLPQWDKLFTEEK	Bacteria	Firmicutes	Clostridia	Clostridiales	lca_order	lca_order	lca_order
ADYAKDMVTGFLR	Bacteria	Firmicutes	Clostridia	Clostridiales	lca_order	lca_order	lca_order
ADYDNMPNCDATYPTQRPATEK	Bacteria	Bacteroidetes	Bacteroidia	Bacteroidales	Bacteroidaceae	Bacteroides	Bacteroides cellulosilyticus
ADYEKHKVYA	Eukaryota	Chordata	Mammalia	lca_class	lca_class	lca_class	lca_class
ADYEKHKVYACEVTHQGLSSPVT	Eukaryota	Chordata	Mammalia	lca_class	lca_class	lca_class	lca_class
ADYEKHKVYACEVTHQGLSSPVTK	Eukaryota	Chordata	Mammalia	lca_class	lca_class	lca_class	lca_class
ADYGFNLTAMTEAPTLFAGR	Bacteria	Firmicutes	Clostridia	Clostridiales	Eubacteriaceae	Eubacterium	lca_genus
ADYKLTLLK	Bacteria	lca_superkingdom	lca_superkingdom	lca_superkingdom	lca_superkingdom	lca_superkingdom	lca_superkingdom
ADYLKVFGE	Bacteria	Firmicutes	Clostridia	Clostridiales	Ruminococcaceae	lca_family	lca_family
ADYNPGDVVNAADYLSASDVAPELDLVWTAYTGLNK	unclassified	unclassified	unclassified	unclassified	unclassified	unclassified	unclassified
ADYPEGDGNWANYNTFGSAEAATSDDYK	Eukaryota	Chordata	Mammalia	lca_class	lca_class	lca_class	lca_class
ADYPEGDGNWANYNTFGSAEAATSDDYKNPGYYDLQAK	Eukaryota	Chordata	Mammalia	Primates	lca_order	lca_order	lca_order
ADYSLSELRPYVGLDYVYTDANLK	unclassified	unclassified	unclassified	unclassified	unclassified	unclassified	unclassified
ADYSLSELRPYVGLDYVYTDANLKK	unclassified	unclassified	unclassified	unclassified	unclassified	unclassified	unclassified
ADYVGTYEYK	Bacteria	Firmicutes	Clostridia	Clostridiales	Ruminococcaceae	Ruminococcus	Ruminococcus bromii
ADYVLTGQWAK	Bacteria	lca_superkingdom	lca_superkingdom	lca_superkingdom	lca_superkingdom	lca_superkingdom	lca_superkingdom
ADYVRPK	Eukaryota	lca_superkingdom	lca_superkingdom	lca_superkingdom	lca_superkingdom	lca_superkingdom	lca_superkingdom
ADYVRPKLETYK	Eukaryota	Chordata	Mammalia	Primates	lca_order	lca_order	lca_order
ADYVTNEENETLR	unclassified	unclassified	unclassified	unclassified	unclassified	unclassified	unclassified
ADYYTVSDGCSVLTR	Bacteria	Firmicutes	Clostridia	Clostridiales	Ruminococcaceae	Ruminococcus	Ruminococcus bromii
AEAADFFK	Bacteria	Firmicutes	Bacilli	lca_class	lca_class	lca_class	lca_class
AEAAEEKDEFDVELAEVGPNK	Bacteria	Firmicutes	Clostridia	Clostridiales	lca_order	lca_order	lca_order
AEAAEQFGDEQVHLWRR	Bacteria	lca_superkingdom	lca_superkingdom	lca_superkingdom	lca_superkingdom	lca_superkingdom	lca_superkingdom
AEAAGFELPADR	unclassified	unclassified	unclassified	unclassified	unclassified	unclassified	unclassified
AEAAGLSPK	Bacteria	Firmicutes	Clostridia	Clostridiales	lca_order	lca_order	lca_order
AEAAHNLGVDNLPPCSLTMGVATLMAAR	Bacteria	Bacteroidetes	Bacteroidia	Bacteroidales	Bacteroidaceae	Bacteroides	lca_genus
AEAASLLMNANR	unclassified	unclassified	unclassified	unclassified	unclassified	unclassified	unclassified
AEACMLNNVLACPCYFDVSWTLTHANEYSK	Bacteria	Firmicutes	Clostridia	Clostridiales	Ruminococcaceae	Faecalibacterium	Faecalibacterium prausnitzii
AEAEALEASGHPLK	Bacteria	Bacteroidetes	Bacteroidia	Bacteroidales	Bacteroidaceae	lca_family	lca_family
AEAEALEASGHPLKER	Bacteria	Bacteroidetes	Bacteroidia	Bacteroidales	Bacteroidaceae	lca_family	lca_family
AEAECGACAGKMDLAK	Bacteria	Firmicutes	Clostridia	Clostridiales	Ruminococcaceae	Faecalibacterium	Faecalibacterium prausnitzii
AEAECGACAGKMDLAKK	Bacteria	Firmicutes	Clostridia	Clostridiales	Ruminococcaceae	Faecalibacterium	Faecalibacterium prausnitzii
AEAECGACSGKMDLAK	Bacteria	Firmicutes	Clostridia	Clostridiales	Ruminococcaceae	Faecalibacterium	Faecalibacterium prausnitzii
AEAECGACSGKMDLAKK	Bacteria	Firmicutes	Clostridia	Clostridiales	Ruminococcaceae	Faecalibacterium	Faecalibacterium prausnitzii
AEAEDLKTK	Bacteria	lca_superkingdom	lca_superkingdom	lca_superkingdom	lca_superkingdom	lca_superkingdom	lca_superkingdom
AEAEDLKTKLEAEGAK	Bacteria	Firmicutes	Clostridia	Clostridiales	lca_order	lca_order	lca_order
AEAEELKTKLEAEGAEVNLK	Bacteria	Firmicutes	Clostridia	Clostridiales	Lachnospiraceae	lca_family	lca_family
AEAEGLDLAK	Bacteria	Firmicutes	Clostridia	Clostridiales	lca_order	lca_order	lca_order
AEAEQAGVEMR	Bacteria	Firmicutes	Clostridia	Clostridiales	Ruminococcaceae	lca_family	lca_family
AEAESLYQSK	Eukaryota	Chordata	Mammalia	Primates	lca_order	lca_order	lca_order
AEAESLYQSKYEELQLTAGR	Eukaryota	Chordata	Mammalia	Primates	lca_order	lca_order	lca_order
AEAESWYR	Eukaryota	lca_superkingdom	lca_superkingdom	lca_superkingdom	lca_superkingdom	lca_superkingdom	lca_superkingdom
AEAEYWFDGSLSEK	unclassified	unclassified	unclassified	unclassified	unclassified	unclassified	unclassified
AEAFLQHLTTNDVAALYDGK	Bacteria	Bacteroidetes	Bacteroidia	Bacteroidales	Rikenellaceae	Alistipes	Alistipes putredinis
AEAGKPAWEAPAFPPEFGALYAR	unclassified	unclassified	unclassified	unclassified	unclassified	unclassified	unclassified
AEAGVAEMAAKR	Bacteria	Actinobacteria	Actinobacteria	Bifidobacteriales	Bifidobacteriaceae	Bifidobacterium	lca_genus
AEALKAAQDEVAK	Bacteria	Bacteroidetes	Bacteroidia	Bacteroidales	Bacteroidaceae	Bacteroides	lca_genus
AEALKEEYGNAFLPQQFENEANPK	Bacteria	Firmicutes	Clostridia	Clostridiales	lca_order	lca_order	lca_order
AEALLGLAHPDFR	Bacteria	lca_superkingdom	lca_superkingdom	lca_superkingdom	lca_superkingdom	lca_superkingdom	lca_superkingdom
AEALLGLAHPDFRDDLLRDAEK	Bacteria	Firmicutes	Clostridia	Clostridiales	lca_order	lca_order	lca_order
AEALLNLAHPDFR	Bacteria	lca_superkingdom	lca_superkingdom	lca_superkingdom	lca_superkingdom	lca_superkingdom	lca_superkingdom
AEALLNLAHPDFREQLLADAEK	Bacteria	Firmicutes	Clostridia	Clostridiales	Ruminococcaceae	lca_family	lca_family
AEALLNVAHPDFR	Bacteria	Firmicutes	lca_phylum	lca_phylum	lca_phylum	lca_phylum	lca_phylum
AEALLSLAHPDFR	Bacteria	lca_superkingdom	lca_superkingdom	lca_superkingdom	lca_superkingdom	lca_superkingdom	lca_superkingdom
AEALLSVAHPDFR	Bacteria	lca_superkingdom	lca_superkingdom	lca_superkingdom	lca_superkingdom	lca_superkingdom	lca_superkingdom
AEALLSVAHPDFRDELLK	Bacteria	Firmicutes	Clostridia	Clostridiales	lca_order	lca_order	lca_order
AEALLSVAHPDFREDLLK	Bacteria	Firmicutes	Clostridia	Clostridiales	lca_order	lca_order	lca_order
AEALNLNNYEDGETK	unclassified	unclassified	unclassified	unclassified	unclassified	unclassified	unclassified
AEALQAAVDK	root	root	root	root	root	root	root
AEALQAAVDKVNEMLK	Bacteria	Bacteroidetes	Bacteroidia	Bacteroidales	Bacteroidaceae	Bacteroides	Bacteroides uniformis
AEALQDEAGNLYPVQK	Bacteria	Firmicutes	Clostridia	Clostridiales	Ruminococcaceae	lca_family	lca_family
AEALVPVKTDAEAK	Bacteria	Actinobacteria	Actinobacteria	Bifidobacteriales	Bifidobacteriaceae	Bifidobacterium	lca_genus
AEAMATLAK	unclassified	unclassified	unclassified	unclassified	unclassified	unclassified	unclassified
AEANLEDTLR	Bacteria	Bacteroidetes	Bacteroidia	Bacteroidales	lca_order	lca_order	lca_order
AEANLNAGLAAAR	unclassified	unclassified	unclassified	unclassified	unclassified	unclassified	unclassified
AEANTVFVDENVFASTLAVLHTR	Bacteria	Bacteroidetes	Bacteroidia	Bacteroidales	lca_order	lca_order	lca_order
AEANVQLNK	Bacteria	Bacteroidetes	Bacteroidia	Bacteroidales	Bacteroidaceae	Bacteroides	lca_genus
AEANVQLNKLNEAK	Bacteria	Bacteroidetes	Bacteroidia	Bacteroidales	Bacteroidaceae	Bacteroides	lca_genus
AEAPAEAAPAAETKE	Bacteria	Actinobacteria	Actinobacteria	Bifidobacteriales	Bifidobacteriaceae	Bifidobacterium	Bifidobacterium longum
AEAPAFNVGDTVK	Bacteria	Firmicutes	Clostridia	Clostridiales	Lachnospiraceae	lca_family	lca_family
AEAPEFSVGDTVK	Bacteria	Firmicutes	Clostridia	Clostridiales	lca_order	lca_order	lca_order
AEAPETELTTQTLR	Bacteria	Bacteroidetes	Bacteroidia	Bacteroidales	Bacteroidaceae	Bacteroides	lca_genus
AEAPQFSVGDTVK	Bacteria	Firmicutes	Clostridia	Clostridiales	Lachnospiraceae	Roseburia	lca_genus
AEAPTLFQVNGPVGLATWK	Bacteria	Firmicutes	Clostridia	Clostridiales	lca_order	lca_order	lca_order
AEAQGFEVFTAAEAAK	Bacteria	Firmicutes	Clostridia	Clostridiales	lca_order	lca_order	lca_order
AEAQGFEVYTAAEAAK	Bacteria	lca_superkingdom	lca_superkingdom	lca_superkingdom	lca_superkingdom	lca_superkingdom	lca_superkingdom
AEAQGFK	root	root	root	root	root	root	root
AEAQGFKVFTAAEAAK	Bacteria	Firmicutes	Clostridia	Clostridiales	Lachnospiraceae	Dorea	Dorea longicatena
AEAQGFKVYTAAEAAK	Bacteria	Firmicutes	Clostridia	Clostridiales	lca_order	lca_order	lca_order
AEATGAPAAAMELPDGR	Bacteria	Firmicutes	Clostridia	Clostridiales	Lachnospiraceae	lca_family	lca_family
AEAVAMYPGVQK	Bacteria	Bacteroidetes	Bacteroidia	Bacteroidales	Bacteroidaceae	Bacteroides	lca_genus
AEAVTNPLDEFASNVK	unclassified	unclassified	unclassified	unclassified	unclassified	unclassified	unclassified
AEAVVMLQR	Bacteria	Firmicutes	lca_phylum	lca_phylum	lca_phylum	lca_phylum	lca_phylum
AEAYGPLTQGLAAPVNDLSR	Bacteria	lca_superkingdom	lca_superkingdom	lca_superkingdom	lca_superkingdom	lca_superkingdom	lca_superkingdom
AEAYGPLTQGLAK	unclassified	unclassified	unclassified	unclassified	unclassified	unclassified	unclassified
AEAYGPLTQGLAKPVNDLSR	root	root	root	root	root	root	root
AEAYGPMTQGLAAPVNDLSR	Bacteria	Firmicutes	Clostridia	Clostridiales	lca_order	lca_order	lca_order
AEAYGPVTQGLAK	unclassified	unclassified	unclassified	unclassified	unclassified	unclassified	unclassified
AEAYGPVTQGLAKPV	unclassified	unclassified	unclassified	unclassified	unclassified	unclassified	unclassified
AEAYGPVTQGLAKPVNDLSR	Bacteria	Firmicutes	Clostridia	Clostridiales	lca_order	lca_order	lca_order
AEAYGPVTQGLGAPVNDLSR	Bacteria	Firmicutes	Clostridia	Clostridiales	Lachnospiraceae	lca_family	lca_family
AEAYLKEAGMEVK	Bacteria	Firmicutes	lca_phylum	lca_phylum	lca_phylum	lca_phylum	lca_phylum
AECEASYPGK	unclassified	unclassified	unclassified	unclassified	unclassified	unclassified	unclassified
AECLNPEHPVLR	Bacteria	Firmicutes	Clostridia	Clostridiales	lca_order	lca_order	lca_order
AECPLVSNNSAHR	Bacteria	Firmicutes	Clostridia	Clostridiales	lca_order	lca_order	lca_order
AECPTGWSDWNATLELVAAAGK	Bacteria	Firmicutes	Clostridia	Clostridiales	Lachnospiraceae	lca_family	lca_family
AECPVVSNNSAHR	Bacteria	lca_superkingdom	lca_superkingdom	lca_superkingdom	lca_superkingdom	lca_superkingdom	lca_superkingdom
AECPVVSNNSANR	Bacteria	Firmicutes	Clostridia	Clostridiales	lca_order	lca_order	lca_order
AECSSQGDAALK	Bacteria	Firmicutes	Clostridia	Clostridiales	lca_order	lca_order	lca_order
AECVLLNAVECEPYLTADHR	Bacteria	Bacteroidetes	Bacteroidia	Bacteroidales	lca_order	lca_order	lca_order
AECYPQDSGVK	Bacteria	Firmicutes	Clostridia	Clostridiales	Ruminococcaceae	Subdoligranulum	lca_genus
AEDAAGLAAVEQSMK	unclassified	unclassified	unclassified	unclassified	unclassified	unclassified	unclassified
AEDAFADNLVEDDKLR	unclassified	unclassified	unclassified	unclassified	unclassified	unclassified	unclassified
AEDAVTPLLTGGK	Bacteria	Bacteroidetes	Bacteroidia	Bacteroidales	Bacteroidaceae	Bacteroides	lca_genus
AEDDDTESLVTDGR	Bacteria	Firmicutes	Clostridia	Clostridiales	lca_order	lca_order	lca_order
AEDEADDEAKAAPAEA	Bacteria	Actinobacteria	Actinobacteria	Bifidobacteriales	Bifidobacteriaceae	Bifidobacterium	Bifidobacterium longum
AEDFDLAVHDLLK	Bacteria	Firmicutes	Clostridia	Clostridiales	lca_order	lca_order	lca_order
AEDFEDALAK	Bacteria	Firmicutes	Clostridia	Clostridiales	lca_order	lca_order	lca_order
AEDFFGNLSK	unclassified	unclassified	unclassified	unclassified	unclassified	unclassified	unclassified
AEDFGDWEEETGCRG	Bacteria	Firmicutes	Clostridia	Clostridiales	Ruminococcaceae	lca_family	lca_family
AEDFLADSNYVTK	unclassified	unclassified	unclassified	unclassified	unclassified	unclassified	unclassified
AEDFVPVMACPSQVDK	Bacteria	lca_superkingdom	lca_superkingdom	lca_superkingdom	lca_superkingdom	lca_superkingdom	lca_superkingdom
AEDGDVVELGNMAWKVMVTPGHTK	unclassified	unclassified	unclassified	unclassified	unclassified	unclassified	unclassified
AEDGSVLDYELLDQDAR	Eukaryota	Chordata	Mammalia	lca_class	lca_class	lca_class	lca_class
AEDHKELNPGEVAYYDR	Bacteria	Firmicutes	Clostridia	Clostridiales	lca_order	lca_order	lca_order
AEDKMGLR	unclassified	unclassified	unclassified	unclassified	unclassified	unclassified	unclassified
AEDLAQYLTK	Bacteria	Firmicutes	Clostridia	Clostridiales	lca_order	lca_order	lca_order
AEDLAQYLTR	Bacteria	Firmicutes	Clostridia	Clostridiales	Ruminococcaceae	Faecalibacterium	Faecalibacterium prausnitzii
AEDLHELAEQFK	unclassified	unclassified	unclassified	unclassified	unclassified	unclassified	unclassified
AEDLKGLEDALAEAFPDWSVRR	Bacteria	Firmicutes	Clostridia	Clostridiales	lca_order	lca_order	lca_order
AEDLKGLEDALAK	Bacteria	Firmicutes	Clostridia	Clostridiales	lca_order	lca_order	lca_order
AEDLPVQAR	Eukaryota	Chordata	Mammalia	lca_class	lca_class	lca_class	lca_class
AEDLSATVTDVVEGQEYSFR	Eukaryota	Chordata	Mammalia	lca_class	lca_class	lca_class	lca_class
AEDLTASEEDFK	Bacteria	Firmicutes	Clostridia	Clostridiales	lca_order	lca_order	lca_order
AEDLTASEEDFKAELEK	Bacteria	Firmicutes	Clostridia	Clostridiales	lca_order	lca_order	lca_order
AEDNFADNLVEDYNLR	unclassified	unclassified	unclassified	unclassified	unclassified	unclassified	unclassified
AEDNPWEQLK	Bacteria	Firmicutes	Clostridia	Clostridiales	Ruminococcaceae	Faecalibacterium	Faecalibacterium prausnitzii
AEDPFLALHAESK	unclassified	unclassified	unclassified	unclassified	unclassified	unclassified	unclassified
AEDSGAPLYEVVFDK	Bacteria	Bacteroidetes	Bacteroidia	Bacteroidales	Bacteroidaceae	Bacteroides	Bacteroides uniformis
AEDTALYHCAR	cRAP	cRAP	cRAP	cRAP	cRAP	cRAP	cRAP
AEDTALYYCAK	Eukaryota	Chordata	lca_phylum	lca_phylum	lca_phylum	lca_phylum	lca_phylum
AEDTAVYYCAK	Eukaryota	Chordata	lca_phylum	lca_phylum	lca_phylum	lca_phylum	lca_phylum
AEDTAVYYCAR	root	root	root	root	root	root	root
AEDTAVYYCVK	Eukaryota	Chordata	Mammalia	lca_class	lca_class	lca_class	lca_class
AEDTAVYYCVR	Eukaryota	Chordata	lca_phylum	lca_phylum	lca_phylum	lca_phylum	lca_phylum
AEDTECPLASLR	unclassified	unclassified	unclassified	unclassified	unclassified	unclassified	unclassified
AEDTVLSAASCTTNCLAPMAK	Bacteria	Firmicutes	Clostridia	Clostridiales	lca_order	lca_order	lca_order
AEDVDAAEDRELFDELLEK	Bacteria	lca_superkingdom	lca_superkingdom	lca_superkingdom	lca_superkingdom	lca_superkingdom	lca_superkingdom
AEDVDSEALTTLVVNR	unclassified	unclassified	unclassified	unclassified	unclassified	unclassified	unclassified
AEDVEGDALSNLLLNR	unclassified	unclassified	unclassified	unclassified	unclassified	unclassified	unclassified
AEDVEGEALSTLLVNR	unclassified	unclassified	unclassified	unclassified	unclassified	unclassified	unclassified
AEDVKGLEDALAEAYPDWSVR	Bacteria	Firmicutes	Clostridia	Clostridiales	lca_order	lca_order	lca_order
AEDVKGLEDALAEAYPDWSVRR	Bacteria	Firmicutes	Clostridia	Clostridiales	lca_order	lca_order	lca_order
AEDVPVYFVDCGANAFSAEGK	Bacteria	Firmicutes	Clostridia	Clostridiales	lca_order	lca_order	lca_order
AEDWKKGDTFSCMVGHEALPLAFTQK	Eukaryota	Chordata	Mammalia	Primates	lca_order	lca_order	lca_order
AEDWTNPDNEALDASLSELENALTSLR	Bacteria	Proteobacteria	Alphaproteobacteria	Rhodospirillales	Rhodospirillaceae	Azospirillum	lca_genus
AEDYLGEKVDKAVLTVPAYFNDAQR	unclassified	unclassified	unclassified	unclassified	unclassified	unclassified	unclassified
AEDYLKEAGMEVK	Bacteria	Firmicutes	Clostridia	Clostridiales	lca_order	lca_order	lca_order
AEEADFYKQFENK	Bacteria	Firmicutes	Clostridia	Clostridiales	lca_order	lca_order	lca_order
AEEAEKSAENNKAPETTDQAYER	Bacteria	Firmicutes	Clostridia	Clostridiales	lca_order	lca_order	lca_order
AEEAGLTPK	Bacteria	Firmicutes	lca_phylum	lca_phylum	lca_phylum	lca_phylum	lca_phylum
AEEAKAAGADFVGGEELLPK	Bacteria	Firmicutes	Clostridia	Clostridiales	Lachnospiraceae	Dorea	lca_genus
AEEAKDKLTELAGEAK	Bacteria	Actinobacteria	Actinobacteria	Actinomycetales	Actinomycetaceae	lca_family	lca_family
AEEAPKEEAPAAAEEPAQETTEE	unclassified	unclassified	unclassified	unclassified	unclassified	unclassified	unclassified
AEEAVQGGVLTSADR	Bacteria	Bacteroidetes	Bacteroidia	Bacteroidales	lca_order	lca_order	lca_order
AEEEFLAEFR	Bacteria	Firmicutes	Clostridia	Clostridiales	lca_order	lca_order	lca_order
AEEEKTEFDVLLAEAGATK	Bacteria	Firmicutes	Clostridia	Clostridiales	Ruminococcaceae	Faecalibacterium	Faecalibacterium prausnitzii
AEEELENGPLTEER	Bacteria	Firmicutes	Clostridia	Clostridiales	Ruminococcaceae	Faecalibacterium	Faecalibacterium prausnitzii
AEEFENKYLR	Bacteria	Firmicutes	Bacilli	Lactobacillales	Streptococcaceae	Streptococcus	lca_genus
AEEFKTLEEAR	Bacteria	Firmicutes	Clostridia	Clostridiales	lca_order	lca_order	lca_order
AEEGFYVGANQLDALCNLK	unclassified	unclassified	unclassified	unclassified	unclassified	unclassified	unclassified
AEEKDEFDVELAEVGPNK	Bacteria	Firmicutes	Clostridia	Clostridiales	lca_order	lca_order	lca_order
AEEKDEFDVELTEVGPNK	Bacteria	Firmicutes	Clostridia	Clostridiales	lca_order	lca_order	lca_order
AEELAKELPGSFLPGQFENPANPK	Bacteria	Firmicutes	Clostridia	Clostridiales	lca_order	lca_order	lca_order
AEELDELYDK	Bacteria	Firmicutes	Clostridia	Clostridiales	lca_order	lca_order	lca_order
AEELENFEPDFVVYNASK	unclassified	unclassified	unclassified	unclassified	unclassified	unclassified	unclassified
AEELETFEPDFLVYNASK	unclassified	unclassified	unclassified	unclassified	unclassified	unclassified	unclassified
AEELFEK	root	root	root	root	root	root	root
AEELFNK	root	root	root	root	root	root	root
AEELGDKAFEK	Bacteria	Firmicutes	Clostridia	Clostridiales	lca_order	lca_order	lca_order
AEELGTSLGDLFK	Bacteria	Firmicutes	Clostridia	Clostridiales	lca_order	lca_order	lca_order
AEELHEQLPDSFLPEQFENPANPEAHR	Bacteria	Firmicutes	Clostridia	Clostridiales	lca_order	lca_order	lca_order
AEELHKELADSFLPEQFENPANPAAHKK	Bacteria	Firmicutes	Clostridia	Clostridiales	Lachnospiraceae	Roseburia	Roseburia faecis
AEELLHYGVDK	Bacteria	Firmicutes	lca_phylum	lca_phylum	lca_phylum	lca_phylum	lca_phylum
AEELQQLLDER	Bacteria	Firmicutes	Clostridia	Clostridiales	lca_order	lca_order	lca_order
AEELQSPVLLGVSEGAGK	unclassified	unclassified	unclassified	unclassified	unclassified	unclassified	unclassified
AEELSDLHDVR	unclassified	unclassified	unclassified	unclassified	unclassified	unclassified	unclassified
AEELSTLVEER	Bacteria	Firmicutes	Clostridia	Clostridiales	lca_order	lca_order	lca_order
AEEQGFEVFTAAEAAK	Bacteria	Firmicutes	Clostridia	Clostridiales	lca_order	lca_order	lca_order
AEEQGFEVYTAAEAAK	Bacteria	Firmicutes	Clostridia	Clostridiales	lca_order	lca_order	lca_order
AEEQGFEVYTSAEAAK	Bacteria	Firmicutes	lca_phylum	lca_phylum	lca_phylum	lca_phylum	lca_phylum
AEEQGFK	root	root	root	root	root	root	root
AEEQGFKVYTAAEAAK	Bacteria	Firmicutes	Clostridia	Clostridiales	lca_order	lca_order	lca_order
AEESNELLMSCQHTSSATGR	Bacteria	Bacteroidetes	Bacteroidia	Bacteroidales	Bacteroidaceae	Bacteroides	lca_genus
AEETAPYESNEACGQLR	unclassified	unclassified	unclassified	unclassified	unclassified	unclassified	unclassified
AEETFADNLVEDYNLR	unclassified	unclassified	unclassified	unclassified	unclassified	unclassified	unclassified
AEETKNGDEFSK	Bacteria	Firmicutes	Clostridia	Clostridiales	lca_order	lca_order	lca_order
AEETQNAPAAEEAAQPAEDAAK	Bacteria	Firmicutes	Clostridia	Clostridiales	lca_order	lca_order	lca_order
AEETVWQCR	Bacteria	Bacteroidetes	Bacteroidia	Bacteroidales	Bacteroidaceae	Bacteroides	lca_genus
AEEVAALR	root	root	root	root	root	root	root
AEEVENVYKPEVSEQSDKK	Bacteria	Firmicutes	Clostridia	Clostridiales	lca_order	lca_order	lca_order
AEEVLFLGR	Bacteria	Bacteroidetes	Bacteroidia	Bacteroidales	Bacteroidaceae	Bacteroides	lca_genus
AEEVVKRNDLQETK	Bacteria	Firmicutes	Clostridia	Clostridiales	Ruminococcaceae	Ruminococcus	Ruminococcus bromii
AEEVWDHLPLEVQEELLSK	unclassified	unclassified	unclassified	unclassified	unclassified	unclassified	unclassified
AEEYRPLENPAPGLLDR	Bacteria	Firmicutes	Clostridia	Clostridiales	Lachnospiraceae	Blautia	lca_genus
AEEYSSECQNDPALLK	unclassified	unclassified	unclassified	unclassified	unclassified	unclassified	unclassified
AEFADELDSLGVR	unclassified	unclassified	unclassified	unclassified	unclassified	unclassified	unclassified
AEFAEVSK	Eukaryota	Chordata	Mammalia	lca_class	lca_class	lca_class	lca_class
AEFAGLEDAVSLK	Bacteria	Bacteroidetes	Bacteroidia	Bacteroidales	Rikenellaceae	Alistipes	Alistipes putredinis
AEFAKNPK	Bacteria	Firmicutes	Clostridia	Clostridiales	lca_order	lca_order	lca_order
AEFASELEDYWK	Bacteria	Firmicutes	Clostridia	Clostridiales	Ruminococcaceae	Ruminococcus	lca_genus
AEFEAEQAK	Bacteria	lca_superkingdom	lca_superkingdom	lca_superkingdom	lca_superkingdom	lca_superkingdom	lca_superkingdom
AEFEALWESHTYDGALK	Bacteria	Firmicutes	Clostridia	Clostridiales	lca_order	lca_order	lca_order
AEFEKLGLTELPQTADEFLAAAK	Bacteria	Actinobacteria	Actinobacteria	Bifidobacteriales	Bifidobacteriaceae	Bifidobacterium	lca_genus
AEFFTAPGR	Bacteria	Firmicutes	Clostridia	Clostridiales	lca_order	lca_order	lca_order
AEFGDLVNYNK	Bacteria	Firmicutes	Clostridia	Clostridiales	lca_order	lca_order	lca_order
AEFLFNHLSQEEK	Bacteria	Firmicutes	Clostridia	Clostridiales	lca_order	lca_order	lca_order
AEFLLEHGFVDK	Bacteria	lca_superkingdom	lca_superkingdom	lca_superkingdom	lca_superkingdom	lca_superkingdom	lca_superkingdom
AEFLSALQPAFGR	Bacteria	Firmicutes	Clostridia	Clostridiales	lca_order	lca_order	lca_order
AEFNAMDTAAFK	unclassified	unclassified	unclassified	unclassified	unclassified	unclassified	unclassified
AEFVEVTK	Eukaryota	Chordata	Mammalia	Artiodactyla	Bovidae	Bos	lca_genus
AEGADALCHGCTGK	Bacteria	Firmicutes	lca_phylum	lca_phylum	lca_phylum	lca_phylum	lca_phylum
AEGALNETHSLLQR	unclassified	unclassified	unclassified	unclassified	unclassified	unclassified	unclassified
AEGALYACK	Bacteria	Firmicutes	Clostridia	Clostridiales	lca_order	lca_order	lca_order
AEGAMYASK	Bacteria	Firmicutes	Clostridia	Clostridiales	lca_order	lca_order	lca_order
AEGATNYSSNGGSSWALLNDK	unclassified	unclassified	unclassified	unclassified	unclassified	unclassified	unclassified
AEGEAFGK	Bacteria	lca_superkingdom	lca_superkingdom	lca_superkingdom	lca_superkingdom	lca_superkingdom	lca_superkingdom
AEGEAFGKTGNDVFR	Bacteria	Firmicutes	Clostridia	Clostridiales	lca_order	lca_order	lca_order
AEGETAWNYVK	Bacteria	Firmicutes	lca_phylum	lca_phylum	lca_phylum	lca_phylum	lca_phylum
AEGETAWNYVKETEDGADQNFVER	Bacteria	Firmicutes	lca_phylum	lca_phylum	lca_phylum	lca_phylum	lca_phylum
AEGEVLDLLQGTCFR	Bacteria	Firmicutes	Clostridia	Clostridiales	lca_order	lca_order	lca_order
AEGFDATDEELQK	Bacteria	Firmicutes	Bacilli	Lactobacillales	Streptococcaceae	Streptococcus	lca_genus
AEGGELYADLVNR	unclassified	unclassified	unclassified	unclassified	unclassified	unclassified	unclassified
AEGGLER	root	root	root	root	root	root	root
AEGGNQDAANALDVLAYGLAK	unclassified	unclassified	unclassified	unclassified	unclassified	unclassified	unclassified
AEGKNPFTLTSK	Bacteria	lca_superkingdom	lca_superkingdom	lca_superkingdom	lca_superkingdom	lca_superkingdom	lca_superkingdom
AEGLCFPLLLGNEER	Bacteria	Bacteroidetes	Bacteroidia	Bacteroidales	lca_order	lca_order	lca_order
AEGLCHPLLLGNDER	Bacteria	Bacteroidetes	Bacteroidia	Bacteroidales	lca_order	lca_order	lca_order
AEGLELLAHAR	Bacteria	Firmicutes	Clostridia	Clostridiales	Ruminococcaceae	lca_family	lca_family
AEGLPLDVR	Bacteria	Firmicutes	Clostridia	Clostridiales	Eubacteriaceae	Eubacterium	lca_genus
AEGLTLLENVAR	Bacteria	Firmicutes	Clostridia	Clostridiales	Ruminococcaceae	lca_family	lca_family
AEGLTYNR	Bacteria	lca_superkingdom	lca_superkingdom	lca_superkingdom	lca_superkingdom	lca_superkingdom	lca_superkingdom
AEGLYFYDYDGK	Bacteria	Firmicutes	Clostridia	Clostridiales	lca_order	lca_order	lca_order
AEGLYFYDYDGKK	Bacteria	Firmicutes	Clostridia	Clostridiales	lca_order	lca_order	lca_order
AEGNYEALQALPK	Bacteria	Bacteroidetes	Bacteroidia	Bacteroidales	lca_order	lca_order	lca_order
AEGQENLLNLLR	Bacteria	Firmicutes	Clostridia	Clostridiales	lca_order	lca_order	lca_order
AEGSLLLFLDELHTLVGAGK	Bacteria	Bacteroidetes	Bacteroidia	Bacteroidales	Bacteroidaceae	Bacteroides	lca_genus
AEGSTVTDTRPNTHYVVTEFGK	unclassified	unclassified	unclassified	unclassified	unclassified	unclassified	unclassified
AEGTGMLTAGVSYLFGGK	Bacteria	lca_superkingdom	lca_superkingdom	lca_superkingdom	lca_superkingdom	lca_superkingdom	lca_superkingdom
AEGTGMLTAGVSYLFGGKK	Bacteria	lca_superkingdom	lca_superkingdom	lca_superkingdom	lca_superkingdom	lca_superkingdom	lca_superkingdom
AEGVDHLLVQVADYADNTATYK	Bacteria	Firmicutes	Clostridia	Clostridiales	Oscillospiraceae	Oscillibacter	lca_genus
AEGVDLSNDK	root	root	root	root	root	root	root
AEGVDLSNDKMALQR	root	root	root	root	root	root	root
AEGVDLSTDK	Bacteria	Firmicutes	Clostridia	Clostridiales	lca_order	lca_order	lca_order
AEGVDLSTDKMALQR	Bacteria	Firmicutes	Clostridia	Clostridiales	lca_order	lca_order	lca_order
AEGVETTLLDLTDADAVR	Bacteria	Bacteroidetes	Bacteroidia	Bacteroidales	Bacteroidaceae	Bacteroides	lca_genus
AEGVEVSLTGNSTNPTR	Bacteria	Firmicutes	Clostridia	Clostridiales	Ruminococcaceae	lca_family	lca_family
AEGVNSWHTNEEDHNGYTGTNSR	Bacteria	Firmicutes	Clostridia	Clostridiales	lca_order	lca_order	lca_order
AEGVPQELVDGLR	Bacteria	Firmicutes	Clostridia	Clostridiales	Ruminococcaceae	Faecalibacterium	Faecalibacterium prausnitzii
AEGYDVAGPLGADSVFHQAAQGK	Bacteria	Firmicutes	Clostridia	Clostridiales	Lachnospiraceae	Dorea	Dorea longicatena
AEGYDVYFQTGTDEHGQK	Bacteria	Firmicutes	Clostridia	Clostridiales	lca_order	lca_order	lca_order
AEGYLEEGYAFSPMFK	Bacteria	Firmicutes	Clostridia	Clostridiales	lca_order	lca_order	lca_order
AEGYSEGNVPLHTLR	Bacteria	Firmicutes	lca_phylum	lca_phylum	lca_phylum	lca_phylum	lca_phylum
AEGYSEGTVPLHTLR	Bacteria	lca_superkingdom	lca_superkingdom	lca_superkingdom	lca_superkingdom	lca_superkingdom	lca_superkingdom
AEHEFGVYASTVK	unclassified	unclassified	unclassified	unclassified	unclassified	unclassified	unclassified
AEHEVGLASDVPEDLKADLR	unclassified	unclassified	unclassified	unclassified	unclassified	unclassified	unclassified
AEHLLADGGYGHTSSLYVDAVNER	Bacteria	Firmicutes	Clostridia	Clostridiales	Ruminococcaceae	Ruminococcus	Ruminococcus bromii
AEHLSQLQAAVAAVK	Bacteria	Firmicutes	Clostridia	Clostridiales	Lachnospiraceae	Lachnospira	lca_genus
AEHPLQGLMNVTMEK	unclassified	unclassified	unclassified	unclassified	unclassified	unclassified	unclassified
AEHPLYGYFPLSDEYYDALLK	unclassified	unclassified	unclassified	unclassified	unclassified	unclassified	unclassified
AEHVELSDTLQVACLPEK	unclassified	unclassified	unclassified	unclassified	unclassified	unclassified	unclassified
AEKDEFDVELTEVGPNK	Bacteria	Firmicutes	Clostridia	Clostridiales	lca_order	lca_order	lca_order
AEKDGVETMYK	Bacteria	Firmicutes	Clostridia	Clostridiales	lca_order	lca_order	lca_order
AEKDGVETMYKR	Bacteria	Firmicutes	Clostridia	Clostridiales	lca_order	lca_order	lca_order
AEKEAVEANYAK	root	root	root	root	root	root	root
AEKEKFDR	unclassified	unclassified	unclassified	unclassified	unclassified	unclassified	unclassified
AEKPADPAEPKPLQTK	unclassified	unclassified	unclassified	unclassified	unclassified	unclassified	unclassified
AEKPALEVFEEAMNNLMPVLEVK	Bacteria	Firmicutes	Clostridia	Clostridiales	lca_order	lca_order	lca_order
AEKPQFNVGDTVR	Bacteria	Firmicutes	Clostridia	Clostridiales	Ruminococcaceae	Faecalibacterium	Faecalibacterium prausnitzii
AEKQKELFAK	Bacteria	Firmicutes	Clostridia	Clostridiales	lca_order	lca_order	lca_order
AEKQKELLAK	Bacteria	lca_superkingdom	lca_superkingdom	lca_superkingdom	lca_superkingdom	lca_superkingdom	lca_superkingdom
AEKQKELMEK	Bacteria	Firmicutes	Clostridia	Clostridiales	lca_order	lca_order	lca_order
AEKTEAVTSLTGEEATGAALVFR	Bacteria	Actinobacteria	Actinobacteria	Bifidobacteriales	Bifidobacteriaceae	Bifidobacterium	Bifidobacterium longum
AEKWYLDGK	Bacteria	Bacteroidetes	Bacteroidia	Bacteroidales	Bacteroidaceae	Bacteroides	Bacteroides cellulosilyticus
AELAAFVEDVK	Bacteria	Firmicutes	Clostridia	Clostridiales	Clostridiaceae	Clostridium	lca_genus
AELAATSAYK	Bacteria	Firmicutes	Clostridia	Clostridiales	Ruminococcaceae	Ruminococcus	Ruminococcus bromii
AELADPFNYGEVLK	Bacteria	Firmicutes	Clostridia	Clostridiales	Ruminococcaceae	Ruminococcus	Ruminococcus bromii
AELAGPGAVR	Bacteria	Firmicutes	Clostridia	Clostridiales	Ruminococcaceae	lca_family	lca_family
AELAGPGAVRK	Bacteria	Firmicutes	Clostridia	Clostridiales	Ruminococcaceae	lca_family	lca_family
AELAKENPLPTGMSK	Bacteria	Firmicutes	Clostridia	Clostridiales	lca_order	lca_order	lca_order
AELASAALQGTPLSATLSLVMSQCCR	Eukaryota	Chordata	Mammalia	lca_class	lca_class	lca_class	lca_class
AELASENPLPAGMSK	Bacteria	Firmicutes	Clostridia	Clostridiales	lca_order	lca_order	lca_order
AELASMVVNGFNLR	unclassified	unclassified	unclassified	unclassified	unclassified	unclassified	unclassified
AELCGYTSVK	Bacteria	lca_superkingdom	lca_superkingdom	lca_superkingdom	lca_superkingdom	lca_superkingdom	lca_superkingdom
AELCVTKPDGTEER	Bacteria	Firmicutes	Clostridia	Clostridiales	lca_order	lca_order	lca_order
AELDEDLMEK	unclassified	unclassified	unclassified	unclassified	unclassified	unclassified	unclassified
AELDFVEAK	Bacteria	Firmicutes	lca_phylum	lca_phylum	lca_phylum	lca_phylum	lca_phylum
AELDGDMGDSHVGLQAR	Bacteria	lca_superkingdom	lca_superkingdom	lca_superkingdom	lca_superkingdom	lca_superkingdom	lca_superkingdom
AELDGEMGDSHVGLQAR	Bacteria	lca_superkingdom	lca_superkingdom	lca_superkingdom	lca_superkingdom	lca_superkingdom	lca_superkingdom
AELDKLVHEAAK	Bacteria	Firmicutes	Clostridia	Clostridiales	Lachnospiraceae	lca_family	lca_family
AELDLVEAK	Bacteria	lca_superkingdom	lca_superkingdom	lca_superkingdom	lca_superkingdom	lca_superkingdom	lca_superkingdom
AELDMLDLR	Eukaryota	Chordata	lca_phylum	lca_phylum	lca_phylum	lca_phylum	lca_phylum
AELDREDFEHVK	Eukaryota	Chordata	Mammalia	lca_class	lca_class	lca_class	lca_class
AELDRTESDFDREK	Bacteria	Actinobacteria	Coriobacteriia	lca_class	lca_class	lca_class	lca_class
AELDRVDDALLDQYYKGDK	Bacteria	Firmicutes	Clostridia	Clostridiales	Ruminococcaceae	Ruminococcus	Ruminococcus bromii
AELEAALDSK	Bacteria	Bacteroidetes	Bacteroidia	Bacteroidales	Bacteroidaceae	Bacteroides	lca_genus
AELEAALDSKFEAEKEALAK	Bacteria	Bacteroidetes	Bacteroidia	Bacteroidales	Bacteroidaceae	Bacteroides	lca_genus
AELEADLAAVHNK	Bacteria	Firmicutes	Clostridia	Clostridiales	lca_order	lca_order	lca_order
AELEAFGESLNVK	Bacteria	Firmicutes	Bacilli	Lactobacillales	Streptococcaceae	Streptococcus	lca_genus
[truncated: 68,364 more rows]
