# Supplementary material for: Critical Assessment of MetaProteome Investigation (CAMPI): a multi-laboratory comparison of established workflows
Source: Nat Commun. 2021 Dec 15;12:7305. doi: 10.1038/s41467-021-27542-8 (PMC8674281; doi:10.1038/s41467-021-27542-8)
Supplement: Supplementary file 13 — Supplementary Dataset 10 [file 41467_2021_27542_MOESM13_ESM.txt]

uuid	level	#pg	members_count	min_seqlen	max_seqlen	min_rel_pairw_ident	max_rel_pairw_ident	members_identifier	task_0::Func_EGGNOG::main role	task_0::Func_EGGNOG::sub role	task_0::Func_EGGNOG::og	task_0::Func_EGGNOG::descr	task_0::Func_EGGNOG::prot	task_1::Func_PFAMS::clan	task_1::Func_PFAMS::clan symbol	task_1::Func_PFAMS::clan descr	task_1::Func_PFAMS::pfam descr	task_1::Func_PFAMS::pfam	task_2::Taxonomic_Annotation_Task_1::superkingdom	task_2::Taxonomic_Annotation_Task_1::phylum	task_2::Taxonomic_Annotation_Task_1::class	task_2::Taxonomic_Annotation_Task_1::order	task_2::Taxonomic_Annotation_Task_1::family	task_2::Taxonomic_Annotation_Task_1::genus	task_2::Taxonomic_Annotation_Task_1::species	raw_quant::MPA_DB1UniProt_SIHUMIx_01::MPA_DB1UniProt_SIHUMIx_01	raw_quant_sd::MPA_DB1UniProt_SIHUMIx_01::MPA_DB1UniProt_SIHUMIx_01	quant::MPA_DB1UniProt_SIHUMIx_01::MPA_DB1UniProt_SIHUMIx_01	quant_sd::MPA_DB1UniProt_SIHUMIx_01::MPA_DB1UniProt_SIHUMIx_01	raw_quant::MPA_DB1UniProt_SIHUMIx_02::MPA_DB1UniProt_SIHUMIx_02	raw_quant_sd::MPA_DB1UniProt_SIHUMIx_02::MPA_DB1UniProt_SIHUMIx_02	quant::MPA_DB1UniProt_SIHUMIx_02::MPA_DB1UniProt_SIHUMIx_02	quant_sd::MPA_DB1UniProt_SIHUMIx_02::MPA_DB1UniProt_SIHUMIx_02	raw_quant::MPA_DB1UniProt_SIHUMIx_03::MPA_DB1UniProt_SIHUMIx_03	raw_quant_sd::MPA_DB1UniProt_SIHUMIx_03::MPA_DB1UniProt_SIHUMIx_03	quant::MPA_DB1UniProt_SIHUMIx_03::MPA_DB1UniProt_SIHUMIx_03	quant_sd::MPA_DB1UniProt_SIHUMIx_03::MPA_DB1UniProt_SIHUMIx_03	raw_quant::MPA_DB1UniProt_SIHUMIx_09::MPA_DB1UniProt_SIHUMIx_09	raw_quant_sd::MPA_DB1UniProt_SIHUMIx_09::MPA_DB1UniProt_SIHUMIx_09	quant::MPA_DB1UniProt_SIHUMIx_09::MPA_DB1UniProt_SIHUMIx_09	quant_sd::MPA_DB1UniProt_SIHUMIx_09::MPA_DB1UniProt_SIHUMIx_09	raw_quant::MPA_DB1UniProt_SIHUMIx_10::MPA_DB1UniProt_SIHUMIx_10	raw_quant_sd::MPA_DB1UniProt_SIHUMIx_10::MPA_DB1UniProt_SIHUMIx_10	quant::MPA_DB1UniProt_SIHUMIx_10::MPA_DB1UniProt_SIHUMIx_10	quant_sd::MPA_DB1UniProt_SIHUMIx_10::MPA_DB1UniProt_SIHUMIx_10	raw_quant::MPA_DB1UniProt_SIHUMIx_14::MPA_DB1UniProt_SIHUMIx_14	raw_quant_sd::MPA_DB1UniProt_SIHUMIx_14::MPA_DB1UniProt_SIHUMIx_14	quant::MPA_DB1UniProt_SIHUMIx_14::MPA_DB1UniProt_SIHUMIx_14	quant_sd::MPA_DB1UniProt_SIHUMIx_14::MPA_DB1UniProt_SIHUMIx_14
303359fa-3d1a-4e26-b007-1bf8a7f37de3	group	0	1	-	-	-	-	A0A1C7I3Q4	metabolism	Secondary metabolites biosynthesis, transport and catabolism	arCOG01789	Methyltransferase type 11	188937.MA1670	CL0063	NADP_Rossmann	FAD/NAD(P)-binding Rossmann fold Superfamily	Methyltransferase domain	PF13847	Bacteria	Firmicutes	Clostridia	Clostridiales	Lachnospiraceae	Blautia	various	0.0	-	0.0	-	0.0	-	0.0	-	0.0	-	0.0	-	0.0	-	0.0	-	0.0	-	0.0	-	0.0	-	0.0	-
303359fa-3d1a-4e26-b007-1bf8a7f37de3	member	0	-	-	-	-	-	A0A1C7I3Q4	metabolism	Secondary metabolites biosynthesis, transport and catabolism	arCOG01789	Methyltransferase type 11	188937.MA1670	CL0063	NADP_Rossmann	FAD/NAD(P)-binding Rossmann fold Superfamily	Methyltransferase domain	PF13847	Bacteria	Firmicutes	Clostridia	Clostridiales	Lachnospiraceae	Blautia	Blautia coccoides	-	-	-	-	-	-	-	-	-	-	-	-	-	-	-	-	-	-	-	-	-	-	-	-
303359fa-3d1a-4e26-b007-1bf8a7f37de3	member	0	-	-	-	-	-	A0A1C7I3Q4	-	-	-	-	-	-	-	-	-	-	Bacteria	Firmicutes	Clostridia	Clostridiales	Lachnospiraceae	Blautia	Blautia sp. YL58	-	-	-	-	-	-	-	-	-	-	-	-	-	-	-	-	-	-	-	-	-	-	-	-
303359fa-3d1a-4e26-b007-1bf8a7f37de3	member	0	-	-	-	-	-	A0A1C7I3Q4	-	-	-	-	-	-	-	-	-	-	Bacteria	Firmicutes	Clostridia	Clostridiales	Lachnospiraceae	Blautia	unclassified	-	-	-	-	-	-	-	-	-	-	-	-	-	-	-	-	-	-	-	-	-	-	-	-
19fbcae9-9d05-43a3-b451-d324625b5709	group	1	1	-	-	-	-	A0A1C7I3S5	metabolism	Nucleotide transport and metabolism	0NDWF	adenine deaminase	411468.CLOSCI_03163	CL0034	Amidohydrolase	Amidohydrolase superfamily	Amidohydrolase family	PF07969	Bacteria	Firmicutes	Clostridia	Clostridiales	Lachnospiraceae	Blautia	various	0.0	-	0.0	-	0.0	-	0.0	-	0.0	-	0.0	-	0.0	-	0.0	-	0.0	-	0.0	-	0.0	-	0.0	-
19fbcae9-9d05-43a3-b451-d324625b5709	member	1	-	-	-	-	-	A0A1C7I3S5	metabolism	Nucleotide transport and metabolism	0NDWF	adenine deaminase	411468.CLOSCI_03163	CL0034	Amidohydrolase	Amidohydrolase superfamily	Amidohydrolase family	PF07969	Bacteria	Firmicutes	Clostridia	Clostridiales	Lachnospiraceae	Blautia	Blautia coccoides	-	-	-	-	-	-	-	-	-	-	-	-	-	-	-	-	-	-	-	-	-	-	-	-
19fbcae9-9d05-43a3-b451-d324625b5709	member	1	-	-	-	-	-	A0A1C7I3S5	-	-	-	-	-	-	-	-	-	-	Bacteria	Firmicutes	Clostridia	Clostridiales	Lachnospiraceae	Blautia	Blautia sp. YL58	-	-	-	-	-	-	-	-	-	-	-	-	-	-	-	-	-	-	-	-	-	-	-	-
19fbcae9-9d05-43a3-b451-d324625b5709	member	1	-	-	-	-	-	A0A1C7I3S5	-	-	-	-	-	-	-	-	-	-	Bacteria	Firmicutes	Clostridia	Clostridiales	Lachnospiraceae	Blautia	unclassified	-	-	-	-	-	-	-	-	-	-	-	-	-	-	-	-	-	-	-	-	-	-	-	-
5cd6bd4c-1174-4b4f-af7e-4aa94ee017ed	group	2	1	-	-	-	-	A0A1C7I3U5	poorly characterized	Function unknown	05DP3	PglZ domain protein	622312.ROSEINA2194_00138	CL0088	Alk_phosphatase	Alkaline phosphatase-like	PglZ domain	PF08665	Bacteria	Firmicutes	Clostridia	Clostridiales	Lachnospiraceae	Blautia	various	0.0	-	0.0	-	0.0	-	0.0	-	0.0	-	0.0	-	0.0	-	0.0	-	0.0	-	0.0	-	0.0	-	0.0	-
5cd6bd4c-1174-4b4f-af7e-4aa94ee017ed	member	2	-	-	-	-	-	A0A1C7I3U5	poorly characterized	Function unknown	05DP3	PglZ domain protein	622312.ROSEINA2194_00138	CL0088	Alk_phosphatase	Alkaline phosphatase-like	PglZ domain	PF08665	Bacteria	Firmicutes	Clostridia	Clostridiales	Lachnospiraceae	Blautia	Blautia coccoides	-	-	-	-	-	-	-	-	-	-	-	-	-	-	-	-	-	-	-	-	-	-	-	-
5cd6bd4c-1174-4b4f-af7e-4aa94ee017ed	member	2	-	-	-	-	-	A0A1C7I3U5	-	-	-	-	-	-	-	-	-	-	Bacteria	Firmicutes	Clostridia	Clostridiales	Lachnospiraceae	Blautia	Blautia sp. YL58	-	-	-	-	-	-	-	-	-	-	-	-	-	-	-	-	-	-	-	-	-	-	-	-
5cd6bd4c-1174-4b4f-af7e-4aa94ee017ed	member	2	-	-	-	-	-	A0A1C7I3U5	-	-	-	-	-	-	-	-	-	-	Bacteria	Firmicutes	Clostridia	Clostridiales	Lachnospiraceae	Blautia	unclassified	-	-	-	-	-	-	-	-	-	-	-	-	-	-	-	-	-	-	-	-	-	-	-	-
599fe9c8-4249-48b5-9462-b71ddee85cfa	group	3	9	223	266	21.51	81.0	A0A1C7I3W5;A0A1C7I4V3;A0A1C7IFF6;B0MCG4;B0MGJ7;B0N742;C4IGW3;P0AFJ5;Q8G780	various	various	various	various	various	various	various	various	various	various	various	various	various	various	various	various	various	27.0	-	0.0006514285234000266	-	27.0	-	0.0006324550433751927	-	27.0	-	0.000811071693769621	-	27.0	-	0.0006332003400200855	-	27.0	-	0.000698692765218002	-	27.0	-	0.0008297391354153974	-
599fe9c8-4249-48b5-9462-b71ddee85cfa	member	3	-	-	-	-	-	A0A1C7I3W5	cellular processes and signaling	Signal transduction mechanisms	0EP22	Two component transcriptional regulator, winged helix family	537007.BLAHAN_04303	CL0304	CheY	CheY-like superfamily	Response regulator receiver domain	PF00072	Bacteria	Firmicutes	Clostridia	Clostridiales	Lachnospiraceae	Blautia	Blautia coccoides	-	-	-	-	-	-	-	-	-	-	-	-	-	-	-	-	-	-	-	-	-	-	-	-
599fe9c8-4249-48b5-9462-b71ddee85cfa	member	3	-	-	-	-	-	A0A1C7I3W5	-	-	-	-	-	-	-	-	-	-	Bacteria	Firmicutes	Clostridia	Clostridiales	Lachnospiraceae	Blautia	Blautia sp. YL58	-	-	-	-	-	-	-	-	-	-	-	-	-	-	-	-	-	-	-	-	-	-	-	-
599fe9c8-4249-48b5-9462-b71ddee85cfa	member	3	-	-	-	-	-	A0A1C7I3W5	-	-	-	-	-	-	-	-	-	-	Bacteria	Firmicutes	Clostridia	Clostridiales	Lachnospiraceae	Blautia	unclassified	-	-	-	-	-	-	-	-	-	-	-	-	-	-	-	-	-	-	-	-	-	-	-	-
599fe9c8-4249-48b5-9462-b71ddee85cfa	member	3	-	-	-	-	-	A0A1C7I4V3	cellular processes and signaling	Signal transduction mechanisms	0EP22	Two component transcriptional regulator, winged helix family	537007.BLAHAN_07232	CL0123	HTH	Helix-turn-helix clan	Transcriptional regulatory protein, C terminal	PF00486	Bacteria	Firmicutes	Clostridia	Clostridiales	Lachnospiraceae	Blautia	Blautia coccoides	-	-	-	-	-	-	-	-	-	-	-	-	-	-	-	-	-	-	-	-	-	-	-	-
599fe9c8-4249-48b5-9462-b71ddee85cfa	member	3	-	-	-	-	-	A0A1C7I4V3	-	-	-	-	-	-	-	-	-	-	Bacteria	Firmicutes	Clostridia	Clostridiales	Lachnospiraceae	Blautia	Blautia sp. YL58	-	-	-	-	-	-	-	-	-	-	-	-	-	-	-	-	-	-	-	-	-	-	-	-
599fe9c8-4249-48b5-9462-b71ddee85cfa	member	3	-	-	-	-	-	A0A1C7I4V3	-	-	-	-	-	-	-	-	-	-	Bacteria	Firmicutes	Clostridia	Clostridiales	Lachnospiraceae	Blautia	unclassified	-	-	-	-	-	-	-	-	-	-	-	-	-	-	-	-	-	-	-	-	-	-	-	-
599fe9c8-4249-48b5-9462-b71ddee85cfa	member	3	-	-	-	-	-	A0A1C7IFF6	cellular processes and signaling	Signal transduction mechanisms	0EPTR	Two component transcriptional regulator, winged helix family	537007.BLAHAN_04471	CL0123	HTH	Helix-turn-helix clan	Transcriptional regulatory protein, C terminal	PF00486	Bacteria	Firmicutes	Clostridia	Clostridiales	Lachnospiraceae	Blautia	Blautia coccoides	-	-	-	-	-	-	-	-	-	-	-	-	-	-	-	-	-	-	-	-	-	-	-	-
599fe9c8-4249-48b5-9462-b71ddee85cfa	member	3	-	-	-	-	-	A0A1C7IFF6	-	-	-	-	-	-	-	-	-	-	Bacteria	Firmicutes	Clostridia	Clostridiales	Lachnospiraceae	Blautia	Blautia producta	-	-	-	-	-	-	-	-	-	-	-	-	-	-	-	-	-	-	-	-	-	-	-	-
599fe9c8-4249-48b5-9462-b71ddee85cfa	member	3	-	-	-	-	-	A0A1C7IFF6	-	-	-	-	-	-	-	-	-	-	Bacteria	Firmicutes	Clostridia	Clostridiales	Lachnospiraceae	Blautia	Blautia sp. AF13-16	-	-	-	-	-	-	-	-	-	-	-	-	-	-	-	-	-	-	-	-	-	-	-	-
599fe9c8-4249-48b5-9462-b71ddee85cfa	member	3	-	-	-	-	-	A0A1C7IFF6	-	-	-	-	-	-	-	-	-	-	Bacteria	Firmicutes	Clostridia	Clostridiales	Lachnospiraceae	Blautia	Blautia sp. OF01-4LB	-	-	-	-	-	-	-	-	-	-	-	-	-	-	-	-	-	-	-	-	-	-	-	-
599fe9c8-4249-48b5-9462-b71ddee85cfa	member	3	-	-	-	-	-	A0A1C7IFF6	-	-	-	-	-	-	-	-	-	-	Bacteria	Firmicutes	Clostridia	Clostridiales	Lachnospiraceae	Blautia	Blautia sp. YL58	-	-	-	-	-	-	-	-	-	-	-	-	-	-	-	-	-	-	-	-	-	-	-	-
599fe9c8-4249-48b5-9462-b71ddee85cfa	member	3	-	-	-	-	-	A0A1C7IFF6	-	-	-	-	-	-	-	-	-	-	Bacteria	Firmicutes	Clostridia	Clostridiales	Lachnospiraceae	Blautia	unclassified	-	-	-	-	-	-	-	-	-	-	-	-	-	-	-	-	-	-	-	-	-	-	-	-
599fe9c8-4249-48b5-9462-b71ddee85cfa	member	3	-	-	-	-	-	B0MCG4	cellular processes and signaling	Signal transduction mechanisms	0EP22	Two component transcriptional regulator, winged helix family	411469.EUBHAL_01832	CL0123	HTH	Helix-turn-helix clan	Transcriptional regulatory protein, C terminal	PF00486	Bacteria	Firmicutes	Clostridia	Clostridiales	Lachnospiraceae	Anaerostipes	Anaerostipes caccae	-	-	-	-	-	-	-	-	-	-	-	-	-	-	-	-	-	-	-	-	-	-	-	-
599fe9c8-4249-48b5-9462-b71ddee85cfa	member	3	-	-	-	-	-	B0MCG4	-	-	-	-	-	-	-	-	-	-	Bacteria	Firmicutes	Clostridia	Clostridiales	Lachnospiraceae	Anaerostipes	Anaerostipes sp. AF04-45	-	-	-	-	-	-	-	-	-	-	-	-	-	-	-	-	-	-	-	-	-	-	-	-
599fe9c8-4249-48b5-9462-b71ddee85cfa	member	3	-	-	-	-	-	B0MCG4	-	-	-	-	-	-	-	-	-	-	Bacteria	Firmicutes	Clostridia	Clostridiales	Lachnospiraceae	Anaerostipes	Anaerostipes sp. CAG:276	-	-	-	-	-	-	-	-	-	-	-	-	-	-	-	-	-	-	-	-	-	-	-	-
599fe9c8-4249-48b5-9462-b71ddee85cfa	member	3	-	-	-	-	-	B0MCG4	-	-	-	-	-	-	-	-	-	-	Bacteria	Firmicutes	Clostridia	Clostridiales	Lachnospiraceae	Anaerostipes	unclassified	-	-	-	-	-	-	-	-	-	-	-	-	-	-	-	-	-	-	-	-	-	-	-	-
599fe9c8-4249-48b5-9462-b71ddee85cfa	member	3	-	-	-	-	-	B0MGJ7	cellular processes and signaling	Signal transduction mechanisms	0EP22	Two component transcriptional regulator, winged helix family	411490.ANACAC_02710	CL0304	CheY	CheY-like superfamily	Response regulator receiver domain	PF00072	Bacteria	Firmicutes	Clostridia	Clostridiales	Lachnospiraceae	Anaerostipes	Anaerostipes caccae	-	-	-	-	-	-	-	-	-	-	-	-	-	-	-	-	-	-	-	-	-	-	-	-
599fe9c8-4249-48b5-9462-b71ddee85cfa	member	3	-	-	-	-	-	B0MGJ7	-	-	-	-	-	-	-	-	-	-	Bacteria	Firmicutes	Clostridia	Clostridiales	Lachnospiraceae	Anaerostipes	Anaerostipes sp. AF04-45	-	-	-	-	-	-	-	-	-	-	-	-	-	-	-	-	-	-	-	-	-	-	-	-
599fe9c8-4249-48b5-9462-b71ddee85cfa	member	3	-	-	-	-	-	B0MGJ7	-	-	-	-	-	-	-	-	-	-	Bacteria	Firmicutes	Clostridia	Clostridiales	Lachnospiraceae	Anaerostipes	Anaerostipes sp. CAG:276	-	-	-	-	-	-	-	-	-	-	-	-	-	-	-	-	-	-	-	-	-	-	-	-
599fe9c8-4249-48b5-9462-b71ddee85cfa	member	3	-	-	-	-	-	B0MGJ7	-	-	-	-	-	-	-	-	-	-	Bacteria	Firmicutes	Clostridia	Clostridiales	Lachnospiraceae	Anaerostipes	unclassified	-	-	-	-	-	-	-	-	-	-	-	-	-	-	-	-	-	-	-	-	-	-	-	-
599fe9c8-4249-48b5-9462-b71ddee85cfa	member	3	-	-	-	-	-	B0N742	cellular processes and signaling	Signal transduction mechanisms	0I727	Response regulator receiver domain protein	469596.HMPREF9488_03530	CL0123	HTH	Helix-turn-helix clan	Transcriptional regulatory protein, C terminal	PF00486	Bacteria	Firmicutes	Erysipelotrichia	Erysipelotrichales	Erysipelotrichaceae	Coprobacillus	Coprobacillus sp. 3_3_56FAA	-	-	-	-	-	-	-	-	-	-	-	-	-	-	-	-	-	-	-	-	-	-	-	-
599fe9c8-4249-48b5-9462-b71ddee85cfa	member	3	-	-	-	-	-	B0N742	-	-	-	-	-	-	-	-	-	-	Bacteria	Firmicutes	Erysipelotrichia	Erysipelotrichales	Erysipelotrichaceae	Coprobacillus	Coprobacillus sp. 8_2_54BFAA	-	-	-	-	-	-	-	-	-	-	-	-	-	-	-	-	-	-	-	-	-	-	-	-
599fe9c8-4249-48b5-9462-b71ddee85cfa	member	3	-	-	-	-	-	B0N742	-	-	-	-	-	-	-	-	-	-	Bacteria	Firmicutes	Erysipelotrichia	Erysipelotrichales	Erysipelotrichaceae	Coprobacillus	Coprobacillus sp. AF09-1A	-	-	-	-	-	-	-	-	-	-	-	-	-	-	-	-	-	-	-	-	-	-	-	-
599fe9c8-4249-48b5-9462-b71ddee85cfa	member	3	-	-	-	-	-	B0N742	-	-	-	-	-	-	-	-	-	-	Bacteria	Firmicutes	Erysipelotrichia	Erysipelotrichales	Erysipelotrichaceae	Coprobacillus	Coprobacillus sp. D7	-	-	-	-	-	-	-	-	-	-	-	-	-	-	-	-	-	-	-	-	-	-	-	-
599fe9c8-4249-48b5-9462-b71ddee85cfa	member	3	-	-	-	-	-	B0N742	-	-	-	-	-	-	-	-	-	-	Bacteria	Firmicutes	Erysipelotrichia	Erysipelotrichales	Erysipelotrichaceae	Erysipelatoclostridium	Erysipelatoclostridium ramosum	-	-	-	-	-	-	-	-	-	-	-	-	-	-	-	-	-	-	-	-	-	-	-	-
599fe9c8-4249-48b5-9462-b71ddee85cfa	member	3	-	-	-	-	-	B0N742	-	-	-	-	-	-	-	-	-	-	Bacteria	Firmicutes	Erysipelotrichia	Erysipelotrichales	Erysipelotrichaceae	unclassified	unclassified	-	-	-	-	-	-	-	-	-	-	-	-	-	-	-	-	-	-	-	-	-	-	-	-
599fe9c8-4249-48b5-9462-b71ddee85cfa	member	3	-	-	-	-	-	C4IGW3	cellular processes and signaling	Signal transduction mechanisms	0EP22	Two component transcriptional regulator, winged helix family	632245.CLP_2657	CL0123	HTH	Helix-turn-helix clan	Transcriptional regulatory protein, C terminal	PF00486	Bacteria	Firmicutes	Clostridia	Clostridiales	Clostridiaceae	Clostridium	Clostridium butyricum	-	-	-	-	-	-	-	-	-	-	-	-	-	-	-	-	-	-	-	-	-	-	-	-
599fe9c8-4249-48b5-9462-b71ddee85cfa	member	3	-	-	-	-	-	C4IGW3	-	-	-	-	-	-	-	-	-	-	Bacteria	Firmicutes	Clostridia	Clostridiales	Clostridiaceae	Clostridium	Clostridium sp. 3-3	-	-	-	-	-	-	-	-	-	-	-	-	-	-	-	-	-	-	-	-	-	-	-	-
599fe9c8-4249-48b5-9462-b71ddee85cfa	member	3	-	-	-	-	-	C4IGW3	-	-	-	-	-	-	-	-	-	-	Bacteria	Firmicutes	Clostridia	Clostridiales	Clostridiaceae	Clostridium	Clostridium sp. IBUN125C	-	-	-	-	-	-	-	-	-	-	-	-	-	-	-	-	-	-	-	-	-	-	-	-
599fe9c8-4249-48b5-9462-b71ddee85cfa	member	3	-	-	-	-	-	C4IGW3	-	-	-	-	-	-	-	-	-	-	Bacteria	Firmicutes	Clostridia	Clostridiales	Clostridiaceae	Clostridium	Clostridium sp. IBUN13A	-	-	-	-	-	-	-	-	-	-	-	-	-	-	-	-	-	-	-	-	-	-	-	-
599fe9c8-4249-48b5-9462-b71ddee85cfa	member	3	-	-	-	-	-	C4IGW3	-	-	-	-	-	-	-	-	-	-	Bacteria	Firmicutes	Clostridia	Clostridiales	Clostridiaceae	Clostridium	Clostridium sp. IBUN22A	-	-	-	-	-	-	-	-	-	-	-	-	-	-	-	-	-	-	-	-	-	-	-	-
599fe9c8-4249-48b5-9462-b71ddee85cfa	member	3	-	-	-	-	-	C4IGW3	-	-	-	-	-	-	-	-	-	-	Bacteria	Firmicutes	Clostridia	Clostridiales	Clostridiaceae	Clostridium	Clostridium sp. IBUN62F	-	-	-	-	-	-	-	-	-	-	-	-	-	-	-	-	-	-	-	-	-	-	-	-
599fe9c8-4249-48b5-9462-b71ddee85cfa	member	3	-	-	-	-	-	C4IGW3	-	-	-	-	-	-	-	-	-	-	Bacteria	Firmicutes	Clostridia	Clostridiales	Clostridiaceae	Clostridium	unclassified	-	-	-	-	-	-	-	-	-	-	-	-	-	-	-	-	-	-	-	-	-	-	-	-
599fe9c8-4249-48b5-9462-b71ddee85cfa	member	3	-	-	-	-	-	P0AFJ5	cellular processes and signaling	Signal transduction mechanisms	16Q0Y	phosphate regulon transcriptional regulatory protein PhoB	481805.EcolC_3234	CL0123	HTH	Helix-turn-helix clan	Transcriptional regulatory protein, C terminal	PF00486	Bacteria	Firmicutes	Bacilli	Lactobacillales	Streptococcaceae	Streptococcus	Streptococcus pneumoniae	-	-	-	-	-	-	-	-	-	-	-	-	-	-	-	-	-	-	-	-	-	-	-	-
599fe9c8-4249-48b5-9462-b71ddee85cfa	member	3	-	-	-	-	-	P0AFJ5	-	-	-	-	-	-	-	-	-	-	Bacteria	Proteobacteria	Betaproteobacteria	Burkholderiales	Alcaligenaceae	Achromobacter	Achromobacter sp. ATCC35328	-	-	-	-	-	-	-	-	-	-	-	-	-	-	-	-	-	-	-	-	-	-	-	-
599fe9c8-4249-48b5-9462-b71ddee85cfa	member	3	-	-	-	-	-	P0AFJ5	-	-	-	-	-	-	-	-	-	-	Bacteria	Proteobacteria	Gammaproteobacteria	Enterobacterales	Enterobacteriaceae	Enterobacter	Enterobacter sp. EC-NT1	-	-	-	-	-	-	-	-	-	-	-	-	-	-	-	-	-	-	-	-	-	-	-	-
599fe9c8-4249-48b5-9462-b71ddee85cfa	member	3	-	-	-	-	-	P0AFJ5	-	-	-	-	-	-	-	-	-	-	Bacteria	Proteobacteria	Gammaproteobacteria	Enterobacterales	Enterobacteriaceae	Escherichia	Escherichia albertii	-	-	-	-	-	-	-	-	-	-	-	-	-	-	-	-	-	-	-	-	-	-	-	-
599fe9c8-4249-48b5-9462-b71ddee85cfa	member	3	-	-	-	-	-	P0AFJ5	-	-	-	-	-	-	-	-	-	-	Bacteria	Proteobacteria	Gammaproteobacteria	Enterobacterales	Enterobacteriaceae	Escherichia	Escherichia coli	-	-	-	-	-	-	-	-	-	-	-	-	-	-	-	-	-	-	-	-	-	-	-	-
599fe9c8-4249-48b5-9462-b71ddee85cfa	member	3	-	-	-	-	-	P0AFJ5	-	-	-	-	-	-	-	-	-	-	Bacteria	Proteobacteria	Gammaproteobacteria	Enterobacterales	Enterobacteriaceae	Escherichia	Escherichia fergusonii	-	-	-	-	-	-	-	-	-	-	-	-	-	-	-	-	-	-	-	-	-	-	-	-
599fe9c8-4249-48b5-9462-b71ddee85cfa	member	3	-	-	-	-	-	P0AFJ5	-	-	-	-	-	-	-	-	-	-	Bacteria	Proteobacteria	Gammaproteobacteria	Enterobacterales	Enterobacteriaceae	Escherichia	Escherichia sp. 1_1_43	-	-	-	-	-	-	-	-	-	-	-	-	-	-	-	-	-	-	-	-	-	-	-	-
599fe9c8-4249-48b5-9462-b71ddee85cfa	member	3	-	-	-	-	-	P0AFJ5	-	-	-	-	-	-	-	-	-	-	Bacteria	Proteobacteria	Gammaproteobacteria	Enterobacterales	Enterobacteriaceae	Escherichia	Escherichia sp. 4726-5	-	-	-	-	-	-	-	-	-	-	-	-	-	-	-	-	-	-	-	-	-	-	-	-
599fe9c8-4249-48b5-9462-b71ddee85cfa	member	3	-	-	-	-	-	P0AFJ5	-	-	-	-	-	-	-	-	-	-	Bacteria	Proteobacteria	Gammaproteobacteria	Enterobacterales	Enterobacteriaceae	Escherichia	Escherichia sp. 4_1_40B	-	-	-	-	-	-	-	-	-	-	-	-	-	-	-	-	-	-	-	-	-	-	-	-
599fe9c8-4249-48b5-9462-b71ddee85cfa	member	3	-	-	-	-	-	P0AFJ5	-	-	-	-	-	-	-	-	-	-	Bacteria	Proteobacteria	Gammaproteobacteria	Enterobacterales	Enterobacteriaceae	Escherichia	Escherichia sp. E10V10	-	-	-	-	-	-	-	-	-	-	-	-	-	-	-	-	-	-	-	-	-	-	-	-
599fe9c8-4249-48b5-9462-b71ddee85cfa	member	3	-	-	-	-	-	P0AFJ5	-	-	-	-	-	-	-	-	-	-	Bacteria	Proteobacteria	Gammaproteobacteria	Enterobacterales	Enterobacteriaceae	Escherichia	Escherichia sp. E10V4	-	-	-	-	-	-	-	-	-	-	-	-	-	-	-	-	-	-	-	-	-	-	-	-
599fe9c8-4249-48b5-9462-b71ddee85cfa	member	3	-	-	-	-	-	P0AFJ5	-	-	-	-	-	-	-	-	-	-	Bacteria	Proteobacteria	Gammaproteobacteria	Enterobacterales	Enterobacteriaceae	Escherichia	Escherichia sp. E10V5	-	-	-	-	-	-	-	-	-	-	-	-	-	-	-	-	-	-	-	-	-	-	-	-
599fe9c8-4249-48b5-9462-b71ddee85cfa	member	3	-	-	-	-	-	P0AFJ5	-	-	-	-	-	-	-	-	-	-	Bacteria	Proteobacteria	Gammaproteobacteria	Enterobacterales	Enterobacteriaceae	Escherichia	Escherichia sp. E1130	-	-	-	-	-	-	-	-	-	-	-	-	-	-	-	-	-	-	-	-	-	-	-	-
599fe9c8-4249-48b5-9462-b71ddee85cfa	member	3	-	-	-	-	-	P0AFJ5	-	-	-	-	-	-	-	-	-	-	Bacteria	Proteobacteria	Gammaproteobacteria	Enterobacterales	Enterobacteriaceae	Escherichia	Escherichia sp. E13S3	-	-	-	-	-	-	-	-	-	-	-	-	-	-	-	-	-	-	-	-	-	-	-	-
599fe9c8-4249-48b5-9462-b71ddee85cfa	member	3	-	-	-	-	-	P0AFJ5	-	-	-	-	-	-	-	-	-	-	Bacteria	Proteobacteria	Gammaproteobacteria	Enterobacterales	Enterobacteriaceae	Escherichia	Escherichia sp. E14S1	-	-	-	-	-	-	-	-	-	-	-	-	-	-	-	-	-	-	-	-	-	-	-	-
599fe9c8-4249-48b5-9462-b71ddee85cfa	member	3	-	-	-	-	-	P0AFJ5	-	-	-	-	-	-	-	-	-	-	Bacteria	Proteobacteria	Gammaproteobacteria	Enterobacterales	Enterobacteriaceae	Escherichia	Escherichia sp. E14V10	-	-	-	-	-	-	-	-	-	-	-	-	-	-	-	-	-	-	-	-	-	-	-	-
599fe9c8-4249-48b5-9462-b71ddee85cfa	member	3	-	-	-	-	-	P0AFJ5	-	-	-	-	-	-	-	-	-	-	Bacteria	Proteobacteria	Gammaproteobacteria	Enterobacterales	Enterobacteriaceae	Escherichia	Escherichia sp. E14V5	-	-	-	-	-	-	-	-	-	-	-	-	-	-	-	-	-	-	-	-	-	-	-	-
599fe9c8-4249-48b5-9462-b71ddee85cfa	member	3	-	-	-	-	-	P0AFJ5	-	-	-	-	-	-	-	-	-	-	Bacteria	Proteobacteria	Gammaproteobacteria	Enterobacterales	Enterobacteriaceae	Escherichia	Escherichia sp. E14V7	-	-	-	-	-	-	-	-	-	-	-	-	-	-	-	-	-	-	-	-	-	-	-	-
599fe9c8-4249-48b5-9462-b71ddee85cfa	member	3	-	-	-	-	-	P0AFJ5	-	-	-	-	-	-	-	-	-	-	Bacteria	Proteobacteria	Gammaproteobacteria	Enterobacterales	Enterobacteriaceae	Escherichia	Escherichia sp. E1S7	-	-	-	-	-	-	-	-	-	-	-	-	-	-	-	-	-	-	-	-	-	-	-	-
599fe9c8-4249-48b5-9462-b71ddee85cfa	member	3	-	-	-	-	-	P0AFJ5	-	-	-	-	-	-	-	-	-	-	Bacteria	Proteobacteria	Gammaproteobacteria	Enterobacterales	Enterobacteriaceae	Escherichia	Escherichia sp. E1V33	-	-	-	-	-	-	-	-	-	-	-	-	-	-	-	-	-	-	-	-	-	-	-	-
599fe9c8-4249-48b5-9462-b71ddee85cfa	member	3	-	-	-	-	-	P0AFJ5	-	-	-	-	-	-	-	-	-	-	Bacteria	Proteobacteria	Gammaproteobacteria	Enterobacterales	Enterobacteriaceae	Escherichia	Escherichia sp. E2562	-	-	-	-	-	-	-	-	-	-	-	-	-	-	-	-	-	-	-	-	-	-	-	-
599fe9c8-4249-48b5-9462-b71ddee85cfa	member	3	-	-	-	-	-	P0AFJ5	-	-	-	-	-	-	-	-	-	-	Bacteria	Proteobacteria	Gammaproteobacteria	Enterobacterales	Enterobacteriaceae	Escherichia	Escherichia sp. E2586	-	-	-	-	-	-	-	-	-	-	-	-	-	-	-	-	-	-	-	-	-	-	-	-
599fe9c8-4249-48b5-9462-b71ddee85cfa	member	3	-	-	-	-	-	P0AFJ5	-	-	-	-	-	-	-	-	-	-	Bacteria	Proteobacteria	Gammaproteobacteria	Enterobacterales	Enterobacteriaceae	Escherichia	Escherichia sp. E2593	-	-	-	-	-	-	-	-	-	-	-	-	-	-	-	-	-	-	-	-	-	-	-	-
599fe9c8-4249-48b5-9462-b71ddee85cfa	member	3	-	-	-	-	-	P0AFJ5	-	-	-	-	-	-	-	-	-	-	Bacteria	Proteobacteria	Gammaproteobacteria	Enterobacterales	Enterobacteriaceae	Escherichia	Escherichia sp. E2748	-	-	-	-	-	-	-	-	-	-	-	-	-	-	-	-	-	-	-	-	-	-	-	-
599fe9c8-4249-48b5-9462-b71ddee85cfa	member	3	-	-	-	-	-	P0AFJ5	-	-	-	-	-	-	-	-	-	-	Bacteria	Proteobacteria	Gammaproteobacteria	Enterobacterales	Enterobacteriaceae	Escherichia	Escherichia sp. E3356	-	-	-	-	-	-	-	-	-	-	-	-	-	-	-	-	-	-	-	-	-	-	-	-
599fe9c8-4249-48b5-9462-b71ddee85cfa	member	3	-	-	-	-	-	P0AFJ5	-	-	-	-	-	-	-	-	-	-	Bacteria	Proteobacteria	Gammaproteobacteria	Enterobacterales	Enterobacteriaceae	Escherichia	Escherichia sp. E3659	-	-	-	-	-	-	-	-	-	-	-	-	-	-	-	-	-	-	-	-	-	-	-	-
599fe9c8-4249-48b5-9462-b71ddee85cfa	member	3	-	-	-	-	-	P0AFJ5	-	-	-	-	-	-	-	-	-	-	Bacteria	Proteobacteria	Gammaproteobacteria	Enterobacterales	Enterobacteriaceae	Escherichia	Escherichia sp. E4208	-	-	-	-	-	-	-	-	-	-	-	-	-	-	-	-	-	-	-	-	-	-	-	-
599fe9c8-4249-48b5-9462-b71ddee85cfa	member	3	-	-	-	-	-	P0AFJ5	-	-	-	-	-	-	-	-	-	-	Bacteria	Proteobacteria	Gammaproteobacteria	Enterobacterales	Enterobacteriaceae	Escherichia	Escherichia sp. E4385	-	-	-	-	-	-	-	-	-	-	-	-	-	-	-	-	-	-	-	-	-	-	-	-
599fe9c8-4249-48b5-9462-b71ddee85cfa	member	3	-	-	-	-	-	P0AFJ5	-	-	-	-	-	-	-	-	-	-	Bacteria	Proteobacteria	Gammaproteobacteria	Enterobacterales	Enterobacteriaceae	Escherichia	Escherichia sp. E4694	-	-	-	-	-	-	-	-	-	-	-	-	-	-	-	-	-	-	-	-	-	-	-	-
599fe9c8-4249-48b5-9462-b71ddee85cfa	member	3	-	-	-	-	-	P0AFJ5	-	-	-	-	-	-	-	-	-	-	Bacteria	Proteobacteria	Gammaproteobacteria	Enterobacterales	Enterobacteriaceae	Escherichia	Escherichia sp. E4702	-	-	-	-	-	-	-	-	-	-	-	-	-	-	-	-	-	-	-	-	-	-	-	-
599fe9c8-4249-48b5-9462-b71ddee85cfa	member	3	-	-	-	-	-	P0AFJ5	-	-	-	-	-	-	-	-	-	-	Bacteria	Proteobacteria	Gammaproteobacteria	Enterobacterales	Enterobacteriaceae	Escherichia	Escherichia sp. E4736	-	-	-	-	-	-	-	-	-	-	-	-	-	-	-	-	-	-	-	-	-	-	-	-
599fe9c8-4249-48b5-9462-b71ddee85cfa	member	3	-	-	-	-	-	P0AFJ5	-	-	-	-	-	-	-	-	-	-	Bacteria	Proteobacteria	Gammaproteobacteria	Enterobacterales	Enterobacteriaceae	Escherichia	Escherichia sp. E4742	-	-	-	-	-	-	-	-	-	-	-	-	-	-	-	-	-	-	-	-	-	-	-	-
599fe9c8-4249-48b5-9462-b71ddee85cfa	member	3	-	-	-	-	-	P0AFJ5	-	-	-	-	-	-	-	-	-	-	Bacteria	Proteobacteria	Gammaproteobacteria	Enterobacterales	Enterobacteriaceae	Escherichia	Escherichia sp. E4930	-	-	-	-	-	-	-	-	-	-	-	-	-	-	-	-	-	-	-	-	-	-	-	-
599fe9c8-4249-48b5-9462-b71ddee85cfa	member	3	-	-	-	-	-	P0AFJ5	-	-	-	-	-	-	-	-	-	-	Bacteria	Proteobacteria	Gammaproteobacteria	Enterobacterales	Enterobacteriaceae	Escherichia	Escherichia sp. E5028	-	-	-	-	-	-	-	-	-	-	-	-	-	-	-	-	-	-	-	-	-	-	-	-
599fe9c8-4249-48b5-9462-b71ddee85cfa	member	3	-	-	-	-	-	P0AFJ5	-	-	-	-	-	-	-	-	-	-	Bacteria	Proteobacteria	Gammaproteobacteria	Enterobacterales	Enterobacteriaceae	Escherichia	Escherichia sp. KCJ4928	-	-	-	-	-	-	-	-	-	-	-	-	-	-	-	-	-	-	-	-	-	-	-	-
599fe9c8-4249-48b5-9462-b71ddee85cfa	member	3	-	-	-	-	-	P0AFJ5	-	-	-	-	-	-	-	-	-	-	Bacteria	Proteobacteria	Gammaproteobacteria	Enterobacterales	Enterobacteriaceae	Escherichia	Escherichia sp. KCJ4943	-	-	-	-	-	-	-	-	-	-	-	-	-	-	-	-	-	-	-	-	-	-	-	-
599fe9c8-4249-48b5-9462-b71ddee85cfa	member	3	-	-	-	-	-	P0AFJ5	-	-	-	-	-	-	-	-	-	-	Bacteria	Proteobacteria	Gammaproteobacteria	Enterobacterales	Enterobacteriaceae	Escherichia	Escherichia sp. KTE114	-	-	-	-	-	-	-	-	-	-	-	-	-	-	-	-	-	-	-	-	-	-	-	-
599fe9c8-4249-48b5-9462-b71ddee85cfa	member	3	-	-	-	-	-	P0AFJ5	-	-	-	-	-	-	-	-	-	-	Bacteria	Proteobacteria	Gammaproteobacteria	Enterobacterales	Enterobacteriaceae	Escherichia	Escherichia sp. KTE172	-	-	-	-	-	-	-	-	-	-	-	-	-	-	-	-	-	-	-	-	-	-	-	-
599fe9c8-4249-48b5-9462-b71ddee85cfa	member	3	-	-	-	-	-	P0AFJ5	-	-	-	-	-	-	-	-	-	-	Bacteria	Proteobacteria	Gammaproteobacteria	Enterobacterales	Enterobacteriaceae	Escherichia	Escherichia sp. KTE31	-	-	-	-	-	-	-	-	-	-	-	-	-	-	-	-	-	-	-	-	-	-	-	-
599fe9c8-4249-48b5-9462-b71ddee85cfa	member	3	-	-	-	-	-	P0AFJ5	-	-	-	-	-	-	-	-	-	-	Bacteria	Proteobacteria	Gammaproteobacteria	Enterobacterales	Enterobacteriaceae	Escherichia	Escherichia sp. MOD1-EC6475	-	-	-	-	-	-	-	-	-	-	-	-	-	-	-	-	-	-	-	-	-	-	-	-
599fe9c8-4249-48b5-9462-b71ddee85cfa	member	3	-	-	-	-	-	P0AFJ5	-	-	-	-	-	-	-	-	-	-	Bacteria	Proteobacteria	Gammaproteobacteria	Enterobacterales	Enterobacteriaceae	Escherichia	Escherichia sp. MR	-	-	-	-	-	-	-	-	-	-	-	-	-	-	-	-	-	-	-	-	-	-	-	-
599fe9c8-4249-48b5-9462-b71ddee85cfa	member	3	-	-	-	-	-	P0AFJ5	-	-	-	-	-	-	-	-	-	-	Bacteria	Proteobacteria	Gammaproteobacteria	Enterobacterales	Enterobacteriaceae	Escherichia	Escherichia sp. R8	-	-	-	-	-	-	-	-	-	-	-	-	-	-	-	-	-	-	-	-	-	-	-	-
599fe9c8-4249-48b5-9462-b71ddee85cfa	member	3	-	-	-	-	-	P0AFJ5	-	-	-	-	-	-	-	-	-	-	Bacteria	Proteobacteria	Gammaproteobacteria	Enterobacterales	Enterobacteriaceae	Klebsiella	Klebsiella oxytoca	-	-	-	-	-	-	-	-	-	-	-	-	-	-	-	-	-	-	-	-	-	-	-	-
599fe9c8-4249-48b5-9462-b71ddee85cfa	member	3	-	-	-	-	-	P0AFJ5	-	-	-	-	-	-	-	-	-	-	Bacteria	Proteobacteria	Gammaproteobacteria	Enterobacterales	Enterobacteriaceae	Klebsiella	Klebsiella pneumoniae	-	-	-	-	-	-	-	-	-	-	-	-	-	-	-	-	-	-	-	-	-	-	-	-
599fe9c8-4249-48b5-9462-b71ddee85cfa	member	3	-	-	-	-	-	P0AFJ5	-	-	-	-	-	-	-	-	-	-	Bacteria	Proteobacteria	Gammaproteobacteria	Enterobacterales	Enterobacteriaceae	Shigella	Shigella boydii	-	-	-	-	-	-	-	-	-	-	-	-	-	-	-	-	-	-	-	-	-	-	-	-
599fe9c8-4249-48b5-9462-b71ddee85cfa	member	3	-	-	-	-	-	P0AFJ5	-	-	-	-	-	-	-	-	-	-	Bacteria	Proteobacteria	Gammaproteobacteria	Enterobacterales	Enterobacteriaceae	Shigella	Shigella dysenteriae	-	-	-	-	-	-	-	-	-	-	-	-	-	-	-	-	-	-	-	-	-	-	-	-
599fe9c8-4249-48b5-9462-b71ddee85cfa	member	3	-	-	-	-	-	P0AFJ5	-	-	-	-	-	-	-	-	-	-	Bacteria	Proteobacteria	Gammaproteobacteria	Enterobacterales	Enterobacteriaceae	Shigella	Shigella flexneri	-	-	-	-	-	-	-	-	-	-	-	-	-	-	-	-	-	-	-	-	-	-	-	-
599fe9c8-4249-48b5-9462-b71ddee85cfa	member	3	-	-	-	-	-	P0AFJ5	-	-	-	-	-	-	-	-	-	-	Bacteria	Proteobacteria	Gammaproteobacteria	Enterobacterales	Enterobacteriaceae	Shigella	Shigella sonnei	-	-	-	-	-	-	-	-	-	-	-	-	-	-	-	-	-	-	-	-	-	-	-	-
599fe9c8-4249-48b5-9462-b71ddee85cfa	member	3	-	-	-	-	-	P0AFJ5	-	-	-	-	-	-	-	-	-	-	Bacteria	Proteobacteria	Gammaproteobacteria	Enterobacterales	Enterobacteriaceae	Shigella	Shigella sp. FC1056	-	-	-	-	-	-	-	-	-	-	-	-	-	-	-	-	-	-	-	-	-	-	-	-
599fe9c8-4249-48b5-9462-b71ddee85cfa	member	3	-	-	-	-	-	P0AFJ5	-	-	-	-	-	-	-	-	-	-	Bacteria	Proteobacteria	Gammaproteobacteria	Enterobacterales	Enterobacteriaceae	Shigella	Shigella sp. FC1544	-	-	-	-	-	-	-	-	-	-	-	-	-	-	-	-	-	-	-	-	-	-	-	-
599fe9c8-4249-48b5-9462-b71ddee85cfa	member	3	-	-	-	-	-	P0AFJ5	-	-	-	-	-	-	-	-	-	-	Bacteria	Proteobacteria	Gammaproteobacteria	Enterobacterales	Enterobacteriaceae	Shigella	Shigella sp. FC1567	-	-	-	-	-	-	-	-	-	-	-	-	-	-	-	-	-	-	-	-	-	-	-	-
599fe9c8-4249-48b5-9462-b71ddee85cfa	member	3	-	-	-	-	-	P0AFJ5	-	-	-	-	-	-	-	-	-	-	Bacteria	Proteobacteria	Gammaproteobacteria	Enterobacterales	Enterobacteriaceae	Shigella	Shigella sp. FC1708	-	-	-	-	-	-	-	-	-	-	-	-	-	-	-	-	-	-	-	-	-	-	-	-
599fe9c8-4249-48b5-9462-b71ddee85cfa	member	3	-	-	-	-	-	P0AFJ5	-	-	-	-	-	-	-	-	-	-	Bacteria	Proteobacteria	Gammaproteobacteria	Enterobacterales	Enterobacteriaceae	Shigella	Shigella sp. FC1737	-	-	-	-	-	-	-	-	-	-	-	-	-	-	-	-	-	-	-	-	-	-	-	-
599fe9c8-4249-48b5-9462-b71ddee85cfa	member	3	-	-	-	-	-	P0AFJ5	-	-	-	-	-	-	-	-	-	-	Bacteria	Proteobacteria	Gammaproteobacteria	Enterobacterales	Enterobacteriaceae	Shigella	Shigella sp. FC1764	-	-	-	-	-	-	-	-	-	-	-	-	-	-	-	-	-	-	-	-	-	-	-	-
599fe9c8-4249-48b5-9462-b71ddee85cfa	member	3	-	-	-	-	-	P0AFJ5	-	-	-	-	-	-	-	-	-	-	Bacteria	Proteobacteria	Gammaproteobacteria	Enterobacterales	Enterobacteriaceae	Shigella	Shigella sp. FC1882	-	-	-	-	-	-	-	-	-	-	-	-	-	-	-	-	-	-	-	-	-	-	-	-
599fe9c8-4249-48b5-9462-b71ddee85cfa	member	3	-	-	-	-	-	P0AFJ5	-	-	-	-	-	-	-	-	-	-	Bacteria	Proteobacteria	Gammaproteobacteria	Enterobacterales	Enterobacteriaceae	Shigella	Shigella sp. FC2045	-	-	-	-	-	-	-	-	-	-	-	-	-	-	-	-	-	-	-	-	-	-	-	-
599fe9c8-4249-48b5-9462-b71ddee85cfa	member	3	-	-	-	-	-	P0AFJ5	-	-	-	-	-	-	-	-	-	-	Bacteria	Proteobacteria	Gammaproteobacteria	Enterobacterales	Enterobacteriaceae	Shigella	Shigella sp. FC2117	-	-	-	-	-	-	-	-	-	-	-	-	-	-	-	-	-	-	-	-	-	-	-	-
599fe9c8-4249-48b5-9462-b71ddee85cfa	member	3	-	-	-	-	-	P0AFJ5	-	-	-	-	-	-	-	-	-	-	Bacteria	Proteobacteria	Gammaproteobacteria	Enterobacterales	Enterobacteriaceae	Shigella	Shigella sp. FC2125	-	-	-	-	-	-	-	-	-	-	-	-	-	-	-	-	-	-	-	-	-	-	-	-
599fe9c8-4249-48b5-9462-b71ddee85cfa	member	3	-	-	-	-	-	P0AFJ5	-	-	-	-	-	-	-	-	-	-	Bacteria	Proteobacteria	Gammaproteobacteria	Enterobacterales	Enterobacteriaceae	Shigella	Shigella sp. FC2175	-	-	-	-	-	-	-	-	-	-	-	-	-	-	-	-	-	-	-	-	-	-	-	-
599fe9c8-4249-48b5-9462-b71ddee85cfa	member	3	-	-	-	-	-	P0AFJ5	-	-	-	-	-	-	-	-	-	-	Bacteria	Proteobacteria	Gammaproteobacteria	Enterobacterales	Enterobacteriaceae	Shigella	Shigella sp. FC2531	-	-	-	-	-	-	-	-	-	-	-	-	-	-	-	-	-	-	-	-	-	-	-	-
599fe9c8-4249-48b5-9462-b71ddee85cfa	member	3	-	-	-	-	-	P0AFJ5	-	-	-	-	-	-	-	-	-	-	Bacteria	Proteobacteria	Gammaproteobacteria	Enterobacterales	Enterobacteriaceae	Shigella	Shigella sp. FC2541	-	-	-	-	-	-	-	-	-	-	-	-	-	-	-	-	-	-	-	-	-	-	-	-
599fe9c8-4249-48b5-9462-b71ddee85cfa	member	3	-	-	-	-	-	P0AFJ5	-	-	-	-	-	-	-	-	-	-	Bacteria	Proteobacteria	Gammaproteobacteria	Enterobacterales	Enterobacteriaceae	Shigella	Shigella sp. FC2710	-	-	-	-	-	-	-	-	-	-	-	-	-	-	-	-	-	-	-	-	-	-	-	-
599fe9c8-4249-48b5-9462-b71ddee85cfa	member	3	-	-	-	-	-	P0AFJ5	-	-	-	-	-	-	-	-	-	-	Bacteria	Proteobacteria	Gammaproteobacteria	Enterobacterales	Enterobacteriaceae	Shigella	Shigella sp. FC2833	-	-	-	-	-	-	-	-	-	-	-	-	-	-	-	-	-	-	-	-	-	-	-	-
599fe9c8-4249-48b5-9462-b71ddee85cfa	member	3	-	-	-	-	-	P0AFJ5	-	-	-	-	-	-	-	-	-	-	Bacteria	Proteobacteria	Gammaproteobacteria	Enterobacterales	Enterobacteriaceae	Shigella	Shigella sp. FC2928	-	-	-	-	-	-	-	-	-	-	-	-	-	-	-	-	-	-	-	-	-	-	-	-
599fe9c8-4249-48b5-9462-b71ddee85cfa	member	3	-	-	-	-	-	P0AFJ5	-	-	-	-	-	-	-	-	-	-	Bacteria	Proteobacteria	Gammaproteobacteria	Enterobacterales	Enterobacteriaceae	Shigella	Shigella sp. FC3196	-	-	-	-	-	-	-	-	-	-	-	-	-	-	-	-	-	-	-	-	-	-	-	-
599fe9c8-4249-48b5-9462-b71ddee85cfa	member	3	-	-	-	-	-	P0AFJ5	-	-	-	-	-	-	-	-	-	-	Bacteria	Proteobacteria	Gammaproteobacteria	Enterobacterales	Enterobacteriaceae	Shigella	Shigella sp. FC569	-	-	-	-	-	-	-	-	-	-	-	-	-	-	-	-	-	-	-	-	-	-	-	-
599fe9c8-4249-48b5-9462-b71ddee85cfa	member	3	-	-	-	-	-	P0AFJ5	-	-	-	-	-	-	-	-	-	-	Bacteria	Proteobacteria	Gammaproteobacteria	Enterobacterales	Enterobacteriaceae	Shigella	Shigella sp. PAMC 28760	-	-	-	-	-	-	-	-	-	-	-	-	-	-	-	-	-	-	-	-	-	-	-	-
599fe9c8-4249-48b5-9462-b71ddee85cfa	member	3	-	-	-	-	-	P0AFJ5	-	-	-	-	-	-	-	-	-	-	Bacteria	Proteobacteria	Gammaproteobacteria	Enterobacterales	Enterobacteriaceae	Shigella	Shigella sp. SF-2015	-	-	-	-	-	-	-	-	-	-	-	-	-	-	-	-	-	-	-	-	-	-	-	-
599fe9c8-4249-48b5-9462-b71ddee85cfa	member	3	-	-	-	-	-	P0AFJ5	-	-	-	-	-	-	-	-	-	-	Bacteria	Proteobacteria	unclassified	unclassified	unclassified	unclassified	unclassified	-	-	-	-	-	-	-	-	-	-	-	-	-	-	-	-	-	-	-	-	-	-	-	-
599fe9c8-4249-48b5-9462-b71ddee85cfa	member	3	-	-	-	-	-	P0AFJ5	-	-	-	-	-	-	-	-	-	-	unclassified	unclassified	unclassified	unclassified	unclassified	unclassified	CRIM plasmid pAH150	-	-	-	-	-	-	-	-	-	-	-	-	-	-	-	-	-	-	-	-	-	-	-	-
599fe9c8-4249-48b5-9462-b71ddee85cfa	member	3	-	-	-	-	-	Q8G780	information storage and processing	Transcription	07NHD	transcriptional regulator	206672.BL0392	CL0123	HTH	Helix-turn-helix clan	Transcriptional regulatory protein, C terminal	PF00486	Bacteria	Actinobacteria	Actinobacteria	Bifidobacteriales	Bifidobacteriaceae	Bifidobacterium	Bifidobacterium longum	-	-	-	-	-	-	-	-	-	-	-	-	-	-	-	-	-	-	-	-	-	-	-	-
4f579634-7a6b-43f0-8c35-bd164933b949	group	4	1	-	-	-	-	A0A1C7I419	metabolism	Inorganic ion transport and metabolism	08225	domain protein	658086.HMPREF0994_04068	CL0031	Phosphatase	Phosphatase superfamily	Rhodanese-like domain	PF00581	Bacteria	Firmicutes	Clostridia	Clostridiales	Lachnospiraceae	Blautia	various	0.0	-	0.0	-	0.0	-	0.0	-	0.0	-	0.0	-	1.0	-	4.302204098220761e-05	-	1.0	-	4.747184560612734e-05	-	0.0	-	0.0	-
4f579634-7a6b-43f0-8c35-bd164933b949	member	4	-	-	-	-	-	A0A1C7I419	metabolism	Inorganic ion transport and metabolism	08225	domain protein	658086.HMPREF0994_04068	CL0031	Phosphatase	Phosphatase superfamily	Rhodanese-like domain	PF00581	Bacteria	Firmicutes	Clostridia	Clostridiales	Lachnospiraceae	Blautia	Blautia coccoides	-	-	-	-	-	-	-	-	-	-	-	-	-	-	-	-	-	-	-	-	-	-	-	-
4f579634-7a6b-43f0-8c35-bd164933b949	member	4	-	-	-	-	-	A0A1C7I419	-	-	-	-	-	-	-	-	-	-	Bacteria	Firmicutes	Clostridia	Clostridiales	Lachnospiraceae	Blautia	Blautia sp. YL58	-	-	-	-	-	-	-	-	-	-	-	-	-	-	-	-	-	-	-	-	-	-	-	-
4f579634-7a6b-43f0-8c35-bd164933b949	member	4	-	-	-	-	-	A0A1C7I419	-	-	-	-	-	-	-	-	-	-	Bacteria	Firmicutes	Clostridia	Clostridiales	Lachnospiraceae	Blautia	unclassified	-	-	-	-	-	-	-	-	-	-	-	-	-	-	-	-	-	-	-	-	-	-	-	-
8992835f-bd9f-48f0-bbb8-68289f1b20de	group	5	1	-	-	-	-	A0A1C7I422	poorly characterized	Function unknown	0NJ35	NA	411461.DORFOR_00019	CL0236	PDDEXK	PD-(D/E)XK nuclease superfamily	PDDEXK-like domain of unknown function (DUF3799)	PF12684	Bacteria	Firmicutes	Clostridia	Clostridiales	Lachnospiraceae	Blautia	various	0.0	-	0.0	-	0.0	-	0.0	-	0.0	-	0.0	-	0.0	-	0.0	-	0.0	-	0.0	-	0.0	-	0.0	-
8992835f-bd9f-48f0-bbb8-68289f1b20de	member	5	-	-	-	-	-	A0A1C7I422	poorly characterized	Function unknown	0NJ35	NA	411461.DORFOR_00019	CL0236	PDDEXK	PD-(D/E)XK nuclease superfamily	PDDEXK-like domain of unknown function (DUF3799)	PF12684	Bacteria	Firmicutes	Clostridia	Clostridiales	Lachnospiraceae	Blautia	Blautia coccoides	-	-	-	-	-	-	-	-	-	-	-	-	-	-	-	-	-	-	-	-	-	-	-	-
8992835f-bd9f-48f0-bbb8-68289f1b20de	member	5	-	-	-	-	-	A0A1C7I422	-	-	-	-	-	-	-	-	-	-	Bacteria	Firmicutes	Clostridia	Clostridiales	Lachnospiraceae	Blautia	Blautia sp. YL58	-	-	-	-	-	-	-	-	-	-	-	-	-	-	-	-	-	-	-	-	-	-	-	-
8992835f-bd9f-48f0-bbb8-68289f1b20de	member	5	-	-	-	-	-	A0A1C7I422	-	-	-	-	-	-	-	-	-	-	Bacteria	Firmicutes	Clostridia	Clostridiales	Lachnospiraceae	Blautia	unclassified	-	-	-	-	-	-	-	-	-	-	-	-	-	-	-	-	-	-	-	-	-	-	-	-
b834eecf-725b-4220-98e9-1460b959ce3b	group	6	1	-	-	-	-	A0A1C7I439	metabolism	Inorganic ion transport and metabolism	0ND95	Na Pi-cotransporter	537007.BLAHAN_04304	CL0297	PhoU	PhoU-like superfamily	PhoU domain	PF01895	Bacteria	Firmicutes	Clostridia	Clostridiales	Lachnospiraceae	Blautia	various	0.0	-	0.0	-	0.0	-	0.0	-	0.0	-	0.0	-	0.0	-	0.0	-	0.0	-	0.0	-	0.0	-	0.0	-
b834eecf-725b-4220-98e9-1460b959ce3b	member	6	-	-	-	-	-	A0A1C7I439	metabolism	Inorganic ion transport and metabolism	0ND95	Na Pi-cotransporter	537007.BLAHAN_04304	CL0297	PhoU	PhoU-like superfamily	PhoU domain	PF01895	Bacteria	Firmicutes	Clostridia	Clostridiales	Lachnospiraceae	Blautia	Blautia coccoides	-	-	-	-	-	-	-	-	-	-	-	-	-	-	-	-	-	-	-	-	-	-	-	-
b834eecf-725b-4220-98e9-1460b959ce3b	member	6	-	-	-	-	-	A0A1C7I439	-	-	-	-	-	-	-	-	-	-	Bacteria	Firmicutes	Clostridia	Clostridiales	Lachnospiraceae	Blautia	Blautia sp. YL58	-	-	-	-	-	-	-	-	-	-	-	-	-	-	-	-	-	-	-	-	-	-	-	-
b834eecf-725b-4220-98e9-1460b959ce3b	member	6	-	-	-	-	-	A0A1C7I439	-	-	-	-	-	-	-	-	-	-	Bacteria	Firmicutes	Clostridia	Clostridiales	Lachnospiraceae	Blautia	unclassified	-	-	-	-	-	-	-	-	-	-	-	-	-	-	-	-	-	-	-	-	-	-	-	-
0c26c3b4-3988-429d-ae60-e3395742757b	group	7	1	-	-	-	-	A0A1C7I440	information storage and processing	Transcription	0ET53	Transcriptional regulator	411468.CLOSCI_03161	CL0123	HTH	Helix-turn-helix clan	Bacterial regulatory helix-turn-helix protein, lysR family	PF00126	Bacteria	Firmicutes	Clostridia	Clostridiales	Lachnospiraceae	Blautia	various	0.0	-	0.0	-	0.0	-	0.0	-	0.0	-	0.0	-	0.0	-	0.0	-	0.0	-	0.0	-	0.0	-	0.0	-
0c26c3b4-3988-429d-ae60-e3395742757b	member	7	-	-	-	-	-	A0A1C7I440	information storage and processing	Transcription	0ET53	Transcriptional regulator	411468.CLOSCI_03161	CL0123	HTH	Helix-turn-helix clan	Bacterial regulatory helix-turn-helix protein, lysR family	PF00126	Bacteria	Firmicutes	Clostridia	Clostridiales	Lachnospiraceae	Blautia	Blautia coccoides	-	-	-	-	-	-	-	-	-	-	-	-	-	-	-	-	-	-	-	-	-	-	-	-
0c26c3b4-3988-429d-ae60-e3395742757b	member	7	-	-	-	-	-	A0A1C7I440	-	-	-	-	-	-	-	-	-	-	Bacteria	Firmicutes	Clostridia	Clostridiales	Lachnospiraceae	Blautia	Blautia sp. YL58	-	-	-	-	-	-	-	-	-	-	-	-	-	-	-	-	-	-	-	-	-	-	-	-
0c26c3b4-3988-429d-ae60-e3395742757b	member	7	-	-	-	-	-	A0A1C7I440	-	-	-	-	-	-	-	-	-	-	Bacteria	Firmicutes	Clostridia	Clostridiales	Lachnospiraceae	Blautia	unclassified	-	-	-	-	-	-	-	-	-	-	-	-	-	-	-	-	-	-	-	-	-	-	-	-
fcd6be63-ad9b-4bf5-9861-4a003c53b0fd	group	8	1	-	-	-	-	A0A1C7I447	metabolism	Inorganic ion transport and metabolism	0ND5J	p-type ATPase	903814.ELI_4379	CL0137	HAD	HAD superfamily	haloacid dehalogenase-like hydrolase	PF08282	Bacteria	Firmicutes	Clostridia	Clostridiales	Lachnospiraceae	Blautia	various	9.0	-	7.283732123766587e-05	-	9.0	-	7.071586445472943e-05	-	0.0	-	0.0	-	9.0	-	7.079919732885363e-05	-	9.0	-	7.812201578309733e-05	-	0.0	-	0.0	-
fcd6be63-ad9b-4bf5-9861-4a003c53b0fd	member	8	-	-	-	-	-	A0A1C7I447	metabolism	Inorganic ion transport and metabolism	0ND5J	p-type ATPase	903814.ELI_4379	CL0137	HAD	HAD superfamily	haloacid dehalogenase-like hydrolase	PF08282	Bacteria	Firmicutes	Clostridia	Clostridiales	Lachnospiraceae	Blautia	Blautia coccoides	-	-	-	-	-	-	-	-	-	-	-	-	-	-	-	-	-	-	-	-	-	-	-	-
fcd6be63-ad9b-4bf5-9861-4a003c53b0fd	member	8	-	-	-	-	-	A0A1C7I447	-	-	-	-	-	-	-	-	-	-	Bacteria	Firmicutes	Clostridia	Clostridiales	Lachnospiraceae	Blautia	Blautia sp. YL58	-	-	-	-	-	-	-	-	-	-	-	-	-	-	-	-	-	-	-	-	-	-	-	-
fcd6be63-ad9b-4bf5-9861-4a003c53b0fd	member	8	-	-	-	-	-	A0A1C7I447	-	-	-	-	-	-	-	-	-	-	Bacteria	Firmicutes	Clostridia	Clostridiales	Lachnospiraceae	Blautia	unclassified	-	-	-	-	-	-	-	-	-	-	-	-	-	-	-	-	-	-	-	-	-	-	-	-
fa700cd7-d2e5-4ccb-8181-070cecf0bb20	group	9	1667	60	5628	45.98	100.0	A0A1C7I448;A0A1C7I457;A0A1C7I4C3;A0A1C7I4I7;A0A1C7I4S3;A0A1C7I4U2;A0A1C7I4W4;A0A1C7I4W7;A0A1C7I4Y5;A0A1C7I561;A0A1C7I577;A0A1C7I597;A0A1C7I5B9;A0A1C7I5E0;A0A1C7I5E1;A0A1C7I5F0;A0A1C7I5N4;A0A1C7I5P8;A0A1C7I5R0;A0A1C7I5T0;A0A1C7I5T1;A0A1C7I5V3;A0A1C7I5V9;A0A1C7I5W1;A0A1C7I5W2;A0A1C7I622;A0A1C7I626;A0A1C7I650;A0A1C7I660;A0A1C7I675;A0A1C7I6E0;A0A1C7I6I9;A0A1C7I6L0;A0A1C7I6L2;A0A1C7I6N3;A0A1C7I6N7;A0A…	various	various	various	various	various	various	various	various	various	various	various	various	various	various	various	various	various	21521.0	-	0.02454104217705431	-	21521.0	-	0.023826260805331945	-	21521.0	-	0.03055522429617692	-	21521.0	-	0.02385433810888824	-	21521.0	-	0.026321611664351926	-	21521.0	-	0.03125847638955414	-
fa700cd7-d2e5-4ccb-8181-070cecf0bb20	member	9	-	-	-	-	-	A0A1C7I448	information storage and processing	Replication, recombination and repair	0EPAR	The UvrABC repair system catalyzes the recognition and processing of DNA lesions. UvrC both incises the 5' and 3' sides of the lesion. The N-terminal half is responsible for the 3' incision and the C-terminal half is responsible for the 5' incision (By similarity)	537007.BLAHAN_04270	CL0198	HHH	Helix-hairpin-helix superfamily	Helix-hairpin-helix domain	PF14520	Bacteria	Firmicutes	Clostridia	Clostridiales	Lachnospiraceae	Blautia	Blautia coccoides	-	-	-	-	-	-	-	-	-	-	-	-	-	-	-	-	-	-	-	-	-	-	-	-
fa700cd7-d2e5-4ccb-8181-070cecf0bb20	member	9	-	-	-	-	-	A0A1C7I448	-	-	-	-	-	-	-	-	-	-	Bacteria	Firmicutes	Clostridia	Clostridiales	Lachnospiraceae	Blautia	Blautia sp. YL58	-	-	-	-	-	-	-	-	-	-	-	-	-	-	-	-	-	-	-	-	-	-	-	-
fa700cd7-d2e5-4ccb-8181-070cecf0bb20	member	9	-	-	-	-	-	A0A1C7I448	-	-	-	-	-	-	-	-	-	-	Bacteria	Firmicutes	Clostridia	Clostridiales	Lachnospiraceae	Blautia	unclassified	-	-	-	-	-	-	-	-	-	-	-	-	-	-	-	-	-	-	-	-	-	-	-	-
fa700cd7-d2e5-4ccb-8181-070cecf0bb20	member	9	-	-	-	-	-	A0A1C7I457	cellular processes and signaling	Posttranslational modification, protein turnover, chaperones	0EPE1	Required for the formation of a threonylcarbamoyl group on adenosine at position 37 (t(6)A37) in tRNAs that read codons beginning with adenine (By similarity)	411459.RUMOBE_03754	CL0108	Actin_ATPase	Actin-like ATPase Superfamily	Carbamoyltransferase N-terminus	PF02543	Bacteria	Firmicutes	Clostridia	Clostridiales	Lachnospiraceae	Blautia	Blautia coccoides	-	-	-	-	-	-	-	-	-	-	-	-	-	-	-	-	-	-	-	-	-	-	-	-
fa700cd7-d2e5-4ccb-8181-070cecf0bb20	member	9	-	-	-	-	-	A0A1C7I457	-	-	-	-	-	-	-	-	-	-	Bacteria	Firmicutes	Clostridia	Clostridiales	Lachnospiraceae	Blautia	Blautia sp. YL58	-	-	-	-	-	-	-	-	-	-	-	-	-	-	-	-	-	-	-	-	-	-	-	-
fa700cd7-d2e5-4ccb-8181-070cecf0bb20	member	9	-	-	-	-	-	A0A1C7I457	-	-	-	-	-	-	-	-	-	-	Bacteria	Firmicutes	Clostridia	Clostridiales	Lachnospiraceae	Blautia	unclassified	-	-	-	-	-	-	-	-	-	-	-	-	-	-	-	-	-	-	-	-	-	-	-	-
fa700cd7-d2e5-4ccb-8181-070cecf0bb20	member	9	-	-	-	-	-	A0A1C7I4C3	poorly characterized	Function unknown	0NE85	UPF0371 protein	537007.BLAHAN_04272	unclassified	unclassified	unclassified	Domain of unknown function (DUF1846)	PF08903	Bacteria	Firmicutes	Clostridia	Clostridiales	Lachnospiraceae	Blautia	Blautia coccoides	-	-	-	-	-	-	-	-	-	-	-	-	-	-	-	-	-	-	-	-	-	-	-	-
fa700cd7-d2e5-4ccb-8181-070cecf0bb20	member	9	-	-	-	-	-	A0A1C7I4C3	-	-	-	-	-	-	-	-	-	-	Bacteria	Firmicutes	Clostridia	Clostridiales	Lachnospiraceae	Blautia	Blautia sp. YL58	-	-	-	-	-	-	-	-	-	-	-	-	-	-	-	-	-	-	-	-	-	-	-	-
fa700cd7-d2e5-4ccb-8181-070cecf0bb20	member	9	-	-	-	-	-	A0A1C7I4C3	-	-	-	-	-	-	-	-	-	-	Bacteria	Firmicutes	Clostridia	Clostridiales	Lachnospiraceae	Blautia	unclassified	-	-	-	-	-	-	-	-	-	-	-	-	-	-	-	-	-	-	-	-	-	-	-	-
fa700cd7-d2e5-4ccb-8181-070cecf0bb20	member	9	-	-	-	-	-	A0A1C7I4I7	metabolism	Carbohydrate transport and metabolism	0NET5	L-fucose isomerase	658086.HMPREF0994_04658	unclassified	unclassified	unclassified	L-arabinose isomerase	PF02610	Bacteria	Firmicutes	Clostridia	Clostridiales	Lachnospiraceae	Blautia	Blautia coccoides	-	-	-	-	-	-	-	-	-	-	-	-	-	-	-	-	-	-	-	-	-	-	-	-
fa700cd7-d2e5-4ccb-8181-070cecf0bb20	member	9	-	-	-	-	-	A0A1C7I4I7	-	-	-	-	-	-	-	-	-	-	Bacteria	Firmicutes	Clostridia	Clostridiales	Lachnospiraceae	Blautia	Blautia sp. YL58	-	-	-	-	-	-	-	-	-	-	-	-	-	-	-	-	-	-	-	-	-	-	-	-
fa700cd7-d2e5-4ccb-8181-070cecf0bb20	member	9	-	-	-	-	-	A0A1C7I4I7	-	-	-	-	-	-	-	-	-	-	Bacteria	Firmicutes	Clostridia	Clostridiales	Lachnospiraceae	Blautia	unclassified	-	-	-	-	-	-	-	-	-	-	-	-	-	-	-	-	-	-	-	-	-	-	-	-
fa700cd7-d2e5-4ccb-8181-070cecf0bb20	member	9	-	-	-	-	-	A0A1C7I4S3	cellular processes and signaling	Intracellular trafficking, secretion, and vesicular transport	0NDKA	Type ii secretion system	556261.HMPREF0240_03362	unclassified	unclassified	unclassified	Type II secretion system (T2SS), protein F	PF00482	Bacteria	Firmicutes	Clostridia	Clostridiales	Lachnospiraceae	Blautia	Blautia coccoides	-	-	-	-	-	-	-	-	-	-	-	-	-	-	-	-	-	-	-	-	-	-	-	-
fa700cd7-d2e5-4ccb-8181-070cecf0bb20	member	9	-	-	-	-	-	A0A1C7I4S3	-	-	-	-	-	-	-	-	-	-	Bacteria	Firmicutes	Clostridia	Clostridiales	Lachnospiraceae	Blautia	Blautia sp. YL58	-	-	-	-	-	-	-	-	-	-	-	-	-	-	-	-	-	-	-	-	-	-	-	-
fa700cd7-d2e5-4ccb-8181-070cecf0bb20	member	9	-	-	-	-	-	A0A1C7I4S3	-	-	-	-	-	-	-	-	-	-	Bacteria	Firmicutes	Clostridia	Clostridiales	Lachnospiraceae	Blautia	unclassified	-	-	-	-	-	-	-	-	-	-	-	-	-	-	-	-	-	-	-	-	-	-	-	-
fa700cd7-d2e5-4ccb-8181-070cecf0bb20	member	9	-	-	-	-	-	A0A1C7I4U2	information storage and processing	Replication, recombination and repair	COG0305	Replicative dna helicase	457412.RSAG_03249	CL0023	P-loop_NTPase	P-loop containing nucleoside triphosphate hydrolase superfamily	AAA domain	PF13481	Bacteria	Firmicutes	Clostridia	Clostridiales	Lachnospiraceae	Blautia	Blautia coccoides	-	-	-	-	-	-	-	-	-	-	-	-	-	-	-	-	-	-	-	-	-	-	-	-
fa700cd7-d2e5-4ccb-8181-070cecf0bb20	member	9	-	-	-	-	-	A0A1C7I4U2	-	-	-	-	-	-	-	-	-	-	Bacteria	Firmicutes	Clostridia	Clostridiales	Lachnospiraceae	Blautia	Blautia sp. YL58	-	-	-	-	-	-	-	-	-	-	-	-	-	-	-	-	-	-	-	-	-	-	-	-
fa700cd7-d2e5-4ccb-8181-070cecf0bb20	member	9	-	-	-	-	-	A0A1C7I4U2	-	-	-	-	-	-	-	-	-	-	Bacteria	Firmicutes	Clostridia	Clostridiales	Lachnospiraceae	Blautia	unclassified	-	-	-	-	-	-	-	-	-	-	-	-	-	-	-	-	-	-	-	-	-	-	-	-
fa700cd7-d2e5-4ccb-8181-070cecf0bb20	member	9	-	-	-	-	-	A0A1C7I4W4	information storage and processing	Replication, recombination and repair	COG0178	The UvrABC repair system catalyzes the recognition and processing of DNA lesions. UvrA is an ATPase and a DNA-binding protein. A damage recognition complex composed of 2 UvrA and 2 UvrB subunits scans DNA for abnormalities. When the presence of a lesion has been verified by UvrB, the UvrA molecules dissociate (By similarity)	537007.BLAHAN_07161	CL0023	P-loop_NTPase	P-loop containing nucleoside triphosphate hydrolase superfamily	AAA domain, putative AbiEii toxin, Type IV TA system	PF13304	Bacteria	Firmicutes	Clostridia	Clostridiales	Lachnospiraceae	Blautia	Blautia coccoides	-	-	-	-	-	-	-	-	-	-	-	-	-	-	-	-	-	-	-	-	-	-	-	-
fa700cd7-d2e5-4ccb-8181-070cecf0bb20	member	9	-	-	-	-	-	A0A1C7I4W4	-	-	-	-	-	-	-	-	-	-	Bacteria	Firmicutes	Clostridia	Clostridiales	Lachnospiraceae	Blautia	Blautia sp. YL58	-	-	-	-	-	-	-	-	-	-	-	-	-	-	-	-	-	-	-	-	-	-	-	-
fa700cd7-d2e5-4ccb-8181-070cecf0bb20	member	9	-	-	-	-	-	A0A1C7I4W4	-	-	-	-	-	-	-	-	-	-	Bacteria	Firmicutes	Clostridia	Clostridiales	Lachnospiraceae	Blautia	unclassified	-	-	-	-	-	-	-	-	-	-	-	-	-	-	-	-	-	-	-	-	-	-	-	-
fa700cd7-d2e5-4ccb-8181-070cecf0bb20	member	9	-	-	-	-	-	A0A1C7I4W7	metabolism	Carbohydrate transport and metabolism	0EP51	alpha amylase, catalytic	657314.CK5_14400	CL0058	Glyco_hydro_tim	Tim barrel glycosyl hydrolase superfamily	Alpha amylase, catalytic domain	PF00128	Bacteria	Firmicutes	Clostridia	Clostridiales	Lachnospiraceae	Blautia	Blautia coccoides	-	-	-	-	-	-	-	-	-	-	-	-	-	-	-	-	-	-	-	-	-	-	-	-
fa700cd7-d2e5-4ccb-8181-070cecf0bb20	member	9	-	-	-	-	-	A0A1C7I4W7	-	-	-	-	-	-	-	-	-	-	Bacteria	Firmicutes	Clostridia	Clostridiales	Lachnospiraceae	Blautia	Blautia sp. YL58	-	-	-	-	-	-	-	-	-	-	-	-	-	-	-	-	-	-	-	-	-	-	-	-
fa700cd7-d2e5-4ccb-8181-070cecf0bb20	member	9	-	-	-	-	-	A0A1C7I4W7	-	-	-	-	-	-	-	-	-	-	Bacteria	Firmicutes	Clostridia	Clostridiales	Lachnospiraceae	Blautia	unclassified	-	-	-	-	-	-	-	-	-	-	-	-	-	-	-	-	-	-	-	-	-	-	-	-
fa700cd7-d2e5-4ccb-8181-070cecf0bb20	member	9	-	-	-	-	-	A0A1C7I4Y5	metabolism	Nucleotide transport and metabolism	COG0458	carbamoyl-phosphate synthetase ammonia chain	537007.BLAHAN_07145	CL0179	ATP-grasp	ATP-grasp superfamily	ATP-grasp domain	PF13535	Bacteria	Firmicutes	Clostridia	Clostridiales	Lachnospiraceae	Blautia	Blautia coccoides	-	-	-	-	-	-	-	-	-	-	-	-	-	-	-	-	-	-	-	-	-	-	-	-
fa700cd7-d2e5-4ccb-8181-070cecf0bb20	member	9	-	-	-	-	-	A0A1C7I4Y5	-	-	-	-	-	-	-	-	-	-	Bacteria	Firmicutes	Clostridia	Clostridiales	Lachnospiraceae	Blautia	Blautia sp. YL58	-	-	-	-	-	-	-	-	-	-	-	-	-	-	-	-	-	-	-	-	-	-	-	-
fa700cd7-d2e5-4ccb-8181-070cecf0bb20	member	9	-	-	-	-	-	A0A1C7I4Y5	-	-	-	-	-	-	-	-	-	-	Bacteria	Firmicutes	Clostridia	Clostridiales	Lachnospiraceae	Blautia	unclassified	-	-	-	-	-	-	-	-	-	-	-	-	-	-	-	-	-	-	-	-	-	-	-	-
fa700cd7-d2e5-4ccb-8181-070cecf0bb20	member	9	-	-	-	-	-	A0A1C7I561	cellular processes and signaling	Cell wall/membrane/envelope biogenesis	0EU67	N-Acetylmuramoyl-L-alanine amidase	537007.BLAHAN_04637	CL0037	Lysozyme	Lysozyme-like superfamily	Mannosyl-glycoprotein endo-beta-N-acetylglucosaminidase	PF01832	Bacteria	Firmicutes	Clostridia	Clostridiales	Lachnospiraceae	Blautia	Blautia coccoides	-	-	-	-	-	-	-	-	-	-	-	-	-	-	-	-	-	-	-	-	-	-	-	-
fa700cd7-d2e5-4ccb-8181-070cecf0bb20	member	9	-	-	-	-	-	A0A1C7I561	-	-	-	-	-	-	-	-	-	-	Bacteria	Firmicutes	Clostridia	Clostridiales	Lachnospiraceae	Blautia	Blautia sp. YL58	-	-	-	-	-	-	-	-	-	-	-	-	-	-	-	-	-	-	-	-	-	-	-	-
fa700cd7-d2e5-4ccb-8181-070cecf0bb20	member	9	-	-	-	-	-	A0A1C7I561	-	-	-	-	-	-	-	-	-	-	Bacteria	Firmicutes	Clostridia	Clostridiales	Lachnospiraceae	Blautia	unclassified	-	-	-	-	-	-	-	-	-	-	-	-	-	-	-	-	-	-	-	-	-	-	-	-
fa700cd7-d2e5-4ccb-8181-070cecf0bb20	member	9	-	-	-	-	-	A0A1C7I577	cellular processes and signaling	Cell wall/membrane/envelope biogenesis	0NEH1	Teichoic acid biosynthesis protein	411459.RUMOBE_00035	CL0113	GT-B	Glycosyl transferase clan GT-B	Glycosyl transferases group 1	PF13692	Bacteria	Firmicutes	Clostridia	Clostridiales	Lachnospiraceae	Blautia	Blautia coccoides	-	-	-	-	-	-	-	-	-	-	-	-	-	-	-	-	-	-	-	-	-	-	-	-
fa700cd7-d2e5-4ccb-8181-070cecf0bb20	member	9	-	-	-	-	-	A0A1C7I577	-	-	-	-	-	-	-	-	-	-	Bacteria	Firmicutes	Clostridia	Clostridiales	Lachnospiraceae	Blautia	Blautia sp. YL58	-	-	-	-	-	-	-	-	-	-	-	-	-	-	-	-	-	-	-	-	-	-	-	-
fa700cd7-d2e5-4ccb-8181-070cecf0bb20	member	9	-	-	-	-	-	A0A1C7I577	-	-	-	-	-	-	-	-	-	-	Bacteria	Firmicutes	Clostridia	Clostridiales	Lachnospiraceae	Blautia	unclassified	-	-	-	-	-	-	-	-	-	-	-	-	-	-	-	-	-	-	-	-	-	-	-	-
fa700cd7-d2e5-4ccb-8181-070cecf0bb20	member	9	-	-	-	-	-	A0A1C7I597	information storage and processing	Transcription	05DAV	Sigma factors are initiation factors that promote the attachment of RNA polymerase to specific initiation sites and are then released (By similarity)	537007.BLAHAN_06704	CL0123	HTH	Helix-turn-helix clan	Helix-turn-helix	PF01381	Bacteria	Firmicutes	Clostridia	Clostridiales	Lachnospiraceae	Blautia	Blautia coccoides	-	-	-	-	-	-	-	-	-	-	-	-	-	-	-	-	-	-	-	-	-	-	-	-
fa700cd7-d2e5-4ccb-8181-070cecf0bb20	member	9	-	-	-	-	-	A0A1C7I597	-	-	-	-	-	-	-	-	-	-	Bacteria	Firmicutes	Clostridia	Clostridiales	Lachnospiraceae	Blautia	Blautia producta	-	-	-	-	-	-	-	-	-	-	-	-	-	-	-	-	-	-	-	-	-	-	-	-
fa700cd7-d2e5-4ccb-8181-070cecf0bb20	member	9	-	-	-	-	-	A0A1C7I597	-	-	-	-	-	-	-	-	-	-	Bacteria	Firmicutes	Clostridia	Clostridiales	Lachnospiraceae	Blautia	Blautia sp. AF13-16	-	-	-	-	-	-	-	-	-	-	-	-	-	-	-	-	-	-	-	-	-	-	-	-
fa700cd7-d2e5-4ccb-8181-070cecf0bb20	member	9	-	-	-	-	-	A0A1C7I597	-	-	-	-	-	-	-	-	-	-	Bacteria	Firmicutes	Clostridia	Clostridiales	Lachnospiraceae	Blautia	Blautia sp. OF01-4LB	-	-	-	-	-	-	-	-	-	-	-	-	-	-	-	-	-	-	-	-	-	-	-	-
fa700cd7-d2e5-4ccb-8181-070cecf0bb20	member	9	-	-	-	-	-	A0A1C7I597	-	-	-	-	-	-	-	-	-	-	Bacteria	Firmicutes	Clostridia	Clostridiales	Lachnospiraceae	Blautia	Blautia sp. YL58	-	-	-	-	-	-	-	-	-	-	-	-	-	-	-	-	-	-	-	-	-	-	-	-
fa700cd7-d2e5-4ccb-8181-070cecf0bb20	member	9	-	-	-	-	-	A0A1C7I597	-	-	-	-	-	-	-	-	-	-	Bacteria	Firmicutes	Clostridia	Clostridiales	Lachnospiraceae	Blautia	unclassified	-	-	-	-	-	-	-	-	-	-	-	-	-	-	-	-	-	-	-	-	-	-	-	-
fa700cd7-d2e5-4ccb-8181-070cecf0bb20	member	9	-	-	-	-	-	A0A1C7I5B9	metabolism	Carbohydrate transport and metabolism	08HRN	Catalyzes the phosphorylation of pyruvate to phosphoenolpyruvate (By similarity)	457421.CBFG_01456	CL0364	Leu-IlvD	LeuD/IlvD-like	PEP-utilising enzyme, mobile domain	PF00391	Bacteria	Firmicutes	Clostridia	Clostridiales	Lachnospiraceae	Blautia	Blautia coccoides	-	-	-	-	-	-	-	-	-	-	-	-	-	-	-	-	-	-	-	-	-	-	-	-
fa700cd7-d2e5-4ccb-8181-070cecf0bb20	member	9	-	-	-	-	-	A0A1C7I5B9	-	-	-	-	-	-	-	-	-	-	Bacteria	Firmicutes	Clostridia	Clostridiales	Lachnospiraceae	Blautia	Blautia sp. YL58	-	-	-	-	-	-	-	-	-	-	-	-	-	-	-	-	-	-	-	-	-	-	-	-
fa700cd7-d2e5-4ccb-8181-070cecf0bb20	member	9	-	-	-	-	-	A0A1C7I5B9	-	-	-	-	-	-	-	-	-	-	Bacteria	Firmicutes	Clostridia	Clostridiales	Lachnospiraceae	Blautia	unclassified	-	-	-	-	-	-	-	-	-	-	-	-	-	-	-	-	-	-	-	-	-	-	-	-
fa700cd7-d2e5-4ccb-8181-070cecf0bb20	member	9	-	-	-	-	-	A0A1C7I5E0	information storage and processing	Transcription	0NI2I	Negatively regulates transcription of bacterial ribonucleotide reductase nrd genes and operons by binding to NrdR- boxes (By similarity)	537007.BLAHAN_07137	unclassified	unclassified	unclassified	ATP cone domain	PF03477	Bacteria	Firmicutes	Clostridia	Clostridiales	Lachnospiraceae	Blautia	Blautia coccoides	-	-	-	-	-	-	-	-	-	-	-	-	-	-	-	-	-	-	-	-	-	-	-	-
fa700cd7-d2e5-4ccb-8181-070cecf0bb20	member	9	-	-	-	-	-	A0A1C7I5E0	-	-	-	-	-	-	-	-	-	-	Bacteria	Firmicutes	Clostridia	Clostridiales	Lachnospiraceae	Blautia	Blautia producta	-	-	-	-	-	-	-	-	-	-	-	-	-	-	-	-	-	-	-	-	-	-	-	-
fa700cd7-d2e5-4ccb-8181-070cecf0bb20	member	9	-	-	-	-	-	A0A1C7I5E0	-	-	-	-	-	-	-	-	-	-	Bacteria	Firmicutes	Clostridia	Clostridiales	Lachnospiraceae	Blautia	Blautia sp. AF13-16	-	-	-	-	-	-	-	-	-	-	-	-	-	-	-	-	-	-	-	-	-	-	-	-
fa700cd7-d2e5-4ccb-8181-070cecf0bb20	member	9	-	-	-	-	-	A0A1C7I5E0	-	-	-	-	-	-	-	-	-	-	Bacteria	Firmicutes	Clostridia	Clostridiales	Lachnospiraceae	Blautia	Blautia sp. OF01-4LB	-	-	-	-	-	-	-	-	-	-	-	-	-	-	-	-	-	-	-	-	-	-	-	-
fa700cd7-d2e5-4ccb-8181-070cecf0bb20	member	9	-	-	-	-	-	A0A1C7I5E0	-	-	-	-	-	-	-	-	-	-	Bacteria	Firmicutes	Clostridia	Clostridiales	Lachnospiraceae	Blautia	Blautia sp. YL58	-	-	-	-	-	-	-	-	-	-	-	-	-	-	-	-	-	-	-	-	-	-	-	-
fa700cd7-d2e5-4ccb-8181-070cecf0bb20	member	9	-	-	-	-	-	A0A1C7I5E0	-	-	-	-	-	-	-	-	-	-	Bacteria	Firmicutes	Clostridia	Clostridiales	Lachnospiraceae	Blautia	unclassified	-	-	-	-	-	-	-	-	-	-	-	-	-	-	-	-	-	-	-	-	-	-	-	-
fa700cd7-d2e5-4ccb-8181-070cecf0bb20	member	9	-	-	-	-	-	A0A1C7I5E1	cellular processes and signaling	Intracellular trafficking, secretion, and vesicular transport	0NFK7	PbH1	428125.CLOLEP_00660	CL0268	Pec_lyase-like	Pectate lyase-like beta helix	Periplasmic copper-binding protein (NosD)	PF05048	Bacteria	Firmicutes	Clostridia	Clostridiales	Lachnospiraceae	Blautia	Blautia coccoides	-	-	-	-	-	-	-	-	-	-	-	-	-	-	-	-	-	-	-	-	-	-	-	-
fa700cd7-d2e5-4ccb-8181-070cecf0bb20	member	9	-	-	-	-	-	A0A1C7I5E1	-	-	-	-	-	-	-	-	-	-	Bacteria	Firmicutes	Clostridia	Clostridiales	Lachnospiraceae	Blautia	Blautia sp. YL58	-	-	-	-	-	-	-	-	-	-	-	-	-	-	-	-	-	-	-	-	-	-	-	-
fa700cd7-d2e5-4ccb-8181-070cecf0bb20	member	9	-	-	-	-	-	A0A1C7I5E1	-	-	-	-	-	-	-	-	-	-	Bacteria	Firmicutes	Clostridia	Clostridiales	Lachnospiraceae	Blautia	unclassified	-	-	-	-	-	-	-	-	-	-	-	-	-	-	-	-	-	-	-	-	-	-	-	-
fa700cd7-d2e5-4ccb-8181-070cecf0bb20	member	9	-	-	-	-	-	A0A1C7I5F0	metabolism	Amino acid transport and metabolism	0F7DC	phospho-2-dehydro-3-deoxyheptonate aldolase	537007.BLAHAN_04978	CL0036	TIM_barrel	Common phosphate binding-site TIM barrel superfamily	NeuB family	PF03102	Bacteria	Firmicutes	Clostridia	Clostridiales	Lachnospiraceae	Blautia	Blautia coccoides	-	-	-	-	-	-	-	-	-	-	-	-	-	-	-	-	-	-	-	-	-	-	-	-
fa700cd7-d2e5-4ccb-8181-070cecf0bb20	member	9	-	-	-	-	-	A0A1C7I5F0	-	-	-	-	-	-	-	-	-	-	Bacteria	Firmicutes	Clostridia	Clostridiales	Lachnospiraceae	Blautia	Blautia sp. YL58	-	-	-	-	-	-	-	-	-	-	-	-	-	-	-	-	-	-	-	-	-	-	-	-
fa700cd7-d2e5-4ccb-8181-070cecf0bb20	member	9	-	-	-	-	-	A0A1C7I5F0	-	-	-	-	-	-	-	-	-	-	Bacteria	Firmicutes	Clostridia	Clostridiales	Lachnospiraceae	Blautia	unclassified	-	-	-	-	-	-	-	-	-	-	-	-	-	-	-	-	-	-	-	-	-	-	-	-
fa700cd7-d2e5-4ccb-8181-070cecf0bb20	member	9	-	-	-	-	-	A0A1C7I5N4	cellular processes and signaling	Signal transduction mechanisms	COG0784	response regulator	537007.BLAHAN_05196	CL0304	CheY	CheY-like superfamily	Response regulator receiver domain	PF00072	Bacteria	Firmicutes	Clostridia	Clostridiales	Lachnospiraceae	Blautia	Blautia coccoides	-	-	-	-	-	-	-	-	-	-	-	-	-	-	-	-	-	-	-	-	-	-	-	-
fa700cd7-d2e5-4ccb-8181-070cecf0bb20	member	9	-	-	-	-	-	A0A1C7I5N4	-	-	-	-	-	-	-	-	-	-	Bacteria	Firmicutes	Clostridia	Clostridiales	Lachnospiraceae	Blautia	Blautia producta	-	-	-	-	-	-	-	-	-	-	-	-	-	-	-	-	-	-	-	-	-	-	-	-
fa700cd7-d2e5-4ccb-8181-070cecf0bb20	member	9	-	-	-	-	-	A0A1C7I5N4	-	-	-	-	-	-	-	-	-	-	Bacteria	Firmicutes	Clostridia	Clostridiales	Lachnospiraceae	Blautia	Blautia sp. AF13-16	-	-	-	-	-	-	-	-	-	-	-	-	-	-	-	-	-	-	-	-	-	-	-	-
fa700cd7-d2e5-4ccb-8181-070cecf0bb20	member	9	-	-	-	-	-	A0A1C7I5N4	-	-	-	-	-	-	-	-	-	-	Bacteria	Firmicutes	Clostridia	Clostridiales	Lachnospiraceae	Blautia	Blautia sp. YL58	-	-	-	-	-	-	-	-	-	-	-	-	-	-	-	-	-	-	-	-	-	-	-	-
fa700cd7-d2e5-4ccb-8181-070cecf0bb20	member	9	-	-	-	-	-	A0A1C7I5N4	-	-	-	-	-	-	-	-	-	-	Bacteria	Firmicutes	Clostridia	Clostridiales	Lachnospiraceae	Blautia	unclassified	-	-	-	-	-	-	-	-	-	-	-	-	-	-	-	-	-	-	-	-	-	-	-	-
fa700cd7-d2e5-4ccb-8181-070cecf0bb20	member	9	-	-	-	-	-	A0A1C7I5P8	poorly characterized	Function unknown	COG1418	Endoribonuclease that initiates mRNA decay (By similarity)	476272.RUMHYD_01708	CL0237	HD_PDEase	HD/PDEase superfamily	HDOD domain	PF08668	Bacteria	Firmicutes	Clostridia	Clostridiales	Lachnospiraceae	Blautia	Blautia coccoides	-	-	-	-	-	-	-	-	-	-	-	-	-	-	-	-	-	-	-	-	-	-	-	-
fa700cd7-d2e5-4ccb-8181-070cecf0bb20	member	9	-	-	-	-	-	A0A1C7I5P8	-	-	-	-	-	-	-	-	-	-	Bacteria	Firmicutes	Clostridia	Clostridiales	Lachnospiraceae	Blautia	Blautia sp. YL58	-	-	-	-	-	-	-	-	-	-	-	-	-	-	-	-	-	-	-	-	-	-	-	-
fa700cd7-d2e5-4ccb-8181-070cecf0bb20	member	9	-	-	-	-	-	A0A1C7I5P8	-	-	-	-	-	-	-	-	-	-	Bacteria	Firmicutes	Clostridia	Clostridiales	Lachnospiraceae	Blautia	unclassified	-	-	-	-	-	-	-	-	-	-	-	-	-	-	-	-	-	-	-	-	-	-	-	-
fa700cd7-d2e5-4ccb-8181-070cecf0bb20	member	9	-	-	-	-	-	A0A1C7I5R0	information storage and processing	Translation, ribosomal structure and biogenesis	COG1189	hemolysin a	657323.CK1_01980	CL0492	S4	S4 domain superfamily	S4 domain	PF01479	Bacteria	Firmicutes	Clostridia	Clostridiales	Lachnospiraceae	Blautia	Blautia coccoides	-	-	-	-	-	-	-	-	-	-	-	-	-	-	-	-	-	-	-	-	-	-	-	-
fa700cd7-d2e5-4ccb-8181-070cecf0bb20	member	9	-	-	-	-	-	A0A1C7I5R0	-	-	-	-	-	-	-	-	-	-	Bacteria	Firmicutes	Clostridia	Clostridiales	Lachnospiraceae	Blautia	Blautia sp. YL58	-	-	-	-	-	-	-	-	-	-	-	-	-	-	-	-	-	-	-	-	-	-	-	-
fa700cd7-d2e5-4ccb-8181-070cecf0bb20	member	9	-	-	-	-	-	A0A1C7I5R0	-	-	-	-	-	-	-	-	-	-	Bacteria	Firmicutes	Clostridia	Clostridiales	Lachnospiraceae	Blautia	unclassified	-	-	-	-	-	-	-	-	-	-	-	-	-	-	-	-	-	-	-	-	-	-	-	-
fa700cd7-d2e5-4ccb-8181-070cecf0bb20	member	9	-	-	-	-	-	A0A1C7I5T0	metabolism	Carbohydrate transport and metabolism	0EPUE	Synthesizes alpha-1,4-glucan chains using ADP-glucose (By similarity)	537007.BLAHAN_05197	CL0113	GT-B	Glycosyl transferase clan GT-B	Glycosyltransferase Family 4	PF13439	Bacteria	Firmicutes	Clostridia	Clostridiales	Lachnospiraceae	Blautia	Blautia coccoides	-	-	-	-	-	-	-	-	-	-	-	-	-	-	-	-	-	-	-	-	-	-	-	-
fa700cd7-d2e5-4ccb-8181-070cecf0bb20	member	9	-	-	-	-	-	A0A1C7I5T0	-	-	-	-	-	-	-	-	-	-	Bacteria	Firmicutes	Clostridia	Clostridiales	Lachnospiraceae	Blautia	Blautia sp. YL58	-	-	-	-	-	-	-	-	-	-	-	-	-	-	-	-	-	-	-	-	-	-	-	-
fa700cd7-d2e5-4ccb-8181-070cecf0bb20	member	9	-	-	-	-	-	A0A1C7I5T0	-	-	-	-	-	-	-	-	-	-	Bacteria	Firmicutes	Clostridia	Clostridiales	Lachnospiraceae	Blautia	unclassified	-	-	-	-	-	-	-	-	-	-	-	-	-	-	-	-	-	-	-	-	-	-	-	-
fa700cd7-d2e5-4ccb-8181-070cecf0bb20	member	9	-	-	-	-	-	A0A1C7I5T1	cellular processes and signaling	Signal transduction mechanisms	0NE0V	response regulator	537007.BLAHAN_05532	CL0123	HTH	Helix-turn-helix clan	Transcriptional regulatory protein, C terminal	PF00486	Bacteria	Firmicutes	Clostridia	Clostridiales	Lachnospiraceae	Blautia	Blautia coccoides	-	-	-	-	-	-	-	-	-	-	-	-	-	-	-	-	-	-	-	-	-	-	-	-
fa700cd7-d2e5-4ccb-8181-070cecf0bb20	member	9	-	-	-	-	-	A0A1C7I5T1	-	-	-	-	-	-	-	-	-	-	Bacteria	Firmicutes	Clostridia	Clostridiales	Lachnospiraceae	Blautia	Blautia sp. YL58	-	-	-	-	-	-	-	-	-	-	-	-	-	-	-	-	-	-	-	-	-	-	-	-
fa700cd7-d2e5-4ccb-8181-070cecf0bb20	member	9	-	-	-	-	-	A0A1C7I5T1	-	-	-	-	-	-	-	-	-	-	Bacteria	Firmicutes	Clostridia	Clostridiales	Lachnospiraceae	Blautia	unclassified	-	-	-	-	-	-	-	-	-	-	-	-	-	-	-	-	-	-	-	-	-	-	-	-
fa700cd7-d2e5-4ccb-8181-070cecf0bb20	member	9	-	-	-	-	-	A0A1C7I5V3	metabolism	Carbohydrate transport and metabolism	COG4209	Binding-protein-dependent transport systems inner membrane component	478749.BRYFOR_09441	CL0404	BPD_transp_1	BPD transporter like	Binding-protein-dependent transport system inner membrane component	PF00528	Bacteria	Firmicutes	Clostridia	Clostridiales	Lachnospiraceae	Blautia	Blautia coccoides	-	-	-	-	-	-	-	-	-	-	-	-	-	-	-	-	-	-	-	-	-	-	-	-
fa700cd7-d2e5-4ccb-8181-070cecf0bb20	member	9	-	-	-	-	-	A0A1C7I5V3	-	-	-	-	-	-	-	-	-	-	Bacteria	Firmicutes	Clostridia	Clostridiales	Lachnospiraceae	Blautia	Blautia sp. YL58	-	-	-	-	-	-	-	-	-	-	-	-	-	-	-	-	-	-	-	-	-	-	-	-
fa700cd7-d2e5-4ccb-8181-070cecf0bb20	member	9	-	-	-	-	-	A0A1C7I5V3	-	-	-	-	-	-	-	-	-	-	Bacteria	Firmicutes	Clostridia	Clostridiales	Lachnospiraceae	Blautia	unclassified	-	-	-	-	-	-	-	-	-	-	-	-	-	-	-	-	-	-	-	-	-	-	-	-
fa700cd7-d2e5-4ccb-8181-070cecf0bb20	member	9	-	-	-	-	-	A0A1C7I5V9	metabolism	Nucleotide transport and metabolism	0ENW6	Catalyzes the conversion of inosine 5'-phosphate (IMP) to xanthosine 5'-phosphate (XMP), the first committed and rate- limiting step in the de novo synthesis of guanine nucleotides, and therefore plays an important role in the regulation of cell growth (By similarity)	658086.HMPREF0994_00394	CL0036	TIM_barrel	Common phosphate binding-site TIM barrel superfamily	Nitronate monooxygenase	PF03060	Bacteria	Firmicutes	Clostridia	Clostridiales	Lachnospiraceae	Blautia	Blautia coccoides	-	-	-	-	-	-	-	-	-	-	-	-	-	-	-	-	-	-	-	-	-	-	-	-
fa700cd7-d2e5-4ccb-8181-070cecf0bb20	member	9	-	-	-	-	-	A0A1C7I5V9	-	-	-	-	-	-	-	-	-	-	Bacteria	Firmicutes	Clostridia	Clostridiales	Lachnospiraceae	Blautia	Blautia sp. YL58	-	-	-	-	-	-	-	-	-	-	-	-	-	-	-	-	-	-	-	-	-	-	-	-
fa700cd7-d2e5-4ccb-8181-070cecf0bb20	member	9	-	-	-	-	-	A0A1C7I5V9	-	-	-	-	-	-	-	-	-	-	Bacteria	Firmicutes	Clostridia	Clostridiales	Lachnospiraceae	Blautia	unclassified	-	-	-	-	-	-	-	-	-	-	-	-	-	-	-	-	-	-	-	-	-	-	-	-
fa700cd7-d2e5-4ccb-8181-070cecf0bb20	member	9	-	-	-	-	-	A0A1C7I5W1	unclassified	unclassified	unclassified	unclassified	unclassified	unclassified	unclassified	unclassified	unclassified	unclassified	Bacteria	Firmicutes	Clostridia	Clostridiales	Lachnospiraceae	Blautia	Blautia coccoides	-	-	-	-	-	-	-	-	-	-	-	-	-	-	-	-	-	-	-	-	-	-	-	-
fa700cd7-d2e5-4ccb-8181-070cecf0bb20	member	9	-	-	-	-	-	A0A1C7I5W1	-	-	-	-	-	-	-	-	-	-	Bacteria	Firmicutes	Clostridia	Clostridiales	Lachnospiraceae	Blautia	Blautia sp. YL58	-	-	-	-	-	-	-	-	-	-	-	-	-	-	-	-	-	-	-	-	-	-	-	-
fa700cd7-d2e5-4ccb-8181-070cecf0bb20	member	9	-	-	-	-	-	A0A1C7I5W1	-	-	-	-	-	-	-	-	-	-	Bacteria	Firmicutes	Clostridia	Clostridiales	Lachnospiraceae	Blautia	unclassified	-	-	-	-	-	-	-	-	-	-	-	-	-	-	-	-	-	-	-	-	-	-	-	-
fa700cd7-d2e5-4ccb-8181-070cecf0bb20	member	9	-	-	-	-	-	A0A1C7I5W2	poorly characterized	Function unknown	066RB	phage protein	445335.CBN_1925	CL0266	PH	PH domain-like superfamily	Bacterial PH domain	PF14470	Bacteria	Firmicutes	Clostridia	Clostridiales	Lachnospiraceae	Blautia	Blautia coccoides	-	-	-	-	-	-	-	-	-	-	-	-	-	-	-	-	-	-	-	-	-	-	-	-
fa700cd7-d2e5-4ccb-8181-070cecf0bb20	member	9	-	-	-	-	-	A0A1C7I5W2	-	-	-	-	-	-	-	-	-	-	Bacteria	Firmicutes	Clostridia	Clostridiales	Lachnospiraceae	Blautia	Blautia sp. YL58	-	-	-	-	-	-	-	-	-	-	-	-	-	-	-	-	-	-	-	-	-	-	-	-
fa700cd7-d2e5-4ccb-8181-070cecf0bb20	member	9	-	-	-	-	-	A0A1C7I5W2	-	-	-	-	-	-	-	-	-	-	Bacteria	Firmicutes	Clostridia	Clostridiales	Lachnospiraceae	Blautia	unclassified	-	-	-	-	-	-	-	-	-	-	-	-	-	-	-	-	-	-	-	-	-	-	-	-
fa700cd7-d2e5-4ccb-8181-070cecf0bb20	member	9	-	-	-	-	-	A0A1C7I622	cellular processes and signaling	Signal transduction mechanisms	0EP0P	Catalyzes the ATP- as well as the pyrophosphate- dependent phosphorylation of a specific serine residue in HPr, a phosphocarrier protein of the phosphoenolpyruvate-dependent sugar phosphotransferase system (PTS). HprK P also catalyzes the pyrophosphate-producing, inorganic phosphate-dependent dephosphorylation (phosphorolysis) of seryl-phosphorylated HPr (P- Ser-HPr). The two antagonistic activit…	537007.BLAHAN_04269	CL0365	MurF-HprK_N	MurF and HprK N-domain-like superfamily	HPr Serine kinase N terminus	PF02603	Bacteria	Firmicutes	Clostridia	Clostridiales	Lachnospiraceae	Blautia	Blautia coccoides	-	-	-	-	-	-	-	-	-	-	-	-	-	-	-	-	-	-	-	-	-	-	-	-
fa700cd7-d2e5-4ccb-8181-070cecf0bb20	member	9	-	-	-	-	-	A0A1C7I622	-	-	-	-	-	-	-	-	-	-	Bacteria	Firmicutes	Clostridia	Clostridiales	Lachnospiraceae	Blautia	Blautia sp. YL58	-	-	-	-	-	-	-	-	-	-	-	-	-	-	-	-	-	-	-	-	-	-	-	-
fa700cd7-d2e5-4ccb-8181-070cecf0bb20	member	9	-	-	-	-	-	A0A1C7I622	-	-	-	-	-	-	-	-	-	-	Bacteria	Firmicutes	Clostridia	Clostridiales	Lachnospiraceae	Blautia	unclassified	-	-	-	-	-	-	-	-	-	-	-	-	-	-	-	-	-	-	-	-	-	-	-	-
fa700cd7-d2e5-4ccb-8181-070cecf0bb20	member	9	-	-	-	-	-	A0A1C7I626	metabolism	Amino acid transport and metabolism	COG0473	3-isopropylmalate dehydrogenase activity	457412.RSAG_00357	CL0270	Iso_DH	Isocitrate/Isopropylmalate dehydrogenase-like superfamily	Isocitrate/isopropylmalate dehydrogenase	PF00180	Bacteria	Firmicutes	Clostridia	Clostridiales	Lachnospiraceae	Blautia	Blautia coccoides	-	-	-	-	-	-	-	-	-	-	-	-	-	-	-	-	-	-	-	-	-	-	-	-
fa700cd7-d2e5-4ccb-8181-070cecf0bb20	member	9	-	-	-	-	-	A0A1C7I626	-	-	-	-	-	-	-	-	-	-	Bacteria	Firmicutes	Clostridia	Clostridiales	Lachnospiraceae	Blautia	Blautia sp. YL58	-	-	-	-	-	-	-	-	-	-	-	-	-	-	-	-	-	-	-	-	-	-	-	-
fa700cd7-d2e5-4ccb-8181-070cecf0bb20	member	9	-	-	-	-	-	A0A1C7I626	-	-	-	-	-	-	-	-	-	-	Bacteria	Firmicutes	Clostridia	Clostridiales	Lachnospiraceae	Blautia	unclassified	-	-	-	-	-	-	-	-	-	-	-	-	-	-	-	-	-	-	-	-	-	-	-	-
fa700cd7-d2e5-4ccb-8181-070cecf0bb20	member	9	-	-	-	-	-	A0A1C7I650	metabolism	Inorganic ion transport and metabolism	COG0370	Ferrous iron transport protein b	553973.CLOHYLEM_05864	unclassified	unclassified	unclassified	FeoB cytosolic helical domain	PF17910	Bacteria	Firmicutes	Clostridia	Clostridiales	Lachnospiraceae	Blautia	Blautia coccoides	-	-	-	-	-	-	-	-	-	-	-	-	-	-	-	-	-	-	-	-	-	-	-	-
fa700cd7-d2e5-4ccb-8181-070cecf0bb20	member	9	-	-	-	-	-	A0A1C7I650	-	-	-	-	-	-	-	-	-	-	Bacteria	Firmicutes	Clostridia	Clostridiales	Lachnospiraceae	Blautia	Blautia sp. YL58	-	-	-	-	-	-	-	-	-	-	-	-	-	-	-	-	-	-	-	-	-	-	-	-
fa700cd7-d2e5-4ccb-8181-070cecf0bb20	member	9	-	-	-	-	-	A0A1C7I650	-	-	-	-	-	-	-	-	-	-	Bacteria	Firmicutes	Clostridia	Clostridiales	Lachnospiraceae	Blautia	unclassified	-	-	-	-	-	-	-	-	-	-	-	-	-	-	-	-	-	-	-	-	-	-	-	-
fa700cd7-d2e5-4ccb-8181-070cecf0bb20	member	9	-	-	-	-	-	A0A1C7I660	cellular processes and signaling	Intracellular trafficking, secretion, and vesicular transport	COG0552	Involved in targeting and insertion of nascent membrane proteins into the cytoplasmic membrane. Acts as a receptor for the complex formed by the signal recognition particle (SRP) and the ribosome-nascent chain (RNC)	476272.RUMHYD_00272	CL0023	P-loop_NTPase	P-loop containing nucleoside triphosphate hydrolase superfamily	Uncharacterized conserved protein (DUF2075)	PF09848	Bacteria	Firmicutes	Clostridia	Clostridiales	Lachnospiraceae	Blautia	Blautia coccoides	-	-	-	-	-	-	-	-	-	-	-	-	-	-	-	-	-	-	-	-	-	-	-	-
fa700cd7-d2e5-4ccb-8181-070cecf0bb20	member	9	-	-	-	-	-	A0A1C7I660	-	-	-	-	-	-	-	-	-	-	Bacteria	Firmicutes	Clostridia	Clostridiales	Lachnospiraceae	Blautia	Blautia sp. YL58	-	-	-	-	-	-	-	-	-	-	-	-	-	-	-	-	-	-	-	-	-	-	-	-
fa700cd7-d2e5-4ccb-8181-070cecf0bb20	member	9	-	-	-	-	-	A0A1C7I660	-	-	-	-	-	-	-	-	-	-	Bacteria	Firmicutes	Clostridia	Clostridiales	Lachnospiraceae	Blautia	unclassified	-	-	-	-	-	-	-	-	-	-	-	-	-	-	-	-	-	-	-	-	-	-	-	-
fa700cd7-d2e5-4ccb-8181-070cecf0bb20	member	9	-	-	-	-	-	A0A1C7I675	poorly characterized	Function unknown	08XE4	B12-binding_2	445973.CLOBAR_01350	unclassified	unclassified	unclassified	B12 binding domain	PF02607	Bacteria	Firmicutes	Clostridia	Clostridiales	Lachnospiraceae	Blautia	Blautia coccoides	-	-	-	-	-	-	-	-	-	-	-	-	-	-	-	-	-	-	-	-	-	-	-	-
fa700cd7-d2e5-4ccb-8181-070cecf0bb20	member	9	-	-	-	-	-	A0A1C7I675	-	-	-	-	-	-	-	-	-	-	Bacteria	Firmicutes	Clostridia	Clostridiales	Lachnospiraceae	Blautia	Blautia sp. YL58	-	-	-	-	-	-	-	-	-	-	-	-	-	-	-	-	-	-	-	-	-	-	-	-
fa700cd7-d2e5-4ccb-8181-070cecf0bb20	member	9	-	-	-	-	-	A0A1C7I675	-	-	-	-	-	-	-	-	-	-	Bacteria	Firmicutes	Clostridia	Clostridiales	Lachnospiraceae	Blautia	unclassified	-	-	-	-	-	-	-	-	-	-	-	-	-	-	-	-	-	-	-	-	-	-	-	-
fa700cd7-d2e5-4ccb-8181-070cecf0bb20	member	9	-	-	-	-	-	A0A1C7I6E0	cellular processes and signaling	Cell cycle control, cell division, chromosome partitioning	0NDNP	Required for chromosome condensation and partitioning (By similarity)	537007.BLAHAN_05713	CL0023	P-loop_NTPase	P-loop containing nucleoside triphosphate hydrolase superfamily	AAA domain	PF13476	Bacteria	Firmicutes	Clostridia	Clostridiales	Lachnospiraceae	Blautia	Blautia coccoides	-	-	-	-	-	-	-	-	-	-	-	-	-	-	-	-	-	-	-	-	-	-	-	-
fa700cd7-d2e5-4ccb-8181-070cecf0bb20	member	9	-	-	-	-	-	A0A1C7I6E0	-	-	-	-	-	-	-	-	-	-	Bacteria	Firmicutes	Clostridia	Clostridiales	Lachnospiraceae	Blautia	Blautia sp. YL58	-	-	-	-	-	-	-	-	-	-	-	-	-	-	-	-	-	-	-	-	-	-	-	-
fa700cd7-d2e5-4ccb-8181-070cecf0bb20	member	9	-	-	-	-	-	A0A1C7I6E0	-	-	-	-	-	-	-	-	-	-	Bacteria	Firmicutes	Clostridia	Clostridiales	Lachnospiraceae	Blautia	unclassified	-	-	-	-	-	-	-	-	-	-	-	-	-	-	-	-	-	-	-	-	-	-	-	-
fa700cd7-d2e5-4ccb-8181-070cecf0bb20	member	9	-	-	-	-	-	A0A1C7I6I9	poorly characterized	Function unknown	0EP2R	Required for a late step of 50S ribosomal subunit assembly. Has GTPase activity (By similarity)	537007.BLAHAN_05754	CL0023	P-loop_NTPase	P-loop containing nucleoside triphosphate hydrolase superfamily	RsgA GTPase	PF03193	Bacteria	Firmicutes	Clostridia	Clostridiales	Lachnospiraceae	Blautia	Blautia coccoides	-	-	-	-	-	-	-	-	-	-	-	-	-	-	-	-	-	-	-	-	-	-	-	-
fa700cd7-d2e5-4ccb-8181-070cecf0bb20	member	9	-	-	-	-	-	A0A1C7I6I9	-	-	-	-	-	-	-	-	-	-	Bacteria	Firmicutes	Clostridia	Clostridiales	Lachnospiraceae	Blautia	Blautia sp. YL58	-	-	-	-	-	-	-	-	-	-	-	-	-	-	-	-	-	-	-	-	-	-	-	-
fa700cd7-d2e5-4ccb-8181-070cecf0bb20	member	9	-	-	-	-	-	A0A1C7I6I9	-	-	-	-	-	-	-	-	-	-	Bacteria	Firmicutes	Clostridia	Clostridiales	Lachnospiraceae	Blautia	unclassified	-	-	-	-	-	-	-	-	-	-	-	-	-	-	-	-	-	-	-	-	-	-	-	-
fa700cd7-d2e5-4ccb-8181-070cecf0bb20	member	9	-	-	-	-	-	A0A1C7I6L0	metabolism	Amino acid transport and metabolism	0NDYI	synthase component I	457421.CBFG_02607	unclassified	unclassified	unclassified	Anthranilate synthase component I, N terminal region	PF04715	Bacteria	Firmicutes	Clostridia	Clostridiales	Lachnospiraceae	Blautia	Blautia coccoides	-	-	-	-	-	-	-	-	-	-	-	-	-	-	-	-	-	-	-	-	-	-	-	-
fa700cd7-d2e5-4ccb-8181-070cecf0bb20	member	9	-	-	-	-	-	A0A1C7I6L0	-	-	-	-	-	-	-	-	-	-	Bacteria	Firmicutes	Clostridia	Clostridiales	Lachnospiraceae	Blautia	Blautia sp. YL58	-	-	-	-	-	-	-	-	-	-	-	-	-	-	-	-	-	-	-	-	-	-	-	-
fa700cd7-d2e5-4ccb-8181-070cecf0bb20	member	9	-	-	-	-	-	A0A1C7I6L0	-	-	-	-	-	-	-	-	-	-	Bacteria	Firmicutes	Clostridia	Clostridiales	Lachnospiraceae	Blautia	unclassified	-	-	-	-	-	-	-	-	-	-	-	-	-	-	-	-	-	-	-	-	-	-	-	-
fa700cd7-d2e5-4ccb-8181-070cecf0bb20	member	9	-	-	-	-	-	A0A1C7I6L2	metabolism	Coenzyme transport and metabolism	0ENVS	C-methyltransferase	411468.CLOSCI_03616	unclassified	unclassified	unclassified	Porphobilinogen deaminase, C-terminal domain	PF03900	Bacteria	Firmicutes	Clostridia	Clostridiales	Lachnospiraceae	Blautia	Blautia coccoides	-	-	-	-	-	-	-	-	-	-	-	-	-	-	-	-	-	-	-	-	-	-	-	-
fa700cd7-d2e5-4ccb-8181-070cecf0bb20	member	9	-	-	-	-	-	A0A1C7I6L2	-	-	-	-	-	-	-	-	-	-	Bacteria	Firmicutes	Clostridia	Clostridiales	Lachnospiraceae	Blautia	Blautia sp. YL58	-	-	-	-	-	-	-	-	-	-	-	-	-	-	-	-	-	-	-	-	-	-	-	-
fa700cd7-d2e5-4ccb-8181-070cecf0bb20	member	9	-	-	-	-	-	A0A1C7I6L2	-	-	-	-	-	-	-	-	-	-	Bacteria	Firmicutes	Clostridia	Clostridiales	Lachnospiraceae	Blautia	unclassified	-	-	-	-	-	-	-	-	-	-	-	-	-	-	-	-	-	-	-	-	-	-	-	-
fa700cd7-d2e5-4ccb-8181-070cecf0bb20	member	9	-	-	-	-	-	A0A1C7I6N3	cellular processes and signaling	Signal transduction mechanisms	0ND5A	Domain protein	537007.BLAHAN_04315	unclassified	unclassified	unclassified	DHHA1 domain	PF02272	Bacteria	Firmicutes	Clostridia	Clostridiales	Lachnospiraceae	Blautia	Blautia coccoides	-	-	-	-	-	-	-	-	-	-	-	-	-	-	-	-	-	-	-	-	-	-	-	-
fa700cd7-d2e5-4ccb-8181-070cecf0bb20	member	9	-	-	-	-	-	A0A1C7I6N3	-	-	-	-	-	-	-	-	-	-	Bacteria	Firmicutes	Clostridia	Clostridiales	Lachnospiraceae	Blautia	Blautia sp. YL58	-	-	-	-	-	-	-	-	-	-	-	-	-	-	-	-	-	-	-	-	-	-	-	-
fa700cd7-d2e5-4ccb-8181-070cecf0bb20	member	9	-	-	-	-	-	A0A1C7I6N3	-	-	-	-	-	-	-	-	-	-	Bacteria	Firmicutes	Clostridia	Clostridiales	Lachnospiraceae	Blautia	unclassified	-	-	-	-	-	-	-	-	-	-	-	-	-	-	-	-	-	-	-	-	-	-	-	-
fa700cd7-d2e5-4ccb-8181-070cecf0bb20	member	9	-	-	-	-	-	A0A1C7I6N7	metabolism	Coenzyme transport and metabolism	COG2875	precorrin-4 C(11)-methyltransferase	537007.BLAHAN_05791	unclassified	unclassified	unclassified	Tetrapyrrole (Corrin/Porphyrin) Methylases	PF00590	Bacteria	Firmicutes	Clostridia	Clostridiales	Lachnospiraceae	Blautia	Blautia coccoides	-	-	-	-	-	-	-	-	-	-	-	-	-	-	-	-	-	-	-	-	-	-	-	-
fa700cd7-d2e5-4ccb-8181-070cecf0bb20	member	9	-	-	-	-	-	A0A1C7I6N7	-	-	-	-	-	-	-	-	-	-	Bacteria	Firmicutes	Clostridia	Clostridiales	Lachnospiraceae	Blautia	Blautia sp. YL58	-	-	-	-	-	-	-	-	-	-	-	-	-	-	-	-	-	-	-	-	-	-	-	-
fa700cd7-d2e5-4ccb-8181-070cecf0bb20	member	9	-	-	-	-	-	A0A1C7I6N7	-	-	-	-	-	-	-	-	-	-	Bacteria	Firmicutes	Clostridia	Clostridiales	Lachnospiraceae	Blautia	unclassified	-	-	-	-	-	-	-	-	-	-	-	-	-	-	-	-	-	-	-	-	-	-	-	-
fa700cd7-d2e5-4ccb-8181-070cecf0bb20	member	9	-	-	-	-	-	A0A1C7I6P5	information storage and processing	Translation, ribosomal structure and biogenesis	COG0013	Catalyzes the attachment of alanine to tRNA(Ala) in a two-step reaction alanine is first activated by ATP to form Ala- AMP and then transferred to the acceptor end of tRNA(Ala). Also edits incorrectly charged Ser-tRNA(Ala) and Gly-tRNA(Ala) via its editing domain (By similarity)	537007.BLAHAN_04908	CL0094	Peptidase_ME	LuxS/MPP-like metallohydrolase	Threonyl and Alanyl tRNA synthetase second additional domain	PF07973	Bacteria	Firmicutes	Clostridia	Clostridiales	Lachnospiraceae	Blautia	Blautia coccoides	-	-	-	-	-	-	-	-	-	-	-	-	-	-	-	-	-	-	-	-	-	-	-	-
fa700cd7-d2e5-4ccb-8181-070cecf0bb20	member	9	-	-	-	-	-	A0A1C7I6P5	-	-	-	-	-	-	-	-	-	-	Bacteria	Firmicutes	Clostridia	Clostridiales	Lachnospiraceae	Blautia	Blautia sp. YL58	-	-	-	-	-	-	-	-	-	-	-	-	-	-	-	-	-	-	-	-	-	-	-	-
fa700cd7-d2e5-4ccb-8181-070cecf0bb20	member	9	-	-	-	-	-	A0A1C7I6P5	-	-	-	-	-	-	-	-	-	-	Bacteria	Firmicutes	Clostridia	Clostridiales	Lachnospiraceae	Blautia	unclassified	-	-	-	-	-	-	-	-	-	-	-	-	-	-	-	-	-	-	-	-	-	-	-	-
fa700cd7-d2e5-4ccb-8181-070cecf0bb20	member	9	-	-	-	-	-	A0A1C7I6R1	metabolism	Coenzyme transport and metabolism	0EP21	Glutamate-1-semialdehyde aminotransferase	537007.BLAHAN_05818	CL0061	PLP_aminotran	PLP dependent aminotransferase superfamily	Aminotransferase class I and II	PF00155	Bacteria	Firmicutes	Clostridia	Clostridiales	Lachnospiraceae	Blautia	Blautia coccoides	-	-	-	-	-	-	-	-	-	-	-	-	-	-	-	-	-	-	-	-	-	-	-	-
fa700cd7-d2e5-4ccb-8181-070cecf0bb20	member	9	-	-	-	-	-	A0A1C7I6R1	-	-	-	-	-	-	-	-	-	-	Bacteria	Firmicutes	Clostridia	Clostridiales	Lachnospiraceae	Blautia	Blautia sp. YL58	-	-	-	-	-	-	-	-	-	-	-	-	-	-	-	-	-	-	-	-	-	-	-	-
fa700cd7-d2e5-4ccb-8181-070cecf0bb20	member	9	-	-	-	-	-	A0A1C7I6R1	-	-	-	-	-	-	-	-	-	-	Bacteria	Firmicutes	Clostridia	Clostridiales	Lachnospiraceae	Blautia	unclassified	-	-	-	-	-	-	-	-	-	-	-	-	-	-	-	-	-	-	-	-	-	-	-	-
fa700cd7-d2e5-4ccb-8181-070cecf0bb20	member	9	-	-	-	-	-	A0A1C7I6S0	cellular processes and signaling	Defense mechanisms	07QJQ	Mate efflux family protein	658655.HMPREF0988_02667	CL0222	MviN_MATE	MviN, MATE-like superfamily	Polysaccharide biosynthesis C-terminal domain	PF14667	Bacteria	Firmicutes	Clostridia	Clostridiales	Lachnospiraceae	Blautia	Blautia coccoides	-	-	-	-	-	-	-	-	-	-	-	-	-	-	-	-	-	-	-	-	-	-	-	-
fa700cd7-d2e5-4ccb-8181-070cecf0bb20	member	9	-	-	-	-	-	A0A1C7I6S0	-	-	-	-	-	-	-	-	-	-	Bacteria	Firmicutes	Clostridia	Clostridiales	Lachnospiraceae	Blautia	Blautia sp. YL58	-	-	-	-	-	-	-	-	-	-	-	-	-	-	-	-	-	-	-	-	-	-	-	-
fa700cd7-d2e5-4ccb-8181-070cecf0bb20	member	9	-	-	-	-	-	A0A1C7I6S0	-	-	-	-	-	-	-	-	-	-	Bacteria	Firmicutes	Clostridia	Clostridiales	Lachnospiraceae	Blautia	unclassified	-	-	-	-	-	-	-	-	-	-	-	-	-	-	-	-	-	-	-	-	-	-	-	-
fa700cd7-d2e5-4ccb-8181-070cecf0bb20	member	9	-	-	-	-	-	A0A1C7I6T7	metabolism	Energy production and conversion	07QSA	Oxaloacetate decarboxylase	537007.BLAHAN_04886	CL0036	TIM_barrel	Common phosphate binding-site TIM barrel superfamily	HMGL-like	PF00682	Bacteria	Firmicutes	Clostridia	Clostridiales	Lachnospiraceae	Blautia	Blautia coccoides	-	-	-	-	-	-	-	-	-	-	-	-	-	-	-	-	-	-	-	-	-	-	-	-
fa700cd7-d2e5-4ccb-8181-070cecf0bb20	member	9	-	-	-	-	-	A0A1C7I6T7	-	-	-	-	-	-	-	-	-	-	Bacteria	Firmicutes	Clostridia	Clostridiales	Lachnospiraceae	Blautia	Blautia sp. YL58	-	-	-	-	-	-	-	-	-	-	-	-	-	-	-	-	-	-	-	-	-	-	-	-
fa700cd7-d2e5-4ccb-8181-070cecf0bb20	member	9	-	-	-	-	-	A0A1C7I6T7	-	-	-	-	-	-	-	-	-	-	Bacteria	Firmicutes	Clostridia	Clostridiales	Lachnospiraceae	Blautia	unclassified	-	-	-	-	-	-	-	-	-	-	-	-	-	-	-	-	-	-	-	-	-	-	-	-
fa700cd7-d2e5-4ccb-8181-070cecf0bb20	member	9	-	-	-	-	-	A0A1C7I6V7	information storage and processing	Replication, recombination and repair	0NI2T	single-stranded DNA-binding protein	537007.BLAHAN_04317	CL0021	OB	OB fold	Single-strand binding protein family	PF00436	Bacteria	Firmicutes	Clostridia	Clostridiales	Lachnospiraceae	Blautia	Blautia coccoides	-	-	-	-	-	-	-	-	-	-	-	-	-	-	-	-	-	-	-	-	-	-	-	-
fa700cd7-d2e5-4ccb-8181-070cecf0bb20	member	9	-	-	-	-	-	A0A1C7I6V7	-	-	-	-	-	-	-	-	-	-	Bacteria	Firmicutes	Clostridia	Clostridiales	Lachnospiraceae	Blautia	Blautia sp. YL58	-	-	-	-	-	-	-	-	-	-	-	-	-	-	-	-	-	-	-	-	-	-	-	-
fa700cd7-d2e5-4ccb-8181-070cecf0bb20	member	9	-	-	-	-	-	A0A1C7I6V7	-	-	-	-	-	-	-	-	-	-	Bacteria	Firmicutes	Clostridia	Clostridiales	Lachnospiraceae	Blautia	unclassified	-	-	-	-	-	-	-	-	-	-	-	-	-	-	-	-	-	-	-	-	-	-	-	-
fa700cd7-d2e5-4ccb-8181-070cecf0bb20	member	9	-	-	-	-	-	A0A1C7I6V8	information storage and processing	Translation, ribosomal structure and biogenesis	05CAV	thus facilitating recognition of the initiation point. It is needed to translate mRNA with a short Shine-Dalgarno (SD) purine-rich sequence (By similarity)	537007.BLAHAN_04881	CL0021	OB	OB fold	S1 domain	PF13509	Bacteria	Firmicutes	Clostridia	Clostridiales	Lachnospiraceae	Blautia	Blautia coccoides	-	-	-	-	-	-	-	-	-	-	-	-	-	-	-	-	-	-	-	-	-	-	-	-
fa700cd7-d2e5-4ccb-8181-070cecf0bb20	member	9	-	-	-	-	-	A0A1C7I6V8	-	-	-	-	-	-	-	-	-	-	Bacteria	Firmicutes	Clostridia	Clostridiales	Lachnospiraceae	Blautia	Blautia sp. YL58	-	-	-	-	-	-	-	-	-	-	-	-	-	-	-	-	-	-	-	-	-	-	-	-
fa700cd7-d2e5-4ccb-8181-070cecf0bb20	member	9	-	-	-	-	-	A0A1C7I6V8	-	-	-	-	-	-	-	-	-	-	Bacteria	Firmicutes	Clostridia	Clostridiales	Lachnospiraceae	Blautia	unclassified	-	-	-	-	-	-	-	-	-	-	-	-	-	-	-	-	-	-	-	-	-	-	-	-
fa700cd7-d2e5-4ccb-8181-070cecf0bb20	member	9	-	-	-	-	-	A0A1C7I702	poorly characterized	Function unknown	05DP4	dak2 domain fusion protein ylov	537007.BLAHAN_04857	unclassified	unclassified	unclassified	DAK2 domain	PF02734	Bacteria	Firmicutes	Clostridia	Clostridiales	Lachnospiraceae	Blautia	Blautia coccoides	-	-	-	-	-	-	-	-	-	-	-	-	-	-	-	-	-	-	-	-	-	-	-	-
fa700cd7-d2e5-4ccb-8181-070cecf0bb20	member	9	-	-	-	-	-	A0A1C7I702	-	-	-	-	-	-	-	-	-	-	Bacteria	Firmicutes	Clostridia	Clostridiales	Lachnospiraceae	Blautia	Blautia sp. YL58	-	-	-	-	-	-	-	-	-	-	-	-	-	-	-	-	-	-	-	-	-	-	-	-
fa700cd7-d2e5-4ccb-8181-070cecf0bb20	member	9	-	-	-	-	-	A0A1C7I702	-	-	-	-	-	-	-	-	-	-	Bacteria	Firmicutes	Clostridia	Clostridiales	Lachnospiraceae	Blautia	unclassified	-	-	-	-	-	-	-	-	-	-	-	-	-	-	-	-	-	-	-	-	-	-	-	-
fa700cd7-d2e5-4ccb-8181-070cecf0bb20	member	9	-	-	-	-	-	A0A1C7I717	metabolism	Energy production and conversion	COG0372	citrate synthase	537007.BLAHAN_04980	unclassified	unclassified	unclassified	Citrate synthase, C-terminal domain	PF00285	Bacteria	Firmicutes	Clostridia	Clostridiales	Lachnospiraceae	Blautia	Blautia coccoides	-	-	-	-	-	-	-	-	-	-	-	-	-	-	-	-	-	-	-	-	-	-	-	-
fa700cd7-d2e5-4ccb-8181-070cecf0bb20	member	9	-	-	-	-	-	A0A1C7I717	-	-	-	-	-	-	-	-	-	-	Bacteria	Firmicutes	Clostridia	Clostridiales	Lachnospiraceae	Blautia	Blautia sp. YL58	-	-	-	-	-	-	-	-	-	-	-	-	-	-	-	-	-	-	-	-	-	-	-	-
fa700cd7-d2e5-4ccb-8181-070cecf0bb20	member	9	-	-	-	-	-	A0A1C7I717	-	-	-	-	-	-	-	-	-	-	Bacteria	Firmicutes	Clostridia	Clostridiales	Lachnospiraceae	Blautia	unclassified	-	-	-	-	-	-	-	-	-	-	-	-	-	-	-	-	-	-	-	-	-	-	-	-
fa700cd7-d2e5-4ccb-8181-070cecf0bb20	member	9	-	-	-	-	-	A0A1C7I744	poorly characterized	Function unknown	COG0799	Functions as a ribosomal silencing factor. Interacts with ribosomal protein L14 (rplN), blocking formation of intersubunit bridge B8. Prevents association of the 30S and 50S ribosomal subunits and the formation of functional ribosomes, thus repressing translation (By similarity)	537007.BLAHAN_05668	CL0260	NTP_transf	Nucleotidyltransferase superfamily	Ribosomal silencing factor during starvation	PF02410	Bacteria	Firmicutes	Clostridia	Clostridiales	Lachnospiraceae	Blautia	Blautia coccoides	-	-	-	-	-	-	-	-	-	-	-	-	-	-	-	-	-	-	-	-	-	-	-	-
fa700cd7-d2e5-4ccb-8181-070cecf0bb20	member	9	-	-	-	-	-	A0A1C7I744	-	-	-	-	-	-	-	-	-	-	Bacteria	Firmicutes	Clostridia	Clostridiales	Lachnospiraceae	Blautia	Blautia producta	-	-	-	-	-	-	-	-	-	-	-	-	-	-	-	-	-	-	-	-	-	-	-	-
fa700cd7-d2e5-4ccb-8181-070cecf0bb20	member	9	-	-	-	-	-	A0A1C7I744	-	-	-	-	-	-	-	-	-	-	Bacteria	Firmicutes	Clostridia	Clostridiales	Lachnospiraceae	Blautia	Blautia sp. YL58	-	-	-	-	-	-	-	-	-	-	-	-	-	-	-	-	-	-	-	-	-	-	-	-
fa700cd7-d2e5-4ccb-8181-070cecf0bb20	member	9	-	-	-	-	-	A0A1C7I744	-	-	-	-	-	-	-	-	-	-	Bacteria	Firmicutes	Clostridia	Clostridiales	Lachnospiraceae	Blautia	unclassified	-	-	-	-	-	-	-	-	-	-	-	-	-	-	-	-	-	-	-	-	-	-	-	-
fa700cd7-d2e5-4ccb-8181-070cecf0bb20	member	9	-	-	-	-	-	A0A1C7I745	information storage and processing	Translation, ribosomal structure and biogenesis	COG0012	gtp-binding protein	411459.RUMOBE_00186	CL0023	P-loop_NTPase	P-loop containing nucleoside triphosphate hydrolase superfamily	Ferrous iron transport protein B	PF02421	Bacteria	Firmicutes	Clostridia	Clostridiales	Lachnospiraceae	Blautia	Blautia coccoides	-	-	-	-	-	-	-	-	-	-	-	-	-	-	-	-	-	-	-	-	-	-	-	-
fa700cd7-d2e5-4ccb-8181-070cecf0bb20	member	9	-	-	-	-	-	A0A1C7I745	-	-	-	-	-	-	-	-	-	-	Bacteria	Firmicutes	Clostridia	Clostridiales	Lachnospiraceae	Blautia	Blautia sp. YL58	-	-	-	-	-	-	-	-	-	-	-	-	-	-	-	-	-	-	-	-	-	-	-	-
fa700cd7-d2e5-4ccb-8181-070cecf0bb20	member	9	-	-	-	-	-	A0A1C7I745	-	-	-	-	-	-	-	-	-	-	Bacteria	Firmicutes	Clostridia	Clostridiales	Lachnospiraceae	Blautia	unclassified	-	-	-	-	-	-	-	-	-	-	-	-	-	-	-	-	-	-	-	-	-	-	-	-
fa700cd7-d2e5-4ccb-8181-070cecf0bb20	member	9	-	-	-	-	-	A0A1C7I780	cellular processes and signaling	Signal transduction mechanisms	05CJZ	response regulator	588581.Cpap_4232	CL0123	HTH	Helix-turn-helix clan	Transcriptional regulatory protein, C terminal	PF00486	Bacteria	Firmicutes	Clostridia	Clostridiales	Lachnospiraceae	Blautia	Blautia coccoides	-	-	-	-	-	-	-	-	-	-	-	-	-	-	-	-	-	-	-	-	-	-	-	-
fa700cd7-d2e5-4ccb-8181-070cecf0bb20	member	9	-	-	-	-	-	A0A1C7I780	-	-	-	-	-	-	-	-	-	-	Bacteria	Firmicutes	Clostridia	Clostridiales	Lachnospiraceae	Blautia	Blautia sp. YL58	-	-	-	-	-	-	-	-	-	-	-	-	-	-	-	-	-	-	-	-	-	-	-	-
fa700cd7-d2e5-4ccb-8181-070cecf0bb20	member	9	-	-	-	-	-	A0A1C7I780	-	-	-	-	-	-	-	-	-	-	Bacteria	Firmicutes	Clostridia	Clostridiales	Lachnospiraceae	Blautia	unclassified	-	-	-	-	-	-	-	-	-	-	-	-	-	-	-	-	-	-	-	-	-	-	-	-
fa700cd7-d2e5-4ccb-8181-070cecf0bb20	member	9	-	-	-	-	-	A0A1C7I785	cellular processes and signaling	Cell cycle control, cell division, chromosome partitioning	0NG4Z	Cell shape determining protein MreB Mrl	537007.BLAHAN_04746	CL0108	Actin_ATPase	Actin-like ATPase Superfamily	Actin	PF00022	Bacteria	Firmicutes	Clostridia	Clostridiales	Lachnospiraceae	Blautia	Blautia coccoides	-	-	-	-	-	-	-	-	-	-	-	-	-	-	-	-	-	-	-	-	-	-	-	-
fa700cd7-d2e5-4ccb-8181-070cecf0bb20	member	9	-	-	-	-	-	A0A1C7I785	-	-	-	-	-	-	-	-	-	-	Bacteria	Firmicutes	Clostridia	Clostridiales	Lachnospiraceae	Blautia	Blautia sp. YL58	-	-	-	-	-	-	-	-	-	-	-	-	-	-	-	-	-	-	-	-	-	-	-	-
fa700cd7-d2e5-4ccb-8181-070cecf0bb20	member	9	-	-	-	-	-	A0A1C7I785	-	-	-	-	-	-	-	-	-	-	Bacteria	Firmicutes	Clostridia	Clostridiales	Lachnospiraceae	Blautia	unclassified	-	-	-	-	-	-	-	-	-	-	-	-	-	-	-	-	-	-	-	-	-	-	-	-
fa700cd7-d2e5-4ccb-8181-070cecf0bb20	member	9	-	-	-	-	-	A0A1C7I7C1	cellular processes and signaling	Signal transduction mechanisms	0NDYN	response regulator	478749.BRYFOR_05255	CL0123	HTH	Helix-turn-helix clan	Transcriptional regulatory protein, C terminal	PF00486	Bacteria	Firmicutes	Clostridia	Clostridiales	Lachnospiraceae	Blautia	Blautia coccoides	-	-	-	-	-	-	-	-	-	-	-	-	-	-	-	-	-	-	-	-	-	-	-	-
fa700cd7-d2e5-4ccb-8181-070cecf0bb20	member	9	-	-	-	-	-	A0A1C7I7C1	-	-	-	-	-	-	-	-	-	-	Bacteria	Firmicutes	Clostridia	Clostridiales	Lachnospiraceae	Blautia	Blautia sp. YL58	-	-	-	-	-	-	-	-	-	-	-	-	-	-	-	-	-	-	-	-	-	-	-	-
fa700cd7-d2e5-4ccb-8181-070cecf0bb20	member	9	-	-	-	-	-	A0A1C7I7C1	-	-	-	-	-	-	-	-	-	-	Bacteria	Firmicutes	Clostridia	Clostridiales	Lachnospiraceae	Blautia	unclassified	-	-	-	-	-	-	-	-	-	-	-	-	-	-	-	-	-	-	-	-	-	-	-	-
fa700cd7-d2e5-4ccb-8181-070cecf0bb20	member	9	-	-	-	-	-	A0A1C7I7E4	cellular processes and signaling	Cell cycle control, cell division, chromosome partitioning	COG0206	Essential cell division protein that forms a contractile ring structure (Z ring) at the future cell division site. The regulation of the ring assembly controls the timing and the location of cell division. One of the functions of the FtsZ ring is to recruit other cell division proteins to the septum to produce a new cell wall between the dividing cells. Binds GTP and shows GTPase activity (By sim…	476272.RUMHYD_02598	CL0442	Tubulin_C	Tubulin, FtsZ and Misato and their C-termini,	FtsZ family, C-terminal domain	PF12327	Bacteria	Firmicutes	Clostridia	Clostridiales	Lachnospiraceae	Blautia	Blautia coccoides	-	-	-	-	-	-	-	-	-	-	-	-	-	-	-	-	-	-	-	-	-	-	-	-
fa700cd7-d2e5-4ccb-8181-070cecf0bb20	member	9	-	-	-	-	-	A0A1C7I7E4	-	-	-	-	-	-	-	-	-	-	Bacteria	Firmicutes	Clostridia	Clostridiales	Lachnospiraceae	Blautia	Blautia sp. YL58	-	-	-	-	-	-	-	-	-	-	-	-	-	-	-	-	-	-	-	-	-	-	-	-
fa700cd7-d2e5-4ccb-8181-070cecf0bb20	member	9	-	-	-	-	-	A0A1C7I7E4	-	-	-	-	-	-	-	-	-	-	Bacteria	Firmicutes	Clostridia	Clostridiales	Lachnospiraceae	Blautia	unclassified	-	-	-	-	-	-	-	-	-	-	-	-	-	-	-	-	-	-	-	-	-	-	-	-
fa700cd7-d2e5-4ccb-8181-070cecf0bb20	member	9	-	-	-	-	-	A0A1C7I7J7	information storage and processing	Replication, recombination and repair	05C68	Can catalyze the hydrolysis of ATP in the presence of single-stranded DNA, the ATP-dependent uptake of single-stranded DNA by duplex DNA, and the ATP-dependent hybridization of homologous single-stranded DNAs. It interacts with LexA causing its activation and leading to its autocatalytic cleavage (By similarity)	718255.RO1_12150	CL0023	P-loop_NTPase	P-loop containing nucleoside triphosphate hydrolase superfamily	KaiC	PF06745	Bacteria	Firmicutes	Clostridia	Clostridiales	Lachnospiraceae	Blautia	Blautia coccoides	-	-	-	-	-	-	-	-	-	-	-	-	-	-	-	-	-	-	-	-	-	-	-	-
fa700cd7-d2e5-4ccb-8181-070cecf0bb20	member	9	-	-	-	-	-	A0A1C7I7J7	-	-	-	-	-	-	-	-	-	-	Bacteria	Firmicutes	Clostridia	Clostridiales	Lachnospiraceae	Blautia	Blautia sp. YL58	-	-	-	-	-	-	-	-	-	-	-	-	-	-	-	-	-	-	-	-	-	-	-	-
fa700cd7-d2e5-4ccb-8181-070cecf0bb20	member	9	-	-	-	-	-	A0A1C7I7J7	-	-	-	-	-	-	-	-	-	-	Bacteria	Firmicutes	Clostridia	Clostridiales	Lachnospiraceae	Blautia	unclassified	-	-	-	-	-	-	-	-	-	-	-	-	-	-	-	-	-	-	-	-	-	-	-	-
fa700cd7-d2e5-4ccb-8181-070cecf0bb20	member	9	-	-	-	-	-	A0A1C7I7K7	poorly characterized	Function unknown	07QWG	2-Nitropropane dioxygenase	476272.RUMHYD_01864	CL0036	TIM_barrel	Common phosphate binding-site TIM barrel superfamily	IMP dehydrogenase / GMP reductase domain	PF00478	Bacteria	Firmicutes	Clostridia	Clostridiales	Lachnospiraceae	Blautia	Blautia coccoides	-	-	-	-	-	-	-	-	-	-	-	-	-	-	-	-	-	-	-	-	-	-	-	-
fa700cd7-d2e5-4ccb-8181-070cecf0bb20	member	9	-	-	-	-	-	A0A1C7I7K7	-	-	-	-	-	-	-	-	-	-	Bacteria	Firmicutes	Clostridia	Clostridiales	Lachnospiraceae	Blautia	Blautia sp. YL58	-	-	-	-	-	-	-	-	-	-	-	-	-	-	-	-	-	-	-	-	-	-	-	-
fa700cd7-d2e5-4ccb-8181-070cecf0bb20	member	9	-	-	-	-	-	A0A1C7I7K7	-	-	-	-	-	-	-	-	-	-	Bacteria	Firmicutes	Clostridia	Clostridiales	Lachnospiraceae	Blautia	unclassified	-	-	-	-	-	-	-	-	-	-	-	-	-	-	-	-	-	-	-	-	-	-	-	-
fa700cd7-d2e5-4ccb-8181-070cecf0bb20	member	9	-	-	-	-	-	A0A1C7I7S2	metabolism	Carbohydrate transport and metabolism	0ENRZ	Phosphoglycerate kinase	537007.BLAHAN_05217	unclassified	unclassified	unclassified	Phosphoglycerate kinase	PF00162	Bacteria	Firmicutes	Clostridia	Clostridiales	Lachnospiraceae	Blautia	Blautia coccoides	-	-	-	-	-	-	-	-	-	-	-	-	-	-	-	-	-	-	-	-	-	-	-	-
fa700cd7-d2e5-4ccb-8181-070cecf0bb20	member	9	-	-	-	-	-	A0A1C7I7S2	-	-	-	-	-	-	-	-	-	-	Bacteria	Firmicutes	Clostridia	Clostridiales	Lachnospiraceae	Blautia	Blautia sp. YL58	-	-	-	-	-	-	-	-	-	-	-	-	-	-	-	-	-	-	-	-	-	-	-	-
fa700cd7-d2e5-4ccb-8181-070cecf0bb20	member	9	-	-	-	-	-	A0A1C7I7S2	-	-	-	-	-	-	-	-	-	-	Bacteria	Firmicutes	Clostridia	Clostridiales	Lachnospiraceae	Blautia	unclassified	-	-	-	-	-	-	-	-	-	-	-	-	-	-	-	-	-	-	-	-	-	-	-	-
fa700cd7-d2e5-4ccb-8181-070cecf0bb20	member	9	-	-	-	-	-	A0A1C7I7S6	cellular processes and signaling	Signal transduction mechanisms	0ND5T	Histidine kinase	537013.CLOSTMETH_02215	CL0183	PAS_Fold	PAS domain clan	PAS domain	PF13426	Bacteria	Firmicutes	Clostridia	Clostridiales	Lachnospiraceae	Blautia	Blautia coccoides	-	-	-	-	-	-	-	-	-	-	-	-	-	-	-	-	-	-	-	-	-	-	-	-
fa700cd7-d2e5-4ccb-8181-070cecf0bb20	member	9	-	-	-	-	-	A0A1C7I7S6	-	-	-	-	-	-	-	-	-	-	Bacteria	Firmicutes	Clostridia	Clostridiales	Lachnospiraceae	Blautia	Blautia sp. YL58	-	-	-	-	-	-	-	-	-	-	-	-	-	-	-	-	-	-	-	-	-	-	-	-
fa700cd7-d2e5-4ccb-8181-070cecf0bb20	member	9	-	-	-	-	-	A0A1C7I7S6	-	-	-	-	-	-	-	-	-	-	Bacteria	Firmicutes	Clostridia	Clostridiales	Lachnospiraceae	Blautia	unclassified	-	-	-	-	-	-	-	-	-	-	-	-	-	-	-	-	-	-	-	-	-	-	-	-
fa700cd7-d2e5-4ccb-8181-070cecf0bb20	member	9	-	-	-	-	-	A0A1C7I7V6	metabolism	Lipid transport and metabolism	05CIZ	coA-substrate-specific enzyme activase	537007.BLAHAN_05537	CL0108	Actin_ATPase	Actin-like ATPase Superfamily	BadF/BadG/BcrA/BcrD ATPase family	PF01869	Bacteria	Firmicutes	Clostridia	Clostridiales	Lachnospiraceae	Blautia	Blautia coccoides	-	-	-	-	-	-	-	-	-	-	-	-	-	-	-	-	-	-	-	-	-	-	-	-
fa700cd7-d2e5-4ccb-8181-070cecf0bb20	member	9	-	-	-	-	-	A0A1C7I7V6	-	-	-	-	-	-	-	-	-	-	Bacteria	Firmicutes	Clostridia	Clostridiales	Lachnospiraceae	Blautia	Blautia sp. YL58	-	-	-	-	-	-	-	-	-	-	-	-	-	-	-	-	-	-	-	-	-	-	-	-
fa700cd7-d2e5-4ccb-8181-070cecf0bb20	member	9	-	-	-	-	-	A0A1C7I7V6	-	-	-	-	-	-	-	-	-	-	Bacteria	Firmicutes	Clostridia	Clostridiales	Lachnospiraceae	Blautia	unclassified	-	-	-	-	-	-	-	-	-	-	-	-	-	-	-	-	-	-	-	-	-	-	-	-
fa700cd7-d2e5-4ccb-8181-070cecf0bb20	member	9	-	-	-	-	-	A0A1C7I7W9	metabolism	Energy production and conversion	0EPUZ	Inherit from firmNOG: NifU-related domain containing protein	537007.BLAHAN_05726	unclassified	unclassified	unclassified	unclassified	unclassified	Bacteria	Firmicutes	Clostridia	Clostridiales	Lachnospiraceae	Blautia	Blautia coccoides	-	-	-	-	-	-	-	-	-	-	-	-	-	-	-	-	-	-	-	-	-	-	-	-
fa700cd7-d2e5-4ccb-8181-070cecf0bb20	member	9	-	-	-	-	-	A0A1C7I7W9	-	-	-	-	-	-	-	-	-	-	Bacteria	Firmicutes	Clostridia	Clostridiales	Lachnospiraceae	Blautia	Blautia sp. YL58	-	-	-	-	-	-	-	-	-	-	-	-	-	-	-	-	-	-	-	-	-	-	-	-
fa700cd7-d2e5-4ccb-8181-070cecf0bb20	member	9	-	-	-	-	-	A0A1C7I7W9	-	-	-	-	-	-	-	-	-	-	Bacteria	Firmicutes	Clostridia	Clostridiales	Lachnospiraceae	Blautia	unclassified	-	-	-	-	-	-	-	-	-	-	-	-	-	-	-	-	-	-	-	-	-	-	-	-
fa700cd7-d2e5-4ccb-8181-070cecf0bb20	member	9	-	-	-	-	-	A0A1C7I7X5	information storage and processing	Translation, ribosomal structure and biogenesis	0NKRK	Binds to the 23S rRNA (By similarity)	537007.BLAHAN_04314	unclassified	unclassified	unclassified	Ribosomal protein L9, N-terminal domain	PF01281	Bacteria	Firmicutes	Clostridia	Clostridiales	Lachnospiraceae	Blautia	Blautia coccoides	-	-	-	-	-	-	-	-	-	-	-	-	-	-	-	-	-	-	-	-	-	-	-	-
fa700cd7-d2e5-4ccb-8181-070cecf0bb20	member	9	-	-	-	-	-	A0A1C7I7X5	-	-	-	-	-	-	-	-	-	-	Bacteria	Firmicutes	Clostridia	Clostridiales	Lachnospiraceae	Blautia	Blautia sp. YL58	-	-	-	-	-	-	-	-	-	-	-	-	-	-	-	-	-	-	-	-	-	-	-	-
fa700cd7-d2e5-4ccb-8181-070cecf0bb20	member	9	-	-	-	-	-	A0A1C7I7X5	-	-	-	-	-	-	-	-	-	-	Bacteria	Firmicutes	Clostridia	Clostridiales	Lachnospiraceae	Blautia	unclassified	-	-	-	-	-	-	-	-	-	-	-	-	-	-	-	-	-	-	-	-	-	-	-	-
fa700cd7-d2e5-4ccb-8181-070cecf0bb20	member	9	-	-	-	-	-	A0A1C7I7Z7	metabolism	Energy production and conversion	07TG2	phosphoenolpyruvate carboxykinase	556261.HMPREF0240_01453	CL0374	PEP-carboxyk	PEP carboxykinase-like superfamily	Phosphoenolpyruvate carboxykinase	PF01293	Bacteria	Firmicutes	Clostridia	Clostridiales	Lachnospiraceae	Blautia	Blautia coccoides	-	-	-	-	-	-	-	-	-	-	-	-	-	-	-	-	-	-	-	-	-	-	-	-
fa700cd7-d2e5-4ccb-8181-070cecf0bb20	member	9	-	-	-	-	-	A0A1C7I7Z7	-	-	-	-	-	-	-	-	-	-	Bacteria	Firmicutes	Clostridia	Clostridiales	Lachnospiraceae	Blautia	Blautia sp. YL58	-	-	-	-	-	-	-	-	-	-	-	-	-	-	-	-	-	-	-	-	-	-	-	-
fa700cd7-d2e5-4ccb-8181-070cecf0bb20	member	9	-	-	-	-	-	A0A1C7I7Z7	-	-	-	-	-	-	-	-	-	-	Bacteria	Firmicutes	Clostridia	Clostridiales	Lachnospiraceae	Blautia	unclassified	-	-	-	-	-	-	-	-	-	-	-	-	-	-	-	-	-	-	-	-	-	-	-	-
fa700cd7-d2e5-4ccb-8181-070cecf0bb20	member	9	-	-	-	-	-	A0A1C7I817	metabolism	Amino acid transport and metabolism	0NEDY	Prephenate dehydratase	537007.BLAHAN_05674	unclassified	unclassified	unclassified	Chorismate mutase type II	PF01817	Bacteria	Firmicutes	Clostridia	Clostridiales	Lachnospiraceae	Blautia	Blautia coccoides	-	-	-	-	-	-	-	-	-	-	-	-	-	-	-	-	-	-	-	-	-	-	-	-
fa700cd7-d2e5-4ccb-8181-070cecf0bb20	member	9	-	-	-	-	-	A0A1C7I817	-	-	-	-	-	-	-	-	-	-	Bacteria	Firmicutes	Clostridia	Clostridiales	Lachnospiraceae	Blautia	Blautia sp. YL58	-	-	-	-	-	-	-	-	-	-	-	-	-	-	-	-	-	-	-	-	-	-	-	-
fa700cd7-d2e5-4ccb-8181-070cecf0bb20	member	9	-	-	-	-	-	A0A1C7I817	-	-	-	-	-	-	-	-	-	-	Bacteria	Firmicutes	Clostridia	Clostridiales	Lachnospiraceae	Blautia	unclassified	-	-	-	-	-	-	-	-	-	-	-	-	-	-	-	-	-	-	-	-	-	-	-	-
fa700cd7-d2e5-4ccb-8181-070cecf0bb20	member	9	-	-	-	-	-	A0A1C7I818	metabolism	Carbohydrate transport and metabolism	0EP6Z	Glyceraldehyde-3-phosphate dehydrogenase, type I	537007.BLAHAN_05216	CL0063	NADP_Rossmann	FAD/NAD(P)-binding Rossmann fold Superfamily	Glyceraldehyde 3-phosphate dehydrogenase, NAD binding domain	PF00044	Bacteria	Firmicutes	Clostridia	Clostridiales	Lachnospiraceae	Blautia	Blautia coccoides	-	-	-	-	-	-	-	-	-	-	-	-	-	-	-	-	-	-	-	-	-	-	-	-
fa700cd7-d2e5-4ccb-8181-070cecf0bb20	member	9	-	-	-	-	-	A0A1C7I818	-	-	-	-	-	-	-	-	-	-	Bacteria	Firmicutes	Clostridia	Clostridiales	Lachnospiraceae	Blautia	Blautia producta	-	-	-	-	-	-	-	-	-	-	-	-	-	-	-	-	-	-	-	-	-	-	-	-
fa700cd7-d2e5-4ccb-8181-070cecf0bb20	member	9	-	-	-	-	-	A0A1C7I818	-	-	-	-	-	-	-	-	-	-	Bacteria	Firmicutes	Clostridia	Clostridiales	Lachnospiraceae	Blautia	Blautia sp. YL58	-	-	-	-	-	-	-	-	-	-	-	-	-	-	-	-	-	-	-	-	-	-	-	-
fa700cd7-d2e5-4ccb-8181-070cecf0bb20	member	9	-	-	-	-	-	A0A1C7I818	-	-	-	-	-	-	-	-	-	-	Bacteria	Firmicutes	Clostridia	Clostridiales	Lachnospiraceae	Blautia	unclassified	-	-	-	-	-	-	-	-	-	-	-	-	-	-	-	-	-	-	-	-	-	-	-	-
fa700cd7-d2e5-4ccb-8181-070cecf0bb20	member	9	-	-	-	-	-	A0A1C7I852	metabolism	Energy production and conversion	0NE49	NADH flavin oxidoreductase NADH oxidase	931626.Awo_c20560	CL0063	NADP_Rossmann	FAD/NAD(P)-binding Rossmann fold Superfamily	Flavin containing amine oxidoreductase	PF01593	Bacteria	Firmicutes	Clostridia	Clostridiales	Lachnospiraceae	Blautia	Blautia coccoides	-	-	-	-	-	-	-	-	-	-	-	-	-	-	-	-	-	-	-	-	-	-	-	-
fa700cd7-d2e5-4ccb-8181-070cecf0bb20	member	9	-	-	-	-	-	A0A1C7I852	-	-	-	-	-	-	-	-	-	-	Bacteria	Firmicutes	Clostridia	Clostridiales	Lachnospiraceae	Blautia	Blautia sp. YL58	-	-	-	-	-	-	-	-	-	-	-	-	-	-	-	-	-	-	-	-	-	-	-	-
fa700cd7-d2e5-4ccb-8181-070cecf0bb20	member	9	-	-	-	-	-	A0A1C7I852	-	-	-	-	-	-	-	-	-	-	Bacteria	Firmicutes	Clostridia	Clostridiales	Lachnospiraceae	Blautia	unclassified	-	-	-	-	-	-	-	-	-	-	-	-	-	-	-	-	-	-	-	-	-	-	-	-
fa700cd7-d2e5-4ccb-8181-070cecf0bb20	member	9	-	-	-	-	-	A0A1C7I854	metabolism	Amino acid transport and metabolism	COG1171	Threonine dehydratase	658086.HMPREF0994_06685	CL0063	NADP_Rossmann	FAD/NAD(P)-binding Rossmann fold Superfamily	Pyridoxal-phosphate dependent enzyme	PF00291	Bacteria	Firmicutes	Clostridia	Clostridiales	Lachnospiraceae	Blautia	Blautia coccoides	-	-	-	-	-	-	-	-	-	-	-	-	-	-	-	-	-	-	-	-	-	-	-	-
fa700cd7-d2e5-4ccb-8181-070cecf0bb20	member	9	-	-	-	-	-	A0A1C7I854	-	-	-	-	-	-	-	-	-	-	Bacteria	Firmicutes	Clostridia	Clostridiales	Lachnospiraceae	Blautia	Blautia sp. YL58	-	-	-	-	-	-	-	-	-	-	-	-	-	-	-	-	-	-	-	-	-	-	-	-
fa700cd7-d2e5-4ccb-8181-070cecf0bb20	member	9	-	-	-	-	-	A0A1C7I854	-	-	-	-	-	-	-	-	-	-	Bacteria	Firmicutes	Clostridia	Clostridiales	Lachnospiraceae	Blautia	unclassified	-	-	-	-	-	-	-	-	-	-	-	-	-	-	-	-	-	-	-	-	-	-	-	-
fa700cd7-d2e5-4ccb-8181-070cecf0bb20	member	9	-	-	-	-	-	A0A1C7I873	information storage and processing	Transcription	0EPUY	Transcriptional regulator MerR family	245018.CL2_12960	CL0123	HTH	Helix-turn-helix clan	MerR, DNA binding	PF09278	Bacteria	Firmicutes	Clostridia	Clostridiales	Lachnospiraceae	Blautia	Blautia coccoides	-	-	-	-	-	-	-	-	-	-	-	-	-	-	-	-	-	-	-	-	-	-	-	-
fa700cd7-d2e5-4ccb-8181-070cecf0bb20	member	9	-	-	-	-	-	A0A1C7I873	-	-	-	-	-	-	-	-	-	-	Bacteria	Firmicutes	Clostridia	Clostridiales	Lachnospiraceae	Blautia	Blautia sp. YL58	-	-	-	-	-	-	-	-	-	-	-	-	-	-	-	-	-	-	-	-	-	-	-	-
fa700cd7-d2e5-4ccb-8181-070cecf0bb20	member	9	-	-	-	-	-	A0A1C7I873	-	-	-	-	-	-	-	-	-	-	Bacteria	Firmicutes	Clostridia	Clostridiales	Lachnospiraceae	Blautia	unclassified	-	-	-	-	-	-	-	-	-	-	-	-	-	-	-	-	-	-	-	-	-	-	-	-
fa700cd7-d2e5-4ccb-8181-070cecf0bb20	member	9	-	-	-	-	-	A0A1C7I878	information storage and processing	Replication, recombination and repair	0NDBK	DNA primase is the polymerase that synthesizes small RNA primers for the Okazaki fragments on both template strands at replication forks during chromosomal DNA synthesis (By similarity)	537007.BLAHAN_05645	CL0413	Toprim-like	Toprim domain	Toprim domain	PF01751	Bacteria	Firmicutes	Clostridia	Clostridiales	Lachnospiraceae	Blautia	Blautia coccoides	-	-	-	-	-	-	-	-	-	-	-	-	-	-	-	-	-	-	-	-	-	-	-	-
fa700cd7-d2e5-4ccb-8181-070cecf0bb20	member	9	-	-	-	-	-	A0A1C7I878	-	-	-	-	-	-	-	-	-	-	Bacteria	Firmicutes	Clostridia	Clostridiales	Lachnospiraceae	Blautia	Blautia sp. YL58	-	-	-	-	-	-	-	-	-	-	-	-	-	-	-	-	-	-	-	-	-	-	-	-
fa700cd7-d2e5-4ccb-8181-070cecf0bb20	member	9	-	-	-	-	-	A0A1C7I878	-	-	-	-	-	-	-	-	-	-	Bacteria	Firmicutes	Clostridia	Clostridiales	Lachnospiraceae	Blautia	unclassified	-	-	-	-	-	-	-	-	-	-	-	-	-	-	-	-	-	-	-	-	-	-	-	-
fa700cd7-d2e5-4ccb-8181-070cecf0bb20	member	9	-	-	-	-	-	A0A1C7I894	metabolism	Energy production and conversion	COG0055	Produces ATP from ADP in the presence of a proton gradient across the membrane. The catalytic sites are hosted primarily by the beta subunits (By similarity)	537007.BLAHAN_04003	CL0275	HAS-barrel	HAS-barrel superfamily	ATP synthase alpha/beta family, beta-barrel domain	PF02874	Bacteria	Firmicutes	Clostridia	Clostridiales	Lachnospiraceae	Blautia	Blautia coccoides	-	-	-	-	-	-	-	-	-	-	-	-	-	-	-	-	-	-	-	-	-	-	-	-
fa700cd7-d2e5-4ccb-8181-070cecf0bb20	member	9	-	-	-	-	-	A0A1C7I894	-	-	-	-	-	-	-	-	-	-	Bacteria	Firmicutes	Clostridia	Clostridiales	Lachnospiraceae	Blautia	Blautia sp. YL58	-	-	-	-	-	-	-	-	-	-	-	-	-	-	-	-	-	-	-	-	-	-	-	-
fa700cd7-d2e5-4ccb-8181-070cecf0bb20	member	9	-	-	-	-	-	A0A1C7I894	-	-	-	-	-	-	-	-	-	-	Bacteria	Firmicutes	Clostridia	Clostridiales	Lachnospiraceae	Blautia	unclassified	-	-	-	-	-	-	-	-	-	-	-	-	-	-	-	-	-	-	-	-	-	-	-	-
fa700cd7-d2e5-4ccb-8181-070cecf0bb20	member	9	-	-	-	-	-	A0A1C7I8A7	poorly characterized	Function unknown	COG2848	UPF0210 protein	457421.CBFG_00097	CL0339	PFL-like	PFL-like glycyl radical enzyme superfamily	Uncharacterised ACR (DUF711)	PF05167	Bacteria	Firmicutes	Clostridia	Clostridiales	Lachnospiraceae	Blautia	Blautia coccoides	-	-	-	-	-	-	-	-	-	-	-	-	-	-	-	-	-	-	-	-	-	-	-	-
fa700cd7-d2e5-4ccb-8181-070cecf0bb20	member	9	-	-	-	-	-	A0A1C7I8A7	-	-	-	-	-	-	-	-	-	-	Bacteria	Firmicutes	Clostridia	Clostridiales	Lachnospiraceae	Blautia	Blautia sp. YL58	-	-	-	-	-	-	-	-	-	-	-	-	-	-	-	-	-	-	-	-	-	-	-	-
fa700cd7-d2e5-4ccb-8181-070cecf0bb20	member	9	-	-	-	-	-	A0A1C7I8A7	-	-	-	-	-	-	-	-	-	-	Bacteria	Firmicutes	Clostridia	Clostridiales	Lachnospiraceae	Blautia	unclassified	-	-	-	-	-	-	-	-	-	-	-	-	-	-	-	-	-	-	-	-	-	-	-	-
fa700cd7-d2e5-4ccb-8181-070cecf0bb20	member	9	-	-	-	-	-	A0A1C7I8C1	metabolism	Coenzyme transport and metabolism	0EQ6M	Phosphomethylpyrimidine kinase	445971.ANASTE_00652	CL0118	Ribokinase	Ribokinase-like superfamily	Carbohydrate kinase	PF01256	Bacteria	Firmicutes	Clostridia	Clostridiales	Lachnospiraceae	Blautia	Blautia coccoides	-	-	-	-	-	-	-	-	-	-	-	-	-	-	-	-	-	-	-	-	-	-	-	-
fa700cd7-d2e5-4ccb-8181-070cecf0bb20	member	9	-	-	-	-	-	A0A1C7I8C1	-	-	-	-	-	-	-	-	-	-	Bacteria	Firmicutes	Clostridia	Clostridiales	Lachnospiraceae	Blautia	Blautia sp. YL58	-	-	-	-	-	-	-	-	-	-	-	-	-	-	-	-	-	-	-	-	-	-	-	-
fa700cd7-d2e5-4ccb-8181-070cecf0bb20	member	9	-	-	-	-	-	A0A1C7I8C1	-	-	-	-	-	-	-	-	-	-	Bacteria	Firmicutes	Clostridia	Clostridiales	Lachnospiraceae	Blautia	unclassified	-	-	-	-	-	-	-	-	-	-	-	-	-	-	-	-	-	-	-	-	-	-	-	-
fa700cd7-d2e5-4ccb-8181-070cecf0bb20	member	9	-	-	-	-	-	A0A1C7I8D2	poorly characterized	Function unknown	0NGJU	Inherit from bactNOG: Fibrillar surface protein	717606.PaecuDRAFT_1858	CL0159	E-set	Ig-like fold superfamily (E-set)	Integrin alpha	PF08441	Bacteria	Firmicutes	Clostridia	Clostridiales	Lachnospiraceae	Blautia	Blautia coccoides	-	-	-	-	-	-	-	-	-	-	-	-	-	-	-	-	-	-	-	-	-	-	-	-
fa700cd7-d2e5-4ccb-8181-070cecf0bb20	member	9	-	-	-	-	-	A0A1C7I8D2	-	-	-	-	-	-	-	-	-	-	Bacteria	Firmicutes	Clostridia	Clostridiales	Lachnospiraceae	Blautia	Blautia sp. YL58	-	-	-	-	-	-	-	-	-	-	-	-	-	-	-	-	-	-	-	-	-	-	-	-
fa700cd7-d2e5-4ccb-8181-070cecf0bb20	member	9	-	-	-	-	-	A0A1C7I8D2	-	-	-	-	-	-	-	-	-	-	Bacteria	Firmicutes	Clostridia	Clostridiales	Lachnospiraceae	Blautia	unclassified	-	-	-	-	-	-	-	-	-	-	-	-	-	-	-	-	-	-	-	-	-	-	-	-
fa700cd7-d2e5-4ccb-8181-070cecf0bb20	member	9	-	-	-	-	-	A0A1C7I8D4	cellular processes and signaling	Signal transduction mechanisms	0ND5T	Histidine kinase	658086.HMPREF0994_01866	CL0276	Nucleot_cyclase	Nucleotide cyclase superfamily	Diguanylate cyclase, GGDEF domain	PF00990	Bacteria	Firmicutes	Clostridia	Clostridiales	Lachnospiraceae	Blautia	Blautia coccoides	-	-	-	-	-	-	-	-	-	-	-	-	-	-	-	-	-	-	-	-	-	-	-	-
fa700cd7-d2e5-4ccb-8181-070cecf0bb20	member	9	-	-	-	-	-	A0A1C7I8D4	-	-	-	-	-	-	-	-	-	-	Bacteria	Firmicutes	Clostridia	Clostridiales	Lachnospiraceae	Blautia	Blautia sp. YL58	-	-	-	-	-	-	-	-	-	-	-	-	-	-	-	-	-	-	-	-	-	-	-	-
fa700cd7-d2e5-4ccb-8181-070cecf0bb20	member	9	-	-	-	-	-	A0A1C7I8D4	-	-	-	-	-	-	-	-	-	-	Bacteria	Firmicutes	Clostridia	Clostridiales	Lachnospiraceae	Blautia	unclassified	-	-	-	-	-	-	-	-	-	-	-	-	-	-	-	-	-	-	-	-	-	-	-	-
fa700cd7-d2e5-4ccb-8181-070cecf0bb20	member	9	-	-	-	-	-	A0A1C7I8F9	metabolism	Amino acid transport and metabolism	0P691	Aspartate ammonia-lyase	588581.Cpap_0563	unclassified	unclassified	unclassified	Fumarase C C-terminus	PF10415	Bacteria	Firmicutes	Clostridia	Clostridiales	Lachnospiraceae	Blautia	Blautia coccoides	-	-	-	-	-	-	-	-	-	-	-	-	-	-	-	-	-	-	-	-	-	-	-	-
fa700cd7-d2e5-4ccb-8181-070cecf0bb20	member	9	-	-	-	-	-	A0A1C7I8F9	-	-	-	-	-	-	-	-	-	-	Bacteria	Firmicutes	Clostridia	Clostridiales	Lachnospiraceae	Blautia	Blautia sp. YL58	-	-	-	-	-	-	-	-	-	-	-	-	-	-	-	-	-	-	-	-	-	-	-	-
fa700cd7-d2e5-4ccb-8181-070cecf0bb20	member	9	-	-	-	-	-	A0A1C7I8F9	-	-	-	-	-	-	-	-	-	-	Bacteria	Firmicutes	Clostridia	Clostridiales	Lachnospiraceae	Blautia	unclassified	-	-	-	-	-	-	-	-	-	-	-	-	-	-	-	-	-	-	-	-	-	-	-	-
fa700cd7-d2e5-4ccb-8181-070cecf0bb20	member	9	-	-	-	-	-	A0A1C7I8G7	cellular processes and signaling	Cell cycle control, cell division, chromosome partitioning	0ESFX	Capsular exopolysaccharide family	556261.HMPREF0240_00215	CL0023	P-loop_NTPase	P-loop containing nucleoside triphosphate hydrolase superfamily	Cellulose biosynthesis protein BcsQ	PF06564	Bacteria	Firmicutes	Clostridia	Clostridiales	Lachnospiraceae	Blautia	Blautia coccoides	-	-	-	-	-	-	-	-	-	-	-	-	-	-	-	-	-	-	-	-	-	-	-	-
fa700cd7-d2e5-4ccb-8181-070cecf0bb20	member	9	-	-	-	-	-	A0A1C7I8G7	-	-	-	-	-	-	-	-	-	-	Bacteria	Firmicutes	Clostridia	Clostridiales	Lachnospiraceae	Blautia	Blautia sp. YL58	-	-	-	-	-	-	-	-	-	-	-	-	-	-	-	-	-	-	-	-	-	-	-	-
fa700cd7-d2e5-4ccb-8181-070cecf0bb20	member	9	-	-	-	-	-	A0A1C7I8G7	-	-	-	-	-	-	-	-	-	-	Bacteria	Firmicutes	Clostridia	Clostridiales	Lachnospiraceae	Blautia	unclassified	-	-	-	-	-	-	-	-	-	-	-	-	-	-	-	-	-	-	-	-	-	-	-	-
fa700cd7-d2e5-4ccb-8181-070cecf0bb20	member	9	-	-	-	-	-	A0A1C7I8H6	information storage and processing	Translation, ribosomal structure and biogenesis	08YY1	This protein is located at the 30S-50S ribosomal subunit interface and may play a role in the structure and function of the aminoacyl-tRNA binding site (By similarity)	537007.BLAHAN_05752	CL0107	KOW	KOW domain	Ribosomal protein L19	PF01245	Bacteria	Firmicutes	Clostridia	Clostridiales	Lachnospiraceae	Blautia	Blautia coccoides	-	-	-	-	-	-	-	-	-	-	-	-	-	-	-	-	-	-	-	-	-	-	-	-
fa700cd7-d2e5-4ccb-8181-070cecf0bb20	member	9	-	-	-	-	-	A0A1C7I8H6	-	-	-	-	-	-	-	-	-	-	Bacteria	Firmicutes	Clostridia	Clostridiales	Lachnospiraceae	Blautia	Blautia sp. YL58	-	-	-	-	-	-	-	-	-	-	-	-	-	-	-	-	-	-	-	-	-	-	-	-
fa700cd7-d2e5-4ccb-8181-070cecf0bb20	member	9	-	-	-	-	-	A0A1C7I8H6	-	-	-	-	-	-	-	-	-	-	Bacteria	Firmicutes	Clostridia	Clostridiales	Lachnospiraceae	Blautia	unclassified	-	-	-	-	-	-	-	-	-	-	-	-	-	-	-	-	-	-	-	-	-	-	-	-
fa700cd7-d2e5-4ccb-8181-070cecf0bb20	member	9	-	-	-	-	-	A0A1C7I8H9	information storage and processing	Translation, ribosomal structure and biogenesis	0ENWZ	Catalyzes the attachment of glycine to tRNA(Gly) (By similarity)	471875.RUMLAC_02079	CL0040	tRNA_synt_II	Class II aminoacyl-tRNA and Biotin synthetases	tRNA synthetase class II core domain (G, H, P, S and T)	PF00587	Bacteria	Firmicutes	Clostridia	Clostridiales	Lachnospiraceae	Blautia	Blautia coccoides	-	-	-	-	-	-	-	-	-	-	-	-	-	-	-	-	-	-	-	-	-	-	-	-
fa700cd7-d2e5-4ccb-8181-070cecf0bb20	member	9	-	-	-	-	-	A0A1C7I8H9	-	-	-	-	-	-	-	-	-	-	Bacteria	Firmicutes	Clostridia	Clostridiales	Lachnospiraceae	Blautia	Blautia sp. YL58	-	-	-	-	-	-	-	-	-	-	-	-	-	-	-	-	-	-	-	-	-	-	-	-
fa700cd7-d2e5-4ccb-8181-070cecf0bb20	member	9	-	-	-	-	-	A0A1C7I8H9	-	-	-	-	-	-	-	-	-	-	Bacteria	Firmicutes	Clostridia	Clostridiales	Lachnospiraceae	Blautia	unclassified	-	-	-	-	-	-	-	-	-	-	-	-	-	-	-	-	-	-	-	-	-	-	-	-
fa700cd7-d2e5-4ccb-8181-070cecf0bb20	member	9	-	-	-	-	-	A0A1C7I8J5	metabolism	Carbohydrate transport and metabolism	05CME	extracellular solute-binding protein family 1	592010.GCWU000182_00805	CL0177	PBP	Periplasmic binding protein clan	Bacterial extracellular solute-binding protein	PF01547	Bacteria	Firmicutes	Clostridia	Clostridiales	Lachnospiraceae	Blautia	Blautia marasmi	-	-	-	-	-	-	-	-	-	-	-	-	-	-	-	-	-	-	-	-	-	-	-	-
fa700cd7-d2e5-4ccb-8181-070cecf0bb20	member	9	-	-	-	-	-	A0A1C7I8K3	metabolism	Carbohydrate transport and metabolism	0NFRR	Glycosyl hydrolases family 43	515622.bpr_I2935	CL0159	E-set	Ig-like fold superfamily (E-set)	Bacterial Ig-like domain (group 4)	PF07532	Bacteria	Firmicutes	Clostridia	Clostridiales	Lachnospiraceae	Blautia	Blautia coccoides	-	-	-	-	-	-	-	-	-	-	-	-	-	-	-	-	-	-	-	-	-	-	-	-
fa700cd7-d2e5-4ccb-8181-070cecf0bb20	member	9	-	-	-	-	-	A0A1C7I8K3	-	-	-	-	-	-	-	-	-	-	Bacteria	Firmicutes	Clostridia	Clostridiales	Lachnospiraceae	Blautia	Blautia sp. YL58	-	-	-	-	-	-	-	-	-	-	-	-	-	-	-	-	-	-	-	-	-	-	-	-
fa700cd7-d2e5-4ccb-8181-070cecf0bb20	member	9	-	-	-	-	-	A0A1C7I8K3	-	-	-	-	-	-	-	-	-	-	Bacteria	Firmicutes	Clostridia	Clostridiales	Lachnospiraceae	Blautia	unclassified	-	-	-	-	-	-	-	-	-	-	-	-	-	-	-	-	-	-	-	-	-	-	-	-
fa700cd7-d2e5-4ccb-8181-070cecf0bb20	member	9	-	-	-	-	-	A0A1C7I8N0	information storage and processing	Translation, ribosomal structure and biogenesis	0NDYP	Associates with the EF-Tu.GDP complex and induces the exchange of GDP to GTP. It remains bound to the aminoacyl-tRNA.EF- Tu.GTP complex up to the GTP hydrolysis stage on the ribosome (By similarity)	537007.BLAHAN_06724	unclassified	unclassified	unclassified	Elongation factor TS	PF00889	Bacteria	Firmicutes	Clostridia	Clostridiales	Lachnospiraceae	Blautia	Blautia coccoides	-	-	-	-	-	-	-	-	-	-	-	-	-	-	-	-	-	-	-	-	-	-	-	-
fa700cd7-d2e5-4ccb-8181-070cecf0bb20	member	9	-	-	-	-	-	A0A1C7I8N0	-	-	-	-	-	-	-	-	-	-	Bacteria	Firmicutes	Clostridia	Clostridiales	Lachnospiraceae	Blautia	Blautia sp. YL58	-	-	-	-	-	-	-	-	-	-	-	-	-	-	-	-	-	-	-	-	-	-	-	-
fa700cd7-d2e5-4ccb-8181-070cecf0bb20	member	9	-	-	-	-	-	A0A1C7I8N0	-	-	-	-	-	-	-	-	-	-	Bacteria	Firmicutes	Clostridia	Clostridiales	Lachnospiraceae	Blautia	unclassified	-	-	-	-	-	-	-	-	-	-	-	-	-	-	-	-	-	-	-	-	-	-	-	-
fa700cd7-d2e5-4ccb-8181-070cecf0bb20	member	9	-	-	-	-	-	A0A1C7I8S7	cellular processes and signaling	Posttranslational modification, protein turnover, chaperones	05CJX	Molecular chaperone. Has ATPase activity (By similarity)	537007.BLAHAN_05105	CL0025	His_Kinase_A	His Kinase A (phospho-acceptor) domain	Histidine kinase-, DNA gyrase B-, and HSP90-like ATPase	PF13589	Bacteria	Firmicutes	Clostridia	Clostridiales	Lachnospiraceae	Blautia	Blautia coccoides	-	-	-	-	-	-	-	-	-	-	-	-	-	-	-	-	-	-	-	-	-	-	-	-
fa700cd7-d2e5-4ccb-8181-070cecf0bb20	member	9	-	-	-	-	-	A0A1C7I8S7	-	-	-	-	-	-	-	-	-	-	Bacteria	Firmicutes	Clostridia	Clostridiales	Lachnospiraceae	Blautia	Blautia sp. YL58	-	-	-	-	-	-	-	-	-	-	-	-	-	-	-	-	-	-	-	-	-	-	-	-
fa700cd7-d2e5-4ccb-8181-070cecf0bb20	member	9	-	-	-	-	-	A0A1C7I8S7	-	-	-	-	-	-	-	-	-	-	Bacteria	Firmicutes	Clostridia	Clostridiales	Lachnospiraceae	Blautia	unclassified	-	-	-	-	-	-	-	-	-	-	-	-	-	-	-	-	-	-	-	-	-	-	-	-
fa700cd7-d2e5-4ccb-8181-070cecf0bb20	member	9	-	-	-	-	-	A0A1C7I8U8	information storage and processing	Translation, ribosomal structure and biogenesis	COG0173	aspartyl-trna synthetase	476272.RUMHYD_00064	CL0040	tRNA_synt_II	Class II aminoacyl-tRNA and Biotin synthetases	tRNA synthetases class II core domain (F)	PF01409	Bacteria	Firmicutes	Clostridia	Clostridiales	Lachnospiraceae	Blautia	Blautia coccoides	-	-	-	-	-	-	-	-	-	-	-	-	-	-	-	-	-	-	-	-	-	-	-	-
fa700cd7-d2e5-4ccb-8181-070cecf0bb20	member	9	-	-	-	-	-	A0A1C7I8U8	-	-	-	-	-	-	-	-	-	-	Bacteria	Firmicutes	Clostridia	Clostridiales	Lachnospiraceae	Blautia	Blautia sp. YL58	-	-	-	-	-	-	-	-	-	-	-	-	-	-	-	-	-	-	-	-	-	-	-	-
fa700cd7-d2e5-4ccb-8181-070cecf0bb20	member	9	-	-	-	-	-	A0A1C7I8U8	-	-	-	-	-	-	-	-	-	-	Bacteria	Firmicutes	Clostridia	Clostridiales	Lachnospiraceae	Blautia	unclassified	-	-	-	-	-	-	-	-	-	-	-	-	-	-	-	-	-	-	-	-	-	-	-	-
fa700cd7-d2e5-4ccb-8181-070cecf0bb20	member	9	-	-	-	-	-	A0A1C7I8V6	poorly characterized	Function unknown	05N41	Activator of cell division through the inhibition of FtsZ GTPase activity, therefore promoting FtsZ assembly into bundles of protofilaments necessary for the formation of the division Z ring. It is recruited early at mid-cell but it is not essential for cell division (By similarity)	537007.BLAHAN_04868	unclassified	unclassified	unclassified	Cell division protein ZapA	PF05164	Bacteria	Firmicutes	Clostridia	Clostridiales	Lachnospiraceae	Blautia	Blautia coccoides	-	-	-	-	-	-	-	-	-	-	-	-	-	-	-	-	-	-	-	-	-	-	-	-
fa700cd7-d2e5-4ccb-8181-070cecf0bb20	member	9	-	-	-	-	-	A0A1C7I8V6	-	-	-	-	-	-	-	-	-	-	Bacteria	Firmicutes	Clostridia	Clostridiales	Lachnospiraceae	Blautia	Blautia sp. YL58	-	-	-	-	-	-	-	-	-	-	-	-	-	-	-	-	-	-	-	-	-	-	-	-
fa700cd7-d2e5-4ccb-8181-070cecf0bb20	member	9	-	-	-	-	-	A0A1C7I8V6	-	-	-	-	-	-	-	-	-	-	Bacteria	Firmicutes	Clostridia	Clostridiales	Lachnospiraceae	Blautia	unclassified	-	-	-	-	-	-	-	-	-	-	-	-	-	-	-	-	-	-	-	-	-	-	-	-
fa700cd7-d2e5-4ccb-8181-070cecf0bb20	member	9	-	-	-	-	-	A0A1C7I920	metabolism	Amino acid transport and metabolism	0NDBI	homoserine dehydrogenase	537007.BLAHAN_05070	CL0070	ACT	ACT-like domain	ACT domain	PF01842	Bacteria	Firmicutes	Clostridia	Clostridiales	Lachnospiraceae	Blautia	Blautia coccoides	-	-	-	-	-	-	-	-	-	-	-	-	-	-	-	-	-	-	-	-	-	-	-	-
fa700cd7-d2e5-4ccb-8181-070cecf0bb20	member	9	-	-	-	-	-	A0A1C7I920	-	-	-	-	-	-	-	-	-	-	Bacteria	Firmicutes	Clostridia	Clostridiales	Lachnospiraceae	Blautia	Blautia sp. YL58	-	-	-	-	-	-	-	-	-	-	-	-	-	-	-	-	-	-	-	-	-	-	-	-
fa700cd7-d2e5-4ccb-8181-070cecf0bb20	member	9	-	-	-	-	-	A0A1C7I920	-	-	-	-	-	-	-	-	-	-	Bacteria	Firmicutes	Clostridia	Clostridiales	Lachnospiraceae	Blautia	unclassified	-	-	-	-	-	-	-	-	-	-	-	-	-	-	-	-	-	-	-	-	-	-	-	-
fa700cd7-d2e5-4ccb-8181-070cecf0bb20	member	9	-	-	-	-	-	A0A1C7I961	poorly characterized	Function unknown	0F1UI	Phosphotransferase enzyme family	573061.Clocel_0465	CL0016	PKinase	Protein kinase superfamily	Fructosamine kinase	PF03881	Bacteria	Firmicutes	Clostridia	Clostridiales	Lachnospiraceae	Blautia	Blautia coccoides	-	-	-	-	-	-	-	-	-	-	-	-	-	-	-	-	-	-	-	-	-	-	-	-
fa700cd7-d2e5-4ccb-8181-070cecf0bb20	member	9	-	-	-	-	-	A0A1C7I961	-	-	-	-	-	-	-	-	-	-	Bacteria	Firmicutes	Clostridia	Clostridiales	Lachnospiraceae	Blautia	Blautia sp. YL58	-	-	-	-	-	-	-	-	-	-	-	-	-	-	-	-	-	-	-	-	-	-	-	-
fa700cd7-d2e5-4ccb-8181-070cecf0bb20	member	9	-	-	-	-	-	A0A1C7I961	-	-	-	-	-	-	-	-	-	-	Bacteria	Firmicutes	Clostridia	Clostridiales	Lachnospiraceae	Blautia	unclassified	-	-	-	-	-	-	-	-	-	-	-	-	-	-	-	-	-	-	-	-	-	-	-	-
fa700cd7-d2e5-4ccb-8181-070cecf0bb20	member	9	-	-	-	-	-	A0A1C7I979	cellular processes and signaling	Signal transduction mechanisms	COG3899	Transcriptional regulator	742740.HMPREF9474_01499	CL0023	P-loop_NTPase	P-loop containing nucleoside triphosphate hydrolase superfamily	ATPase family associated with various cellular activities (AAA)	PF00004	Bacteria	Firmicutes	Clostridia	Clostridiales	Lachnospiraceae	Blautia	Blautia coccoides	-	-	-	-	-	-	-	-	-	-	-	-	-	-	-	-	-	-	-	-	-	-	-	-
fa700cd7-d2e5-4ccb-8181-070cecf0bb20	member	9	-	-	-	-	-	A0A1C7I979	-	-	-	-	-	-	-	-	-	-	Bacteria	Firmicutes	Clostridia	Clostridiales	Lachnospiraceae	Blautia	Blautia sp. YL58	-	-	-	-	-	-	-	-	-	-	-	-	-	-	-	-	-	-	-	-	-	-	-	-
fa700cd7-d2e5-4ccb-8181-070cecf0bb20	member	9	-	-	-	-	-	A0A1C7I979	-	-	-	-	-	-	-	-	-	-	Bacteria	Firmicutes	Clostridia	Clostridiales	Lachnospiraceae	Blautia	unclassified	-	-	-	-	-	-	-	-	-	-	-	-	-	-	-	-	-	-	-	-	-	-	-	-
fa700cd7-d2e5-4ccb-8181-070cecf0bb20	member	9	-	-	-	-	-	A0A1C7I994	information storage and processing	Transcription	0NIGT	transcriptional regulator (TetR family)	293826.Amet_1502	unclassified	unclassified	unclassified	unclassified	unclassified	Bacteria	Firmicutes	Clostridia	Clostridiales	Lachnospiraceae	Blautia	Blautia coccoides	-	-	-	-	-	-	-	-	-	-	-	-	-	-	-	-	-	-	-	-	-	-	-	-
fa700cd7-d2e5-4ccb-8181-070cecf0bb20	member	9	-	-	-	-	-	A0A1C7I994	-	-	-	-	-	-	-	-	-	-	Bacteria	Firmicutes	Clostridia	Clostridiales	Lachnospiraceae	Blautia	Blautia sp. YL58	-	-	-	-	-	-	-	-	-	-	-	-	-	-	-	-	-	-	-	-	-	-	-	-
fa700cd7-d2e5-4ccb-8181-070cecf0bb20	member	9	-	-	-	-	-	A0A1C7I994	-	-	-	-	-	-	-	-	-	-	Bacteria	Firmicutes	Clostridia	Clostridiales	Lachnospiraceae	Blautia	unclassified	-	-	-	-	-	-	-	-	-	-	-	-	-	-	-	-	-	-	-	-	-	-	-	-
fa700cd7-d2e5-4ccb-8181-070cecf0bb20	member	9	-	-	-	-	-	A0A1C7I9A4	poorly characterized	Function unknown	0NEY9	Domain protein	748224.HMPREF9436_01350	CL0029	Cupin	Cupin fold	AraC-like ligand binding domain	PF02311	Bacteria	Firmicutes	Clostridia	Clostridiales	Lachnospiraceae	Blautia	Blautia coccoides	-	-	-	-	-	-	-	-	-	-	-	-	-	-	-	-	-	-	-	-	-	-	-	-
fa700cd7-d2e5-4ccb-8181-070cecf0bb20	member	9	-	-	-	-	-	A0A1C7I9A4	-	-	-	-	-	-	-	-	-	-	Bacteria	Firmicutes	Clostridia	Clostridiales	Lachnospiraceae	Blautia	Blautia sp. YL58	-	-	-	-	-	-	-	-	-	-	-	-	-	-	-	-	-	-	-	-	-	-	-	-
fa700cd7-d2e5-4ccb-8181-070cecf0bb20	member	9	-	-	-	-	-	A0A1C7I9A4	-	-	-	-	-	-	-	-	-	-	Bacteria	Firmicutes	Clostridia	Clostridiales	Lachnospiraceae	Blautia	unclassified	-	-	-	-	-	-	-	-	-	-	-	-	-	-	-	-	-	-	-	-	-	-	-	-
fa700cd7-d2e5-4ccb-8181-070cecf0bb20	member	9	-	-	-	-	-	A0A1C7I9B3	metabolism	Nucleotide transport and metabolism	0NDCU	dihydroorotase	537007.BLAHAN_06235	CL0034	Amidohydrolase	Amidohydrolase superfamily	TatD related DNase	PF01026	Bacteria	Firmicutes	Clostridia	Clostridiales	Lachnospiraceae	Blautia	Blautia coccoides	-	-	-	-	-	-	-	-	-	-	-	-	-	-	-	-	-	-	-	-	-	-	-	-
fa700cd7-d2e5-4ccb-8181-070cecf0bb20	member	9	-	-	-	-	-	A0A1C7I9B3	-	-	-	-	-	-	-	-	-	-	Bacteria	Firmicutes	Clostridia	Clostridiales	Lachnospiraceae	Blautia	Blautia sp. YL58	-	-	-	-	-	-	-	-	-	-	-	-	-	-	-	-	-	-	-	-	-	-	-	-
fa700cd7-d2e5-4ccb-8181-070cecf0bb20	member	9	-	-	-	-	-	A0A1C7I9B3	-	-	-	-	-	-	-	-	-	-	Bacteria	Firmicutes	Clostridia	Clostridiales	Lachnospiraceae	Blautia	unclassified	-	-	-	-	-	-	-	-	-	-	-	-	-	-	-	-	-	-	-	-	-	-	-	-
fa700cd7-d2e5-4ccb-8181-070cecf0bb20	member	9	-	-	-	-	-	A0A1C7I9B8	cellular processes and signaling	Posttranslational modification, protein turnover, chaperones	0ENZM	ATP-dependent specificity component of the Clp protease. It directs the protease to specific substrates. Can perform chaperone functions in the absence of ClpP (By similarity)	457412.RSAG_02043	CL0023	P-loop_NTPase	P-loop containing nucleoside triphosphate hydrolase superfamily	AAA domain (dynein-related subfamily)	PF07728	Bacteria	Firmicutes	Clostridia	Clostridiales	Lachnospiraceae	Blautia	Blautia coccoides	-	-	-	-	-	-	-	-	-	-	-	-	-	-	-	-	-	-	-	-	-	-	-	-
fa700cd7-d2e5-4ccb-8181-070cecf0bb20	member	9	-	-	-	-	-	A0A1C7I9B8	-	-	-	-	-	-	-	-	-	-	Bacteria	Firmicutes	Clostridia	Clostridiales	Lachnospiraceae	Blautia	Blautia sp. YL58	-	-	-	-	-	-	-	-	-	-	-	-	-	-	-	-	-	-	-	-	-	-	-	-
fa700cd7-d2e5-4ccb-8181-070cecf0bb20	member	9	-	-	-	-	-	A0A1C7I9B8	-	-	-	-	-	-	-	-	-	-	Bacteria	Firmicutes	Clostridia	Clostridiales	Lachnospiraceae	Blautia	unclassified	-	-	-	-	-	-	-	-	-	-	-	-	-	-	-	-	-	-	-	-	-	-	-	-
fa700cd7-d2e5-4ccb-8181-070cecf0bb20	member	9	-	-	-	-	-	A0A1C7I9E7	metabolism	Energy production and conversion	0NDB2	Oxidoreductase required for the transfer of electrons from pyruvate to flavodoxin (By similarity)	537007.BLAHAN_05024	CL0344	4Fe-4S	4Fe-4S ferredoxins	4Fe-4S dicluster domain	PF13534	Bacteria	Firmicutes	Clostridia	Clostridiales	Lachnospiraceae	Blautia	Blautia coccoides	-	-	-	-	-	-	-	-	-	-	-	-	-	-	-	-	-	-	-	-	-	-	-	-
fa700cd7-d2e5-4ccb-8181-070cecf0bb20	member	9	-	-	-	-	-	A0A1C7I9E7	-	-	-	-	-	-	-	-	-	-	Bacteria	Firmicutes	Clostridia	Clostridiales	Lachnospiraceae	Blautia	Blautia sp. YL58	-	-	-	-	-	-	-	-	-	-	-	-	-	-	-	-	-	-	-	-	-	-	-	-
fa700cd7-d2e5-4ccb-8181-070cecf0bb20	member	9	-	-	-	-	-	A0A1C7I9E7	-	-	-	-	-	-	-	-	-	-	Bacteria	Firmicutes	Clostridia	Clostridiales	Lachnospiraceae	Blautia	unclassified	-	-	-	-	-	-	-	-	-	-	-	-	-	-	-	-	-	-	-	-	-	-	-	-
fa700cd7-d2e5-4ccb-8181-070cecf0bb20	member	9	-	-	-	-	-	A0A1C7I9G6	metabolism	Energy production and conversion	05C6H	Catalyzes the formation of acetyl phosphate from acetate and ATP. Can also catalyze the reverse reaction (By similarity)	457412.RSAG_01212	CL0108	Actin_ATPase	Actin-like ATPase Superfamily	Acetokinase family	PF00871	Bacteria	Firmicutes	Clostridia	Clostridiales	Lachnospiraceae	Blautia	Blautia coccoides	-	-	-	-	-	-	-	-	-	-	-	-	-	-	-	-	-	-	-	-	-	-	-	-
fa700cd7-d2e5-4ccb-8181-070cecf0bb20	member	9	-	-	-	-	-	A0A1C7I9G6	-	-	-	-	-	-	-	-	-	-	Bacteria	Firmicutes	Clostridia	Clostridiales	Lachnospiraceae	Blautia	Blautia sp. YL58	-	-	-	-	-	-	-	-	-	-	-	-	-	-	-	-	-	-	-	-	-	-	-	-
fa700cd7-d2e5-4ccb-8181-070cecf0bb20	member	9	-	-	-	-	-	A0A1C7I9G6	-	-	-	-	-	-	-	-	-	-	Bacteria	Firmicutes	Clostridia	Clostridiales	Lachnospiraceae	Blautia	unclassified	-	-	-	-	-	-	-	-	-	-	-	-	-	-	-	-	-	-	-	-	-	-	-	-
fa700cd7-d2e5-4ccb-8181-070cecf0bb20	member	9	-	-	-	-	-	A0A1C7I9H7	metabolism	Energy production and conversion	0EPCN	4fe-4S ferredoxin, iron-sulfur binding domain protein	476272.RUMHYD_00287	CL0344	4Fe-4S	4Fe-4S ferredoxins	4Fe-4S binding domain	PF12800	Bacteria	Firmicutes	Clostridia	Clostridiales	Lachnospiraceae	Blautia	Blautia coccoides	-	-	-	-	-	-	-	-	-	-	-	-	-	-	-	-	-	-	-	-	-	-	-	-
fa700cd7-d2e5-4ccb-8181-070cecf0bb20	member	9	-	-	-	-	-	A0A1C7I9H7	-	-	-	-	-	-	-	-	-	-	Bacteria	Firmicutes	Clostridia	Clostridiales	Lachnospiraceae	Blautia	Blautia sp. YL58	-	-	-	-	-	-	-	-	-	-	-	-	-	-	-	-	-	-	-	-	-	-	-	-
fa700cd7-d2e5-4ccb-8181-070cecf0bb20	member	9	-	-	-	-	-	A0A1C7I9H7	-	-	-	-	-	-	-	-	-	-	Bacteria	Firmicutes	Clostridia	Clostridiales	Lachnospiraceae	Blautia	unclassified	-	-	-	-	-	-	-	-	-	-	-	-	-	-	-	-	-	-	-	-	-	-	-	-
fa700cd7-d2e5-4ccb-8181-070cecf0bb20	member	9	-	-	-	-	-	A0A1C7I9K4	cellular processes and signaling	Cell wall/membrane/envelope biogenesis	0ND7J	dtdp-glucose 4,6-dehydratase	245014.CK3_03380	CL0063	NADP_Rossmann	FAD/NAD(P)-binding Rossmann fold Superfamily	RmlD substrate binding domain	PF04321	Bacteria	Firmicutes	Clostridia	Clostridiales	Lachnospiraceae	Blautia	Blautia coccoides	-	-	-	-	-	-	-	-	-	-	-	-	-	-	-	-	-	-	-	-	-	-	-	-
fa700cd7-d2e5-4ccb-8181-070cecf0bb20	member	9	-	-	-	-	-	A0A1C7I9K4	-	-	-	-	-	-	-	-	-	-	Bacteria	Firmicutes	Clostridia	Clostridiales	Lachnospiraceae	Blautia	Blautia sp. YL58	-	-	-	-	-	-	-	-	-	-	-	-	-	-	-	-	-	-	-	-	-	-	-	-
fa700cd7-d2e5-4ccb-8181-070cecf0bb20	member	9	-	-	-	-	-	A0A1C7I9K4	-	-	-	-	-	-	-	-	-	-	Bacteria	Firmicutes	Clostridia	Clostridiales	Lachnospiraceae	Blautia	unclassified	-	-	-	-	-	-	-	-	-	-	-	-	-	-	-	-	-	-	-	-	-	-	-	-
fa700cd7-d2e5-4ccb-8181-070cecf0bb20	member	9	-	-	-	-	-	A0A1C7I9L6	information storage and processing	Translation, ribosomal structure and biogenesis	07EEM	One of the essential components for the initiation of protein synthesis. Protects formylmethionyl-tRNA from spontaneous hydrolysis and promotes its binding to the 30S ribosomal subunits. Also involved in the hydrolysis of GTP during the formation of the 70S ribosomal complex (By similarity)	657323.CK1_18770	CL0023	P-loop_NTPase	P-loop containing nucleoside triphosphate hydrolase superfamily	Ethanolamine utilisation - propanediol utilisation	PF10662	Bacteria	Firmicutes	Clostridia	Clostridiales	Lachnospiraceae	Blautia	Blautia coccoides	-	-	-	-	-	-	-	-	-	-	-	-	-	-	-	-	-	-	-	-	-	-	-	-
fa700cd7-d2e5-4ccb-8181-070cecf0bb20	member	9	-	-	-	-	-	A0A1C7I9L6	-	-	-	-	-	-	-	-	-	-	Bacteria	Firmicutes	Clostridia	Clostridiales	Lachnospiraceae	Blautia	Blautia sp. YL58	-	-	-	-	-	-	-	-	-	-	-	-	-	-	-	-	-	-	-	-	-	-	-	-
fa700cd7-d2e5-4ccb-8181-070cecf0bb20	member	9	-	-	-	-	-	A0A1C7I9L6	-	-	-	-	-	-	-	-	-	-	Bacteria	Firmicutes	Clostridia	Clostridiales	Lachnospiraceae	Blautia	unclassified	-	-	-	-	-	-	-	-	-	-	-	-	-	-	-	-	-	-	-	-	-	-	-	-
fa700cd7-d2e5-4ccb-8181-070cecf0bb20	member	9	-	-	-	-	-	A0A1C7I9P3	metabolism	Amino acid transport and metabolism	0NDYW	dihydropteroate synthase DHPS	537007.BLAHAN_05775	CL0036	TIM_barrel	Common phosphate binding-site TIM barrel superfamily	Pterin binding enzyme	PF00809	Bacteria	Firmicutes	Clostridia	Clostridiales	Lachnospiraceae	Blautia	Blautia coccoides	-	-	-	-	-	-	-	-	-	-	-	-	-	-	-	-	-	-	-	-	-	-	-	-
fa700cd7-d2e5-4ccb-8181-070cecf0bb20	member	9	-	-	-	-	-	A0A1C7I9P3	-	-	-	-	-	-	-	-	-	-	Bacteria	Firmicutes	Clostridia	Clostridiales	Lachnospiraceae	Blautia	Blautia producta	-	-	-	-	-	-	-	-	-	-	-	-	-	-	-	-	-	-	-	-	-	-	-	-
fa700cd7-d2e5-4ccb-8181-070cecf0bb20	member	9	-	-	-	-	-	A0A1C7I9P3	-	-	-	-	-	-	-	-	-	-	Bacteria	Firmicutes	Clostridia	Clostridiales	Lachnospiraceae	Blautia	Blautia sp. YL58	-	-	-	-	-	-	-	-	-	-	-	-	-	-	-	-	-	-	-	-	-	-	-	-
fa700cd7-d2e5-4ccb-8181-070cecf0bb20	member	9	-	-	-	-	-	A0A1C7I9P3	-	-	-	-	-	-	-	-	-	-	Bacteria	Firmicutes	Clostridia	Clostridiales	Lachnospiraceae	Blautia	unclassified	-	-	-	-	-	-	-	-	-	-	-	-	-	-	-	-	-	-	-	-	-	-	-	-
fa700cd7-d2e5-4ccb-8181-070cecf0bb20	member	9	-	-	-	-	-	A0A1C7I9Y1	metabolism	Energy production and conversion	05CNW	domain protein	476272.RUMHYD_00618	CL0042	Flavoprotein	Flavoprotein	Flavodoxin	PF00258	Bacteria	Firmicutes	Clostridia	Clostridiales	Lachnospiraceae	Blautia	Blautia coccoides	-	-	-	-	-	-	-	-	-	-	-	-	-	-	-	-	-	-	-	-	-	-	-	-
fa700cd7-d2e5-4ccb-8181-070cecf0bb20	member	9	-	-	-	-	-	A0A1C7I9Y1	-	-	-	-	-	-	-	-	-	-	Bacteria	Firmicutes	Clostridia	Clostridiales	Lachnospiraceae	Blautia	Blautia sp. YL58	-	-	-	-	-	-	-	-	-	-	-	-	-	-	-	-	-	-	-	-	-	-	-	-
fa700cd7-d2e5-4ccb-8181-070cecf0bb20	member	9	-	-	-	-	-	A0A1C7I9Y1	-	-	-	-	-	-	-	-	-	-	Bacteria	Firmicutes	Clostridia	Clostridiales	Lachnospiraceae	Blautia	unclassified	-	-	-	-	-	-	-	-	-	-	-	-	-	-	-	-	-	-	-	-	-	-	-	-
fa700cd7-d2e5-4ccb-8181-070cecf0bb20	member	9	-	-	-	-	-	A0A1C7I9Z6	poorly characterized	Function unknown	05EI6	lantibiotic dehydratase domain protein	420246.GTNG_0266	unclassified	unclassified	unclassified	Lantibiotic biosynthesis dehydratase C-term	PF14028	Bacteria	Firmicutes	Clostridia	Clostridiales	Lachnospiraceae	Blautia	Blautia coccoides	-	-	-	-	-	-	-	-	-	-	-	-	-	-	-	-	-	-	-	-	-	-	-	-
fa700cd7-d2e5-4ccb-8181-070cecf0bb20	member	9	-	-	-	-	-	A0A1C7I9Z6	-	-	-	-	-	-	-	-	-	-	Bacteria	Firmicutes	Clostridia	Clostridiales	Lachnospiraceae	Blautia	Blautia sp. YL58	-	-	-	-	-	-	-	-	-	-	-	-	-	-	-	-	-	-	-	-	-	-	-	-
fa700cd7-d2e5-4ccb-8181-070cecf0bb20	member	9	-	-	-	-	-	A0A1C7I9Z6	-	-	-	-	-	-	-	-	-	-	Bacteria	Firmicutes	Clostridia	Clostridiales	Lachnospiraceae	Blautia	unclassified	-	-	-	-	-	-	-	-	-	-	-	-	-	-	-	-	-	-	-	-	-	-	-	-
fa700cd7-d2e5-4ccb-8181-070cecf0bb20	member	9	-	-	-	-	-	A0A1C7IA06	metabolism	Amino acid transport and metabolism	0P2GH	M20 DapE family protein YgeY	411490.ANACAC_03785	unclassified	unclassified	unclassified	Peptidase dimerisation domain	PF07687	Bacteria	Firmicutes	Clostridia	Clostridiales	Lachnospiraceae	Blautia	Blautia coccoides	-	-	-	-	-	-	-	-	-	-	-	-	-	-	-	-	-	-	-	-	-	-	-	-
fa700cd7-d2e5-4ccb-8181-070cecf0bb20	member	9	-	-	-	-	-	A0A1C7IA06	-	-	-	-	-	-	-	-	-	-	Bacteria	Firmicutes	Clostridia	Clostridiales	Lachnospiraceae	Blautia	Blautia sp. YL58	-	-	-	-	-	-	-	-	-	-	-	-	-	-	-	-	-	-	-	-	-	-	-	-
fa700cd7-d2e5-4ccb-8181-070cecf0bb20	member	9	-	-	-	-	-	A0A1C7IA06	-	-	-	-	-	-	-	-	-	-	Bacteria	Firmicutes	Clostridia	Clostridiales	Lachnospiraceae	Blautia	unclassified	-	-	-	-	-	-	-	-	-	-	-	-	-	-	-	-	-	-	-	-	-	-	-	-
fa700cd7-d2e5-4ccb-8181-070cecf0bb20	member	9	-	-	-	-	-	A0A1C7IA10	poorly characterized	Function unknown	COG3969	phosphoadenosine phosphosulfate reductase	742740.HMPREF9474_04506	CL0039	HUP	HUP - HIGH-signature proteins, UspA, and PP-ATPase.	Phosphoadenosine phosphosulfate reductase family	PF01507	Bacteria	Firmicutes	Clostridia	Clostridiales	Lachnospiraceae	Blautia	Blautia coccoides	-	-	-	-	-	-	-	-	-	-	-	-	-	-	-	-	-	-	-	-	-	-	-	-
fa700cd7-d2e5-4ccb-8181-070cecf0bb20	member	9	-	-	-	-	-	A0A1C7IA10	-	-	-	-	-	-	-	-	-	-	Bacteria	Firmicutes	Clostridia	Clostridiales	Lachnospiraceae	Blautia	Blautia sp. YL58	-	-	-	-	-	-	-	-	-	-	-	-	-	-	-	-	-	-	-	-	-	-	-	-
fa700cd7-d2e5-4ccb-8181-070cecf0bb20	member	9	-	-	-	-	-	A0A1C7IA10	-	-	-	-	-	-	-	-	-	-	Bacteria	Firmicutes	Clostridia	Clostridiales	Lachnospiraceae	Blautia	unclassified	-	-	-	-	-	-	-	-	-	-	-	-	-	-	-	-	-	-	-	-	-	-	-	-
fa700cd7-d2e5-4ccb-8181-070cecf0bb20	member	9	-	-	-	-	-	A0A1C7IA15	metabolism	Energy production and conversion	0F6V9	Formate dehydrogenase, alpha subunit	445973.CLOBAR_00259	CL0344	4Fe-4S	4Fe-4S ferredoxins	4Fe-4S binding domain	PF00037	Bacteria	Firmicutes	Clostridia	Clostridiales	Lachnospiraceae	Blautia	Blautia coccoides	-	-	-	-	-	-	-	-	-	-	-	-	-	-	-	-	-	-	-	-	-	-	-	-
fa700cd7-d2e5-4ccb-8181-070cecf0bb20	member	9	-	-	-	-	-	A0A1C7IA15	-	-	-	-	-	-	-	-	-	-	Bacteria	Firmicutes	Clostridia	Clostridiales	Lachnospiraceae	Blautia	Blautia sp. YL58	-	-	-	-	-	-	-	-	-	-	-	-	-	-	-	-	-	-	-	-	-	-	-	-
fa700cd7-d2e5-4ccb-8181-070cecf0bb20	member	9	-	-	-	-	-	A0A1C7IA15	-	-	-	-	-	-	-	-	-	-	Bacteria	Firmicutes	Clostridia	Clostridiales	Lachnospiraceae	Blautia	unclassified	-	-	-	-	-	-	-	-	-	-	-	-	-	-	-	-	-	-	-	-	-	-	-	-
fa700cd7-d2e5-4ccb-8181-070cecf0bb20	member	9	-	-	-	-	-	A0A1C7IA40	metabolism	Energy production and conversion	0NDJF	Produces ATP from ADP in the presence of a proton gradient across the membrane. The alpha chain is a regulatory subunit (By similarity)	537007.BLAHAN_04005	CL0275	HAS-barrel	HAS-barrel superfamily	ATP synthase alpha/beta family, beta-barrel domain	PF02874	Bacteria	Firmicutes	Clostridia	Clostridiales	Lachnospiraceae	Blautia	Blautia coccoides	-	-	-	-	-	-	-	-	-	-	-	-	-	-	-	-	-	-	-	-	-	-	-	-
fa700cd7-d2e5-4ccb-8181-070cecf0bb20	member	9	-	-	-	-	-	A0A1C7IA40	-	-	-	-	-	-	-	-	-	-	Bacteria	Firmicutes	Clostridia	Clostridiales	Lachnospiraceae	Blautia	Blautia sp. YL58	-	-	-	-	-	-	-	-	-	-	-	-	-	-	-	-	-	-	-	-	-	-	-	-
fa700cd7-d2e5-4ccb-8181-070cecf0bb20	member	9	-	-	-	-	-	A0A1C7IA40	-	-	-	-	-	-	-	-	-	-	Bacteria	Firmicutes	Clostridia	Clostridiales	Lachnospiraceae	Blautia	unclassified	-	-	-	-	-	-	-	-	-	-	-	-	-	-	-	-	-	-	-	-	-	-	-	-
fa700cd7-d2e5-4ccb-8181-070cecf0bb20	member	9	-	-	-	-	-	A0A1C7IA49	cellular processes and signaling	Signal transduction mechanisms	00BXV	Diguanylate cyclase phosphodiesterase	502558.EGYY_05350	CL0183	PAS_Fold	PAS domain clan	PAS fold	PF08448	Bacteria	Firmicutes	Clostridia	Clostridiales	Lachnospiraceae	Blautia	Blautia coccoides	-	-	-	-	-	-	-	-	-	-	-	-	-	-	-	-	-	-	-	-	-	-	-	-
fa700cd7-d2e5-4ccb-8181-070cecf0bb20	member	9	-	-	-	-	-	A0A1C7IA49	-	-	-	-	-	-	-	-	-	-	Bacteria	Firmicutes	Clostridia	Clostridiales	Lachnospiraceae	Blautia	Blautia sp. YL58	-	-	-	-	-	-	-	-	-	-	-	-	-	-	-	-	-	-	-	-	-	-	-	-
fa700cd7-d2e5-4ccb-8181-070cecf0bb20	member	9	-	-	-	-	-	A0A1C7IA49	-	-	-	-	-	-	-	-	-	-	Bacteria	Firmicutes	Clostridia	Clostridiales	Lachnospiraceae	Blautia	unclassified	-	-	-	-	-	-	-	-	-	-	-	-	-	-	-	-	-	-	-	-	-	-	-	-
fa700cd7-d2e5-4ccb-8181-070cecf0bb20	member	9	-	-	-	-	-	A0A1C7IA62	metabolism	Amino acid transport and metabolism	0NIAR	Acetolactate synthase small subunit	537007.BLAHAN_04968	CL0070	ACT	ACT-like domain	ACT domain	PF13710	Bacteria	Firmicutes	Clostridia	Clostridiales	Lachnospiraceae	Blautia	Blautia coccoides	-	-	-	-	-	-	-	-	-	-	-	-	-	-	-	-	-	-	-	-	-	-	-	-
fa700cd7-d2e5-4ccb-8181-070cecf0bb20	member	9	-	-	-	-	-	A0A1C7IA62	-	-	-	-	-	-	-	-	-	-	Bacteria	Firmicutes	Clostridia	Clostridiales	Lachnospiraceae	Blautia	Blautia sp. YL58	-	-	-	-	-	-	-	-	-	-	-	-	-	-	-	-	-	-	-	-	-	-	-	-
fa700cd7-d2e5-4ccb-8181-070cecf0bb20	member	9	-	-	-	-	-	A0A1C7IA62	-	-	-	-	-	-	-	-	-	-	Bacteria	Firmicutes	Clostridia	Clostridiales	Lachnospiraceae	Blautia	unclassified	-	-	-	-	-	-	-	-	-	-	-	-	-	-	-	-	-	-	-	-	-	-	-	-
fa700cd7-d2e5-4ccb-8181-070cecf0bb20	member	9	-	-	-	-	-	A0A1C7IAA1	metabolism	Amino acid transport and metabolism	07RUI	Extracellular solute-binding protein, family 5	476272.RUMHYD_00647	CL0177	PBP	Periplasmic binding protein clan	Bacterial extracellular solute-binding proteins, family 5 Middle	PF00496	Bacteria	Firmicutes	Clostridia	Clostridiales	Lachnospiraceae	Blautia	Blautia coccoides	-	-	-	-	-	-	-	-	-	-	-	-	-	-	-	-	-	-	-	-	-	-	-	-
fa700cd7-d2e5-4ccb-8181-070cecf0bb20	member	9	-	-	-	-	-	A0A1C7IAA1	-	-	-	-	-	-	-	-	-	-	Bacteria	Firmicutes	Clostridia	Clostridiales	Lachnospiraceae	Blautia	Blautia sp. YL58	-	-	-	-	-	-	-	-	-	-	-	-	-	-	-	-	-	-	-	-	-	-	-	-
fa700cd7-d2e5-4ccb-8181-070cecf0bb20	member	9	-	-	-	-	-	A0A1C7IAA1	-	-	-	-	-	-	-	-	-	-	Bacteria	Firmicutes	Clostridia	Clostridiales	Lachnospiraceae	Blautia	unclassified	-	-	-	-	-	-	-	-	-	-	-	-	-	-	-	-	-	-	-	-	-	-	-	-
fa700cd7-d2e5-4ccb-8181-070cecf0bb20	member	9	-	-	-	-	-	A0A1C7IAB3	poorly characterized	Function unknown	12CHU	NA	553973.CLOHYLEM_05004	CL0181	ABC-2	ABC-2-transporter-like clan	ABC-2 family transporter protein	PF12679	Bacteria	Firmicutes	Clostridia	Clostridiales	Lachnospiraceae	Blautia	Blautia coccoides	-	-	-	-	-	-	-	-	-	-	-	-	-	-	-	-	-	-	-	-	-	-	-	-
fa700cd7-d2e5-4ccb-8181-070cecf0bb20	member	9	-	-	-	-	-	A0A1C7IAB3	-	-	-	-	-	-	-	-	-	-	Bacteria	Firmicutes	Clostridia	Clostridiales	Lachnospiraceae	Blautia	Blautia sp. YL58	-	-	-	-	-	-	-	-	-	-	-	-	-	-	-	-	-	-	-	-	-	-	-	-
fa700cd7-d2e5-4ccb-8181-070cecf0bb20	member	9	-	-	-	-	-	A0A1C7IAB3	-	-	-	-	-	-	-	-	-	-	Bacteria	Firmicutes	Clostridia	Clostridiales	Lachnospiraceae	Blautia	unclassified	-	-	-	-	-	-	-	-	-	-	-	-	-	-	-	-	-	-	-	-	-	-	-	-
fa700cd7-d2e5-4ccb-8181-070cecf0bb20	member	9	-	-	-	-	-	A0A1C7IAF2	cellular processes and signaling	Cell wall/membrane/envelope biogenesis	0EU67	N-Acetylmuramoyl-L-alanine amidase	537007.BLAHAN_04637	CL0105	Hybrid	Barrel sandwich hybrid superfamily	Peptidase family M23	PF01551	Bacteria	Firmicutes	Clostridia	Clostridiales	Lachnospiraceae	Blautia	Blautia coccoides	-	-	-	-	-	-	-	-	-	-	-	-	-	-	-	-	-	-	-	-	-	-	-	-
fa700cd7-d2e5-4ccb-8181-070cecf0bb20	member	9	-	-	-	-	-	A0A1C7IAF2	-	-	-	-	-	-	-	-	-	-	Bacteria	Firmicutes	Clostridia	Clostridiales	Lachnospiraceae	Blautia	Blautia sp. YL58	-	-	-	-	-	-	-	-	-	-	-	-	-	-	-	-	-	-	-	-	-	-	-	-
fa700cd7-d2e5-4ccb-8181-070cecf0bb20	member	9	-	-	-	-	-	A0A1C7IAF2	-	-	-	-	-	-	-	-	-	-	Bacteria	Firmicutes	Clostridia	Clostridiales	Lachnospiraceae	Blautia	unclassified	-	-	-	-	-	-	-	-	-	-	-	-	-	-	-	-	-	-	-	-	-	-	-	-
fa700cd7-d2e5-4ccb-8181-070cecf0bb20	member	9	-	-	-	-	-	A0A1C7IAF7	metabolism	Amino acid transport and metabolism	05C6M	Alpha-keto-beta-hydroxylacyl reductoisomerase	537007.BLAHAN_04967	CL0063	NADP_Rossmann	FAD/NAD(P)-binding Rossmann fold Superfamily	S-adenosyl-L-homocysteine hydrolase, NAD binding domain	PF00670	Bacteria	Firmicutes	Clostridia	Clostridiales	Lachnospiraceae	Blautia	Blautia coccoides	-	-	-	-	-	-	-	-	-	-	-	-	-	-	-	-	-	-	-	-	-	-	-	-
fa700cd7-d2e5-4ccb-8181-070cecf0bb20	member	9	-	-	-	-	-	A0A1C7IAF7	-	-	-	-	-	-	-	-	-	-	Bacteria	Firmicutes	Clostridia	Clostridiales	Lachnospiraceae	Blautia	Blautia sp. YL58	-	-	-	-	-	-	-	-	-	-	-	-	-	-	-	-	-	-	-	-	-	-	-	-
fa700cd7-d2e5-4ccb-8181-070cecf0bb20	member	9	-	-	-	-	-	A0A1C7IAF7	-	-	-	-	-	-	-	-	-	-	Bacteria	Firmicutes	Clostridia	Clostridiales	Lachnospiraceae	Blautia	unclassified	-	-	-	-	-	-	-	-	-	-	-	-	-	-	-	-	-	-	-	-	-	-	-	-
fa700cd7-d2e5-4ccb-8181-070cecf0bb20	member	9	-	-	-	-	-	A0A1C7IAG4	cellular processes and signaling	Cell wall/membrane/envelope biogenesis	0F6YV	Catalyzes the formation of dTDP-glucose, from dTTP and glucose 1-phosphate, as well as its pyrophosphorolysis (By similarity)	457421.CBFG_02383	CL0110	GT-A	Glycosyl transferase clan GT-A	MobA-like NTP transferase domain	PF12804	Bacteria	Firmicutes	Clostridia	Clostridiales	Lachnospiraceae	Blautia	Blautia coccoides	-	-	-	-	-	-	-	-	-	-	-	-	-	-	-	-	-	-	-	-	-	-	-	-
fa700cd7-d2e5-4ccb-8181-070cecf0bb20	member	9	-	-	-	-	-	A0A1C7IAG4	-	-	-	-	-	-	-	-	-	-	Bacteria	Firmicutes	Clostridia	Clostridiales	Lachnospiraceae	Blautia	Blautia sp. YL58	-	-	-	-	-	-	-	-	-	-	-	-	-	-	-	-	-	-	-	-	-	-	-	-
fa700cd7-d2e5-4ccb-8181-070cecf0bb20	member	9	-	-	-	-	-	A0A1C7IAG4	-	-	-	-	-	-	-	-	-	-	Bacteria	Firmicutes	Clostridia	Clostridiales	Lachnospiraceae	Blautia	unclassified	-	-	-	-	-	-	-	-	-	-	-	-	-	-	-	-	-	-	-	-	-	-	-	-
fa700cd7-d2e5-4ccb-8181-070cecf0bb20	member	9	-	-	-	-	-	A0A1C7IAG7	metabolism	Energy production and conversion	05C6N	Formate acetyltransferase	585394.RHOM_02190	CL0339	PFL-like	PFL-like glycyl radical enzyme superfamily	Glycine radical	PF01228	Bacteria	Firmicutes	Clostridia	Clostridiales	Lachnospiraceae	Blautia	Blautia coccoides	-	-	-	-	-	-	-	-	-	-	-	-	-	-	-	-	-	-	-	-	-	-	-	-
fa700cd7-d2e5-4ccb-8181-070cecf0bb20	member	9	-	-	-	-	-	A0A1C7IAG7	-	-	-	-	-	-	-	-	-	-	Bacteria	Firmicutes	Clostridia	Clostridiales	Lachnospiraceae	Blautia	Blautia sp. YL58	-	-	-	-	-	-	-	-	-	-	-	-	-	-	-	-	-	-	-	-	-	-	-	-
fa700cd7-d2e5-4ccb-8181-070cecf0bb20	member	9	-	-	-	-	-	A0A1C7IAG7	-	-	-	-	-	-	-	-	-	-	Bacteria	Firmicutes	Clostridia	Clostridiales	Lachnospiraceae	Blautia	unclassified	-	-	-	-	-	-	-	-	-	-	-	-	-	-	-	-	-	-	-	-	-	-	-	-
fa700cd7-d2e5-4ccb-8181-070cecf0bb20	member	9	-	-	-	-	-	A0A1C7IAG8	cellular processes and signaling	Posttranslational modification, protein turnover, chaperones	0NDGY	Acts as a processive, ATP-dependent zinc metallopeptidase for both cytoplasmic and membrane proteins. Plays a role in the quality control of integral membrane proteins (By similarity)	537007.BLAHAN_04410	CL0023	P-loop_NTPase	P-loop containing nucleoside triphosphate hydrolase superfamily	AAA domain (dynein-related subfamily)	PF07728	Bacteria	Firmicutes	Clostridia	Clostridiales	Lachnospiraceae	Blautia	Blautia coccoides	-	-	-	-	-	-	-	-	-	-	-	-	-	-	-	-	-	-	-	-	-	-	-	-
fa700cd7-d2e5-4ccb-8181-070cecf0bb20	member	9	-	-	-	-	-	A0A1C7IAG8	-	-	-	-	-	-	-	-	-	-	Bacteria	Firmicutes	Clostridia	Clostridiales	Lachnospiraceae	Blautia	Blautia sp. YL58	-	-	-	-	-	-	-	-	-	-	-	-	-	-	-	-	-	-	-	-	-	-	-	-
fa700cd7-d2e5-4ccb-8181-070cecf0bb20	member	9	-	-	-	-	-	A0A1C7IAG8	-	-	-	-	-	-	-	-	-	-	Bacteria	Firmicutes	Clostridia	Clostridiales	Lachnospiraceae	Blautia	unclassified	-	-	-	-	-	-	-	-	-	-	-	-	-	-	-	-	-	-	-	-	-	-	-	-
fa700cd7-d2e5-4ccb-8181-070cecf0bb20	member	9	-	-	-	-	-	A0A1C7IAH7	information storage and processing	Translation, ribosomal structure and biogenesis	0NDJA	Catalyzes the attachment of proline to tRNA(Pro) in a two-step reaction proline is first activated by ATP to form Pro- AMP and then transferred to the acceptor end of tRNA(Pro). As ProRS can inadvertently accommodate and process non-cognate amino acids such as alanine and cysteine, to avoid such errors it has two additional distinct editing activities against alanine. One activity is designated a…	457412.RSAG_03269	CL0458	IIaaRS-ABD	Class II aaRS Anticodon-binding domain-like	Anticodon binding domain	PF03129	Bacteria	Firmicutes	Clostridia	Clostridiales	Lachnospiraceae	Blautia	Blautia coccoides	-	-	-	-	-	-	-	-	-	-	-	-	-	-	-	-	-	-	-	-	-	-	-	-
fa700cd7-d2e5-4ccb-8181-070cecf0bb20	member	9	-	-	-	-	-	A0A1C7IAH7	-	-	-	-	-	-	-	-	-	-	Bacteria	Firmicutes	Clostridia	Clostridiales	Lachnospiraceae	Blautia	Blautia sp. YL58	-	-	-	-	-	-	-	-	-	-	-	-	-	-	-	-	-	-	-	-	-	-	-	-
fa700cd7-d2e5-4ccb-8181-070cecf0bb20	member	9	-	-	-	-	-	A0A1C7IAH7	-	-	-	-	-	-	-	-	-	-	Bacteria	Firmicutes	Clostridia	Clostridiales	Lachnospiraceae	Blautia	unclassified	-	-	-	-	-	-	-	-	-	-	-	-	-	-	-	-	-	-	-	-	-	-	-	-
fa700cd7-d2e5-4ccb-8181-070cecf0bb20	member	9	-	-	-	-	-	A0A1C7IAI3	metabolism	Amino acid transport and metabolism	COG0685	Methylenetetrahydrofolate reductase	537007.BLAHAN_05767	CL0086	FAD_oxidored	FAD-linked oxidoreductase	Methylenetetrahydrofolate reductase	PF02219	Bacteria	Firmicutes	Clostridia	Clostridiales	Lachnospiraceae	Blautia	Blautia coccoides	-	-	-	-	-	-	-	-	-	-	-	-	-	-	-	-	-	-	-	-	-	-	-	-
fa700cd7-d2e5-4ccb-8181-070cecf0bb20	member	9	-	-	-	-	-	A0A1C7IAI3	-	-	-	-	-	-	-	-	-	-	Bacteria	Firmicutes	Clostridia	Clostridiales	Lachnospiraceae	Blautia	Blautia sp. YL58	-	-	-	-	-	-	-	-	-	-	-	-	-	-	-	-	-	-	-	-	-	-	-	-
fa700cd7-d2e5-4ccb-8181-070cecf0bb20	member	9	-	-	-	-	-	A0A1C7IAI3	-	-	-	-	-	-	-	-	-	-	Bacteria	Firmicutes	Clostridia	Clostridiales	Lachnospiraceae	Blautia	unclassified	-	-	-	-	-	-	-	-	-	-	-	-	-	-	-	-	-	-	-	-	-	-	-	-
fa700cd7-d2e5-4ccb-8181-070cecf0bb20	member	9	-	-	-	-	-	A0A1C7IAL3	metabolism	Coenzyme transport and metabolism	05CAA	catalyzes amidations at positions B, D, E, and G on adenosylcobyrinic A,C-diamide. NH(2) groups are provided by glutamine, and one molecule of ATP is hydrogenolyzed for each amidation (By similarity)	537007.BLAHAN_05803	CL0023	P-loop_NTPase	P-loop containing nucleoside triphosphate hydrolase superfamily	CobQ/CobB/MinD/ParA nucleotide binding domain	PF01656	Bacteria	Firmicutes	Clostridia	Clostridiales	Lachnospiraceae	Blautia	Blautia coccoides	-	-	-	-	-	-	-	-	-	-	-	-	-	-	-	-	-	-	-	-	-	-	-	-
fa700cd7-d2e5-4ccb-8181-070cecf0bb20	member	9	-	-	-	-	-	A0A1C7IAL3	-	-	-	-	-	-	-	-	-	-	Bacteria	Firmicutes	Clostridia	Clostridiales	Lachnospiraceae	Blautia	Blautia sp. YL58	-	-	-	-	-	-	-	-	-	-	-	-	-	-	-	-	-	-	-	-	-	-	-	-
fa700cd7-d2e5-4ccb-8181-070cecf0bb20	member	9	-	-	-	-	-	A0A1C7IAL3	-	-	-	-	-	-	-	-	-	-	Bacteria	Firmicutes	Clostridia	Clostridiales	Lachnospiraceae	Blautia	unclassified	-	-	-	-	-	-	-	-	-	-	-	-	-	-	-	-	-	-	-	-	-	-	-	-
fa700cd7-d2e5-4ccb-8181-070cecf0bb20	member	9	-	-	-	-	-	A0A1C7IAN7	information storage and processing	Transcription	0ENTD	Facilitates transcription termination by a mechanism that involves Rho binding to the nascent RNA, activation of Rho's RNA-dependent ATPase activity, and release of the mRNA from the DNA template (By similarity)	537007.BLAHAN_06296	CL0023	P-loop_NTPase	P-loop containing nucleoside triphosphate hydrolase superfamily	ATP synthase alpha/beta family, nucleotide-binding domain	PF00006	Bacteria	Firmicutes	Clostridia	Clostridiales	Lachnospiraceae	Blautia	Blautia coccoides	-	-	-	-	-	-	-	-	-	-	-	-	-	-	-	-	-	-	-	-	-	-	-	-
fa700cd7-d2e5-4ccb-8181-070cecf0bb20	member	9	-	-	-	-	-	A0A1C7IAN7	-	-	-	-	-	-	-	-	-	-	Bacteria	Firmicutes	Clostridia	Clostridiales	Lachnospiraceae	Blautia	Blautia sp. YL58	-	-	-	-	-	-	-	-	-	-	-	-	-	-	-	-	-	-	-	-	-	-	-	-
fa700cd7-d2e5-4ccb-8181-070cecf0bb20	member	9	-	-	-	-	-	A0A1C7IAN7	-	-	-	-	-	-	-	-	-	-	Bacteria	Firmicutes	Clostridia	Clostridiales	Lachnospiraceae	Blautia	unclassified	-	-	-	-	-	-	-	-	-	-	-	-	-	-	-	-	-	-	-	-	-	-	-	-
fa700cd7-d2e5-4ccb-8181-070cecf0bb20	member	9	-	-	-	-	-	A0A1C7IAS0	metabolism	Inorganic ion transport and metabolism	0NKVH	Transcriptional regulator, Spx MgsR family	537007.BLAHAN_05740	CL0172	Thioredoxin	Thioredoxin-like	Glutaredoxin	PF00462	Bacteria	Firmicutes	Clostridia	Clostridiales	Lachnospiraceae	Blautia	Blautia coccoides	-	-	-	-	-	-	-	-	-	-	-	-	-	-	-	-	-	-	-	-	-	-	-	-
fa700cd7-d2e5-4ccb-8181-070cecf0bb20	member	9	-	-	-	-	-	A0A1C7IAS0	-	-	-	-	-	-	-	-	-	-	Bacteria	Firmicutes	Clostridia	Clostridiales	Lachnospiraceae	Blautia	Blautia sp. YL58	-	-	-	-	-	-	-	-	-	-	-	-	-	-	-	-	-	-	-	-	-	-	-	-
fa700cd7-d2e5-4ccb-8181-070cecf0bb20	member	9	-	-	-	-	-	A0A1C7IAS0	-	-	-	-	-	-	-	-	-	-	Bacteria	Firmicutes	Clostridia	Clostridiales	Lachnospiraceae	Blautia	unclassified	-	-	-	-	-	-	-	-	-	-	-	-	-	-	-	-	-	-	-	-	-	-	-	-
fa700cd7-d2e5-4ccb-8181-070cecf0bb20	member	9	-	-	-	-	-	A0A1C7IAS5	poorly characterized	Function unknown	0EPDG	Abc transporter	537007.BLAHAN_05075	CL0023	P-loop_NTPase	P-loop containing nucleoside triphosphate hydrolase superfamily	ATPase family associated with various cellular activities (AAA)	PF00004	Bacteria	Firmicutes	Clostridia	Clostridiales	Lachnospiraceae	Blautia	Blautia coccoides	-	-	-	-	-	-	-	-	-	-	-	-	-	-	-	-	-	-	-	-	-	-	-	-
fa700cd7-d2e5-4ccb-8181-070cecf0bb20	member	9	-	-	-	-	-	A0A1C7IAS5	-	-	-	-	-	-	-	-	-	-	Bacteria	Firmicutes	Clostridia	Clostridiales	Lachnospiraceae	Blautia	Blautia sp. YL58	-	-	-	-	-	-	-	-	-	-	-	-	-	-	-	-	-	-	-	-	-	-	-	-
fa700cd7-d2e5-4ccb-8181-070cecf0bb20	member	9	-	-	-	-	-	A0A1C7IAS5	-	-	-	-	-	-	-	-	-	-	Bacteria	Firmicutes	Clostridia	Clostridiales	Lachnospiraceae	Blautia	unclassified	-	-	-	-	-	-	-	-	-	-	-	-	-	-	-	-	-	-	-	-	-	-	-	-
fa700cd7-d2e5-4ccb-8181-070cecf0bb20	member	9	-	-	-	-	-	A0A1C7IAT1	metabolism	Energy production and conversion	COG1951	fumarate	657313.RTO_00810	unclassified	unclassified	unclassified	Fumarate hydratase (Fumerase)	PF05681	Bacteria	Firmicutes	Clostridia	Clostridiales	Lachnospiraceae	Blautia	Blautia coccoides	-	-	-	-	-	-	-	-	-	-	-	-	-	-	-	-	-	-	-	-	-	-	-	-
fa700cd7-d2e5-4ccb-8181-070cecf0bb20	member	9	-	-	-	-	-	A0A1C7IAT1	-	-	-	-	-	-	-	-	-	-	Bacteria	Firmicutes	Clostridia	Clostridiales	Lachnospiraceae	Blautia	Blautia sp. YL58	-	-	-	-	-	-	-	-	-	-	-	-	-	-	-	-	-	-	-	-	-	-	-	-
fa700cd7-d2e5-4ccb-8181-070cecf0bb20	member	9	-	-	-	-	-	A0A1C7IAT1	-	-	-	-	-	-	-	-	-	-	Bacteria	Firmicutes	Clostridia	Clostridiales	Lachnospiraceae	Blautia	unclassified	-	-	-	-	-	-	-	-	-	-	-	-	-	-	-	-	-	-	-	-	-	-	-	-
fa700cd7-d2e5-4ccb-8181-070cecf0bb20	member	9	-	-	-	-	-	A0A1C7IAT4	cellular processes and signaling	Cell wall/membrane/envelope biogenesis	0EPN4	Catalyzes the first step in hexosamine metabolism, converting fructose-6P into glucosamine-6P using glutamine as a nitrogen source (By similarity)	658655.HMPREF0988_01763	CL0052	NTN	NTN hydrolase superfamily	Glutamine amidotransferases class-II	PF13230	Bacteria	Firmicutes	Clostridia	Clostridiales	Lachnospiraceae	Blautia	Blautia coccoides	-	-	-	-	-	-	-	-	-	-	-	-	-	-	-	-	-	-	-	-	-	-	-	-
fa700cd7-d2e5-4ccb-8181-070cecf0bb20	member	9	-	-	-	-	-	A0A1C7IAT4	-	-	-	-	-	-	-	-	-	-	Bacteria	Firmicutes	Clostridia	Clostridiales	Lachnospiraceae	Blautia	Blautia sp. YL58	-	-	-	-	-	-	-	-	-	-	-	-	-	-	-	-	-	-	-	-	-	-	-	-
fa700cd7-d2e5-4ccb-8181-070cecf0bb20	member	9	-	-	-	-	-	A0A1C7IAT4	-	-	-	-	-	-	-	-	-	-	Bacteria	Firmicutes	Clostridia	Clostridiales	Lachnospiraceae	Blautia	unclassified	-	-	-	-	-	-	-	-	-	-	-	-	-	-	-	-	-	-	-	-	-	-	-	-
fa700cd7-d2e5-4ccb-8181-070cecf0bb20	member	9	-	-	-	-	-	A0A1C7IAX8	metabolism	Energy production and conversion	0NETP	isocitrate dehydrogenase (NADP)	411470.RUMGNA_00583	CL0270	Iso_DH	Isocitrate/Isopropylmalate dehydrogenase-like superfamily	Isocitrate/isopropylmalate dehydrogenase	PF00180	Bacteria	Firmicutes	Clostridia	Clostridiales	Lachnospiraceae	Blautia	Blautia coccoides	-	-	-	-	-	-	-	-	-	-	-	-	-	-	-	-	-	-	-	-	-	-	-	-
fa700cd7-d2e5-4ccb-8181-070cecf0bb20	member	9	-	-	-	-	-	A0A1C7IAX8	-	-	-	-	-	-	-	-	-	-	Bacteria	Firmicutes	Clostridia	Clostridiales	Lachnospiraceae	Blautia	Blautia sp. YL58	-	-	-	-	-	-	-	-	-	-	-	-	-	-	-	-	-	-	-	-	-	-	-	-
fa700cd7-d2e5-4ccb-8181-070cecf0bb20	member	9	-	-	-	-	-	A0A1C7IAX8	-	-	-	-	-	-	-	-	-	-	Bacteria	Firmicutes	Clostridia	Clostridiales	Lachnospiraceae	Blautia	unclassified	-	-	-	-	-	-	-	-	-	-	-	-	-	-	-	-	-	-	-	-	-	-	-	-
fa700cd7-d2e5-4ccb-8181-070cecf0bb20	member	9	-	-	-	-	-	A0A1C7IAY7	information storage and processing	Transcription	0EVP3	Promotes RNA polymerase assembly. Latches the N- and C- terminal regions of the beta' subunit thereby facilitating its interaction with the beta and alpha subunits (By similarity)	537007.BLAHAN_04915	unclassified	unclassified	unclassified	RNA polymerase Rpb6	PF01192	Bacteria	Firmicutes	Clostridia	Clostridiales	Lachnospiraceae	Blautia	Blautia coccoides	-	-	-	-	-	-	-	-	-	-	-	-	-	-	-	-	-	-	-	-	-	-	-	-
fa700cd7-d2e5-4ccb-8181-070cecf0bb20	member	9	-	-	-	-	-	A0A1C7IAY7	-	-	-	-	-	-	-	-	-	-	Bacteria	Firmicutes	Clostridia	Clostridiales	Lachnospiraceae	Blautia	Blautia sp. YL58	-	-	-	-	-	-	-	-	-	-	-	-	-	-	-	-	-	-	-	-	-	-	-	-
fa700cd7-d2e5-4ccb-8181-070cecf0bb20	member	9	-	-	-	-	-	A0A1C7IAY7	-	-	-	-	-	-	-	-	-	-	Bacteria	Firmicutes	Clostridia	Clostridiales	Lachnospiraceae	Blautia	unclassified	-	-	-	-	-	-	-	-	-	-	-	-	-	-	-	-	-	-	-	-	-	-	-	-
fa700cd7-d2e5-4ccb-8181-070cecf0bb20	member	9	-	-	-	-	-	A0A1C7IB18	poorly characterized	Function unknown	11Z5W	NA	537007.BLAHAN_05068	unclassified	unclassified	unclassified	SseB protein N-terminal domain	PF07179	Bacteria	Firmicutes	Clostridia	Clostridiales	Lachnospiraceae	Blautia	Blautia coccoides	-	-	-	-	-	-	-	-	-	-	-	-	-	-	-	-	-	-	-	-	-	-	-	-
fa700cd7-d2e5-4ccb-8181-070cecf0bb20	member	9	-	-	-	-	-	A0A1C7IB18	-	-	-	-	-	-	-	-	-	-	Bacteria	Firmicutes	Clostridia	Clostridiales	Lachnospiraceae	Blautia	Blautia sp. YL58	-	-	-	-	-	-	-	-	-	-	-	-	-	-	-	-	-	-	-	-	-	-	-	-
fa700cd7-d2e5-4ccb-8181-070cecf0bb20	member	9	-	-	-	-	-	A0A1C7IB18	-	-	-	-	-	-	-	-	-	-	Bacteria	Firmicutes	Clostridia	Clostridiales	Lachnospiraceae	Blautia	unclassified	-	-	-	-	-	-	-	-	-	-	-	-	-	-	-	-	-	-	-	-	-	-	-	-
fa700cd7-d2e5-4ccb-8181-070cecf0bb20	member	9	-	-	-	-	-	A0A1C7IB29	metabolism	Energy production and conversion	05CHY	citrate lyase, alpha	545694.TREPR_1288	CL0246	ISOCOT_Fold	Isomerase,CoA transferase & Translation initiation factor Superfamily	Citrate lyase, alpha subunit (CitF)	PF04223	Bacteria	Firmicutes	Clostridia	Clostridiales	Lachnospiraceae	Blautia	Blautia coccoides	-	-	-	-	-	-	-	-	-	-	-	-	-	-	-	-	-	-	-	-	-	-	-	-
fa700cd7-d2e5-4ccb-8181-070cecf0bb20	member	9	-	-	-	-	-	A0A1C7IB29	-	-	-	-	-	-	-	-	-	-	Bacteria	Firmicutes	Clostridia	Clostridiales	Lachnospiraceae	Blautia	Blautia sp. YL58	-	-	-	-	-	-	-	-	-	-	-	-	-	-	-	-	-	-	-	-	-	-	-	-
fa700cd7-d2e5-4ccb-8181-070cecf0bb20	member	9	-	-	-	-	-	A0A1C7IB29	-	-	-	-	-	-	-	-	-	-	Bacteria	Firmicutes	Clostridia	Clostridiales	Lachnospiraceae	Blautia	unclassified	-	-	-	-	-	-	-	-	-	-	-	-	-	-	-	-	-	-	-	-	-	-	-	-
fa700cd7-d2e5-4ccb-8181-070cecf0bb20	member	9	-	-	-	-	-	A0A1C7IB85	cellular processes and signaling	Signal transduction mechanisms	0ND5T	Histidine kinase	545696.HOLDEFILI_03929	CL0177	PBP	Periplasmic binding protein clan	Protein of unknown function (DUF3834)	PF12916	Bacteria	Firmicutes	Clostridia	Clostridiales	Lachnospiraceae	Blautia	Blautia coccoides	-	-	-	-	-	-	-	-	-	-	-	-	-	-	-	-	-	-	-	-	-	-	-	-
fa700cd7-d2e5-4ccb-8181-070cecf0bb20	member	9	-	-	-	-	-	A0A1C7IB85	-	-	-	-	-	-	-	-	-	-	Bacteria	Firmicutes	Clostridia	Clostridiales	Lachnospiraceae	Blautia	Blautia sp. YL58	-	-	-	-	-	-	-	-	-	-	-	-	-	-	-	-	-	-	-	-	-	-	-	-
fa700cd7-d2e5-4ccb-8181-070cecf0bb20	member	9	-	-	-	-	-	A0A1C7IB85	-	-	-	-	-	-	-	-	-	-	Bacteria	Firmicutes	Clostridia	Clostridiales	Lachnospiraceae	Blautia	unclassified	-	-	-	-	-	-	-	-	-	-	-	-	-	-	-	-	-	-	-	-	-	-	-	-
fa700cd7-d2e5-4ccb-8181-070cecf0bb20	member	9	-	-	-	-	-	A0A1C7IB94	metabolism	Inorganic ion transport and metabolism	0EPMX	Transporter	658088.HMPREF0987_02456	CL0062	APC	APC superfamily	Sodium:neurotransmitter symporter family	PF00209	Bacteria	Firmicutes	Clostridia	Clostridiales	Lachnospiraceae	Blautia	Blautia coccoides	-	-	-	-	-	-	-	-	-	-	-	-	-	-	-	-	-	-	-	-	-	-	-	-
fa700cd7-d2e5-4ccb-8181-070cecf0bb20	member	9	-	-	-	-	-	A0A1C7IB94	-	-	-	-	-	-	-	-	-	-	Bacteria	Firmicutes	Clostridia	Clostridiales	Lachnospiraceae	Blautia	Blautia sp. YL58	-	-	-	-	-	-	-	-	-	-	-	-	-	-	-	-	-	-	-	-	-	-	-	-
fa700cd7-d2e5-4ccb-8181-070cecf0bb20	member	9	-	-	-	-	-	A0A1C7IB94	-	-	-	-	-	-	-	-	-	-	Bacteria	Firmicutes	Clostridia	Clostridiales	Lachnospiraceae	Blautia	unclassified	-	-	-	-	-	-	-	-	-	-	-	-	-	-	-	-	-	-	-	-	-	-	-	-
fa700cd7-d2e5-4ccb-8181-070cecf0bb20	member	9	-	-	-	-	-	A0A1C7IBB3	cellular processes and signaling	Defense mechanisms	05FFF	abc transporter permease protein	903814.ELI_3762	CL0404	BPD_transp_1	BPD transporter like	FtsX-like permease family	PF02687	Bacteria	Firmicutes	Clostridia	Clostridiales	Lachnospiraceae	Blautia	Blautia coccoides	-	-	-	-	-	-	-	-	-	-	-	-	-	-	-	-	-	-	-	-	-	-	-	-
fa700cd7-d2e5-4ccb-8181-070cecf0bb20	member	9	-	-	-	-	-	A0A1C7IBB3	-	-	-	-	-	-	-	-	-	-	Bacteria	Firmicutes	Clostridia	Clostridiales	Lachnospiraceae	Blautia	Blautia sp. YL58	-	-	-	-	-	-	-	-	-	-	-	-	-	-	-	-	-	-	-	-	-	-	-	-
fa700cd7-d2e5-4ccb-8181-070cecf0bb20	member	9	-	-	-	-	-	A0A1C7IBB3	-	-	-	-	-	-	-	-	-	-	Bacteria	Firmicutes	Clostridia	Clostridiales	Lachnospiraceae	Blautia	unclassified	-	-	-	-	-	-	-	-	-	-	-	-	-	-	-	-	-	-	-	-	-	-	-	-
fa700cd7-d2e5-4ccb-8181-070cecf0bb20	member	9	-	-	-	-	-	A0A1C7IBD0	information storage and processing	Replication, recombination and repair	COG0556	damaged site, the DNA wraps around one UvrB monomer. DNA wrap is dependent on ATP binding by UvrB and probably causes local melting of the DNA helix, facilitating insertion of UvrB beta-hairpin between the DNA strands. Then UvrB probes one DNA strand for the presence of a lesion. If a lesion is found the UvrA subunits dissociate and the UvrB-DNA preincision complex is formed. This complex is subs…	537007.BLAHAN_06179	CL0671	AAA_lid	AAA+ ATPase lid domain superfamily	UvrB/uvrC motif	PF02151	Bacteria	Firmicutes	Clostridia	Clostridiales	Lachnospiraceae	Blautia	Blautia coccoides	-	-	-	-	-	-	-	-	-	-	-	-	-	-	-	-	-	-	-	-	-	-	-	-
fa700cd7-d2e5-4ccb-8181-070cecf0bb20	member	9	-	-	-	-	-	A0A1C7IBD0	-	-	-	-	-	-	-	-	-	-	Bacteria	Firmicutes	Clostridia	Clostridiales	Lachnospiraceae	Blautia	Blautia sp. YL58	-	-	-	-	-	-	-	-	-	-	-	-	-	-	-	-	-	-	-	-	-	-	-	-
fa700cd7-d2e5-4ccb-8181-070cecf0bb20	member	9	-	-	-	-	-	A0A1C7IBD5	cellular processes and signaling	Posttranslational modification, protein turnover, chaperones	0ENQB	Acts as a chaperone (By similarity)	411459.RUMOBE_03094	CL0108	Actin_ATPase	Actin-like ATPase Superfamily	MreB/Mbl protein	PF06723	Bacteria	Firmicutes	Clostridia	Clostridiales	Lachnospiraceae	Blautia	Blautia coccoides	-	-	-	-	-	-	-	-	-	-	-	-	-	-	-	-	-	-	-	-	-	-	-	-
fa700cd7-d2e5-4ccb-8181-070cecf0bb20	member	9	-	-	-	-	-	A0A1C7IBD5	-	-	-	-	-	-	-	-	-	-	Bacteria	Firmicutes	Clostridia	Clostridiales	Lachnospiraceae	Blautia	Blautia sp. YL58	-	-	-	-	-	-	-	-	-	-	-	-	-	-	-	-	-	-	-	-	-	-	-	-
fa700cd7-d2e5-4ccb-8181-070cecf0bb20	member	9	-	-	-	-	-	A0A1C7IBD5	-	-	-	-	-	-	-	-	-	-	Bacteria	Firmicutes	Clostridia	Clostridiales	Lachnospiraceae	Blautia	unclassified	-	-	-	-	-	-	-	-	-	-	-	-	-	-	-	-	-	-	-	-	-	-	-	-
fa700cd7-d2e5-4ccb-8181-070cecf0bb20	member	9	-	-	-	-	-	A0A1C7IBD6	metabolism	Nucleotide transport and metabolism	0ENRP	Phosphoribosylglycinamide synthetase	742740.HMPREF9474_04505	CL0179	ATP-grasp	ATP-grasp superfamily	ATP-grasp domain	PF02222	Bacteria	Firmicutes	Clostridia	Clostridiales	Lachnospiraceae	Blautia	Blautia coccoides	-	-	-	-	-	-	-	-	-	-	-	-	-	-	-	-	-	-	-	-	-	-	-	-
fa700cd7-d2e5-4ccb-8181-070cecf0bb20	member	9	-	-	-	-	-	A0A1C7IBD6	-	-	-	-	-	-	-	-	-	-	Bacteria	Firmicutes	Clostridia	Clostridiales	Lachnospiraceae	Blautia	Blautia sp. YL58	-	-	-	-	-	-	-	-	-	-	-	-	-	-	-	-	-	-	-	-	-	-	-	-
fa700cd7-d2e5-4ccb-8181-070cecf0bb20	member	9	-	-	-	-	-	A0A1C7IBD6	-	-	-	-	-	-	-	-	-	-	Bacteria	Firmicutes	Clostridia	Clostridiales	Lachnospiraceae	Blautia	unclassified	-	-	-	-	-	-	-	-	-	-	-	-	-	-	-	-	-	-	-	-	-	-	-	-
fa700cd7-d2e5-4ccb-8181-070cecf0bb20	member	9	-	-	-	-	-	A0A1C7IBD9	cellular processes and signaling	Posttranslational modification, protein turnover, chaperones	0NJEM	Participates actively in the response to hyperosmotic and heat shock by preventing the aggregation of stress-denatured proteins, in association with DnaK and GrpE. It is the nucleotide exchange factor for DnaK and may function as a thermosensor. Unfolded proteins bind initially to DnaJ	537007.BLAHAN_06177	unclassified	unclassified	unclassified	GrpE	PF01025	Bacteria	Firmicutes	Clostridia	Clostridiales	Lachnospiraceae	Blautia	Blautia coccoides	-	-	-	-	-	-	-	-	-	-	-	-	-	-	-	-	-	-	-	-	-	-	-	-
fa700cd7-d2e5-4ccb-8181-070cecf0bb20	member	9	-	-	-	-	-	A0A1C7IBD9	-	-	-	-	-	-	-	-	-	-	Bacteria	Firmicutes	Clostridia	Clostridiales	Lachnospiraceae	Blautia	Blautia sp. YL58	-	-	-	-	-	-	-	-	-	-	-	-	-	-	-	-	-	-	-	-	-	-	-	-
fa700cd7-d2e5-4ccb-8181-070cecf0bb20	member	9	-	-	-	-	-	A0A1C7IBD9	-	-	-	-	-	-	-	-	-	-	Bacteria	Firmicutes	Clostridia	Clostridiales	Lachnospiraceae	Blautia	unclassified	-	-	-	-	-	-	-	-	-	-	-	-	-	-	-	-	-	-	-	-	-	-	-	-
fa700cd7-d2e5-4ccb-8181-070cecf0bb20	member	9	-	-	-	-	-	A0A1C7IBI5	cellular processes and signaling	Posttranslational modification, protein turnover, chaperones	05CJ9	Prevents misfolding and promotes the refolding and proper assembly of unfolded polypeptides generated under stress conditions (By similarity)	537007.BLAHAN_06154	unclassified	unclassified	unclassified	TCP-1/cpn60 chaperonin family	PF00118	Bacteria	Firmicutes	Clostridia	Clostridiales	Lachnospiraceae	Blautia	Blautia coccoides	-	-	-	-	-	-	-	-	-	-	-	-	-	-	-	-	-	-	-	-	-	-	-	-
fa700cd7-d2e5-4ccb-8181-070cecf0bb20	member	9	-	-	-	-	-	A0A1C7IBI5	-	-	-	-	-	-	-	-	-	-	Bacteria	Firmicutes	Clostridia	Clostridiales	Lachnospiraceae	Blautia	Blautia sp. YL58	-	-	-	-	-	-	-	-	-	-	-	-	-	-	-	-	-	-	-	-	-	-	-	-
fa700cd7-d2e5-4ccb-8181-070cecf0bb20	member	9	-	-	-	-	-	A0A1C7IBI5	-	-	-	-	-	-	-	-	-	-	Bacteria	Firmicutes	Clostridia	Clostridiales	Lachnospiraceae	Blautia	unclassified	-	-	-	-	-	-	-	-	-	-	-	-	-	-	-	-	-	-	-	-	-	-	-	-
fa700cd7-d2e5-4ccb-8181-070cecf0bb20	member	9	-	-	-	-	-	A0A1C7IBK9	information storage and processing	Translation, ribosomal structure and biogenesis	COG0089	One of the early assembly proteins it binds 23S rRNA. One of the proteins that surrounds the polypeptide exit tunnel on the outside of the ribosome. Forms the main docking site for trigger factor binding to the ribosome (By similarity)	537007.BLAHAN_06379	unclassified	unclassified	unclassified	Ribosomal protein L23	PF00276	Bacteria	Firmicutes	Clostridia	Clostridiales	Lachnospiraceae	Blautia	Blautia coccoides	-	-	-	-	-	-	-	-	-	-	-	-	-	-	-	-	-	-	-	-	-	-	-	-
fa700cd7-d2e5-4ccb-8181-070cecf0bb20	member	9	-	-	-	-	-	A0A1C7IBK9	-	-	-	-	-	-	-	-	-	-	Bacteria	Firmicutes	Clostridia	Clostridiales	Lachnospiraceae	Blautia	Blautia sp. YL58	-	-	-	-	-	-	-	-	-	-	-	-	-	-	-	-	-	-	-	-	-	-	-	-
fa700cd7-d2e5-4ccb-8181-070cecf0bb20	member	9	-	-	-	-	-	A0A1C7IBK9	-	-	-	-	-	-	-	-	-	-	Bacteria	Firmicutes	Clostridia	Clostridiales	Lachnospiraceae	Blautia	unclassified	-	-	-	-	-	-	-	-	-	-	-	-	-	-	-	-	-	-	-	-	-	-	-	-
fa700cd7-d2e5-4ccb-8181-070cecf0bb20	member	9	-	-	-	-	-	A0A1C7IBL0	metabolism	Energy production and conversion	05C6K	Malic enzyme	537007.BLAHAN_04834	CL0063	NADP_Rossmann	FAD/NAD(P)-binding Rossmann fold Superfamily	Malic enzyme, NAD binding domain	PF03949	Bacteria	Firmicutes	Clostridia	Clostridiales	Lachnospiraceae	Blautia	Blautia sp. YL58	-	-	-	-	-	-	-	-	-	-	-	-	-	-	-	-	-	-	-	-	-	-	-	-
fa700cd7-d2e5-4ccb-8181-070cecf0bb20	member	9	-	-	-	-	-	A0A1C7IBL3	metabolism	Inorganic ion transport and metabolism	0NE23	Catalyzes the reversible transfer of the terminal phosphate of ATP to form a long-chain polyphosphate (polyP) (By similarity)	478749.BRYFOR_09485	CL0479	PLD	Phospholipase D superfamily	PLD-like domain	PF13091	Bacteria	Firmicutes	Clostridia	Clostridiales	Lachnospiraceae	Blautia	Blautia coccoides	-	-	-	-	-	-	-	-	-	-	-	-	-	-	-	-	-	-	-	-	-	-	-	-
fa700cd7-d2e5-4ccb-8181-070cecf0bb20	member	9	-	-	-	-	-	A0A1C7IBL3	-	-	-	-	-	-	-	-	-	-	Bacteria	Firmicutes	Clostridia	Clostridiales	Lachnospiraceae	Blautia	Blautia sp. YL58	-	-	-	-	-	-	-	-	-	-	-	-	-	-	-	-	-	-	-	-	-	-	-	-
fa700cd7-d2e5-4ccb-8181-070cecf0bb20	member	9	-	-	-	-	-	A0A1C7IBL3	-	-	-	-	-	-	-	-	-	-	Bacteria	Firmicutes	Clostridia	Clostridiales	Lachnospiraceae	Blautia	unclassified	-	-	-	-	-	-	-	-	-	-	-	-	-	-	-	-	-	-	-	-	-	-	-	-
fa700cd7-d2e5-4ccb-8181-070cecf0bb20	member	9	-	-	-	-	-	A0A1C7IBL4	metabolism	Energy production and conversion	05C6N	Formate acetyltransferase	411469.EUBHAL_03137	CL0339	PFL-like	PFL-like glycyl radical enzyme superfamily	Glycine radical	PF01228	Bacteria	Firmicutes	Clostridia	Clostridiales	Lachnospiraceae	Blautia	Blautia coccoides	-	-	-	-	-	-	-	-	-	-	-	-	-	-	-	-	-	-	-	-	-	-	-	-
fa700cd7-d2e5-4ccb-8181-070cecf0bb20	member	9	-	-	-	-	-	A0A1C7IBL4	-	-	-	-	-	-	-	-	-	-	Bacteria	Firmicutes	Clostridia	Clostridiales	Lachnospiraceae	Blautia	Blautia sp. YL58	-	-	-	-	-	-	-	-	-	-	-	-	-	-	-	-	-	-	-	-	-	-	-	-
fa700cd7-d2e5-4ccb-8181-070cecf0bb20	member	9	-	-	-	-	-	A0A1C7IBL4	-	-	-	-	-	-	-	-	-	-	Bacteria	Firmicutes	Clostridia	Clostridiales	Lachnospiraceae	Blautia	unclassified	-	-	-	-	-	-	-	-	-	-	-	-	-	-	-	-	-	-	-	-	-	-	-	-
fa700cd7-d2e5-4ccb-8181-070cecf0bb20	member	9	-	-	-	-	-	A0A1C7IBL6	information storage and processing	Translation, ribosomal structure and biogenesis	0ERTJ	Located at the back of the 30S subunit body where it stabilizes the conformation of the head with respect to the body (By similarity)	537007.BLAHAN_06363	CL0196	DSRM	DSRM-like clan	Ribosomal protein S5, N-terminal domain	PF00333	Bacteria	Firmicutes	Clostridia	Clostridiales	Lachnospiraceae	Blautia	Blautia coccoides	-	-	-	-	-	-	-	-	-	-	-	-	-	-	-	-	-	-	-	-	-	-	-	-
fa700cd7-d2e5-4ccb-8181-070cecf0bb20	member	9	-	-	-	-	-	A0A1C7IBL6	-	-	-	-	-	-	-	-	-	-	Bacteria	Firmicutes	Clostridia	Clostridiales	Lachnospiraceae	Blautia	Blautia sp. YL58	-	-	-	-	-	-	-	-	-	-	-	-	-	-	-	-	-	-	-	-	-	-	-	-
fa700cd7-d2e5-4ccb-8181-070cecf0bb20	member	9	-	-	-	-	-	A0A1C7IBL6	-	-	-	-	-	-	-	-	-	-	Bacteria	Firmicutes	Clostridia	Clostridiales	Lachnospiraceae	Blautia	unclassified	-	-	-	-	-	-	-	-	-	-	-	-	-	-	-	-	-	-	-	-	-	-	-	-
fa700cd7-d2e5-4ccb-8181-070cecf0bb20	member	9	-	-	-	-	-	A0A1C7IBL9	metabolism	Carbohydrate transport and metabolism	05CAC	Catalyzes the conversion of L-arabinose to L-ribulose (By similarity)	411459.RUMOBE_03031	CL0393	FucI-AraA_C	FucI/AraA C-terminal domain-like [50443]	L-arabinose isomerase C-terminal domain	PF11762	Bacteria	Firmicutes	Clostridia	Clostridiales	Lachnospiraceae	Blautia	Blautia coccoides	-	-	-	-	-	-	-	-	-	-	-	-	-	-	-	-	-	-	-	-	-	-	-	-
fa700cd7-d2e5-4ccb-8181-070cecf0bb20	member	9	-	-	-	-	-	A0A1C7IBL9	-	-	-	-	-	-	-	-	-	-	Bacteria	Firmicutes	Clostridia	Clostridiales	Lachnospiraceae	Blautia	Blautia sp. YL58	-	-	-	-	-	-	-	-	-	-	-	-	-	-	-	-	-	-	-	-	-	-	-	-
fa700cd7-d2e5-4ccb-8181-070cecf0bb20	member	9	-	-	-	-	-	A0A1C7IBL9	-	-	-	-	-	-	-	-	-	-	Bacteria	Firmicutes	Clostridia	Clostridiales	Lachnospiraceae	Blautia	unclassified	-	-	-	-	-	-	-	-	-	-	-	-	-	-	-	-	-	-	-	-	-	-	-	-
fa700cd7-d2e5-4ccb-8181-070cecf0bb20	member	9	-	-	-	-	-	A0A1C7IBN5	metabolism	Nucleotide transport and metabolism	07RY0	Catalyzes the conversion of dihydroorotate to orotate (By similarity)	657314.CK5_10090	CL0036	TIM_barrel	Common phosphate binding-site TIM barrel superfamily	Histidine biosynthesis protein	PF00977	Bacteria	Firmicutes	Clostridia	Clostridiales	Lachnospiraceae	Blautia	Blautia coccoides	-	-	-	-	-	-	-	-	-	-	-	-	-	-	-	-	-	-	-	-	-	-	-	-
fa700cd7-d2e5-4ccb-8181-070cecf0bb20	member	9	-	-	-	-	-	A0A1C7IBN5	-	-	-	-	-	-	-	-	-	-	Bacteria	Firmicutes	Clostridia	Clostridiales	Lachnospiraceae	Blautia	Blautia sp. YL58	-	-	-	-	-	-	-	-	-	-	-	-	-	-	-	-	-	-	-	-	-	-	-	-
fa700cd7-d2e5-4ccb-8181-070cecf0bb20	member	9	-	-	-	-	-	A0A1C7IBN5	-	-	-	-	-	-	-	-	-	-	Bacteria	Firmicutes	Clostridia	Clostridiales	Lachnospiraceae	Blautia	unclassified	-	-	-	-	-	-	-	-	-	-	-	-	-	-	-	-	-	-	-	-	-	-	-	-
fa700cd7-d2e5-4ccb-8181-070cecf0bb20	member	9	-	-	-	-	-	A0A1C7IBP1	metabolism	Energy production and conversion	0NDB2	Oxidoreductase required for the transfer of electrons from pyruvate to flavodoxin (By similarity)	585394.RHOM_00305	CL0254	THDP-binding	Thiamin diphosphate-binding superfamily	Thiamine pyrophosphate enzyme, C-terminal TPP binding domain	PF02775	Bacteria	Firmicutes	Clostridia	Clostridiales	Lachnospiraceae	Blautia	Blautia coccoides	-	-	-	-	-	-	-	-	-	-	-	-	-	-	-	-	-	-	-	-	-	-	-	-
fa700cd7-d2e5-4ccb-8181-070cecf0bb20	member	9	-	-	-	-	-	A0A1C7IBP1	-	-	-	-	-	-	-	-	-	-	Bacteria	Firmicutes	Clostridia	Clostridiales	Lachnospiraceae	Blautia	Blautia sp. YL58	-	-	-	-	-	-	-	-	-	-	-	-	-	-	-	-	-	-	-	-	-	-	-	-
fa700cd7-d2e5-4ccb-8181-070cecf0bb20	member	9	-	-	-	-	-	A0A1C7IBP1	-	-	-	-	-	-	-	-	-	-	Bacteria	Firmicutes	Clostridia	Clostridiales	Lachnospiraceae	Blautia	unclassified	-	-	-	-	-	-	-	-	-	-	-	-	-	-	-	-	-	-	-	-	-	-	-	-
fa700cd7-d2e5-4ccb-8181-070cecf0bb20	member	9	-	-	-	-	-	A0A1C7IBS1	information storage and processing	Transcription	05CT2	Sigma factors are initiation factors that promote the attachment of RNA polymerase to specific initiation sites and are then released (By similarity)	537007.BLAHAN_06395	CL0123	HTH	Helix-turn-helix clan	ECF sigma factor	PF07638	Bacteria	Firmicutes	Clostridia	Clostridiales	Lachnospiraceae	Blautia	Blautia coccoides	-	-	-	-	-	-	-	-	-	-	-	-	-	-	-	-	-	-	-	-	-	-	-	-
fa700cd7-d2e5-4ccb-8181-070cecf0bb20	member	9	-	-	-	-	-	A0A1C7IBS1	-	-	-	-	-	-	-	-	-	-	Bacteria	Firmicutes	Clostridia	Clostridiales	Lachnospiraceae	Blautia	Blautia sp. YL58	-	-	-	-	-	-	-	-	-	-	-	-	-	-	-	-	-	-	-	-	-	-	-	-
fa700cd7-d2e5-4ccb-8181-070cecf0bb20	member	9	-	-	-	-	-	A0A1C7IBS1	-	-	-	-	-	-	-	-	-	-	Bacteria	Firmicutes	Clostridia	Clostridiales	Lachnospiraceae	Blautia	unclassified	-	-	-	-	-	-	-	-	-	-	-	-	-	-	-	-	-	-	-	-	-	-	-	-
fa700cd7-d2e5-4ccb-8181-070cecf0bb20	member	9	-	-	-	-	-	A0A1C7IBS2	unclassified	unclassified	unclassified	unclassified	unclassified	unclassified	unclassified	unclassified	unclassified	unclassified	Bacteria	Firmicutes	Clostridia	Clostridiales	Lachnospiraceae	Blautia	Blautia coccoides	-	-	-	-	-	-	-	-	-	-	-	-	-	-	-	-	-	-	-	-	-	-	-	-
fa700cd7-d2e5-4ccb-8181-070cecf0bb20	member	9	-	-	-	-	-	A0A1C7IBS2	-	-	-	-	-	-	-	-	-	-	Bacteria	Firmicutes	Clostridia	Clostridiales	Lachnospiraceae	Blautia	Blautia sp. YL58	-	-	-	-	-	-	-	-	-	-	-	-	-	-	-	-	-	-	-	-	-	-	-	-
fa700cd7-d2e5-4ccb-8181-070cecf0bb20	member	9	-	-	-	-	-	A0A1C7IBS2	-	-	-	-	-	-	-	-	-	-	Bacteria	Firmicutes	Clostridia	Clostridiales	Lachnospiraceae	Blautia	unclassified	-	-	-	-	-	-	-	-	-	-	-	-	-	-	-	-	-	-	-	-	-	-	-	-
fa700cd7-d2e5-4ccb-8181-070cecf0bb20	member	9	-	-	-	-	-	A0A1C7IBS6	metabolism	Carbohydrate transport and metabolism	0NEDD	beta-galactosidase	457412.RSAG_01535	CL0014	Glutaminase_I	Class-I Glutamine amidotransferase superfamily	Beta-galactosidase trimerisation domain	PF08532	Bacteria	Firmicutes	Clostridia	Clostridiales	Lachnospiraceae	Blautia	Blautia coccoides	-	-	-	-	-	-	-	-	-	-	-	-	-	-	-	-	-	-	-	-	-	-	-	-
fa700cd7-d2e5-4ccb-8181-070cecf0bb20	member	9	-	-	-	-	-	A0A1C7IBS6	-	-	-	-	-	-	-	-	-	-	Bacteria	Firmicutes	Clostridia	Clostridiales	Lachnospiraceae	Blautia	Blautia sp. YL58	-	-	-	-	-	-	-	-	-	-	-	-	-	-	-	-	-	-	-	-	-	-	-	-
fa700cd7-d2e5-4ccb-8181-070cecf0bb20	member	9	-	-	-	-	-	A0A1C7IBS6	-	-	-	-	-	-	-	-	-	-	Bacteria	Firmicutes	Clostridia	Clostridiales	Lachnospiraceae	Blautia	unclassified	-	-	-	-	-	-	-	-	-	-	-	-	-	-	-	-	-	-	-	-	-	-	-	-
fa700cd7-d2e5-4ccb-8181-070cecf0bb20	member	9	-	-	-	-	-	A0A1C7IBT0	metabolism	Carbohydrate transport and metabolism	COG0383	alpha-mannosidase	457412.RSAG_02078	CL0369	GHD	Glycosyl hydrolase domain superfamily	Glycosyl hydrolases family 38 C-terminal beta sandwich domain	PF17677	Bacteria	Firmicutes	Clostridia	Clostridiales	Lachnospiraceae	Blautia	Blautia coccoides	-	-	-	-	-	-	-	-	-	-	-	-	-	-	-	-	-	-	-	-	-	-	-	-
fa700cd7-d2e5-4ccb-8181-070cecf0bb20	member	9	-	-	-	-	-	A0A1C7IBT0	-	-	-	-	-	-	-	-	-	-	Bacteria	Firmicutes	Clostridia	Clostridiales	Lachnospiraceae	Blautia	Blautia sp. YL58	-	-	-	-	-	-	-	-	-	-	-	-	-	-	-	-	-	-	-	-	-	-	-	-
fa700cd7-d2e5-4ccb-8181-070cecf0bb20	member	9	-	-	-	-	-	A0A1C7IBT0	-	-	-	-	-	-	-	-	-	-	Bacteria	Firmicutes	Clostridia	Clostridiales	Lachnospiraceae	Blautia	unclassified	-	-	-	-	-	-	-	-	-	-	-	-	-	-	-	-	-	-	-	-	-	-	-	-
fa700cd7-d2e5-4ccb-8181-070cecf0bb20	member	9	-	-	-	-	-	A0A1C7IBT6	metabolism	Amino acid transport and metabolism	06KUA	Aspartate ammonia-lyase	491915.Aflv_1183	unclassified	unclassified	unclassified	Lyase	PF00206	Bacteria	Firmicutes	Clostridia	Clostridiales	Lachnospiraceae	Blautia	Blautia coccoides	-	-	-	-	-	-	-	-	-	-	-	-	-	-	-	-	-	-	-	-	-	-	-	-
fa700cd7-d2e5-4ccb-8181-070cecf0bb20	member	9	-	-	-	-	-	A0A1C7IBT6	-	-	-	-	-	-	-	-	-	-	Bacteria	Firmicutes	Clostridia	Clostridiales	Lachnospiraceae	Blautia	Blautia sp. YL58	-	-	-	-	-	-	-	-	-	-	-	-	-	-	-	-	-	-	-	-	-	-	-	-
fa700cd7-d2e5-4ccb-8181-070cecf0bb20	member	9	-	-	-	-	-	A0A1C7IBT6	-	-	-	-	-	-	-	-	-	-	Bacteria	Firmicutes	Clostridia	Clostridiales	Lachnospiraceae	Blautia	unclassified	-	-	-	-	-	-	-	-	-	-	-	-	-	-	-	-	-	-	-	-	-	-	-	-
fa700cd7-d2e5-4ccb-8181-070cecf0bb20	member	9	-	-	-	-	-	A0A1C7IBU5	cellular processes and signaling	Posttranslational modification, protein turnover, chaperones	0ND4R	ATP-dependent clp protease, ATP-binding subunit	476272.RUMHYD_02698	CL0023	P-loop_NTPase	P-loop containing nucleoside triphosphate hydrolase superfamily	Magnesium chelatase, subunit ChlI	PF01078	Bacteria	Firmicutes	Clostridia	Clostridiales	Lachnospiraceae	Blautia	Blautia coccoides	-	-	-	-	-	-	-	-	-	-	-	-	-	-	-	-	-	-	-	-	-	-	-	-
fa700cd7-d2e5-4ccb-8181-070cecf0bb20	member	9	-	-	-	-	-	A0A1C7IBU5	-	-	-	-	-	-	-	-	-	-	Bacteria	Firmicutes	Clostridia	Clostridiales	Lachnospiraceae	Blautia	Blautia sp. YL58	-	-	-	-	-	-	-	-	-	-	-	-	-	-	-	-	-	-	-	-	-	-	-	-
fa700cd7-d2e5-4ccb-8181-070cecf0bb20	member	9	-	-	-	-	-	A0A1C7IBU5	-	-	-	-	-	-	-	-	-	-	Bacteria	Firmicutes	Clostridia	Clostridiales	Lachnospiraceae	Blautia	unclassified	-	-	-	-	-	-	-	-	-	-	-	-	-	-	-	-	-	-	-	-	-	-	-	-
fa700cd7-d2e5-4ccb-8181-070cecf0bb20	member	9	-	-	-	-	-	A0A1C7IBU7	information storage and processing	Translation, ribosomal structure and biogenesis	05CFD	One of the primary rRNA binding proteins. Required for association of the 30S and 50S subunits to form the 70S ribosome, for tRNA binding and peptide bond formation. It has been suggested to have peptidyltransferase activity	658086.HMPREF0994_06376	CL0021	OB	OB fold	Ribosomal Proteins L2, RNA binding domain	PF00181	Bacteria	Firmicutes	Clostridia	Clostridiales	Lachnospiraceae	Blautia	Blautia coccoides	-	-	-	-	-	-	-	-	-	-	-	-	-	-	-	-	-	-	-	-	-	-	-	-
fa700cd7-d2e5-4ccb-8181-070cecf0bb20	member	9	-	-	-	-	-	A0A1C7IBU7	-	-	-	-	-	-	-	-	-	-	Bacteria	Firmicutes	Clostridia	Clostridiales	Lachnospiraceae	Blautia	Blautia producta	-	-	-	-	-	-	-	-	-	-	-	-	-	-	-	-	-	-	-	-	-	-	-	-
fa700cd7-d2e5-4ccb-8181-070cecf0bb20	member	9	-	-	-	-	-	A0A1C7IBU7	-	-	-	-	-	-	-	-	-	-	Bacteria	Firmicutes	Clostridia	Clostridiales	Lachnospiraceae	Blautia	Blautia sp. YL58	-	-	-	-	-	-	-	-	-	-	-	-	-	-	-	-	-	-	-	-	-	-	-	-
fa700cd7-d2e5-4ccb-8181-070cecf0bb20	member	9	-	-	-	-	-	A0A1C7IBU7	-	-	-	-	-	-	-	-	-	-	Bacteria	Firmicutes	Clostridia	Clostridiales	Lachnospiraceae	Blautia	unclassified	-	-	-	-	-	-	-	-	-	-	-	-	-	-	-	-	-	-	-	-	-	-	-	-
fa700cd7-d2e5-4ccb-8181-070cecf0bb20	member	9	-	-	-	-	-	A0A1C7IBZ7	metabolism	Amino acid transport and metabolism	COG0334	oxidoreductase activity, acting on the CH-NH2 group of donors, NAD or NADP as acceptor	537007.BLAHAN_06676	CL0603	AA_dh_N	Aminoacid dehydrogenase-like, N-terminal domain superfamily	Glu/Leu/Phe/Val dehydrogenase, dimerisation domain	PF02812	Bacteria	Firmicutes	Clostridia	Clostridiales	Lachnospiraceae	Blautia	Blautia coccoides	-	-	-	-	-	-	-	-	-	-	-	-	-	-	-	-	-	-	-	-	-	-	-	-
fa700cd7-d2e5-4ccb-8181-070cecf0bb20	member	9	-	-	-	-	-	A0A1C7IBZ7	-	-	-	-	-	-	-	-	-	-	Bacteria	Firmicutes	Clostridia	Clostridiales	Lachnospiraceae	Blautia	Blautia sp. YL58	-	-	-	-	-	-	-	-	-	-	-	-	-	-	-	-	-	-	-	-	-	-	-	-
fa700cd7-d2e5-4ccb-8181-070cecf0bb20	member	9	-	-	-	-	-	A0A1C7IBZ7	-	-	-	-	-	-	-	-	-	-	Bacteria	Firmicutes	Clostridia	Clostridiales	Lachnospiraceae	Blautia	unclassified	-	-	-	-	-	-	-	-	-	-	-	-	-	-	-	-	-	-	-	-	-	-	-	-
fa700cd7-d2e5-4ccb-8181-070cecf0bb20	member	9	-	-	-	-	-	A0A1C7IC07	information storage and processing	Replication, recombination and repair	05C24	DNA gyrase negatively supercoils closed circular double- stranded DNA in an ATP-dependent manner and also catalyzes the interconversion of other topological isomers of double-stranded DNA rings, including catenanes and knotted rings (By similarity)	537007.BLAHAN_06640	unclassified	unclassified	unclassified	DNA gyrase C-terminal domain, beta-propeller	PF03989	Bacteria	Firmicutes	Clostridia	Clostridiales	Lachnospiraceae	Blautia	Blautia coccoides	-	-	-	-	-	-	-	-	-	-	-	-	-	-	-	-	-	-	-	-	-	-	-	-
fa700cd7-d2e5-4ccb-8181-070cecf0bb20	member	9	-	-	-	-	-	A0A1C7IC07	-	-	-	-	-	-	-	-	-	-	Bacteria	Firmicutes	Clostridia	Clostridiales	Lachnospiraceae	Blautia	Blautia sp. YL58	-	-	-	-	-	-	-	-	-	-	-	-	-	-	-	-	-	-	-	-	-	-	-	-
fa700cd7-d2e5-4ccb-8181-070cecf0bb20	member	9	-	-	-	-	-	A0A1C7IC07	-	-	-	-	-	-	-	-	-	-	Bacteria	Firmicutes	Clostridia	Clostridiales	Lachnospiraceae	Blautia	unclassified	-	-	-	-	-	-	-	-	-	-	-	-	-	-	-	-	-	-	-	-	-	-	-	-
fa700cd7-d2e5-4ccb-8181-070cecf0bb20	member	9	-	-	-	-	-	A0A1C7IC29	metabolism	Coenzyme transport and metabolism	07QMG	Nad synthetase	537007.BLAHAN_06420	unclassified	unclassified	unclassified	Carbon-nitrogen hydrolase	PF00795	Bacteria	Firmicutes	Clostridia	Clostridiales	Lachnospiraceae	Blautia	Blautia coccoides	-	-	-	-	-	-	-	-	-	-	-	-	-	-	-	-	-	-	-	-	-	-	-	-
fa700cd7-d2e5-4ccb-8181-070cecf0bb20	member	9	-	-	-	-	-	A0A1C7IC29	-	-	-	-	-	-	-	-	-	-	Bacteria	Firmicutes	Clostridia	Clostridiales	Lachnospiraceae	Blautia	Blautia sp. YL58	-	-	-	-	-	-	-	-	-	-	-	-	-	-	-	-	-	-	-	-	-	-	-	-
fa700cd7-d2e5-4ccb-8181-070cecf0bb20	member	9	-	-	-	-	-	A0A1C7IC29	-	-	-	-	-	-	-	-	-	-	Bacteria	Firmicutes	Clostridia	Clostridiales	Lachnospiraceae	Blautia	unclassified	-	-	-	-	-	-	-	-	-	-	-	-	-	-	-	-	-	-	-	-	-	-	-	-
fa700cd7-d2e5-4ccb-8181-070cecf0bb20	member	9	-	-	-	-	-	A0A1C7IC41	metabolism	Carbohydrate transport and metabolism	0NET5	L-fucose isomerase	658086.HMPREF0994_04658	unclassified	unclassified	unclassified	L-arabinose isomerase	PF02610	Bacteria	Firmicutes	Clostridia	Clostridiales	Lachnospiraceae	Blautia	Blautia coccoides	-	-	-	-	-	-	-	-	-	-	-	-	-	-	-	-	-	-	-	-	-	-	-	-
fa700cd7-d2e5-4ccb-8181-070cecf0bb20	member	9	-	-	-	-	-	A0A1C7IC41	-	-	-	-	-	-	-	-	-	-	Bacteria	Firmicutes	Clostridia	Clostridiales	Lachnospiraceae	Blautia	Blautia sp. YL58	-	-	-	-	-	-	-	-	-	-	-	-	-	-	-	-	-	-	-	-	-	-	-	-
fa700cd7-d2e5-4ccb-8181-070cecf0bb20	member	9	-	-	-	-	-	A0A1C7IC41	-	-	-	-	-	-	-	-	-	-	Bacteria	Firmicutes	Clostridia	Clostridiales	Lachnospiraceae	Blautia	unclassified	-	-	-	-	-	-	-	-	-	-	-	-	-	-	-	-	-	-	-	-	-	-	-	-
fa700cd7-d2e5-4ccb-8181-070cecf0bb20	member	9	-	-	-	-	-	A0A1C7IC67	metabolism	Carbohydrate transport and metabolism	COG0205	phosphohexokinase	657314.CK5_02560	CL0240	PFK	PFK-like superfamily	Phosphofructokinase	PF00365	Bacteria	Firmicutes	Clostridia	Clostridiales	Lachnospiraceae	Blautia	Blautia coccoides	-	-	-	-	-	-	-	-	-	-	-	-	-	-	-	-	-	-	-	-	-	-	-	-
fa700cd7-d2e5-4ccb-8181-070cecf0bb20	member	9	-	-	-	-	-	A0A1C7IC67	-	-	-	-	-	-	-	-	-	-	Bacteria	Firmicutes	Clostridia	Clostridiales	Lachnospiraceae	Blautia	Blautia sp. YL58	-	-	-	-	-	-	-	-	-	-	-	-	-	-	-	-	-	-	-	-	-	-	-	-
fa700cd7-d2e5-4ccb-8181-070cecf0bb20	member	9	-	-	-	-	-	A0A1C7IC67	-	-	-	-	-	-	-	-	-	-	Bacteria	Firmicutes	Clostridia	Clostridiales	Lachnospiraceae	Blautia	unclassified	-	-	-	-	-	-	-	-	-	-	-	-	-	-	-	-	-	-	-	-	-	-	-	-
fa700cd7-d2e5-4ccb-8181-070cecf0bb20	member	9	-	-	-	-	-	A0A1C7IC91	metabolism	Nucleotide transport and metabolism	COG0138	bifunctional purine biosynthesis protein PURH	478749.BRYFOR_06230	CL0109	CDA	Cytidine deaminase-like (CDA) superfamily	AICARFT/IMPCHase bienzyme	PF01808	Bacteria	Firmicutes	Clostridia	Clostridiales	Lachnospiraceae	Blautia	Blautia coccoides	-	-	-	-	-	-	-	-	-	-	-	-	-	-	-	-	-	-	-	-	-	-	-	-
fa700cd7-d2e5-4ccb-8181-070cecf0bb20	member	9	-	-	-	-	-	A0A1C7IC91	-	-	-	-	-	-	-	-	-	-	Bacteria	Firmicutes	Clostridia	Clostridiales	Lachnospiraceae	Blautia	Blautia sp. YL58	-	-	-	-	-	-	-	-	-	-	-	-	-	-	-	-	-	-	-	-	-	-	-	-
fa700cd7-d2e5-4ccb-8181-070cecf0bb20	member	9	-	-	-	-	-	A0A1C7IC91	-	-	-	-	-	-	-	-	-	-	Bacteria	Firmicutes	Clostridia	Clostridiales	Lachnospiraceae	Blautia	unclassified	-	-	-	-	-	-	-	-	-	-	-	-	-	-	-	-	-	-	-	-	-	-	-	-
fa700cd7-d2e5-4ccb-8181-070cecf0bb20	member	9	-	-	-	-	-	A0A1C7IC97	metabolism	Carbohydrate transport and metabolism	COG0176	Transaldolase is important for the balance of metabolites in the pentose-phosphate pathway (By similarity)	411469.EUBHAL_00003	CL0036	TIM_barrel	Common phosphate binding-site TIM barrel superfamily	Transaldolase/Fructose-6-phosphate aldolase	PF00923	Bacteria	Firmicutes	Clostridia	Clostridiales	Lachnospiraceae	Blautia	Blautia coccoides	-	-	-	-	-	-	-	-	-	-	-	-	-	-	-	-	-	-	-	-	-	-	-	-
fa700cd7-d2e5-4ccb-8181-070cecf0bb20	member	9	-	-	-	-	-	A0A1C7IC97	-	-	-	-	-	-	-	-	-	-	Bacteria	Firmicutes	Clostridia	Clostridiales	Lachnospiraceae	Blautia	Blautia sp. YL58	-	-	-	-	-	-	-	-	-	-	-	-	-	-	-	-	-	-	-	-	-	-	-	-
fa700cd7-d2e5-4ccb-8181-070cecf0bb20	member	9	-	-	-	-	-	A0A1C7IC97	-	-	-	-	-	-	-	-	-	-	Bacteria	Firmicutes	Clostridia	Clostridiales	Lachnospiraceae	Blautia	unclassified	-	-	-	-	-	-	-	-	-	-	-	-	-	-	-	-	-	-	-	-	-	-	-	-
fa700cd7-d2e5-4ccb-8181-070cecf0bb20	member	9	-	-	-	-	-	A0A1C7ICA4	poorly characterized	Function unknown	08VII	NA	411470.RUMGNA_02491	CL0023	P-loop_NTPase	P-loop containing nucleoside triphosphate hydrolase superfamily	Cytidylate kinase-like family	PF13189	Bacteria	Firmicutes	Clostridia	Clostridiales	Lachnospiraceae	Blautia	Blautia coccoides	-	-	-	-	-	-	-	-	-	-	-	-	-	-	-	-	-	-	-	-	-	-	-	-
fa700cd7-d2e5-4ccb-8181-070cecf0bb20	member	9	-	-	-	-	-	A0A1C7ICA4	-	-	-	-	-	-	-	-	-	-	Bacteria	Firmicutes	Clostridia	Clostridiales	Lachnospiraceae	Blautia	Blautia sp. YL58	-	-	-	-	-	-	-	-	-	-	-	-	-	-	-	-	-	-	-	-	-	-	-	-
fa700cd7-d2e5-4ccb-8181-070cecf0bb20	member	9	-	-	-	-	-	A0A1C7ICA4	-	-	-	-	-	-	-	-	-	-	Bacteria	Firmicutes	Clostridia	Clostridiales	Lachnospiraceae	Blautia	unclassified	-	-	-	-	-	-	-	-	-	-	-	-	-	-	-	-	-	-	-	-	-	-	-	-
fa700cd7-d2e5-4ccb-8181-070cecf0bb20	member	9	-	-	-	-	-	A0A1C7ICC7	cellular processes and signaling	Cell wall/membrane/envelope biogenesis	0NF5Y	peptidase M23	556261.HMPREF0240_03718	CL0105	Hybrid	Barrel sandwich hybrid superfamily	Peptidase family M23	PF01551	Bacteria	Firmicutes	Clostridia	Clostridiales	Lachnospiraceae	Blautia	Blautia sp. YL58	-	-	-	-	-	-	-	-	-	-	-	-	-	-	-	-	-	-	-	-	-	-	-	-
fa700cd7-d2e5-4ccb-8181-070cecf0bb20	member	9	-	-	-	-	-	A0A1C7ICG5	metabolism	Carbohydrate transport and metabolism	05CME	extracellular solute-binding protein family 1	592010.GCWU000182_00805	CL0177	PBP	Periplasmic binding protein clan	Bacterial extracellular solute-binding protein	PF01547	Bacteria	Firmicutes	Clostridia	Clostridiales	Lachnospiraceae	Blautia	Blautia coccoides	-	-	-	-	-	-	-	-	-	-	-	-	-	-	-	-	-	-	-	-	-	-	-	-
fa700cd7-d2e5-4ccb-8181-070cecf0bb20	member	9	-	-	-	-	-	A0A1C7ICG5	-	-	-	-	-	-	-	-	-	-	Bacteria	Firmicutes	Clostridia	Clostridiales	Lachnospiraceae	Blautia	Blautia sp. YL58	-	-	-	-	-	-	-	-	-	-	-	-	-	-	-	-	-	-	-	-	-	-	-	-
fa700cd7-d2e5-4ccb-8181-070cecf0bb20	member	9	-	-	-	-	-	A0A1C7ICG5	-	-	-	-	-	-	-	-	-	-	Bacteria	Firmicutes	Clostridia	Clostridiales	Lachnospiraceae	Blautia	unclassified	-	-	-	-	-	-	-	-	-	-	-	-	-	-	-	-	-	-	-	-	-	-	-	-
fa700cd7-d2e5-4ccb-8181-070cecf0bb20	member	9	-	-	-	-	-	A0A1C7ICM1	metabolism	Carbohydrate transport and metabolism	COG1109	Catalyzes the conversion of glucosamine-6-phosphate to glucosamine-1-phosphate (By similarity)	537007.BLAHAN_04419	unclassified	unclassified	unclassified	Phosphoglucomutase/phosphomannomutase, C-terminal domain	PF00408	Bacteria	Firmicutes	Clostridia	Clostridiales	Lachnospiraceae	Blautia	Blautia coccoides	-	-	-	-	-	-	-	-	-	-	-	-	-	-	-	-	-	-	-	-	-	-	-	-
fa700cd7-d2e5-4ccb-8181-070cecf0bb20	member	9	-	-	-	-	-	A0A1C7ICM1	-	-	-	-	-	-	-	-	-	-	Bacteria	Firmicutes	Clostridia	Clostridiales	Lachnospiraceae	Blautia	Blautia sp. YL58	-	-	-	-	-	-	-	-	-	-	-	-	-	-	-	-	-	-	-	-	-	-	-	-
fa700cd7-d2e5-4ccb-8181-070cecf0bb20	member	9	-	-	-	-	-	A0A1C7ICM1	-	-	-	-	-	-	-	-	-	-	Bacteria	Firmicutes	Clostridia	Clostridiales	Lachnospiraceae	Blautia	unclassified	-	-	-	-	-	-	-	-	-	-	-	-	-	-	-	-	-	-	-	-	-	-	-	-
fa700cd7-d2e5-4ccb-8181-070cecf0bb20	member	9	-	-	-	-	-	A0A1C7ICM2	cellular processes and signaling	Signal transduction mechanisms	05DEH	response regulator	556261.HMPREF0240_02337	CL0304	CheY	CheY-like superfamily	Response regulator receiver domain	PF00072	Bacteria	Firmicutes	Clostridia	Clostridiales	Lachnospiraceae	Blautia	Blautia coccoides	-	-	-	-	-	-	-	-	-	-	-	-	-	-	-	-	-	-	-	-	-	-	-	-
fa700cd7-d2e5-4ccb-8181-070cecf0bb20	member	9	-	-	-	-	-	A0A1C7ICM2	-	-	-	-	-	-	-	-	-	-	Bacteria	Firmicutes	Clostridia	Clostridiales	Lachnospiraceae	Blautia	Blautia sp. YL58	-	-	-	-	-	-	-	-	-	-	-	-	-	-	-	-	-	-	-	-	-	-	-	-
fa700cd7-d2e5-4ccb-8181-070cecf0bb20	member	9	-	-	-	-	-	A0A1C7ICM2	-	-	-	-	-	-	-	-	-	-	Bacteria	Firmicutes	Clostridia	Clostridiales	Lachnospiraceae	Blautia	unclassified	-	-	-	-	-	-	-	-	-	-	-	-	-	-	-	-	-	-	-	-	-	-	-	-
fa700cd7-d2e5-4ccb-8181-070cecf0bb20	member	9	-	-	-	-	-	A0A1C7ICM5	metabolism	Carbohydrate transport and metabolism	COG2721	Dehydratase	411902.CLOBOL_02287	CL0489	SAF	SAF-like beta clip superfamily	SAF domain	PF08666	Bacteria	Firmicutes	Clostridia	Clostridiales	Lachnospiraceae	Blautia	Blautia coccoides	-	-	-	-	-	-	-	-	-	-	-	-	-	-	-	-	-	-	-	-	-	-	-	-
fa700cd7-d2e5-4ccb-8181-070cecf0bb20	member	9	-	-	-	-	-	A0A1C7ICM5	-	-	-	-	-	-	-	-	-	-	Bacteria	Firmicutes	Clostridia	Clostridiales	Lachnospiraceae	Blautia	Blautia sp. YL58	-	-	-	-	-	-	-	-	-	-	-	-	-	-	-	-	-	-	-	-	-	-	-	-
fa700cd7-d2e5-4ccb-8181-070cecf0bb20	member	9	-	-	-	-	-	A0A1C7ICM5	-	-	-	-	-	-	-	-	-	-	Bacteria	Firmicutes	Clostridia	Clostridiales	Lachnospiraceae	Blautia	unclassified	-	-	-	-	-	-	-	-	-	-	-	-	-	-	-	-	-	-	-	-	-	-	-	-
fa700cd7-d2e5-4ccb-8181-070cecf0bb20	member	9	-	-	-	-	-	A0A1C7ICN0	metabolism	Nucleotide transport and metabolism	COG0046	phosphoribosylformylglycinamidine synthase	537007.BLAHAN_06760	unclassified	unclassified	unclassified	Formylglycinamide ribonucleotide amidotransferase linker domain	PF18072	Bacteria	Firmicutes	Clostridia	Clostridiales	Lachnospiraceae	Blautia	Blautia coccoides	-	-	-	-	-	-	-	-	-	-	-	-	-	-	-	-	-	-	-	-	-	-	-	-
fa700cd7-d2e5-4ccb-8181-070cecf0bb20	member	9	-	-	-	-	-	A0A1C7ICN0	-	-	-	-	-	-	-	-	-	-	Bacteria	Firmicutes	Clostridia	Clostridiales	Lachnospiraceae	Blautia	Blautia sp. YL58	-	-	-	-	-	-	-	-	-	-	-	-	-	-	-	-	-	-	-	-	-	-	-	-
fa700cd7-d2e5-4ccb-8181-070cecf0bb20	member	9	-	-	-	-	-	A0A1C7ICN0	-	-	-	-	-	-	-	-	-	-	Bacteria	Firmicutes	Clostridia	Clostridiales	Lachnospiraceae	Blautia	unclassified	-	-	-	-	-	-	-	-	-	-	-	-	-	-	-	-	-	-	-	-	-	-	-	-
fa700cd7-d2e5-4ccb-8181-070cecf0bb20	member	9	-	-	-	-	-	A0A1C7ICP1	information storage and processing	Translation, ribosomal structure and biogenesis	0EU68	Seems to be the binding site for several of the factors involved in protein synthesis and appears to be essential for accurate translation (By similarity)	537007.BLAHAN_06058	unclassified	unclassified	unclassified	Ribosomal protein L7/L12 dimerisation domain	PF16320	Bacteria	Firmicutes	Clostridia	Clostridiales	Lachnospiraceae	Blautia	Blautia coccoides	-	-	-	-	-	-	-	-	-	-	-	-	-	-	-	-	-	-	-	-	-	-	-	-
fa700cd7-d2e5-4ccb-8181-070cecf0bb20	member	9	-	-	-	-	-	A0A1C7ICP1	-	-	-	-	-	-	-	-	-	-	Bacteria	Firmicutes	Clostridia	Clostridiales	Lachnospiraceae	Blautia	Blautia producta	-	-	-	-	-	-	-	-	-	-	-	-	-	-	-	-	-	-	-	-	-	-	-	-
fa700cd7-d2e5-4ccb-8181-070cecf0bb20	member	9	-	-	-	-	-	A0A1C7ICP1	-	-	-	-	-	-	-	-	-	-	Bacteria	Firmicutes	Clostridia	Clostridiales	Lachnospiraceae	Blautia	Blautia sp. AF13-16	-	-	-	-	-	-	-	-	-	-	-	-	-	-	-	-	-	-	-	-	-	-	-	-
fa700cd7-d2e5-4ccb-8181-070cecf0bb20	member	9	-	-	-	-	-	A0A1C7ICP1	-	-	-	-	-	-	-	-	-	-	Bacteria	Firmicutes	Clostridia	Clostridiales	Lachnospiraceae	Blautia	Blautia sp. OF01-4LB	-	-	-	-	-	-	-	-	-	-	-	-	-	-	-	-	-	-	-	-	-	-	-	-
fa700cd7-d2e5-4ccb-8181-070cecf0bb20	member	9	-	-	-	-	-	A0A1C7ICP1	-	-	-	-	-	-	-	-	-	-	Bacteria	Firmicutes	Clostridia	Clostridiales	Lachnospiraceae	Blautia	Blautia sp. YL58	-	-	-	-	-	-	-	-	-	-	-	-	-	-	-	-	-	-	-	-	-	-	-	-
fa700cd7-d2e5-4ccb-8181-070cecf0bb20	member	9	-	-	-	-	-	A0A1C7ICP1	-	-	-	-	-	-	-	-	-	-	Bacteria	Firmicutes	Clostridia	Clostridiales	Lachnospiraceae	Blautia	unclassified	-	-	-	-	-	-	-	-	-	-	-	-	-	-	-	-	-	-	-	-	-	-	-	-
fa700cd7-d2e5-4ccb-8181-070cecf0bb20	member	9	-	-	-	-	-	A0A1C7ICT2	cellular processes and signaling	Intracellular trafficking, secretion, and vesicular transport	0NFK7	PbH1	658086.HMPREF0994_06446	CL0268	Pec_lyase-like	Pectate lyase-like beta helix	Periplasmic copper-binding protein (NosD)	PF05048	Bacteria	Firmicutes	Clostridia	Clostridiales	Lachnospiraceae	Blautia	Blautia coccoides	-	-	-	-	-	-	-	-	-	-	-	-	-	-	-	-	-	-	-	-	-	-	-	-
fa700cd7-d2e5-4ccb-8181-070cecf0bb20	member	9	-	-	-	-	-	A0A1C7ICT2	-	-	-	-	-	-	-	-	-	-	Bacteria	Firmicutes	Clostridia	Clostridiales	Lachnospiraceae	Blautia	Blautia sp. YL58	-	-	-	-	-	-	-	-	-	-	-	-	-	-	-	-	-	-	-	-	-	-	-	-
fa700cd7-d2e5-4ccb-8181-070cecf0bb20	member	9	-	-	-	-	-	A0A1C7ICT2	-	-	-	-	-	-	-	-	-	-	Bacteria	Firmicutes	Clostridia	Clostridiales	Lachnospiraceae	Blautia	unclassified	-	-	-	-	-	-	-	-	-	-	-	-	-	-	-	-	-	-	-	-	-	-	-	-
fa700cd7-d2e5-4ccb-8181-070cecf0bb20	member	9	-	-	-	-	-	A0A1C7ICU1	metabolism	Lipid transport and metabolism	0P6BT	acyl-CoA synthetases (AMP-forming)	411902.CLOBOL_02396	CL0378	ANL	ANL superfamily	AMP-binding enzyme	PF00501	Bacteria	Firmicutes	Clostridia	Clostridiales	Lachnospiraceae	Blautia	Blautia coccoides	-	-	-	-	-	-	-	-	-	-	-	-	-	-	-	-	-	-	-	-	-	-	-	-
fa700cd7-d2e5-4ccb-8181-070cecf0bb20	member	9	-	-	-	-	-	A0A1C7ICU1	-	-	-	-	-	-	-	-	-	-	Bacteria	Firmicutes	Clostridia	Clostridiales	Lachnospiraceae	Blautia	Blautia sp. YL58	-	-	-	-	-	-	-	-	-	-	-	-	-	-	-	-	-	-	-	-	-	-	-	-
fa700cd7-d2e5-4ccb-8181-070cecf0bb20	member	9	-	-	-	-	-	A0A1C7ICU1	-	-	-	-	-	-	-	-	-	-	Bacteria	Firmicutes	Clostridia	Clostridiales	Lachnospiraceae	Blautia	unclassified	-	-	-	-	-	-	-	-	-	-	-	-	-	-	-	-	-	-	-	-	-	-	-	-
fa700cd7-d2e5-4ccb-8181-070cecf0bb20	member	9	-	-	-	-	-	A0A1C7ICX9	information storage and processing	Replication, recombination and repair	COG5377	phage-type endonuclease	411467.BACCAP_04683	CL0236	PDDEXK	PD-(D/E)XK nuclease superfamily	YqaJ-like viral recombinase domain	PF09588	Bacteria	Firmicutes	Clostridia	Clostridiales	Lachnospiraceae	Blautia	Blautia coccoides	-	-	-	-	-	-	-	-	-	-	-	-	-	-	-	-	-	-	-	-	-	-	-	-
fa700cd7-d2e5-4ccb-8181-070cecf0bb20	member	9	-	-	-	-	-	A0A1C7ICX9	-	-	-	-	-	-	-	-	-	-	Bacteria	Firmicutes	Clostridia	Clostridiales	Lachnospiraceae	Blautia	Blautia sp. YL58	-	-	-	-	-	-	-	-	-	-	-	-	-	-	-	-	-	-	-	-	-	-	-	-
fa700cd7-d2e5-4ccb-8181-070cecf0bb20	member	9	-	-	-	-	-	A0A1C7ICX9	-	-	-	-	-	-	-	-	-	-	Bacteria	Firmicutes	Clostridia	Clostridiales	Lachnospiraceae	Blautia	unclassified	-	-	-	-	-	-	-	-	-	-	-	-	-	-	-	-	-	-	-	-	-	-	-	-
fa700cd7-d2e5-4ccb-8181-070cecf0bb20	member	9	-	-	-	-	-	A0A1C7ICZ3	information storage and processing	Translation, ribosomal structure and biogenesis	COG1185	Involved in mRNA degradation. Hydrolyzes single-stranded polyribonucleotides processively in the 3'- to 5'-direction (By similarity)	537007.BLAHAN_06626	CL0007	KH	K-Homology (KH) domain Superfamily	KH domain	PF00013	Bacteria	Firmicutes	Clostridia	Clostridiales	Lachnospiraceae	Blautia	Blautia coccoides	-	-	-	-	-	-	-	-	-	-	-	-	-	-	-	-	-	-	-	-	-	-	-	-
fa700cd7-d2e5-4ccb-8181-070cecf0bb20	member	9	-	-	-	-	-	A0A1C7ICZ3	-	-	-	-	-	-	-	-	-	-	Bacteria	Firmicutes	Clostridia	Clostridiales	Lachnospiraceae	Blautia	Blautia sp. YL58	-	-	-	-	-	-	-	-	-	-	-	-	-	-	-	-	-	-	-	-	-	-	-	-
fa700cd7-d2e5-4ccb-8181-070cecf0bb20	member	9	-	-	-	-	-	A0A1C7ICZ3	-	-	-	-	-	-	-	-	-	-	Bacteria	Firmicutes	Clostridia	Clostridiales	Lachnospiraceae	Blautia	unclassified	-	-	-	-	-	-	-	-	-	-	-	-	-	-	-	-	-	-	-	-	-	-	-	-
fa700cd7-d2e5-4ccb-8181-070cecf0bb20	member	9	-	-	-	-	-	A0A1C7ID15	metabolism	Energy production and conversion	0ENZ1	Na H antiporter	537007.BLAHAN_06306	CL0182	IT	IT (Ion Transporter) superfamily	Citrate transporter	PF03600	Bacteria	Firmicutes	Clostridia	Clostridiales	Lachnospiraceae	Blautia	Blautia coccoides	-	-	-	-	-	-	-	-	-	-	-	-	-	-	-	-	-	-	-	-	-	-	-	-
fa700cd7-d2e5-4ccb-8181-070cecf0bb20	member	9	-	-	-	-	-	A0A1C7ID15	-	-	-	-	-	-	-	-	-	-	Bacteria	Firmicutes	Clostridia	Clostridiales	Lachnospiraceae	Blautia	Blautia sp. YL58	-	-	-	-	-	-	-	-	-	-	-	-	-	-	-	-	-	-	-	-	-	-	-	-
fa700cd7-d2e5-4ccb-8181-070cecf0bb20	member	9	-	-	-	-	-	A0A1C7ID15	-	-	-	-	-	-	-	-	-	-	Bacteria	Firmicutes	Clostridia	Clostridiales	Lachnospiraceae	Blautia	unclassified	-	-	-	-	-	-	-	-	-	-	-	-	-	-	-	-	-	-	-	-	-	-	-	-
fa700cd7-d2e5-4ccb-8181-070cecf0bb20	member	9	-	-	-	-	-	A0A1C7ID20	cellular processes and signaling	Signal transduction mechanisms	05BZU	Histidine kinase	585394.RHOM_13290	CL0025	His_Kinase_A	His Kinase A (phospho-acceptor) domain	His Kinase A (phospho-acceptor) domain	PF00512	Bacteria	Firmicutes	Clostridia	Clostridiales	Lachnospiraceae	Blautia	Blautia coccoides	-	-	-	-	-	-	-	-	-	-	-	-	-	-	-	-	-	-	-	-	-	-	-	-
fa700cd7-d2e5-4ccb-8181-070cecf0bb20	member	9	-	-	-	-	-	A0A1C7ID20	-	-	-	-	-	-	-	-	-	-	Bacteria	Firmicutes	Clostridia	Clostridiales	Lachnospiraceae	Blautia	Blautia sp. YL58	-	-	-	-	-	-	-	-	-	-	-	-	-	-	-	-	-	-	-	-	-	-	-	-
fa700cd7-d2e5-4ccb-8181-070cecf0bb20	member	9	-	-	-	-	-	A0A1C7ID20	-	-	-	-	-	-	-	-	-	-	Bacteria	Firmicutes	Clostridia	Clostridiales	Lachnospiraceae	Blautia	unclassified	-	-	-	-	-	-	-	-	-	-	-	-	-	-	-	-	-	-	-	-	-	-	-	-
fa700cd7-d2e5-4ccb-8181-070cecf0bb20	member	9	-	-	-	-	-	A0A1C7ID67	information storage and processing	Translation, ribosomal structure and biogenesis	COG0290	IF-3 binds to the 30S ribosomal subunit and shifts the equilibrum between 70S ribosomes and their 50S and 30S subunits in favor of the free subunits, thus enhancing the availability of 30S subunits on which protein synthesis initiation begins (By similarity)	537007.BLAHAN_06861	unclassified	unclassified	unclassified	Translation initiation factor IF-3, N-terminal domain	PF05198	Bacteria	Firmicutes	Clostridia	Clostridiales	Lachnospiraceae	Blautia	Blautia coccoides	-	-	-	-	-	-	-	-	-	-	-	-	-	-	-	-	-	-	-	-	-	-	-	-
fa700cd7-d2e5-4ccb-8181-070cecf0bb20	member	9	-	-	-	-	-	A0A1C7ID67	-	-	-	-	-	-	-	-	-	-	Bacteria	Firmicutes	Clostridia	Clostridiales	Lachnospiraceae	Blautia	Blautia sp. YL58	-	-	-	-	-	-	-	-	-	-	-	-	-	-	-	-	-	-	-	-	-	-	-	-
fa700cd7-d2e5-4ccb-8181-070cecf0bb20	member	9	-	-	-	-	-	A0A1C7ID67	-	-	-	-	-	-	-	-	-	-	Bacteria	Firmicutes	Clostridia	Clostridiales	Lachnospiraceae	Blautia	unclassified	-	-	-	-	-	-	-	-	-	-	-	-	-	-	-	-	-	-	-	-	-	-	-	-
fa700cd7-d2e5-4ccb-8181-070cecf0bb20	member	9	-	-	-	-	-	A0A1C7ID86	metabolism	Amino acid transport and metabolism	0ND4X	ornithine carbamoyltransferase	537007.BLAHAN_06003	unclassified	unclassified	unclassified	Aspartate/ornithine carbamoyltransferase, carbamoyl-P binding domain	PF02729	Bacteria	Firmicutes	Clostridia	Clostridiales	Lachnospiraceae	Blautia	Blautia marasmi	-	-	-	-	-	-	-	-	-	-	-	-	-	-	-	-	-	-	-	-	-	-	-	-
fa700cd7-d2e5-4ccb-8181-070cecf0bb20	member	9	-	-	-	-	-	A0A1C7ID92	information storage and processing	Translation, ribosomal structure and biogenesis	0NDNG	lysyl-tRNA synthetase	537007.BLAHAN_06008	CL0040	tRNA_synt_II	Class II aminoacyl-tRNA and Biotin synthetases	tRNA synthetases class II core domain (F)	PF01409	Bacteria	Firmicutes	Clostridia	Clostridiales	Lachnospiraceae	Blautia	Blautia coccoides	-	-	-	-	-	-	-	-	-	-	-	-	-	-	-	-	-	-	-	-	-	-	-	-
fa700cd7-d2e5-4ccb-8181-070cecf0bb20	member	9	-	-	-	-	-	A0A1C7ID92	-	-	-	-	-	-	-	-	-	-	Bacteria	Firmicutes	Clostridia	Clostridiales	Lachnospiraceae	Blautia	Blautia sp. YL58	-	-	-	-	-	-	-	-	-	-	-	-	-	-	-	-	-	-	-	-	-	-	-	-
fa700cd7-d2e5-4ccb-8181-070cecf0bb20	member	9	-	-	-	-	-	A0A1C7ID92	-	-	-	-	-	-	-	-	-	-	Bacteria	Firmicutes	Clostridia	Clostridiales	Lachnospiraceae	Blautia	unclassified	-	-	-	-	-	-	-	-	-	-	-	-	-	-	-	-	-	-	-	-	-	-	-	-
fa700cd7-d2e5-4ccb-8181-070cecf0bb20	member	9	-	-	-	-	-	A0A1C7IDB7	information storage and processing	Transcription	0ESER	Necessary for efficient RNA polymerase transcription elongation past template-encoded arresting sites. The arresting sites in DNA have the property of trapping a certain fraction of elongating RNA polymerases that pass through, resulting in locked ternary complexes. Cleavage of the nascent transcript by cleavage factors such as GreA or GreB allows the resumption of elongation from the new 3'termi…	537007.BLAHAN_06007	CL0487	FKBP	FKBP-like superfamily	Transcription elongation factor, GreA/GreB, C-term	PF01272	Bacteria	Firmicutes	Clostridia	Clostridiales	Lachnospiraceae	Blautia	Blautia coccoides	-	-	-	-	-	-	-	-	-	-	-	-	-	-	-	-	-	-	-	-	-	-	-	-
fa700cd7-d2e5-4ccb-8181-070cecf0bb20	member	9	-	-	-	-	-	A0A1C7IDB7	-	-	-	-	-	-	-	-	-	-	Bacteria	Firmicutes	Clostridia	Clostridiales	Lachnospiraceae	Blautia	Blautia sp. YL58	-	-	-	-	-	-	-	-	-	-	-	-	-	-	-	-	-	-	-	-	-	-	-	-
fa700cd7-d2e5-4ccb-8181-070cecf0bb20	member	9	-	-	-	-	-	A0A1C7IDB7	-	-	-	-	-	-	-	-	-	-	Bacteria	Firmicutes	Clostridia	Clostridiales	Lachnospiraceae	Blautia	unclassified	-	-	-	-	-	-	-	-	-	-	-	-	-	-	-	-	-	-	-	-	-	-	-	-
fa700cd7-d2e5-4ccb-8181-070cecf0bb20	member	9	-	-	-	-	-	A0A1C7IDF3	cellular processes and signaling	Posttranslational modification, protein turnover, chaperones	0ND4R	ATP-dependent clp protease, ATP-binding subunit	537007.BLAHAN_06212	CL0023	P-loop_NTPase	P-loop containing nucleoside triphosphate hydrolase superfamily	Magnesium chelatase, subunit ChlI	PF01078	Bacteria	Firmicutes	Clostridia	Clostridiales	Lachnospiraceae	Blautia	Blautia coccoides	-	-	-	-	-	-	-	-	-	-	-	-	-	-	-	-	-	-	-	-	-	-	-	-
fa700cd7-d2e5-4ccb-8181-070cecf0bb20	member	9	-	-	-	-	-	A0A1C7IDF3	-	-	-	-	-	-	-	-	-	-	Bacteria	Firmicutes	Clostridia	Clostridiales	Lachnospiraceae	Blautia	Blautia sp. YL58	-	-	-	-	-	-	-	-	-	-	-	-	-	-	-	-	-	-	-	-	-	-	-	-
fa700cd7-d2e5-4ccb-8181-070cecf0bb20	member	9	-	-	-	-	-	A0A1C7IDF3	-	-	-	-	-	-	-	-	-	-	Bacteria	Firmicutes	Clostridia	Clostridiales	Lachnospiraceae	Blautia	unclassified	-	-	-	-	-	-	-	-	-	-	-	-	-	-	-	-	-	-	-	-	-	-	-	-
fa700cd7-d2e5-4ccb-8181-070cecf0bb20	member	9	-	-	-	-	-	A0A1C7IDF4	poorly characterized	Function unknown	05WIC	NA	537007.BLAHAN_06153	unclassified	unclassified	unclassified	unclassified	unclassified	Bacteria	Firmicutes	Clostridia	Clostridiales	Lachnospiraceae	Blautia	Blautia coccoides	-	-	-	-	-	-	-	-	-	-	-	-	-	-	-	-	-	-	-	-	-	-	-	-
fa700cd7-d2e5-4ccb-8181-070cecf0bb20	member	9	-	-	-	-	-	A0A1C7IDF4	-	-	-	-	-	-	-	-	-	-	Bacteria	Firmicutes	Clostridia	Clostridiales	Lachnospiraceae	Blautia	Blautia sp. YL58	-	-	-	-	-	-	-	-	-	-	-	-	-	-	-	-	-	-	-	-	-	-	-	-
fa700cd7-d2e5-4ccb-8181-070cecf0bb20	member	9	-	-	-	-	-	A0A1C7IDF4	-	-	-	-	-	-	-	-	-	-	Bacteria	Firmicutes	Clostridia	Clostridiales	Lachnospiraceae	Blautia	unclassified	-	-	-	-	-	-	-	-	-	-	-	-	-	-	-	-	-	-	-	-	-	-	-	-
fa700cd7-d2e5-4ccb-8181-070cecf0bb20	member	9	-	-	-	-	-	A0A1C7IDG0	information storage and processing	Translation, ribosomal structure and biogenesis	0NI2N	Binds to 23S rRNA. Forms part of two intersubunit bridges in the 70S ribosome (By similarity)	457421.CBFG_05901	unclassified	unclassified	unclassified	Ribosomal protein L14p/L23e	PF00238	Bacteria	Firmicutes	Clostridia	Clostridiales	Lachnospiraceae	Blautia	Blautia coccoides	-	-	-	-	-	-	-	-	-	-	-	-	-	-	-	-	-	-	-	-	-	-	-	-
fa700cd7-d2e5-4ccb-8181-070cecf0bb20	member	9	-	-	-	-	-	A0A1C7IDG0	-	-	-	-	-	-	-	-	-	-	Bacteria	Firmicutes	Clostridia	Clostridiales	Lachnospiraceae	Blautia	Blautia producta	-	-	-	-	-	-	-	-	-	-	-	-	-	-	-	-	-	-	-	-	-	-	-	-
fa700cd7-d2e5-4ccb-8181-070cecf0bb20	member	9	-	-	-	-	-	A0A1C7IDG0	-	-	-	-	-	-	-	-	-	-	Bacteria	Firmicutes	Clostridia	Clostridiales	Lachnospiraceae	Blautia	Blautia sp. YL58	-	-	-	-	-	-	-	-	-	-	-	-	-	-	-	-	-	-	-	-	-	-	-	-
fa700cd7-d2e5-4ccb-8181-070cecf0bb20	member	9	-	-	-	-	-	A0A1C7IDG0	-	-	-	-	-	-	-	-	-	-	Bacteria	Firmicutes	Clostridia	Clostridiales	Lachnospiraceae	Blautia	unclassified	-	-	-	-	-	-	-	-	-	-	-	-	-	-	-	-	-	-	-	-	-	-	-	-
fa700cd7-d2e5-4ccb-8181-070cecf0bb20	member	9	-	-	-	-	-	A0A1C7IDG7	poorly characterized	Function unknown	0NDHZ	Abc transporter, ATP-binding protein	537007.BLAHAN_06677	CL0023	P-loop_NTPase	P-loop containing nucleoside triphosphate hydrolase superfamily	50S ribosome-binding GTPase	PF01926	Bacteria	Firmicutes	Clostridia	Clostridiales	Lachnospiraceae	Blautia	Blautia coccoides	-	-	-	-	-	-	-	-	-	-	-	-	-	-	-	-	-	-	-	-	-	-	-	-
fa700cd7-d2e5-4ccb-8181-070cecf0bb20	member	9	-	-	-	-	-	A0A1C7IDG7	-	-	-	-	-	-	-	-	-	-	Bacteria	Firmicutes	Clostridia	Clostridiales	Lachnospiraceae	Blautia	Blautia sp. YL58	-	-	-	-	-	-	-	-	-	-	-	-	-	-	-	-	-	-	-	-	-	-	-	-
fa700cd7-d2e5-4ccb-8181-070cecf0bb20	member	9	-	-	-	-	-	A0A1C7IDG7	-	-	-	-	-	-	-	-	-	-	Bacteria	Firmicutes	Clostridia	Clostridiales	Lachnospiraceae	Blautia	unclassified	-	-	-	-	-	-	-	-	-	-	-	-	-	-	-	-	-	-	-	-	-	-	-	-
fa700cd7-d2e5-4ccb-8181-070cecf0bb20	member	9	-	-	-	-	-	A0A1C7IDG9	metabolism	Amino acid transport and metabolism	COG1104	cysteine desulfurase	537007.BLAHAN_06172	CL0061	PLP_aminotran	PLP dependent aminotransferase superfamily	Beta-eliminating lyase	PF01212	Bacteria	Firmicutes	Clostridia	Clostridiales	Lachnospiraceae	Blautia	Blautia coccoides	-	-	-	-	-	-	-	-	-	-	-	-	-	-	-	-	-	-	-	-	-	-	-	-
fa700cd7-d2e5-4ccb-8181-070cecf0bb20	member	9	-	-	-	-	-	A0A1C7IDG9	-	-	-	-	-	-	-	-	-	-	Bacteria	Firmicutes	Clostridia	Clostridiales	Lachnospiraceae	Blautia	Blautia sp. YL58	-	-	-	-	-	-	-	-	-	-	-	-	-	-	-	-	-	-	-	-	-	-	-	-
fa700cd7-d2e5-4ccb-8181-070cecf0bb20	member	9	-	-	-	-	-	A0A1C7IDG9	-	-	-	-	-	-	-	-	-	-	Bacteria	Firmicutes	Clostridia	Clostridiales	Lachnospiraceae	Blautia	unclassified	-	-	-	-	-	-	-	-	-	-	-	-	-	-	-	-	-	-	-	-	-	-	-	-
fa700cd7-d2e5-4ccb-8181-070cecf0bb20	member	9	-	-	-	-	-	A0A1C7IDM2	metabolism	Nucleotide transport and metabolism	0ENW6	Catalyzes the conversion of inosine 5'-phosphate (IMP) to xanthosine 5'-phosphate (XMP), the first committed and rate- limiting step in the de novo synthesis of guanine nucleotides, and therefore plays an important role in the regulation of cell growth (By similarity)	610130.Closa_1009	CL0036	TIM_barrel	Common phosphate binding-site TIM barrel superfamily	FMN-dependent dehydrogenase	PF01070	Bacteria	Firmicutes	Clostridia	Clostridiales	Lachnospiraceae	Blautia	Blautia coccoides	-	-	-	-	-	-	-	-	-	-	-	-	-	-	-	-	-	-	-	-	-	-	-	-
fa700cd7-d2e5-4ccb-8181-070cecf0bb20	member	9	-	-	-	-	-	A0A1C7IDM2	-	-	-	-	-	-	-	-	-	-	Bacteria	Firmicutes	Clostridia	Clostridiales	Lachnospiraceae	Blautia	Blautia sp. YL58	-	-	-	-	-	-	-	-	-	-	-	-	-	-	-	-	-	-	-	-	-	-	-	-
fa700cd7-d2e5-4ccb-8181-070cecf0bb20	member	9	-	-	-	-	-	A0A1C7IDM2	-	-	-	-	-	-	-	-	-	-	Bacteria	Firmicutes	Clostridia	Clostridiales	Lachnospiraceae	Blautia	unclassified	-	-	-	-	-	-	-	-	-	-	-	-	-	-	-	-	-	-	-	-	-	-	-	-
fa700cd7-d2e5-4ccb-8181-070cecf0bb20	member	9	-	-	-	-	-	A0A1C7IDQ9	information storage and processing	Translation, ribosomal structure and biogenesis	0ENZP	Catalyzes the attachment of serine to tRNA(Ser). Is also able to aminoacylate tRNA(Sec) with serine, to form the misacylated tRNA L-seryl-tRNA(Sec), which will be further converted into selenocysteinyl-tRNA(Sec) (By similarity)	657323.CK1_27940	CL0040	tRNA_synt_II	Class II aminoacyl-tRNA and Biotin synthetases	tRNA synthetase class II core domain (G, H, P, S and T)	PF00587	Bacteria	Firmicutes	Clostridia	Clostridiales	Lachnospiraceae	Blautia	Blautia coccoides	-	-	-	-	-	-	-	-	-	-	-	-	-	-	-	-	-	-	-	-	-	-	-	-
fa700cd7-d2e5-4ccb-8181-070cecf0bb20	member	9	-	-	-	-	-	A0A1C7IDQ9	-	-	-	-	-	-	-	-	-	-	Bacteria	Firmicutes	Clostridia	Clostridiales	Lachnospiraceae	Blautia	Blautia sp. YL58	-	-	-	-	-	-	-	-	-	-	-	-	-	-	-	-	-	-	-	-	-	-	-	-
fa700cd7-d2e5-4ccb-8181-070cecf0bb20	member	9	-	-	-	-	-	A0A1C7IDQ9	-	-	-	-	-	-	-	-	-	-	Bacteria	Firmicutes	Clostridia	Clostridiales	Lachnospiraceae	Blautia	unclassified	-	-	-	-	-	-	-	-	-	-	-	-	-	-	-	-	-	-	-	-	-	-	-	-
fa700cd7-d2e5-4ccb-8181-070cecf0bb20	member	9	-	-	-	-	-	A0A1C7IDR8	metabolism	Carbohydrate transport and metabolism	COG2721	Dehydratase	658655.HMPREF0988_02821	CL0489	SAF	SAF-like beta clip superfamily	SAF domain	PF08666	Bacteria	Firmicutes	Clostridia	Clostridiales	Lachnospiraceae	Blautia	Blautia coccoides	-	-	-	-	-	-	-	-	-	-	-	-	-	-	-	-	-	-	-	-	-	-	-	-
fa700cd7-d2e5-4ccb-8181-070cecf0bb20	member	9	-	-	-	-	-	A0A1C7IDR8	-	-	-	-	-	-	-	-	-	-	Bacteria	Firmicutes	Clostridia	Clostridiales	Lachnospiraceae	Blautia	Blautia sp. YL58	-	-	-	-	-	-	-	-	-	-	-	-	-	-	-	-	-	-	-	-	-	-	-	-
fa700cd7-d2e5-4ccb-8181-070cecf0bb20	member	9	-	-	-	-	-	A0A1C7IDR8	-	-	-	-	-	-	-	-	-	-	Bacteria	Firmicutes	Clostridia	Clostridiales	Lachnospiraceae	Blautia	unclassified	-	-	-	-	-	-	-	-	-	-	-	-	-	-	-	-	-	-	-	-	-	-	-	-
fa700cd7-d2e5-4ccb-8181-070cecf0bb20	member	9	-	-	-	-	-	A0A1C7IDS9	poorly characterized	Function unknown	COG2258	mosc domain containing protein	657314.CK5_01210	unclassified	unclassified	unclassified	MOSC domain	PF03473	Bacteria	Firmicutes	Clostridia	Clostridiales	Lachnospiraceae	Blautia	Blautia coccoides	-	-	-	-	-	-	-	-	-	-	-	-	-	-	-	-	-	-	-	-	-	-	-	-
fa700cd7-d2e5-4ccb-8181-070cecf0bb20	member	9	-	-	-	-	-	A0A1C7IDS9	-	-	-	-	-	-	-	-	-	-	Bacteria	Firmicutes	Clostridia	Clostridiales	Lachnospiraceae	Blautia	Blautia sp. YL58	-	-	-	-	-	-	-	-	-	-	-	-	-	-	-	-	-	-	-	-	-	-	-	-
fa700cd7-d2e5-4ccb-8181-070cecf0bb20	member	9	-	-	-	-	-	A0A1C7IDS9	-	-	-	-	-	-	-	-	-	-	Bacteria	Firmicutes	Clostridia	Clostridiales	Lachnospiraceae	Blautia	unclassified	-	-	-	-	-	-	-	-	-	-	-	-	-	-	-	-	-	-	-	-	-	-	-	-
fa700cd7-d2e5-4ccb-8181-070cecf0bb20	member	9	-	-	-	-	-	A0A1C7IDT2	poorly characterized	Function unknown	COG5012	cobalamin b12-binding domain protein	657323.CK1_05550	unclassified	unclassified	unclassified	B12 binding domain	PF02607	Bacteria	Firmicutes	Clostridia	Clostridiales	Lachnospiraceae	Blautia	Blautia coccoides	-	-	-	-	-	-	-	-	-	-	-	-	-	-	-	-	-	-	-	-	-	-	-	-
fa700cd7-d2e5-4ccb-8181-070cecf0bb20	member	9	-	-	-	-	-	A0A1C7IDT2	-	-	-	-	-	-	-	-	-	-	Bacteria	Firmicutes	Clostridia	Clostridiales	Lachnospiraceae	Blautia	Blautia sp. YL58	-	-	-	-	-	-	-	-	-	-	-	-	-	-	-	-	-	-	-	-	-	-	-	-
fa700cd7-d2e5-4ccb-8181-070cecf0bb20	member	9	-	-	-	-	-	A0A1C7IDT2	-	-	-	-	-	-	-	-	-	-	Bacteria	Firmicutes	Clostridia	Clostridiales	Lachnospiraceae	Blautia	unclassified	-	-	-	-	-	-	-	-	-	-	-	-	-	-	-	-	-	-	-	-	-	-	-	-
fa700cd7-d2e5-4ccb-8181-070cecf0bb20	member	9	-	-	-	-	-	A0A1C7IDU3	metabolism	Carbohydrate transport and metabolism	08IUN	Phosphorylase is an important allosteric enzyme in carbohydrate metabolism. Enzymes from different sources differ in their regulatory mechanisms and in their natural substrates. However, all known phosphorylases share catalytic and structural properties (By similarity)	478749.BRYFOR_08453	CL0113	GT-B	Glycosyl transferase clan GT-B	Carbohydrate phosphorylase	PF00343	Bacteria	Firmicutes	Clostridia	Clostridiales	Lachnospiraceae	Blautia	Blautia coccoides	-	-	-	-	-	-	-	-	-	-	-	-	-	-	-	-	-	-	-	-	-	-	-	-
fa700cd7-d2e5-4ccb-8181-070cecf0bb20	member	9	-	-	-	-	-	A0A1C7IDU3	-	-	-	-	-	-	-	-	-	-	Bacteria	Firmicutes	Clostridia	Clostridiales	Lachnospiraceae	Blautia	Blautia sp. YL58	-	-	-	-	-	-	-	-	-	-	-	-	-	-	-	-	-	-	-	-	-	-	-	-
fa700cd7-d2e5-4ccb-8181-070cecf0bb20	member	9	-	-	-	-	-	A0A1C7IDU3	-	-	-	-	-	-	-	-	-	-	Bacteria	Firmicutes	Clostridia	Clostridiales	Lachnospiraceae	Blautia	unclassified	-	-	-	-	-	-	-	-	-	-	-	-	-	-	-	-	-	-	-	-	-	-	-	-
fa700cd7-d2e5-4ccb-8181-070cecf0bb20	member	9	-	-	-	-	-	A0A1C7IDX3	information storage and processing	Replication, recombination and repair	COG0187	DNA gyrase negatively supercoils closed circular double- stranded DNA in an ATP-dependent manner and also catalyzes the interconversion of other topological isomers of double-stranded DNA rings, including catenanes and knotted rings (By similarity)	537007.BLAHAN_05896	CL0413	Toprim-like	Toprim domain	Toprim domain	PF01751	Bacteria	Firmicutes	Clostridia	Clostridiales	Lachnospiraceae	Blautia	Blautia coccoides	-	-	-	-	-	-	-	-	-	-	-	-	-	-	-	-	-	-	-	-	-	-	-	-
fa700cd7-d2e5-4ccb-8181-070cecf0bb20	member	9	-	-	-	-	-	A0A1C7IDX3	-	-	-	-	-	-	-	-	-	-	Bacteria	Firmicutes	Clostridia	Clostridiales	Lachnospiraceae	Blautia	Blautia sp. YL58	-	-	-	-	-	-	-	-	-	-	-	-	-	-	-	-	-	-	-	-	-	-	-	-
fa700cd7-d2e5-4ccb-8181-070cecf0bb20	member	9	-	-	-	-	-	A0A1C7IDX3	-	-	-	-	-	-	-	-	-	-	Bacteria	Firmicutes	Clostridia	Clostridiales	Lachnospiraceae	Blautia	unclassified	-	-	-	-	-	-	-	-	-	-	-	-	-	-	-	-	-	-	-	-	-	-	-	-
fa700cd7-d2e5-4ccb-8181-070cecf0bb20	member	9	-	-	-	-	-	A0A1C7IDZ3	metabolism	Energy production and conversion	COG1951	fumarate	478749.BRYFOR_06338	unclassified	unclassified	unclassified	Fumarate hydratase (Fumerase)	PF05681	Bacteria	Firmicutes	Clostridia	Clostridiales	Lachnospiraceae	Blautia	Blautia coccoides	-	-	-	-	-	-	-	-	-	-	-	-	-	-	-	-	-	-	-	-	-	-	-	-
fa700cd7-d2e5-4ccb-8181-070cecf0bb20	member	9	-	-	-	-	-	A0A1C7IDZ3	-	-	-	-	-	-	-	-	-	-	Bacteria	Firmicutes	Clostridia	Clostridiales	Lachnospiraceae	Blautia	Blautia sp. YL58	-	-	-	-	-	-	-	-	-	-	-	-	-	-	-	-	-	-	-	-	-	-	-	-
fa700cd7-d2e5-4ccb-8181-070cecf0bb20	member	9	-	-	-	-	-	A0A1C7IDZ3	-	-	-	-	-	-	-	-	-	-	Bacteria	Firmicutes	Clostridia	Clostridiales	Lachnospiraceae	Blautia	unclassified	-	-	-	-	-	-	-	-	-	-	-	-	-	-	-	-	-	-	-	-	-	-	-	-
fa700cd7-d2e5-4ccb-8181-070cecf0bb20	member	9	-	-	-	-	-	A0A1C7IDZ5	metabolism	Amino acid transport and metabolism	00BEH	Dihydroxy-acid dehydratase	411903.COLAER_00804	unclassified	unclassified	unclassified	Dehydratase family	PF00920	Bacteria	Firmicutes	Clostridia	Clostridiales	Lachnospiraceae	Blautia	Blautia coccoides	-	-	-	-	-	-	-	-	-	-	-	-	-	-	-	-	-	-	-	-	-	-	-	-
fa700cd7-d2e5-4ccb-8181-070cecf0bb20	member	9	-	-	-	-	-	A0A1C7IDZ5	-	-	-	-	-	-	-	-	-	-	Bacteria	Firmicutes	Clostridia	Clostridiales	Lachnospiraceae	Blautia	Blautia sp. YL58	-	-	-	-	-	-	-	-	-	-	-	-	-	-	-	-	-	-	-	-	-	-	-	-
fa700cd7-d2e5-4ccb-8181-070cecf0bb20	member	9	-	-	-	-	-	A0A1C7IDZ5	-	-	-	-	-	-	-	-	-	-	Bacteria	Firmicutes	Clostridia	Clostridiales	Lachnospiraceae	Blautia	unclassified	-	-	-	-	-	-	-	-	-	-	-	-	-	-	-	-	-	-	-	-	-	-	-	-
fa700cd7-d2e5-4ccb-8181-070cecf0bb20	member	9	-	-	-	-	-	A0A1C7IE06	metabolism	Amino acid transport and metabolism	COG0834	(ABC) transporter	658086.HMPREF0994_04725	CL0160	Methionine_synt	Cobalamin-independent synthase	Uroporphyrinogen decarboxylase (URO-D)	PF01208	Bacteria	Firmicutes	Clostridia	Clostridiales	Lachnospiraceae	Blautia	Blautia coccoides	-	-	-	-	-	-	-	-	-	-	-	-	-	-	-	-	-	-	-	-	-	-	-	-
fa700cd7-d2e5-4ccb-8181-070cecf0bb20	member	9	-	-	-	-	-	A0A1C7IE06	-	-	-	-	-	-	-	-	-	-	Bacteria	Firmicutes	Clostridia	Clostridiales	Lachnospiraceae	Blautia	Blautia sp. YL58	-	-	-	-	-	-	-	-	-	-	-	-	-	-	-	-	-	-	-	-	-	-	-	-
fa700cd7-d2e5-4ccb-8181-070cecf0bb20	member	9	-	-	-	-	-	A0A1C7IE06	-	-	-	-	-	-	-	-	-	-	Bacteria	Firmicutes	Clostridia	Clostridiales	Lachnospiraceae	Blautia	unclassified	-	-	-	-	-	-	-	-	-	-	-	-	-	-	-	-	-	-	-	-	-	-	-	-
fa700cd7-d2e5-4ccb-8181-070cecf0bb20	member	9	-	-	-	-	-	A0A1C7IE16	metabolism	Energy production and conversion	05C26	Dehydrogenase	697281.Mahau_2736	CL0099	ALDH-like	ALDH-like superfamily	Aldehyde dehydrogenase family	PF00171	Bacteria	Firmicutes	Clostridia	Clostridiales	Lachnospiraceae	Blautia	Blautia coccoides	-	-	-	-	-	-	-	-	-	-	-	-	-	-	-	-	-	-	-	-	-	-	-	-
fa700cd7-d2e5-4ccb-8181-070cecf0bb20	member	9	-	-	-	-	-	A0A1C7IE16	-	-	-	-	-	-	-	-	-	-	Bacteria	Firmicutes	Clostridia	Clostridiales	Lachnospiraceae	Blautia	Blautia sp. YL58	-	-	-	-	-	-	-	-	-	-	-	-	-	-	-	-	-	-	-	-	-	-	-	-
fa700cd7-d2e5-4ccb-8181-070cecf0bb20	member	9	-	-	-	-	-	A0A1C7IE16	-	-	-	-	-	-	-	-	-	-	Bacteria	Firmicutes	Clostridia	Clostridiales	Lachnospiraceae	Blautia	unclassified	-	-	-	-	-	-	-	-	-	-	-	-	-	-	-	-	-	-	-	-	-	-	-	-
fa700cd7-d2e5-4ccb-8181-070cecf0bb20	member	9	-	-	-	-	-	A0A1C7IE39	information storage and processing	Translation, ribosomal structure and biogenesis	COG0017	asparaginyl-tRNA synthetase	657323.CK1_16930	CL0021	OB	OB fold	OB-fold nucleic acid binding domain	PF01336	Bacteria	Firmicutes	Clostridia	Clostridiales	Lachnospiraceae	Blautia	Blautia coccoides	-	-	-	-	-	-	-	-	-	-	-	-	-	-	-	-	-	-	-	-	-	-	-	-
fa700cd7-d2e5-4ccb-8181-070cecf0bb20	member	9	-	-	-	-	-	A0A1C7IE39	-	-	-	-	-	-	-	-	-	-	Bacteria	Firmicutes	Clostridia	Clostridiales	Lachnospiraceae	Blautia	Blautia sp. YL58	-	-	-	-	-	-	-	-	-	-	-	-	-	-	-	-	-	-	-	-	-	-	-	-
fa700cd7-d2e5-4ccb-8181-070cecf0bb20	member	9	-	-	-	-	-	A0A1C7IE39	-	-	-	-	-	-	-	-	-	-	Bacteria	Firmicutes	Clostridia	Clostridiales	Lachnospiraceae	Blautia	unclassified	-	-	-	-	-	-	-	-	-	-	-	-	-	-	-	-	-	-	-	-	-	-	-	-
fa700cd7-d2e5-4ccb-8181-070cecf0bb20	member	9	-	-	-	-	-	A0A1C7IE74	poorly characterized	Function unknown	0EP6R	cobw p47k family protein	537007.BLAHAN_07064	CL0023	P-loop_NTPase	P-loop containing nucleoside triphosphate hydrolase superfamily	CobW/HypB/UreG, nucleotide-binding domain	PF02492	Bacteria	Firmicutes	Clostridia	Clostridiales	Lachnospiraceae	Blautia	Blautia coccoides	-	-	-	-	-	-	-	-	-	-	-	-	-	-	-	-	-	-	-	-	-	-	-	-
fa700cd7-d2e5-4ccb-8181-070cecf0bb20	member	9	-	-	-	-	-	A0A1C7IE74	-	-	-	-	-	-	-	-	-	-	Bacteria	Firmicutes	Clostridia	Clostridiales	Lachnospiraceae	Blautia	Blautia sp. YL58	-	-	-	-	-	-	-	-	-	-	-	-	-	-	-	-	-	-	-	-	-	-	-	-
fa700cd7-d2e5-4ccb-8181-070cecf0bb20	member	9	-	-	-	-	-	A0A1C7IE74	-	-	-	-	-	-	-	-	-	-	Bacteria	Firmicutes	Clostridia	Clostridiales	Lachnospiraceae	Blautia	unclassified	-	-	-	-	-	-	-	-	-	-	-	-	-	-	-	-	-	-	-	-	-	-	-	-
fa700cd7-d2e5-4ccb-8181-070cecf0bb20	member	9	-	-	-	-	-	A0A1C7IE75	poorly characterized	Function unknown	075FJ	NA	658086.HMPREF0994_05294	unclassified	unclassified	unclassified	unclassified	unclassified	Bacteria	Firmicutes	Clostridia	Clostridiales	Lachnospiraceae	Blautia	Blautia coccoides	-	-	-	-	-	-	-	-	-	-	-	-	-	-	-	-	-	-	-	-	-	-	-	-
fa700cd7-d2e5-4ccb-8181-070cecf0bb20	member	9	-	-	-	-	-	A0A1C7IE75	-	-	-	-	-	-	-	-	-	-	Bacteria	Firmicutes	Clostridia	Clostridiales	Lachnospiraceae	Blautia	Blautia sp. YL58	-	-	-	-	-	-	-	-	-	-	-	-	-	-	-	-	-	-	-	-	-	-	-	-
fa700cd7-d2e5-4ccb-8181-070cecf0bb20	member	9	-	-	-	-	-	A0A1C7IE75	-	-	-	-	-	-	-	-	-	-	Bacteria	Firmicutes	Clostridia	Clostridiales	Lachnospiraceae	Blautia	unclassified	-	-	-	-	-	-	-	-	-	-	-	-	-	-	-	-	-	-	-	-	-	-	-	-
fa700cd7-d2e5-4ccb-8181-070cecf0bb20	member	9	-	-	-	-	-	A0A1C7IE88	metabolism	Amino acid transport and metabolism	0NDBM	carbamate kinase	717962.CC1_06260	unclassified	unclassified	unclassified	Amino acid kinase family	PF00696	Bacteria	Firmicutes	Clostridia	Clostridiales	Lachnospiraceae	Blautia	Blautia coccoides	-	-	-	-	-	-	-	-	-	-	-	-	-	-	-	-	-	-	-	-	-	-	-	-
fa700cd7-d2e5-4ccb-8181-070cecf0bb20	member	9	-	-	-	-	-	A0A1C7IE88	-	-	-	-	-	-	-	-	-	-	Bacteria	Firmicutes	Clostridia	Clostridiales	Lachnospiraceae	Blautia	Blautia sp. YL58	-	-	-	-	-	-	-	-	-	-	-	-	-	-	-	-	-	-	-	-	-	-	-	-
fa700cd7-d2e5-4ccb-8181-070cecf0bb20	member	9	-	-	-	-	-	A0A1C7IE88	-	-	-	-	-	-	-	-	-	-	Bacteria	Firmicutes	Clostridia	Clostridiales	Lachnospiraceae	Blautia	unclassified	-	-	-	-	-	-	-	-	-	-	-	-	-	-	-	-	-	-	-	-	-	-	-	-
fa700cd7-d2e5-4ccb-8181-070cecf0bb20	member	9	-	-	-	-	-	A0A1C7IEC6	metabolism	Carbohydrate transport and metabolism	0ND4N	General (non sugar-specific) component of the phosphoenolpyruvate-dependent sugar phosphotransferase system (sugar PTS). This major carbohydrate active-transport system catalyzes the phosphorylation of incoming sugar substrates concomitantly with their translocation across the cell membrane. Enzyme I transfers the phosphoryl group from phosphoenolpyruvate (PEP) to the phosphoryl carrier protein (…	717962.CC1_13380	CL0364	Leu-IlvD	LeuD/IlvD-like	PEP-utilising enzyme, mobile domain	PF00391	Bacteria	Firmicutes	Clostridia	Clostridiales	Lachnospiraceae	Blautia	Blautia coccoides	-	-	-	-	-	-	-	-	-	-	-	-	-	-	-	-	-	-	-	-	-	-	-	-
fa700cd7-d2e5-4ccb-8181-070cecf0bb20	member	9	-	-	-	-	-	A0A1C7IEC6	-	-	-	-	-	-	-	-	-	-	Bacteria	Firmicutes	Clostridia	Clostridiales	Lachnospiraceae	Blautia	Blautia sp. YL58	-	-	-	-	-	-	-	-	-	-	-	-	-	-	-	-	-	-	-	-	-	-	-	-
fa700cd7-d2e5-4ccb-8181-070cecf0bb20	member	9	-	-	-	-	-	A0A1C7IEC6	-	-	-	-	-	-	-	-	-	-	Bacteria	Firmicutes	Clostridia	Clostridiales	Lachnospiraceae	Blautia	unclassified	-	-	-	-	-	-	-	-	-	-	-	-	-	-	-	-	-	-	-	-	-	-	-	-
fa700cd7-d2e5-4ccb-8181-070cecf0bb20	member	9	-	-	-	-	-	A0A1C7IEF9	cellular processes and signaling	Signal transduction mechanisms	COG0515	Serine Threonine protein kinase	411460.RUMTOR_02262	CL0020	TPR	Tetratrico peptide repeat superfamily	Tetratricopeptide repeat	PF07719	Bacteria	Firmicutes	Clostridia	Clostridiales	Lachnospiraceae	Blautia	Blautia coccoides	-	-	-	-	-	-	-	-	-	-	-	-	-	-	-	-	-	-	-	-	-	-	-	-
fa700cd7-d2e5-4ccb-8181-070cecf0bb20	member	9	-	-	-	-	-	A0A1C7IEF9	-	-	-	-	-	-	-	-	-	-	Bacteria	Firmicutes	Clostridia	Clostridiales	Lachnospiraceae	Blautia	Blautia sp. YL58	-	-	-	-	-	-	-	-	-	-	-	-	-	-	-	-	-	-	-	-	-	-	-	-
fa700cd7-d2e5-4ccb-8181-070cecf0bb20	member	9	-	-	-	-	-	A0A1C7IEF9	-	-	-	-	-	-	-	-	-	-	Bacteria	Firmicutes	Clostridia	Clostridiales	Lachnospiraceae	Blautia	unclassified	-	-	-	-	-	-	-	-	-	-	-	-	-	-	-	-	-	-	-	-	-	-	-	-
fa700cd7-d2e5-4ccb-8181-070cecf0bb20	member	9	-	-	-	-	-	A0A1C7IEH6	cellular processes and signaling	Intracellular trafficking, secretion, and vesicular transport	COG0653	Part of the Sec protein translocase complex. Interacts with the SecYEG preprotein conducting channel. Has a central role in coupling the hydrolysis of ATP to the transfer of proteins into and across the cell membrane, serving	537007.BLAHAN_06301	unclassified	unclassified	unclassified	SEC-C motif	PF02810	Bacteria	Firmicutes	Clostridia	Clostridiales	Lachnospiraceae	Blautia	Blautia coccoides	-	-	-	-	-	-	-	-	-	-	-	-	-	-	-	-	-	-	-	-	-	-	-	-
fa700cd7-d2e5-4ccb-8181-070cecf0bb20	member	9	-	-	-	-	-	A0A1C7IEH6	-	-	-	-	-	-	-	-	-	-	Bacteria	Firmicutes	Clostridia	Clostridiales	Lachnospiraceae	Blautia	Blautia sp. YL58	-	-	-	-	-	-	-	-	-	-	-	-	-	-	-	-	-	-	-	-	-	-	-	-
fa700cd7-d2e5-4ccb-8181-070cecf0bb20	member	9	-	-	-	-	-	A0A1C7IEH6	-	-	-	-	-	-	-	-	-	-	Bacteria	Firmicutes	Clostridia	Clostridiales	Lachnospiraceae	Blautia	unclassified	-	-	-	-	-	-	-	-	-	-	-	-	-	-	-	-	-	-	-	-	-	-	-	-
fa700cd7-d2e5-4ccb-8181-070cecf0bb20	member	9	-	-	-	-	-	A0A1C7IEH8	metabolism	Energy production and conversion	05C6K	Malic enzyme	537007.BLAHAN_04834	CL0063	NADP_Rossmann	FAD/NAD(P)-binding Rossmann fold Superfamily	Alanine dehydrogenase/PNT, C-terminal domain	PF01262	Bacteria	Firmicutes	Clostridia	Clostridiales	Lachnospiraceae	Blautia	Blautia coccoides	-	-	-	-	-	-	-	-	-	-	-	-	-	-	-	-	-	-	-	-	-	-	-	-
fa700cd7-d2e5-4ccb-8181-070cecf0bb20	member	9	-	-	-	-	-	A0A1C7IEH8	-	-	-	-	-	-	-	-	-	-	Bacteria	Firmicutes	Clostridia	Clostridiales	Lachnospiraceae	Blautia	Blautia sp. YL58	-	-	-	-	-	-	-	-	-	-	-	-	-	-	-	-	-	-	-	-	-	-	-	-
fa700cd7-d2e5-4ccb-8181-070cecf0bb20	member	9	-	-	-	-	-	A0A1C7IEH8	-	-	-	-	-	-	-	-	-	-	Bacteria	Firmicutes	Clostridia	Clostridiales	Lachnospiraceae	Blautia	unclassified	-	-	-	-	-	-	-	-	-	-	-	-	-	-	-	-	-	-	-	-	-	-	-	-
fa700cd7-d2e5-4ccb-8181-070cecf0bb20	member	9	-	-	-	-	-	A0A1C7IEI1	information storage and processing	Transcription	0NID7	Transcriptional regulator	553973.CLOHYLEM_04963	CL0123	HTH	Helix-turn-helix clan	Bacterial regulatory proteins, lacI family	PF00356	Bacteria	Firmicutes	Clostridia	Clostridiales	Lachnospiraceae	Blautia	Blautia coccoides	-	-	-	-	-	-	-	-	-	-	-	-	-	-	-	-	-	-	-	-	-	-	-	-
fa700cd7-d2e5-4ccb-8181-070cecf0bb20	member	9	-	-	-	-	-	A0A1C7IEI1	-	-	-	-	-	-	-	-	-	-	Bacteria	Firmicutes	Clostridia	Clostridiales	Lachnospiraceae	Blautia	Blautia sp. YL58	-	-	-	-	-	-	-	-	-	-	-	-	-	-	-	-	-	-	-	-	-	-	-	-
fa700cd7-d2e5-4ccb-8181-070cecf0bb20	member	9	-	-	-	-	-	A0A1C7IEI1	-	-	-	-	-	-	-	-	-	-	Bacteria	Firmicutes	Clostridia	Clostridiales	Lachnospiraceae	Blautia	unclassified	-	-	-	-	-	-	-	-	-	-	-	-	-	-	-	-	-	-	-	-	-	-	-	-
fa700cd7-d2e5-4ccb-8181-070cecf0bb20	member	9	-	-	-	-	-	A0A1C7IEI2	cellular processes and signaling	Defense mechanisms	0ES32	ABC-2 type transporter	428125.CLOLEP_03591	CL0181	ABC-2	ABC-2-transporter-like clan	ABC-2 type transporter	PF01061	Bacteria	Firmicutes	Clostridia	Clostridiales	Lachnospiraceae	Blautia	Blautia coccoides	-	-	-	-	-	-	-	-	-	-	-	-	-	-	-	-	-	-	-	-	-	-	-	-
fa700cd7-d2e5-4ccb-8181-070cecf0bb20	member	9	-	-	-	-	-	A0A1C7IEI2	-	-	-	-	-	-	-	-	-	-	Bacteria	Firmicutes	Clostridia	Clostridiales	Lachnospiraceae	Blautia	Blautia sp. YL58	-	-	-	-	-	-	-	-	-	-	-	-	-	-	-	-	-	-	-	-	-	-	-	-
fa700cd7-d2e5-4ccb-8181-070cecf0bb20	member	9	-	-	-	-	-	A0A1C7IEI2	-	-	-	-	-	-	-	-	-	-	Bacteria	Firmicutes	Clostridia	Clostridiales	Lachnospiraceae	Blautia	unclassified	-	-	-	-	-	-	-	-	-	-	-	-	-	-	-	-	-	-	-	-	-	-	-	-
fa700cd7-d2e5-4ccb-8181-070cecf0bb20	member	9	-	-	-	-	-	A0A1C7IEJ1	metabolism	Amino acid transport and metabolism	0NHIS	lipolytic protein G-D-S-L family	537007.BLAHAN_04123	CL0264	SGNH_hydrolase	SGNH hydrolase superfamily	GDSL-like Lipase/Acylhydrolase	PF00657	Bacteria	Firmicutes	Clostridia	Clostridiales	Lachnospiraceae	Blautia	Blautia coccoides	-	-	-	-	-	-	-	-	-	-	-	-	-	-	-	-	-	-	-	-	-	-	-	-
fa700cd7-d2e5-4ccb-8181-070cecf0bb20	member	9	-	-	-	-	-	A0A1C7IEJ1	-	-	-	-	-	-	-	-	-	-	Bacteria	Firmicutes	Clostridia	Clostridiales	Lachnospiraceae	Blautia	Blautia sp. YL58	-	-	-	-	-	-	-	-	-	-	-	-	-	-	-	-	-	-	-	-	-	-	-	-
fa700cd7-d2e5-4ccb-8181-070cecf0bb20	member	9	-	-	-	-	-	A0A1C7IEJ1	-	-	-	-	-	-	-	-	-	-	Bacteria	Firmicutes	Clostridia	Clostridiales	Lachnospiraceae	Blautia	unclassified	-	-	-	-	-	-	-	-	-	-	-	-	-	-	-	-	-	-	-	-	-	-	-	-
fa700cd7-d2e5-4ccb-8181-070cecf0bb20	member	9	-	-	-	-	-	A0A1C7IEK8	metabolism	Amino acid transport and metabolism	0NEG4	Diaminopimelate dehydrogenase	657314.CK5_18050	CL0063	NADP_Rossmann	FAD/NAD(P)-binding Rossmann fold Superfamily	Dihydrodipicolinate reductase, N-terminus	PF01113	Bacteria	Firmicutes	Clostridia	Clostridiales	Lachnospiraceae	Blautia	Blautia coccoides	-	-	-	-	-	-	-	-	-	-	-	-	-	-	-	-	-	-	-	-	-	-	-	-
fa700cd7-d2e5-4ccb-8181-070cecf0bb20	member	9	-	-	-	-	-	A0A1C7IEK8	-	-	-	-	-	-	-	-	-	-	Bacteria	Firmicutes	Clostridia	Clostridiales	Lachnospiraceae	Blautia	Blautia sp. YL58	-	-	-	-	-	-	-	-	-	-	-	-	-	-	-	-	-	-	-	-	-	-	-	-
fa700cd7-d2e5-4ccb-8181-070cecf0bb20	member	9	-	-	-	-	-	A0A1C7IEK8	-	-	-	-	-	-	-	-	-	-	Bacteria	Firmicutes	Clostridia	Clostridiales	Lachnospiraceae	Blautia	unclassified	-	-	-	-	-	-	-	-	-	-	-	-	-	-	-	-	-	-	-	-	-	-	-	-
fa700cd7-d2e5-4ccb-8181-070cecf0bb20	member	9	-	-	-	-	-	A0A1C7IEL5	metabolism	Nucleotide transport and metabolism	COG0015	adenylosuccinate lyase	658655.HMPREF0988_02392	unclassified	unclassified	unclassified	Adenylosuccinate lyase C-terminus	PF10397	Bacteria	Firmicutes	Clostridia	Clostridiales	Lachnospiraceae	Blautia	Blautia coccoides	-	-	-	-	-	-	-	-	-	-	-	-	-	-	-	-	-	-	-	-	-	-	-	-
fa700cd7-d2e5-4ccb-8181-070cecf0bb20	member	9	-	-	-	-	-	A0A1C7IEL5	-	-	-	-	-	-	-	-	-	-	Bacteria	Firmicutes	Clostridia	Clostridiales	Lachnospiraceae	Blautia	Blautia sp. YL58	-	-	-	-	-	-	-	-	-	-	-	-	-	-	-	-	-	-	-	-	-	-	-	-
fa700cd7-d2e5-4ccb-8181-070cecf0bb20	member	9	-	-	-	-	-	A0A1C7IEL5	-	-	-	-	-	-	-	-	-	-	Bacteria	Firmicutes	Clostridia	Clostridiales	Lachnospiraceae	Blautia	unclassified	-	-	-	-	-	-	-	-	-	-	-	-	-	-	-	-	-	-	-	-	-	-	-	-
fa700cd7-d2e5-4ccb-8181-070cecf0bb20	member	9	-	-	-	-	-	A0A1C7IEM7	metabolism	Inorganic ion transport and metabolism	COG3853	Toxic anion resistance	537007.BLAHAN_06322	unclassified	unclassified	unclassified	Toxic anion resistance protein (TelA)	PF05816	Bacteria	Firmicutes	Clostridia	Clostridiales	Lachnospiraceae	Blautia	Blautia coccoides	-	-	-	-	-	-	-	-	-	-	-	-	-	-	-	-	-	-	-	-	-	-	-	-
fa700cd7-d2e5-4ccb-8181-070cecf0bb20	member	9	-	-	-	-	-	A0A1C7IEM7	-	-	-	-	-	-	-	-	-	-	Bacteria	Firmicutes	Clostridia	Clostridiales	Lachnospiraceae	Blautia	Blautia sp. YL58	-	-	-	-	-	-	-	-	-	-	-	-	-	-	-	-	-	-	-	-	-	-	-	-
fa700cd7-d2e5-4ccb-8181-070cecf0bb20	member	9	-	-	-	-	-	A0A1C7IEM7	-	-	-	-	-	-	-	-	-	-	Bacteria	Firmicutes	Clostridia	Clostridiales	Lachnospiraceae	Blautia	unclassified	-	-	-	-	-	-	-	-	-	-	-	-	-	-	-	-	-	-	-	-	-	-	-	-
fa700cd7-d2e5-4ccb-8181-070cecf0bb20	member	9	-	-	-	-	-	A0A1C7IEN7	poorly characterized	Function unknown	08JQ9	ABC transporter	537007.BLAHAN_06910	CL0023	P-loop_NTPase	P-loop containing nucleoside triphosphate hydrolase superfamily	AAA domain, putative AbiEii toxin, Type IV TA system	PF13304	Bacteria	Firmicutes	Clostridia	Clostridiales	Lachnospiraceae	Blautia	Blautia coccoides	-	-	-	-	-	-	-	-	-	-	-	-	-	-	-	-	-	-	-	-	-	-	-	-
fa700cd7-d2e5-4ccb-8181-070cecf0bb20	member	9	-	-	-	-	-	A0A1C7IEN7	-	-	-	-	-	-	-	-	-	-	Bacteria	Firmicutes	Clostridia	Clostridiales	Lachnospiraceae	Blautia	Blautia sp. YL58	-	-	-	-	-	-	-	-	-	-	-	-	-	-	-	-	-	-	-	-	-	-	-	-
fa700cd7-d2e5-4ccb-8181-070cecf0bb20	member	9	-	-	-	-	-	A0A1C7IEN7	-	-	-	-	-	-	-	-	-	-	Bacteria	Firmicutes	Clostridia	Clostridiales	Lachnospiraceae	Blautia	unclassified	-	-	-	-	-	-	-	-	-	-	-	-	-	-	-	-	-	-	-	-	-	-	-	-
fa700cd7-d2e5-4ccb-8181-070cecf0bb20	member	9	-	-	-	-	-	A0A1C7IER4	cellular processes and signaling	Signal transduction mechanisms	0NF94	Histidine kinase	457412.RSAG_01891	CL0025	His_Kinase_A	His Kinase A (phospho-acceptor) domain	Histidine kinase-, DNA gyrase B-, and HSP90-like ATPase	PF02518	Bacteria	Firmicutes	Clostridia	Clostridiales	Lachnospiraceae	Blautia	Blautia coccoides	-	-	-	-	-	-	-	-	-	-	-	-	-	-	-	-	-	-	-	-	-	-	-	-
fa700cd7-d2e5-4ccb-8181-070cecf0bb20	member	9	-	-	-	-	-	A0A1C7IER4	-	-	-	-	-	-	-	-	-	-	Bacteria	Firmicutes	Clostridia	Clostridiales	Lachnospiraceae	Blautia	Blautia sp. YL58	-	-	-	-	-	-	-	-	-	-	-	-	-	-	-	-	-	-	-	-	-	-	-	-
fa700cd7-d2e5-4ccb-8181-070cecf0bb20	member	9	-	-	-	-	-	A0A1C7IER4	-	-	-	-	-	-	-	-	-	-	Bacteria	Firmicutes	Clostridia	Clostridiales	Lachnospiraceae	Blautia	unclassified	-	-	-	-	-	-	-	-	-	-	-	-	-	-	-	-	-	-	-	-	-	-	-	-
fa700cd7-d2e5-4ccb-8181-070cecf0bb20	member	9	-	-	-	-	-	A0A1C7IES0	poorly characterized	Function unknown	05QEH	4'-phosphopantetheinyl transferase	290402.Cbei_0687	CL0670	4PPT	4'-phosphopantetheinyl transferase superfamily	4'-phosphopantetheinyl transferase superfamily	PF01648	Bacteria	Firmicutes	Clostridia	Clostridiales	Lachnospiraceae	Blautia	Blautia coccoides	-	-	-	-	-	-	-	-	-	-	-	-	-	-	-	-	-	-	-	-	-	-	-	-
fa700cd7-d2e5-4ccb-8181-070cecf0bb20	member	9	-	-	-	-	-	A0A1C7IES0	-	-	-	-	-	-	-	-	-	-	Bacteria	Firmicutes	Clostridia	Clostridiales	Lachnospiraceae	Blautia	Blautia sp. YL58	-	-	-	-	-	-	-	-	-	-	-	-	-	-	-	-	-	-	-	-	-	-	-	-
fa700cd7-d2e5-4ccb-8181-070cecf0bb20	member	9	-	-	-	-	-	A0A1C7IES0	-	-	-	-	-	-	-	-	-	-	Bacteria	Firmicutes	Clostridia	Clostridiales	Lachnospiraceae	Blautia	unclassified	-	-	-	-	-	-	-	-	-	-	-	-	-	-	-	-	-	-	-	-	-	-	-	-
fa700cd7-d2e5-4ccb-8181-070cecf0bb20	member	9	-	-	-	-	-	A0A1C7IES6	metabolism	Energy production and conversion	0EPS9	V-type ATPase 116kDa subunit family protein	537007.BLAHAN_04559	unclassified	unclassified	unclassified	V-type ATPase 116kDa subunit family	PF01496	Bacteria	Firmicutes	Clostridia	Clostridiales	Lachnospiraceae	Blautia	Blautia coccoides	-	-	-	-	-	-	-	-	-	-	-	-	-	-	-	-	-	-	-	-	-	-	-	-
fa700cd7-d2e5-4ccb-8181-070cecf0bb20	member	9	-	-	-	-	-	A0A1C7IES6	-	-	-	-	-	-	-	-	-	-	Bacteria	Firmicutes	Clostridia	Clostridiales	Lachnospiraceae	Blautia	Blautia sp. YL58	-	-	-	-	-	-	-	-	-	-	-	-	-	-	-	-	-	-	-	-	-	-	-	-
fa700cd7-d2e5-4ccb-8181-070cecf0bb20	member	9	-	-	-	-	-	A0A1C7IES6	-	-	-	-	-	-	-	-	-	-	Bacteria	Firmicutes	Clostridia	Clostridiales	Lachnospiraceae	Blautia	unclassified	-	-	-	-	-	-	-	-	-	-	-	-	-	-	-	-	-	-	-	-	-	-	-	-
fa700cd7-d2e5-4ccb-8181-070cecf0bb20	member	9	-	-	-	-	-	A0A1C7IET2	metabolism	Amino acid transport and metabolism	0P69C	ABC transporter, ATP-binding protein	537007.BLAHAN_04566	CL0021	OB	OB fold	TOBE domain	PF03459	Bacteria	Firmicutes	Clostridia	Clostridiales	Lachnospiraceae	Blautia	Blautia coccoides	-	-	-	-	-	-	-	-	-	-	-	-	-	-	-	-	-	-	-	-	-	-	-	-
fa700cd7-d2e5-4ccb-8181-070cecf0bb20	member	9	-	-	-	-	-	A0A1C7IET2	-	-	-	-	-	-	-	-	-	-	Bacteria	Firmicutes	Clostridia	Clostridiales	Lachnospiraceae	Blautia	Blautia sp. YL58	-	-	-	-	-	-	-	-	-	-	-	-	-	-	-	-	-	-	-	-	-	-	-	-
fa700cd7-d2e5-4ccb-8181-070cecf0bb20	member	9	-	-	-	-	-	A0A1C7IET2	-	-	-	-	-	-	-	-	-	-	Bacteria	Firmicutes	Clostridia	Clostridiales	Lachnospiraceae	Blautia	unclassified	-	-	-	-	-	-	-	-	-	-	-	-	-	-	-	-	-	-	-	-	-	-	-	-
fa700cd7-d2e5-4ccb-8181-070cecf0bb20	member	9	-	-	-	-	-	A0A1C7IEU9	information storage and processing	Translation, ribosomal structure and biogenesis	08UIK	This protein binds directly to 23S ribosomal RNA (By similarity)	537007.BLAHAN_05968	unclassified	unclassified	unclassified	Ribosomal protein L11, RNA binding domain	PF00298	Bacteria	Firmicutes	Clostridia	Clostridiales	Lachnospiraceae	Blautia	Blautia coccoides	-	-	-	-	-	-	-	-	-	-	-	-	-	-	-	-	-	-	-	-	-	-	-	-
fa700cd7-d2e5-4ccb-8181-070cecf0bb20	member	9	-	-	-	-	-	A0A1C7IEU9	-	-	-	-	-	-	-	-	-	-	Bacteria	Firmicutes	Clostridia	Clostridiales	Lachnospiraceae	Blautia	Blautia sp. YL58	-	-	-	-	-	-	-	-	-	-	-	-	-	-	-	-	-	-	-	-	-	-	-	-
fa700cd7-d2e5-4ccb-8181-070cecf0bb20	member	9	-	-	-	-	-	A0A1C7IEU9	-	-	-	-	-	-	-	-	-	-	Bacteria	Firmicutes	Clostridia	Clostridiales	Lachnospiraceae	Blautia	unclassified	-	-	-	-	-	-	-	-	-	-	-	-	-	-	-	-	-	-	-	-	-	-	-	-
fa700cd7-d2e5-4ccb-8181-070cecf0bb20	member	9	-	-	-	-	-	A0A1C7IEW2	metabolism	Nucleotide transport and metabolism	05CM0	Catalyzes the synthesis of GMP from XMP (By similarity)	537007.BLAHAN_07051	CL0039	HUP	HUP - HIGH-signature proteins, UspA, and PP-ATPase.	Thiamine biosynthesis protein (ThiI)	PF02568	Bacteria	Firmicutes	Clostridia	Clostridiales	Lachnospiraceae	Blautia	Blautia coccoides	-	-	-	-	-	-	-	-	-	-	-	-	-	-	-	-	-	-	-	-	-	-	-	-
fa700cd7-d2e5-4ccb-8181-070cecf0bb20	member	9	-	-	-	-	-	A0A1C7IEW2	-	-	-	-	-	-	-	-	-	-	Bacteria	Firmicutes	Clostridia	Clostridiales	Lachnospiraceae	Blautia	Blautia sp. YL58	-	-	-	-	-	-	-	-	-	-	-	-	-	-	-	-	-	-	-	-	-	-	-	-
fa700cd7-d2e5-4ccb-8181-070cecf0bb20	member	9	-	-	-	-	-	A0A1C7IEW2	-	-	-	-	-	-	-	-	-	-	Bacteria	Firmicutes	Clostridia	Clostridiales	Lachnospiraceae	Blautia	unclassified	-	-	-	-	-	-	-	-	-	-	-	-	-	-	-	-	-	-	-	-	-	-	-	-
fa700cd7-d2e5-4ccb-8181-070cecf0bb20	member	9	-	-	-	-	-	A0A1C7IEX4	metabolism	Carbohydrate transport and metabolism	0EPN6	Converts the aldose L-fucose into the corresponding ketose L-fuculose (By similarity)	573061.Clocel_1499	CL0393	FucI-AraA_C	FucI/AraA C-terminal domain-like [50443]	L-fucose isomerase, C-terminal domain	PF02952	Bacteria	Firmicutes	Clostridia	Clostridiales	Lachnospiraceae	Blautia	Blautia coccoides	-	-	-	-	-	-	-	-	-	-	-	-	-	-	-	-	-	-	-	-	-	-	-	-
fa700cd7-d2e5-4ccb-8181-070cecf0bb20	member	9	-	-	-	-	-	A0A1C7IEX4	-	-	-	-	-	-	-	-	-	-	Bacteria	Firmicutes	Clostridia	Clostridiales	Lachnospiraceae	Blautia	Blautia sp. YL58	-	-	-	-	-	-	-	-	-	-	-	-	-	-	-	-	-	-	-	-	-	-	-	-
fa700cd7-d2e5-4ccb-8181-070cecf0bb20	member	9	-	-	-	-	-	A0A1C7IEX4	-	-	-	-	-	-	-	-	-	-	Bacteria	Firmicutes	Clostridia	Clostridiales	Lachnospiraceae	Blautia	unclassified	-	-	-	-	-	-	-	-	-	-	-	-	-	-	-	-	-	-	-	-	-	-	-	-
fa700cd7-d2e5-4ccb-8181-070cecf0bb20	member	9	-	-	-	-	-	A0A1C7IEX9	metabolism	Carbohydrate transport and metabolism	COG0383	alpha-mannosidase	556261.HMPREF0240_00797	CL0369	GHD	Glycosyl hydrolase domain superfamily	Glycosyl hydrolases family 38 C-terminal beta sandwich domain	PF17677	Bacteria	Firmicutes	Clostridia	Clostridiales	Lachnospiraceae	Blautia	Blautia coccoides	-	-	-	-	-	-	-	-	-	-	-	-	-	-	-	-	-	-	-	-	-	-	-	-
fa700cd7-d2e5-4ccb-8181-070cecf0bb20	member	9	-	-	-	-	-	A0A1C7IEX9	-	-	-	-	-	-	-	-	-	-	Bacteria	Firmicutes	Clostridia	Clostridiales	Lachnospiraceae	Blautia	Blautia sp. YL58	-	-	-	-	-	-	-	-	-	-	-	-	-	-	-	-	-	-	-	-	-	-	-	-
fa700cd7-d2e5-4ccb-8181-070cecf0bb20	member	9	-	-	-	-	-	A0A1C7IEX9	-	-	-	-	-	-	-	-	-	-	Bacteria	Firmicutes	Clostridia	Clostridiales	Lachnospiraceae	Blautia	unclassified	-	-	-	-	-	-	-	-	-	-	-	-	-	-	-	-	-	-	-	-	-	-	-	-
fa700cd7-d2e5-4ccb-8181-070cecf0bb20	member	9	-	-	-	-	-	A0A1C7IF06	information storage and processing	Translation, ribosomal structure and biogenesis	0ET41	Binds to the 23S rRNA (By similarity)	537007.BLAHAN_06361	CL0588	Ribos_L15p_L18e	Ribosomal proteins L15 bacteria, L18e archaea	Ribosomal proteins 50S-L15, 50S-L18e, 60S-L27A	PF00828	Bacteria	Firmicutes	Clostridia	Clostridiales	Lachnospiraceae	Blautia	Blautia coccoides	-	-	-	-	-	-	-	-	-	-	-	-	-	-	-	-	-	-	-	-	-	-	-	-
fa700cd7-d2e5-4ccb-8181-070cecf0bb20	member	9	-	-	-	-	-	A0A1C7IF06	-	-	-	-	-	-	-	-	-	-	Bacteria	Firmicutes	Clostridia	Clostridiales	Lachnospiraceae	Blautia	Blautia producta	-	-	-	-	-	-	-	-	-	-	-	-	-	-	-	-	-	-	-	-	-	-	-	-
fa700cd7-d2e5-4ccb-8181-070cecf0bb20	member	9	-	-	-	-	-	A0A1C7IF06	-	-	-	-	-	-	-	-	-	-	Bacteria	Firmicutes	Clostridia	Clostridiales	Lachnospiraceae	Blautia	Blautia sp. YL58	-	-	-	-	-	-	-	-	-	-	-	-	-	-	-	-	-	-	-	-	-	-	-	-
fa700cd7-d2e5-4ccb-8181-070cecf0bb20	member	9	-	-	-	-	-	A0A1C7IF06	-	-	-	-	-	-	-	-	-	-	Bacteria	Firmicutes	Clostridia	Clostridiales	Lachnospiraceae	Blautia	unclassified	-	-	-	-	-	-	-	-	-	-	-	-	-	-	-	-	-	-	-	-	-	-	-	-
fa700cd7-d2e5-4ccb-8181-070cecf0bb20	member	9	-	-	-	-	-	A0A1C7IF13	information storage and processing	Translation, ribosomal structure and biogenesis	COG0186	One of the primary rRNA binding proteins, it binds specifically to the 5'-end of 16S ribosomal	457412.RSAG_02853	CL0021	OB	OB fold	Ribosomal protein S17	PF00366	Bacteria	Firmicutes	Clostridia	Clostridiales	Lachnospiraceae	Blautia	Blautia coccoides	-	-	-	-	-	-	-	-	-	-	-	-	-	-	-	-	-	-	-	-	-	-	-	-
fa700cd7-d2e5-4ccb-8181-070cecf0bb20	member	9	-	-	-	-	-	A0A1C7IF13	-	-	-	-	-	-	-	-	-	-	Bacteria	Firmicutes	Clostridia	Clostridiales	Lachnospiraceae	Blautia	Blautia producta	-	-	-	-	-	-	-	-	-	-	-	-	-	-	-	-	-	-	-	-	-	-	-	-
fa700cd7-d2e5-4ccb-8181-070cecf0bb20	member	9	-	-	-	-	-	A0A1C7IF13	-	-	-	-	-	-	-	-	-	-	Bacteria	Firmicutes	Clostridia	Clostridiales	Lachnospiraceae	Blautia	Blautia sp. AF13-16	-	-	-	-	-	-	-	-	-	-	-	-	-	-	-	-	-	-	-	-	-	-	-	-
fa700cd7-d2e5-4ccb-8181-070cecf0bb20	member	9	-	-	-	-	-	A0A1C7IF13	-	-	-	-	-	-	-	-	-	-	Bacteria	Firmicutes	Clostridia	Clostridiales	Lachnospiraceae	Blautia	Blautia sp. OF01-4LB	-	-	-	-	-	-	-	-	-	-	-	-	-	-	-	-	-	-	-	-	-	-	-	-
fa700cd7-d2e5-4ccb-8181-070cecf0bb20	member	9	-	-	-	-	-	A0A1C7IF13	-	-	-	-	-	-	-	-	-	-	Bacteria	Firmicutes	Clostridia	Clostridiales	Lachnospiraceae	Blautia	Blautia sp. YL58	-	-	-	-	-	-	-	-	-	-	-	-	-	-	-	-	-	-	-	-	-	-	-	-
fa700cd7-d2e5-4ccb-8181-070cecf0bb20	member	9	-	-	-	-	-	A0A1C7IF13	-	-	-	-	-	-	-	-	-	-	Bacteria	Firmicutes	Clostridia	Clostridiales	Lachnospiraceae	Blautia	unclassified	-	-	-	-	-	-	-	-	-	-	-	-	-	-	-	-	-	-	-	-	-	-	-	-
fa700cd7-d2e5-4ccb-8181-070cecf0bb20	member	9	-	-	-	-	-	A0A1C7IF17	information storage and processing	Transcription	COG0085	DNA-dependent RNA polymerase catalyzes the transcription of DNA into RNA using the four ribonucleoside triphosphates as substrates (By similarity)	476272.RUMHYD_01575	unclassified	unclassified	unclassified	RNA polymerase beta subunit	PF04563	Bacteria	Firmicutes	Clostridia	Clostridiales	Lachnospiraceae	Blautia	Blautia coccoides	-	-	-	-	-	-	-	-	-	-	-	-	-	-	-	-	-	-	-	-	-	-	-	-
fa700cd7-d2e5-4ccb-8181-070cecf0bb20	member	9	-	-	-	-	-	A0A1C7IF17	-	-	-	-	-	-	-	-	-	-	Bacteria	Firmicutes	Clostridia	Clostridiales	Lachnospiraceae	Blautia	Blautia sp. YL58	-	-	-	-	-	-	-	-	-	-	-	-	-	-	-	-	-	-	-	-	-	-	-	-
fa700cd7-d2e5-4ccb-8181-070cecf0bb20	member	9	-	-	-	-	-	A0A1C7IF17	-	-	-	-	-	-	-	-	-	-	Bacteria	Firmicutes	Clostridia	Clostridiales	Lachnospiraceae	Blautia	unclassified	-	-	-	-	-	-	-	-	-	-	-	-	-	-	-	-	-	-	-	-	-	-	-	-
fa700cd7-d2e5-4ccb-8181-070cecf0bb20	member	9	-	-	-	-	-	A0A1C7IF23	information storage and processing	Translation, ribosomal structure and biogenesis	0NJ6Y	Involved in the binding of tRNA to the ribosomes (By similarity)	537007.BLAHAN_06382	unclassified	unclassified	unclassified	Ribosomal protein S10p/S20e	PF00338	Bacteria	Firmicutes	Clostridia	Clostridiales	Lachnospiraceae	Blautia	Blautia coccoides	-	-	-	-	-	-	-	-	-	-	-	-	-	-	-	-	-	-	-	-	-	-	-	-
fa700cd7-d2e5-4ccb-8181-070cecf0bb20	member	9	-	-	-	-	-	A0A1C7IF23	-	-	-	-	-	-	-	-	-	-	Bacteria	Firmicutes	Clostridia	Clostridiales	Lachnospiraceae	Blautia	Blautia sp. YL58	-	-	-	-	-	-	-	-	-	-	-	-	-	-	-	-	-	-	-	-	-	-	-	-
fa700cd7-d2e5-4ccb-8181-070cecf0bb20	member	9	-	-	-	-	-	A0A1C7IF23	-	-	-	-	-	-	-	-	-	-	Bacteria	Firmicutes	Clostridia	Clostridiales	Lachnospiraceae	Blautia	unclassified	-	-	-	-	-	-	-	-	-	-	-	-	-	-	-	-	-	-	-	-	-	-	-	-
fa700cd7-d2e5-4ccb-8181-070cecf0bb20	member	9	-	-	-	-	-	A0A1C7IF24	information storage and processing	Translation, ribosomal structure and biogenesis	05C64	Binds directly to 23S rRNA. The L1 stalk is quite mobile in the ribosome, and is involved in E site tRNA release (By similarity)	411459.RUMOBE_03873	unclassified	unclassified	unclassified	Ribosomal protein L1p/L10e family	PF00687	Bacteria	Firmicutes	Clostridia	Clostridiales	Lachnospiraceae	Blautia	Blautia coccoides	-	-	-	-	-	-	-	-	-	-	-	-	-	-	-	-	-	-	-	-	-	-	-	-
fa700cd7-d2e5-4ccb-8181-070cecf0bb20	member	9	-	-	-	-	-	A0A1C7IF24	-	-	-	-	-	-	-	-	-	-	Bacteria	Firmicutes	Clostridia	Clostridiales	Lachnospiraceae	Blautia	Blautia sp. YL58	-	-	-	-	-	-	-	-	-	-	-	-	-	-	-	-	-	-	-	-	-	-	-	-
fa700cd7-d2e5-4ccb-8181-070cecf0bb20	member	9	-	-	-	-	-	A0A1C7IF24	-	-	-	-	-	-	-	-	-	-	Bacteria	Firmicutes	Clostridia	Clostridiales	Lachnospiraceae	Blautia	unclassified	-	-	-	-	-	-	-	-	-	-	-	-	-	-	-	-	-	-	-	-	-	-	-	-
fa700cd7-d2e5-4ccb-8181-070cecf0bb20	member	9	-	-	-	-	-	A0A1C7IF26	poorly characterized	Function unknown	0F3G0	NA	457412.RSAG_01464	unclassified	unclassified	unclassified	Domain of unknown function (DUF3786)	PF12654	Bacteria	Firmicutes	Clostridia	Clostridiales	Lachnospiraceae	Blautia	Blautia coccoides	-	-	-	-	-	-	-	-	-	-	-	-	-	-	-	-	-	-	-	-	-	-	-	-
fa700cd7-d2e5-4ccb-8181-070cecf0bb20	member	9	-	-	-	-	-	A0A1C7IF26	-	-	-	-	-	-	-	-	-	-	Bacteria	Firmicutes	Clostridia	Clostridiales	Lachnospiraceae	Blautia	Blautia sp. YL58	-	-	-	-	-	-	-	-	-	-	-	-	-	-	-	-	-	-	-	-	-	-	-	-
fa700cd7-d2e5-4ccb-8181-070cecf0bb20	member	9	-	-	-	-	-	A0A1C7IF26	-	-	-	-	-	-	-	-	-	-	Bacteria	Firmicutes	Clostridia	Clostridiales	Lachnospiraceae	Blautia	unclassified	-	-	-	-	-	-	-	-	-	-	-	-	-	-	-	-	-	-	-	-	-	-	-	-
fa700cd7-d2e5-4ccb-8181-070cecf0bb20	member	9	-	-	-	-	-	A0A1C7IF43	information storage and processing	Transcription	0NDG2	Transcriptional regulator	658086.HMPREF0994_04317	CL0123	HTH	Helix-turn-helix clan	Bacterial regulatory proteins, lacI family	PF00356	Bacteria	Firmicutes	Clostridia	Clostridiales	Lachnospiraceae	Blautia	Blautia coccoides	-	-	-	-	-	-	-	-	-	-	-	-	-	-	-	-	-	-	-	-	-	-	-	-
fa700cd7-d2e5-4ccb-8181-070cecf0bb20	member	9	-	-	-	-	-	A0A1C7IF43	-	-	-	-	-	-	-	-	-	-	Bacteria	Firmicutes	Clostridia	Clostridiales	Lachnospiraceae	Blautia	Blautia sp. YL58	-	-	-	-	-	-	-	-	-	-	-	-	-	-	-	-	-	-	-	-	-	-	-	-
fa700cd7-d2e5-4ccb-8181-070cecf0bb20	member	9	-	-	-	-	-	A0A1C7IF43	-	-	-	-	-	-	-	-	-	-	Bacteria	Firmicutes	Clostridia	Clostridiales	Lachnospiraceae	Blautia	unclassified	-	-	-	-	-	-	-	-	-	-	-	-	-	-	-	-	-	-	-	-	-	-	-	-
fa700cd7-d2e5-4ccb-8181-070cecf0bb20	member	9	-	-	-	-	-	A0A1C7IF69	metabolism	Inorganic ion transport and metabolism	0ESEK	Probably functions as a manganese efflux pump (By similarity)	556261.HMPREF0240_04278	CL0292	LysE	LysE transporter superfamily	Putative manganese efflux pump	PF02659	Bacteria	Firmicutes	Clostridia	Clostridiales	Lachnospiraceae	Blautia	Blautia coccoides	-	-	-	-	-	-	-	-	-	-	-	-	-	-	-	-	-	-	-	-	-	-	-	-
fa700cd7-d2e5-4ccb-8181-070cecf0bb20	member	9	-	-	-	-	-	A0A1C7IF69	-	-	-	-	-	-	-	-	-	-	Bacteria	Firmicutes	Clostridia	Clostridiales	Lachnospiraceae	Blautia	Blautia sp. YL58	-	-	-	-	-	-	-	-	-	-	-	-	-	-	-	-	-	-	-	-	-	-	-	-
fa700cd7-d2e5-4ccb-8181-070cecf0bb20	member	9	-	-	-	-	-	A0A1C7IF69	-	-	-	-	-	-	-	-	-	-	Bacteria	Firmicutes	Clostridia	Clostridiales	Lachnospiraceae	Blautia	unclassified	-	-	-	-	-	-	-	-	-	-	-	-	-	-	-	-	-	-	-	-	-	-	-	-
fa700cd7-d2e5-4ccb-8181-070cecf0bb20	member	9	-	-	-	-	-	A0A1C7IF91	information storage and processing	Translation, ribosomal structure and biogenesis	COG1186	Peptide chain release factor 2 directs the termination of translation in response to the peptide chain termination codons UGA and UAA (By similarity)	476272.RUMHYD_01132	CL0337	RF	Release factor superfamily	RF-1 domain	PF00472	Bacteria	Firmicutes	Clostridia	Clostridiales	Lachnospiraceae	Blautia	Blautia coccoides	-	-	-	-	-	-	-	-	-	-	-	-	-	-	-	-	-	-	-	-	-	-	-	-
fa700cd7-d2e5-4ccb-8181-070cecf0bb20	member	9	-	-	-	-	-	A0A1C7IF91	-	-	-	-	-	-	-	-	-	-	Bacteria	Firmicutes	Clostridia	Clostridiales	Lachnospiraceae	Blautia	Blautia sp. YL58	-	-	-	-	-	-	-	-	-	-	-	-	-	-	-	-	-	-	-	-	-	-	-	-
fa700cd7-d2e5-4ccb-8181-070cecf0bb20	member	9	-	-	-	-	-	A0A1C7IFD5	metabolism	Nucleotide transport and metabolism	0NDVT	formyltetrahydrofolate synthetase	657323.CK1_37300	CL0023	P-loop_NTPase	P-loop containing nucleoside triphosphate hydrolase superfamily	Formate--tetrahydrofolate ligase	PF01268	Bacteria	Firmicutes	Clostridia	Clostridiales	Lachnospiraceae	Blautia	Blautia coccoides	-	-	-	-	-	-	-	-	-	-	-	-	-	-	-	-	-	-	-	-	-	-	-	-
fa700cd7-d2e5-4ccb-8181-070cecf0bb20	member	9	-	-	-	-	-	A0A1C7IFD5	-	-	-	-	-	-	-	-	-	-	Bacteria	Firmicutes	Clostridia	Clostridiales	Lachnospiraceae	Blautia	Blautia sp. YL58	-	-	-	-	-	-	-	-	-	-	-	-	-	-	-	-	-	-	-	-	-	-	-	-
fa700cd7-d2e5-4ccb-8181-070cecf0bb20	member	9	-	-	-	-	-	A0A1C7IFD5	-	-	-	-	-	-	-	-	-	-	Bacteria	Firmicutes	Clostridia	Clostridiales	Lachnospiraceae	Blautia	unclassified	-	-	-	-	-	-	-	-	-	-	-	-	-	-	-	-	-	-	-	-	-	-	-	-
fa700cd7-d2e5-4ccb-8181-070cecf0bb20	member	9	-	-	-	-	-	A0A1C7IFF0	metabolism	Amino acid transport and metabolism	COG0436	aminotransferase	537007.BLAHAN_04602	CL0061	PLP_aminotran	PLP dependent aminotransferase superfamily	Cys/Met metabolism PLP-dependent enzyme	PF01053	Bacteria	Firmicutes	Clostridia	Clostridiales	Lachnospiraceae	Blautia	Blautia coccoides	-	-	-	-	-	-	-	-	-	-	-	-	-	-	-	-	-	-	-	-	-	-	-	-
fa700cd7-d2e5-4ccb-8181-070cecf0bb20	member	9	-	-	-	-	-	A0A1C7IFF0	-	-	-	-	-	-	-	-	-	-	Bacteria	Firmicutes	Clostridia	Clostridiales	Lachnospiraceae	Blautia	Blautia sp. YL58	-	-	-	-	-	-	-	-	-	-	-	-	-	-	-	-	-	-	-	-	-	-	-	-
fa700cd7-d2e5-4ccb-8181-070cecf0bb20	member	9	-	-	-	-	-	A0A1C7IFF0	-	-	-	-	-	-	-	-	-	-	Bacteria	Firmicutes	Clostridia	Clostridiales	Lachnospiraceae	Blautia	unclassified	-	-	-	-	-	-	-	-	-	-	-	-	-	-	-	-	-	-	-	-	-	-	-	-
fa700cd7-d2e5-4ccb-8181-070cecf0bb20	member	9	-	-	-	-	-	A0A1C7IFH0	metabolism	Amino acid transport and metabolism	COG3962	thiamine pyrophosphate protein central region	657323.CK1_01320	CL0085	FAD_DHS	DHS-like NAD/FAD-binding domain	CO dehydrogenase beta subunit/acetyl-CoA synthase epsilon subunit	PF02552	Bacteria	Firmicutes	Clostridia	Clostridiales	Lachnospiraceae	Blautia	Blautia coccoides	-	-	-	-	-	-	-	-	-	-	-	-	-	-	-	-	-	-	-	-	-	-	-	-
fa700cd7-d2e5-4ccb-8181-070cecf0bb20	member	9	-	-	-	-	-	A0A1C7IFH0	-	-	-	-	-	-	-	-	-	-	Bacteria	Firmicutes	Clostridia	Clostridiales	Lachnospiraceae	Blautia	Blautia sp. YL58	-	-	-	-	-	-	-	-	-	-	-	-	-	-	-	-	-	-	-	-	-	-	-	-
fa700cd7-d2e5-4ccb-8181-070cecf0bb20	member	9	-	-	-	-	-	A0A1C7IFH0	-	-	-	-	-	-	-	-	-	-	Bacteria	Firmicutes	Clostridia	Clostridiales	Lachnospiraceae	Blautia	unclassified	-	-	-	-	-	-	-	-	-	-	-	-	-	-	-	-	-	-	-	-	-	-	-	-
fa700cd7-d2e5-4ccb-8181-070cecf0bb20	member	9	-	-	-	-	-	A0A1C7IFI2	cellular processes and signaling	Signal transduction mechanisms	05DEH	response regulator	457412.RSAG_02031	CL0304	CheY	CheY-like superfamily	Response regulator receiver domain	PF00072	Bacteria	Firmicutes	Clostridia	Clostridiales	Lachnospiraceae	Blautia	Blautia coccoides	-	-	-	-	-	-	-	-	-	-	-	-	-	-	-	-	-	-	-	-	-	-	-	-
fa700cd7-d2e5-4ccb-8181-070cecf0bb20	member	9	-	-	-	-	-	A0A1C7IFI2	-	-	-	-	-	-	-	-	-	-	Bacteria	Firmicutes	Clostridia	Clostridiales	Lachnospiraceae	Blautia	Blautia sp. YL58	-	-	-	-	-	-	-	-	-	-	-	-	-	-	-	-	-	-	-	-	-	-	-	-
fa700cd7-d2e5-4ccb-8181-070cecf0bb20	member	9	-	-	-	-	-	A0A1C7IFI2	-	-	-	-	-	-	-	-	-	-	Bacteria	Firmicutes	Clostridia	Clostridiales	Lachnospiraceae	Blautia	unclassified	-	-	-	-	-	-	-	-	-	-	-	-	-	-	-	-	-	-	-	-	-	-	-	-
fa700cd7-d2e5-4ccb-8181-070cecf0bb20	member	9	-	-	-	-	-	A0A1C7IFI4	information storage and processing	Replication, recombination and repair	05CZ8	DNA polymerase III is a complex, multichain enzyme responsible for most of the replicative synthesis in bacteria. This DNA polymerase also exhibits 3' to 5' exonuclease activity. The beta chain is required for initiation of replication once it is clamped onto DNA, it slides freely (bidirectional and ATP- independent) along duplex DNA (By similarity)	537007.BLAHAN_05899	CL0060	DNA_clamp	DNA clamp superfamily	DNA polymerase III beta subunit, C-terminal domain	PF02768	Bacteria	Firmicutes	Clostridia	Clostridiales	Lachnospiraceae	Blautia	Blautia coccoides	-	-	-	-	-	-	-	-	-	-	-	-	-	-	-	-	-	-	-	-	-	-	-	-
fa700cd7-d2e5-4ccb-8181-070cecf0bb20	member	9	-	-	-	-	-	A0A1C7IFI4	-	-	-	-	-	-	-	-	-	-	Bacteria	Firmicutes	Clostridia	Clostridiales	Lachnospiraceae	Blautia	Blautia sp. YL58	-	-	-	-	-	-	-	-	-	-	-	-	-	-	-	-	-	-	-	-	-	-	-	-
fa700cd7-d2e5-4ccb-8181-070cecf0bb20	member	9	-	-	-	-	-	A0A1C7IFI4	-	-	-	-	-	-	-	-	-	-	Bacteria	Firmicutes	Clostridia	Clostridiales	Lachnospiraceae	Blautia	unclassified	-	-	-	-	-	-	-	-	-	-	-	-	-	-	-	-	-	-	-	-	-	-	-	-
fa700cd7-d2e5-4ccb-8181-070cecf0bb20	member	9	-	-	-	-	-	A0A1C7IFR3	information storage and processing	Replication, recombination and repair	COG0513	purine NTP-dependent helicase activity	658088.HMPREF0987_02205	CL0221	RRM	RRM-like clan	DbpA RNA binding domain	PF03880	Bacteria	Firmicutes	Clostridia	Clostridiales	Lachnospiraceae	Blautia	Blautia coccoides	-	-	-	-	-	-	-	-	-	-	-	-	-	-	-	-	-	-	-	-	-	-	-	-
fa700cd7-d2e5-4ccb-8181-070cecf0bb20	member	9	-	-	-	-	-	A0A1C7IFR3	-	-	-	-	-	-	-	-	-	-	Bacteria	Firmicutes	Clostridia	Clostridiales	Lachnospiraceae	Blautia	Blautia sp. YL58	-	-	-	-	-	-	-	-	-	-	-	-	-	-	-	-	-	-	-	-	-	-	-	-
fa700cd7-d2e5-4ccb-8181-070cecf0bb20	member	9	-	-	-	-	-	A0A1C7IFR3	-	-	-	-	-	-	-	-	-	-	Bacteria	Firmicutes	Clostridia	Clostridiales	Lachnospiraceae	Blautia	unclassified	-	-	-	-	-	-	-	-	-	-	-	-	-	-	-	-	-	-	-	-	-	-	-	-
fa700cd7-d2e5-4ccb-8181-070cecf0bb20	member	9	-	-	-	-	-	A0A1C7IFT3	cellular processes and signaling	Cell wall/membrane/envelope biogenesis	0NDB5	metalloprotease	537007.BLAHAN_05636	CL0466	PDZ-like	PDZ domain-like peptide-binding superfamily	Tricorn protease PDZ domain	PF14685	Bacteria	Firmicutes	Clostridia	Clostridiales	Lachnospiraceae	Blautia	Blautia coccoides	-	-	-	-	-	-	-	-	-	-	-	-	-	-	-	-	-	-	-	-	-	-	-	-
fa700cd7-d2e5-4ccb-8181-070cecf0bb20	member	9	-	-	-	-	-	A0A1C7IFT3	-	-	-	-	-	-	-	-	-	-	Bacteria	Firmicutes	Clostridia	Clostridiales	Lachnospiraceae	Blautia	Blautia sp. YL58	-	-	-	-	-	-	-	-	-	-	-	-	-	-	-	-	-	-	-	-	-	-	-	-
fa700cd7-d2e5-4ccb-8181-070cecf0bb20	member	9	-	-	-	-	-	A0A1C7IFT3	-	-	-	-	-	-	-	-	-	-	Bacteria	Firmicutes	Clostridia	Clostridiales	Lachnospiraceae	Blautia	unclassified	-	-	-	-	-	-	-	-	-	-	-	-	-	-	-	-	-	-	-	-	-	-	-	-
fa700cd7-d2e5-4ccb-8181-070cecf0bb20	member	9	-	-	-	-	-	A0A1C7IFT6	information storage and processing	Translation, ribosomal structure and biogenesis	0NJE3	Located at the top of the head of the 30S subunit, it contacts several helices of the 16S rRNA. In the 70S ribosome it contacts the 23S rRNA (bridge B1a) and protein L5 of the 50S subunit (bridge B1b), connecting the 2 subunits	537007.BLAHAN_06354	CL0303	H2TH	Helix-two-turns-helix superfamily	Ribosomal protein S13/S18	PF00416	Bacteria	Firmicutes	Clostridia	Clostridiales	Lachnospiraceae	Blautia	Blautia coccoides	-	-	-	-	-	-	-	-	-	-	-	-	-	-	-	-	-	-	-	-	-	-	-	-
fa700cd7-d2e5-4ccb-8181-070cecf0bb20	member	9	-	-	-	-	-	A0A1C7IFT6	-	-	-	-	-	-	-	-	-	-	Bacteria	Firmicutes	Clostridia	Clostridiales	Lachnospiraceae	Blautia	Blautia producta	-	-	-	-	-	-	-	-	-	-	-	-	-	-	-	-	-	-	-	-	-	-	-	-
fa700cd7-d2e5-4ccb-8181-070cecf0bb20	member	9	-	-	-	-	-	A0A1C7IFT6	-	-	-	-	-	-	-	-	-	-	Bacteria	Firmicutes	Clostridia	Clostridiales	Lachnospiraceae	Blautia	Blautia sp. AF13-16	-	-	-	-	-	-	-	-	-	-	-	-	-	-	-	-	-	-	-	-	-	-	-	-
fa700cd7-d2e5-4ccb-8181-070cecf0bb20	member	9	-	-	-	-	-	A0A1C7IFT6	-	-	-	-	-	-	-	-	-	-	Bacteria	Firmicutes	Clostridia	Clostridiales	Lachnospiraceae	Blautia	Blautia sp. OF01-4LB	-	-	-	-	-	-	-	-	-	-	-	-	-	-	-	-	-	-	-	-	-	-	-	-
fa700cd7-d2e5-4ccb-8181-070cecf0bb20	member	9	-	-	-	-	-	A0A1C7IFT6	-	-	-	-	-	-	-	-	-	-	Bacteria	Firmicutes	Clostridia	Clostridiales	Lachnospiraceae	Blautia	Blautia sp. YL58	-	-	-	-	-	-	-	-	-	-	-	-	-	-	-	-	-	-	-	-	-	-	-	-
fa700cd7-d2e5-4ccb-8181-070cecf0bb20	member	9	-	-	-	-	-	A0A1C7IFT6	-	-	-	-	-	-	-	-	-	-	Bacteria	Firmicutes	Clostridia	Clostridiales	Lachnospiraceae	Blautia	unclassified	-	-	-	-	-	-	-	-	-	-	-	-	-	-	-	-	-	-	-	-	-	-	-	-
fa700cd7-d2e5-4ccb-8181-070cecf0bb20	member	9	-	-	-	-	-	A0A1C7IFU4	cellular processes and signaling	Cell wall/membrane/envelope biogenesis	0F4KA	Glycosyltransferase, group 1 family protein	411463.EUBVEN_01489	CL0113	GT-B	Glycosyl transferase clan GT-B	Domain of unknown function (DUF1972)	PF09314	Bacteria	Firmicutes	Clostridia	Clostridiales	Lachnospiraceae	Blautia	Blautia coccoides	-	-	-	-	-	-	-	-	-	-	-	-	-	-	-	-	-	-	-	-	-	-	-	-
fa700cd7-d2e5-4ccb-8181-070cecf0bb20	member	9	-	-	-	-	-	A0A1C7IFU4	-	-	-	-	-	-	-	-	-	-	Bacteria	Firmicutes	Clostridia	Clostridiales	Lachnospiraceae	Blautia	Blautia sp. YL58	-	-	-	-	-	-	-	-	-	-	-	-	-	-	-	-	-	-	-	-	-	-	-	-
fa700cd7-d2e5-4ccb-8181-070cecf0bb20	member	9	-	-	-	-	-	A0A1C7IFU4	-	-	-	-	-	-	-	-	-	-	Bacteria	Firmicutes	Clostridia	Clostridiales	Lachnospiraceae	Blautia	unclassified	-	-	-	-	-	-	-	-	-	-	-	-	-	-	-	-	-	-	-	-	-	-	-	-
fa700cd7-d2e5-4ccb-8181-070cecf0bb20	member	9	-	-	-	-	-	A0A1C7IFV0	information storage and processing	Replication, recombination and repair	05C24	DNA gyrase negatively supercoils closed circular double- stranded DNA in an ATP-dependent manner and also catalyzes the interconversion of other topological isomers of double-stranded DNA rings, including catenanes and knotted rings (By similarity)	411459.RUMOBE_02418	unclassified	unclassified	unclassified	DNA gyrase C-terminal domain, beta-propeller	PF03989	Bacteria	Firmicutes	Clostridia	Clostridiales	Lachnospiraceae	Blautia	Blautia coccoides	-	-	-	-	-	-	-	-	-	-	-	-	-	-	-	-	-	-	-	-	-	-	-	-
fa700cd7-d2e5-4ccb-8181-070cecf0bb20	member	9	-	-	-	-	-	A0A1C7IFV0	-	-	-	-	-	-	-	-	-	-	Bacteria	Firmicutes	Clostridia	Clostridiales	Lachnospiraceae	Blautia	Blautia sp. YL58	-	-	-	-	-	-	-	-	-	-	-	-	-	-	-	-	-	-	-	-	-	-	-	-
fa700cd7-d2e5-4ccb-8181-070cecf0bb20	member	9	-	-	-	-	-	A0A1C7IFV0	-	-	-	-	-	-	-	-	-	-	Bacteria	Firmicutes	Clostridia	Clostridiales	Lachnospiraceae	Blautia	unclassified	-	-	-	-	-	-	-	-	-	-	-	-	-	-	-	-	-	-	-	-	-	-	-	-
fa700cd7-d2e5-4ccb-8181-070cecf0bb20	member	9	-	-	-	-	-	A0A1C7IFX0	cellular processes and signaling	Cell cycle control, cell division, chromosome partitioning	07QJE	Chromosome Partitioning Protein	476272.RUMHYD_03729	CL0023	P-loop_NTPase	P-loop containing nucleoside triphosphate hydrolase superfamily	Anion-transporting ATPase	PF02374	Bacteria	Firmicutes	Clostridia	Clostridiales	Lachnospiraceae	Blautia	Blautia coccoides	-	-	-	-	-	-	-	-	-	-	-	-	-	-	-	-	-	-	-	-	-	-	-	-
fa700cd7-d2e5-4ccb-8181-070cecf0bb20	member	9	-	-	-	-	-	A0A1C7IFX0	-	-	-	-	-	-	-	-	-	-	Bacteria	Firmicutes	Clostridia	Clostridiales	Lachnospiraceae	Blautia	Blautia sp. YL58	-	-	-	-	-	-	-	-	-	-	-	-	-	-	-	-	-	-	-	-	-	-	-	-
fa700cd7-d2e5-4ccb-8181-070cecf0bb20	member	9	-	-	-	-	-	A0A1C7IFX0	-	-	-	-	-	-	-	-	-	-	Bacteria	Firmicutes	Clostridia	Clostridiales	Lachnospiraceae	Blautia	unclassified	-	-	-	-	-	-	-	-	-	-	-	-	-	-	-	-	-	-	-	-	-	-	-	-
fa700cd7-d2e5-4ccb-8181-070cecf0bb20	member	9	-	-	-	-	-	A0A1C7IG66	information storage and processing	Translation, ribosomal structure and biogenesis	05CEJ	Catalyzes the GTP-dependent ribosomal translocation step during translation elongation. During this step, the ribosome changes from the pre-translocational (PRE) to the post- translocational (POST) state as the newly formed A-site-bound peptidyl-tRNA and P-site-bound deacylated tRNA move to the P and E sites, respectively. Catalyzes the coordinated movement of the two tRNA molecules, the mRNA and…	553973.CLOHYLEM_05831	CL0575	EFTPs	Translation proteins of Elongation Factors superfamily	Elongation factor Tu domain 2	PF03144	Bacteria	Firmicutes	Clostridia	Clostridiales	Lachnospiraceae	Blautia	Blautia coccoides	-	-	-	-	-	-	-	-	-	-	-	-	-	-	-	-	-	-	-	-	-	-	-	-
fa700cd7-d2e5-4ccb-8181-070cecf0bb20	member	9	-	-	-	-	-	A0A1C7IG66	-	-	-	-	-	-	-	-	-	-	Bacteria	Firmicutes	Clostridia	Clostridiales	Lachnospiraceae	Blautia	Blautia sp. YL58	-	-	-	-	-	-	-	-	-	-	-	-	-	-	-	-	-	-	-	-	-	-	-	-
fa700cd7-d2e5-4ccb-8181-070cecf0bb20	member	9	-	-	-	-	-	A0A1C7IG66	-	-	-	-	-	-	-	-	-	-	Bacteria	Firmicutes	Clostridia	Clostridiales	Lachnospiraceae	Blautia	unclassified	-	-	-	-	-	-	-	-	-	-	-	-	-	-	-	-	-	-	-	-	-	-	-	-
fa700cd7-d2e5-4ccb-8181-070cecf0bb20	member	9	-	-	-	-	-	A0A1C7IG76	poorly characterized	Function unknown	0NK5A	domain protein	481743.GYMC10_2894	CL0598	B_GA	Bacterial immunoglobulin/albumin-binding domain superfamily	FIVAR domain	PF07554	Bacteria	Firmicutes	Clostridia	Clostridiales	Lachnospiraceae	Blautia	Blautia coccoides	-	-	-	-	-	-	-	-	-	-	-	-	-	-	-	-	-	-	-	-	-	-	-	-
fa700cd7-d2e5-4ccb-8181-070cecf0bb20	member	9	-	-	-	-	-	A0A1C7IG76	-	-	-	-	-	-	-	-	-	-	Bacteria	Firmicutes	Clostridia	Clostridiales	Lachnospiraceae	Blautia	Blautia sp. YL58	-	-	-	-	-	-	-	-	-	-	-	-	-	-	-	-	-	-	-	-	-	-	-	-
fa700cd7-d2e5-4ccb-8181-070cecf0bb20	member	9	-	-	-	-	-	A0A1C7IG76	-	-	-	-	-	-	-	-	-	-	Bacteria	Firmicutes	Clostridia	Clostridiales	Lachnospiraceae	Blautia	unclassified	-	-	-	-	-	-	-	-	-	-	-	-	-	-	-	-	-	-	-	-	-	-	-	-
fa700cd7-d2e5-4ccb-8181-070cecf0bb20	member	9	-	-	-	-	-	A0A1C7IG95	cellular processes and signaling	Posttranslational modification, protein turnover, chaperones	0ZVMV	AhpC Tsa family	411468.CLOSCI_03962	CL0172	Thioredoxin	Thioredoxin-like	Thioredoxin	PF00085	Bacteria	Firmicutes	Clostridia	Clostridiales	Lachnospiraceae	Blautia	Blautia coccoides	-	-	-	-	-	-	-	-	-	-	-	-	-	-	-	-	-	-	-	-	-	-	-	-
fa700cd7-d2e5-4ccb-8181-070cecf0bb20	member	9	-	-	-	-	-	A0A1C7IG95	-	-	-	-	-	-	-	-	-	-	Bacteria	Firmicutes	Clostridia	Clostridiales	Lachnospiraceae	Blautia	Blautia sp. YL58	-	-	-	-	-	-	-	-	-	-	-	-	-	-	-	-	-	-	-	-	-	-	-	-
fa700cd7-d2e5-4ccb-8181-070cecf0bb20	member	9	-	-	-	-	-	A0A1C7IG95	-	-	-	-	-	-	-	-	-	-	Bacteria	Firmicutes	Clostridia	Clostridiales	Lachnospiraceae	Blautia	unclassified	-	-	-	-	-	-	-	-	-	-	-	-	-	-	-	-	-	-	-	-	-	-	-	-
fa700cd7-d2e5-4ccb-8181-070cecf0bb20	member	9	-	-	-	-	-	A0A1C7IGA1	information storage and processing	Transcription	0NM2T	Transcriptional regulator	272563.CD0278	CL0123	HTH	Helix-turn-helix clan	Winged helix DNA-binding domain	PF13601	Bacteria	Firmicutes	Clostridia	Clostridiales	Lachnospiraceae	Blautia	Blautia coccoides	-	-	-	-	-	-	-	-	-	-	-	-	-	-	-	-	-	-	-	-	-	-	-	-
fa700cd7-d2e5-4ccb-8181-070cecf0bb20	member	9	-	-	-	-	-	A0A1C7IGA1	-	-	-	-	-	-	-	-	-	-	Bacteria	Firmicutes	Clostridia	Clostridiales	Lachnospiraceae	Blautia	Blautia sp. YL58	-	-	-	-	-	-	-	-	-	-	-	-	-	-	-	-	-	-	-	-	-	-	-	-
fa700cd7-d2e5-4ccb-8181-070cecf0bb20	member	9	-	-	-	-	-	A0A1C7IGA1	-	-	-	-	-	-	-	-	-	-	Bacteria	Firmicutes	Clostridia	Clostridiales	Lachnospiraceae	Blautia	unclassified	-	-	-	-	-	-	-	-	-	-	-	-	-	-	-	-	-	-	-	-	-	-	-	-
fa700cd7-d2e5-4ccb-8181-070cecf0bb20	member	9	-	-	-	-	-	A0A1C7IGC4	information storage and processing	Transcription	0NEW5	Transcriptional regulator	537007.BLAHAN_06343	CL0276	Nucleot_cyclase	Nucleotide cyclase superfamily	GGDEF-like domain	PF17853	Bacteria	Firmicutes	Clostridia	Clostridiales	Lachnospiraceae	Blautia	Blautia coccoides	-	-	-	-	-	-	-	-	-	-	-	-	-	-	-	-	-	-	-	-	-	-	-	-
fa700cd7-d2e5-4ccb-8181-070cecf0bb20	member	9	-	-	-	-	-	A0A1C7IGC4	-	-	-	-	-	-	-	-	-	-	Bacteria	Firmicutes	Clostridia	Clostridiales	Lachnospiraceae	Blautia	Blautia sp. YL58	-	-	-	-	-	-	-	-	-	-	-	-	-	-	-	-	-	-	-	-	-	-	-	-
fa700cd7-d2e5-4ccb-8181-070cecf0bb20	member	9	-	-	-	-	-	A0A1C7IGC4	-	-	-	-	-	-	-	-	-	-	Bacteria	Firmicutes	Clostridia	Clostridiales	Lachnospiraceae	Blautia	unclassified	-	-	-	-	-	-	-	-	-	-	-	-	-	-	-	-	-	-	-	-	-	-	-	-
fa700cd7-d2e5-4ccb-8181-070cecf0bb20	member	9	-	-	-	-	-	A0A1C7IGC8	metabolism	Carbohydrate transport and metabolism	05CNT	hydrolase family 2	658088.HMPREF0987_00439	CL0159	E-set	Ig-like fold superfamily (E-set)	Glycosyl hydrolases family 2	PF00703	Bacteria	Firmicutes	Clostridia	Clostridiales	Lachnospiraceae	Blautia	Blautia coccoides	-	-	-	-	-	-	-	-	-	-	-	-	-	-	-	-	-	-	-	-	-	-	-	-
fa700cd7-d2e5-4ccb-8181-070cecf0bb20	member	9	-	-	-	-	-	A0A1C7IGC8	-	-	-	-	-	-	-	-	-	-	Bacteria	Firmicutes	Clostridia	Clostridiales	Lachnospiraceae	Blautia	Blautia sp. YL58	-	-	-	-	-	-	-	-	-	-	-	-	-	-	-	-	-	-	-	-	-	-	-	-
fa700cd7-d2e5-4ccb-8181-070cecf0bb20	member	9	-	-	-	-	-	A0A1C7IGC8	-	-	-	-	-	-	-	-	-	-	Bacteria	Firmicutes	Clostridia	Clostridiales	Lachnospiraceae	Blautia	unclassified	-	-	-	-	-	-	-	-	-	-	-	-	-	-	-	-	-	-	-	-	-	-	-	-
fa700cd7-d2e5-4ccb-8181-070cecf0bb20	member	9	-	-	-	-	-	A0A1C7IGD2	poorly characterized	Function unknown	08VZA	NA	411460.RUMTOR_02261	CL0159	E-set	Ig-like fold superfamily (E-set)	Bacterial Ig-like domain	PF12245	Bacteria	Firmicutes	Clostridia	Clostridiales	Lachnospiraceae	Blautia	Blautia coccoides	-	-	-	-	-	-	-	-	-	-	-	-	-	-	-	-	-	-	-	-	-	-	-	-
fa700cd7-d2e5-4ccb-8181-070cecf0bb20	member	9	-	-	-	-	-	A0A1C7IGD2	-	-	-	-	-	-	-	-	-	-	Bacteria	Firmicutes	Clostridia	Clostridiales	Lachnospiraceae	Blautia	Blautia sp. YL58	-	-	-	-	-	-	-	-	-	-	-	-	-	-	-	-	-	-	-	-	-	-	-	-
fa700cd7-d2e5-4ccb-8181-070cecf0bb20	member	9	-	-	-	-	-	A0A1C7IGD2	-	-	-	-	-	-	-	-	-	-	Bacteria	Firmicutes	Clostridia	Clostridiales	Lachnospiraceae	Blautia	unclassified	-	-	-	-	-	-	-	-	-	-	-	-	-	-	-	-	-	-	-	-	-	-	-	-
fa700cd7-d2e5-4ccb-8181-070cecf0bb20	member	9	-	-	-	-	-	A0A1C7IGG3	information storage and processing	Translation, ribosomal structure and biogenesis	0ERUJ	One of the primary rRNA binding proteins, it binds directly to 16S rRNA where it nucleates assembly of the head domain of the 30S subunit. Is located at the subunit interface close to the decoding center, probably blocks exit of the E-site tRNA (By similarity)	476272.RUMHYD_01592	unclassified	unclassified	unclassified	Ribosomal protein S7p/S5e	PF00177	Bacteria	Firmicutes	Clostridia	Clostridiales	Lachnospiraceae	Blautia	Blautia coccoides	-	-	-	-	-	-	-	-	-	-	-	-	-	-	-	-	-	-	-	-	-	-	-	-
fa700cd7-d2e5-4ccb-8181-070cecf0bb20	member	9	-	-	-	-	-	A0A1C7IGG3	-	-	-	-	-	-	-	-	-	-	Bacteria	Firmicutes	Clostridia	Clostridiales	Lachnospiraceae	Blautia	Blautia sp. YL58	-	-	-	-	-	-	-	-	-	-	-	-	-	-	-	-	-	-	-	-	-	-	-	-
fa700cd7-d2e5-4ccb-8181-070cecf0bb20	member	9	-	-	-	-	-	A0A1C7IGG3	-	-	-	-	-	-	-	-	-	-	Bacteria	Firmicutes	Clostridia	Clostridiales	Lachnospiraceae	Blautia	unclassified	-	-	-	-	-	-	-	-	-	-	-	-	-	-	-	-	-	-	-	-	-	-	-	-
fa700cd7-d2e5-4ccb-8181-070cecf0bb20	member	9	-	-	-	-	-	A0A1C7IGH8	information storage and processing	Transcription	0EP1Y	Negative regulator of class I heat shock genes (grpE- dnaK-dnaJ and groELS operons). Prevents heat-shock induction of these operons (By similarity)	537007.BLAHAN_06178	CL0123	HTH	Helix-turn-helix clan	Winged helix-turn-helix transcription repressor, HrcA DNA-binding	PF03444	Bacteria	Firmicutes	Clostridia	Clostridiales	Lachnospiraceae	Blautia	Blautia coccoides	-	-	-	-	-	-	-	-	-	-	-	-	-	-	-	-	-	-	-	-	-	-	-	-
fa700cd7-d2e5-4ccb-8181-070cecf0bb20	member	9	-	-	-	-	-	A0A1C7IGH8	-	-	-	-	-	-	-	-	-	-	Bacteria	Firmicutes	Clostridia	Clostridiales	Lachnospiraceae	Blautia	Blautia sp. YL58	-	-	-	-	-	-	-	-	-	-	-	-	-	-	-	-	-	-	-	-	-	-	-	-
fa700cd7-d2e5-4ccb-8181-070cecf0bb20	member	9	-	-	-	-	-	A0A1C7IGH8	-	-	-	-	-	-	-	-	-	-	Bacteria	Firmicutes	Clostridia	Clostridiales	Lachnospiraceae	Blautia	unclassified	-	-	-	-	-	-	-	-	-	-	-	-	-	-	-	-	-	-	-	-	-	-	-	-
fa700cd7-d2e5-4ccb-8181-070cecf0bb20	member	9	-	-	-	-	-	A0A1C7IGJ0	cellular processes and signaling	Posttranslational modification, protein turnover, chaperones	0NDGY	Acts as a processive, ATP-dependent zinc metallopeptidase for both cytoplasmic and membrane proteins. Plays a role in the quality control of integral membrane proteins (By similarity)	476272.RUMHYD_02104	CL0023	P-loop_NTPase	P-loop containing nucleoside triphosphate hydrolase superfamily	Holliday junction DNA helicase RuvB P-loop domain	PF05496	Bacteria	Firmicutes	Clostridia	Clostridiales	Lachnospiraceae	Blautia	Blautia coccoides	-	-	-	-	-	-	-	-	-	-	-	-	-	-	-	-	-	-	-	-	-	-	-	-
fa700cd7-d2e5-4ccb-8181-070cecf0bb20	member	9	-	-	-	-	-	A0A1C7IGJ0	-	-	-	-	-	-	-	-	-	-	Bacteria	Firmicutes	Clostridia	Clostridiales	Lachnospiraceae	Blautia	Blautia sp. YL58	-	-	-	-	-	-	-	-	-	-	-	-	-	-	-	-	-	-	-	-	-	-	-	-
fa700cd7-d2e5-4ccb-8181-070cecf0bb20	member	9	-	-	-	-	-	A0A1C7IGJ0	-	-	-	-	-	-	-	-	-	-	Bacteria	Firmicutes	Clostridia	Clostridiales	Lachnospiraceae	Blautia	unclassified	-	-	-	-	-	-	-	-	-	-	-	-	-	-	-	-	-	-	-	-	-	-	-	-
fa700cd7-d2e5-4ccb-8181-070cecf0bb20	member	9	-	-	-	-	-	A0A1C7IGK5	metabolism	Nucleotide transport and metabolism	05CM0	Catalyzes the synthesis of GMP from XMP (By similarity)	411902.CLOBOL_04441	CL0039	HUP	HUP - HIGH-signature proteins, UspA, and PP-ATPase.	tRNA methyl transferase	PF03054	Bacteria	Firmicutes	Clostridia	Clostridiales	Lachnospiraceae	Blautia	Blautia coccoides	-	-	-	-	-	-	-	-	-	-	-	-	-	-	-	-	-	-	-	-	-	-	-	-
fa700cd7-d2e5-4ccb-8181-070cecf0bb20	member	9	-	-	-	-	-	A0A1C7IGK5	-	-	-	-	-	-	-	-	-	-	Bacteria	Firmicutes	Clostridia	Clostridiales	Lachnospiraceae	Blautia	Blautia sp. YL58	-	-	-	-	-	-	-	-	-	-	-	-	-	-	-	-	-	-	-	-	-	-	-	-
fa700cd7-d2e5-4ccb-8181-070cecf0bb20	member	9	-	-	-	-	-	A0A1C7IGK5	-	-	-	-	-	-	-	-	-	-	Bacteria	Firmicutes	Clostridia	Clostridiales	Lachnospiraceae	Blautia	unclassified	-	-	-	-	-	-	-	-	-	-	-	-	-	-	-	-	-	-	-	-	-	-	-	-
fa700cd7-d2e5-4ccb-8181-070cecf0bb20	member	9	-	-	-	-	-	A0A1C7IGK7	cellular processes and signaling	Signal transduction mechanisms	05BZU	Histidine kinase	428125.CLOLEP_02291	CL0025	His_Kinase_A	His Kinase A (phospho-acceptor) domain	His Kinase A (phospho-acceptor) domain	PF00512	Bacteria	Firmicutes	Clostridia	Clostridiales	Lachnospiraceae	Blautia	Blautia marasmi	-	-	-	-	-	-	-	-	-	-	-	-	-	-	-	-	-	-	-	-	-	-	-	-
fa700cd7-d2e5-4ccb-8181-070cecf0bb20	member	9	-	-	-	-	-	A0A1C7IGK7	-	-	-	-	-	-	-	-	-	-	Bacteria	Firmicutes	Clostridia	Clostridiales	Lachnospiraceae	Blautia	unclassified	-	-	-	-	-	-	-	-	-	-	-	-	-	-	-	-	-	-	-	-	-	-	-	-
fa700cd7-d2e5-4ccb-8181-070cecf0bb20	member	9	-	-	-	-	-	A0A1C7IGN7	metabolism	Coenzyme transport and metabolism	05DAP	Nicotinate phosphoribosyltransferase	537007.BLAHAN_05848	CL0036	TIM_barrel	Common phosphate binding-site TIM barrel superfamily	Nicotinate phosphoribosyltransferase (NAPRTase) family	PF04095	Bacteria	Firmicutes	Clostridia	Clostridiales	Lachnospiraceae	Blautia	Blautia coccoides	-	-	-	-	-	-	-	-	-	-	-	-	-	-	-	-	-	-	-	-	-	-	-	-
fa700cd7-d2e5-4ccb-8181-070cecf0bb20	member	9	-	-	-	-	-	A0A1C7IGN7	-	-	-	-	-	-	-	-	-	-	Bacteria	Firmicutes	Clostridia	Clostridiales	Lachnospiraceae	Blautia	Blautia sp. YL58	-	-	-	-	-	-	-	-	-	-	-	-	-	-	-	-	-	-	-	-	-	-	-	-
fa700cd7-d2e5-4ccb-8181-070cecf0bb20	member	9	-	-	-	-	-	A0A1C7IGN7	-	-	-	-	-	-	-	-	-	-	Bacteria	Firmicutes	Clostridia	Clostridiales	Lachnospiraceae	Blautia	unclassified	-	-	-	-	-	-	-	-	-	-	-	-	-	-	-	-	-	-	-	-	-	-	-	-
fa700cd7-d2e5-4ccb-8181-070cecf0bb20	member	9	-	-	-	-	-	A0A1C7IGP1	cellular processes and signaling	Signal transduction mechanisms	0NEDJ	two component transcriptional regulator, arac family	592010.GCWU000182_02111	CL0276	Nucleot_cyclase	Nucleotide cyclase superfamily	GGDEF-like domain	PF17853	Bacteria	Firmicutes	Clostridia	Clostridiales	Lachnospiraceae	Blautia	Blautia coccoides	-	-	-	-	-	-	-	-	-	-	-	-	-	-	-	-	-	-	-	-	-	-	-	-
fa700cd7-d2e5-4ccb-8181-070cecf0bb20	member	9	-	-	-	-	-	A0A1C7IGP1	-	-	-	-	-	-	-	-	-	-	Bacteria	Firmicutes	Clostridia	Clostridiales	Lachnospiraceae	Blautia	Blautia sp. YL58	-	-	-	-	-	-	-	-	-	-	-	-	-	-	-	-	-	-	-	-	-	-	-	-
fa700cd7-d2e5-4ccb-8181-070cecf0bb20	member	9	-	-	-	-	-	A0A1C7IGP1	-	-	-	-	-	-	-	-	-	-	Bacteria	Firmicutes	Clostridia	Clostridiales	Lachnospiraceae	Blautia	unclassified	-	-	-	-	-	-	-	-	-	-	-	-	-	-	-	-	-	-	-	-	-	-	-	-
fa700cd7-d2e5-4ccb-8181-070cecf0bb20	member	9	-	-	-	-	-	A0A1C7IGV4	information storage and processing	Replication, recombination and repair	05C0B	DNA polymerase III (alpha subunit)	537007.BLAHAN_05996	CL0021	OB	OB fold	OB-fold nucleic acid binding domain	PF01336	Bacteria	Firmicutes	Clostridia	Clostridiales	Lachnospiraceae	Blautia	Blautia coccoides	-	-	-	-	-	-	-	-	-	-	-	-	-	-	-	-	-	-	-	-	-	-	-	-
fa700cd7-d2e5-4ccb-8181-070cecf0bb20	member	9	-	-	-	-	-	A0A1C7IGV4	-	-	-	-	-	-	-	-	-	-	Bacteria	Firmicutes	Clostridia	Clostridiales	Lachnospiraceae	Blautia	Blautia sp. YL58	-	-	-	-	-	-	-	-	-	-	-	-	-	-	-	-	-	-	-	-	-	-	-	-
fa700cd7-d2e5-4ccb-8181-070cecf0bb20	member	9	-	-	-	-	-	A0A1C7IGV4	-	-	-	-	-	-	-	-	-	-	Bacteria	Firmicutes	Clostridia	Clostridiales	Lachnospiraceae	Blautia	unclassified	-	-	-	-	-	-	-	-	-	-	-	-	-	-	-	-	-	-	-	-	-	-	-	-
fa700cd7-d2e5-4ccb-8181-070cecf0bb20	member	9	-	-	-	-	-	A0A1C7IGY5	cellular processes and signaling	Cell wall/membrane/envelope biogenesis	0ETI6	Cell wall anchor domain protein	411468.CLOSCI_01049	unclassified	unclassified	unclassified	LPXTG cell wall anchor motif	PF00746	Bacteria	Firmicutes	Clostridia	Clostridiales	Lachnospiraceae	Blautia	Blautia coccoides	-	-	-	-	-	-	-	-	-	-	-	-	-	-	-	-	-	-	-	-	-	-	-	-
fa700cd7-d2e5-4ccb-8181-070cecf0bb20	member	9	-	-	-	-	-	A0A1C7IGY5	-	-	-	-	-	-	-	-	-	-	Bacteria	Firmicutes	Clostridia	Clostridiales	Lachnospiraceae	Blautia	Blautia sp. YL58	-	-	-	-	-	-	-	-	-	-	-	-	-	-	-	-	-	-	-	-	-	-	-	-
fa700cd7-d2e5-4ccb-8181-070cecf0bb20	member	9	-	-	-	-	-	A0A1C7IGY5	-	-	-	-	-	-	-	-	-	-	Bacteria	Firmicutes	Clostridia	Clostridiales	Lachnospiraceae	Blautia	unclassified	-	-	-	-	-	-	-	-	-	-	-	-	-	-	-	-	-	-	-	-	-	-	-	-
fa700cd7-d2e5-4ccb-8181-070cecf0bb20	member	9	-	-	-	-	-	A0A1C7IGZ9	metabolism	Carbohydrate transport and metabolism	0ERAM	extracellular solute-binding protein	658086.HMPREF0994_04320	CL0177	PBP	Periplasmic binding protein clan	Bacterial extracellular solute-binding protein	PF01547	Bacteria	Firmicutes	Clostridia	Clostridiales	Lachnospiraceae	Blautia	Blautia coccoides	-	-	-	-	-	-	-	-	-	-	-	-	-	-	-	-	-	-	-	-	-	-	-	-
fa700cd7-d2e5-4ccb-8181-070cecf0bb20	member	9	-	-	-	-	-	A0A1C7IGZ9	-	-	-	-	-	-	-	-	-	-	Bacteria	Firmicutes	Clostridia	Clostridiales	Lachnospiraceae	Blautia	Blautia sp. YL58	-	-	-	-	-	-	-	-	-	-	-	-	-	-	-	-	-	-	-	-	-	-	-	-
fa700cd7-d2e5-4ccb-8181-070cecf0bb20	member	9	-	-	-	-	-	A0A1C7IGZ9	-	-	-	-	-	-	-	-	-	-	Bacteria	Firmicutes	Clostridia	Clostridiales	Lachnospiraceae	Blautia	unclassified	-	-	-	-	-	-	-	-	-	-	-	-	-	-	-	-	-	-	-	-	-	-	-	-
fa700cd7-d2e5-4ccb-8181-070cecf0bb20	member	9	-	-	-	-	-	A0A1C7IH01	information storage and processing	Transcription	05D27	DNA-dependent RNA polymerase catalyzes the transcription of DNA into RNA using the four ribonucleoside triphosphates as substrates (By similarity)	537007.BLAHAN_06065	unclassified	unclassified	unclassified	RNA polymerase Rpb1, domain 4	PF05000	Bacteria	Firmicutes	Clostridia	Clostridiales	Lachnospiraceae	Blautia	Blautia coccoides	-	-	-	-	-	-	-	-	-	-	-	-	-	-	-	-	-	-	-	-	-	-	-	-
fa700cd7-d2e5-4ccb-8181-070cecf0bb20	member	9	-	-	-	-	-	A0A1C7IH01	-	-	-	-	-	-	-	-	-	-	Bacteria	Firmicutes	Clostridia	Clostridiales	Lachnospiraceae	Blautia	Blautia sp. YL58	-	-	-	-	-	-	-	-	-	-	-	-	-	-	-	-	-	-	-	-	-	-	-	-
fa700cd7-d2e5-4ccb-8181-070cecf0bb20	member	9	-	-	-	-	-	A0A1C7IH01	-	-	-	-	-	-	-	-	-	-	Bacteria	Firmicutes	Clostridia	Clostridiales	Lachnospiraceae	Blautia	unclassified	-	-	-	-	-	-	-	-	-	-	-	-	-	-	-	-	-	-	-	-	-	-	-	-
fa700cd7-d2e5-4ccb-8181-070cecf0bb20	member	9	-	-	-	-	-	A0A1C7IH53	cellular processes and signaling	Defense mechanisms	COG1002	Type II restriction enzyme, methylase	522306.CAP2UW1_2684	CL0063	NADP_Rossmann	FAD/NAD(P)-binding Rossmann fold Superfamily	N-6 DNA Methylase	PF02384	Bacteria	Firmicutes	Clostridia	Clostridiales	Lachnospiraceae	Blautia	Blautia coccoides	-	-	-	-	-	-	-	-	-	-	-	-	-	-	-	-	-	-	-	-	-	-	-	-
fa700cd7-d2e5-4ccb-8181-070cecf0bb20	member	9	-	-	-	-	-	A0A1C7IH53	-	-	-	-	-	-	-	-	-	-	Bacteria	Firmicutes	Clostridia	Clostridiales	Lachnospiraceae	Blautia	Blautia sp. YL58	-	-	-	-	-	-	-	-	-	-	-	-	-	-	-	-	-	-	-	-	-	-	-	-
fa700cd7-d2e5-4ccb-8181-070cecf0bb20	member	9	-	-	-	-	-	A0A1C7IH53	-	-	-	-	-	-	-	-	-	-	Bacteria	Firmicutes	Clostridia	Clostridiales	Lachnospiraceae	Blautia	unclassified	-	-	-	-	-	-	-	-	-	-	-	-	-	-	-	-	-	-	-	-	-	-	-	-
fa700cd7-d2e5-4ccb-8181-070cecf0bb20	member	9	-	-	-	-	-	A0A1C7IH55	poorly characterized	Function unknown	0NIRP	MTH538 TIR-like domain (DUF1863)	536227.CcarbDRAFT_0579	CL0173	STIR	STIR superfamily	MTH538 TIR-like domain (DUF1863)	PF08937	Bacteria	Firmicutes	Clostridia	Clostridiales	Lachnospiraceae	Blautia	Blautia coccoides	-	-	-	-	-	-	-	-	-	-	-	-	-	-	-	-	-	-	-	-	-	-	-	-
fa700cd7-d2e5-4ccb-8181-070cecf0bb20	member	9	-	-	-	-	-	A0A1C7IH55	-	-	-	-	-	-	-	-	-	-	Bacteria	Firmicutes	Clostridia	Clostridiales	Lachnospiraceae	Blautia	Blautia sp. YL58	-	-	-	-	-	-	-	-	-	-	-	-	-	-	-	-	-	-	-	-	-	-	-	-
fa700cd7-d2e5-4ccb-8181-070cecf0bb20	member	9	-	-	-	-	-	A0A1C7IH55	-	-	-	-	-	-	-	-	-	-	Bacteria	Firmicutes	Clostridia	Clostridiales	Lachnospiraceae	Blautia	unclassified	-	-	-	-	-	-	-	-	-	-	-	-	-	-	-	-	-	-	-	-	-	-	-	-
fa700cd7-d2e5-4ccb-8181-070cecf0bb20	member	9	-	-	-	-	-	A0A1C7IH85	cellular processes and signaling	Defense mechanisms	0NDRG	ABC transporter	537007.BLAHAN_05909	CL0023	P-loop_NTPase	P-loop containing nucleoside triphosphate hydrolase superfamily	AAA domain, putative AbiEii toxin, Type IV TA system	PF13304	Bacteria	Firmicutes	Clostridia	Clostridiales	Lachnospiraceae	Blautia	Blautia coccoides	-	-	-	-	-	-	-	-	-	-	-	-	-	-	-	-	-	-	-	-	-	-	-	-
fa700cd7-d2e5-4ccb-8181-070cecf0bb20	member	9	-	-	-	-	-	A0A1C7IH85	-	-	-	-	-	-	-	-	-	-	Bacteria	Firmicutes	Clostridia	Clostridiales	Lachnospiraceae	Blautia	Blautia sp. YL58	-	-	-	-	-	-	-	-	-	-	-	-	-	-	-	-	-	-	-	-	-	-	-	-
fa700cd7-d2e5-4ccb-8181-070cecf0bb20	member	9	-	-	-	-	-	A0A1C7IH85	-	-	-	-	-	-	-	-	-	-	Bacteria	Firmicutes	Clostridia	Clostridiales	Lachnospiraceae	Blautia	unclassified	-	-	-	-	-	-	-	-	-	-	-	-	-	-	-	-	-	-	-	-	-	-	-	-
fa700cd7-d2e5-4ccb-8181-070cecf0bb20	member	9	-	-	-	-	-	A0A1C7IH98	cellular processes and signaling	Signal transduction mechanisms	0NEPG	Transcriptional activator	537007.BLAHAN_04487	CL0023	P-loop_NTPase	P-loop containing nucleoside triphosphate hydrolase superfamily	AAA domain	PF13401	Bacteria	Firmicutes	Clostridia	Clostridiales	Lachnospiraceae	Blautia	Blautia coccoides	-	-	-	-	-	-	-	-	-	-	-	-	-	-	-	-	-	-	-	-	-	-	-	-
fa700cd7-d2e5-4ccb-8181-070cecf0bb20	member	9	-	-	-	-	-	A0A1C7IH98	-	-	-	-	-	-	-	-	-	-	Bacteria	Firmicutes	Clostridia	Clostridiales	Lachnospiraceae	Blautia	Blautia sp. YL58	-	-	-	-	-	-	-	-	-	-	-	-	-	-	-	-	-	-	-	-	-	-	-	-
fa700cd7-d2e5-4ccb-8181-070cecf0bb20	member	9	-	-	-	-	-	A0A1C7IH98	-	-	-	-	-	-	-	-	-	-	Bacteria	Firmicutes	Clostridia	Clostridiales	Lachnospiraceae	Blautia	unclassified	-	-	-	-	-	-	-	-	-	-	-	-	-	-	-	-	-	-	-	-	-	-	-	-
fa700cd7-d2e5-4ccb-8181-070cecf0bb20	member	9	-	-	-	-	-	A0A1C7IHB3	unclassified	unclassified	unclassified	unclassified	unclassified	unclassified	unclassified	unclassified	unclassified	unclassified	Bacteria	Firmicutes	Clostridia	Clostridiales	Lachnospiraceae	Blautia	Blautia coccoides	-	-	-	-	-	-	-	-	-	-	-	-	-	-	-	-	-	-	-	-	-	-	-	-
fa700cd7-d2e5-4ccb-8181-070cecf0bb20	member	9	-	-	-	-	-	A0A1C7IHB3	-	-	-	-	-	-	-	-	-	-	Bacteria	Firmicutes	Clostridia	Clostridiales	Lachnospiraceae	Blautia	Blautia sp. YL58	-	-	-	-	-	-	-	-	-	-	-	-	-	-	-	-	-	-	-	-	-	-	-	-
fa700cd7-d2e5-4ccb-8181-070cecf0bb20	member	9	-	-	-	-	-	A0A1C7IHB3	-	-	-	-	-	-	-	-	-	-	Bacteria	Firmicutes	Clostridia	Clostridiales	Lachnospiraceae	Blautia	unclassified	-	-	-	-	-	-	-	-	-	-	-	-	-	-	-	-	-	-	-	-	-	-	-	-
fa700cd7-d2e5-4ccb-8181-070cecf0bb20	member	9	-	-	-	-	-	A0A1C7IHD2	cellular processes and signaling	Defense mechanisms	0ZVIK	type III restriction enzyme	289376.THEYE_A1190	CL0023	P-loop_NTPase	P-loop containing nucleoside triphosphate hydrolase superfamily	SWI2/SNF2 ATPase	PF18766	Bacteria	Firmicutes	Clostridia	Clostridiales	Lachnospiraceae	Blautia	Blautia coccoides	-	-	-	-	-	-	-	-	-	-	-	-	-	-	-	-	-	-	-	-	-	-	-	-
fa700cd7-d2e5-4ccb-8181-070cecf0bb20	member	9	-	-	-	-	-	A0A1C7IHD2	-	-	-	-	-	-	-	-	-	-	Bacteria	Firmicutes	Clostridia	Clostridiales	Lachnospiraceae	Blautia	Blautia sp. YL58	-	-	-	-	-	-	-	-	-	-	-	-	-	-	-	-	-	-	-	-	-	-	-	-
fa700cd7-d2e5-4ccb-8181-070cecf0bb20	member	9	-	-	-	-	-	A0A1C7IHD2	-	-	-	-	-	-	-	-	-	-	Bacteria	Firmicutes	Clostridia	Clostridiales	Lachnospiraceae	Blautia	unclassified	-	-	-	-	-	-	-	-	-	-	-	-	-	-	-	-	-	-	-	-	-	-	-	-
fa700cd7-d2e5-4ccb-8181-070cecf0bb20	member	9	-	-	-	-	-	A0A1C7IHF1	poorly characterized	Function unknown	05PNS	DnaD domain protein	537013.CLOSTMETH_01717	unclassified	unclassified	unclassified	Domain of unknown function (DUF4373)	PF14297	Bacteria	Firmicutes	Clostridia	Clostridiales	Lachnospiraceae	Blautia	Blautia coccoides	-	-	-	-	-	-	-	-	-	-	-	-	-	-	-	-	-	-	-	-	-	-	-	-
fa700cd7-d2e5-4ccb-8181-070cecf0bb20	member	9	-	-	-	-	-	A0A1C7IHF1	-	-	-	-	-	-	-	-	-	-	Bacteria	Firmicutes	Clostridia	Clostridiales	Lachnospiraceae	Blautia	Blautia sp. YL58	-	-	-	-	-	-	-	-	-	-	-	-	-	-	-	-	-	-	-	-	-	-	-	-
fa700cd7-d2e5-4ccb-8181-070cecf0bb20	member	9	-	-	-	-	-	A0A1C7IHF1	-	-	-	-	-	-	-	-	-	-	Bacteria	Firmicutes	Clostridia	Clostridiales	Lachnospiraceae	Blautia	unclassified	-	-	-	-	-	-	-	-	-	-	-	-	-	-	-	-	-	-	-	-	-	-	-	-
fa700cd7-d2e5-4ccb-8181-070cecf0bb20	member	9	-	-	-	-	-	A0A1C7IHL6	metabolism	Amino acid transport and metabolism	COG0136	Catalyzes the NADPH-dependent formation of L-aspartate- semialdehyde (L-ASA) by the reductive dephosphorylation of L- aspartyl-4-phosphate (By similarity)	537007.BLAHAN_05613	CL0139	GADPH_aa-bio_dh	Amino acid biosynthesis and glycosomal dehydrogenase	Semialdehyde dehydrogenase, dimerisation domain	PF02774	Bacteria	Firmicutes	Clostridia	Clostridiales	Lachnospiraceae	Blautia	Blautia coccoides	-	-	-	-	-	-	-	-	-	-	-	-	-	-	-	-	-	-	-	-	-	-	-	-
fa700cd7-d2e5-4ccb-8181-070cecf0bb20	member	9	-	-	-	-	-	A0A1C7IHL6	-	-	-	-	-	-	-	-	-	-	Bacteria	Firmicutes	Clostridia	Clostridiales	Lachnospiraceae	Blautia	Blautia sp. YL58	-	-	-	-	-	-	-	-	-	-	-	-	-	-	-	-	-	-	-	-	-	-	-	-
fa700cd7-d2e5-4ccb-8181-070cecf0bb20	member	9	-	-	-	-	-	A0A1C7IHL6	-	-	-	-	-	-	-	-	-	-	Bacteria	Firmicutes	Clostridia	Clostridiales	Lachnospiraceae	Blautia	unclassified	-	-	-	-	-	-	-	-	-	-	-	-	-	-	-	-	-	-	-	-	-	-	-	-
fa700cd7-d2e5-4ccb-8181-070cecf0bb20	member	9	-	-	-	-	-	A0A1C7IHL9	cellular processes and signaling	Signal transduction mechanisms	COG4753	Transcriptional regulator (AraC family)	411490.ANACAC_02113	CL0123	HTH	Helix-turn-helix clan	Bacterial regulatory helix-turn-helix proteins, AraC family	PF00165	Bacteria	Firmicutes	Clostridia	Clostridiales	Lachnospiraceae	Blautia	Blautia coccoides	-	-	-	-	-	-	-	-	-	-	-	-	-	-	-	-	-	-	-	-	-	-	-	-
fa700cd7-d2e5-4ccb-8181-070cecf0bb20	member	9	-	-	-	-	-	A0A1C7IHL9	-	-	-	-	-	-	-	-	-	-	Bacteria	Firmicutes	Clostridia	Clostridiales	Lachnospiraceae	Blautia	Blautia sp. YL58	-	-	-	-	-	-	-	-	-	-	-	-	-	-	-	-	-	-	-	-	-	-	-	-
fa700cd7-d2e5-4ccb-8181-070cecf0bb20	member	9	-	-	-	-	-	A0A1C7IHL9	-	-	-	-	-	-	-	-	-	-	Bacteria	Firmicutes	Clostridia	Clostridiales	Lachnospiraceae	Blautia	unclassified	-	-	-	-	-	-	-	-	-	-	-	-	-	-	-	-	-	-	-	-	-	-	-	-
fa700cd7-d2e5-4ccb-8181-070cecf0bb20	member	9	-	-	-	-	-	A0A1C7IHS7	metabolism	Inorganic ion transport and metabolism	0EPY6	ABC transporter (Permease)	903814.ELI_4458	CL0404	BPD_transp_1	BPD transporter like	Binding-protein-dependent transport system inner membrane component	PF00528	Bacteria	Firmicutes	Clostridia	Clostridiales	Lachnospiraceae	Blautia	Blautia coccoides	-	-	-	-	-	-	-	-	-	-	-	-	-	-	-	-	-	-	-	-	-	-	-	-
fa700cd7-d2e5-4ccb-8181-070cecf0bb20	member	9	-	-	-	-	-	A0A1C7IHS7	-	-	-	-	-	-	-	-	-	-	Bacteria	Firmicutes	Clostridia	Clostridiales	Lachnospiraceae	Blautia	Blautia sp. YL58	-	-	-	-	-	-	-	-	-	-	-	-	-	-	-	-	-	-	-	-	-	-	-	-
fa700cd7-d2e5-4ccb-8181-070cecf0bb20	member	9	-	-	-	-	-	A0A1C7IHS7	-	-	-	-	-	-	-	-	-	-	Bacteria	Firmicutes	Clostridia	Clostridiales	Lachnospiraceae	Blautia	unclassified	-	-	-	-	-	-	-	-	-	-	-	-	-	-	-	-	-	-	-	-	-	-	-	-
fa700cd7-d2e5-4ccb-8181-070cecf0bb20	member	9	-	-	-	-	-	A0A1C7IHW5	metabolism	Inorganic ion transport and metabolism	COG2060	One of the components of the high-affinity ATP-driven potassium transport (or KDP) system, which catalyzes the hydrolysis of ATP coupled with the exchange of hydrogen and potassium ions (By similarity)	553973.CLOHYLEM_06826	CL0030	Ion_channel	Ion channel (VIC) superfamily	Potassium-transporting ATPase A subunit	PF03814	Bacteria	Firmicutes	Clostridia	Clostridiales	Lachnospiraceae	Blautia	Blautia coccoides	-	-	-	-	-	-	-	-	-	-	-	-	-	-	-	-	-	-	-	-	-	-	-	-
fa700cd7-d2e5-4ccb-8181-070cecf0bb20	member	9	-	-	-	-	-	A0A1C7IHW5	-	-	-	-	-	-	-	-	-	-	Bacteria	Firmicutes	Clostridia	Clostridiales	Lachnospiraceae	Blautia	Blautia sp. YL58	-	-	-	-	-	-	-	-	-	-	-	-	-	-	-	-	-	-	-	-	-	-	-	-
fa700cd7-d2e5-4ccb-8181-070cecf0bb20	member	9	-	-	-	-	-	A0A1C7IHW5	-	-	-	-	-	-	-	-	-	-	Bacteria	Firmicutes	Clostridia	Clostridiales	Lachnospiraceae	Blautia	unclassified	-	-	-	-	-	-	-	-	-	-	-	-	-	-	-	-	-	-	-	-	-	-	-	-
fa700cd7-d2e5-4ccb-8181-070cecf0bb20	member	9	-	-	-	-	-	A0A1C7II37	poorly characterized	Function unknown	0NE02	Dinuclear metal center protein, YbgI family	537007.BLAHAN_05649	unclassified	unclassified	unclassified	NIF3 (NGG1p interacting factor 3)	PF01784	Bacteria	Firmicutes	Clostridia	Clostridiales	Lachnospiraceae	Blautia	Blautia coccoides	-	-	-	-	-	-	-	-	-	-	-	-	-	-	-	-	-	-	-	-	-	-	-	-
fa700cd7-d2e5-4ccb-8181-070cecf0bb20	member	9	-	-	-	-	-	A0A1C7II37	-	-	-	-	-	-	-	-	-	-	Bacteria	Firmicutes	Clostridia	Clostridiales	Lachnospiraceae	Blautia	Blautia sp. YL58	-	-	-	-	-	-	-	-	-	-	-	-	-	-	-	-	-	-	-	-	-	-	-	-
fa700cd7-d2e5-4ccb-8181-070cecf0bb20	member	9	-	-	-	-	-	A0A1C7II37	-	-	-	-	-	-	-	-	-	-	Bacteria	Firmicutes	Clostridia	Clostridiales	Lachnospiraceae	Blautia	unclassified	-	-	-	-	-	-	-	-	-	-	-	-	-	-	-	-	-	-	-	-	-	-	-	-
fa700cd7-d2e5-4ccb-8181-070cecf0bb20	member	9	-	-	-	-	-	A0A1C7II97	cellular processes and signaling	Intracellular trafficking, secretion, and vesicular transport	0ETAH	type II secretion system	537007.BLAHAN_04119	unclassified	unclassified	unclassified	Type II secretion system (T2SS), protein F	PF00482	Bacteria	Firmicutes	Clostridia	Clostridiales	Lachnospiraceae	Blautia	Blautia coccoides	-	-	-	-	-	-	-	-	-	-	-	-	-	-	-	-	-	-	-	-	-	-	-	-
fa700cd7-d2e5-4ccb-8181-070cecf0bb20	member	9	-	-	-	-	-	A0A1C7II97	-	-	-	-	-	-	-	-	-	-	Bacteria	Firmicutes	Clostridia	Clostridiales	Lachnospiraceae	Blautia	Blautia sp. YL58	-	-	-	-	-	-	-	-	-	-	-	-	-	-	-	-	-	-	-	-	-	-	-	-
fa700cd7-d2e5-4ccb-8181-070cecf0bb20	member	9	-	-	-	-	-	A0A1C7II97	-	-	-	-	-	-	-	-	-	-	Bacteria	Firmicutes	Clostridia	Clostridiales	Lachnospiraceae	Blautia	unclassified	-	-	-	-	-	-	-	-	-	-	-	-	-	-	-	-	-	-	-	-	-	-	-	-
fa700cd7-d2e5-4ccb-8181-070cecf0bb20	member	9	-	-	-	-	-	A0A1C7IIA8	metabolism	Amino acid transport and metabolism	0EPPU	Catalyzes the conversion of 4-hydroxy- tetrahydrodipicolinate (HTPA) to tetrahydrodipicolinate (By similarity)	457412.RSAG_02224	CL0063	NADP_Rossmann	FAD/NAD(P)-binding Rossmann fold Superfamily	Dihydrodipicolinate reductase, N-terminus	PF01113	Bacteria	Firmicutes	Clostridia	Clostridiales	Lachnospiraceae	Blautia	Blautia coccoides	-	-	-	-	-	-	-	-	-	-	-	-	-	-	-	-	-	-	-	-	-	-	-	-
fa700cd7-d2e5-4ccb-8181-070cecf0bb20	member	9	-	-	-	-	-	A0A1C7IIA8	-	-	-	-	-	-	-	-	-	-	Bacteria	Firmicutes	Clostridia	Clostridiales	Lachnospiraceae	Blautia	Blautia sp. YL58	-	-	-	-	-	-	-	-	-	-	-	-	-	-	-	-	-	-	-	-	-	-	-	-
fa700cd7-d2e5-4ccb-8181-070cecf0bb20	member	9	-	-	-	-	-	A0A1C7IIA8	-	-	-	-	-	-	-	-	-	-	Bacteria	Firmicutes	Clostridia	Clostridiales	Lachnospiraceae	Blautia	unclassified	-	-	-	-	-	-	-	-	-	-	-	-	-	-	-	-	-	-	-	-	-	-	-	-
fa700cd7-d2e5-4ccb-8181-070cecf0bb20	member	9	-	-	-	-	-	A0A1C7IIE2	metabolism	Energy production and conversion	0EUGQ	Produces ATP from ADP in the presence of a proton gradient across the membrane (By similarity)	537007.BLAHAN_04557	CL0255	ATP_synthase	ATP synthase F0 subunit	ATP synthase B/B' CF(0)	PF00430	Bacteria	Firmicutes	Clostridia	Clostridiales	Lachnospiraceae	Blautia	Blautia coccoides	-	-	-	-	-	-	-	-	-	-	-	-	-	-	-	-	-	-	-	-	-	-	-	-
fa700cd7-d2e5-4ccb-8181-070cecf0bb20	member	9	-	-	-	-	-	A0A1C7IIE2	-	-	-	-	-	-	-	-	-	-	Bacteria	Firmicutes	Clostridia	Clostridiales	Lachnospiraceae	Blautia	Blautia sp. YL58	-	-	-	-	-	-	-	-	-	-	-	-	-	-	-	-	-	-	-	-	-	-	-	-
fa700cd7-d2e5-4ccb-8181-070cecf0bb20	member	9	-	-	-	-	-	A0A1C7IIE2	-	-	-	-	-	-	-	-	-	-	Bacteria	Firmicutes	Clostridia	Clostridiales	Lachnospiraceae	Blautia	unclassified	-	-	-	-	-	-	-	-	-	-	-	-	-	-	-	-	-	-	-	-	-	-	-	-
fa700cd7-d2e5-4ccb-8181-070cecf0bb20	member	9	-	-	-	-	-	A0A1C7IIW1	cellular processes and signaling	Intracellular trafficking, secretion, and vesicular transport	COG0653	Part of the Sec protein translocase complex. Interacts with the SecYEG preprotein conducting channel. Has a central role in coupling the hydrolysis of ATP to the transfer of proteins into and across the cell membrane, serving	457412.RSAG_02231	unclassified	unclassified	unclassified	SEC-C motif	PF02810	Bacteria	Firmicutes	Clostridia	Clostridiales	Lachnospiraceae	Blautia	Blautia coccoides	-	-	-	-	-	-	-	-	-	-	-	-	-	-	-	-	-	-	-	-	-	-	-	-
fa700cd7-d2e5-4ccb-8181-070cecf0bb20	member	9	-	-	-	-	-	A0A1C7IIW1	-	-	-	-	-	-	-	-	-	-	Bacteria	Firmicutes	Clostridia	Clostridiales	Lachnospiraceae	Blautia	Blautia sp. YL58	-	-	-	-	-	-	-	-	-	-	-	-	-	-	-	-	-	-	-	-	-	-	-	-
fa700cd7-d2e5-4ccb-8181-070cecf0bb20	member	9	-	-	-	-	-	A0A1C7IIW1	-	-	-	-	-	-	-	-	-	-	Bacteria	Firmicutes	Clostridia	Clostridiales	Lachnospiraceae	Blautia	unclassified	-	-	-	-	-	-	-	-	-	-	-	-	-	-	-	-	-	-	-	-	-	-	-	-
fa700cd7-d2e5-4ccb-8181-070cecf0bb20	member	9	-	-	-	-	-	A0A1C7IJ65	information storage and processing	Transcription	0NEW5	Transcriptional regulator	478749.BRYFOR_07325	CL0276	Nucleot_cyclase	Nucleotide cyclase superfamily	GGDEF-like domain	PF17853	Bacteria	Firmicutes	Clostridia	Clostridiales	Lachnospiraceae	Blautia	Blautia coccoides	-	-	-	-	-	-	-	-	-	-	-	-	-	-	-	-	-	-	-	-	-	-	-	-
fa700cd7-d2e5-4ccb-8181-070cecf0bb20	member	9	-	-	-	-	-	A0A1C7IJ65	-	-	-	-	-	-	-	-	-	-	Bacteria	Firmicutes	Clostridia	Clostridiales	Lachnospiraceae	Blautia	Blautia sp. YL58	-	-	-	-	-	-	-	-	-	-	-	-	-	-	-	-	-	-	-	-	-	-	-	-
fa700cd7-d2e5-4ccb-8181-070cecf0bb20	member	9	-	-	-	-	-	A0A1C7IJ65	-	-	-	-	-	-	-	-	-	-	Bacteria	Firmicutes	Clostridia	Clostridiales	Lachnospiraceae	Blautia	unclassified	-	-	-	-	-	-	-	-	-	-	-	-	-	-	-	-	-	-	-	-	-	-	-	-
fa700cd7-d2e5-4ccb-8181-070cecf0bb20	member	9	-	-	-	-	-	A0A1C7IJ92	poorly characterized	Function unknown	12BPT	NA	411461.DORFOR_01959	unclassified	unclassified	unclassified	unclassified	unclassified	Bacteria	Firmicutes	Clostridia	Clostridiales	Lachnospiraceae	Blautia	Blautia coccoides	-	-	-	-	-	-	-	-	-	-	-	-	-	-	-	-	-	-	-	-	-	-	-	-
fa700cd7-d2e5-4ccb-8181-070cecf0bb20	member	9	-	-	-	-	-	A0A1C7IJ92	-	-	-	-	-	-	-	-	-	-	Bacteria	Firmicutes	Clostridia	Clostridiales	Lachnospiraceae	Blautia	Blautia sp. YL58	-	-	-	-	-	-	-	-	-	-	-	-	-	-	-	-	-	-	-	-	-	-	-	-
fa700cd7-d2e5-4ccb-8181-070cecf0bb20	member	9	-	-	-	-	-	A0A1C7IJ92	-	-	-	-	-	-	-	-	-	-	Bacteria	Firmicutes	Clostridia	Clostridiales	Lachnospiraceae	Blautia	unclassified	-	-	-	-	-	-	-	-	-	-	-	-	-	-	-	-	-	-	-	-	-	-	-	-
fa700cd7-d2e5-4ccb-8181-070cecf0bb20	member	9	-	-	-	-	-	A0A1C7IJL2	cellular processes and signaling	Signal transduction mechanisms	0NDNS	gtp-binding protein typa	411459.RUMOBE_00468	CL0437	EF-G_C	Transcription elongation factor G C-terminal	Elongation Factor G, domain II	PF14492	Bacteria	Firmicutes	Clostridia	Clostridiales	Lachnospiraceae	Blautia	Blautia coccoides	-	-	-	-	-	-	-	-	-	-	-	-	-	-	-	-	-	-	-	-	-	-	-	-
fa700cd7-d2e5-4ccb-8181-070cecf0bb20	member	9	-	-	-	-	-	A0A1C7IJL2	-	-	-	-	-	-	-	-	-	-	Bacteria	Firmicutes	Clostridia	Clostridiales	Lachnospiraceae	Blautia	Blautia sp. YL58	-	-	-	-	-	-	-	-	-	-	-	-	-	-	-	-	-	-	-	-	-	-	-	-
fa700cd7-d2e5-4ccb-8181-070cecf0bb20	member	9	-	-	-	-	-	A0A1C7IJL2	-	-	-	-	-	-	-	-	-	-	Bacteria	Firmicutes	Clostridia	Clostridiales	Lachnospiraceae	Blautia	unclassified	-	-	-	-	-	-	-	-	-	-	-	-	-	-	-	-	-	-	-	-	-	-	-	-
fa700cd7-d2e5-4ccb-8181-070cecf0bb20	member	9	-	-	-	-	-	A0A1C7IKA4	information storage and processing	Transcription	0ENZV	3'-5' exoribonuclease that releases 5'-nucleoside monophosphates and is involved in maturation of structured RNAs (By similarity)	537007.BLAHAN_05227	CL0021	OB	OB fold	S1 RNA binding domain	PF00575	Bacteria	Firmicutes	Clostridia	Clostridiales	Lachnospiraceae	Blautia	Blautia coccoides	-	-	-	-	-	-	-	-	-	-	-	-	-	-	-	-	-	-	-	-	-	-	-	-
fa700cd7-d2e5-4ccb-8181-070cecf0bb20	member	9	-	-	-	-	-	A0A1C7IKA4	-	-	-	-	-	-	-	-	-	-	Bacteria	Firmicutes	Clostridia	Clostridiales	Lachnospiraceae	Blautia	Blautia sp. YL58	-	-	-	-	-	-	-	-	-	-	-	-	-	-	-	-	-	-	-	-	-	-	-	-
fa700cd7-d2e5-4ccb-8181-070cecf0bb20	member	9	-	-	-	-	-	A0A1C7IKA4	-	-	-	-	-	-	-	-	-	-	Bacteria	Firmicutes	Clostridia	Clostridiales	Lachnospiraceae	Blautia	unclassified	-	-	-	-	-	-	-	-	-	-	-	-	-	-	-	-	-	-	-	-	-	-	-	-
fa700cd7-d2e5-4ccb-8181-070cecf0bb20	member	9	-	-	-	-	-	A0A1C7IKF0	metabolism	Carbohydrate transport and metabolism	COG1109	Catalyzes the conversion of glucosamine-6-phosphate to glucosamine-1-phosphate (By similarity)	537007.BLAHAN_05957	unclassified	unclassified	unclassified	Phosphoglucomutase/phosphomannomutase, C-terminal domain	PF00408	Bacteria	Firmicutes	Clostridia	Clostridiales	Lachnospiraceae	Blautia	Blautia coccoides	-	-	-	-	-	-	-	-	-	-	-	-	-	-	-	-	-	-	-	-	-	-	-	-
fa700cd7-d2e5-4ccb-8181-070cecf0bb20	member	9	-	-	-	-	-	A0A1C7IKF0	-	-	-	-	-	-	-	-	-	-	Bacteria	Firmicutes	Clostridia	Clostridiales	Lachnospiraceae	Blautia	Blautia sp. YL58	-	-	-	-	-	-	-	-	-	-	-	-	-	-	-	-	-	-	-	-	-	-	-	-
fa700cd7-d2e5-4ccb-8181-070cecf0bb20	member	9	-	-	-	-	-	A0A1C7IKF0	-	-	-	-	-	-	-	-	-	-	Bacteria	Firmicutes	Clostridia	Clostridiales	Lachnospiraceae	Blautia	unclassified	-	-	-	-	-	-	-	-	-	-	-	-	-	-	-	-	-	-	-	-	-	-	-	-
fa700cd7-d2e5-4ccb-8181-070cecf0bb20	member	9	-	-	-	-	-	A0A1C7IKZ3	metabolism	Coenzyme transport and metabolism	05CBF	Catalyzes the synthesis of the hydroxymethylpyrimidine phosphate (HMP-P) moiety of thiamine from aminoimidazole ribotide (AIR) in a radical S-adenosyl-L-methionine (SAM)-dependent reaction (By similarity)	537007.BLAHAN_04312	CL0036	TIM_barrel	Common phosphate binding-site TIM barrel superfamily	Radical SAM ThiC family	PF01964	Bacteria	Firmicutes	Clostridia	Clostridiales	Lachnospiraceae	Blautia	Blautia coccoides	-	-	-	-	-	-	-	-	-	-	-	-	-	-	-	-	-	-	-	-	-	-	-	-
fa700cd7-d2e5-4ccb-8181-070cecf0bb20	member	9	-	-	-	-	-	A0A1C7IKZ3	-	-	-	-	-	-	-	-	-	-	Bacteria	Firmicutes	Clostridia	Clostridiales	Lachnospiraceae	Blautia	Blautia sp. YL58	-	-	-	-	-	-	-	-	-	-	-	-	-	-	-	-	-	-	-	-	-	-	-	-
fa700cd7-d2e5-4ccb-8181-070cecf0bb20	member	9	-	-	-	-	-	A0A1C7IKZ3	-	-	-	-	-	-	-	-	-	-	Bacteria	Firmicutes	Clostridia	Clostridiales	Lachnospiraceae	Blautia	unclassified	-	-	-	-	-	-	-	-	-	-	-	-	-	-	-	-	-	-	-	-	-	-	-	-
fa700cd7-d2e5-4ccb-8181-070cecf0bb20	member	9	-	-	-	-	-	B0M8Y1	information storage and processing	Transcription	05DAV	Sigma factors are initiation factors that promote the attachment of RNA polymerase to specific initiation sites and are then released (By similarity)	411490.ANACAC_00003	CL0123	HTH	Helix-turn-helix clan	Helix-turn-helix	PF01381	Bacteria	Firmicutes	Clostridia	Clostridiales	Lachnospiraceae	Anaerostipes	Anaerostipes caccae	-	-	-	-	-	-	-	-	-	-	-	-	-	-	-	-	-	-	-	-	-	-	-	-
fa700cd7-d2e5-4ccb-8181-070cecf0bb20	member	9	-	-	-	-	-	B0M8Y1	-	-	-	-	-	-	-	-	-	-	Bacteria	Firmicutes	Clostridia	Clostridiales	Lachnospiraceae	Anaerostipes	Anaerostipes sp. AF04-45	-	-	-	-	-	-	-	-	-	-	-	-	-	-	-	-	-	-	-	-	-	-	-	-
fa700cd7-d2e5-4ccb-8181-070cecf0bb20	member	9	-	-	-	-	-	B0M8Y1	-	-	-	-	-	-	-	-	-	-	Bacteria	Firmicutes	Clostridia	Clostridiales	Lachnospiraceae	Anaerostipes	unclassified	-	-	-	-	-	-	-	-	-	-	-	-	-	-	-	-	-	-	-	-	-	-	-	-
fa700cd7-d2e5-4ccb-8181-070cecf0bb20	member	9	-	-	-	-	-	B0M8Y3	cellular processes and signaling	Cell cycle control, cell division, chromosome partitioning	COG0206	Essential cell division protein that forms a contractile ring structure (Z ring) at the future cell division site. The regulation of the ring assembly controls the timing and the location of cell division. One of the functions of the FtsZ ring is to recruit other cell division proteins to the septum to produce a new cell wall between the dividing cells. Binds GTP and shows GTPase activity (By sim…	411490.ANACAC_00005	CL0442	Tubulin_C	Tubulin, FtsZ and Misato and their C-termini,	FtsZ family, C-terminal domain	PF12327	Bacteria	Firmicutes	Clostridia	Clostridiales	Lachnospiraceae	Anaerostipes	Anaerostipes caccae	-	-	-	-	-	-	-	-	-	-	-	-	-	-	-	-	-	-	-	-	-	-	-	-
fa700cd7-d2e5-4ccb-8181-070cecf0bb20	member	9	-	-	-	-	-	B0M8Y3	-	-	-	-	-	-	-	-	-	-	Bacteria	Firmicutes	Clostridia	Clostridiales	Lachnospiraceae	Anaerostipes	Anaerostipes sp. AF04-45	-	-	-	-	-	-	-	-	-	-	-	-	-	-	-	-	-	-	-	-	-	-	-	-
fa700cd7-d2e5-4ccb-8181-070cecf0bb20	member	9	-	-	-	-	-	B0M8Y3	-	-	-	-	-	-	-	-	-	-	Bacteria	Firmicutes	Clostridia	Clostridiales	Lachnospiraceae	Anaerostipes	Anaerostipes sp. CAG:276	-	-	-	-	-	-	-	-	-	-	-	-	-	-	-	-	-	-	-	-	-	-	-	-
fa700cd7-d2e5-4ccb-8181-070cecf0bb20	member	9	-	-	-	-	-	B0M8Y3	-	-	-	-	-	-	-	-	-	-	Bacteria	Firmicutes	Clostridia	Clostridiales	Lachnospiraceae	Anaerostipes	unclassified	-	-	-	-	-	-	-	-	-	-	-	-	-	-	-	-	-	-	-	-	-	-	-	-
fa700cd7-d2e5-4ccb-8181-070cecf0bb20	member	9	-	-	-	-	-	B0M8Y9	information storage and processing	Translation, ribosomal structure and biogenesis	COG0012	gtp-binding protein	245018.CL2_09860	CL0023	P-loop_NTPase	P-loop containing nucleoside triphosphate hydrolase superfamily	Ferrous iron transport protein B	PF02421	Bacteria	Firmicutes	Clostridia	Clostridiales	Lachnospiraceae	Anaerostipes	Anaerostipes caccae	-	-	-	-	-	-	-	-	-	-	-	-	-	-	-	-	-	-	-	-	-	-	-	-
fa700cd7-d2e5-4ccb-8181-070cecf0bb20	member	9	-	-	-	-	-	B0M8Z2	metabolism	Amino acid transport and metabolism	0NDBY	Involved in the synthesis of meso-diaminopimelate (m-DAP or DL-DAP), required for both lysine and peptidoglycan biosynthesis. Catalyzes the direct conversion of tetrahydrodipicolinate to LL-diaminopimelate, a reaction that requires three enzymes in E.coli (By similarity)	245018.CL2_09750	CL0061	PLP_aminotran	PLP dependent aminotransferase superfamily	Aminotransferase class I and II	PF00155	Bacteria	Firmicutes	Clostridia	Clostridiales	Lachnospiraceae	Anaerostipes	Anaerostipes caccae	-	-	-	-	-	-	-	-	-	-	-	-	-	-	-	-	-	-	-	-	-	-	-	-
fa700cd7-d2e5-4ccb-8181-070cecf0bb20	member	9	-	-	-	-	-	B0M8Z2	-	-	-	-	-	-	-	-	-	-	Bacteria	Firmicutes	Clostridia	Clostridiales	Lachnospiraceae	Anaerostipes	Anaerostipes sp. CAG:276	-	-	-	-	-	-	-	-	-	-	-	-	-	-	-	-	-	-	-	-	-	-	-	-
fa700cd7-d2e5-4ccb-8181-070cecf0bb20	member	9	-	-	-	-	-	B0M8Z5	metabolism	Nucleotide transport and metabolism	COG0458	carbamoyl-phosphate synthetase ammonia chain	245018.CL2_09720	CL0179	ATP-grasp	ATP-grasp superfamily	ATP-grasp domain	PF13535	Bacteria	Firmicutes	Clostridia	Clostridiales	Lachnospiraceae	Anaerostipes	Anaerostipes caccae	-	-	-	-	-	-	-	-	-	-	-	-	-	-	-	-	-	-	-	-	-	-	-	-
fa700cd7-d2e5-4ccb-8181-070cecf0bb20	member	9	-	-	-	-	-	B0M933	metabolism	Amino acid transport and metabolism	COG0436	aminotransferase	245018.CL2_25750	CL0061	PLP_aminotran	PLP dependent aminotransferase superfamily	Aminotransferase class I and II	PF00155	Bacteria	Firmicutes	Clostridia	Clostridiales	Lachnospiraceae	Anaerostipes	Anaerostipes caccae	-	-	-	-	-	-	-	-	-	-	-	-	-	-	-	-	-	-	-	-	-	-	-	-
fa700cd7-d2e5-4ccb-8181-070cecf0bb20	member	9	-	-	-	-	-	B0M934	metabolism	Amino acid transport and metabolism	0EPPU	Catalyzes the conversion of 4-hydroxy- tetrahydrodipicolinate (HTPA) to tetrahydrodipicolinate (By similarity)	411490.ANACAC_00061	CL0063	NADP_Rossmann	FAD/NAD(P)-binding Rossmann fold Superfamily	Dihydrodipicolinate reductase, N-terminus	PF01113	Bacteria	Firmicutes	Clostridia	Clostridiales	Lachnospiraceae	Anaerostipes	Anaerostipes caccae	-	-	-	-	-	-	-	-	-	-	-	-	-	-	-	-	-	-	-	-	-	-	-	-
fa700cd7-d2e5-4ccb-8181-070cecf0bb20	member	9	-	-	-	-	-	B0M934	-	-	-	-	-	-	-	-	-	-	Bacteria	Firmicutes	Clostridia	Clostridiales	Lachnospiraceae	Anaerostipes	Anaerostipes sp. AF04-45	-	-	-	-	-	-	-	-	-	-	-	-	-	-	-	-	-	-	-	-	-	-	-	-
fa700cd7-d2e5-4ccb-8181-070cecf0bb20	member	9	-	-	-	-	-	B0M934	-	-	-	-	-	-	-	-	-	-	Bacteria	Firmicutes	Clostridia	Clostridiales	Lachnospiraceae	Anaerostipes	Anaerostipes sp. CAG:276	-	-	-	-	-	-	-	-	-	-	-	-	-	-	-	-	-	-	-	-	-	-	-	-
fa700cd7-d2e5-4ccb-8181-070cecf0bb20	member	9	-	-	-	-	-	B0M934	-	-	-	-	-	-	-	-	-	-	Bacteria	Firmicutes	Clostridia	Clostridiales	Lachnospiraceae	Anaerostipes	unclassified	-	-	-	-	-	-	-	-	-	-	-	-	-	-	-	-	-	-	-	-	-	-	-	-
fa700cd7-d2e5-4ccb-8181-070cecf0bb20	member	9	-	-	-	-	-	B0M938	cellular processes and signaling	Signal transduction mechanisms	0NDNS	gtp-binding protein typa	478749.BRYFOR_05865	CL0023	P-loop_NTPase	P-loop containing nucleoside triphosphate hydrolase superfamily	50S ribosome-binding GTPase	PF01926	Bacteria	Firmicutes	Clostridia	Clostridiales	Clostridiaceae	Hungatella	Hungatella hathewayi	-	-	-	-	-	-	-	-	-	-	-	-	-	-	-	-	-	-	-	-	-	-	-	-
fa700cd7-d2e5-4ccb-8181-070cecf0bb20	member	9	-	-	-	-	-	B0M938	-	-	-	-	-	-	-	-	-	-	Bacteria	Firmicutes	Clostridia	Clostridiales	Lachnospiraceae	Anaerostipes	Anaerostipes caccae	-	-	-	-	-	-	-	-	-	-	-	-	-	-	-	-	-	-	-	-	-	-	-	-
fa700cd7-d2e5-4ccb-8181-070cecf0bb20	member	9	-	-	-	-	-	B0M955	cellular processes and signaling	Intracellular trafficking, secretion, and vesicular transport	COG0653	Part of the Sec protein translocase complex. Interacts with the SecYEG preprotein conducting channel. Has a central role in coupling the hydrolysis of ATP to the transfer of proteins into and across the cell membrane, serving	411490.ANACAC_00082	unclassified	unclassified	unclassified	SEC-C motif	PF02810	Bacteria	Firmicutes	Clostridia	Clostridiales	Lachnospiraceae	Anaerostipes	Anaerostipes caccae	-	-	-	-	-	-	-	-	-	-	-	-	-	-	-	-	-	-	-	-	-	-	-	-
fa700cd7-d2e5-4ccb-8181-070cecf0bb20	member	9	-	-	-	-	-	B0M955	-	-	-	-	-	-	-	-	-	-	Bacteria	Firmicutes	Clostridia	Clostridiales	Lachnospiraceae	Anaerostipes	Anaerostipes sp. AF04-45	-	-	-	-	-	-	-	-	-	-	-	-	-	-	-	-	-	-	-	-	-	-	-	-
fa700cd7-d2e5-4ccb-8181-070cecf0bb20	member	9	-	-	-	-	-	B0M955	-	-	-	-	-	-	-	-	-	-	Bacteria	Firmicutes	Clostridia	Clostridiales	Lachnospiraceae	Anaerostipes	unclassified	-	-	-	-	-	-	-	-	-	-	-	-	-	-	-	-	-	-	-	-	-	-	-	-
fa700cd7-d2e5-4ccb-8181-070cecf0bb20	member	9	-	-	-	-	-	B0M983	cellular processes and signaling	Cell wall/membrane/envelope biogenesis	05C3Y	UTP-glucose-1-phosphate uridylyltransferase	411490.ANACAC_00185	CL0110	GT-A	Glycosyl transferase clan GT-A	MobA-like NTP transferase domain	PF12804	Bacteria	Firmicutes	Clostridia	Clostridiales	Lachnospiraceae	Anaerostipes	Anaerostipes caccae	-	-	-	-	-	-	-	-	-	-	-	-	-	-	-	-	-	-	-	-	-	-	-	-
fa700cd7-d2e5-4ccb-8181-070cecf0bb20	member	9	-	-	-	-	-	B0M998	cellular processes and signaling	Cell wall/membrane/envelope biogenesis	0NH6G	Polysaccharide biosynthesis protein	411490.ANACAC_00200	CL0222	MviN_MATE	MviN, MATE-like superfamily	MatE	PF01554	Bacteria	Firmicutes	Clostridia	Clostridiales	Lachnospiraceae	Anaerostipes	Anaerostipes caccae	-	-	-	-	-	-	-	-	-	-	-	-	-	-	-	-	-	-	-	-	-	-	-	-
fa700cd7-d2e5-4ccb-8181-070cecf0bb20	member	9	-	-	-	-	-	B0M9B1	cellular processes and signaling	Posttranslational modification, protein turnover, chaperones	COG1404	peptidase (S8 and S53, subtilisin, kexin, sedolisin	411490.ANACAC_00213	unclassified	unclassified	unclassified	Subtilase family	PF00082	Bacteria	Firmicutes	Clostridia	Clostridiales	Lachnospiraceae	Anaerostipes	Anaerostipes caccae	-	-	-	-	-	-	-	-	-	-	-	-	-	-	-	-	-	-	-	-	-	-	-	-
fa700cd7-d2e5-4ccb-8181-070cecf0bb20	member	9	-	-	-	-	-	B0M9C2	information storage and processing	Translation, ribosomal structure and biogenesis	0NDNG	lysyl-tRNA synthetase	742723.HMPREF9477_01443	CL0040	tRNA_synt_II	Class II aminoacyl-tRNA and Biotin synthetases	tRNA synthetases class II core domain (F)	PF01409	Bacteria	Firmicutes	Clostridia	Clostridiales	Lachnospiraceae	Anaerostipes	Anaerostipes caccae	-	-	-	-	-	-	-	-	-	-	-	-	-	-	-	-	-	-	-	-	-	-	-	-
fa700cd7-d2e5-4ccb-8181-070cecf0bb20	member	9	-	-	-	-	-	B0M9C3	information storage and processing	Transcription	0ESER	Necessary for efficient RNA polymerase transcription elongation past template-encoded arresting sites. The arresting sites in DNA have the property of trapping a certain fraction of elongating RNA polymerases that pass through, resulting in locked ternary complexes. Cleavage of the nascent transcript by cleavage factors such as GreA or GreB allows the resumption of elongation from the new 3'termi…	411490.ANACAC_00225	CL0487	FKBP	FKBP-like superfamily	Transcription elongation factor, GreA/GreB, C-term	PF01272	Bacteria	Firmicutes	Clostridia	Clostridiales	Lachnospiraceae	Anaerostipes	Anaerostipes caccae	-	-	-	-	-	-	-	-	-	-	-	-	-	-	-	-	-	-	-	-	-	-	-	-
fa700cd7-d2e5-4ccb-8181-070cecf0bb20	member	9	-	-	-	-	-	B0M9C3	-	-	-	-	-	-	-	-	-	-	Bacteria	Firmicutes	Clostridia	Clostridiales	Lachnospiraceae	Anaerostipes	Anaerostipes sp. AF04-45	-	-	-	-	-	-	-	-	-	-	-	-	-	-	-	-	-	-	-	-	-	-	-	-
fa700cd7-d2e5-4ccb-8181-070cecf0bb20	member	9	-	-	-	-	-	B0M9C3	-	-	-	-	-	-	-	-	-	-	Bacteria	Firmicutes	Clostridia	Clostridiales	Lachnospiraceae	Anaerostipes	Anaerostipes sp. CAG:276	-	-	-	-	-	-	-	-	-	-	-	-	-	-	-	-	-	-	-	-	-	-	-	-
fa700cd7-d2e5-4ccb-8181-070cecf0bb20	member	9	-	-	-	-	-	B0M9C3	-	-	-	-	-	-	-	-	-	-	Bacteria	Firmicutes	Clostridia	Clostridiales	Lachnospiraceae	Anaerostipes	unclassified	-	-	-	-	-	-	-	-	-	-	-	-	-	-	-	-	-	-	-	-	-	-	-	-
fa700cd7-d2e5-4ccb-8181-070cecf0bb20	member	9	-	-	-	-	-	B0M9C8	metabolism	Amino acid transport and metabolism	0ND4X	ornithine carbamoyltransferase	357809.Cphy_0421	unclassified	unclassified	unclassified	Aspartate/ornithine carbamoyltransferase, carbamoyl-P binding domain	PF02729	Bacteria	Firmicutes	Clostridia	Clostridiales	Lachnospiraceae	Anaerostipes	Anaerostipes caccae	-	-	-	-	-	-	-	-	-	-	-	-	-	-	-	-	-	-	-	-	-	-	-	-
fa700cd7-d2e5-4ccb-8181-070cecf0bb20	member	9	-	-	-	-	-	B0M9C8	-	-	-	-	-	-	-	-	-	-	Bacteria	Firmicutes	Clostridia	Clostridiales	Lachnospiraceae	Anaerostipes	Anaerostipes sp. AF04-45	-	-	-	-	-	-	-	-	-	-	-	-	-	-	-	-	-	-	-	-	-	-	-	-
fa700cd7-d2e5-4ccb-8181-070cecf0bb20	member	9	-	-	-	-	-	B0M9C8	-	-	-	-	-	-	-	-	-	-	Bacteria	Firmicutes	Clostridia	Clostridiales	Lachnospiraceae	Anaerostipes	Anaerostipes sp. CAG:276	-	-	-	-	-	-	-	-	-	-	-	-	-	-	-	-	-	-	-	-	-	-	-	-
fa700cd7-d2e5-4ccb-8181-070cecf0bb20	member	9	-	-	-	-	-	B0M9C8	-	-	-	-	-	-	-	-	-	-	Bacteria	Firmicutes	Clostridia	Clostridiales	Lachnospiraceae	Anaerostipes	unclassified	-	-	-	-	-	-	-	-	-	-	-	-	-	-	-	-	-	-	-	-	-	-	-	-
fa700cd7-d2e5-4ccb-8181-070cecf0bb20	member	9	-	-	-	-	-	B0M9D0	poorly characterized	Function unknown	0EP6R	cobw p47k family protein	411490.ANACAC_00093	unclassified	unclassified	unclassified	Cobalamin synthesis protein cobW C-terminal domain	PF07683	Bacteria	Firmicutes	Clostridia	Clostridiales	Lachnospiraceae	Anaerostipes	Anaerostipes caccae	-	-	-	-	-	-	-	-	-	-	-	-	-	-	-	-	-	-	-	-	-	-	-	-
fa700cd7-d2e5-4ccb-8181-070cecf0bb20	member	9	-	-	-	-	-	B0M9E8	metabolism	Coenzyme transport and metabolism	07QMG	Nad synthetase	245018.CL2_27130	unclassified	unclassified	unclassified	Carbon-nitrogen hydrolase	PF00795	Bacteria	Firmicutes	Clostridia	Clostridiales	Lachnospiraceae	Anaerostipes	Anaerostipes caccae	-	-	-	-	-	-	-	-	-	-	-	-	-	-	-	-	-	-	-	-	-	-	-	-
fa700cd7-d2e5-4ccb-8181-070cecf0bb20	member	9	-	-	-	-	-	B0M9F2	information storage and processing	Transcription	0ENTD	Facilitates transcription termination by a mechanism that involves Rho binding to the nascent RNA, activation of Rho's RNA-dependent ATPase activity, and release of the mRNA from the DNA template (By similarity)	411469.EUBHAL_03293	CL0023	P-loop_NTPase	P-loop containing nucleoside triphosphate hydrolase superfamily	ATPase family associated with various cellular activities (AAA)	PF00004	Bacteria	Firmicutes	Clostridia	Clostridiales	Lachnospiraceae	Anaerostipes	Anaerostipes caccae	-	-	-	-	-	-	-	-	-	-	-	-	-	-	-	-	-	-	-	-	-	-	-	-
fa700cd7-d2e5-4ccb-8181-070cecf0bb20	member	9	-	-	-	-	-	B0M9H0	metabolism	Carbohydrate transport and metabolism	0NJ6V	mannosyl-glycoprotein	411490.ANACAC_00138	unclassified	unclassified	unclassified	Copper amine oxidase N-terminal domain	PF07833	Bacteria	Firmicutes	Clostridia	Clostridiales	Lachnospiraceae	Anaerostipes	Anaerostipes caccae	-	-	-	-	-	-	-	-	-	-	-	-	-	-	-	-	-	-	-	-	-	-	-	-
fa700cd7-d2e5-4ccb-8181-070cecf0bb20	member	9	-	-	-	-	-	B0M9I3	metabolism	Energy production and conversion	0NETP	isocitrate dehydrogenase (NADP)	658655.HMPREF0988_00328	CL0270	Iso_DH	Isocitrate/Isopropylmalate dehydrogenase-like superfamily	Isocitrate/isopropylmalate dehydrogenase	PF00180	Bacteria	Firmicutes	Clostridia	Clostridiales	Lachnospiraceae	Anaerostipes	Anaerostipes caccae	-	-	-	-	-	-	-	-	-	-	-	-	-	-	-	-	-	-	-	-	-	-	-	-
fa700cd7-d2e5-4ccb-8181-070cecf0bb20	member	9	-	-	-	-	-	B0M9K8	metabolism	Energy production and conversion	COG0372	citrate synthase	245018.CL2_28290	unclassified	unclassified	unclassified	Citrate synthase, C-terminal domain	PF00285	Bacteria	Firmicutes	Clostridia	Clostridiales	Lachnospiraceae	Anaerostipes	Anaerostipes caccae	-	-	-	-	-	-	-	-	-	-	-	-	-	-	-	-	-	-	-	-	-	-	-	-
fa700cd7-d2e5-4ccb-8181-070cecf0bb20	member	9	-	-	-	-	-	B0M9Q5	cellular processes and signaling	Posttranslational modification, protein turnover, chaperones	0EPPR	peptidase, U32	411490.ANACAC_00277	unclassified	unclassified	unclassified	Collagenase	PF12392	Bacteria	Firmicutes	Clostridia	Clostridiales	Lachnospiraceae	Anaerostipes	Anaerostipes caccae	-	-	-	-	-	-	-	-	-	-	-	-	-	-	-	-	-	-	-	-	-	-	-	-
fa700cd7-d2e5-4ccb-8181-070cecf0bb20	member	9	-	-	-	-	-	B0M9S4	information storage and processing	Translation, ribosomal structure and biogenesis	COG1185	Involved in mRNA degradation. Hydrolyzes single-stranded polyribonucleotides processively in the 3'- to 5'-direction (By similarity)	245018.CL2_07490	CL0007	KH	K-Homology (KH) domain Superfamily	KH domain	PF00013	Bacteria	Firmicutes	Clostridia	Clostridiales	Lachnospiraceae	Anaerostipes	Anaerostipes caccae	-	-	-	-	-	-	-	-	-	-	-	-	-	-	-	-	-	-	-	-	-	-	-	-
fa700cd7-d2e5-4ccb-8181-070cecf0bb20	member	9	-	-	-	-	-	B0M9U0	cellular processes and signaling	Cell cycle control, cell division, chromosome partitioning	0NDB3	site-determining protein	411490.ANACAC_00313	CL0023	P-loop_NTPase	P-loop containing nucleoside triphosphate hydrolase superfamily	4Fe-4S iron sulfur cluster binding proteins, NifH/frxC family	PF00142	Bacteria	Firmicutes	Clostridia	Clostridiales	Lachnospiraceae	Anaerostipes	Anaerostipes caccae	-	-	-	-	-	-	-	-	-	-	-	-	-	-	-	-	-	-	-	-	-	-	-	-
fa700cd7-d2e5-4ccb-8181-070cecf0bb20	member	9	-	-	-	-	-	B0M9U0	-	-	-	-	-	-	-	-	-	-	Bacteria	Firmicutes	Clostridia	Clostridiales	Lachnospiraceae	Anaerostipes	Anaerostipes sp. AF04-45	-	-	-	-	-	-	-	-	-	-	-	-	-	-	-	-	-	-	-	-	-	-	-	-
fa700cd7-d2e5-4ccb-8181-070cecf0bb20	member	9	-	-	-	-	-	B0M9U0	-	-	-	-	-	-	-	-	-	-	Bacteria	Firmicutes	Clostridia	Clostridiales	Lachnospiraceae	Anaerostipes	unclassified	-	-	-	-	-	-	-	-	-	-	-	-	-	-	-	-	-	-	-	-	-	-	-	-
fa700cd7-d2e5-4ccb-8181-070cecf0bb20	member	9	-	-	-	-	-	B0M9U4	cellular processes and signaling	Cell wall/membrane/envelope biogenesis	0NGKS	Involved in formation and maintenance of cell shape (By similarity)	411490.ANACAC_00317	unclassified	unclassified	unclassified	rod shape-determining protein MreC	PF04085	Bacteria	Firmicutes	Clostridia	Clostridiales	Lachnospiraceae	Anaerostipes	Anaerostipes caccae	-	-	-	-	-	-	-	-	-	-	-	-	-	-	-	-	-	-	-	-	-	-	-	-
fa700cd7-d2e5-4ccb-8181-070cecf0bb20	member	9	-	-	-	-	-	B0M9U4	-	-	-	-	-	-	-	-	-	-	Bacteria	Firmicutes	Clostridia	Clostridiales	Lachnospiraceae	Anaerostipes	Anaerostipes sp. AF04-45	-	-	-	-	-	-	-	-	-	-	-	-	-	-	-	-	-	-	-	-	-	-	-	-
fa700cd7-d2e5-4ccb-8181-070cecf0bb20	member	9	-	-	-	-	-	B0M9U4	-	-	-	-	-	-	-	-	-	-	Bacteria	Firmicutes	Clostridia	Clostridiales	Lachnospiraceae	Anaerostipes	Anaerostipes sp. CAG:276	-	-	-	-	-	-	-	-	-	-	-	-	-	-	-	-	-	-	-	-	-	-	-	-
fa700cd7-d2e5-4ccb-8181-070cecf0bb20	member	9	-	-	-	-	-	B0M9U4	-	-	-	-	-	-	-	-	-	-	Bacteria	Firmicutes	Clostridia	Clostridiales	Lachnospiraceae	Anaerostipes	unclassified	-	-	-	-	-	-	-	-	-	-	-	-	-	-	-	-	-	-	-	-	-	-	-	-
fa700cd7-d2e5-4ccb-8181-070cecf0bb20	member	9	-	-	-	-	-	B0M9V7	metabolism	Carbohydrate transport and metabolism	00BJR	Phosphorylase is an important allosteric enzyme in carbohydrate metabolism. Enzymes from different sources differ in their regulatory mechanisms and in their natural substrates. However, all known phosphorylases share catalytic and structural properties (By similarity)	471855.Shel_17030	CL0113	GT-B	Glycosyl transferase clan GT-B	Carbohydrate phosphorylase	PF00343	Bacteria	Firmicutes	Clostridia	Clostridiales	Lachnospiraceae	Anaerostipes	Anaerostipes caccae	-	-	-	-	-	-	-	-	-	-	-	-	-	-	-	-	-	-	-	-	-	-	-	-
fa700cd7-d2e5-4ccb-8181-070cecf0bb20	member	9	-	-	-	-	-	B0M9V7	-	-	-	-	-	-	-	-	-	-	Bacteria	Firmicutes	Clostridia	Clostridiales	Lachnospiraceae	Anaerostipes	Anaerostipes sp. AF04-45	-	-	-	-	-	-	-	-	-	-	-	-	-	-	-	-	-	-	-	-	-	-	-	-
fa700cd7-d2e5-4ccb-8181-070cecf0bb20	member	9	-	-	-	-	-	B0M9V7	-	-	-	-	-	-	-	-	-	-	Bacteria	Firmicutes	Clostridia	Clostridiales	Lachnospiraceae	Anaerostipes	Anaerostipes sp. CAG:276	-	-	-	-	-	-	-	-	-	-	-	-	-	-	-	-	-	-	-	-	-	-	-	-
fa700cd7-d2e5-4ccb-8181-070cecf0bb20	member	9	-	-	-	-	-	B0M9V7	-	-	-	-	-	-	-	-	-	-	Bacteria	Firmicutes	Clostridia	Clostridiales	Lachnospiraceae	Anaerostipes	unclassified	-	-	-	-	-	-	-	-	-	-	-	-	-	-	-	-	-	-	-	-	-	-	-	-
fa700cd7-d2e5-4ccb-8181-070cecf0bb20	member	9	-	-	-	-	-	B0M9V8	metabolism	Carbohydrate transport and metabolism	0EPUE	Synthesizes alpha-1,4-glucan chains using ADP-glucose (By similarity)	411490.ANACAC_00331	CL0113	GT-B	Glycosyl transferase clan GT-B	Glycosyl transferases group 1	PF13692	Bacteria	Firmicutes	Clostridia	Clostridiales	Lachnospiraceae	Anaerostipes	Anaerostipes caccae	-	-	-	-	-	-	-	-	-	-	-	-	-	-	-	-	-	-	-	-	-	-	-	-
fa700cd7-d2e5-4ccb-8181-070cecf0bb20	member	9	-	-	-	-	-	B0M9W4	cellular processes and signaling	Intracellular trafficking, secretion, and vesicular transport	COG0552	Involved in targeting and insertion of nascent membrane proteins into the cytoplasmic membrane. Acts as a receptor for the complex formed by the signal recognition particle (SRP) and the ribosome-nascent chain (RNC)	411469.EUBHAL_00145	unclassified	unclassified	unclassified	SRP54-type protein, helical bundle domain	PF02881	Bacteria	Firmicutes	Clostridia	Clostridiales	Lachnospiraceae	Anaerostipes	Anaerostipes caccae	-	-	-	-	-	-	-	-	-	-	-	-	-	-	-	-	-	-	-	-	-	-	-	-
fa700cd7-d2e5-4ccb-8181-070cecf0bb20	member	9	-	-	-	-	-	B0M9W5	cellular processes and signaling	Cell cycle control, cell division, chromosome partitioning	0NDNP	Required for chromosome condensation and partitioning (By similarity)	411490.ANACAC_00338	CL0023	P-loop_NTPase	P-loop containing nucleoside triphosphate hydrolase superfamily	AAA ATPase domain	PF13175	Bacteria	Firmicutes	Clostridia	Clostridiales	Lachnospiraceae	Anaerostipes	Anaerostipes caccae	-	-	-	-	-	-	-	-	-	-	-	-	-	-	-	-	-	-	-	-	-	-	-	-
fa700cd7-d2e5-4ccb-8181-070cecf0bb20	member	9	-	-	-	-	-	B0M9X0	metabolism	Energy production and conversion	05C6H	Catalyzes the formation of acetyl phosphate from acetate and ATP. Can also catalyze the reverse reaction (By similarity)	718255.RO1_22690	CL0108	Actin_ATPase	Actin-like ATPase Superfamily	Acetokinase family	PF00871	Bacteria	Firmicutes	Clostridia	Clostridiales	Lachnospiraceae	Anaerostipes	Anaerostipes caccae	-	-	-	-	-	-	-	-	-	-	-	-	-	-	-	-	-	-	-	-	-	-	-	-
fa700cd7-d2e5-4ccb-8181-070cecf0bb20	member	9	-	-	-	-	-	B0MA02	metabolism	Lipid transport and metabolism	05CIZ	coA-substrate-specific enzyme activase	245018.CL2_08140	CL0108	Actin_ATPase	Actin-like ATPase Superfamily	ROK family	PF00480	Bacteria	Firmicutes	Clostridia	Clostridiales	Lachnospiraceae	Anaerostipes	Anaerostipes caccae	-	-	-	-	-	-	-	-	-	-	-	-	-	-	-	-	-	-	-	-	-	-	-	-
fa700cd7-d2e5-4ccb-8181-070cecf0bb20	member	9	-	-	-	-	-	B0MA02	-	-	-	-	-	-	-	-	-	-	Bacteria	Firmicutes	Clostridia	Clostridiales	Lachnospiraceae	Anaerostipes	Anaerostipes sp. AF04-45	-	-	-	-	-	-	-	-	-	-	-	-	-	-	-	-	-	-	-	-	-	-	-	-
fa700cd7-d2e5-4ccb-8181-070cecf0bb20	member	9	-	-	-	-	-	B0MA02	-	-	-	-	-	-	-	-	-	-	Bacteria	Firmicutes	Clostridia	Clostridiales	Lachnospiraceae	Anaerostipes	Anaerostipes sp. CAG:276	-	-	-	-	-	-	-	-	-	-	-	-	-	-	-	-	-	-	-	-	-	-	-	-
fa700cd7-d2e5-4ccb-8181-070cecf0bb20	member	9	-	-	-	-	-	B0MA02	-	-	-	-	-	-	-	-	-	-	Bacteria	Firmicutes	Clostridia	Clostridiales	Lachnospiraceae	Anaerostipes	unclassified	-	-	-	-	-	-	-	-	-	-	-	-	-	-	-	-	-	-	-	-	-	-	-	-
fa700cd7-d2e5-4ccb-8181-070cecf0bb20	member	9	-	-	-	-	-	B0MA03	information storage and processing	Transcription	11Z5Z	transcriptional Regulator LysR family	411490.ANACAC_00376	CL0177	PBP	Periplasmic binding protein clan	LysR substrate binding domain	PF03466	Bacteria	Firmicutes	Clostridia	Clostridiales	Lachnospiraceae	Anaerostipes	Anaerostipes caccae	-	-	-	-	-	-	-	-	-	-	-	-	-	-	-	-	-	-	-	-	-	-	-	-
fa700cd7-d2e5-4ccb-8181-070cecf0bb20	member	9	-	-	-	-	-	B0MA13	cellular processes and signaling	Signal transduction mechanisms	0NE0V	response regulator	411490.ANACAC_00386	CL0123	HTH	Helix-turn-helix clan	Transcriptional regulatory protein, C terminal	PF00486	Bacteria	Firmicutes	Clostridia	Clostridiales	Lachnospiraceae	Anaerostipes	Anaerostipes caccae	-	-	-	-	-	-	-	-	-	-	-	-	-	-	-	-	-	-	-	-	-	-	-	-
fa700cd7-d2e5-4ccb-8181-070cecf0bb20	member	9	-	-	-	-	-	B0MA13	-	-	-	-	-	-	-	-	-	-	Bacteria	Firmicutes	Clostridia	Clostridiales	Lachnospiraceae	Anaerostipes	Anaerostipes sp. AF04-45	-	-	-	-	-	-	-	-	-	-	-	-	-	-	-	-	-	-	-	-	-	-	-	-
fa700cd7-d2e5-4ccb-8181-070cecf0bb20	member	9	-	-	-	-	-	B0MA13	-	-	-	-	-	-	-	-	-	-	Bacteria	Firmicutes	Clostridia	Clostridiales	Lachnospiraceae	Anaerostipes	Anaerostipes sp. CAG:276	-	-	-	-	-	-	-	-	-	-	-	-	-	-	-	-	-	-	-	-	-	-	-	-
fa700cd7-d2e5-4ccb-8181-070cecf0bb20	member	9	-	-	-	-	-	B0MA13	-	-	-	-	-	-	-	-	-	-	Bacteria	Firmicutes	Clostridia	Clostridiales	Lachnospiraceae	Anaerostipes	unclassified	-	-	-	-	-	-	-	-	-	-	-	-	-	-	-	-	-	-	-	-	-	-	-	-
fa700cd7-d2e5-4ccb-8181-070cecf0bb20	member	9	-	-	-	-	-	B0MA24	poorly characterized	Function unknown	08JQ9	ABC transporter	411490.ANACAC_00397	CL0023	P-loop_NTPase	P-loop containing nucleoside triphosphate hydrolase superfamily	ABC transporter	PF00005	Bacteria	Firmicutes	Clostridia	Clostridiales	Lachnospiraceae	Anaerostipes	Anaerostipes caccae	-	-	-	-	-	-	-	-	-	-	-	-	-	-	-	-	-	-	-	-	-	-	-	-
fa700cd7-d2e5-4ccb-8181-070cecf0bb20	member	9	-	-	-	-	-	B0MA60	metabolism	Nucleotide transport and metabolism	0ENRP	Phosphoribosylglycinamide synthetase	411474.COPEUT_02993	unclassified	unclassified	unclassified	Formylglycinamide ribonucleotide amidotransferase linker domain	PF18072	Bacteria	Firmicutes	Clostridia	Clostridiales	Lachnospiraceae	Anaerostipes	Anaerostipes caccae	-	-	-	-	-	-	-	-	-	-	-	-	-	-	-	-	-	-	-	-	-	-	-	-
fa700cd7-d2e5-4ccb-8181-070cecf0bb20	member	9	-	-	-	-	-	B0MA61	poorly characterized	Function unknown	0EQAS	succinylglutamate desuccinylase aspartoacylase	411490.ANACAC_00435	CL0035	Peptidase_MH	Peptidase clan MH/MC/MF	Succinylglutamate desuccinylase / Aspartoacylase family	PF04952	Bacteria	Firmicutes	Clostridia	Clostridiales	Lachnospiraceae	Anaerostipes	Anaerostipes caccae	-	-	-	-	-	-	-	-	-	-	-	-	-	-	-	-	-	-	-	-	-	-	-	-
fa700cd7-d2e5-4ccb-8181-070cecf0bb20	member	9	-	-	-	-	-	B0MAB9	metabolism	Carbohydrate transport and metabolism	COG0524	pfkb domain protein	411490.ANACAC_00494	CL0118	Ribokinase	Ribokinase-like superfamily	pfkB family carbohydrate kinase	PF00294	Bacteria	Firmicutes	Clostridia	Clostridiales	Lachnospiraceae	Anaerostipes	Anaerostipes caccae	-	-	-	-	-	-	-	-	-	-	-	-	-	-	-	-	-	-	-	-	-	-	-	-
fa700cd7-d2e5-4ccb-8181-070cecf0bb20	member	9	-	-	-	-	-	B0MAB9	-	-	-	-	-	-	-	-	-	-	Bacteria	Firmicutes	Clostridia	Clostridiales	Lachnospiraceae	Anaerostipes	Anaerostipes sp. CAG:276	-	-	-	-	-	-	-	-	-	-	-	-	-	-	-	-	-	-	-	-	-	-	-	-
fa700cd7-d2e5-4ccb-8181-070cecf0bb20	member	9	-	-	-	-	-	B0MAE9	metabolism	Energy production and conversion	05CNW	domain protein	742740.HMPREF9474_02744	CL0042	Flavoprotein	Flavoprotein	Flavodoxin	PF00258	Bacteria	Firmicutes	Clostridia	Clostridiales	Lachnospiraceae	Anaerostipes	Anaerostipes caccae	-	-	-	-	-	-	-	-	-	-	-	-	-	-	-	-	-	-	-	-	-	-	-	-
fa700cd7-d2e5-4ccb-8181-070cecf0bb20	member	9	-	-	-	-	-	B0MAF8	metabolism	Inorganic ion transport and metabolism	COG0370	Ferrous iron transport protein b	411490.ANACAC_00533	unclassified	unclassified	unclassified	FeoB cytosolic helical domain	PF17910	Bacteria	Firmicutes	Clostridia	Clostridiales	Lachnospiraceae	Anaerostipes	Anaerostipes caccae	-	-	-	-	-	-	-	-	-	-	-	-	-	-	-	-	-	-	-	-	-	-	-	-
fa700cd7-d2e5-4ccb-8181-070cecf0bb20	member	9	-	-	-	-	-	B0MAG9	metabolism	Carbohydrate transport and metabolism	08HRN	Catalyzes the phosphorylation of pyruvate to phosphoenolpyruvate (By similarity)	245018.CL2_08990	CL0364	Leu-IlvD	LeuD/IlvD-like	PEP-utilising enzyme, mobile domain	PF00391	Bacteria	Firmicutes	Clostridia	Clostridiales	Lachnospiraceae	Anaerostipes	Anaerostipes caccae	-	-	-	-	-	-	-	-	-	-	-	-	-	-	-	-	-	-	-	-	-	-	-	-
fa700cd7-d2e5-4ccb-8181-070cecf0bb20	member	9	-	-	-	-	-	B0MAG9	-	-	-	-	-	-	-	-	-	-	Bacteria	Firmicutes	Clostridia	Clostridiales	Lachnospiraceae	Anaerostipes	Anaerostipes sp. AF04-45	-	-	-	-	-	-	-	-	-	-	-	-	-	-	-	-	-	-	-	-	-	-	-	-
fa700cd7-d2e5-4ccb-8181-070cecf0bb20	member	9	-	-	-	-	-	B0MAG9	-	-	-	-	-	-	-	-	-	-	Bacteria	Firmicutes	Clostridia	Clostridiales	Lachnospiraceae	Anaerostipes	unclassified	-	-	-	-	-	-	-	-	-	-	-	-	-	-	-	-	-	-	-	-	-	-	-	-
fa700cd7-d2e5-4ccb-8181-070cecf0bb20	member	9	-	-	-	-	-	B0MAI1	metabolism	Amino acid transport and metabolism	COG0347	Nitrogen regulatory protein pii	411490.ANACAC_00556	CL0089	GlnB-like	GlnB-like superfamily	Nitrogen regulatory protein P-II	PF00543	Bacteria	Firmicutes	Clostridia	Clostridiales	Lachnospiraceae	Anaerostipes	Anaerostipes caccae	-	-	-	-	-	-	-	-	-	-	-	-	-	-	-	-	-	-	-	-	-	-	-	-
fa700cd7-d2e5-4ccb-8181-070cecf0bb20	member	9	-	-	-	-	-	B0MAJ1	metabolism	Amino acid transport and metabolism	COG1063	Dehydrogenase	411490.ANACAC_00566	CL0296	GroES	GroES-like superfamily	Alcohol dehydrogenase GroES-like domain	PF08240	Bacteria	Firmicutes	Clostridia	Clostridiales	Lachnospiraceae	Anaerostipes	Anaerostipes caccae	-	-	-	-	-	-	-	-	-	-	-	-	-	-	-	-	-	-	-	-	-	-	-	-
fa700cd7-d2e5-4ccb-8181-070cecf0bb20	member	9	-	-	-	-	-	B0MAK7	information storage and processing	Replication, recombination and repair	05C0B	DNA polymerase III (alpha subunit)	245018.CL2_21000	CL0021	OB	OB fold	OB-fold nucleic acid binding domain	PF01336	Bacteria	Firmicutes	Clostridia	Clostridiales	Lachnospiraceae	Anaerostipes	Anaerostipes caccae	-	-	-	-	-	-	-	-	-	-	-	-	-	-	-	-	-	-	-	-	-	-	-	-
fa700cd7-d2e5-4ccb-8181-070cecf0bb20	member	9	-	-	-	-	-	B0MAK8	poorly characterized	Function unknown	0NR9C	NA	742740.HMPREF9474_04614	unclassified	unclassified	unclassified	Sporulation and spore germination	PF10646	Bacteria	Firmicutes	Clostridia	Clostridiales	Lachnospiraceae	Anaerostipes	Anaerostipes caccae	-	-	-	-	-	-	-	-	-	-	-	-	-	-	-	-	-	-	-	-	-	-	-	-
fa700cd7-d2e5-4ccb-8181-070cecf0bb20	member	9	-	-	-	-	-	B0MAR1	cellular processes and signaling	Signal transduction mechanisms	0EP0P	Catalyzes the ATP- as well as the pyrophosphate- dependent phosphorylation of a specific serine residue in HPr, a phosphocarrier protein of the phosphoenolpyruvate-dependent sugar phosphotransferase system (PTS). HprK P also catalyzes the pyrophosphate-producing, inorganic phosphate-dependent dephosphorylation (phosphorolysis) of seryl-phosphorylated HPr (P- Ser-HPr). The two antagonistic activit…	411490.ANACAC_00637	CL0365	MurF-HprK_N	MurF and HprK N-domain-like superfamily	HPr Serine kinase N terminus	PF02603	Bacteria	Firmicutes	Clostridia	Clostridiales	Lachnospiraceae	Anaerostipes	Anaerostipes caccae	-	-	-	-	-	-	-	-	-	-	-	-	-	-	-	-	-	-	-	-	-	-	-	-
fa700cd7-d2e5-4ccb-8181-070cecf0bb20	member	9	-	-	-	-	-	B0MAR1	-	-	-	-	-	-	-	-	-	-	Bacteria	Firmicutes	Clostridia	Clostridiales	Lachnospiraceae	Anaerostipes	Anaerostipes sp. AF04-45	-	-	-	-	-	-	-	-	-	-	-	-	-	-	-	-	-	-	-	-	-	-	-	-
fa700cd7-d2e5-4ccb-8181-070cecf0bb20	member	9	-	-	-	-	-	B0MAR1	-	-	-	-	-	-	-	-	-	-	Bacteria	Firmicutes	Clostridia	Clostridiales	Lachnospiraceae	Anaerostipes	Anaerostipes sp. CAG:276	-	-	-	-	-	-	-	-	-	-	-	-	-	-	-	-	-	-	-	-	-	-	-	-
fa700cd7-d2e5-4ccb-8181-070cecf0bb20	member	9	-	-	-	-	-	B0MAR1	-	-	-	-	-	-	-	-	-	-	Bacteria	Firmicutes	Clostridia	Clostridiales	Lachnospiraceae	Anaerostipes	unclassified	-	-	-	-	-	-	-	-	-	-	-	-	-	-	-	-	-	-	-	-	-	-	-	-
fa700cd7-d2e5-4ccb-8181-070cecf0bb20	member	9	-	-	-	-	-	B0MAR2	information storage and processing	Replication, recombination and repair	0EPAR	The UvrABC repair system catalyzes the recognition and processing of DNA lesions. UvrC both incises the 5' and 3' sides of the lesion. The N-terminal half is responsible for the 3' incision and the C-terminal half is responsible for the 5' incision (By similarity)	245018.CL2_20870	CL0198	HHH	Helix-hairpin-helix superfamily	Helix-hairpin-helix motif	PF00633	Bacteria	Firmicutes	Clostridia	Clostridiales	Lachnospiraceae	Anaerostipes	Anaerostipes caccae	-	-	-	-	-	-	-	-	-	-	-	-	-	-	-	-	-	-	-	-	-	-	-	-
fa700cd7-d2e5-4ccb-8181-070cecf0bb20	member	9	-	-	-	-	-	B0MAT0	metabolism	Coenzyme transport and metabolism	05CBF	Catalyzes the synthesis of the hydroxymethylpyrimidine phosphate (HMP-P) moiety of thiamine from aminoimidazole ribotide (AIR) in a radical S-adenosyl-L-methionine (SAM)-dependent reaction (By similarity)	537013.CLOSTMETH_03761	CL0036	TIM_barrel	Common phosphate binding-site TIM barrel superfamily	Radical SAM ThiC family	PF01964	Bacteria	Firmicutes	Clostridia	Clostridiales	Lachnospiraceae	Anaerostipes	Anaerostipes caccae	-	-	-	-	-	-	-	-	-	-	-	-	-	-	-	-	-	-	-	-	-	-	-	-
fa700cd7-d2e5-4ccb-8181-070cecf0bb20	member	9	-	-	-	-	-	B0MAT1	metabolism	Inorganic ion transport and metabolism	0EPMX	Transporter	411490.ANACAC_00657	CL0062	APC	APC superfamily	Sodium:neurotransmitter symporter family	PF00209	Bacteria	Firmicutes	Clostridia	Clostridiales	Lachnospiraceae	Anaerostipes	Anaerostipes caccae	-	-	-	-	-	-	-	-	-	-	-	-	-	-	-	-	-	-	-	-	-	-	-	-
fa700cd7-d2e5-4ccb-8181-070cecf0bb20	member	9	-	-	-	-	-	B0MAT1	-	-	-	-	-	-	-	-	-	-	Bacteria	Firmicutes	Clostridia	Clostridiales	Lachnospiraceae	Anaerostipes	Anaerostipes sp. AF04-45	-	-	-	-	-	-	-	-	-	-	-	-	-	-	-	-	-	-	-	-	-	-	-	-
fa700cd7-d2e5-4ccb-8181-070cecf0bb20	member	9	-	-	-	-	-	B0MAT1	-	-	-	-	-	-	-	-	-	-	Bacteria	Firmicutes	Clostridia	Clostridiales	Lachnospiraceae	Anaerostipes	Anaerostipes sp. CAG:276	-	-	-	-	-	-	-	-	-	-	-	-	-	-	-	-	-	-	-	-	-	-	-	-
fa700cd7-d2e5-4ccb-8181-070cecf0bb20	member	9	-	-	-	-	-	B0MAT1	-	-	-	-	-	-	-	-	-	-	Bacteria	Firmicutes	Clostridia	Clostridiales	Lachnospiraceae	Anaerostipes	unclassified	-	-	-	-	-	-	-	-	-	-	-	-	-	-	-	-	-	-	-	-	-	-	-	-
fa700cd7-d2e5-4ccb-8181-070cecf0bb20	member	9	-	-	-	-	-	B0MBA7	metabolism	Energy production and conversion	0NDB2	Oxidoreductase required for the transfer of electrons from pyruvate to flavodoxin (By similarity)	245018.CL2_05360	CL0344	4Fe-4S	4Fe-4S ferredoxins	4Fe-4S dicluster domain	PF13534	Bacteria	Firmicutes	Clostridia	Clostridiales	Lachnospiraceae	Anaerostipes	Anaerostipes caccae	-	-	-	-	-	-	-	-	-	-	-	-	-	-	-	-	-	-	-	-	-	-	-	-
fa700cd7-d2e5-4ccb-8181-070cecf0bb20	member	9	-	-	-	-	-	B0MBB1	cellular processes and signaling	Posttranslational modification, protein turnover, chaperones	0ND4R	ATP-dependent clp protease, ATP-binding subunit	411469.EUBHAL_00971	CL0023	P-loop_NTPase	P-loop containing nucleoside triphosphate hydrolase superfamily	ATPase family associated with various cellular activities (AAA)	PF07726	Bacteria	Firmicutes	Clostridia	Clostridiales	Lachnospiraceae	Anaerostipes	Anaerostipes caccae	-	-	-	-	-	-	-	-	-	-	-	-	-	-	-	-	-	-	-	-	-	-	-	-
fa700cd7-d2e5-4ccb-8181-070cecf0bb20	member	9	-	-	-	-	-	B0MBD0	metabolism	Carbohydrate transport and metabolism	07SQ3	mannitol-1-phosphate 5-dehydrogenase	411490.ANACAC_00857	CL0063	NADP_Rossmann	FAD/NAD(P)-binding Rossmann fold Superfamily	3-hydroxyacyl-CoA dehydrogenase, NAD binding domain	PF02737	Bacteria	Firmicutes	Clostridia	Clostridiales	Lachnospiraceae	Anaerostipes	Anaerostipes caccae	-	-	-	-	-	-	-	-	-	-	-	-	-	-	-	-	-	-	-	-	-	-	-	-
fa700cd7-d2e5-4ccb-8181-070cecf0bb20	member	9	-	-	-	-	-	B0MBE0	metabolism	Amino acid transport and metabolism	05DXH	Alcohol dehydrogenase zinc-binding domain protein	411490.ANACAC_00867	CL0296	GroES	GroES-like superfamily	Alcohol dehydrogenase GroES-like domain	PF08240	Bacteria	Firmicutes	Clostridia	Clostridiales	Lachnospiraceae	Anaerostipes	Anaerostipes caccae	-	-	-	-	-	-	-	-	-	-	-	-	-	-	-	-	-	-	-	-	-	-	-	-
fa700cd7-d2e5-4ccb-8181-070cecf0bb20	member	9	-	-	-	-	-	B0MBJ8	metabolism	Carbohydrate transport and metabolism	0F7NM	AP endonuclease, family 2	411490.ANACAC_01019	CL0036	TIM_barrel	Common phosphate binding-site TIM barrel superfamily	Xylose isomerase-like TIM barrel	PF01261	Bacteria	Firmicutes	Clostridia	Clostridiales	Lachnospiraceae	Anaerostipes	Anaerostipes caccae	-	-	-	-	-	-	-	-	-	-	-	-	-	-	-	-	-	-	-	-	-	-	-	-
fa700cd7-d2e5-4ccb-8181-070cecf0bb20	member	9	-	-	-	-	-	B0MBK2	metabolism	Amino acid transport and metabolism	0ENR5	Dehydrogenase	411490.ANACAC_01023	CL0063	NADP_Rossmann	FAD/NAD(P)-binding Rossmann fold Superfamily	Zinc-binding dehydrogenase	PF13602	Bacteria	Firmicutes	Clostridia	Clostridiales	Lachnospiraceae	Anaerostipes	Anaerostipes caccae	-	-	-	-	-	-	-	-	-	-	-	-	-	-	-	-	-	-	-	-	-	-	-	-
fa700cd7-d2e5-4ccb-8181-070cecf0bb20	member	9	-	-	-	-	-	B0MBM1	cellular processes and signaling	Posttranslational modification, protein turnover, chaperones	0ENZM	ATP-dependent specificity component of the Clp protease. It directs the protease to specific substrates. Can perform chaperone functions in the absence of ClpP (By similarity)	411490.ANACAC_01042	CL0023	P-loop_NTPase	P-loop containing nucleoside triphosphate hydrolase superfamily	Holliday junction DNA helicase RuvB P-loop domain	PF05496	Bacteria	Firmicutes	Clostridia	Clostridiales	Lachnospiraceae	Anaerostipes	Anaerostipes caccae	-	-	-	-	-	-	-	-	-	-	-	-	-	-	-	-	-	-	-	-	-	-	-	-
fa700cd7-d2e5-4ccb-8181-070cecf0bb20	member	9	-	-	-	-	-	B0MBM1	-	-	-	-	-	-	-	-	-	-	Bacteria	Firmicutes	Clostridia	Clostridiales	Lachnospiraceae	Anaerostipes	Anaerostipes sp. AF04-45	-	-	-	-	-	-	-	-	-	-	-	-	-	-	-	-	-	-	-	-	-	-	-	-
fa700cd7-d2e5-4ccb-8181-070cecf0bb20	member	9	-	-	-	-	-	B0MBM1	-	-	-	-	-	-	-	-	-	-	Bacteria	Firmicutes	Clostridia	Clostridiales	Lachnospiraceae	Anaerostipes	Anaerostipes sp. CAG:276	-	-	-	-	-	-	-	-	-	-	-	-	-	-	-	-	-	-	-	-	-	-	-	-
fa700cd7-d2e5-4ccb-8181-070cecf0bb20	member	9	-	-	-	-	-	B0MBM1	-	-	-	-	-	-	-	-	-	-	Bacteria	Firmicutes	Clostridia	Clostridiales	Lachnospiraceae	Anaerostipes	unclassified	-	-	-	-	-	-	-	-	-	-	-	-	-	-	-	-	-	-	-	-	-	-	-	-
fa700cd7-d2e5-4ccb-8181-070cecf0bb20	member	9	-	-	-	-	-	B0MBN2	metabolism	Carbohydrate transport and metabolism	COG0176	Transaldolase is important for the balance of metabolites in the pentose-phosphate pathway (By similarity)	411902.CLOBOL_01444	CL0036	TIM_barrel	Common phosphate binding-site TIM barrel superfamily	Transaldolase/Fructose-6-phosphate aldolase	PF00923	Bacteria	Firmicutes	Clostridia	Clostridiales	Lachnospiraceae	Anaerostipes	Anaerostipes caccae	-	-	-	-	-	-	-	-	-	-	-	-	-	-	-	-	-	-	-	-	-	-	-	-
fa700cd7-d2e5-4ccb-8181-070cecf0bb20	member	9	-	-	-	-	-	B0MBN7	metabolism	Nucleotide transport and metabolism	COG0015	adenylosuccinate lyase	411469.EUBHAL_01524	unclassified	unclassified	unclassified	Adenylosuccinate lyase C-terminus	PF10397	Bacteria	Firmicutes	Clostridia	Clostridiales	Lachnospiraceae	Anaerostipes	Anaerostipes caccae	-	-	-	-	-	-	-	-	-	-	-	-	-	-	-	-	-	-	-	-	-	-	-	-
fa700cd7-d2e5-4ccb-8181-070cecf0bb20	member	9	-	-	-	-	-	B0MBN7	-	-	-	-	-	-	-	-	-	-	Bacteria	Firmicutes	Clostridia	Clostridiales	Lachnospiraceae	Anaerostipes	Anaerostipes sp. AF04-45	-	-	-	-	-	-	-	-	-	-	-	-	-	-	-	-	-	-	-	-	-	-	-	-
fa700cd7-d2e5-4ccb-8181-070cecf0bb20	member	9	-	-	-	-	-	B0MBN7	-	-	-	-	-	-	-	-	-	-	Bacteria	Firmicutes	Clostridia	Clostridiales	Lachnospiraceae	Anaerostipes	Anaerostipes sp. CAG:276	-	-	-	-	-	-	-	-	-	-	-	-	-	-	-	-	-	-	-	-	-	-	-	-
fa700cd7-d2e5-4ccb-8181-070cecf0bb20	member	9	-	-	-	-	-	B0MBN7	-	-	-	-	-	-	-	-	-	-	Bacteria	Firmicutes	Clostridia	Clostridiales	Lachnospiraceae	Anaerostipes	unclassified	-	-	-	-	-	-	-	-	-	-	-	-	-	-	-	-	-	-	-	-	-	-	-	-
fa700cd7-d2e5-4ccb-8181-070cecf0bb20	member	9	-	-	-	-	-	B0MBQ0	cellular processes and signaling	Posttranslational modification, protein turnover, chaperones	05CJX	Molecular chaperone. Has ATPase activity (By similarity)	411490.ANACAC_01070	CL0025	His_Kinase_A	His Kinase A (phospho-acceptor) domain	Histidine kinase-, DNA gyrase B-, and HSP90-like ATPase	PF13589	Bacteria	Firmicutes	Clostridia	Clostridiales	Lachnospiraceae	Anaerostipes	Anaerostipes caccae	-	-	-	-	-	-	-	-	-	-	-	-	-	-	-	-	-	-	-	-	-	-	-	-
fa700cd7-d2e5-4ccb-8181-070cecf0bb20	member	9	-	-	-	-	-	B0MBQ0	-	-	-	-	-	-	-	-	-	-	Bacteria	Firmicutes	Clostridia	Clostridiales	Lachnospiraceae	Anaerostipes	Anaerostipes sp. AF04-45	-	-	-	-	-	-	-	-	-	-	-	-	-	-	-	-	-	-	-	-	-	-	-	-
fa700cd7-d2e5-4ccb-8181-070cecf0bb20	member	9	-	-	-	-	-	B0MBQ0	-	-	-	-	-	-	-	-	-	-	Bacteria	Firmicutes	Clostridia	Clostridiales	Lachnospiraceae	Anaerostipes	Anaerostipes sp. CAG:276	-	-	-	-	-	-	-	-	-	-	-	-	-	-	-	-	-	-	-	-	-	-	-	-
fa700cd7-d2e5-4ccb-8181-070cecf0bb20	member	9	-	-	-	-	-	B0MBQ0	-	-	-	-	-	-	-	-	-	-	Bacteria	Firmicutes	Clostridia	Clostridiales	Lachnospiraceae	Anaerostipes	unclassified	-	-	-	-	-	-	-	-	-	-	-	-	-	-	-	-	-	-	-	-	-	-	-	-
fa700cd7-d2e5-4ccb-8181-070cecf0bb20	member	9	-	-	-	-	-	B0MBS0	metabolism	Inorganic ion transport and metabolism	0NE4P	One of the components of the high-affinity ATP-driven potassium transport (or KDP) system, which catalyzes the hydrolysis of ATP coupled with the exchange of hydrogen and potassium ions (By similarity)	445974.CLORAM_00708	CL0137	HAD	HAD superfamily	haloacid dehalogenase-like hydrolase	PF00702	Bacteria	Firmicutes	Clostridia	Clostridiales	Lachnospiraceae	Anaerostipes	Anaerostipes caccae	-	-	-	-	-	-	-	-	-	-	-	-	-	-	-	-	-	-	-	-	-	-	-	-
fa700cd7-d2e5-4ccb-8181-070cecf0bb20	member	9	-	-	-	-	-	B0MBS0	-	-	-	-	-	-	-	-	-	-	Bacteria	Firmicutes	Clostridia	Clostridiales	Lachnospiraceae	Anaerostipes	Anaerostipes sp. AF04-45	-	-	-	-	-	-	-	-	-	-	-	-	-	-	-	-	-	-	-	-	-	-	-	-
fa700cd7-d2e5-4ccb-8181-070cecf0bb20	member	9	-	-	-	-	-	B0MBS0	-	-	-	-	-	-	-	-	-	-	Bacteria	Firmicutes	Clostridia	Clostridiales	Lachnospiraceae	Anaerostipes	Anaerostipes sp. CAG:276	-	-	-	-	-	-	-	-	-	-	-	-	-	-	-	-	-	-	-	-	-	-	-	-
fa700cd7-d2e5-4ccb-8181-070cecf0bb20	member	9	-	-	-	-	-	B0MBS0	-	-	-	-	-	-	-	-	-	-	Bacteria	Firmicutes	Clostridia	Clostridiales	Lachnospiraceae	Anaerostipes	unclassified	-	-	-	-	-	-	-	-	-	-	-	-	-	-	-	-	-	-	-	-	-	-	-	-
fa700cd7-d2e5-4ccb-8181-070cecf0bb20	member	9	-	-	-	-	-	B0MBT0	metabolism	Energy production and conversion	COG0372	citrate synthase	245018.CL2_25210	unclassified	unclassified	unclassified	Citrate synthase, C-terminal domain	PF00285	Bacteria	Firmicutes	Clostridia	Clostridiales	Lachnospiraceae	Anaerostipes	Anaerostipes caccae	-	-	-	-	-	-	-	-	-	-	-	-	-	-	-	-	-	-	-	-	-	-	-	-
fa700cd7-d2e5-4ccb-8181-070cecf0bb20	member	9	-	-	-	-	-	B0MBT0	-	-	-	-	-	-	-	-	-	-	Bacteria	Firmicutes	Clostridia	Clostridiales	Lachnospiraceae	Anaerostipes	Anaerostipes sp. AF04-45	-	-	-	-	-	-	-	-	-	-	-	-	-	-	-	-	-	-	-	-	-	-	-	-
fa700cd7-d2e5-4ccb-8181-070cecf0bb20	member	9	-	-	-	-	-	B0MBT0	-	-	-	-	-	-	-	-	-	-	Bacteria	Firmicutes	Clostridia	Clostridiales	Lachnospiraceae	Anaerostipes	unclassified	-	-	-	-	-	-	-	-	-	-	-	-	-	-	-	-	-	-	-	-	-	-	-	-
fa700cd7-d2e5-4ccb-8181-070cecf0bb20	member	9	-	-	-	-	-	B0MBU2	cellular processes and signaling	Signal transduction mechanisms	0NEDA	response regulator	411490.ANACAC_01113	CL0183	PAS_Fold	PAS domain clan	PAS fold	PF00989	Bacteria	Firmicutes	Clostridia	Clostridiales	Lachnospiraceae	Anaerostipes	Anaerostipes caccae	-	-	-	-	-	-	-	-	-	-	-	-	-	-	-	-	-	-	-	-	-	-	-	-
fa700cd7-d2e5-4ccb-8181-070cecf0bb20	member	9	-	-	-	-	-	B0MBW4	poorly characterized	Function unknown	08ZI8	NA	411490.ANACAC_00907	CL0125	Peptidase_CA	Peptidase clan CA	Papain-like cysteine protease AvrRpt2	PF12385	Bacteria	Firmicutes	Clostridia	Clostridiales	Lachnospiraceae	Anaerostipes	Anaerostipes caccae	-	-	-	-	-	-	-	-	-	-	-	-	-	-	-	-	-	-	-	-	-	-	-	-
fa700cd7-d2e5-4ccb-8181-070cecf0bb20	member	9	-	-	-	-	-	B0MC01	poorly characterized	Function unknown	COG1418	Endoribonuclease that initiates mRNA decay (By similarity)	411490.ANACAC_00944	CL0237	HD_PDEase	HD/PDEase superfamily	HDOD domain	PF08668	Bacteria	Firmicutes	Clostridia	Clostridiales	Lachnospiraceae	Anaerostipes	Anaerostipes caccae	-	-	-	-	-	-	-	-	-	-	-	-	-	-	-	-	-	-	-	-	-	-	-	-
fa700cd7-d2e5-4ccb-8181-070cecf0bb20	member	9	-	-	-	-	-	B0MC01	-	-	-	-	-	-	-	-	-	-	Bacteria	Firmicutes	Clostridia	Clostridiales	Lachnospiraceae	Anaerostipes	Anaerostipes sp. AF04-45	-	-	-	-	-	-	-	-	-	-	-	-	-	-	-	-	-	-	-	-	-	-	-	-
fa700cd7-d2e5-4ccb-8181-070cecf0bb20	member	9	-	-	-	-	-	B0MC01	-	-	-	-	-	-	-	-	-	-	Bacteria	Firmicutes	Clostridia	Clostridiales	Lachnospiraceae	Anaerostipes	Anaerostipes sp. CAG:276	-	-	-	-	-	-	-	-	-	-	-	-	-	-	-	-	-	-	-	-	-	-	-	-
fa700cd7-d2e5-4ccb-8181-070cecf0bb20	member	9	-	-	-	-	-	B0MC01	-	-	-	-	-	-	-	-	-	-	Bacteria	Firmicutes	Clostridia	Clostridiales	Lachnospiraceae	Anaerostipes	unclassified	-	-	-	-	-	-	-	-	-	-	-	-	-	-	-	-	-	-	-	-	-	-	-	-
fa700cd7-d2e5-4ccb-8181-070cecf0bb20	member	9	-	-	-	-	-	B0MC47	metabolism	Carbohydrate transport and metabolism	COG2723	beta-glucosidase	411490.ANACAC_01138	CL0058	Glyco_hydro_tim	Tim barrel glycosyl hydrolase superfamily	Glycosyl hydrolase family 1	PF00232	Bacteria	Firmicutes	Clostridia	Clostridiales	Lachnospiraceae	Anaerostipes	Anaerostipes caccae	-	-	-	-	-	-	-	-	-	-	-	-	-	-	-	-	-	-	-	-	-	-	-	-
fa700cd7-d2e5-4ccb-8181-070cecf0bb20	member	9	-	-	-	-	-	B0MC65	metabolism	Inorganic ion transport and metabolism	0NKVH	Transcriptional regulator, Spx MgsR family	411490.ANACAC_01156	CL0172	Thioredoxin	Thioredoxin-like	Glutaredoxin	PF00462	Bacteria	Firmicutes	Clostridia	Clostridiales	Lachnospiraceae	Anaerostipes	Anaerostipes caccae	-	-	-	-	-	-	-	-	-	-	-	-	-	-	-	-	-	-	-	-	-	-	-	-
fa700cd7-d2e5-4ccb-8181-070cecf0bb20	member	9	-	-	-	-	-	B0MC75	metabolism	Lipid transport and metabolism	0NIYW	Acyl-ACP thioesterase	411490.ANACAC_01166	CL0050	HotDog	HotDog superfamily	Acyl-ACP thioesterase	PF01643	Bacteria	Firmicutes	Clostridia	Clostridiales	Lachnospiraceae	Anaerostipes	Anaerostipes caccae	-	-	-	-	-	-	-	-	-	-	-	-	-	-	-	-	-	-	-	-	-	-	-	-
fa700cd7-d2e5-4ccb-8181-070cecf0bb20	member	9	-	-	-	-	-	B0MCA9	metabolism	Coenzyme transport and metabolism	0EQ6M	Phosphomethylpyrimidine kinase	411490.ANACAC_01200	CL0118	Ribokinase	Ribokinase-like superfamily	Carbohydrate kinase	PF01256	Bacteria	Firmicutes	Clostridia	Clostridiales	Lachnospiraceae	Anaerostipes	Anaerostipes caccae	-	-	-	-	-	-	-	-	-	-	-	-	-	-	-	-	-	-	-	-	-	-	-	-
fa700cd7-d2e5-4ccb-8181-070cecf0bb20	member	9	-	-	-	-	-	B0MCA9	-	-	-	-	-	-	-	-	-	-	Bacteria	Firmicutes	Clostridia	Clostridiales	Lachnospiraceae	Anaerostipes	Anaerostipes sp. AF04-45	-	-	-	-	-	-	-	-	-	-	-	-	-	-	-	-	-	-	-	-	-	-	-	-
fa700cd7-d2e5-4ccb-8181-070cecf0bb20	member	9	-	-	-	-	-	B0MCA9	-	-	-	-	-	-	-	-	-	-	Bacteria	Firmicutes	Clostridia	Clostridiales	Lachnospiraceae	Anaerostipes	Anaerostipes sp. CAG:276	-	-	-	-	-	-	-	-	-	-	-	-	-	-	-	-	-	-	-	-	-	-	-	-
fa700cd7-d2e5-4ccb-8181-070cecf0bb20	member	9	-	-	-	-	-	B0MCA9	-	-	-	-	-	-	-	-	-	-	Bacteria	Firmicutes	Clostridia	Clostridiales	Lachnospiraceae	Anaerostipes	unclassified	-	-	-	-	-	-	-	-	-	-	-	-	-	-	-	-	-	-	-	-	-	-	-	-
fa700cd7-d2e5-4ccb-8181-070cecf0bb20	member	9	-	-	-	-	-	B0MCC1	cellular processes and signaling	Signal transduction mechanisms	0ND5T	Histidine kinase	411490.ANACAC_01212	CL0025	His_Kinase_A	His Kinase A (phospho-acceptor) domain	His Kinase A (phospho-acceptor) domain	PF00512	Bacteria	Firmicutes	Clostridia	Clostridiales	Lachnospiraceae	Anaerostipes	Anaerostipes caccae	-	-	-	-	-	-	-	-	-	-	-	-	-	-	-	-	-	-	-	-	-	-	-	-
fa700cd7-d2e5-4ccb-8181-070cecf0bb20	member	9	-	-	-	-	-	B0MCC1	-	-	-	-	-	-	-	-	-	-	Bacteria	Firmicutes	Clostridia	Clostridiales	Lachnospiraceae	Anaerostipes	Anaerostipes sp. AF04-45	-	-	-	-	-	-	-	-	-	-	-	-	-	-	-	-	-	-	-	-	-	-	-	-
fa700cd7-d2e5-4ccb-8181-070cecf0bb20	member	9	-	-	-	-	-	B0MCC1	-	-	-	-	-	-	-	-	-	-	Bacteria	Firmicutes	Clostridia	Clostridiales	Lachnospiraceae	Anaerostipes	Anaerostipes sp. CAG:276	-	-	-	-	-	-	-	-	-	-	-	-	-	-	-	-	-	-	-	-	-	-	-	-
fa700cd7-d2e5-4ccb-8181-070cecf0bb20	member	9	-	-	-	-	-	B0MCC1	-	-	-	-	-	-	-	-	-	-	Bacteria	Firmicutes	Clostridia	Clostridiales	Lachnospiraceae	Anaerostipes	unclassified	-	-	-	-	-	-	-	-	-	-	-	-	-	-	-	-	-	-	-	-	-	-	-	-
fa700cd7-d2e5-4ccb-8181-070cecf0bb20	member	9	-	-	-	-	-	B0MCD1	poorly characterized	Function unknown	COG0799	Functions as a ribosomal silencing factor. Interacts with ribosomal protein L14 (rplN), blocking formation of intersubunit bridge B8. Prevents association of the 30S and 50S ribosomal subunits and the formation of functional ribosomes, thus repressing translation (By similarity)	411490.ANACAC_01222	CL0260	NTP_transf	Nucleotidyltransferase superfamily	Ribosomal silencing factor during starvation	PF02410	Bacteria	Firmicutes	Clostridia	Clostridiales	Lachnospiraceae	Anaerostipes	Anaerostipes caccae	-	-	-	-	-	-	-	-	-	-	-	-	-	-	-	-	-	-	-	-	-	-	-	-
fa700cd7-d2e5-4ccb-8181-070cecf0bb20	member	9	-	-	-	-	-	B0MCD1	-	-	-	-	-	-	-	-	-	-	Bacteria	Firmicutes	Clostridia	Clostridiales	Lachnospiraceae	Anaerostipes	Anaerostipes sp. AF04-45	-	-	-	-	-	-	-	-	-	-	-	-	-	-	-	-	-	-	-	-	-	-	-	-
fa700cd7-d2e5-4ccb-8181-070cecf0bb20	member	9	-	-	-	-	-	B0MCD1	-	-	-	-	-	-	-	-	-	-	Bacteria	Firmicutes	Clostridia	Clostridiales	Lachnospiraceae	Anaerostipes	Anaerostipes sp. CAG:276	-	-	-	-	-	-	-	-	-	-	-	-	-	-	-	-	-	-	-	-	-	-	-	-
fa700cd7-d2e5-4ccb-8181-070cecf0bb20	member	9	-	-	-	-	-	B0MCD1	-	-	-	-	-	-	-	-	-	-	Bacteria	Firmicutes	Clostridia	Clostridiales	Lachnospiraceae	Anaerostipes	unclassified	-	-	-	-	-	-	-	-	-	-	-	-	-	-	-	-	-	-	-	-	-	-	-	-
fa700cd7-d2e5-4ccb-8181-070cecf0bb20	member	9	-	-	-	-	-	B0MCE2	metabolism	Amino acid transport and metabolism	COG0473	3-isopropylmalate dehydrogenase activity	245018.CL2_11000	CL0270	Iso_DH	Isocitrate/Isopropylmalate dehydrogenase-like superfamily	Isocitrate/isopropylmalate dehydrogenase	PF00180	Bacteria	Firmicutes	Clostridia	Clostridiales	Lachnospiraceae	Anaerostipes	Anaerostipes caccae	-	-	-	-	-	-	-	-	-	-	-	-	-	-	-	-	-	-	-	-	-	-	-	-
fa700cd7-d2e5-4ccb-8181-070cecf0bb20	member	9	-	-	-	-	-	B0MCE2	-	-	-	-	-	-	-	-	-	-	Bacteria	Firmicutes	Clostridia	Clostridiales	Lachnospiraceae	Anaerostipes	Anaerostipes sp. AF04-45	-	-	-	-	-	-	-	-	-	-	-	-	-	-	-	-	-	-	-	-	-	-	-	-
fa700cd7-d2e5-4ccb-8181-070cecf0bb20	member	9	-	-	-	-	-	B0MCE2	-	-	-	-	-	-	-	-	-	-	Bacteria	Firmicutes	Clostridia	Clostridiales	Lachnospiraceae	Anaerostipes	Anaerostipes sp. CAG:276	-	-	-	-	-	-	-	-	-	-	-	-	-	-	-	-	-	-	-	-	-	-	-	-
fa700cd7-d2e5-4ccb-8181-070cecf0bb20	member	9	-	-	-	-	-	B0MCE2	-	-	-	-	-	-	-	-	-	-	Bacteria	Firmicutes	Clostridia	Clostridiales	Lachnospiraceae	Anaerostipes	unclassified	-	-	-	-	-	-	-	-	-	-	-	-	-	-	-	-	-	-	-	-	-	-	-	-
fa700cd7-d2e5-4ccb-8181-070cecf0bb20	member	9	-	-	-	-	-	B0MCE7	metabolism	Amino acid transport and metabolism	COG0136	Catalyzes the NADPH-dependent formation of L-aspartate- semialdehyde (L-ASA) by the reductive dephosphorylation of L- aspartyl-4-phosphate (By similarity)	457412.RSAG_02994	CL0139	GADPH_aa-bio_dh	Amino acid biosynthesis and glycosomal dehydrogenase	Semialdehyde dehydrogenase, dimerisation domain	PF02774	Bacteria	Firmicutes	Clostridia	Clostridiales	Lachnospiraceae	Anaerostipes	Anaerostipes caccae	-	-	-	-	-	-	-	-	-	-	-	-	-	-	-	-	-	-	-	-	-	-	-	-
fa700cd7-d2e5-4ccb-8181-070cecf0bb20	member	9	-	-	-	-	-	B0MCE7	-	-	-	-	-	-	-	-	-	-	Bacteria	Firmicutes	Clostridia	Clostridiales	Lachnospiraceae	Anaerostipes	Anaerostipes sp. AF04-45	-	-	-	-	-	-	-	-	-	-	-	-	-	-	-	-	-	-	-	-	-	-	-	-
fa700cd7-d2e5-4ccb-8181-070cecf0bb20	member	9	-	-	-	-	-	B0MCE7	-	-	-	-	-	-	-	-	-	-	Bacteria	Firmicutes	Clostridia	Clostridiales	Lachnospiraceae	Anaerostipes	Anaerostipes sp. CAG:276	-	-	-	-	-	-	-	-	-	-	-	-	-	-	-	-	-	-	-	-	-	-	-	-
fa700cd7-d2e5-4ccb-8181-070cecf0bb20	member	9	-	-	-	-	-	B0MCE7	-	-	-	-	-	-	-	-	-	-	Bacteria	Firmicutes	Clostridia	Clostridiales	Lachnospiraceae	Anaerostipes	unclassified	-	-	-	-	-	-	-	-	-	-	-	-	-	-	-	-	-	-	-	-	-	-	-	-
fa700cd7-d2e5-4ccb-8181-070cecf0bb20	member	9	-	-	-	-	-	B0MCH8	cellular processes and signaling	Defense mechanisms	0EQ6A	Abc transporter	411490.ANACAC_01269	CL0023	P-loop_NTPase	P-loop containing nucleoside triphosphate hydrolase superfamily	AAA domain, putative AbiEii toxin, Type IV TA system	PF13304	Bacteria	Firmicutes	Clostridia	Clostridiales	Lachnospiraceae	Anaerostipes	Anaerostipes caccae	-	-	-	-	-	-	-	-	-	-	-	-	-	-	-	-	-	-	-	-	-	-	-	-
fa700cd7-d2e5-4ccb-8181-070cecf0bb20	member	9	-	-	-	-	-	B0MCP8	cellular processes and signaling	Signal transduction mechanisms	0ET5D	domain protein	411490.ANACAC_01340	CL0237	HD_PDEase	HD/PDEase superfamily	HDOD domain	PF08668	Bacteria	Firmicutes	Clostridia	Clostridiales	Lachnospiraceae	Anaerostipes	Anaerostipes caccae	-	-	-	-	-	-	-	-	-	-	-	-	-	-	-	-	-	-	-	-	-	-	-	-
fa700cd7-d2e5-4ccb-8181-070cecf0bb20	member	9	-	-	-	-	-	B0MCP8	-	-	-	-	-	-	-	-	-	-	Bacteria	Firmicutes	Clostridia	Clostridiales	Lachnospiraceae	Anaerostipes	Anaerostipes sp. AF04-45	-	-	-	-	-	-	-	-	-	-	-	-	-	-	-	-	-	-	-	-	-	-	-	-
fa700cd7-d2e5-4ccb-8181-070cecf0bb20	member	9	-	-	-	-	-	B0MCP8	-	-	-	-	-	-	-	-	-	-	Bacteria	Firmicutes	Clostridia	Clostridiales	Lachnospiraceae	Anaerostipes	Anaerostipes sp. CAG:276	-	-	-	-	-	-	-	-	-	-	-	-	-	-	-	-	-	-	-	-	-	-	-	-
fa700cd7-d2e5-4ccb-8181-070cecf0bb20	member	9	-	-	-	-	-	B0MCP8	-	-	-	-	-	-	-	-	-	-	Bacteria	Firmicutes	Clostridia	Clostridiales	Lachnospiraceae	Anaerostipes	unclassified	-	-	-	-	-	-	-	-	-	-	-	-	-	-	-	-	-	-	-	-	-	-	-	-
fa700cd7-d2e5-4ccb-8181-070cecf0bb20	member	9	-	-	-	-	-	B0MCQ9	metabolism	Energy production and conversion	0ENZ8	Electron transfer flavoprotein	411490.ANACAC_01351	CL0039	HUP	HUP - HIGH-signature proteins, UspA, and PP-ATPase.	Electron transfer flavoprotein domain	PF01012	Bacteria	Firmicutes	Clostridia	Clostridiales	Lachnospiraceae	Anaerostipes	Anaerostipes caccae	-	-	-	-	-	-	-	-	-	-	-	-	-	-	-	-	-	-	-	-	-	-	-	-
fa700cd7-d2e5-4ccb-8181-070cecf0bb20	member	9	-	-	-	-	-	B0MCR3	information storage and processing	Translation, ribosomal structure and biogenesis	COG0173	aspartyl-trna synthetase	245018.CL2_13970	CL0021	OB	OB fold	OB-fold nucleic acid binding domain	PF01336	Bacteria	Firmicutes	Clostridia	Clostridiales	Lachnospiraceae	Anaerostipes	Anaerostipes caccae	-	-	-	-	-	-	-	-	-	-	-	-	-	-	-	-	-	-	-	-	-	-	-	-
fa700cd7-d2e5-4ccb-8181-070cecf0bb20	member	9	-	-	-	-	-	B0MCR3	-	-	-	-	-	-	-	-	-	-	Bacteria	Firmicutes	Clostridia	Clostridiales	Lachnospiraceae	Anaerostipes	Anaerostipes sp. AF04-45	-	-	-	-	-	-	-	-	-	-	-	-	-	-	-	-	-	-	-	-	-	-	-	-
fa700cd7-d2e5-4ccb-8181-070cecf0bb20	member	9	-	-	-	-	-	B0MCR3	-	-	-	-	-	-	-	-	-	-	Bacteria	Firmicutes	Clostridia	Clostridiales	Lachnospiraceae	Anaerostipes	unclassified	-	-	-	-	-	-	-	-	-	-	-	-	-	-	-	-	-	-	-	-	-	-	-	-
fa700cd7-d2e5-4ccb-8181-070cecf0bb20	member	9	-	-	-	-	-	B0MCS9	metabolism	Energy production and conversion	07QW4	alcohol dehydrogenase	245018.CL2_08830	CL0224	DHQS	Dehydroquinate synthase-like superfamily	Iron-containing alcohol dehydrogenase	PF13685	Bacteria	Firmicutes	Clostridia	Clostridiales	Lachnospiraceae	Anaerostipes	Anaerostipes caccae	-	-	-	-	-	-	-	-	-	-	-	-	-	-	-	-	-	-	-	-	-	-	-	-
fa700cd7-d2e5-4ccb-8181-070cecf0bb20	member	9	-	-	-	-	-	B0MCS9	-	-	-	-	-	-	-	-	-	-	Bacteria	Firmicutes	Clostridia	Clostridiales	Lachnospiraceae	Anaerostipes	Anaerostipes sp. AF04-45	-	-	-	-	-	-	-	-	-	-	-	-	-	-	-	-	-	-	-	-	-	-	-	-
fa700cd7-d2e5-4ccb-8181-070cecf0bb20	member	9	-	-	-	-	-	B0MCS9	-	-	-	-	-	-	-	-	-	-	Bacteria	Firmicutes	Clostridia	Clostridiales	Lachnospiraceae	Anaerostipes	Anaerostipes sp. CAG:276	-	-	-	-	-	-	-	-	-	-	-	-	-	-	-	-	-	-	-	-	-	-	-	-
fa700cd7-d2e5-4ccb-8181-070cecf0bb20	member	9	-	-	-	-	-	B0MCS9	-	-	-	-	-	-	-	-	-	-	Bacteria	Firmicutes	Clostridia	Clostridiales	Lachnospiraceae	Anaerostipes	unclassified	-	-	-	-	-	-	-	-	-	-	-	-	-	-	-	-	-	-	-	-	-	-	-	-
fa700cd7-d2e5-4ccb-8181-070cecf0bb20	member	9	-	-	-	-	-	B0MCT0	metabolism	Energy production and conversion	0EPUZ	Inherit from firmNOG: NifU-related domain containing protein	457421.CBFG_03463	unclassified	unclassified	unclassified	unclassified	unclassified	Bacteria	Firmicutes	Clostridia	Clostridiales	Lachnospiraceae	Anaerostipes	Anaerostipes caccae	-	-	-	-	-	-	-	-	-	-	-	-	-	-	-	-	-	-	-	-	-	-	-	-
fa700cd7-d2e5-4ccb-8181-070cecf0bb20	member	9	-	-	-	-	-	B0MCT0	-	-	-	-	-	-	-	-	-	-	Bacteria	Firmicutes	Clostridia	Clostridiales	Lachnospiraceae	Anaerostipes	Anaerostipes sp. AF04-45	-	-	-	-	-	-	-	-	-	-	-	-	-	-	-	-	-	-	-	-	-	-	-	-
fa700cd7-d2e5-4ccb-8181-070cecf0bb20	member	9	-	-	-	-	-	B0MCT0	-	-	-	-	-	-	-	-	-	-	Bacteria	Firmicutes	Clostridia	Clostridiales	Lachnospiraceae	Anaerostipes	Anaerostipes sp. CAG:276	-	-	-	-	-	-	-	-	-	-	-	-	-	-	-	-	-	-	-	-	-	-	-	-
fa700cd7-d2e5-4ccb-8181-070cecf0bb20	member	9	-	-	-	-	-	B0MCT0	-	-	-	-	-	-	-	-	-	-	Bacteria	Firmicutes	Clostridia	Clostridiales	Lachnospiraceae	Anaerostipes	unclassified	-	-	-	-	-	-	-	-	-	-	-	-	-	-	-	-	-	-	-	-	-	-	-	-
fa700cd7-d2e5-4ccb-8181-070cecf0bb20	member	9	-	-	-	-	-	B0MCW2	poorly characterized	Function unknown	0EQES	Pfam:DUF88	411490.ANACAC_01404	CL0123	HTH	Helix-turn-helix clan	OST-HTH/LOTUS domain	PF12872	Bacteria	Firmicutes	Clostridia	Clostridiales	Lachnospiraceae	Anaerostipes	Anaerostipes caccae	-	-	-	-	-	-	-	-	-	-	-	-	-	-	-	-	-	-	-	-	-	-	-	-
fa700cd7-d2e5-4ccb-8181-070cecf0bb20	member	9	-	-	-	-	-	B0MCX2	information storage and processing	Replication, recombination and repair	05C24	DNA gyrase negatively supercoils closed circular double- stranded DNA in an ATP-dependent manner and also catalyzes the interconversion of other topological isomers of double-stranded DNA rings, including catenanes and knotted rings (By similarity)	411490.ANACAC_01414	unclassified	unclassified	unclassified	DNA gyrase C-terminal domain, beta-propeller	PF03989	Bacteria	Firmicutes	Clostridia	Clostridiales	Lachnospiraceae	Anaerostipes	Anaerostipes caccae	-	-	-	-	-	-	-	-	-	-	-	-	-	-	-	-	-	-	-	-	-	-	-	-
fa700cd7-d2e5-4ccb-8181-070cecf0bb20	member	9	-	-	-	-	-	B0MCX6	metabolism	Amino acid transport and metabolism	0NIAR	Acetolactate synthase small subunit	411490.ANACAC_01418	CL0070	ACT	ACT-like domain	ACT domain	PF01842	Bacteria	Firmicutes	Clostridia	Clostridiales	Lachnospiraceae	Anaerostipes	Anaerostipes caccae	-	-	-	-	-	-	-	-	-	-	-	-	-	-	-	-	-	-	-	-	-	-	-	-
fa700cd7-d2e5-4ccb-8181-070cecf0bb20	member	9	-	-	-	-	-	B0MCX7	metabolism	Amino acid transport and metabolism	05C6M	Alpha-keto-beta-hydroxylacyl reductoisomerase	411460.RUMTOR_01143	CL0063	NADP_Rossmann	FAD/NAD(P)-binding Rossmann fold Superfamily	S-adenosyl-L-homocysteine hydrolase, NAD binding domain	PF00670	Bacteria	Firmicutes	Clostridia	Clostridiales	Lachnospiraceae	Anaerostipes	Anaerostipes caccae	-	-	-	-	-	-	-	-	-	-	-	-	-	-	-	-	-	-	-	-	-	-	-	-
fa700cd7-d2e5-4ccb-8181-070cecf0bb20	member	9	-	-	-	-	-	B0MD13	cellular processes and signaling	Signal transduction mechanisms	0ND5T	Histidine kinase	411490.ANACAC_01456	CL0025	His_Kinase_A	His Kinase A (phospho-acceptor) domain	His Kinase A (phospho-acceptor) domain	PF00512	Bacteria	Firmicutes	Clostridia	Clostridiales	Lachnospiraceae	Anaerostipes	Anaerostipes caccae	-	-	-	-	-	-	-	-	-	-	-	-	-	-	-	-	-	-	-	-	-	-	-	-
fa700cd7-d2e5-4ccb-8181-070cecf0bb20	member	9	-	-	-	-	-	B0MD24	information storage and processing	Translation, ribosomal structure and biogenesis	07EEM	One of the essential components for the initiation of protein synthesis. Protects formylmethionyl-tRNA from spontaneous hydrolysis and promotes its binding to the 30S ribosomal subunits. Also involved in the hydrolysis of GTP during the formation of the 70S ribosomal complex (By similarity)	411490.ANACAC_01467	CL0023	P-loop_NTPase	P-loop containing nucleoside triphosphate hydrolase superfamily	Ferrous iron transport protein B	PF02421	Bacteria	Firmicutes	Clostridia	Clostridiales	Lachnospiraceae	Anaerostipes	Anaerostipes caccae	-	-	-	-	-	-	-	-	-	-	-	-	-	-	-	-	-	-	-	-	-	-	-	-
fa700cd7-d2e5-4ccb-8181-070cecf0bb20	member	9	-	-	-	-	-	B0MD69	metabolism	Energy production and conversion	05CNW	domain protein	411902.CLOBOL_00460	CL0042	Flavoprotein	Flavoprotein	Flavodoxin	PF00258	Bacteria	Firmicutes	Clostridia	Clostridiales	Lachnospiraceae	Anaerostipes	Anaerostipes caccae	-	-	-	-	-	-	-	-	-	-	-	-	-	-	-	-	-	-	-	-	-	-	-	-
fa700cd7-d2e5-4ccb-8181-070cecf0bb20	member	9	-	-	-	-	-	B0MD69	-	-	-	-	-	-	-	-	-	-	Bacteria	Firmicutes	Clostridia	Clostridiales	Lachnospiraceae	Anaerostipes	Anaerostipes sp. AF04-45	-	-	-	-	-	-	-	-	-	-	-	-	-	-	-	-	-	-	-	-	-	-	-	-
fa700cd7-d2e5-4ccb-8181-070cecf0bb20	member	9	-	-	-	-	-	B0MD69	-	-	-	-	-	-	-	-	-	-	Bacteria	Firmicutes	Clostridia	Clostridiales	Lachnospiraceae	Anaerostipes	Anaerostipes sp. CAG:276	-	-	-	-	-	-	-	-	-	-	-	-	-	-	-	-	-	-	-	-	-	-	-	-
fa700cd7-d2e5-4ccb-8181-070cecf0bb20	member	9	-	-	-	-	-	B0MD69	-	-	-	-	-	-	-	-	-	-	Bacteria	Firmicutes	Clostridia	Clostridiales	Lachnospiraceae	Anaerostipes	unclassified	-	-	-	-	-	-	-	-	-	-	-	-	-	-	-	-	-	-	-	-	-	-	-	-
fa700cd7-d2e5-4ccb-8181-070cecf0bb20	member	9	-	-	-	-	-	B0MD88	metabolism	Coenzyme transport and metabolism	0ENVS	C-methyltransferase	411490.ANACAC_01531	unclassified	unclassified	unclassified	Tetrapyrrole (Corrin/Porphyrin) Methylases	PF00590	Bacteria	Firmicutes	Clostridia	Clostridiales	Lachnospiraceae	Anaerostipes	Anaerostipes caccae	-	-	-	-	-	-	-	-	-	-	-	-	-	-	-	-	-	-	-	-	-	-	-	-
fa700cd7-d2e5-4ccb-8181-070cecf0bb20	member	9	-	-	-	-	-	B0MDB9	metabolism	Coenzyme transport and metabolism	05CAA	catalyzes amidations at positions B, D, E, and G on adenosylcobyrinic A,C-diamide. NH(2) groups are provided by glutamine, and one molecule of ATP is hydrogenolyzed for each amidation (By similarity)	457412.RSAG_01278	CL0023	P-loop_NTPase	P-loop containing nucleoside triphosphate hydrolase superfamily	CobQ/CobB/MinD/ParA nucleotide binding domain	PF01656	Bacteria	Firmicutes	Clostridia	Clostridiales	Lachnospiraceae	Anaerostipes	Anaerostipes caccae	-	-	-	-	-	-	-	-	-	-	-	-	-	-	-	-	-	-	-	-	-	-	-	-
fa700cd7-d2e5-4ccb-8181-070cecf0bb20	member	9	-	-	-	-	-	B0MDD2	metabolism	Coenzyme transport and metabolism	COG2875	precorrin-4 C(11)-methyltransferase	411490.ANACAC_01575	unclassified	unclassified	unclassified	Tetrapyrrole (Corrin/Porphyrin) Methylases	PF00590	Bacteria	Firmicutes	Clostridia	Clostridiales	Lachnospiraceae	Anaerostipes	Anaerostipes caccae	-	-	-	-	-	-	-	-	-	-	-	-	-	-	-	-	-	-	-	-	-	-	-	-
fa700cd7-d2e5-4ccb-8181-070cecf0bb20	member	9	-	-	-	-	-	B0MDD5	metabolism	Coenzyme transport and metabolism	0EP21	Glutamate-1-semialdehyde aminotransferase	357809.Cphy_1789	CL0061	PLP_aminotran	PLP dependent aminotransferase superfamily	Aminotransferase class I and II	PF00155	Bacteria	Firmicutes	Clostridia	Clostridiales	Lachnospiraceae	Anaerostipes	Anaerostipes caccae	-	-	-	-	-	-	-	-	-	-	-	-	-	-	-	-	-	-	-	-	-	-	-	-
fa700cd7-d2e5-4ccb-8181-070cecf0bb20	member	9	-	-	-	-	-	B0MDK1	cellular processes and signaling	Signal transduction mechanisms	0NPJ0	Diguanylate cyclase	411490.ANACAC_01644	CL0276	Nucleot_cyclase	Nucleotide cyclase superfamily	Diguanylate cyclase, GGDEF domain	PF00990	Bacteria	Firmicutes	Clostridia	Clostridiales	Lachnospiraceae	Anaerostipes	Anaerostipes caccae	-	-	-	-	-	-	-	-	-	-	-	-	-	-	-	-	-	-	-	-	-	-	-	-
fa700cd7-d2e5-4ccb-8181-070cecf0bb20	member	9	-	-	-	-	-	B0MDK1	-	-	-	-	-	-	-	-	-	-	Bacteria	Firmicutes	Clostridia	Clostridiales	Lachnospiraceae	Anaerostipes	Anaerostipes sp. AF04-45	-	-	-	-	-	-	-	-	-	-	-	-	-	-	-	-	-	-	-	-	-	-	-	-
fa700cd7-d2e5-4ccb-8181-070cecf0bb20	member	9	-	-	-	-	-	B0MDK1	-	-	-	-	-	-	-	-	-	-	Bacteria	Firmicutes	Clostridia	Clostridiales	Lachnospiraceae	Anaerostipes	unclassified	-	-	-	-	-	-	-	-	-	-	-	-	-	-	-	-	-	-	-	-	-	-	-	-
fa700cd7-d2e5-4ccb-8181-070cecf0bb20	member	9	-	-	-	-	-	B0MDK5	poorly characterized	Function unknown	0NI61	NA	411490.ANACAC_01648	unclassified	unclassified	unclassified	unclassified	unclassified	Bacteria	Firmicutes	Clostridia	Clostridiales	Lachnospiraceae	Anaerostipes	Anaerostipes caccae	-	-	-	-	-	-	-	-	-	-	-	-	-	-	-	-	-	-	-	-	-	-	-	-
fa700cd7-d2e5-4ccb-8181-070cecf0bb20	member	9	-	-	-	-	-	B0MDK5	-	-	-	-	-	-	-	-	-	-	Bacteria	Firmicutes	Clostridia	Clostridiales	Lachnospiraceae	Anaerostipes	Anaerostipes sp. AF04-45	-	-	-	-	-	-	-	-	-	-	-	-	-	-	-	-	-	-	-	-	-	-	-	-
fa700cd7-d2e5-4ccb-8181-070cecf0bb20	member	9	-	-	-	-	-	B0MDK5	-	-	-	-	-	-	-	-	-	-	Bacteria	Firmicutes	Clostridia	Clostridiales	Lachnospiraceae	Anaerostipes	Anaerostipes sp. CAG:276	-	-	-	-	-	-	-	-	-	-	-	-	-	-	-	-	-	-	-	-	-	-	-	-
fa700cd7-d2e5-4ccb-8181-070cecf0bb20	member	9	-	-	-	-	-	B0MDK5	-	-	-	-	-	-	-	-	-	-	Bacteria	Firmicutes	Clostridia	Clostridiales	Lachnospiraceae	Anaerostipes	unclassified	-	-	-	-	-	-	-	-	-	-	-	-	-	-	-	-	-	-	-	-	-	-	-	-
fa700cd7-d2e5-4ccb-8181-070cecf0bb20	member	9	-	-	-	-	-	B0MDL8	information storage and processing	Translation, ribosomal structure and biogenesis	0NDYP	Associates with the EF-Tu.GDP complex and induces the exchange of GDP to GTP. It remains bound to the aminoacyl-tRNA.EF- Tu.GTP complex up to the GTP hydrolysis stage on the ribosome (By similarity)	411490.ANACAC_01661	unclassified	unclassified	unclassified	Elongation factor TS	PF00889	Bacteria	Firmicutes	Clostridia	Clostridiales	Lachnospiraceae	Anaerostipes	Anaerostipes caccae	-	-	-	-	-	-	-	-	-	-	-	-	-	-	-	-	-	-	-	-	-	-	-	-
fa700cd7-d2e5-4ccb-8181-070cecf0bb20	member	9	-	-	-	-	-	B0MDL8	-	-	-	-	-	-	-	-	-	-	Bacteria	Firmicutes	Clostridia	Clostridiales	Lachnospiraceae	Anaerostipes	Anaerostipes sp. AF04-45	-	-	-	-	-	-	-	-	-	-	-	-	-	-	-	-	-	-	-	-	-	-	-	-
fa700cd7-d2e5-4ccb-8181-070cecf0bb20	member	9	-	-	-	-	-	B0MDL8	-	-	-	-	-	-	-	-	-	-	Bacteria	Firmicutes	Clostridia	Clostridiales	Lachnospiraceae	Anaerostipes	unclassified	-	-	-	-	-	-	-	-	-	-	-	-	-	-	-	-	-	-	-	-	-	-	-	-
fa700cd7-d2e5-4ccb-8181-070cecf0bb20	member	9	-	-	-	-	-	B0MDQ1	information storage and processing	Translation, ribosomal structure and biogenesis	COG0013	Catalyzes the attachment of alanine to tRNA(Ala) in a two-step reaction alanine is first activated by ATP to form Ala- AMP and then transferred to the acceptor end of tRNA(Ala). Also edits incorrectly charged Ser-tRNA(Ala) and Gly-tRNA(Ala) via its editing domain (By similarity)	553973.CLOHYLEM_06750	CL0094	Peptidase_ME	LuxS/MPP-like metallohydrolase	Threonyl and Alanyl tRNA synthetase second additional domain	PF07973	Bacteria	Firmicutes	Clostridia	Clostridiales	Lachnospiraceae	Anaerostipes	Anaerostipes caccae	-	-	-	-	-	-	-	-	-	-	-	-	-	-	-	-	-	-	-	-	-	-	-	-
fa700cd7-d2e5-4ccb-8181-070cecf0bb20	member	9	-	-	-	-	-	B0MDQ5	metabolism	Amino acid transport and metabolism	COG0141	Catalyzes the sequential NAD-dependent oxidations of L- histidinol to L-histidinaldehyde and then to L-histidine (By similarity)	245018.CL2_12120	CL0099	ALDH-like	ALDH-like superfamily	Histidinol dehydrogenase	PF00815	Bacteria	Firmicutes	Clostridia	Clostridiales	Lachnospiraceae	Anaerostipes	Anaerostipes caccae	-	-	-	-	-	-	-	-	-	-	-	-	-	-	-	-	-	-	-	-	-	-	-	-
fa700cd7-d2e5-4ccb-8181-070cecf0bb20	member	9	-	-	-	-	-	B0MDR0	cellular processes and signaling	Signal transduction mechanisms	COG0784	response regulator	411490.ANACAC_01703	CL0304	CheY	CheY-like superfamily	Response regulator receiver domain	PF00072	Bacteria	Firmicutes	Clostridia	Clostridiales	Lachnospiraceae	Anaerostipes	Anaerostipes caccae	-	-	-	-	-	-	-	-	-	-	-	-	-	-	-	-	-	-	-	-	-	-	-	-
fa700cd7-d2e5-4ccb-8181-070cecf0bb20	member	9	-	-	-	-	-	B0MDR0	-	-	-	-	-	-	-	-	-	-	Bacteria	Firmicutes	Clostridia	Clostridiales	Lachnospiraceae	Anaerostipes	Anaerostipes sp. AF04-45	-	-	-	-	-	-	-	-	-	-	-	-	-	-	-	-	-	-	-	-	-	-	-	-
fa700cd7-d2e5-4ccb-8181-070cecf0bb20	member	9	-	-	-	-	-	B0MDR0	-	-	-	-	-	-	-	-	-	-	Bacteria	Firmicutes	Clostridia	Clostridiales	Lachnospiraceae	Anaerostipes	Anaerostipes sp. CAG:276	-	-	-	-	-	-	-	-	-	-	-	-	-	-	-	-	-	-	-	-	-	-	-	-
fa700cd7-d2e5-4ccb-8181-070cecf0bb20	member	9	-	-	-	-	-	B0MDR0	-	-	-	-	-	-	-	-	-	-	Bacteria	Firmicutes	Clostridia	Clostridiales	Lachnospiraceae	Anaerostipes	unclassified	-	-	-	-	-	-	-	-	-	-	-	-	-	-	-	-	-	-	-	-	-	-	-	-
fa700cd7-d2e5-4ccb-8181-070cecf0bb20	member	9	-	-	-	-	-	B0MDR1	cellular processes and signaling	Signal transduction mechanisms	COG0784	response regulator	411490.ANACAC_01704	CL0304	CheY	CheY-like superfamily	Response regulator receiver domain	PF00072	Bacteria	Firmicutes	Clostridia	Clostridiales	Clostridiaceae	Hungatella	Hungatella hathewayi	-	-	-	-	-	-	-	-	-	-	-	-	-	-	-	-	-	-	-	-	-	-	-	-
fa700cd7-d2e5-4ccb-8181-070cecf0bb20	member	9	-	-	-	-	-	B0MDR1	-	-	-	-	-	-	-	-	-	-	Bacteria	Firmicutes	Clostridia	Clostridiales	Lachnospiraceae	Anaerostipes	Anaerostipes caccae	-	-	-	-	-	-	-	-	-	-	-	-	-	-	-	-	-	-	-	-	-	-	-	-
fa700cd7-d2e5-4ccb-8181-070cecf0bb20	member	9	-	-	-	-	-	B0MDR1	-	-	-	-	-	-	-	-	-	-	Bacteria	Firmicutes	Clostridia	Clostridiales	Lachnospiraceae	Anaerostipes	Anaerostipes sp. AF04-45	-	-	-	-	-	-	-	-	-	-	-	-	-	-	-	-	-	-	-	-	-	-	-	-
fa700cd7-d2e5-4ccb-8181-070cecf0bb20	member	9	-	-	-	-	-	B0MDR1	-	-	-	-	-	-	-	-	-	-	Bacteria	Firmicutes	Clostridia	Clostridiales	Lachnospiraceae	Anaerostipes	unclassified	-	-	-	-	-	-	-	-	-	-	-	-	-	-	-	-	-	-	-	-	-	-	-	-
fa700cd7-d2e5-4ccb-8181-070cecf0bb20	member	9	-	-	-	-	-	B0MDR6	information storage and processing	Translation, ribosomal structure and biogenesis	COG1189	hemolysin a	245018.CL2_03190	CL0492	S4	S4 domain superfamily	S4 domain	PF01479	Bacteria	Firmicutes	Clostridia	Clostridiales	Lachnospiraceae	Anaerostipes	Anaerostipes caccae	-	-	-	-	-	-	-	-	-	-	-	-	-	-	-	-	-	-	-	-	-	-	-	-
fa700cd7-d2e5-4ccb-8181-070cecf0bb20	member	9	-	-	-	-	-	B0MDT6	metabolism	Amino acid transport and metabolism	0EQ2N	Catalyzes the specific phosphorylation of the 3-hydroxyl group of shikimic acid using ATP as a cosubstrate (By similarity)	411490.ANACAC_01729	CL0099	ALDH-like	ALDH-like superfamily	Acyl-CoA reductase (LuxC)	PF05893	Bacteria	Firmicutes	Clostridia	Clostridiales	Lachnospiraceae	Anaerostipes	Anaerostipes caccae	-	-	-	-	-	-	-	-	-	-	-	-	-	-	-	-	-	-	-	-	-	-	-	-
fa700cd7-d2e5-4ccb-8181-070cecf0bb20	member	9	-	-	-	-	-	B0MDT6	-	-	-	-	-	-	-	-	-	-	Bacteria	Firmicutes	Clostridia	Clostridiales	Lachnospiraceae	Anaerostipes	Anaerostipes sp. AF04-45	-	-	-	-	-	-	-	-	-	-	-	-	-	-	-	-	-	-	-	-	-	-	-	-
fa700cd7-d2e5-4ccb-8181-070cecf0bb20	member	9	-	-	-	-	-	B0MDT6	-	-	-	-	-	-	-	-	-	-	Bacteria	Firmicutes	Clostridia	Clostridiales	Lachnospiraceae	Anaerostipes	Anaerostipes sp. CAG:276	-	-	-	-	-	-	-	-	-	-	-	-	-	-	-	-	-	-	-	-	-	-	-	-
fa700cd7-d2e5-4ccb-8181-070cecf0bb20	member	9	-	-	-	-	-	B0MDT6	-	-	-	-	-	-	-	-	-	-	Bacteria	Firmicutes	Clostridia	Clostridiales	Lachnospiraceae	Anaerostipes	unclassified	-	-	-	-	-	-	-	-	-	-	-	-	-	-	-	-	-	-	-	-	-	-	-	-
fa700cd7-d2e5-4ccb-8181-070cecf0bb20	member	9	-	-	-	-	-	B0MDT8	metabolism	Energy production and conversion	0NE49	NADH flavin oxidoreductase NADH oxidase	411490.ANACAC_01731	CL0063	NADP_Rossmann	FAD/NAD(P)-binding Rossmann fold Superfamily	3-hydroxyacyl-CoA dehydrogenase, NAD binding domain	PF02737	Bacteria	Firmicutes	Clostridia	Clostridiales	Lachnospiraceae	Anaerostipes	Anaerostipes caccae	-	-	-	-	-	-	-	-	-	-	-	-	-	-	-	-	-	-	-	-	-	-	-	-
fa700cd7-d2e5-4ccb-8181-070cecf0bb20	member	9	-	-	-	-	-	B0MDV2	metabolism	Amino acid transport and metabolism	05E2X	shikimate dehydrogenase	411490.ANACAC_01751	unclassified	unclassified	unclassified	Shikimate 5'-dehydrogenase C-terminal domain	PF18317	Bacteria	Firmicutes	Clostridia	Clostridiales	Lachnospiraceae	Anaerostipes	Anaerostipes caccae	-	-	-	-	-	-	-	-	-	-	-	-	-	-	-	-	-	-	-	-	-	-	-	-
fa700cd7-d2e5-4ccb-8181-070cecf0bb20	member	9	-	-	-	-	-	B0MDX5	cellular processes and signaling	Signal transduction mechanisms	0ERX7	regulator	411490.ANACAC_01768	CL0123	HTH	Helix-turn-helix clan	Transcriptional regulatory protein, C terminal	PF00486	Bacteria	Firmicutes	Clostridia	Clostridiales	Lachnospiraceae	Anaerostipes	Anaerostipes caccae	-	-	-	-	-	-	-	-	-	-	-	-	-	-	-	-	-	-	-	-	-	-	-	-
fa700cd7-d2e5-4ccb-8181-070cecf0bb20	member	9	-	-	-	-	-	B0MDY0	poorly characterized	Function unknown	123YZ	NA	411490.ANACAC_01773	unclassified	unclassified	unclassified	Poly(hydroxyalcanoate) granule associated protein (phasin)	PF05597	Bacteria	Firmicutes	Clostridia	Clostridiales	Lachnospiraceae	Anaerostipes	Anaerostipes caccae	-	-	-	-	-	-	-	-	-	-	-	-	-	-	-	-	-	-	-	-	-	-	-	-
fa700cd7-d2e5-4ccb-8181-070cecf0bb20	member	9	-	-	-	-	-	B0MDY0	-	-	-	-	-	-	-	-	-	-	Bacteria	Firmicutes	Clostridia	Clostridiales	Lachnospiraceae	Anaerostipes	Anaerostipes sp. AF04-45	-	-	-	-	-	-	-	-	-	-	-	-	-	-	-	-	-	-	-	-	-	-	-	-
fa700cd7-d2e5-4ccb-8181-070cecf0bb20	member	9	-	-	-	-	-	B0MDY0	-	-	-	-	-	-	-	-	-	-	Bacteria	Firmicutes	Clostridia	Clostridiales	Lachnospiraceae	Anaerostipes	unclassified	-	-	-	-	-	-	-	-	-	-	-	-	-	-	-	-	-	-	-	-	-	-	-	-
fa700cd7-d2e5-4ccb-8181-070cecf0bb20	member	9	-	-	-	-	-	B0ME03	metabolism	Energy production and conversion	COG1145	4Fe-4S ferredoxin, iron-sulfur binding	411490.ANACAC_01796	CL0344	4Fe-4S	4Fe-4S ferredoxins	4Fe-4S binding domain	PF00037	Bacteria	Firmicutes	Clostridia	Clostridiales	Lachnospiraceae	Anaerostipes	Anaerostipes caccae	-	-	-	-	-	-	-	-	-	-	-	-	-	-	-	-	-	-	-	-	-	-	-	-
fa700cd7-d2e5-4ccb-8181-070cecf0bb20	member	9	-	-	-	-	-	B0ME07	cellular processes and signaling	Posttranslational modification, protein turnover, chaperones	0ENQB	Acts as a chaperone (By similarity)	245018.CL2_31310	CL0108	Actin_ATPase	Actin-like ATPase Superfamily	MreB/Mbl protein	PF06723	Bacteria	Firmicutes	Clostridia	Clostridiales	Lachnospiraceae	Anaerostipes	Anaerostipes caccae	-	-	-	-	-	-	-	-	-	-	-	-	-	-	-	-	-	-	-	-	-	-	-	-
fa700cd7-d2e5-4ccb-8181-070cecf0bb20	member	9	-	-	-	-	-	B0ME07	-	-	-	-	-	-	-	-	-	-	Bacteria	Firmicutes	Clostridia	Clostridiales	Lachnospiraceae	Anaerostipes	Anaerostipes sp. AF04-45	-	-	-	-	-	-	-	-	-	-	-	-	-	-	-	-	-	-	-	-	-	-	-	-
fa700cd7-d2e5-4ccb-8181-070cecf0bb20	member	9	-	-	-	-	-	B0ME07	-	-	-	-	-	-	-	-	-	-	Bacteria	Firmicutes	Clostridia	Clostridiales	Lachnospiraceae	Anaerostipes	Anaerostipes sp. CAG:276	-	-	-	-	-	-	-	-	-	-	-	-	-	-	-	-	-	-	-	-	-	-	-	-
fa700cd7-d2e5-4ccb-8181-070cecf0bb20	member	9	-	-	-	-	-	B0ME07	-	-	-	-	-	-	-	-	-	-	Bacteria	Firmicutes	Clostridia	Clostridiales	Lachnospiraceae	Anaerostipes	unclassified	-	-	-	-	-	-	-	-	-	-	-	-	-	-	-	-	-	-	-	-	-	-	-	-
fa700cd7-d2e5-4ccb-8181-070cecf0bb20	member	9	-	-	-	-	-	B0ME08	cellular processes and signaling	Posttranslational modification, protein turnover, chaperones	0NJEM	Participates actively in the response to hyperosmotic and heat shock by preventing the aggregation of stress-denatured proteins, in association with DnaK and GrpE. It is the nucleotide exchange factor for DnaK and may function as a thermosensor. Unfolded proteins bind initially to DnaJ	411490.ANACAC_01801	unclassified	unclassified	unclassified	GrpE	PF01025	Bacteria	Firmicutes	Clostridia	Clostridiales	Lachnospiraceae	Anaerostipes	Anaerostipes caccae	-	-	-	-	-	-	-	-	-	-	-	-	-	-	-	-	-	-	-	-	-	-	-	-
fa700cd7-d2e5-4ccb-8181-070cecf0bb20	member	9	-	-	-	-	-	B0ME10	cellular processes and signaling	Posttranslational modification, protein turnover, chaperones	05CFG	Acts as a chaperone (By similarity)	245018.CL2_22670	CL0108	Actin_ATPase	Actin-like ATPase Superfamily	FGGY family of carbohydrate kinases, C-terminal domain	PF02782	Bacteria	Firmicutes	Clostridia	Clostridiales	Lachnospiraceae	Anaerostipes	Anaerostipes caccae	-	-	-	-	-	-	-	-	-	-	-	-	-	-	-	-	-	-	-	-	-	-	-	-
fa700cd7-d2e5-4ccb-8181-070cecf0bb20	member	9	-	-	-	-	-	B0ME19	poorly characterized	Function unknown	COG2848	UPF0210 protein	245018.CL2_31130	CL0339	PFL-like	PFL-like glycyl radical enzyme superfamily	Uncharacterised ACR (DUF711)	PF05167	Bacteria	Firmicutes	Clostridia	Clostridiales	Lachnospiraceae	Anaerostipes	Anaerostipes caccae	-	-	-	-	-	-	-	-	-	-	-	-	-	-	-	-	-	-	-	-	-	-	-	-
fa700cd7-d2e5-4ccb-8181-070cecf0bb20	member	9	-	-	-	-	-	B0ME19	-	-	-	-	-	-	-	-	-	-	Bacteria	Firmicutes	Clostridia	Clostridiales	Lachnospiraceae	Anaerostipes	Anaerostipes sp. AF04-45	-	-	-	-	-	-	-	-	-	-	-	-	-	-	-	-	-	-	-	-	-	-	-	-
fa700cd7-d2e5-4ccb-8181-070cecf0bb20	member	9	-	-	-	-	-	B0ME19	-	-	-	-	-	-	-	-	-	-	Bacteria	Firmicutes	Clostridia	Clostridiales	Lachnospiraceae	Anaerostipes	Anaerostipes sp. CAG:276	-	-	-	-	-	-	-	-	-	-	-	-	-	-	-	-	-	-	-	-	-	-	-	-
fa700cd7-d2e5-4ccb-8181-070cecf0bb20	member	9	-	-	-	-	-	B0ME19	-	-	-	-	-	-	-	-	-	-	Bacteria	Firmicutes	Clostridia	Clostridiales	Lachnospiraceae	Anaerostipes	unclassified	-	-	-	-	-	-	-	-	-	-	-	-	-	-	-	-	-	-	-	-	-	-	-	-
fa700cd7-d2e5-4ccb-8181-070cecf0bb20	member	9	-	-	-	-	-	B0ME75	metabolism	Nucleotide transport and metabolism	07RC7	uridine kinase	245018.CL2_30680	CL0023	P-loop_NTPase	P-loop containing nucleoside triphosphate hydrolase superfamily	Phosphoribulokinase / Uridine kinase family	PF00485	Bacteria	Firmicutes	Clostridia	Clostridiales	Lachnospiraceae	Anaerostipes	Anaerostipes caccae	-	-	-	-	-	-	-	-	-	-	-	-	-	-	-	-	-	-	-	-	-	-	-	-
fa700cd7-d2e5-4ccb-8181-070cecf0bb20	member	9	-	-	-	-	-	B0ME75	-	-	-	-	-	-	-	-	-	-	Bacteria	Firmicutes	Clostridia	Clostridiales	Lachnospiraceae	Anaerostipes	Anaerostipes sp. AF04-45	-	-	-	-	-	-	-	-	-	-	-	-	-	-	-	-	-	-	-	-	-	-	-	-
fa700cd7-d2e5-4ccb-8181-070cecf0bb20	member	9	-	-	-	-	-	B0ME75	-	-	-	-	-	-	-	-	-	-	Bacteria	Firmicutes	Clostridia	Clostridiales	Lachnospiraceae	Anaerostipes	Anaerostipes sp. CAG:276	-	-	-	-	-	-	-	-	-	-	-	-	-	-	-	-	-	-	-	-	-	-	-	-
fa700cd7-d2e5-4ccb-8181-070cecf0bb20	member	9	-	-	-	-	-	B0ME75	-	-	-	-	-	-	-	-	-	-	Bacteria	Firmicutes	Clostridia	Clostridiales	Lachnospiraceae	Anaerostipes	unclassified	-	-	-	-	-	-	-	-	-	-	-	-	-	-	-	-	-	-	-	-	-	-	-	-
fa700cd7-d2e5-4ccb-8181-070cecf0bb20	member	9	-	-	-	-	-	B0ME79	information storage and processing	Replication, recombination and repair	0NDBK	DNA primase is the polymerase that synthesizes small RNA primers for the Okazaki fragments on both template strands at replication forks during chromosomal DNA synthesis (By similarity)	411490.ANACAC_01874	CL0413	Toprim-like	Toprim domain	Toprim domain	PF01751	Bacteria	Firmicutes	Clostridia	Clostridiales	Lachnospiraceae	Anaerostipes	Anaerostipes caccae	-	-	-	-	-	-	-	-	-	-	-	-	-	-	-	-	-	-	-	-	-	-	-	-
fa700cd7-d2e5-4ccb-8181-070cecf0bb20	member	9	-	-	-	-	-	B0ME84	metabolism	Nucleotide transport and metabolism	08UHA	Essential for recycling GMP and indirectly, cGMP (By similarity)	411490.ANACAC_01879	CL0023	P-loop_NTPase	P-loop containing nucleoside triphosphate hydrolase superfamily	50S ribosome-binding GTPase	PF01926	Bacteria	Firmicutes	Clostridia	Clostridiales	Lachnospiraceae	Anaerostipes	Anaerostipes caccae	-	-	-	-	-	-	-	-	-	-	-	-	-	-	-	-	-	-	-	-	-	-	-	-
fa700cd7-d2e5-4ccb-8181-070cecf0bb20	member	9	-	-	-	-	-	B0ME84	-	-	-	-	-	-	-	-	-	-	Bacteria	Firmicutes	Clostridia	Clostridiales	Lachnospiraceae	Anaerostipes	Anaerostipes sp. AF04-45	-	-	-	-	-	-	-	-	-	-	-	-	-	-	-	-	-	-	-	-	-	-	-	-
fa700cd7-d2e5-4ccb-8181-070cecf0bb20	member	9	-	-	-	-	-	B0ME84	-	-	-	-	-	-	-	-	-	-	Bacteria	Firmicutes	Clostridia	Clostridiales	Lachnospiraceae	Anaerostipes	Anaerostipes sp. CAG:276	-	-	-	-	-	-	-	-	-	-	-	-	-	-	-	-	-	-	-	-	-	-	-	-
fa700cd7-d2e5-4ccb-8181-070cecf0bb20	member	9	-	-	-	-	-	B0ME84	-	-	-	-	-	-	-	-	-	-	Bacteria	Firmicutes	Clostridia	Clostridiales	Lachnospiraceae	Anaerostipes	unclassified	-	-	-	-	-	-	-	-	-	-	-	-	-	-	-	-	-	-	-	-	-	-	-	-
fa700cd7-d2e5-4ccb-8181-070cecf0bb20	member	9	-	-	-	-	-	B0MEB5	poorly characterized	Function unknown	0EP2R	Required for a late step of 50S ribosomal subunit assembly. Has GTPase activity (By similarity)	411490.ANACAC_01910	CL0023	P-loop_NTPase	P-loop containing nucleoside triphosphate hydrolase superfamily	RsgA GTPase	PF03193	Bacteria	Firmicutes	Clostridia	Clostridiales	Lachnospiraceae	Anaerostipes	Anaerostipes caccae	-	-	-	-	-	-	-	-	-	-	-	-	-	-	-	-	-	-	-	-	-	-	-	-
fa700cd7-d2e5-4ccb-8181-070cecf0bb20	member	9	-	-	-	-	-	B0MEB7	information storage and processing	Translation, ribosomal structure and biogenesis	08YY1	This protein is located at the 30S-50S ribosomal subunit interface and may play a role in the structure and function of the aminoacyl-tRNA binding site (By similarity)	411490.ANACAC_01912	CL0107	KOW	KOW domain	Ribosomal protein L19	PF01245	Bacteria	Firmicutes	Clostridia	Clostridiales	Clostridiaceae	Hungatella	Hungatella hathewayi	-	-	-	-	-	-	-	-	-	-	-	-	-	-	-	-	-	-	-	-	-	-	-	-
fa700cd7-d2e5-4ccb-8181-070cecf0bb20	member	9	-	-	-	-	-	B0MEB7	-	-	-	-	-	-	-	-	-	-	Bacteria	Firmicutes	Clostridia	Clostridiales	Lachnospiraceae	Anaerostipes	Anaerostipes caccae	-	-	-	-	-	-	-	-	-	-	-	-	-	-	-	-	-	-	-	-	-	-	-	-
fa700cd7-d2e5-4ccb-8181-070cecf0bb20	member	9	-	-	-	-	-	B0MEB7	-	-	-	-	-	-	-	-	-	-	Bacteria	Firmicutes	Clostridia	Clostridiales	Lachnospiraceae	Anaerostipes	Anaerostipes sp. AF04-45	-	-	-	-	-	-	-	-	-	-	-	-	-	-	-	-	-	-	-	-	-	-	-	-
fa700cd7-d2e5-4ccb-8181-070cecf0bb20	member	9	-	-	-	-	-	B0MEB7	-	-	-	-	-	-	-	-	-	-	Bacteria	Firmicutes	Clostridia	Clostridiales	Lachnospiraceae	Anaerostipes	Anaerostipes sp. CAG:276	-	-	-	-	-	-	-	-	-	-	-	-	-	-	-	-	-	-	-	-	-	-	-	-
fa700cd7-d2e5-4ccb-8181-070cecf0bb20	member	9	-	-	-	-	-	B0MEB7	-	-	-	-	-	-	-	-	-	-	Bacteria	Firmicutes	Clostridia	Clostridiales	Lachnospiraceae	Anaerostipes	unclassified	-	-	-	-	-	-	-	-	-	-	-	-	-	-	-	-	-	-	-	-	-	-	-	-
fa700cd7-d2e5-4ccb-8181-070cecf0bb20	member	9	-	-	-	-	-	B0MED8	information storage and processing	Translation, ribosomal structure and biogenesis	COG0173	aspartyl-trna synthetase	245018.CL2_25110	CL0250	GAD	GAD domain superfamily	GAD domain	PF02938	Bacteria	Firmicutes	Clostridia	Clostridiales	Lachnospiraceae	Anaerostipes	Anaerostipes caccae	-	-	-	-	-	-	-	-	-	-	-	-	-	-	-	-	-	-	-	-	-	-	-	-
fa700cd7-d2e5-4ccb-8181-070cecf0bb20	member	9	-	-	-	-	-	B0MEL1	information storage and processing	Translation, ribosomal structure and biogenesis	0NDJA	Catalyzes the attachment of proline to tRNA(Pro) in a two-step reaction proline is first activated by ATP to form Pro- AMP and then transferred to the acceptor end of tRNA(Pro). As ProRS can inadvertently accommodate and process non-cognate amino acids such as alanine and cysteine, to avoid such errors it has two additional distinct editing activities against alanine. One activity is designated a…	411489.CLOL250_02969	CL0458	IIaaRS-ABD	Class II aaRS Anticodon-binding domain-like	Anticodon binding domain	PF03129	Bacteria	Firmicutes	Clostridia	Clostridiales	Lachnospiraceae	Anaerostipes	Anaerostipes caccae	-	-	-	-	-	-	-	-	-	-	-	-	-	-	-	-	-	-	-	-	-	-	-	-
fa700cd7-d2e5-4ccb-8181-070cecf0bb20	member	9	-	-	-	-	-	B0MEM7	metabolism	Energy production and conversion	05C6K	Malic enzyme	411489.CLOL250_02081	CL0063	NADP_Rossmann	FAD/NAD(P)-binding Rossmann fold Superfamily	Malic enzyme, NAD binding domain	PF03949	Bacteria	Firmicutes	Clostridia	Clostridiales	Lachnospiraceae	Anaerostipes	Anaerostipes caccae	-	-	-	-	-	-	-	-	-	-	-	-	-	-	-	-	-	-	-	-	-	-	-	-
fa700cd7-d2e5-4ccb-8181-070cecf0bb20	member	9	-	-	-	-	-	B0MEM8	information storage and processing	Transcription	08ZG8	Gcn5-related n-acetyltransferase	411490.ANACAC_02024	CL0257	Acetyltrans	N-acetyltransferase like	FR47-like protein	PF08445	Bacteria	Firmicutes	Clostridia	Clostridiales	Lachnospiraceae	Anaerostipes	Anaerostipes caccae	-	-	-	-	-	-	-	-	-	-	-	-	-	-	-	-	-	-	-	-	-	-	-	-
fa700cd7-d2e5-4ccb-8181-070cecf0bb20	member	9	-	-	-	-	-	B0MEM8	-	-	-	-	-	-	-	-	-	-	Bacteria	Firmicutes	Clostridia	Clostridiales	Lachnospiraceae	Anaerostipes	Anaerostipes sp. AF04-45	-	-	-	-	-	-	-	-	-	-	-	-	-	-	-	-	-	-	-	-	-	-	-	-
fa700cd7-d2e5-4ccb-8181-070cecf0bb20	member	9	-	-	-	-	-	B0MEM8	-	-	-	-	-	-	-	-	-	-	Bacteria	Firmicutes	Clostridia	Clostridiales	Lachnospiraceae	Anaerostipes	Anaerostipes sp. CAG:276	-	-	-	-	-	-	-	-	-	-	-	-	-	-	-	-	-	-	-	-	-	-	-	-
fa700cd7-d2e5-4ccb-8181-070cecf0bb20	member	9	-	-	-	-	-	B0MEM8	-	-	-	-	-	-	-	-	-	-	Bacteria	Firmicutes	Clostridia	Clostridiales	Lachnospiraceae	Anaerostipes	unclassified	-	-	-	-	-	-	-	-	-	-	-	-	-	-	-	-	-	-	-	-	-	-	-	-
fa700cd7-d2e5-4ccb-8181-070cecf0bb20	member	9	-	-	-	-	-	B0MEQ7	cellular processes and signaling	Posttranslational modification, protein turnover, chaperones	0NDGY	Acts as a processive, ATP-dependent zinc metallopeptidase for both cytoplasmic and membrane proteins. Plays a role in the quality control of integral membrane proteins (By similarity)	515620.EUBELI_01868	CL0023	P-loop_NTPase	P-loop containing nucleoside triphosphate hydrolase superfamily	AAA domain (dynein-related subfamily)	PF07728	Bacteria	Firmicutes	Clostridia	Clostridiales	Lachnospiraceae	Anaerostipes	Anaerostipes caccae	-	-	-	-	-	-	-	-	-	-	-	-	-	-	-	-	-	-	-	-	-	-	-	-
fa700cd7-d2e5-4ccb-8181-070cecf0bb20	member	9	-	-	-	-	-	B0MEQ7	-	-	-	-	-	-	-	-	-	-	Bacteria	Firmicutes	Clostridia	Clostridiales	Lachnospiraceae	Anaerostipes	Anaerostipes sp. CAG:276	-	-	-	-	-	-	-	-	-	-	-	-	-	-	-	-	-	-	-	-	-	-	-	-
fa700cd7-d2e5-4ccb-8181-070cecf0bb20	member	9	-	-	-	-	-	B0MER8	unclassified	unclassified	unclassified	unclassified	unclassified	unclassified	unclassified	unclassified	unclassified	unclassified	Bacteria	Firmicutes	Clostridia	Clostridiales	Lachnospiraceae	Anaerostipes	Anaerostipes caccae	-	-	-	-	-	-	-	-	-	-	-	-	-	-	-	-	-	-	-	-	-	-	-	-
fa700cd7-d2e5-4ccb-8181-070cecf0bb20	member	9	-	-	-	-	-	B0MET2	metabolism	Nucleotide transport and metabolism	0ERUA	Catalyzes a reversible aldol reaction between acetaldehyde and D-glyceraldehyde 3-phosphate to generate 2-deoxy- D-ribose 5-phosphate (By similarity)	411490.ANACAC_02082	CL0036	TIM_barrel	Common phosphate binding-site TIM barrel superfamily	DeoC/LacD family aldolase	PF01791	Bacteria	Firmicutes	Clostridia	Clostridiales	Lachnospiraceae	Anaerostipes	Anaerostipes caccae	-	-	-	-	-	-	-	-	-	-	-	-	-	-	-	-	-	-	-	-	-	-	-	-
fa700cd7-d2e5-4ccb-8181-070cecf0bb20	member	9	-	-	-	-	-	B0MET2	-	-	-	-	-	-	-	-	-	-	Bacteria	Firmicutes	Clostridia	Clostridiales	Lachnospiraceae	Anaerostipes	Anaerostipes sp. AF04-45	-	-	-	-	-	-	-	-	-	-	-	-	-	-	-	-	-	-	-	-	-	-	-	-
fa700cd7-d2e5-4ccb-8181-070cecf0bb20	member	9	-	-	-	-	-	B0MET2	-	-	-	-	-	-	-	-	-	-	Bacteria	Firmicutes	Clostridia	Clostridiales	Lachnospiraceae	Anaerostipes	Anaerostipes sp. CAG:276	-	-	-	-	-	-	-	-	-	-	-	-	-	-	-	-	-	-	-	-	-	-	-	-
fa700cd7-d2e5-4ccb-8181-070cecf0bb20	member	9	-	-	-	-	-	B0MET2	-	-	-	-	-	-	-	-	-	-	Bacteria	Firmicutes	Clostridia	Clostridiales	Lachnospiraceae	Anaerostipes	unclassified	-	-	-	-	-	-	-	-	-	-	-	-	-	-	-	-	-	-	-	-	-	-	-	-
fa700cd7-d2e5-4ccb-8181-070cecf0bb20	member	9	-	-	-	-	-	B0MEX2	poorly characterized	Function unknown	0NGPI	sigma-70, region 4	411490.ANACAC_02307	CL0123	HTH	Helix-turn-helix clan	Helix-turn-helix domain	PF13518	Bacteria	Firmicutes	Clostridia	Clostridiales	Lachnospiraceae	Anaerostipes	Anaerostipes caccae	-	-	-	-	-	-	-	-	-	-	-	-	-	-	-	-	-	-	-	-	-	-	-	-
fa700cd7-d2e5-4ccb-8181-070cecf0bb20	member	9	-	-	-	-	-	B0MFA5	metabolism	Nucleotide transport and metabolism	05CM0	Catalyzes the synthesis of GMP from XMP (By similarity)	445971.ANASTE_01808	CL0039	HUP	HUP - HIGH-signature proteins, UspA, and PP-ATPase.	Thiamine biosynthesis protein (ThiI)	PF02568	Bacteria	Firmicutes	Clostridia	Clostridiales	Lachnospiraceae	Anaerostipes	Anaerostipes caccae	-	-	-	-	-	-	-	-	-	-	-	-	-	-	-	-	-	-	-	-	-	-	-	-
fa700cd7-d2e5-4ccb-8181-070cecf0bb20	member	9	-	-	-	-	-	B0MFI9	metabolism	Carbohydrate transport and metabolism	COG0176	Transaldolase is important for the balance of metabolites in the pentose-phosphate pathway (By similarity)	411490.ANACAC_02525	CL0036	TIM_barrel	Common phosphate binding-site TIM barrel superfamily	Transaldolase/Fructose-6-phosphate aldolase	PF00923	Bacteria	Firmicutes	Clostridia	Clostridiales	Lachnospiraceae	Anaerostipes	Anaerostipes caccae	-	-	-	-	-	-	-	-	-	-	-	-	-	-	-	-	-	-	-	-	-	-	-	-
fa700cd7-d2e5-4ccb-8181-070cecf0bb20	member	9	-	-	-	-	-	B0MFK0	metabolism	Energy production and conversion	07TG2	phosphoenolpyruvate carboxykinase	411490.ANACAC_02536	CL0374	PEP-carboxyk	PEP carboxykinase-like superfamily	Phosphoenolpyruvate carboxykinase	PF01293	Bacteria	Firmicutes	Clostridia	Clostridiales	Lachnospiraceae	Anaerostipes	Anaerostipes caccae	-	-	-	-	-	-	-	-	-	-	-	-	-	-	-	-	-	-	-	-	-	-	-	-
fa700cd7-d2e5-4ccb-8181-070cecf0bb20	member	9	-	-	-	-	-	B0MFM5	metabolism	Energy production and conversion	COG0055	Produces ATP from ADP in the presence of a proton gradient across the membrane. The catalytic sites are hosted primarily by the beta subunits (By similarity)	411469.EUBHAL_02475	CL0275	HAS-barrel	HAS-barrel superfamily	ATP synthase alpha/beta family, beta-barrel domain	PF02874	Bacteria	Firmicutes	Clostridia	Clostridiales	Lachnospiraceae	Anaerostipes	Anaerostipes caccae	-	-	-	-	-	-	-	-	-	-	-	-	-	-	-	-	-	-	-	-	-	-	-	-
fa700cd7-d2e5-4ccb-8181-070cecf0bb20	member	9	-	-	-	-	-	B0MFM5	-	-	-	-	-	-	-	-	-	-	Bacteria	Firmicutes	Clostridia	Clostridiales	Lachnospiraceae	Anaerostipes	Anaerostipes sp. AF04-45	-	-	-	-	-	-	-	-	-	-	-	-	-	-	-	-	-	-	-	-	-	-	-	-
fa700cd7-d2e5-4ccb-8181-070cecf0bb20	member	9	-	-	-	-	-	B0MFM5	-	-	-	-	-	-	-	-	-	-	Bacteria	Firmicutes	Clostridia	Clostridiales	Lachnospiraceae	Anaerostipes	Anaerostipes sp. CAG:276	-	-	-	-	-	-	-	-	-	-	-	-	-	-	-	-	-	-	-	-	-	-	-	-
fa700cd7-d2e5-4ccb-8181-070cecf0bb20	member	9	-	-	-	-	-	B0MFM5	-	-	-	-	-	-	-	-	-	-	Bacteria	Firmicutes	Clostridia	Clostridiales	Lachnospiraceae	Anaerostipes	unclassified	-	-	-	-	-	-	-	-	-	-	-	-	-	-	-	-	-	-	-	-	-	-	-	-
fa700cd7-d2e5-4ccb-8181-070cecf0bb20	member	9	-	-	-	-	-	B0MFM7	metabolism	Energy production and conversion	0NDJF	Produces ATP from ADP in the presence of a proton gradient across the membrane. The alpha chain is a regulatory subunit (By similarity)	585394.RHOM_16035	CL0275	HAS-barrel	HAS-barrel superfamily	ATP synthase alpha/beta family, beta-barrel domain	PF02874	Bacteria	Firmicutes	Clostridia	Clostridiales	Lachnospiraceae	Anaerostipes	Anaerostipes caccae	-	-	-	-	-	-	-	-	-	-	-	-	-	-	-	-	-	-	-	-	-	-	-	-
fa700cd7-d2e5-4ccb-8181-070cecf0bb20	member	9	-	-	-	-	-	B0MFM7	-	-	-	-	-	-	-	-	-	-	Bacteria	Firmicutes	Clostridia	Clostridiales	Lachnospiraceae	Anaerostipes	Anaerostipes sp. AF04-45	-	-	-	-	-	-	-	-	-	-	-	-	-	-	-	-	-	-	-	-	-	-	-	-
fa700cd7-d2e5-4ccb-8181-070cecf0bb20	member	9	-	-	-	-	-	B0MFM7	-	-	-	-	-	-	-	-	-	-	Bacteria	Firmicutes	Clostridia	Clostridiales	Lachnospiraceae	Anaerostipes	Anaerostipes sp. CAG:276	-	-	-	-	-	-	-	-	-	-	-	-	-	-	-	-	-	-	-	-	-	-	-	-
fa700cd7-d2e5-4ccb-8181-070cecf0bb20	member	9	-	-	-	-	-	B0MFM7	-	-	-	-	-	-	-	-	-	-	Bacteria	Firmicutes	Clostridia	Clostridiales	Lachnospiraceae	Anaerostipes	unclassified	-	-	-	-	-	-	-	-	-	-	-	-	-	-	-	-	-	-	-	-	-	-	-	-
fa700cd7-d2e5-4ccb-8181-070cecf0bb20	member	9	-	-	-	-	-	B0MFR0	information storage and processing	Replication, recombination and repair	0NI2T	single-stranded DNA-binding protein	411490.ANACAC_02159	CL0021	OB	OB fold	Single-strand binding protein family	PF00436	Bacteria	Firmicutes	Clostridia	Clostridiales	Clostridiaceae	Hungatella	Hungatella hathewayi	-	-	-	-	-	-	-	-	-	-	-	-	-	-	-	-	-	-	-	-	-	-	-	-
fa700cd7-d2e5-4ccb-8181-070cecf0bb20	member	9	-	-	-	-	-	B0MFR0	-	-	-	-	-	-	-	-	-	-	Bacteria	Firmicutes	Clostridia	Clostridiales	Lachnospiraceae	Anaerostipes	Anaerostipes caccae	-	-	-	-	-	-	-	-	-	-	-	-	-	-	-	-	-	-	-	-	-	-	-	-
fa700cd7-d2e5-4ccb-8181-070cecf0bb20	member	9	-	-	-	-	-	B0MFR0	-	-	-	-	-	-	-	-	-	-	Bacteria	Firmicutes	Clostridia	Clostridiales	Lachnospiraceae	Anaerostipes	unclassified	-	-	-	-	-	-	-	-	-	-	-	-	-	-	-	-	-	-	-	-	-	-	-	-
fa700cd7-d2e5-4ccb-8181-070cecf0bb20	member	9	-	-	-	-	-	B0MFR6	metabolism	Amino acid transport and metabolism	0F7DC	phospho-2-dehydro-3-deoxyheptonate aldolase	411490.ANACAC_02166	CL0036	TIM_barrel	Common phosphate binding-site TIM barrel superfamily	NeuB family	PF03102	Bacteria	Firmicutes	Clostridia	Clostridiales	Lachnospiraceae	Anaerostipes	Anaerostipes caccae	-	-	-	-	-	-	-	-	-	-	-	-	-	-	-	-	-	-	-	-	-	-	-	-
fa700cd7-d2e5-4ccb-8181-070cecf0bb20	member	9	-	-	-	-	-	B0MFR6	-	-	-	-	-	-	-	-	-	-	Bacteria	Firmicutes	Clostridia	Clostridiales	Lachnospiraceae	Anaerostipes	Anaerostipes sp. CAG:276	-	-	-	-	-	-	-	-	-	-	-	-	-	-	-	-	-	-	-	-	-	-	-	-
fa700cd7-d2e5-4ccb-8181-070cecf0bb20	member	9	-	-	-	-	-	B0MFU1	information storage and processing	Replication, recombination and repair	0NDJG	ATP-dependent DNA helicase RecQ	411490.ANACAC_02191	unclassified	unclassified	unclassified	RecQ zinc-binding	PF16124	Bacteria	Firmicutes	Clostridia	Clostridiales	Lachnospiraceae	Anaerostipes	Anaerostipes caccae	-	-	-	-	-	-	-	-	-	-	-	-	-	-	-	-	-	-	-	-	-	-	-	-
fa700cd7-d2e5-4ccb-8181-070cecf0bb20	member	9	-	-	-	-	-	B0MG09	cellular processes and signaling	Defense mechanisms	0ENZJ	Abc transporter	411468.CLOSCI_00931	CL0023	P-loop_NTPase	P-loop containing nucleoside triphosphate hydrolase superfamily	Predicted ATPase of the ABC class	PF09818	Bacteria	Firmicutes	Clostridia	Clostridiales	Clostridiaceae	Clostridium	Clostridium sp. AF19-22AC	-	-	-	-	-	-	-	-	-	-	-	-	-	-	-	-	-	-	-	-	-	-	-	-
fa700cd7-d2e5-4ccb-8181-070cecf0bb20	member	9	-	-	-	-	-	B0MG09	-	-	-	-	-	-	-	-	-	-	Bacteria	Firmicutes	Clostridia	Clostridiales	Clostridiaceae	Hungatella	Hungatella hathewayi	-	-	-	-	-	-	-	-	-	-	-	-	-	-	-	-	-	-	-	-	-	-	-	-
fa700cd7-d2e5-4ccb-8181-070cecf0bb20	member	9	-	-	-	-	-	B0MG09	-	-	-	-	-	-	-	-	-	-	Bacteria	Firmicutes	Clostridia	Clostridiales	Lachnospiraceae	Anaerostipes	Anaerostipes caccae	-	-	-	-	-	-	-	-	-	-	-	-	-	-	-	-	-	-	-	-	-	-	-	-
fa700cd7-d2e5-4ccb-8181-070cecf0bb20	member	9	-	-	-	-	-	B0MG09	-	-	-	-	-	-	-	-	-	-	Bacteria	Firmicutes	Clostridia	Clostridiales	Lachnospiraceae	Eisenbergiella	Eisenbergiella tayi	-	-	-	-	-	-	-	-	-	-	-	-	-	-	-	-	-	-	-	-	-	-	-	-
fa700cd7-d2e5-4ccb-8181-070cecf0bb20	member	9	-	-	-	-	-	B0MG09	-	-	-	-	-	-	-	-	-	-	Bacteria	Firmicutes	Clostridia	Clostridiales	Lachnospiraceae	Fusicatenibacter	Fusicatenibacter sp. 2789STDY5834925	-	-	-	-	-	-	-	-	-	-	-	-	-	-	-	-	-	-	-	-	-	-	-	-
fa700cd7-d2e5-4ccb-8181-070cecf0bb20	member	9	-	-	-	-	-	B0MG09	-	-	-	-	-	-	-	-	-	-	Bacteria	Firmicutes	Clostridia	Clostridiales	unclassified	unclassified	Clostridiales bacterium 1_7_47FAA	-	-	-	-	-	-	-	-	-	-	-	-	-	-	-	-	-	-	-	-	-	-	-	-
fa700cd7-d2e5-4ccb-8181-070cecf0bb20	member	9	-	-	-	-	-	B0MG09	-	-	-	-	-	-	-	-	-	-	Bacteria	Firmicutes	Clostridia	Clostridiales	unclassified	unclassified	Clostridiales bacterium TF09-2AC	-	-	-	-	-	-	-	-	-	-	-	-	-	-	-	-	-	-	-	-	-	-	-	-
fa700cd7-d2e5-4ccb-8181-070cecf0bb20	member	9	-	-	-	-	-	B0MG09	-	-	-	-	-	-	-	-	-	-	Bacteria	Firmicutes	Clostridia	Clostridiales	unclassified	unclassified	unclassified	-	-	-	-	-	-	-	-	-	-	-	-	-	-	-	-	-	-	-	-	-	-	-	-
fa700cd7-d2e5-4ccb-8181-070cecf0bb20	member	9	-	-	-	-	-	B0MG16	metabolism	Lipid transport and metabolism	05CEY	Amp-dependent synthetase and ligase	457421.CBFG_06135	CL0314	PP-binding	ACP-like superfamily	Phosphopantetheine attachment site	PF00550	Bacteria	Firmicutes	Clostridia	Clostridiales	Clostridiaceae	Clostridium	Clostridium sp. AF19-22AC	-	-	-	-	-	-	-	-	-	-	-	-	-	-	-	-	-	-	-	-	-	-	-	-
fa700cd7-d2e5-4ccb-8181-070cecf0bb20	member	9	-	-	-	-	-	B0MG16	-	-	-	-	-	-	-	-	-	-	Bacteria	Firmicutes	Clostridia	Clostridiales	Clostridiaceae	Hungatella	Hungatella hathewayi	-	-	-	-	-	-	-	-	-	-	-	-	-	-	-	-	-	-	-	-	-	-	-	-
fa700cd7-d2e5-4ccb-8181-070cecf0bb20	member	9	-	-	-	-	-	B0MG16	-	-	-	-	-	-	-	-	-	-	Bacteria	Firmicutes	Clostridia	Clostridiales	Lachnospiraceae	Anaerostipes	Anaerostipes caccae	-	-	-	-	-	-	-	-	-	-	-	-	-	-	-	-	-	-	-	-	-	-	-	-
fa700cd7-d2e5-4ccb-8181-070cecf0bb20	member	9	-	-	-	-	-	B0MG16	-	-	-	-	-	-	-	-	-	-	Bacteria	Firmicutes	Clostridia	Clostridiales	Lachnospiraceae	Eisenbergiella	Eisenbergiella tayi	-	-	-	-	-	-	-	-	-	-	-	-	-	-	-	-	-	-	-	-	-	-	-	-
fa700cd7-d2e5-4ccb-8181-070cecf0bb20	member	9	-	-	-	-	-	B0MG16	-	-	-	-	-	-	-	-	-	-	Bacteria	Firmicutes	Clostridia	Clostridiales	Lachnospiraceae	Fusicatenibacter	Fusicatenibacter sp. 2789STDY5834925	-	-	-	-	-	-	-	-	-	-	-	-	-	-	-	-	-	-	-	-	-	-	-	-
fa700cd7-d2e5-4ccb-8181-070cecf0bb20	member	9	-	-	-	-	-	B0MG16	-	-	-	-	-	-	-	-	-	-	Bacteria	Firmicutes	Clostridia	Clostridiales	unclassified	unclassified	Clostridiales bacterium 1_7_47FAA	-	-	-	-	-	-	-	-	-	-	-	-	-	-	-	-	-	-	-	-	-	-	-	-
fa700cd7-d2e5-4ccb-8181-070cecf0bb20	member	9	-	-	-	-	-	B0MG16	-	-	-	-	-	-	-	-	-	-	Bacteria	Firmicutes	Clostridia	Clostridiales	unclassified	unclassified	Clostridiales bacterium TF09-2AC	-	-	-	-	-	-	-	-	-	-	-	-	-	-	-	-	-	-	-	-	-	-	-	-
fa700cd7-d2e5-4ccb-8181-070cecf0bb20	member	9	-	-	-	-	-	B0MG16	-	-	-	-	-	-	-	-	-	-	Bacteria	Firmicutes	Clostridia	Clostridiales	unclassified	unclassified	unclassified	-	-	-	-	-	-	-	-	-	-	-	-	-	-	-	-	-	-	-	-	-	-	-	-
fa700cd7-d2e5-4ccb-8181-070cecf0bb20	member	9	-	-	-	-	-	B0MG31	information storage and processing	Replication, recombination and repair	COG1961	Resolvase	457421.CBFG_06149	CL0167	Zn_Beta_Ribbon	Zinc beta-ribbon	Recombinase zinc beta ribbon domain	PF13408	Bacteria	Firmicutes	Clostridia	Clostridiales	Clostridiaceae	Clostridium	Clostridium sp. AF19-22AC	-	-	-	-	-	-	-	-	-	-	-	-	-	-	-	-	-	-	-	-	-	-	-	-
fa700cd7-d2e5-4ccb-8181-070cecf0bb20	member	9	-	-	-	-	-	B0MG31	-	-	-	-	-	-	-	-	-	-	Bacteria	Firmicutes	Clostridia	Clostridiales	Clostridiaceae	Hungatella	Hungatella hathewayi	-	-	-	-	-	-	-	-	-	-	-	-	-	-	-	-	-	-	-	-	-	-	-	-
fa700cd7-d2e5-4ccb-8181-070cecf0bb20	member	9	-	-	-	-	-	B0MG31	-	-	-	-	-	-	-	-	-	-	Bacteria	Firmicutes	Clostridia	Clostridiales	Lachnospiraceae	Anaerostipes	Anaerostipes caccae	-	-	-	-	-	-	-	-	-	-	-	-	-	-	-	-	-	-	-	-	-	-	-	-
fa700cd7-d2e5-4ccb-8181-070cecf0bb20	member	9	-	-	-	-	-	B0MG31	-	-	-	-	-	-	-	-	-	-	Bacteria	Firmicutes	Clostridia	Clostridiales	Lachnospiraceae	Eisenbergiella	Eisenbergiella tayi	-	-	-	-	-	-	-	-	-	-	-	-	-	-	-	-	-	-	-	-	-	-	-	-
fa700cd7-d2e5-4ccb-8181-070cecf0bb20	member	9	-	-	-	-	-	B0MG31	-	-	-	-	-	-	-	-	-	-	Bacteria	Firmicutes	Clostridia	Clostridiales	Lachnospiraceae	Fusicatenibacter	Fusicatenibacter sp. 2789STDY5834925	-	-	-	-	-	-	-	-	-	-	-	-	-	-	-	-	-	-	-	-	-	-	-	-
fa700cd7-d2e5-4ccb-8181-070cecf0bb20	member	9	-	-	-	-	-	B0MG31	-	-	-	-	-	-	-	-	-	-	Bacteria	Firmicutes	Clostridia	Clostridiales	unclassified	unclassified	Clostridiales bacterium 1_7_47FAA	-	-	-	-	-	-	-	-	-	-	-	-	-	-	-	-	-	-	-	-	-	-	-	-
fa700cd7-d2e5-4ccb-8181-070cecf0bb20	member	9	-	-	-	-	-	B0MG31	-	-	-	-	-	-	-	-	-	-	Bacteria	Firmicutes	Clostridia	Clostridiales	unclassified	unclassified	unclassified	-	-	-	-	-	-	-	-	-	-	-	-	-	-	-	-	-	-	-	-	-	-	-	-
fa700cd7-d2e5-4ccb-8181-070cecf0bb20	member	9	-	-	-	-	-	B0MGB3	metabolism	Nucleotide transport and metabolism	0ENW6	Catalyzes the conversion of inosine 5'-phosphate (IMP) to xanthosine 5'-phosphate (XMP), the first committed and rate- limiting step in the de novo synthesis of guanine nucleotides, and therefore plays an important role in the regulation of cell growth (By similarity)	658088.HMPREF0987_01325	CL0036	TIM_barrel	Common phosphate binding-site TIM barrel superfamily	FMN-dependent dehydrogenase	PF01070	Bacteria	Firmicutes	Clostridia	Clostridiales	Lachnospiraceae	Anaerostipes	Anaerostipes caccae	-	-	-	-	-	-	-	-	-	-	-	-	-	-	-	-	-	-	-	-	-	-	-	-
fa700cd7-d2e5-4ccb-8181-070cecf0bb20	member	9	-	-	-	-	-	B0MGC0	cellular processes and signaling	Signal transduction mechanisms	0ND5T	Histidine kinase	411490.ANACAC_02631	CL0025	His_Kinase_A	His Kinase A (phospho-acceptor) domain	His Kinase A (phospho-acceptor) domain	PF00512	Bacteria	Firmicutes	Clostridia	Clostridiales	Lachnospiraceae	Anaerostipes	Anaerostipes caccae	-	-	-	-	-	-	-	-	-	-	-	-	-	-	-	-	-	-	-	-	-	-	-	-
fa700cd7-d2e5-4ccb-8181-070cecf0bb20	member	9	-	-	-	-	-	B0MGD2	metabolism	Carbohydrate transport and metabolism	0ENRZ	Phosphoglycerate kinase	457412.RSAG_00732	unclassified	unclassified	unclassified	Phosphoglycerate kinase	PF00162	Bacteria	Firmicutes	Clostridia	Clostridiales	Lachnospiraceae	Anaerostipes	Anaerostipes caccae	-	-	-	-	-	-	-	-	-	-	-	-	-	-	-	-	-	-	-	-	-	-	-	-
fa700cd7-d2e5-4ccb-8181-070cecf0bb20	member	9	-	-	-	-	-	B0MGD2	-	-	-	-	-	-	-	-	-	-	Bacteria	Firmicutes	Clostridia	Clostridiales	Lachnospiraceae	Anaerostipes	Anaerostipes sp. AF04-45	-	-	-	-	-	-	-	-	-	-	-	-	-	-	-	-	-	-	-	-	-	-	-	-
fa700cd7-d2e5-4ccb-8181-070cecf0bb20	member	9	-	-	-	-	-	B0MGD2	-	-	-	-	-	-	-	-	-	-	Bacteria	Firmicutes	Clostridia	Clostridiales	Lachnospiraceae	Anaerostipes	Anaerostipes sp. CAG:276	-	-	-	-	-	-	-	-	-	-	-	-	-	-	-	-	-	-	-	-	-	-	-	-
fa700cd7-d2e5-4ccb-8181-070cecf0bb20	member	9	-	-	-	-	-	B0MGD2	-	-	-	-	-	-	-	-	-	-	Bacteria	Firmicutes	Clostridia	Clostridiales	Lachnospiraceae	Anaerostipes	unclassified	-	-	-	-	-	-	-	-	-	-	-	-	-	-	-	-	-	-	-	-	-	-	-	-
fa700cd7-d2e5-4ccb-8181-070cecf0bb20	member	9	-	-	-	-	-	B0MGD3	metabolism	Carbohydrate transport and metabolism	0EP6Z	Glyceraldehyde-3-phosphate dehydrogenase, type I	411490.ANACAC_02644	CL0063	NADP_Rossmann	FAD/NAD(P)-binding Rossmann fold Superfamily	Glyceraldehyde 3-phosphate dehydrogenase, NAD binding domain	PF00044	Bacteria	Firmicutes	Clostridia	Clostridiales	Lachnospiraceae	Anaerostipes	Anaerostipes caccae	-	-	-	-	-	-	-	-	-	-	-	-	-	-	-	-	-	-	-	-	-	-	-	-
fa700cd7-d2e5-4ccb-8181-070cecf0bb20	member	9	-	-	-	-	-	B0MGH2	metabolism	Nucleotide transport and metabolism	COG0138	bifunctional purine biosynthesis protein PURH	585394.RHOM_09910	CL0109	CDA	Cytidine deaminase-like (CDA) superfamily	AICARFT/IMPCHase bienzyme	PF01808	Bacteria	Firmicutes	Clostridia	Clostridiales	Lachnospiraceae	Anaerostipes	Anaerostipes caccae	-	-	-	-	-	-	-	-	-	-	-	-	-	-	-	-	-	-	-	-	-	-	-	-
fa700cd7-d2e5-4ccb-8181-070cecf0bb20	member	9	-	-	-	-	-	B0MGH8	cellular processes and signaling	Cell wall/membrane/envelope biogenesis	05CWT	An essential GTPase that binds both GDP and GTP, with rapid nucleotide exchange. Plays a role in 16S rRNA processing and 30S ribosomal subunit biogenesis and possibly also in cell cycle regulation and energy metabolism (By similarity)	411489.CLOL250_02735	CL0023	P-loop_NTPase	P-loop containing nucleoside triphosphate hydrolase superfamily	Ethanolamine utilisation - propanediol utilisation	PF10662	Bacteria	Firmicutes	Clostridia	Clostridiales	Lachnospiraceae	Anaerostipes	Anaerostipes caccae	-	-	-	-	-	-	-	-	-	-	-	-	-	-	-	-	-	-	-	-	-	-	-	-
fa700cd7-d2e5-4ccb-8181-070cecf0bb20	member	9	-	-	-	-	-	B0MGI0	information storage and processing	Translation, ribosomal structure and biogenesis	0ENWZ	Catalyzes the attachment of glycine to tRNA(Gly) (By similarity)	515620.EUBELI_01350	CL0040	tRNA_synt_II	Class II aminoacyl-tRNA and Biotin synthetases	tRNA synthetase class II core domain (G, H, P, S and T)	PF00587	Bacteria	Firmicutes	Clostridia	Clostridiales	Lachnospiraceae	Anaerostipes	Anaerostipes caccae	-	-	-	-	-	-	-	-	-	-	-	-	-	-	-	-	-	-	-	-	-	-	-	-
fa700cd7-d2e5-4ccb-8181-070cecf0bb20	member	9	-	-	-	-	-	B0MGI9	metabolism	Nucleotide transport and metabolism	0NDCU	dihydroorotase	272563.CD1526	CL0034	Amidohydrolase	Amidohydrolase superfamily	Amidohydrolase family	PF07969	Bacteria	Firmicutes	Clostridia	Clostridiales	Lachnospiraceae	Anaerostipes	Anaerostipes caccae	-	-	-	-	-	-	-	-	-	-	-	-	-	-	-	-	-	-	-	-	-	-	-	-
fa700cd7-d2e5-4ccb-8181-070cecf0bb20	member	9	-	-	-	-	-	B0MGK4	metabolism	Amino acid transport and metabolism	0NEG4	Diaminopimelate dehydrogenase	411470.RUMGNA_02583	CL0139	GADPH_aa-bio_dh	Amino acid biosynthesis and glycosomal dehydrogenase	Diaminopimelic acid dehydrogenase C-terminal domain	PF16654	Bacteria	Firmicutes	Clostridia	Clostridiales	Lachnospiraceae	Anaerostipes	Anaerostipes caccae	-	-	-	-	-	-	-	-	-	-	-	-	-	-	-	-	-	-	-	-	-	-	-	-
fa700cd7-d2e5-4ccb-8181-070cecf0bb20	member	9	-	-	-	-	-	B0MGM0	information storage and processing	Translation, ribosomal structure and biogenesis	COG0017	asparaginyl-tRNA synthetase	245018.CL2_01500	CL0021	OB	OB fold	OB-fold nucleic acid binding domain	PF01336	Bacteria	Firmicutes	Clostridia	Clostridiales	Lachnospiraceae	Anaerostipes	Anaerostipes caccae	-	-	-	-	-	-	-	-	-	-	-	-	-	-	-	-	-	-	-	-	-	-	-	-
fa700cd7-d2e5-4ccb-8181-070cecf0bb20	member	9	-	-	-	-	-	B0MGN8	cellular processes and signaling	Posttranslational modification, protein turnover, chaperones	05CJ9	Prevents misfolding and promotes the refolding and proper assembly of unfolded polypeptides generated under stress conditions (By similarity)	411469.EUBHAL_02785	unclassified	unclassified	unclassified	TCP-1/cpn60 chaperonin family	PF00118	Bacteria	Firmicutes	Clostridia	Clostridiales	Lachnospiraceae	Anaerostipes	Anaerostipes caccae	-	-	-	-	-	-	-	-	-	-	-	-	-	-	-	-	-	-	-	-	-	-	-	-
fa700cd7-d2e5-4ccb-8181-070cecf0bb20	member	9	-	-	-	-	-	B0MGN8	-	-	-	-	-	-	-	-	-	-	Bacteria	Firmicutes	Clostridia	Clostridiales	Lachnospiraceae	Anaerostipes	Anaerostipes sp. AF04-45	-	-	-	-	-	-	-	-	-	-	-	-	-	-	-	-	-	-	-	-	-	-	-	-
fa700cd7-d2e5-4ccb-8181-070cecf0bb20	member	9	-	-	-	-	-	B0MGN8	-	-	-	-	-	-	-	-	-	-	Bacteria	Firmicutes	Clostridia	Clostridiales	Lachnospiraceae	Anaerostipes	Anaerostipes sp. CAG:276	-	-	-	-	-	-	-	-	-	-	-	-	-	-	-	-	-	-	-	-	-	-	-	-
fa700cd7-d2e5-4ccb-8181-070cecf0bb20	member	9	-	-	-	-	-	B0MGN8	-	-	-	-	-	-	-	-	-	-	Bacteria	Firmicutes	Clostridia	Clostridiales	Lachnospiraceae	Anaerostipes	unclassified	-	-	-	-	-	-	-	-	-	-	-	-	-	-	-	-	-	-	-	-	-	-	-	-
fa700cd7-d2e5-4ccb-8181-070cecf0bb20	member	9	-	-	-	-	-	B0MGP4	cellular processes and signaling	Posttranslational modification, protein turnover, chaperones	0ND4R	ATP-dependent clp protease, ATP-binding subunit	245018.CL2_08710	CL0023	P-loop_NTPase	P-loop containing nucleoside triphosphate hydrolase superfamily	RNA helicase	PF00910	Bacteria	Firmicutes	Clostridia	Clostridiales	Lachnospiraceae	Anaerostipes	Anaerostipes caccae	-	-	-	-	-	-	-	-	-	-	-	-	-	-	-	-	-	-	-	-	-	-	-	-
fa700cd7-d2e5-4ccb-8181-070cecf0bb20	member	9	-	-	-	-	-	B0MGP4	-	-	-	-	-	-	-	-	-	-	Bacteria	Firmicutes	Clostridia	Clostridiales	Lachnospiraceae	Anaerostipes	Anaerostipes sp. AF04-45	-	-	-	-	-	-	-	-	-	-	-	-	-	-	-	-	-	-	-	-	-	-	-	-
fa700cd7-d2e5-4ccb-8181-070cecf0bb20	member	9	-	-	-	-	-	B0MGP4	-	-	-	-	-	-	-	-	-	-	Bacteria	Firmicutes	Clostridia	Clostridiales	Lachnospiraceae	Anaerostipes	unclassified	-	-	-	-	-	-	-	-	-	-	-	-	-	-	-	-	-	-	-	-	-	-	-	-
fa700cd7-d2e5-4ccb-8181-070cecf0bb20	member	9	-	-	-	-	-	B0MGP7	metabolism	Nucleotide transport and metabolism	0ENRP	Phosphoribosylglycinamide synthetase	411469.EUBHAL_01943	CL0179	ATP-grasp	ATP-grasp superfamily	ATP-grasp domain	PF02222	Bacteria	Firmicutes	Clostridia	Clostridiales	Lachnospiraceae	Anaerostipes	Anaerostipes caccae	-	-	-	-	-	-	-	-	-	-	-	-	-	-	-	-	-	-	-	-	-	-	-	-
fa700cd7-d2e5-4ccb-8181-070cecf0bb20	member	9	-	-	-	-	-	B0MGQ9	metabolism	Nucleotide transport and metabolism	07RY0	Catalyzes the conversion of dihydroorotate to orotate (By similarity)	245018.CL2_17590	CL0036	TIM_barrel	Common phosphate binding-site TIM barrel superfamily	Nitronate monooxygenase	PF03060	Bacteria	Firmicutes	Clostridia	Clostridiales	Lachnospiraceae	Anaerostipes	Anaerostipes caccae	-	-	-	-	-	-	-	-	-	-	-	-	-	-	-	-	-	-	-	-	-	-	-	-
fa700cd7-d2e5-4ccb-8181-070cecf0bb20	member	9	-	-	-	-	-	B0MGR3	information storage and processing	Replication, recombination and repair	05CZ8	DNA polymerase III is a complex, multichain enzyme responsible for most of the replicative synthesis in bacteria. This DNA polymerase also exhibits 3' to 5' exonuclease activity. The beta chain is required for initiation of replication once it is clamped onto DNA, it slides freely (bidirectional and ATP- independent) along duplex DNA (By similarity)	411490.ANACAC_02782	CL0060	DNA_clamp	DNA clamp superfamily	DNA polymerase III beta subunit, C-terminal domain	PF02768	Bacteria	Firmicutes	Clostridia	Clostridiales	Lachnospiraceae	Anaerostipes	Anaerostipes caccae	-	-	-	-	-	-	-	-	-	-	-	-	-	-	-	-	-	-	-	-	-	-	-	-
fa700cd7-d2e5-4ccb-8181-070cecf0bb20	member	9	-	-	-	-	-	B0MGR3	-	-	-	-	-	-	-	-	-	-	Bacteria	Firmicutes	Clostridia	Clostridiales	Lachnospiraceae	Anaerostipes	Anaerostipes sp. AF04-45	-	-	-	-	-	-	-	-	-	-	-	-	-	-	-	-	-	-	-	-	-	-	-	-
fa700cd7-d2e5-4ccb-8181-070cecf0bb20	member	9	-	-	-	-	-	B0MGR3	-	-	-	-	-	-	-	-	-	-	Bacteria	Firmicutes	Clostridia	Clostridiales	Lachnospiraceae	Anaerostipes	unclassified	-	-	-	-	-	-	-	-	-	-	-	-	-	-	-	-	-	-	-	-	-	-	-	-
fa700cd7-d2e5-4ccb-8181-070cecf0bb20	member	9	-	-	-	-	-	B0MGR6	information storage and processing	Replication, recombination and repair	COG0187	DNA gyrase negatively supercoils closed circular double- stranded DNA in an ATP-dependent manner and also catalyzes the interconversion of other topological isomers of double-stranded DNA rings, including catenanes and knotted rings (By similarity)	411469.EUBHAL_03121	CL0413	Toprim-like	Toprim domain	Toprim domain	PF01751	Bacteria	Firmicutes	Clostridia	Clostridiales	Lachnospiraceae	Anaerostipes	Anaerostipes caccae	-	-	-	-	-	-	-	-	-	-	-	-	-	-	-	-	-	-	-	-	-	-	-	-
fa700cd7-d2e5-4ccb-8181-070cecf0bb20	member	9	-	-	-	-	-	B0MGR6	-	-	-	-	-	-	-	-	-	-	Bacteria	Firmicutes	Clostridia	Clostridiales	Lachnospiraceae	Anaerostipes	Anaerostipes sp. AF04-45	-	-	-	-	-	-	-	-	-	-	-	-	-	-	-	-	-	-	-	-	-	-	-	-
fa700cd7-d2e5-4ccb-8181-070cecf0bb20	member	9	-	-	-	-	-	B0MGR6	-	-	-	-	-	-	-	-	-	-	Bacteria	Firmicutes	Clostridia	Clostridiales	Lachnospiraceae	Anaerostipes	unclassified	-	-	-	-	-	-	-	-	-	-	-	-	-	-	-	-	-	-	-	-	-	-	-	-
fa700cd7-d2e5-4ccb-8181-070cecf0bb20	member	9	-	-	-	-	-	B0MGR7	information storage and processing	Replication, recombination and repair	05C24	DNA gyrase negatively supercoils closed circular double- stranded DNA in an ATP-dependent manner and also catalyzes the interconversion of other topological isomers of double-stranded DNA rings, including catenanes and knotted rings (By similarity)	245018.CL2_00820	unclassified	unclassified	unclassified	DNA gyrase C-terminal domain, beta-propeller	PF03989	Bacteria	Firmicutes	Clostridia	Clostridiales	Lachnospiraceae	Anaerostipes	Anaerostipes caccae	-	-	-	-	-	-	-	-	-	-	-	-	-	-	-	-	-	-	-	-	-	-	-	-
fa700cd7-d2e5-4ccb-8181-070cecf0bb20	member	9	-	-	-	-	-	B0MGR7	-	-	-	-	-	-	-	-	-	-	Bacteria	Firmicutes	Clostridia	Clostridiales	Lachnospiraceae	Anaerostipes	Anaerostipes sp. AF04-45	-	-	-	-	-	-	-	-	-	-	-	-	-	-	-	-	-	-	-	-	-	-	-	-
fa700cd7-d2e5-4ccb-8181-070cecf0bb20	member	9	-	-	-	-	-	B0MGR7	-	-	-	-	-	-	-	-	-	-	Bacteria	Firmicutes	Clostridia	Clostridiales	Lachnospiraceae	Anaerostipes	Anaerostipes sp. CAG:276	-	-	-	-	-	-	-	-	-	-	-	-	-	-	-	-	-	-	-	-	-	-	-	-
fa700cd7-d2e5-4ccb-8181-070cecf0bb20	member	9	-	-	-	-	-	B0MGR7	-	-	-	-	-	-	-	-	-	-	Bacteria	Firmicutes	Clostridia	Clostridiales	Lachnospiraceae	Anaerostipes	unclassified	-	-	-	-	-	-	-	-	-	-	-	-	-	-	-	-	-	-	-	-	-	-	-	-
fa700cd7-d2e5-4ccb-8181-070cecf0bb20	member	9	-	-	-	-	-	B0MGT6	information storage and processing	Translation, ribosomal structure and biogenesis	0NJ6Y	Involved in the binding of tRNA to the ribosomes (By similarity)	411490.ANACAC_03173	unclassified	unclassified	unclassified	Ribosomal protein S10p/S20e	PF00338	Bacteria	Firmicutes	Clostridia	Clostridiales	Clostridiaceae	Hungatella	Hungatella hathewayi	-	-	-	-	-	-	-	-	-	-	-	-	-	-	-	-	-	-	-	-	-	-	-	-
fa700cd7-d2e5-4ccb-8181-070cecf0bb20	member	9	-	-	-	-	-	B0MGT6	-	-	-	-	-	-	-	-	-	-	Bacteria	Firmicutes	Clostridia	Clostridiales	Lachnospiraceae	Anaerostipes	Anaerostipes caccae	-	-	-	-	-	-	-	-	-	-	-	-	-	-	-	-	-	-	-	-	-	-	-	-
fa700cd7-d2e5-4ccb-8181-070cecf0bb20	member	9	-	-	-	-	-	B0MGT6	-	-	-	-	-	-	-	-	-	-	Bacteria	Firmicutes	Clostridia	Clostridiales	Lachnospiraceae	Anaerostipes	Anaerostipes rhamnosivorans	-	-	-	-	-	-	-	-	-	-	-	-	-	-	-	-	-	-	-	-	-	-	-	-
fa700cd7-d2e5-4ccb-8181-070cecf0bb20	member	9	-	-	-	-	-	B0MGT6	-	-	-	-	-	-	-	-	-	-	Bacteria	Firmicutes	Clostridia	Clostridiales	Lachnospiraceae	Anaerostipes	Anaerostipes sp. AF04-45	-	-	-	-	-	-	-	-	-	-	-	-	-	-	-	-	-	-	-	-	-	-	-	-
fa700cd7-d2e5-4ccb-8181-070cecf0bb20	member	9	-	-	-	-	-	B0MGT6	-	-	-	-	-	-	-	-	-	-	Bacteria	Firmicutes	Clostridia	Clostridiales	Lachnospiraceae	Anaerostipes	Anaerostipes sp. CAG:276	-	-	-	-	-	-	-	-	-	-	-	-	-	-	-	-	-	-	-	-	-	-	-	-
fa700cd7-d2e5-4ccb-8181-070cecf0bb20	member	9	-	-	-	-	-	B0MGT6	-	-	-	-	-	-	-	-	-	-	Bacteria	Firmicutes	Clostridia	Clostridiales	Lachnospiraceae	Anaerostipes	unclassified	-	-	-	-	-	-	-	-	-	-	-	-	-	-	-	-	-	-	-	-	-	-	-	-
fa700cd7-d2e5-4ccb-8181-070cecf0bb20	member	9	-	-	-	-	-	B0MGU0	information storage and processing	Translation, ribosomal structure and biogenesis	05CFD	One of the primary rRNA binding proteins. Required for association of the 30S and 50S subunits to form the 70S ribosome, for tRNA binding and peptide bond formation. It has been suggested to have peptidyltransferase activity	411469.EUBHAL_01737	CL0021	OB	OB fold	Ribosomal Proteins L2, RNA binding domain	PF00181	Bacteria	Firmicutes	Clostridia	Clostridiales	Lachnospiraceae	Anaerostipes	Anaerostipes caccae	-	-	-	-	-	-	-	-	-	-	-	-	-	-	-	-	-	-	-	-	-	-	-	-
fa700cd7-d2e5-4ccb-8181-070cecf0bb20	member	9	-	-	-	-	-	B0MGU0	-	-	-	-	-	-	-	-	-	-	Bacteria	Firmicutes	Clostridia	Clostridiales	Lachnospiraceae	Anaerostipes	Anaerostipes sp. AF04-45	-	-	-	-	-	-	-	-	-	-	-	-	-	-	-	-	-	-	-	-	-	-	-	-
fa700cd7-d2e5-4ccb-8181-070cecf0bb20	member	9	-	-	-	-	-	B0MGU0	-	-	-	-	-	-	-	-	-	-	Bacteria	Firmicutes	Clostridia	Clostridiales	Lachnospiraceae	Anaerostipes	Anaerostipes sp. CAG:276	-	-	-	-	-	-	-	-	-	-	-	-	-	-	-	-	-	-	-	-	-	-	-	-
fa700cd7-d2e5-4ccb-8181-070cecf0bb20	member	9	-	-	-	-	-	B0MGU0	-	-	-	-	-	-	-	-	-	-	Bacteria	Firmicutes	Clostridia	Clostridiales	Lachnospiraceae	Anaerostipes	unclassified	-	-	-	-	-	-	-	-	-	-	-	-	-	-	-	-	-	-	-	-	-	-	-	-
fa700cd7-d2e5-4ccb-8181-070cecf0bb20	member	9	-	-	-	-	-	B0MGU6	information storage and processing	Translation, ribosomal structure and biogenesis	COG0186	One of the primary rRNA binding proteins, it binds specifically to the 5'-end of 16S ribosomal	411490.ANACAC_03183	CL0021	OB	OB fold	Ribosomal protein S17	PF00366	Bacteria	Firmicutes	Clostridia	Clostridiales	Clostridiaceae	Hungatella	Hungatella hathewayi	-	-	-	-	-	-	-	-	-	-	-	-	-	-	-	-	-	-	-	-	-	-	-	-
fa700cd7-d2e5-4ccb-8181-070cecf0bb20	member	9	-	-	-	-	-	B0MGU6	-	-	-	-	-	-	-	-	-	-	Bacteria	Firmicutes	Clostridia	Clostridiales	Lachnospiraceae	Anaerostipes	Anaerostipes caccae	-	-	-	-	-	-	-	-	-	-	-	-	-	-	-	-	-	-	-	-	-	-	-	-
fa700cd7-d2e5-4ccb-8181-070cecf0bb20	member	9	-	-	-	-	-	B0MGU6	-	-	-	-	-	-	-	-	-	-	Bacteria	Firmicutes	Clostridia	Clostridiales	Lachnospiraceae	Anaerostipes	Anaerostipes rhamnosivorans	-	-	-	-	-	-	-	-	-	-	-	-	-	-	-	-	-	-	-	-	-	-	-	-
fa700cd7-d2e5-4ccb-8181-070cecf0bb20	member	9	-	-	-	-	-	B0MGU6	-	-	-	-	-	-	-	-	-	-	Bacteria	Firmicutes	Clostridia	Clostridiales	Lachnospiraceae	Anaerostipes	unclassified	-	-	-	-	-	-	-	-	-	-	-	-	-	-	-	-	-	-	-	-	-	-	-	-
fa700cd7-d2e5-4ccb-8181-070cecf0bb20	member	9	-	-	-	-	-	B0MGU7	information storage and processing	Translation, ribosomal structure and biogenesis	0NI2N	Binds to 23S rRNA. Forms part of two intersubunit bridges in the 70S ribosome (By similarity)	411490.ANACAC_03184	unclassified	unclassified	unclassified	Ribosomal protein L14p/L23e	PF00238	Bacteria	Firmicutes	Clostridia	Clostridiales	Clostridiaceae	Hungatella	Hungatella hathewayi	-	-	-	-	-	-	-	-	-	-	-	-	-	-	-	-	-	-	-	-	-	-	-	-
fa700cd7-d2e5-4ccb-8181-070cecf0bb20	member	9	-	-	-	-	-	B0MGU7	-	-	-	-	-	-	-	-	-	-	Bacteria	Firmicutes	Clostridia	Clostridiales	Lachnospiraceae	Anaerostipes	Anaerostipes caccae	-	-	-	-	-	-	-	-	-	-	-	-	-	-	-	-	-	-	-	-	-	-	-	-
fa700cd7-d2e5-4ccb-8181-070cecf0bb20	member	9	-	-	-	-	-	B0MGU7	-	-	-	-	-	-	-	-	-	-	Bacteria	Firmicutes	Clostridia	Clostridiales	Lachnospiraceae	Anaerostipes	Anaerostipes sp. AF04-45	-	-	-	-	-	-	-	-	-	-	-	-	-	-	-	-	-	-	-	-	-	-	-	-
fa700cd7-d2e5-4ccb-8181-070cecf0bb20	member	9	-	-	-	-	-	B0MGU7	-	-	-	-	-	-	-	-	-	-	Bacteria	Firmicutes	Clostridia	Clostridiales	Lachnospiraceae	Anaerostipes	Anaerostipes sp. CAG:276	-	-	-	-	-	-	-	-	-	-	-	-	-	-	-	-	-	-	-	-	-	-	-	-
fa700cd7-d2e5-4ccb-8181-070cecf0bb20	member	9	-	-	-	-	-	B0MGU7	-	-	-	-	-	-	-	-	-	-	Bacteria	Firmicutes	Clostridia	Clostridiales	Lachnospiraceae	Anaerostipes	unclassified	-	-	-	-	-	-	-	-	-	-	-	-	-	-	-	-	-	-	-	-	-	-	-	-
fa700cd7-d2e5-4ccb-8181-070cecf0bb20	member	9	-	-	-	-	-	B0MGV4	information storage and processing	Translation, ribosomal structure and biogenesis	0ERTJ	Located at the back of the 30S subunit body where it stabilizes the conformation of the head with respect to the body (By similarity)	411490.ANACAC_03191	CL0196	DSRM	DSRM-like clan	Ribosomal protein S5, N-terminal domain	PF00333	Bacteria	Firmicutes	Clostridia	Clostridiales	Lachnospiraceae	Anaerostipes	Anaerostipes caccae	-	-	-	-	-	-	-	-	-	-	-	-	-	-	-	-	-	-	-	-	-	-	-	-
fa700cd7-d2e5-4ccb-8181-070cecf0bb20	member	9	-	-	-	-	-	B0MGV4	-	-	-	-	-	-	-	-	-	-	Bacteria	Firmicutes	Clostridia	Clostridiales	Lachnospiraceae	Anaerostipes	Anaerostipes rhamnosivorans	-	-	-	-	-	-	-	-	-	-	-	-	-	-	-	-	-	-	-	-	-	-	-	-
fa700cd7-d2e5-4ccb-8181-070cecf0bb20	member	9	-	-	-	-	-	B0MGV4	-	-	-	-	-	-	-	-	-	-	Bacteria	Firmicutes	Clostridia	Clostridiales	Lachnospiraceae	Anaerostipes	Anaerostipes sp. AF04-45	-	-	-	-	-	-	-	-	-	-	-	-	-	-	-	-	-	-	-	-	-	-	-	-
fa700cd7-d2e5-4ccb-8181-070cecf0bb20	member	9	-	-	-	-	-	B0MGV4	-	-	-	-	-	-	-	-	-	-	Bacteria	Firmicutes	Clostridia	Clostridiales	Lachnospiraceae	Anaerostipes	Anaerostipes sp. CAG:276	-	-	-	-	-	-	-	-	-	-	-	-	-	-	-	-	-	-	-	-	-	-	-	-
fa700cd7-d2e5-4ccb-8181-070cecf0bb20	member	9	-	-	-	-	-	B0MGV4	-	-	-	-	-	-	-	-	-	-	Bacteria	Firmicutes	Clostridia	Clostridiales	Lachnospiraceae	Anaerostipes	unclassified	-	-	-	-	-	-	-	-	-	-	-	-	-	-	-	-	-	-	-	-	-	-	-	-
fa700cd7-d2e5-4ccb-8181-070cecf0bb20	member	9	-	-	-	-	-	B0MGV6	information storage and processing	Translation, ribosomal structure and biogenesis	0ET41	Binds to the 23S rRNA (By similarity)	411490.ANACAC_03193	CL0588	Ribos_L15p_L18e	Ribosomal proteins L15 bacteria, L18e archaea	Ribosomal proteins 50S-L15, 50S-L18e, 60S-L27A	PF00828	Bacteria	Firmicutes	Clostridia	Clostridiales	Clostridiaceae	Hungatella	Hungatella hathewayi	-	-	-	-	-	-	-	-	-	-	-	-	-	-	-	-	-	-	-	-	-	-	-	-
fa700cd7-d2e5-4ccb-8181-070cecf0bb20	member	9	-	-	-	-	-	B0MGV6	-	-	-	-	-	-	-	-	-	-	Bacteria	Firmicutes	Clostridia	Clostridiales	Lachnospiraceae	Anaerostipes	Anaerostipes caccae	-	-	-	-	-	-	-	-	-	-	-	-	-	-	-	-	-	-	-	-	-	-	-	-
fa700cd7-d2e5-4ccb-8181-070cecf0bb20	member	9	-	-	-	-	-	B0MGV6	-	-	-	-	-	-	-	-	-	-	Bacteria	Firmicutes	Clostridia	Clostridiales	Lachnospiraceae	Anaerostipes	unclassified	-	-	-	-	-	-	-	-	-	-	-	-	-	-	-	-	-	-	-	-	-	-	-	-
fa700cd7-d2e5-4ccb-8181-070cecf0bb20	member	9	-	-	-	-	-	B0MGW1	information storage and processing	Translation, ribosomal structure and biogenesis	0NJE3	Located at the top of the head of the 30S subunit, it contacts several helices of the 16S rRNA. In the 70S ribosome it contacts the 23S rRNA (bridge B1a) and protein L5 of the 50S subunit (bridge B1b), connecting the 2 subunits	411490.ANACAC_03198	CL0303	H2TH	Helix-two-turns-helix superfamily	Ribosomal protein S13/S18	PF00416	Bacteria	Firmicutes	Clostridia	Clostridiales	Clostridiaceae	Hungatella	Hungatella hathewayi	-	-	-	-	-	-	-	-	-	-	-	-	-	-	-	-	-	-	-	-	-	-	-	-
[truncated: 87,952 more rows]
[truncated: 72 more columns]
