# Supplementary material for: Critical Assessment of MetaProteome Investigation (CAMPI): a multi-laboratory comparison of established workflows
Source: Nat Commun. 2021 Dec 15;12:7305. doi: 10.1038/s41467-021-27542-8 (PMC8674281; doi:10.1038/s41467-021-27542-8)
Supplement: Supplementary file 14 — Supplementary Dataset 11 [file 41467_2021_27542_MOESM14_ESM.txt]

uuid	level	#pg	members_count	min_seqlen	max_seqlen	min_rel_pairw_ident	max_rel_pairw_ident	members_identifier	task_0::Func_EGGNOG::main role	task_0::Func_EGGNOG::sub role	task_0::Func_EGGNOG::og	task_0::Func_EGGNOG::descr	task_0::Func_EGGNOG::prot	task_1::Func_PFAMS::clan	task_1::Func_PFAMS::clan symbol	task_1::Func_PFAMS::clan descr	task_1::Func_PFAMS::pfam descr	task_1::Func_PFAMS::pfam	task_2::Taxonomic_Annotation_Task_1::superkingdom	task_2::Taxonomic_Annotation_Task_1::phylum	task_2::Taxonomic_Annotation_Task_1::class	task_2::Taxonomic_Annotation_Task_1::order	task_2::Taxonomic_Annotation_Task_1::family	task_2::Taxonomic_Annotation_Task_1::genus	task_2::Taxonomic_Annotation_Task_1::species	raw_quant::MPA_DB2Metagenome_GUT_06::MPA_DB2Metagenome_GUT_06	raw_quant_sd::MPA_DB2Metagenome_GUT_06::MPA_DB2Metagenome_GUT_06	quant::MPA_DB2Metagenome_GUT_06::MPA_DB2Metagenome_GUT_06	quant_sd::MPA_DB2Metagenome_GUT_06::MPA_DB2Metagenome_GUT_06	raw_quant::MPA_DB2Metagenome_GUT_08::MPA_DB2Metagenome_GUT_08	raw_quant_sd::MPA_DB2Metagenome_GUT_08::MPA_DB2Metagenome_GUT_08	quant::MPA_DB2Metagenome_GUT_08::MPA_DB2Metagenome_GUT_08	quant_sd::MPA_DB2Metagenome_GUT_08::MPA_DB2Metagenome_GUT_08	raw_quant::MPA_DB2Metagenome_GUT_09_ABCD::MPA_DB2Metagenome_GUT_09_ABCD	raw_quant_sd::MPA_DB2Metagenome_GUT_09_ABCD::MPA_DB2Metagenome_GUT_09_ABCD	quant::MPA_DB2Metagenome_GUT_09_ABCD::MPA_DB2Metagenome_GUT_09_ABCD	quant_sd::MPA_DB2Metagenome_GUT_09_ABCD::MPA_DB2Metagenome_GUT_09_ABCD	raw_quant::MPA_DB2Metagenome_GUT_10_ABCD::MPA_DB2Metagenome_GUT_10_ABCD	raw_quant_sd::MPA_DB2Metagenome_GUT_10_ABCD::MPA_DB2Metagenome_GUT_10_ABCD	quant::MPA_DB2Metagenome_GUT_10_ABCD::MPA_DB2Metagenome_GUT_10_ABCD	quant_sd::MPA_DB2Metagenome_GUT_10_ABCD::MPA_DB2Metagenome_GUT_10_ABCD	raw_quant::MQ_DB2Metagenome_GUT_06::MQ_DB2Metagenome_GUT_06	raw_quant_sd::MQ_DB2Metagenome_GUT_06::MQ_DB2Metagenome_GUT_06	quant::MQ_DB2Metagenome_GUT_06::MQ_DB2Metagenome_GUT_06	quant_sd::MQ_DB2Metagenome_GUT_06::MQ_DB2Metagenome_GUT_06	raw_quant::MQ_DB2Metagenome_GUT_08::MQ_DB2Metagenome_GUT_08	raw_quant_sd::MQ_DB2Metagenome_GUT_08::MQ_DB2Metagenome_GUT_08	quant::MQ_DB2Metagenome_GUT_08::MQ_DB2Metagenome_GUT_08	quant_sd::MQ_DB2Metagenome_GUT_08::MQ_DB2Metagenome_GUT_08
cf4af170-2839-406d-a033-780dcf833499	group	0	4	-	-	-	-	A0A024QZ42;A0A087WZ38;H0Y9X3;O75340	cellular processes and signaling	Signal transduction mechanisms	various	various	various	CL0220	EF_hand	EF-hand like superfamily	EF hand	PF13202	various	various	various	various	various	various	various	0.0	-	0.0	-	0.0	-	0.0	-	0.0	-	0.0	-	2.0	-	0.00015842234059497212	-	0.0	-	0.0	-	0.0	-	0.0	-
cf4af170-2839-406d-a033-780dcf833499	member	0	-	-	-	-	-	A0A024QZ42	cellular processes and signaling	Signal transduction mechanisms	0DQQV	Programmed cell death 6	9601.ENSPPYP00000017091	CL0220	EF_hand	EF-hand like superfamily	EF hand	PF13202	Eukaryota	Chordata	Mammalia	Carnivora	Canidae	Canis	Canis lupus	-	-	-	-	-	-	-	-	-	-	-	-	-	-	-	-
cf4af170-2839-406d-a033-780dcf833499	member	0	-	-	-	-	-	A0A024QZ42	-	-	-	-	-	-	-	-	-	-	Eukaryota	Chordata	Mammalia	Carnivora	Canidae	Vulpes	Vulpes vulpes	-	-	-	-	-	-	-	-	-	-	-	-	-	-	-	-
cf4af170-2839-406d-a033-780dcf833499	member	0	-	-	-	-	-	A0A024QZ42	-	-	-	-	-	-	-	-	-	-	Eukaryota	Chordata	Mammalia	Carnivora	Felidae	Acinonyx	Acinonyx jubatus	-	-	-	-	-	-	-	-	-	-	-	-	-	-	-	-
cf4af170-2839-406d-a033-780dcf833499	member	0	-	-	-	-	-	A0A024QZ42	-	-	-	-	-	-	-	-	-	-	Eukaryota	Chordata	Mammalia	Carnivora	Felidae	Felis	Felis catus	-	-	-	-	-	-	-	-	-	-	-	-	-	-	-	-
cf4af170-2839-406d-a033-780dcf833499	member	0	-	-	-	-	-	A0A024QZ42	-	-	-	-	-	-	-	-	-	-	Eukaryota	Chordata	Mammalia	Carnivora	Felidae	Lynx	Lynx canadensis	-	-	-	-	-	-	-	-	-	-	-	-	-	-	-	-
cf4af170-2839-406d-a033-780dcf833499	member	0	-	-	-	-	-	A0A024QZ42	-	-	-	-	-	-	-	-	-	-	Eukaryota	Chordata	Mammalia	Carnivora	Felidae	Lynx	Lynx pardinus	-	-	-	-	-	-	-	-	-	-	-	-	-	-	-	-
cf4af170-2839-406d-a033-780dcf833499	member	0	-	-	-	-	-	A0A024QZ42	-	-	-	-	-	-	-	-	-	-	Eukaryota	Chordata	Mammalia	Carnivora	Felidae	Panthera	Panthera pardus	-	-	-	-	-	-	-	-	-	-	-	-	-	-	-	-
cf4af170-2839-406d-a033-780dcf833499	member	0	-	-	-	-	-	A0A024QZ42	-	-	-	-	-	-	-	-	-	-	Eukaryota	Chordata	Mammalia	Carnivora	Felidae	Panthera	Panthera tigris	-	-	-	-	-	-	-	-	-	-	-	-	-	-	-	-
cf4af170-2839-406d-a033-780dcf833499	member	0	-	-	-	-	-	A0A024QZ42	-	-	-	-	-	-	-	-	-	-	Eukaryota	Chordata	Mammalia	Carnivora	Felidae	Puma	Puma concolor	-	-	-	-	-	-	-	-	-	-	-	-	-	-	-	-
cf4af170-2839-406d-a033-780dcf833499	member	0	-	-	-	-	-	A0A024QZ42	-	-	-	-	-	-	-	-	-	-	Eukaryota	Chordata	Mammalia	Carnivora	Herpestidae	Suricata	Suricata suricatta	-	-	-	-	-	-	-	-	-	-	-	-	-	-	-	-
cf4af170-2839-406d-a033-780dcf833499	member	0	-	-	-	-	-	A0A024QZ42	-	-	-	-	-	-	-	-	-	-	Eukaryota	Chordata	Mammalia	Carnivora	Mustelidae	Enhydra	Enhydra lutris	-	-	-	-	-	-	-	-	-	-	-	-	-	-	-	-
cf4af170-2839-406d-a033-780dcf833499	member	0	-	-	-	-	-	A0A024QZ42	-	-	-	-	-	-	-	-	-	-	Eukaryota	Chordata	Mammalia	Carnivora	Odobenidae	Odobenus	Odobenus rosmarus	-	-	-	-	-	-	-	-	-	-	-	-	-	-	-	-
cf4af170-2839-406d-a033-780dcf833499	member	0	-	-	-	-	-	A0A024QZ42	-	-	-	-	-	-	-	-	-	-	Eukaryota	Chordata	Mammalia	Carnivora	Otariidae	Callorhinus	Callorhinus ursinus	-	-	-	-	-	-	-	-	-	-	-	-	-	-	-	-
cf4af170-2839-406d-a033-780dcf833499	member	0	-	-	-	-	-	A0A024QZ42	-	-	-	-	-	-	-	-	-	-	Eukaryota	Chordata	Mammalia	Carnivora	Otariidae	Eumetopias	Eumetopias jubatus	-	-	-	-	-	-	-	-	-	-	-	-	-	-	-	-
cf4af170-2839-406d-a033-780dcf833499	member	0	-	-	-	-	-	A0A024QZ42	-	-	-	-	-	-	-	-	-	-	Eukaryota	Chordata	Mammalia	Carnivora	Otariidae	Zalophus	Zalophus californianus	-	-	-	-	-	-	-	-	-	-	-	-	-	-	-	-
cf4af170-2839-406d-a033-780dcf833499	member	0	-	-	-	-	-	A0A024QZ42	-	-	-	-	-	-	-	-	-	-	Eukaryota	Chordata	Mammalia	Carnivora	Phocidae	Leptonychotes	Leptonychotes weddellii	-	-	-	-	-	-	-	-	-	-	-	-	-	-	-	-
cf4af170-2839-406d-a033-780dcf833499	member	0	-	-	-	-	-	A0A024QZ42	-	-	-	-	-	-	-	-	-	-	Eukaryota	Chordata	Mammalia	Carnivora	Phocidae	Neomonachus	Neomonachus schauinslandi	-	-	-	-	-	-	-	-	-	-	-	-	-	-	-	-
cf4af170-2839-406d-a033-780dcf833499	member	0	-	-	-	-	-	A0A024QZ42	-	-	-	-	-	-	-	-	-	-	Eukaryota	Chordata	Mammalia	Carnivora	Ursidae	Ailuropoda	Ailuropoda melanoleuca	-	-	-	-	-	-	-	-	-	-	-	-	-	-	-	-
cf4af170-2839-406d-a033-780dcf833499	member	0	-	-	-	-	-	A0A024QZ42	-	-	-	-	-	-	-	-	-	-	Eukaryota	Chordata	Mammalia	Carnivora	Ursidae	Ursus	Ursus maritimus	-	-	-	-	-	-	-	-	-	-	-	-	-	-	-	-
cf4af170-2839-406d-a033-780dcf833499	member	0	-	-	-	-	-	A0A024QZ42	-	-	-	-	-	-	-	-	-	-	Eukaryota	Chordata	Mammalia	Chiroptera	Pteropodidae	Pteropus	Pteropus alecto	-	-	-	-	-	-	-	-	-	-	-	-	-	-	-	-
cf4af170-2839-406d-a033-780dcf833499	member	0	-	-	-	-	-	A0A024QZ42	-	-	-	-	-	-	-	-	-	-	Eukaryota	Chordata	Mammalia	Chiroptera	Pteropodidae	Pteropus	Pteropus vampyrus	-	-	-	-	-	-	-	-	-	-	-	-	-	-	-	-
cf4af170-2839-406d-a033-780dcf833499	member	0	-	-	-	-	-	A0A024QZ42	-	-	-	-	-	-	-	-	-	-	Eukaryota	Chordata	Mammalia	Chiroptera	Pteropodidae	Rousettus	Rousettus aegyptiacus	-	-	-	-	-	-	-	-	-	-	-	-	-	-	-	-
cf4af170-2839-406d-a033-780dcf833499	member	0	-	-	-	-	-	A0A024QZ42	-	-	-	-	-	-	-	-	-	-	Eukaryota	Chordata	Mammalia	Chiroptera	Vespertilionidae	Eptesicus	Eptesicus fuscus	-	-	-	-	-	-	-	-	-	-	-	-	-	-	-	-
cf4af170-2839-406d-a033-780dcf833499	member	0	-	-	-	-	-	A0A024QZ42	-	-	-	-	-	-	-	-	-	-	Eukaryota	Chordata	Mammalia	Chiroptera	Vespertilionidae	Myotis	Myotis brandtii	-	-	-	-	-	-	-	-	-	-	-	-	-	-	-	-
cf4af170-2839-406d-a033-780dcf833499	member	0	-	-	-	-	-	A0A024QZ42	-	-	-	-	-	-	-	-	-	-	Eukaryota	Chordata	Mammalia	Chiroptera	Vespertilionidae	Myotis	Myotis davidii	-	-	-	-	-	-	-	-	-	-	-	-	-	-	-	-
cf4af170-2839-406d-a033-780dcf833499	member	0	-	-	-	-	-	A0A024QZ42	-	-	-	-	-	-	-	-	-	-	Eukaryota	Chordata	Mammalia	Chiroptera	Vespertilionidae	Myotis	Myotis lucifugus	-	-	-	-	-	-	-	-	-	-	-	-	-	-	-	-
cf4af170-2839-406d-a033-780dcf833499	member	0	-	-	-	-	-	A0A024QZ42	-	-	-	-	-	-	-	-	-	-	Eukaryota	Chordata	Mammalia	Eulipotyphla	Soricidae	Sorex	Sorex araneus	-	-	-	-	-	-	-	-	-	-	-	-	-	-	-	-
cf4af170-2839-406d-a033-780dcf833499	member	0	-	-	-	-	-	A0A024QZ42	-	-	-	-	-	-	-	-	-	-	Eukaryota	Chordata	Mammalia	Lagomorpha	Leporidae	Oryctolagus	Oryctolagus cuniculus	-	-	-	-	-	-	-	-	-	-	-	-	-	-	-	-
cf4af170-2839-406d-a033-780dcf833499	member	0	-	-	-	-	-	A0A024QZ42	-	-	-	-	-	-	-	-	-	-	Eukaryota	Chordata	Mammalia	Lagomorpha	Ochotonidae	Ochotona	Ochotona princeps	-	-	-	-	-	-	-	-	-	-	-	-	-	-	-	-
cf4af170-2839-406d-a033-780dcf833499	member	0	-	-	-	-	-	A0A024QZ42	-	-	-	-	-	-	-	-	-	-	Eukaryota	Chordata	Mammalia	Macroscelidea	Macroscelididae	Elephantulus	Elephantulus edwardii	-	-	-	-	-	-	-	-	-	-	-	-	-	-	-	-
cf4af170-2839-406d-a033-780dcf833499	member	0	-	-	-	-	-	A0A024QZ42	-	-	-	-	-	-	-	-	-	-	Eukaryota	Chordata	Mammalia	Perissodactyla	Equidae	Equus	Equus asinus	-	-	-	-	-	-	-	-	-	-	-	-	-	-	-	-
cf4af170-2839-406d-a033-780dcf833499	member	0	-	-	-	-	-	A0A024QZ42	-	-	-	-	-	-	-	-	-	-	Eukaryota	Chordata	Mammalia	Perissodactyla	Equidae	Equus	Equus caballus	-	-	-	-	-	-	-	-	-	-	-	-	-	-	-	-
cf4af170-2839-406d-a033-780dcf833499	member	0	-	-	-	-	-	A0A024QZ42	-	-	-	-	-	-	-	-	-	-	Eukaryota	Chordata	Mammalia	Perissodactyla	Equidae	Equus	Equus przewalskii	-	-	-	-	-	-	-	-	-	-	-	-	-	-	-	-
cf4af170-2839-406d-a033-780dcf833499	member	0	-	-	-	-	-	A0A024QZ42	-	-	-	-	-	-	-	-	-	-	Eukaryota	Chordata	Mammalia	Perissodactyla	Rhinocerotidae	Ceratotherium	Ceratotherium simum	-	-	-	-	-	-	-	-	-	-	-	-	-	-	-	-
cf4af170-2839-406d-a033-780dcf833499	member	0	-	-	-	-	-	A0A024QZ42	-	-	-	-	-	-	-	-	-	-	Eukaryota	Chordata	Mammalia	Pholidota	Manidae	Manis	Manis javanica	-	-	-	-	-	-	-	-	-	-	-	-	-	-	-	-
cf4af170-2839-406d-a033-780dcf833499	member	0	-	-	-	-	-	A0A024QZ42	-	-	-	-	-	-	-	-	-	-	Eukaryota	Chordata	Mammalia	Primates	Cebidae	Callithrix	Callithrix jacchus	-	-	-	-	-	-	-	-	-	-	-	-	-	-	-	-
cf4af170-2839-406d-a033-780dcf833499	member	0	-	-	-	-	-	A0A024QZ42	-	-	-	-	-	-	-	-	-	-	Eukaryota	Chordata	Mammalia	Primates	Cebidae	Cebus	Cebus capucinus	-	-	-	-	-	-	-	-	-	-	-	-	-	-	-	-
cf4af170-2839-406d-a033-780dcf833499	member	0	-	-	-	-	-	A0A024QZ42	-	-	-	-	-	-	-	-	-	-	Eukaryota	Chordata	Mammalia	Primates	Cebidae	Saimiri	Saimiri boliviensis	-	-	-	-	-	-	-	-	-	-	-	-	-	-	-	-
cf4af170-2839-406d-a033-780dcf833499	member	0	-	-	-	-	-	A0A024QZ42	-	-	-	-	-	-	-	-	-	-	Eukaryota	Chordata	Mammalia	Primates	Cercopithecidae	Cercocebus	Cercocebus atys	-	-	-	-	-	-	-	-	-	-	-	-	-	-	-	-
cf4af170-2839-406d-a033-780dcf833499	member	0	-	-	-	-	-	A0A024QZ42	-	-	-	-	-	-	-	-	-	-	Eukaryota	Chordata	Mammalia	Primates	Cercopithecidae	Chlorocebus	Chlorocebus sabaeus	-	-	-	-	-	-	-	-	-	-	-	-	-	-	-	-
cf4af170-2839-406d-a033-780dcf833499	member	0	-	-	-	-	-	A0A024QZ42	-	-	-	-	-	-	-	-	-	-	Eukaryota	Chordata	Mammalia	Primates	Cercopithecidae	Macaca	Macaca fascicularis	-	-	-	-	-	-	-	-	-	-	-	-	-	-	-	-
cf4af170-2839-406d-a033-780dcf833499	member	0	-	-	-	-	-	A0A024QZ42	-	-	-	-	-	-	-	-	-	-	Eukaryota	Chordata	Mammalia	Primates	Cercopithecidae	Macaca	Macaca mulatta	-	-	-	-	-	-	-	-	-	-	-	-	-	-	-	-
cf4af170-2839-406d-a033-780dcf833499	member	0	-	-	-	-	-	A0A024QZ42	-	-	-	-	-	-	-	-	-	-	Eukaryota	Chordata	Mammalia	Primates	Cercopithecidae	Macaca	Macaca nemestrina	-	-	-	-	-	-	-	-	-	-	-	-	-	-	-	-
cf4af170-2839-406d-a033-780dcf833499	member	0	-	-	-	-	-	A0A024QZ42	-	-	-	-	-	-	-	-	-	-	Eukaryota	Chordata	Mammalia	Primates	Cercopithecidae	Mandrillus	Mandrillus leucophaeus	-	-	-	-	-	-	-	-	-	-	-	-	-	-	-	-
cf4af170-2839-406d-a033-780dcf833499	member	0	-	-	-	-	-	A0A024QZ42	-	-	-	-	-	-	-	-	-	-	Eukaryota	Chordata	Mammalia	Primates	Cercopithecidae	Papio	Papio anubis	-	-	-	-	-	-	-	-	-	-	-	-	-	-	-	-
cf4af170-2839-406d-a033-780dcf833499	member	0	-	-	-	-	-	A0A024QZ42	-	-	-	-	-	-	-	-	-	-	Eukaryota	Chordata	Mammalia	Primates	Cercopithecidae	Rhinopithecus	Rhinopithecus bieti	-	-	-	-	-	-	-	-	-	-	-	-	-	-	-	-
cf4af170-2839-406d-a033-780dcf833499	member	0	-	-	-	-	-	A0A024QZ42	-	-	-	-	-	-	-	-	-	-	Eukaryota	Chordata	Mammalia	Primates	Cercopithecidae	Rhinopithecus	Rhinopithecus roxellana	-	-	-	-	-	-	-	-	-	-	-	-	-	-	-	-
cf4af170-2839-406d-a033-780dcf833499	member	0	-	-	-	-	-	A0A024QZ42	-	-	-	-	-	-	-	-	-	-	Eukaryota	Chordata	Mammalia	Primates	Cercopithecidae	Theropithecus	Theropithecus gelada	-	-	-	-	-	-	-	-	-	-	-	-	-	-	-	-
cf4af170-2839-406d-a033-780dcf833499	member	0	-	-	-	-	-	A0A024QZ42	-	-	-	-	-	-	-	-	-	-	Eukaryota	Chordata	Mammalia	Primates	Cheirogaleidae	Microcebus	Microcebus murinus	-	-	-	-	-	-	-	-	-	-	-	-	-	-	-	-
cf4af170-2839-406d-a033-780dcf833499	member	0	-	-	-	-	-	A0A024QZ42	-	-	-	-	-	-	-	-	-	-	Eukaryota	Chordata	Mammalia	Primates	Galagidae	Otolemur	Otolemur garnettii	-	-	-	-	-	-	-	-	-	-	-	-	-	-	-	-
cf4af170-2839-406d-a033-780dcf833499	member	0	-	-	-	-	-	A0A024QZ42	-	-	-	-	-	-	-	-	-	-	Eukaryota	Chordata	Mammalia	Primates	Hominidae	Gorilla	Gorilla gorilla	-	-	-	-	-	-	-	-	-	-	-	-	-	-	-	-
cf4af170-2839-406d-a033-780dcf833499	member	0	-	-	-	-	-	A0A024QZ42	-	-	-	-	-	-	-	-	-	-	Eukaryota	Chordata	Mammalia	Primates	Hominidae	Homo	Homo sapiens	-	-	-	-	-	-	-	-	-	-	-	-	-	-	-	-
cf4af170-2839-406d-a033-780dcf833499	member	0	-	-	-	-	-	A0A024QZ42	-	-	-	-	-	-	-	-	-	-	Eukaryota	Chordata	Mammalia	Primates	Hominidae	Pongo	Pongo abelii	-	-	-	-	-	-	-	-	-	-	-	-	-	-	-	-
cf4af170-2839-406d-a033-780dcf833499	member	0	-	-	-	-	-	A0A024QZ42	-	-	-	-	-	-	-	-	-	-	Eukaryota	Chordata	Mammalia	Primates	Indriidae	Propithecus	Propithecus coquereli	-	-	-	-	-	-	-	-	-	-	-	-	-	-	-	-
cf4af170-2839-406d-a033-780dcf833499	member	0	-	-	-	-	-	A0A024QZ42	-	-	-	-	-	-	-	-	-	-	Eukaryota	Chordata	Mammalia	Primates	Tarsiidae	Carlito	Carlito syrichta	-	-	-	-	-	-	-	-	-	-	-	-	-	-	-	-
cf4af170-2839-406d-a033-780dcf833499	member	0	-	-	-	-	-	A0A024QZ42	-	-	-	-	-	-	-	-	-	-	Eukaryota	Chordata	Mammalia	Rodentia	Bathyergidae	Heterocephalus	Heterocephalus glaber	-	-	-	-	-	-	-	-	-	-	-	-	-	-	-	-
cf4af170-2839-406d-a033-780dcf833499	member	0	-	-	-	-	-	A0A024QZ42	-	-	-	-	-	-	-	-	-	-	Eukaryota	Chordata	Mammalia	Rodentia	Castoridae	Castor	Castor canadensis	-	-	-	-	-	-	-	-	-	-	-	-	-	-	-	-
cf4af170-2839-406d-a033-780dcf833499	member	0	-	-	-	-	-	A0A024QZ42	-	-	-	-	-	-	-	-	-	-	Eukaryota	Chordata	Mammalia	Rodentia	Caviidae	Cavia	Cavia porcellus	-	-	-	-	-	-	-	-	-	-	-	-	-	-	-	-
cf4af170-2839-406d-a033-780dcf833499	member	0	-	-	-	-	-	A0A024QZ42	-	-	-	-	-	-	-	-	-	-	Eukaryota	Chordata	Mammalia	Rodentia	Chinchillidae	Chinchilla	Chinchilla lanigera	-	-	-	-	-	-	-	-	-	-	-	-	-	-	-	-
cf4af170-2839-406d-a033-780dcf833499	member	0	-	-	-	-	-	A0A024QZ42	-	-	-	-	-	-	-	-	-	-	Eukaryota	Chordata	Mammalia	Rodentia	Cricetidae	Cricetulus	Cricetulus griseus	-	-	-	-	-	-	-	-	-	-	-	-	-	-	-	-
cf4af170-2839-406d-a033-780dcf833499	member	0	-	-	-	-	-	A0A024QZ42	-	-	-	-	-	-	-	-	-	-	Eukaryota	Chordata	Mammalia	Rodentia	Cricetidae	Mesocricetus	Mesocricetus auratus	-	-	-	-	-	-	-	-	-	-	-	-	-	-	-	-
cf4af170-2839-406d-a033-780dcf833499	member	0	-	-	-	-	-	A0A024QZ42	-	-	-	-	-	-	-	-	-	-	Eukaryota	Chordata	Mammalia	Rodentia	Cricetidae	Microtus	Microtus ochrogaster	-	-	-	-	-	-	-	-	-	-	-	-	-	-	-	-
cf4af170-2839-406d-a033-780dcf833499	member	0	-	-	-	-	-	A0A024QZ42	-	-	-	-	-	-	-	-	-	-	Eukaryota	Chordata	Mammalia	Rodentia	Cricetidae	Peromyscus	Peromyscus leucopus	-	-	-	-	-	-	-	-	-	-	-	-	-	-	-	-
cf4af170-2839-406d-a033-780dcf833499	member	0	-	-	-	-	-	A0A024QZ42	-	-	-	-	-	-	-	-	-	-	Eukaryota	Chordata	Mammalia	Rodentia	Cricetidae	Peromyscus	Peromyscus maniculatus	-	-	-	-	-	-	-	-	-	-	-	-	-	-	-	-
cf4af170-2839-406d-a033-780dcf833499	member	0	-	-	-	-	-	A0A024QZ42	-	-	-	-	-	-	-	-	-	-	Eukaryota	Chordata	Mammalia	Rodentia	Muridae	Grammomys	Grammomys surdaster	-	-	-	-	-	-	-	-	-	-	-	-	-	-	-	-
cf4af170-2839-406d-a033-780dcf833499	member	0	-	-	-	-	-	A0A024QZ42	-	-	-	-	-	-	-	-	-	-	Eukaryota	Chordata	Mammalia	Rodentia	Muridae	Meriones	Meriones unguiculatus	-	-	-	-	-	-	-	-	-	-	-	-	-	-	-	-
cf4af170-2839-406d-a033-780dcf833499	member	0	-	-	-	-	-	A0A024QZ42	-	-	-	-	-	-	-	-	-	-	Eukaryota	Chordata	Mammalia	Rodentia	Muridae	Mus	Mus caroli	-	-	-	-	-	-	-	-	-	-	-	-	-	-	-	-
cf4af170-2839-406d-a033-780dcf833499	member	0	-	-	-	-	-	A0A024QZ42	-	-	-	-	-	-	-	-	-	-	Eukaryota	Chordata	Mammalia	Rodentia	Muridae	Mus	Mus musculus	-	-	-	-	-	-	-	-	-	-	-	-	-	-	-	-
cf4af170-2839-406d-a033-780dcf833499	member	0	-	-	-	-	-	A0A024QZ42	-	-	-	-	-	-	-	-	-	-	Eukaryota	Chordata	Mammalia	Rodentia	Muridae	Mus	Mus pahari	-	-	-	-	-	-	-	-	-	-	-	-	-	-	-	-
cf4af170-2839-406d-a033-780dcf833499	member	0	-	-	-	-	-	A0A024QZ42	-	-	-	-	-	-	-	-	-	-	Eukaryota	Chordata	Mammalia	Rodentia	Octodontidae	Octodon	Octodon degus	-	-	-	-	-	-	-	-	-	-	-	-	-	-	-	-
cf4af170-2839-406d-a033-780dcf833499	member	0	-	-	-	-	-	A0A024QZ42	-	-	-	-	-	-	-	-	-	-	Eukaryota	Chordata	Mammalia	Rodentia	Sciuridae	Ictidomys	Ictidomys tridecemlineatus	-	-	-	-	-	-	-	-	-	-	-	-	-	-	-	-
cf4af170-2839-406d-a033-780dcf833499	member	0	-	-	-	-	-	A0A024QZ42	-	-	-	-	-	-	-	-	-	-	Eukaryota	Chordata	Mammalia	Rodentia	Sciuridae	Marmota	Marmota flaviventris	-	-	-	-	-	-	-	-	-	-	-	-	-	-	-	-
cf4af170-2839-406d-a033-780dcf833499	member	0	-	-	-	-	-	A0A024QZ42	-	-	-	-	-	-	-	-	-	-	Eukaryota	Chordata	Mammalia	Rodentia	Sciuridae	Marmota	Marmota marmota	-	-	-	-	-	-	-	-	-	-	-	-	-	-	-	-
cf4af170-2839-406d-a033-780dcf833499	member	0	-	-	-	-	-	A0A024QZ42	-	-	-	-	-	-	-	-	-	-	Eukaryota	Chordata	Mammalia	Rodentia	Sciuridae	Marmota	Marmota monax	-	-	-	-	-	-	-	-	-	-	-	-	-	-	-	-
cf4af170-2839-406d-a033-780dcf833499	member	0	-	-	-	-	-	A0A024QZ42	-	-	-	-	-	-	-	-	-	-	Eukaryota	Chordata	Mammalia	Rodentia	Sciuridae	Urocitellus	Urocitellus parryii	-	-	-	-	-	-	-	-	-	-	-	-	-	-	-	-
cf4af170-2839-406d-a033-780dcf833499	member	0	-	-	-	-	-	A0A024QZ42	-	-	-	-	-	-	-	-	-	-	Eukaryota	Chordata	Mammalia	Rodentia	Spalacidae	Nannospalax	Nannospalax galili	-	-	-	-	-	-	-	-	-	-	-	-	-	-	-	-
cf4af170-2839-406d-a033-780dcf833499	member	0	-	-	-	-	-	A0A024QZ42	-	-	-	-	-	-	-	-	-	-	Eukaryota	Chordata	Mammalia	Scandentia	Tupaiidae	Tupaia	Tupaia chinensis	-	-	-	-	-	-	-	-	-	-	-	-	-	-	-	-
cf4af170-2839-406d-a033-780dcf833499	member	0	-	-	-	-	-	A0A024QZ42	-	-	-	-	-	-	-	-	-	-	Eukaryota	Chordata	Mammalia	Sirenia	Trichechidae	Trichechus	Trichechus manatus	-	-	-	-	-	-	-	-	-	-	-	-	-	-	-	-
cf4af170-2839-406d-a033-780dcf833499	member	0	-	-	-	-	-	A0A024QZ42	-	-	-	-	-	-	-	-	-	-	Eukaryota	Chordata	Mammalia	unclassified	Bovidae	Bos	Bos indicus x Bos taurus	-	-	-	-	-	-	-	-	-	-	-	-	-	-	-	-
cf4af170-2839-406d-a033-780dcf833499	member	0	-	-	-	-	-	A0A024QZ42	-	-	-	-	-	-	-	-	-	-	Eukaryota	Chordata	Mammalia	unclassified	Bovidae	Bos	Bos mutus	-	-	-	-	-	-	-	-	-	-	-	-	-	-	-	-
cf4af170-2839-406d-a033-780dcf833499	member	0	-	-	-	-	-	A0A024QZ42	-	-	-	-	-	-	-	-	-	-	Eukaryota	Chordata	Mammalia	unclassified	Bovidae	Bos	Bos taurus	-	-	-	-	-	-	-	-	-	-	-	-	-	-	-	-
cf4af170-2839-406d-a033-780dcf833499	member	0	-	-	-	-	-	A0A024QZ42	-	-	-	-	-	-	-	-	-	-	Eukaryota	Chordata	Mammalia	unclassified	Bovidae	Bubalus	Bubalus bubalis	-	-	-	-	-	-	-	-	-	-	-	-	-	-	-	-
cf4af170-2839-406d-a033-780dcf833499	member	0	-	-	-	-	-	A0A024QZ42	-	-	-	-	-	-	-	-	-	-	Eukaryota	Chordata	Mammalia	unclassified	Bovidae	Capra	Capra hircus	-	-	-	-	-	-	-	-	-	-	-	-	-	-	-	-
cf4af170-2839-406d-a033-780dcf833499	member	0	-	-	-	-	-	A0A024QZ42	-	-	-	-	-	-	-	-	-	-	Eukaryota	Chordata	Mammalia	unclassified	Bovidae	Ovis	Ovis aries	-	-	-	-	-	-	-	-	-	-	-	-	-	-	-	-
cf4af170-2839-406d-a033-780dcf833499	member	0	-	-	-	-	-	A0A024QZ42	-	-	-	-	-	-	-	-	-	-	Eukaryota	Chordata	Mammalia	unclassified	Cervidae	Odocoileus	Odocoileus virginianus	-	-	-	-	-	-	-	-	-	-	-	-	-	-	-	-
cf4af170-2839-406d-a033-780dcf833499	member	0	-	-	-	-	-	A0A024QZ42	-	-	-	-	-	-	-	-	-	-	Eukaryota	Chordata	Mammalia	unclassified	Chrysochloridae	Chrysochloris	Chrysochloris asiatica	-	-	-	-	-	-	-	-	-	-	-	-	-	-	-	-
cf4af170-2839-406d-a033-780dcf833499	member	0	-	-	-	-	-	A0A024QZ42	-	-	-	-	-	-	-	-	-	-	Eukaryota	Chordata	Mammalia	unclassified	Tenrecidae	Echinops	Echinops telfairi	-	-	-	-	-	-	-	-	-	-	-	-	-	-	-	-
cf4af170-2839-406d-a033-780dcf833499	member	0	-	-	-	-	-	A0A024QZ42	-	-	-	-	-	-	-	-	-	-	unclassified	unclassified	unclassified	unclassified	unclassified	unclassified	synthetic construct	-	-	-	-	-	-	-	-	-	-	-	-	-	-	-	-
cf4af170-2839-406d-a033-780dcf833499	member	0	-	-	-	-	-	A0A087WZ38	cellular processes and signaling	Signal transduction mechanisms	0CA08	programmed cell death 6	9685.ENSFCAP00000025155	CL0220	EF_hand	EF-hand like superfamily	EF hand	PF13202	Eukaryota	Chordata	Mammalia	Primates	Cercopithecidae	Theropithecus	Theropithecus gelada	-	-	-	-	-	-	-	-	-	-	-	-	-	-	-	-
cf4af170-2839-406d-a033-780dcf833499	member	0	-	-	-	-	-	A0A087WZ38	-	-	-	-	-	-	-	-	-	-	Eukaryota	Chordata	Mammalia	Primates	Hominidae	Homo	Homo sapiens	-	-	-	-	-	-	-	-	-	-	-	-	-	-	-	-
cf4af170-2839-406d-a033-780dcf833499	member	0	-	-	-	-	-	A0A087WZ38	-	-	-	-	-	-	-	-	-	-	Eukaryota	Chordata	Mammalia	Primates	Hominidae	Pan	Pan troglodytes	-	-	-	-	-	-	-	-	-	-	-	-	-	-	-	-
cf4af170-2839-406d-a033-780dcf833499	member	0	-	-	-	-	-	H0Y9X3	cellular processes and signaling	Signal transduction mechanisms	0DQQV	Programmed cell death 6	9601.ENSPPYP00000017091	CL0220	EF_hand	EF-hand like superfamily	EF hand	PF13202	Eukaryota	Chordata	Mammalia	Primates	Hominidae	Pan	Pan troglodytes	-	-	-	-	-	-	-	-	-	-	-	-	-	-	-	-
cf4af170-2839-406d-a033-780dcf833499	member	0	-	-	-	-	-	O75340	cellular processes and signaling	Signal transduction mechanisms	0DQQV	Programmed cell death 6	9601.ENSPPYP00000017091	CL0220	EF_hand	EF-hand like superfamily	EF hand	PF13202	Eukaryota	Chordata	Mammalia	Primates	Cercopithecidae	Macaca	Macaca mulatta	-	-	-	-	-	-	-	-	-	-	-	-	-	-	-	-
cf4af170-2839-406d-a033-780dcf833499	member	0	-	-	-	-	-	O75340	-	-	-	-	-	-	-	-	-	-	Eukaryota	Chordata	Mammalia	Primates	Cercopithecidae	Papio	Papio anubis	-	-	-	-	-	-	-	-	-	-	-	-	-	-	-	-
cf4af170-2839-406d-a033-780dcf833499	member	0	-	-	-	-	-	O75340	-	-	-	-	-	-	-	-	-	-	Eukaryota	Chordata	Mammalia	Primates	Cercopithecidae	Rhinopithecus	Rhinopithecus bieti	-	-	-	-	-	-	-	-	-	-	-	-	-	-	-	-
cf4af170-2839-406d-a033-780dcf833499	member	0	-	-	-	-	-	O75340	-	-	-	-	-	-	-	-	-	-	Eukaryota	Chordata	Mammalia	Primates	Cercopithecidae	Rhinopithecus	Rhinopithecus roxellana	-	-	-	-	-	-	-	-	-	-	-	-	-	-	-	-
cf4af170-2839-406d-a033-780dcf833499	member	0	-	-	-	-	-	O75340	-	-	-	-	-	-	-	-	-	-	Eukaryota	Chordata	Mammalia	Primates	Cercopithecidae	Theropithecus	Theropithecus gelada	-	-	-	-	-	-	-	-	-	-	-	-	-	-	-	-
cf4af170-2839-406d-a033-780dcf833499	member	0	-	-	-	-	-	O75340	-	-	-	-	-	-	-	-	-	-	Eukaryota	Chordata	Mammalia	Primates	Hominidae	Gorilla	Gorilla gorilla	-	-	-	-	-	-	-	-	-	-	-	-	-	-	-	-
cf4af170-2839-406d-a033-780dcf833499	member	0	-	-	-	-	-	O75340	-	-	-	-	-	-	-	-	-	-	Eukaryota	Chordata	Mammalia	Primates	Hominidae	Homo	Homo sapiens	-	-	-	-	-	-	-	-	-	-	-	-	-	-	-	-
cf4af170-2839-406d-a033-780dcf833499	member	0	-	-	-	-	-	O75340	-	-	-	-	-	-	-	-	-	-	Eukaryota	Chordata	Mammalia	Primates	Hominidae	Pongo	Pongo abelii	-	-	-	-	-	-	-	-	-	-	-	-	-	-	-	-
cf4af170-2839-406d-a033-780dcf833499	member	0	-	-	-	-	-	O75340	-	-	-	-	-	-	-	-	-	-	unclassified	unclassified	unclassified	unclassified	unclassified	unclassified	synthetic construct	-	-	-	-	-	-	-	-	-	-	-	-	-	-	-	-
6cf659e1-b451-4e68-a641-774f63d37093	group	1	30243	-	-	-	-	A0A024QZX5;A0A087WTY7;A0A087WWR5;A0A087WX88;A0A087WY93;A0A087X0T3;A0A087X106;A0A087X1N8;A0A0A0MRA3;A0A0A0MSA6;A0A0A0MTS7;A0A0C4DGW9;A0A0G2JIW1;A0A0G2JLW6;A0A0G2JPE0;A0A0J9YVY4;A0A0J9YYC8;A0A140TA62;A0A140TA69;A0A1B0GTN4;A0A1B0GU38;A0A1B0GUY8;A0A1B0GVI3;A0A1B0GXK6;A0A1W2PNW4;A0A1W2PQU7;A0A1W2PR46;A0A1W2PRR1;A0A1W2PRT3;A0A1W2PS58;A0A1X7SBR3;A0A1X7SCE1;A0A2R8Y517;A0A2R8Y5P0;A0A2R8Y5S1;A0A2R8Y5S7;A0A…	various	various	various	various	various	various	various	various	various	various	various	various	various	various	various	various	various	40124.0	-	0.02887776992408896	-	40124.0	-	0.021421527586395244	-	40124.0	-	0.019422468183774712	-	40124.0	-	0.01686669940902223	-	40124.0	-	0.03496742542398158	-	40124.0	-	0.02269105857469085	-
6cf659e1-b451-4e68-a641-774f63d37093	member	1	-	-	-	-	-	A0A024QZX5	cellular processes and signaling	Defense mechanisms	1AW08	Serpin peptidase inhibitor, clade B (Ovalbumin), member 6	9606.ENSP00000338358	unclassified	unclassified	unclassified	Serpin (serine protease inhibitor)	PF00079	Eukaryota	Chordata	Mammalia	Primates	Hominidae	Homo	Homo sapiens	-	-	-	-	-	-	-	-	-	-	-	-	-	-	-	-
6cf659e1-b451-4e68-a641-774f63d37093	member	1	-	-	-	-	-	A0A087WTY7	metabolism	Carbohydrate transport and metabolism	0DNWX	Glucosidase, beta, acid 3 (Cytosolic)	9796.ENSECAP00000011973	CL0058	Glyco_hydro_tim	Tim barrel glycosyl hydrolase superfamily	Glycosyl hydrolase family 1	PF00232	Eukaryota	Chordata	Mammalia	Primates	Hominidae	Homo	Homo sapiens	-	-	-	-	-	-	-	-	-	-	-	-	-	-	-	-
6cf659e1-b451-4e68-a641-774f63d37093	member	1	-	-	-	-	-	A0A087WWR5	metabolism	Carbohydrate transport and metabolism	COG2723	beta-glucosidase	9606.ENSP00000471024	CL0058	Glyco_hydro_tim	Tim barrel glycosyl hydrolase superfamily	Glycosyl hydrolase family 1	PF00232	Eukaryota	Chordata	Mammalia	Primates	Hominidae	Homo	Homo sapiens	-	-	-	-	-	-	-	-	-	-	-	-	-	-	-	-
6cf659e1-b451-4e68-a641-774f63d37093	member	1	-	-	-	-	-	A0A087WWR5	-	-	-	-	-	-	-	-	-	-	Eukaryota	Chordata	Mammalia	Primates	Hominidae	Pan	Pan troglodytes	-	-	-	-	-	-	-	-	-	-	-	-	-	-	-	-
6cf659e1-b451-4e68-a641-774f63d37093	member	1	-	-	-	-	-	A0A087WWR5	-	-	-	-	-	-	-	-	-	-	unclassified	unclassified	unclassified	unclassified	unclassified	unclassified	Human ORFeome Gateway entry vector	-	-	-	-	-	-	-	-	-	-	-	-	-	-	-	-
6cf659e1-b451-4e68-a641-774f63d37093	member	1	-	-	-	-	-	A0A087WWR5	-	-	-	-	-	-	-	-	-	-	unclassified	unclassified	unclassified	unclassified	unclassified	unclassified	synthetic construct	-	-	-	-	-	-	-	-	-	-	-	-	-	-	-	-
6cf659e1-b451-4e68-a641-774f63d37093	member	1	-	-	-	-	-	A0A087WX88	metabolism	Carbohydrate transport and metabolism	1CXEQ	pancreatic	9601.ENSPPYP00000003133	CL0321	PLAT	PLAT domain like superfamily	PLAT/LH2 domain	PF01477	Eukaryota	Chordata	Mammalia	Primates	Hominidae	Homo	Homo sapiens	-	-	-	-	-	-	-	-	-	-	-	-	-	-	-	-
6cf659e1-b451-4e68-a641-774f63d37093	member	1	-	-	-	-	-	A0A087WY93	cellular processes and signaling	Defense mechanisms	0RS3I	Serpin peptidase inhibitor, clade A (Alpha-1 antiproteinase, antitrypsin), member 3	9601.ENSPPYP00000006946	unclassified	unclassified	unclassified	Serpin (serine protease inhibitor)	PF00079	Eukaryota	Chordata	Mammalia	Primates	Hominidae	Gorilla	Gorilla gorilla	-	-	-	-	-	-	-	-	-	-	-	-	-	-	-	-
6cf659e1-b451-4e68-a641-774f63d37093	member	1	-	-	-	-	-	A0A087WY93	-	-	-	-	-	-	-	-	-	-	Eukaryota	Chordata	Mammalia	Primates	Hominidae	Homo	Homo sapiens	-	-	-	-	-	-	-	-	-	-	-	-	-	-	-	-
6cf659e1-b451-4e68-a641-774f63d37093	member	1	-	-	-	-	-	A0A087WY93	-	-	-	-	-	-	-	-	-	-	Eukaryota	Chordata	Mammalia	Primates	Hominidae	Pan	Pan paniscus	-	-	-	-	-	-	-	-	-	-	-	-	-	-	-	-
6cf659e1-b451-4e68-a641-774f63d37093	member	1	-	-	-	-	-	A0A087WY93	-	-	-	-	-	-	-	-	-	-	Eukaryota	Chordata	Mammalia	Primates	Hominidae	Pan	Pan troglodytes	-	-	-	-	-	-	-	-	-	-	-	-	-	-	-	-
6cf659e1-b451-4e68-a641-774f63d37093	member	1	-	-	-	-	-	A0A087WY93	-	-	-	-	-	-	-	-	-	-	Eukaryota	Chordata	Mammalia	Primates	Hominidae	Pongo	Pongo abelii	-	-	-	-	-	-	-	-	-	-	-	-	-	-	-	-
6cf659e1-b451-4e68-a641-774f63d37093	member	1	-	-	-	-	-	A0A087WY93	-	-	-	-	-	-	-	-	-	-	unclassified	unclassified	unclassified	unclassified	unclassified	unclassified	synthetic construct	-	-	-	-	-	-	-	-	-	-	-	-	-	-	-	-
6cf659e1-b451-4e68-a641-774f63d37093	member	1	-	-	-	-	-	A0A087X0T3	cellular processes and signaling	Cytoskeleton	0DEEU	myosin, heavy chain	9785.ENSLAFP00000020490	CL0010	SH3	Src homology-3 domain	Myosin N-terminal SH3-like domain	PF02736	Eukaryota	Chordata	Mammalia	Primates	Hominidae	Homo	Homo sapiens	-	-	-	-	-	-	-	-	-	-	-	-	-	-	-	-
6cf659e1-b451-4e68-a641-774f63d37093	member	1	-	-	-	-	-	A0A087X0T3	-	-	-	-	-	-	-	-	-	-	unclassified	unclassified	unclassified	unclassified	unclassified	unclassified	synthetic construct	-	-	-	-	-	-	-	-	-	-	-	-	-	-	-	-
6cf659e1-b451-4e68-a641-774f63d37093	member	1	-	-	-	-	-	A0A087X106	poorly characterized	Function unknown	0IH1H	keratin type II	9913.ENSBTAP00000038271	unclassified	unclassified	unclassified	Keratin type II head	PF16208	Eukaryota	Chordata	Mammalia	Primates	Hominidae	Pan	Pan troglodytes	-	-	-	-	-	-	-	-	-	-	-	-	-	-	-	-
6cf659e1-b451-4e68-a641-774f63d37093	member	1	-	-	-	-	-	A0A087X1N8	cellular processes and signaling	Defense mechanisms	1AW08	Serpin peptidase inhibitor, clade B (Ovalbumin), member 6	9606.ENSP00000338358	unclassified	unclassified	unclassified	Serpin (serine protease inhibitor)	PF00079	Eukaryota	Chordata	Mammalia	Primates	Hominidae	Homo	Homo sapiens	-	-	-	-	-	-	-	-	-	-	-	-	-	-	-	-
6cf659e1-b451-4e68-a641-774f63d37093	member	1	-	-	-	-	-	A0A0A0MRA3	cellular processes and signaling	Signal transduction mechanisms	KOG0613	fibronectin type III	9606.ENSP00000343764	CL0011	Ig	Immunoglobulin superfamily	Immunoglobulin C1-set domain	PF07654	Eukaryota	Chordata	Mammalia	Primates	Hominidae	Homo	Homo sapiens	-	-	-	-	-	-	-	-	-	-	-	-	-	-	-	-
6cf659e1-b451-4e68-a641-774f63d37093	member	1	-	-	-	-	-	A0A0A0MSA6	metabolism	Amino acid transport and metabolism	13FPQ	chymotrypsin-like elastase family member	9606.ENSP00000338369	CL0124	Peptidase_PA	Peptidase clan PA	Trypsin	PF00089	Eukaryota	Chordata	Mammalia	Primates	Hominidae	Homo	Homo sapiens	-	-	-	-	-	-	-	-	-	-	-	-	-	-	-	-
6cf659e1-b451-4e68-a641-774f63d37093	member	1	-	-	-	-	-	A0A0A0MTS7	cellular processes and signaling	Signal transduction mechanisms	KOG0613	fibronectin type III	9593.ENSGGOP00000007914	CL0011	Ig	Immunoglobulin superfamily	C17orf99 Ig domain	PF17736	Eukaryota	Chordata	Mammalia	Primates	Hominidae	Homo	Homo sapiens	-	-	-	-	-	-	-	-	-	-	-	-	-	-	-	-
6cf659e1-b451-4e68-a641-774f63d37093	member	1	-	-	-	-	-	A0A0C4DGW9	cellular processes and signaling	Defense mechanisms	1CWMJ	serpin peptidase inhibitor, clade I (pancpin), member 2	9593.ENSGGOP00000010278	unclassified	unclassified	unclassified	Serpin (serine protease inhibitor)	PF00079	Eukaryota	Chordata	Mammalia	Primates	Hominidae	Homo	Homo sapiens	-	-	-	-	-	-	-	-	-	-	-	-	-	-	-	-
6cf659e1-b451-4e68-a641-774f63d37093	member	1	-	-	-	-	-	A0A0G2JIW1	cellular processes and signaling	Posttranslational modification, protein turnover, chaperones	09YID	Heat shock 70kDa protein	9646.ENSAMEP00000019872	CL0108	Actin_ATPase	Actin-like ATPase Superfamily	MreB/Mbl protein	PF06723	Eukaryota	Chordata	Mammalia	Primates	Cercopithecidae	Cercocebus	Cercocebus atys	-	-	-	-	-	-	-	-	-	-	-	-	-	-	-	-
6cf659e1-b451-4e68-a641-774f63d37093	member	1	-	-	-	-	-	A0A0G2JIW1	-	-	-	-	-	-	-	-	-	-	Eukaryota	Chordata	Mammalia	Primates	Cercopithecidae	Chlorocebus	Chlorocebus sabaeus	-	-	-	-	-	-	-	-	-	-	-	-	-	-	-	-
6cf659e1-b451-4e68-a641-774f63d37093	member	1	-	-	-	-	-	A0A0G2JIW1	-	-	-	-	-	-	-	-	-	-	Eukaryota	Chordata	Mammalia	Primates	Cercopithecidae	Colobus	Colobus angolensis	-	-	-	-	-	-	-	-	-	-	-	-	-	-	-	-
6cf659e1-b451-4e68-a641-774f63d37093	member	1	-	-	-	-	-	A0A0G2JIW1	-	-	-	-	-	-	-	-	-	-	Eukaryota	Chordata	Mammalia	Primates	Cercopithecidae	Macaca	Macaca fascicularis	-	-	-	-	-	-	-	-	-	-	-	-	-	-	-	-
6cf659e1-b451-4e68-a641-774f63d37093	member	1	-	-	-	-	-	A0A0G2JIW1	-	-	-	-	-	-	-	-	-	-	Eukaryota	Chordata	Mammalia	Primates	Cercopithecidae	Macaca	Macaca mulatta	-	-	-	-	-	-	-	-	-	-	-	-	-	-	-	-
6cf659e1-b451-4e68-a641-774f63d37093	member	1	-	-	-	-	-	A0A0G2JIW1	-	-	-	-	-	-	-	-	-	-	Eukaryota	Chordata	Mammalia	Primates	Cercopithecidae	Macaca	Macaca nemestrina	-	-	-	-	-	-	-	-	-	-	-	-	-	-	-	-
6cf659e1-b451-4e68-a641-774f63d37093	member	1	-	-	-	-	-	A0A0G2JIW1	-	-	-	-	-	-	-	-	-	-	Eukaryota	Chordata	Mammalia	Primates	Cercopithecidae	Mandrillus	Mandrillus leucophaeus	-	-	-	-	-	-	-	-	-	-	-	-	-	-	-	-
6cf659e1-b451-4e68-a641-774f63d37093	member	1	-	-	-	-	-	A0A0G2JIW1	-	-	-	-	-	-	-	-	-	-	Eukaryota	Chordata	Mammalia	Primates	Cercopithecidae	Papio	Papio anubis	-	-	-	-	-	-	-	-	-	-	-	-	-	-	-	-
6cf659e1-b451-4e68-a641-774f63d37093	member	1	-	-	-	-	-	A0A0G2JIW1	-	-	-	-	-	-	-	-	-	-	Eukaryota	Chordata	Mammalia	Primates	Cercopithecidae	Piliocolobus	Piliocolobus tephrosceles	-	-	-	-	-	-	-	-	-	-	-	-	-	-	-	-
6cf659e1-b451-4e68-a641-774f63d37093	member	1	-	-	-	-	-	A0A0G2JIW1	-	-	-	-	-	-	-	-	-	-	Eukaryota	Chordata	Mammalia	Primates	Cercopithecidae	Rhinopithecus	Rhinopithecus bieti	-	-	-	-	-	-	-	-	-	-	-	-	-	-	-	-
6cf659e1-b451-4e68-a641-774f63d37093	member	1	-	-	-	-	-	A0A0G2JIW1	-	-	-	-	-	-	-	-	-	-	Eukaryota	Chordata	Mammalia	Primates	Cercopithecidae	Rhinopithecus	Rhinopithecus roxellana	-	-	-	-	-	-	-	-	-	-	-	-	-	-	-	-
6cf659e1-b451-4e68-a641-774f63d37093	member	1	-	-	-	-	-	A0A0G2JIW1	-	-	-	-	-	-	-	-	-	-	Eukaryota	Chordata	Mammalia	Primates	Cercopithecidae	Theropithecus	Theropithecus gelada	-	-	-	-	-	-	-	-	-	-	-	-	-	-	-	-
6cf659e1-b451-4e68-a641-774f63d37093	member	1	-	-	-	-	-	A0A0G2JIW1	-	-	-	-	-	-	-	-	-	-	Eukaryota	Chordata	Mammalia	Primates	Hominidae	Gorilla	Gorilla gorilla	-	-	-	-	-	-	-	-	-	-	-	-	-	-	-	-
6cf659e1-b451-4e68-a641-774f63d37093	member	1	-	-	-	-	-	A0A0G2JIW1	-	-	-	-	-	-	-	-	-	-	Eukaryota	Chordata	Mammalia	Primates	Hominidae	Homo	Homo sapiens	-	-	-	-	-	-	-	-	-	-	-	-	-	-	-	-
6cf659e1-b451-4e68-a641-774f63d37093	member	1	-	-	-	-	-	A0A0G2JIW1	-	-	-	-	-	-	-	-	-	-	Eukaryota	Chordata	Mammalia	Primates	Hominidae	Pan	Pan troglodytes	-	-	-	-	-	-	-	-	-	-	-	-	-	-	-	-
6cf659e1-b451-4e68-a641-774f63d37093	member	1	-	-	-	-	-	A0A0G2JIW1	-	-	-	-	-	-	-	-	-	-	Eukaryota	Chordata	Mammalia	Primates	Hominidae	Pongo	Pongo abelii	-	-	-	-	-	-	-	-	-	-	-	-	-	-	-	-
6cf659e1-b451-4e68-a641-774f63d37093	member	1	-	-	-	-	-	A0A0G2JIW1	-	-	-	-	-	-	-	-	-	-	unclassified	unclassified	unclassified	unclassified	unclassified	unclassified	Human ORFeome Gateway entry vector	-	-	-	-	-	-	-	-	-	-	-	-	-	-	-	-
6cf659e1-b451-4e68-a641-774f63d37093	member	1	-	-	-	-	-	A0A0G2JIW1	-	-	-	-	-	-	-	-	-	-	unclassified	unclassified	unclassified	unclassified	unclassified	unclassified	synthetic construct	-	-	-	-	-	-	-	-	-	-	-	-	-	-	-	-
6cf659e1-b451-4e68-a641-774f63d37093	member	1	-	-	-	-	-	A0A0G2JLW6	cellular processes and signaling	Signal transduction mechanisms	09YIN	Discs, large (Drosophila) homolog-associated protein	9606.ENSP00000400258	unclassified	unclassified	unclassified	Guanylate-kinase-associated protein (GKAP) protein	PF03359	Eukaryota	Chordata	Mammalia	Primates	Hominidae	Homo	Homo sapiens	-	-	-	-	-	-	-	-	-	-	-	-	-	-	-	-
6cf659e1-b451-4e68-a641-774f63d37093	member	1	-	-	-	-	-	A0A0G2JPE0	cellular processes and signaling	Signal transduction mechanisms	09YIN	Discs, large (Drosophila) homolog-associated protein	9606.ENSP00000400258	unclassified	unclassified	unclassified	Guanylate-kinase-associated protein (GKAP) protein	PF03359	Eukaryota	Chordata	Mammalia	Primates	Hominidae	Homo	Homo sapiens	-	-	-	-	-	-	-	-	-	-	-	-	-	-	-	-
6cf659e1-b451-4e68-a641-774f63d37093	member	1	-	-	-	-	-	A0A0J9YVY4	cellular processes and signaling	Signal transduction mechanisms	09YIN	Discs, large (Drosophila) homolog-associated protein	9593.ENSGGOP00000017029	unclassified	unclassified	unclassified	unclassified	unclassified	Eukaryota	Chordata	Mammalia	Primates	Hominidae	Gorilla	Gorilla gorilla	-	-	-	-	-	-	-	-	-	-	-	-	-	-	-	-
6cf659e1-b451-4e68-a641-774f63d37093	member	1	-	-	-	-	-	A0A0J9YVY4	-	-	-	-	-	-	-	-	-	-	Eukaryota	Chordata	Mammalia	Primates	Hominidae	Homo	Homo sapiens	-	-	-	-	-	-	-	-	-	-	-	-	-	-	-	-
6cf659e1-b451-4e68-a641-774f63d37093	member	1	-	-	-	-	-	A0A0J9YVY4	-	-	-	-	-	-	-	-	-	-	unclassified	unclassified	unclassified	unclassified	unclassified	unclassified	Human ORFeome Gateway entry vector	-	-	-	-	-	-	-	-	-	-	-	-	-	-	-	-
6cf659e1-b451-4e68-a641-774f63d37093	member	1	-	-	-	-	-	A0A0J9YVY4	-	-	-	-	-	-	-	-	-	-	unclassified	unclassified	unclassified	unclassified	unclassified	unclassified	synthetic construct	-	-	-	-	-	-	-	-	-	-	-	-	-	-	-	-
6cf659e1-b451-4e68-a641-774f63d37093	member	1	-	-	-	-	-	A0A0J9YYC8	metabolism	Amino acid transport and metabolism	169UT	protease, serine, 1 (trypsin 1)	9593.ENSGGOP00000008247	CL0124	Peptidase_PA	Peptidase clan PA	Trypsin	PF00089	Eukaryota	Chordata	Mammalia	Primates	Hominidae	Homo	Homo sapiens	-	-	-	-	-	-	-	-	-	-	-	-	-	-	-	-
6cf659e1-b451-4e68-a641-774f63d37093	member	1	-	-	-	-	-	A0A0J9YYC8	-	-	-	-	-	-	-	-	-	-	unclassified	unclassified	unclassified	unclassified	unclassified	unclassified	Human ORFeome Gateway entry vector	-	-	-	-	-	-	-	-	-	-	-	-	-	-	-	-
6cf659e1-b451-4e68-a641-774f63d37093	member	1	-	-	-	-	-	A0A0J9YYC8	-	-	-	-	-	-	-	-	-	-	unclassified	unclassified	unclassified	unclassified	unclassified	unclassified	synthetic construct	-	-	-	-	-	-	-	-	-	-	-	-	-	-	-	-
6cf659e1-b451-4e68-a641-774f63d37093	member	1	-	-	-	-	-	A0A140TA62	cellular processes and signaling	Cytoskeleton	0A3WZ	keratin, type i	30608.ENSMICP00000011673	unclassified	unclassified	unclassified	Intermediate filament protein	PF00038	Eukaryota	Chordata	Mammalia	Primates	Hominidae	Homo	Homo sapiens	-	-	-	-	-	-	-	-	-	-	-	-	-	-	-	-
6cf659e1-b451-4e68-a641-774f63d37093	member	1	-	-	-	-	-	A0A140TA62	-	-	-	-	-	-	-	-	-	-	unclassified	unclassified	unclassified	unclassified	unclassified	unclassified	Human ORFeome Gateway entry vector	-	-	-	-	-	-	-	-	-	-	-	-	-	-	-	-
6cf659e1-b451-4e68-a641-774f63d37093	member	1	-	-	-	-	-	A0A140TA62	-	-	-	-	-	-	-	-	-	-	unclassified	unclassified	unclassified	unclassified	unclassified	unclassified	synthetic construct	-	-	-	-	-	-	-	-	-	-	-	-	-	-	-	-
6cf659e1-b451-4e68-a641-774f63d37093	member	1	-	-	-	-	-	A0A140TA69	cellular processes and signaling	Cytoskeleton	0A3WZ	keratin, type i	30608.ENSMICP00000011673	unclassified	unclassified	unclassified	Intermediate filament protein	PF00038	Eukaryota	Chordata	Mammalia	Primates	Hominidae	Homo	Homo sapiens	-	-	-	-	-	-	-	-	-	-	-	-	-	-	-	-
6cf659e1-b451-4e68-a641-774f63d37093	member	1	-	-	-	-	-	A0A140TA69	-	-	-	-	-	-	-	-	-	-	unclassified	unclassified	unclassified	unclassified	unclassified	unclassified	Human ORFeome Gateway entry vector	-	-	-	-	-	-	-	-	-	-	-	-	-	-	-	-
6cf659e1-b451-4e68-a641-774f63d37093	member	1	-	-	-	-	-	A0A140TA69	-	-	-	-	-	-	-	-	-	-	unclassified	unclassified	unclassified	unclassified	unclassified	unclassified	synthetic construct	-	-	-	-	-	-	-	-	-	-	-	-	-	-	-	-
6cf659e1-b451-4e68-a641-774f63d37093	member	1	-	-	-	-	-	A0A1B0GTN4	cellular processes and signaling	Signal transduction mechanisms	09YIN	Discs, large (Drosophila) homolog-associated protein	9601.ENSPPYP00000020501	unclassified	unclassified	unclassified	Guanylate-kinase-associated protein (GKAP) protein	PF03359	Eukaryota	Chordata	Mammalia	Primates	Hominidae	Homo	Homo sapiens	-	-	-	-	-	-	-	-	-	-	-	-	-	-	-	-
6cf659e1-b451-4e68-a641-774f63d37093	member	1	-	-	-	-	-	A0A1B0GU38	cellular processes and signaling	Defense mechanisms	0UHGD	Serpin peptidase inhibitor, clade B (Ovalbumin), member	9601.ENSPPYP00000010351	unclassified	unclassified	unclassified	Serpin (serine protease inhibitor)	PF00079	Eukaryota	Chordata	Mammalia	Primates	Hominidae	Homo	Homo sapiens	-	-	-	-	-	-	-	-	-	-	-	-	-	-	-	-
6cf659e1-b451-4e68-a641-774f63d37093	member	1	-	-	-	-	-	A0A1B0GUY8	unclassified	unclassified	unclassified	unclassified	unclassified	unclassified	unclassified	unclassified	unclassified	unclassified	Eukaryota	Chordata	Mammalia	Primates	Hominidae	Homo	Homo sapiens	-	-	-	-	-	-	-	-	-	-	-	-	-	-	-	-
6cf659e1-b451-4e68-a641-774f63d37093	member	1	-	-	-	-	-	A0A1B0GVI3	cellular processes and signaling	Cytoskeleton	0DJD7	Keratin 10	9606.ENSP00000269576	unclassified	unclassified	unclassified	unclassified	unclassified	Eukaryota	Chordata	Mammalia	Carnivora	Felidae	Acinonyx	Acinonyx jubatus	-	-	-	-	-	-	-	-	-	-	-	-	-	-	-	-
6cf659e1-b451-4e68-a641-774f63d37093	member	1	-	-	-	-	-	A0A1B0GVI3	-	-	-	-	-	-	-	-	-	-	Eukaryota	Chordata	Mammalia	Carnivora	Felidae	Lynx	Lynx canadensis	-	-	-	-	-	-	-	-	-	-	-	-	-	-	-	-
6cf659e1-b451-4e68-a641-774f63d37093	member	1	-	-	-	-	-	A0A1B0GVI3	-	-	-	-	-	-	-	-	-	-	Eukaryota	Chordata	Mammalia	Carnivora	Felidae	Panthera	Panthera pardus	-	-	-	-	-	-	-	-	-	-	-	-	-	-	-	-
6cf659e1-b451-4e68-a641-774f63d37093	member	1	-	-	-	-	-	A0A1B0GVI3	-	-	-	-	-	-	-	-	-	-	Eukaryota	Chordata	Mammalia	Carnivora	Herpestidae	Suricata	Suricata suricatta	-	-	-	-	-	-	-	-	-	-	-	-	-	-	-	-
6cf659e1-b451-4e68-a641-774f63d37093	member	1	-	-	-	-	-	A0A1B0GVI3	-	-	-	-	-	-	-	-	-	-	Eukaryota	Chordata	Mammalia	Primates	Aotidae	Aotus	Aotus nancymaae	-	-	-	-	-	-	-	-	-	-	-	-	-	-	-	-
6cf659e1-b451-4e68-a641-774f63d37093	member	1	-	-	-	-	-	A0A1B0GVI3	-	-	-	-	-	-	-	-	-	-	Eukaryota	Chordata	Mammalia	Primates	Cebidae	Cebus	Cebus capucinus	-	-	-	-	-	-	-	-	-	-	-	-	-	-	-	-
6cf659e1-b451-4e68-a641-774f63d37093	member	1	-	-	-	-	-	A0A1B0GVI3	-	-	-	-	-	-	-	-	-	-	Eukaryota	Chordata	Mammalia	Primates	Cercopithecidae	Chlorocebus	Chlorocebus sabaeus	-	-	-	-	-	-	-	-	-	-	-	-	-	-	-	-
6cf659e1-b451-4e68-a641-774f63d37093	member	1	-	-	-	-	-	A0A1B0GVI3	-	-	-	-	-	-	-	-	-	-	Eukaryota	Chordata	Mammalia	Primates	Cercopithecidae	Colobus	Colobus angolensis	-	-	-	-	-	-	-	-	-	-	-	-	-	-	-	-
6cf659e1-b451-4e68-a641-774f63d37093	member	1	-	-	-	-	-	A0A1B0GVI3	-	-	-	-	-	-	-	-	-	-	Eukaryota	Chordata	Mammalia	Primates	Cercopithecidae	Macaca	Macaca nemestrina	-	-	-	-	-	-	-	-	-	-	-	-	-	-	-	-
6cf659e1-b451-4e68-a641-774f63d37093	member	1	-	-	-	-	-	A0A1B0GVI3	-	-	-	-	-	-	-	-	-	-	Eukaryota	Chordata	Mammalia	Primates	Cercopithecidae	Piliocolobus	Piliocolobus tephrosceles	-	-	-	-	-	-	-	-	-	-	-	-	-	-	-	-
6cf659e1-b451-4e68-a641-774f63d37093	member	1	-	-	-	-	-	A0A1B0GVI3	-	-	-	-	-	-	-	-	-	-	Eukaryota	Chordata	Mammalia	Primates	Cercopithecidae	Rhinopithecus	Rhinopithecus roxellana	-	-	-	-	-	-	-	-	-	-	-	-	-	-	-	-
6cf659e1-b451-4e68-a641-774f63d37093	member	1	-	-	-	-	-	A0A1B0GVI3	-	-	-	-	-	-	-	-	-	-	Eukaryota	Chordata	Mammalia	Primates	Hominidae	Gorilla	Gorilla gorilla	-	-	-	-	-	-	-	-	-	-	-	-	-	-	-	-
6cf659e1-b451-4e68-a641-774f63d37093	member	1	-	-	-	-	-	A0A1B0GVI3	-	-	-	-	-	-	-	-	-	-	Eukaryota	Chordata	Mammalia	Primates	Hominidae	Homo	Homo sapiens	-	-	-	-	-	-	-	-	-	-	-	-	-	-	-	-
6cf659e1-b451-4e68-a641-774f63d37093	member	1	-	-	-	-	-	A0A1B0GVI3	-	-	-	-	-	-	-	-	-	-	Eukaryota	Chordata	Mammalia	Primates	Hominidae	Pan	Pan troglodytes	-	-	-	-	-	-	-	-	-	-	-	-	-	-	-	-
6cf659e1-b451-4e68-a641-774f63d37093	member	1	-	-	-	-	-	A0A1B0GVI3	-	-	-	-	-	-	-	-	-	-	Eukaryota	Chordata	Mammalia	Primates	Hominidae	Pongo	Pongo abelii	-	-	-	-	-	-	-	-	-	-	-	-	-	-	-	-
6cf659e1-b451-4e68-a641-774f63d37093	member	1	-	-	-	-	-	A0A1B0GVI3	-	-	-	-	-	-	-	-	-	-	Eukaryota	Chordata	Mammalia	unclassified	Suidae	Sus	Sus scrofa	-	-	-	-	-	-	-	-	-	-	-	-	-	-	-	-
6cf659e1-b451-4e68-a641-774f63d37093	member	1	-	-	-	-	-	A0A1B0GXK6	cellular processes and signaling	Signal transduction mechanisms	09YIN	Discs, large (Drosophila) homolog-associated protein	9606.ENSP00000400258	unclassified	unclassified	unclassified	Guanylate-kinase-associated protein (GKAP) protein	PF03359	Eukaryota	Chordata	Mammalia	Primates	Hominidae	Homo	Homo sapiens	-	-	-	-	-	-	-	-	-	-	-	-	-	-	-	-
6cf659e1-b451-4e68-a641-774f63d37093	member	1	-	-	-	-	-	A0A1W2PNW4	cellular processes and signaling	Signal transduction mechanisms	COG0515	Serine Threonine protein kinase	9606.ENSP00000282397	CL0011	Ig	Immunoglobulin superfamily	Immunoglobulin C1-set domain	PF07654	Eukaryota	Chordata	Mammalia	Primates	Hominidae	Pan	Pan troglodytes	-	-	-	-	-	-	-	-	-	-	-	-	-	-	-	-
6cf659e1-b451-4e68-a641-774f63d37093	member	1	-	-	-	-	-	A0A1W2PQU7	unclassified	unclassified	unclassified	unclassified	unclassified	unclassified	unclassified	unclassified	Intermediate filament protein	PF00038	Eukaryota	Chordata	Actinopteri	Esociformes	Esocidae	Esox	Esox lucius	-	-	-	-	-	-	-	-	-	-	-	-	-	-	-	-
6cf659e1-b451-4e68-a641-774f63d37093	member	1	-	-	-	-	-	A0A1W2PQU7	-	-	-	-	-	-	-	-	-	-	Eukaryota	Chordata	Actinopteri	Osteoglossiformes	Mormyridae	Paramormyrops	Paramormyrops kingsleyae	-	-	-	-	-	-	-	-	-	-	-	-	-	-	-	-
6cf659e1-b451-4e68-a641-774f63d37093	member	1	-	-	-	-	-	A0A1W2PQU7	-	-	-	-	-	-	-	-	-	-	Eukaryota	Chordata	Mammalia	Carnivora	Canidae	Canis	Canis lupus	-	-	-	-	-	-	-	-	-	-	-	-	-	-	-	-
6cf659e1-b451-4e68-a641-774f63d37093	member	1	-	-	-	-	-	A0A1W2PQU7	-	-	-	-	-	-	-	-	-	-	Eukaryota	Chordata	Mammalia	Carnivora	Canidae	Vulpes	Vulpes vulpes	-	-	-	-	-	-	-	-	-	-	-	-	-	-	-	-
6cf659e1-b451-4e68-a641-774f63d37093	member	1	-	-	-	-	-	A0A1W2PQU7	-	-	-	-	-	-	-	-	-	-	Eukaryota	Chordata	Mammalia	Carnivora	Felidae	Acinonyx	Acinonyx jubatus	-	-	-	-	-	-	-	-	-	-	-	-	-	-	-	-
6cf659e1-b451-4e68-a641-774f63d37093	member	1	-	-	-	-	-	A0A1W2PQU7	-	-	-	-	-	-	-	-	-	-	Eukaryota	Chordata	Mammalia	Carnivora	Felidae	Felis	Felis catus	-	-	-	-	-	-	-	-	-	-	-	-	-	-	-	-
6cf659e1-b451-4e68-a641-774f63d37093	member	1	-	-	-	-	-	A0A1W2PQU7	-	-	-	-	-	-	-	-	-	-	Eukaryota	Chordata	Mammalia	Carnivora	Felidae	Lynx	Lynx canadensis	-	-	-	-	-	-	-	-	-	-	-	-	-	-	-	-
6cf659e1-b451-4e68-a641-774f63d37093	member	1	-	-	-	-	-	A0A1W2PQU7	-	-	-	-	-	-	-	-	-	-	Eukaryota	Chordata	Mammalia	Carnivora	Felidae	Lynx	Lynx pardinus	-	-	-	-	-	-	-	-	-	-	-	-	-	-	-	-
6cf659e1-b451-4e68-a641-774f63d37093	member	1	-	-	-	-	-	A0A1W2PQU7	-	-	-	-	-	-	-	-	-	-	Eukaryota	Chordata	Mammalia	Carnivora	Felidae	Panthera	Panthera pardus	-	-	-	-	-	-	-	-	-	-	-	-	-	-	-	-
6cf659e1-b451-4e68-a641-774f63d37093	member	1	-	-	-	-	-	A0A1W2PQU7	-	-	-	-	-	-	-	-	-	-	Eukaryota	Chordata	Mammalia	Carnivora	Felidae	Panthera	Panthera tigris	-	-	-	-	-	-	-	-	-	-	-	-	-	-	-	-
6cf659e1-b451-4e68-a641-774f63d37093	member	1	-	-	-	-	-	A0A1W2PQU7	-	-	-	-	-	-	-	-	-	-	Eukaryota	Chordata	Mammalia	Carnivora	Felidae	Puma	Puma concolor	-	-	-	-	-	-	-	-	-	-	-	-	-	-	-	-
6cf659e1-b451-4e68-a641-774f63d37093	member	1	-	-	-	-	-	A0A1W2PQU7	-	-	-	-	-	-	-	-	-	-	Eukaryota	Chordata	Mammalia	Carnivora	Herpestidae	Suricata	Suricata suricatta	-	-	-	-	-	-	-	-	-	-	-	-	-	-	-	-
6cf659e1-b451-4e68-a641-774f63d37093	member	1	-	-	-	-	-	A0A1W2PQU7	-	-	-	-	-	-	-	-	-	-	Eukaryota	Chordata	Mammalia	Carnivora	Odobenidae	Odobenus	Odobenus rosmarus	-	-	-	-	-	-	-	-	-	-	-	-	-	-	-	-
6cf659e1-b451-4e68-a641-774f63d37093	member	1	-	-	-	-	-	A0A1W2PQU7	-	-	-	-	-	-	-	-	-	-	Eukaryota	Chordata	Mammalia	Carnivora	Otariidae	Callorhinus	Callorhinus ursinus	-	-	-	-	-	-	-	-	-	-	-	-	-	-	-	-
6cf659e1-b451-4e68-a641-774f63d37093	member	1	-	-	-	-	-	A0A1W2PQU7	-	-	-	-	-	-	-	-	-	-	Eukaryota	Chordata	Mammalia	Carnivora	Otariidae	Eumetopias	Eumetopias jubatus	-	-	-	-	-	-	-	-	-	-	-	-	-	-	-	-
6cf659e1-b451-4e68-a641-774f63d37093	member	1	-	-	-	-	-	A0A1W2PQU7	-	-	-	-	-	-	-	-	-	-	Eukaryota	Chordata	Mammalia	Carnivora	Otariidae	Zalophus	Zalophus californianus	-	-	-	-	-	-	-	-	-	-	-	-	-	-	-	-
6cf659e1-b451-4e68-a641-774f63d37093	member	1	-	-	-	-	-	A0A1W2PQU7	-	-	-	-	-	-	-	-	-	-	Eukaryota	Chordata	Mammalia	Carnivora	Phocidae	Leptonychotes	Leptonychotes weddellii	-	-	-	-	-	-	-	-	-	-	-	-	-	-	-	-
6cf659e1-b451-4e68-a641-774f63d37093	member	1	-	-	-	-	-	A0A1W2PQU7	-	-	-	-	-	-	-	-	-	-	Eukaryota	Chordata	Mammalia	Carnivora	Phocidae	Neomonachus	Neomonachus schauinslandi	-	-	-	-	-	-	-	-	-	-	-	-	-	-	-	-
6cf659e1-b451-4e68-a641-774f63d37093	member	1	-	-	-	-	-	A0A1W2PQU7	-	-	-	-	-	-	-	-	-	-	Eukaryota	Chordata	Mammalia	Carnivora	Ursidae	Ailuropoda	Ailuropoda melanoleuca	-	-	-	-	-	-	-	-	-	-	-	-	-	-	-	-
6cf659e1-b451-4e68-a641-774f63d37093	member	1	-	-	-	-	-	A0A1W2PQU7	-	-	-	-	-	-	-	-	-	-	Eukaryota	Chordata	Mammalia	Carnivora	Ursidae	Ursus	Ursus arctos	-	-	-	-	-	-	-	-	-	-	-	-	-	-	-	-
6cf659e1-b451-4e68-a641-774f63d37093	member	1	-	-	-	-	-	A0A1W2PQU7	-	-	-	-	-	-	-	-	-	-	Eukaryota	Chordata	Mammalia	Carnivora	Ursidae	Ursus	Ursus maritimus	-	-	-	-	-	-	-	-	-	-	-	-	-	-	-	-
6cf659e1-b451-4e68-a641-774f63d37093	member	1	-	-	-	-	-	A0A1W2PQU7	-	-	-	-	-	-	-	-	-	-	Eukaryota	Chordata	Mammalia	Cetacea	Balaenopteridae	Balaenoptera	Balaenoptera acutorostrata	-	-	-	-	-	-	-	-	-	-	-	-	-	-	-	-
6cf659e1-b451-4e68-a641-774f63d37093	member	1	-	-	-	-	-	A0A1W2PQU7	-	-	-	-	-	-	-	-	-	-	Eukaryota	Chordata	Mammalia	Dermoptera	Cynocephalidae	Galeopterus	Galeopterus variegatus	-	-	-	-	-	-	-	-	-	-	-	-	-	-	-	-
6cf659e1-b451-4e68-a641-774f63d37093	member	1	-	-	-	-	-	A0A1W2PQU7	-	-	-	-	-	-	-	-	-	-	Eukaryota	Chordata	Mammalia	Eulipotyphla	Erinaceidae	Erinaceus	Erinaceus europaeus	-	-	-	-	-	-	-	-	-	-	-	-	-	-	-	-
6cf659e1-b451-4e68-a641-774f63d37093	member	1	-	-	-	-	-	A0A1W2PQU7	-	-	-	-	-	-	-	-	-	-	Eukaryota	Chordata	Mammalia	Eulipotyphla	Talpidae	Condylura	Condylura cristata	-	-	-	-	-	-	-	-	-	-	-	-	-	-	-	-
6cf659e1-b451-4e68-a641-774f63d37093	member	1	-	-	-	-	-	A0A1W2PQU7	-	-	-	-	-	-	-	-	-	-	Eukaryota	Chordata	Mammalia	Lagomorpha	Leporidae	Oryctolagus	Oryctolagus cuniculus	-	-	-	-	-	-	-	-	-	-	-	-	-	-	-	-
6cf659e1-b451-4e68-a641-774f63d37093	member	1	-	-	-	-	-	A0A1W2PQU7	-	-	-	-	-	-	-	-	-	-	Eukaryota	Chordata	Mammalia	Lagomorpha	Ochotonidae	Ochotona	Ochotona princeps	-	-	-	-	-	-	-	-	-	-	-	-	-	-	-	-
6cf659e1-b451-4e68-a641-774f63d37093	member	1	-	-	-	-	-	A0A1W2PQU7	-	-	-	-	-	-	-	-	-	-	Eukaryota	Chordata	Mammalia	Perissodactyla	Equidae	Equus	Equus asinus	-	-	-	-	-	-	-	-	-	-	-	-	-	-	-	-
6cf659e1-b451-4e68-a641-774f63d37093	member	1	-	-	-	-	-	A0A1W2PQU7	-	-	-	-	-	-	-	-	-	-	Eukaryota	Chordata	Mammalia	Perissodactyla	Equidae	Equus	Equus caballus	-	-	-	-	-	-	-	-	-	-	-	-	-	-	-	-
6cf659e1-b451-4e68-a641-774f63d37093	member	1	-	-	-	-	-	A0A1W2PQU7	-	-	-	-	-	-	-	-	-	-	Eukaryota	Chordata	Mammalia	Perissodactyla	Equidae	Equus	Equus przewalskii	-	-	-	-	-	-	-	-	-	-	-	-	-	-	-	-
6cf659e1-b451-4e68-a641-774f63d37093	member	1	-	-	-	-	-	A0A1W2PQU7	-	-	-	-	-	-	-	-	-	-	Eukaryota	Chordata	Mammalia	Pholidota	Manidae	Manis	Manis javanica	-	-	-	-	-	-	-	-	-	-	-	-	-	-	-	-
6cf659e1-b451-4e68-a641-774f63d37093	member	1	-	-	-	-	-	A0A1W2PQU7	-	-	-	-	-	-	-	-	-	-	Eukaryota	Chordata	Mammalia	Primates	Aotidae	Aotus	Aotus nancymaae	-	-	-	-	-	-	-	-	-	-	-	-	-	-	-	-
6cf659e1-b451-4e68-a641-774f63d37093	member	1	-	-	-	-	-	A0A1W2PQU7	-	-	-	-	-	-	-	-	-	-	Eukaryota	Chordata	Mammalia	Primates	Cebidae	Callithrix	Callithrix jacchus	-	-	-	-	-	-	-	-	-	-	-	-	-	-	-	-
6cf659e1-b451-4e68-a641-774f63d37093	member	1	-	-	-	-	-	A0A1W2PQU7	-	-	-	-	-	-	-	-	-	-	Eukaryota	Chordata	Mammalia	Primates	Cebidae	Cebus	Cebus capucinus	-	-	-	-	-	-	-	-	-	-	-	-	-	-	-	-
6cf659e1-b451-4e68-a641-774f63d37093	member	1	-	-	-	-	-	A0A1W2PQU7	-	-	-	-	-	-	-	-	-	-	Eukaryota	Chordata	Mammalia	Primates	Cebidae	Saimiri	Saimiri boliviensis	-	-	-	-	-	-	-	-	-	-	-	-	-	-	-	-
6cf659e1-b451-4e68-a641-774f63d37093	member	1	-	-	-	-	-	A0A1W2PQU7	-	-	-	-	-	-	-	-	-	-	Eukaryota	Chordata	Mammalia	Primates	Cheirogaleidae	Microcebus	Microcebus murinus	-	-	-	-	-	-	-	-	-	-	-	-	-	-	-	-
6cf659e1-b451-4e68-a641-774f63d37093	member	1	-	-	-	-	-	A0A1W2PQU7	-	-	-	-	-	-	-	-	-	-	Eukaryota	Chordata	Mammalia	Primates	Galagidae	Otolemur	Otolemur garnettii	-	-	-	-	-	-	-	-	-	-	-	-	-	-	-	-
6cf659e1-b451-4e68-a641-774f63d37093	member	1	-	-	-	-	-	A0A1W2PQU7	-	-	-	-	-	-	-	-	-	-	Eukaryota	Chordata	Mammalia	Primates	Hominidae	Gorilla	Gorilla gorilla	-	-	-	-	-	-	-	-	-	-	-	-	-	-	-	-
6cf659e1-b451-4e68-a641-774f63d37093	member	1	-	-	-	-	-	A0A1W2PQU7	-	-	-	-	-	-	-	-	-	-	Eukaryota	Chordata	Mammalia	Primates	Hominidae	Homo	Homo sapiens	-	-	-	-	-	-	-	-	-	-	-	-	-	-	-	-
6cf659e1-b451-4e68-a641-774f63d37093	member	1	-	-	-	-	-	A0A1W2PQU7	-	-	-	-	-	-	-	-	-	-	Eukaryota	Chordata	Mammalia	Primates	Hominidae	Pan	Pan paniscus	-	-	-	-	-	-	-	-	-	-	-	-	-	-	-	-
6cf659e1-b451-4e68-a641-774f63d37093	member	1	-	-	-	-	-	A0A1W2PQU7	-	-	-	-	-	-	-	-	-	-	Eukaryota	Chordata	Mammalia	Primates	Hominidae	Pan	Pan troglodytes	-	-	-	-	-	-	-	-	-	-	-	-	-	-	-	-
6cf659e1-b451-4e68-a641-774f63d37093	member	1	-	-	-	-	-	A0A1W2PQU7	-	-	-	-	-	-	-	-	-	-	Eukaryota	Chordata	Mammalia	Primates	Hominidae	Pongo	Pongo abelii	-	-	-	-	-	-	-	-	-	-	-	-	-	-	-	-
6cf659e1-b451-4e68-a641-774f63d37093	member	1	-	-	-	-	-	A0A1W2PQU7	-	-	-	-	-	-	-	-	-	-	Eukaryota	Chordata	Mammalia	Primates	Hylobatidae	Nomascus	Nomascus leucogenys	-	-	-	-	-	-	-	-	-	-	-	-	-	-	-	-
6cf659e1-b451-4e68-a641-774f63d37093	member	1	-	-	-	-	-	A0A1W2PQU7	-	-	-	-	-	-	-	-	-	-	Eukaryota	Chordata	Mammalia	Primates	Indriidae	Propithecus	Propithecus coquereli	-	-	-	-	-	-	-	-	-	-	-	-	-	-	-	-
6cf659e1-b451-4e68-a641-774f63d37093	member	1	-	-	-	-	-	A0A1W2PQU7	-	-	-	-	-	-	-	-	-	-	Eukaryota	Chordata	Mammalia	Primates	Tarsiidae	Carlito	Carlito syrichta	-	-	-	-	-	-	-	-	-	-	-	-	-	-	-	-
6cf659e1-b451-4e68-a641-774f63d37093	member	1	-	-	-	-	-	A0A1W2PQU7	-	-	-	-	-	-	-	-	-	-	Eukaryota	Chordata	Mammalia	Rodentia	Castoridae	Castor	Castor canadensis	-	-	-	-	-	-	-	-	-	-	-	-	-	-	-	-
6cf659e1-b451-4e68-a641-774f63d37093	member	1	-	-	-	-	-	A0A1W2PQU7	-	-	-	-	-	-	-	-	-	-	Eukaryota	Chordata	Mammalia	Rodentia	Cricetidae	Cricetulus	Cricetulus griseus	-	-	-	-	-	-	-	-	-	-	-	-	-	-	-	-
6cf659e1-b451-4e68-a641-774f63d37093	member	1	-	-	-	-	-	A0A1W2PQU7	-	-	-	-	-	-	-	-	-	-	Eukaryota	Chordata	Mammalia	Rodentia	Cricetidae	Mesocricetus	Mesocricetus auratus	-	-	-	-	-	-	-	-	-	-	-	-	-	-	-	-
6cf659e1-b451-4e68-a641-774f63d37093	member	1	-	-	-	-	-	A0A1W2PQU7	-	-	-	-	-	-	-	-	-	-	Eukaryota	Chordata	Mammalia	Rodentia	Cricetidae	Microtus	Microtus ochrogaster	-	-	-	-	-	-	-	-	-	-	-	-	-	-	-	-
6cf659e1-b451-4e68-a641-774f63d37093	member	1	-	-	-	-	-	A0A1W2PQU7	-	-	-	-	-	-	-	-	-	-	Eukaryota	Chordata	Mammalia	Rodentia	Cricetidae	Peromyscus	Peromyscus leucopus	-	-	-	-	-	-	-	-	-	-	-	-	-	-	-	-
6cf659e1-b451-4e68-a641-774f63d37093	member	1	-	-	-	-	-	A0A1W2PQU7	-	-	-	-	-	-	-	-	-	-	Eukaryota	Chordata	Mammalia	Rodentia	Cricetidae	Peromyscus	Peromyscus maniculatus	-	-	-	-	-	-	-	-	-	-	-	-	-	-	-	-
6cf659e1-b451-4e68-a641-774f63d37093	member	1	-	-	-	-	-	A0A1W2PQU7	-	-	-	-	-	-	-	-	-	-	Eukaryota	Chordata	Mammalia	Rodentia	Dipodidae	Jaculus	Jaculus jaculus	-	-	-	-	-	-	-	-	-	-	-	-	-	-	-	-
6cf659e1-b451-4e68-a641-774f63d37093	member	1	-	-	-	-	-	A0A1W2PQU7	-	-	-	-	-	-	-	-	-	-	Eukaryota	Chordata	Mammalia	Rodentia	Heteromyidae	Dipodomys	Dipodomys ordii	-	-	-	-	-	-	-	-	-	-	-	-	-	-	-	-
6cf659e1-b451-4e68-a641-774f63d37093	member	1	-	-	-	-	-	A0A1W2PQU7	-	-	-	-	-	-	-	-	-	-	Eukaryota	Chordata	Mammalia	Rodentia	Muridae	Grammomys	Grammomys surdaster	-	-	-	-	-	-	-	-	-	-	-	-	-	-	-	-
6cf659e1-b451-4e68-a641-774f63d37093	member	1	-	-	-	-	-	A0A1W2PQU7	-	-	-	-	-	-	-	-	-	-	Eukaryota	Chordata	Mammalia	Rodentia	Muridae	Meriones	Meriones unguiculatus	-	-	-	-	-	-	-	-	-	-	-	-	-	-	-	-
6cf659e1-b451-4e68-a641-774f63d37093	member	1	-	-	-	-	-	A0A1W2PQU7	-	-	-	-	-	-	-	-	-	-	Eukaryota	Chordata	Mammalia	Rodentia	Muridae	Mus	Mus caroli	-	-	-	-	-	-	-	-	-	-	-	-	-	-	-	-
6cf659e1-b451-4e68-a641-774f63d37093	member	1	-	-	-	-	-	A0A1W2PQU7	-	-	-	-	-	-	-	-	-	-	Eukaryota	Chordata	Mammalia	Rodentia	Muridae	Mus	Mus musculus	-	-	-	-	-	-	-	-	-	-	-	-	-	-	-	-
6cf659e1-b451-4e68-a641-774f63d37093	member	1	-	-	-	-	-	A0A1W2PQU7	-	-	-	-	-	-	-	-	-	-	Eukaryota	Chordata	Mammalia	Rodentia	Muridae	Mus	Mus pahari	-	-	-	-	-	-	-	-	-	-	-	-	-	-	-	-
6cf659e1-b451-4e68-a641-774f63d37093	member	1	-	-	-	-	-	A0A1W2PQU7	-	-	-	-	-	-	-	-	-	-	Eukaryota	Chordata	Mammalia	Rodentia	Muridae	Rattus	Rattus norvegicus	-	-	-	-	-	-	-	-	-	-	-	-	-	-	-	-
6cf659e1-b451-4e68-a641-774f63d37093	member	1	-	-	-	-	-	A0A1W2PQU7	-	-	-	-	-	-	-	-	-	-	Eukaryota	Chordata	Mammalia	Rodentia	Sciuridae	Ictidomys	Ictidomys tridecemlineatus	-	-	-	-	-	-	-	-	-	-	-	-	-	-	-	-
6cf659e1-b451-4e68-a641-774f63d37093	member	1	-	-	-	-	-	A0A1W2PQU7	-	-	-	-	-	-	-	-	-	-	Eukaryota	Chordata	Mammalia	Rodentia	Sciuridae	Marmota	Marmota flaviventris	-	-	-	-	-	-	-	-	-	-	-	-	-	-	-	-
6cf659e1-b451-4e68-a641-774f63d37093	member	1	-	-	-	-	-	A0A1W2PQU7	-	-	-	-	-	-	-	-	-	-	Eukaryota	Chordata	Mammalia	Rodentia	Sciuridae	Marmota	Marmota marmota	-	-	-	-	-	-	-	-	-	-	-	-	-	-	-	-
6cf659e1-b451-4e68-a641-774f63d37093	member	1	-	-	-	-	-	A0A1W2PQU7	-	-	-	-	-	-	-	-	-	-	Eukaryota	Chordata	Mammalia	Rodentia	Sciuridae	Marmota	Marmota monax	-	-	-	-	-	-	-	-	-	-	-	-	-	-	-	-
6cf659e1-b451-4e68-a641-774f63d37093	member	1	-	-	-	-	-	A0A1W2PQU7	-	-	-	-	-	-	-	-	-	-	Eukaryota	Chordata	Mammalia	Rodentia	Sciuridae	Urocitellus	Urocitellus parryii	-	-	-	-	-	-	-	-	-	-	-	-	-	-	-	-
6cf659e1-b451-4e68-a641-774f63d37093	member	1	-	-	-	-	-	A0A1W2PQU7	-	-	-	-	-	-	-	-	-	-	Eukaryota	Chordata	Mammalia	Rodentia	Spalacidae	Nannospalax	Nannospalax galili	-	-	-	-	-	-	-	-	-	-	-	-	-	-	-	-
6cf659e1-b451-4e68-a641-774f63d37093	member	1	-	-	-	-	-	A0A1W2PQU7	-	-	-	-	-	-	-	-	-	-	Eukaryota	Chordata	Mammalia	unclassified	Bovidae	Bison	Bison bison	-	-	-	-	-	-	-	-	-	-	-	-	-	-	-	-
6cf659e1-b451-4e68-a641-774f63d37093	member	1	-	-	-	-	-	A0A1W2PQU7	-	-	-	-	-	-	-	-	-	-	Eukaryota	Chordata	Mammalia	unclassified	Bovidae	Bos	Bos indicus	-	-	-	-	-	-	-	-	-	-	-	-	-	-	-	-
6cf659e1-b451-4e68-a641-774f63d37093	member	1	-	-	-	-	-	A0A1W2PQU7	-	-	-	-	-	-	-	-	-	-	Eukaryota	Chordata	Mammalia	unclassified	Bovidae	Bos	Bos indicus x Bos taurus	-	-	-	-	-	-	-	-	-	-	-	-	-	-	-	-
6cf659e1-b451-4e68-a641-774f63d37093	member	1	-	-	-	-	-	A0A1W2PQU7	-	-	-	-	-	-	-	-	-	-	Eukaryota	Chordata	Mammalia	unclassified	Bovidae	Bos	Bos mutus	-	-	-	-	-	-	-	-	-	-	-	-	-	-	-	-
6cf659e1-b451-4e68-a641-774f63d37093	member	1	-	-	-	-	-	A0A1W2PQU7	-	-	-	-	-	-	-	-	-	-	Eukaryota	Chordata	Mammalia	unclassified	Bovidae	Bos	Bos taurus	-	-	-	-	-	-	-	-	-	-	-	-	-	-	-	-
6cf659e1-b451-4e68-a641-774f63d37093	member	1	-	-	-	-	-	A0A1W2PQU7	-	-	-	-	-	-	-	-	-	-	Eukaryota	Chordata	Mammalia	unclassified	Bovidae	Bubalus	Bubalus bubalis	-	-	-	-	-	-	-	-	-	-	-	-	-	-	-	-
6cf659e1-b451-4e68-a641-774f63d37093	member	1	-	-	-	-	-	A0A1W2PQU7	-	-	-	-	-	-	-	-	-	-	Eukaryota	Chordata	Mammalia	unclassified	Bovidae	Capra	Capra hircus	-	-	-	-	-	-	-	-	-	-	-	-	-	-	-	-
6cf659e1-b451-4e68-a641-774f63d37093	member	1	-	-	-	-	-	A0A1W2PQU7	-	-	-	-	-	-	-	-	-	-	Eukaryota	Chordata	Mammalia	unclassified	Bovidae	Ovis	Ovis aries	-	-	-	-	-	-	-	-	-	-	-	-	-	-	-	-
6cf659e1-b451-4e68-a641-774f63d37093	member	1	-	-	-	-	-	A0A1W2PQU7	-	-	-	-	-	-	-	-	-	-	Eukaryota	Chordata	Mammalia	unclassified	Camelidae	Camelus	Camelus bactrianus	-	-	-	-	-	-	-	-	-	-	-	-	-	-	-	-
6cf659e1-b451-4e68-a641-774f63d37093	member	1	-	-	-	-	-	A0A1W2PQU7	-	-	-	-	-	-	-	-	-	-	Eukaryota	Chordata	Mammalia	unclassified	Camelidae	Camelus	Camelus dromedarius	-	-	-	-	-	-	-	-	-	-	-	-	-	-	-	-
6cf659e1-b451-4e68-a641-774f63d37093	member	1	-	-	-	-	-	A0A1W2PQU7	-	-	-	-	-	-	-	-	-	-	Eukaryota	Chordata	Mammalia	unclassified	Camelidae	Camelus	Camelus ferus	-	-	-	-	-	-	-	-	-	-	-	-	-	-	-	-
6cf659e1-b451-4e68-a641-774f63d37093	member	1	-	-	-	-	-	A0A1W2PQU7	-	-	-	-	-	-	-	-	-	-	Eukaryota	Chordata	Mammalia	unclassified	Camelidae	Vicugna	Vicugna pacos	-	-	-	-	-	-	-	-	-	-	-	-	-	-	-	-
6cf659e1-b451-4e68-a641-774f63d37093	member	1	-	-	-	-	-	A0A1W2PQU7	-	-	-	-	-	-	-	-	-	-	Eukaryota	Chordata	Mammalia	unclassified	Cervidae	Cervus	Cervus elaphus	-	-	-	-	-	-	-	-	-	-	-	-	-	-	-	-
6cf659e1-b451-4e68-a641-774f63d37093	member	1	-	-	-	-	-	A0A1W2PQU7	-	-	-	-	-	-	-	-	-	-	Eukaryota	Chordata	Mammalia	unclassified	Cervidae	Odocoileus	Odocoileus virginianus	-	-	-	-	-	-	-	-	-	-	-	-	-	-	-	-
6cf659e1-b451-4e68-a641-774f63d37093	member	1	-	-	-	-	-	A0A1W2PQU7	-	-	-	-	-	-	-	-	-	-	unclassified	unclassified	unclassified	unclassified	unclassified	unclassified	Human ORFeome Gateway entry vector	-	-	-	-	-	-	-	-	-	-	-	-	-	-	-	-
6cf659e1-b451-4e68-a641-774f63d37093	member	1	-	-	-	-	-	A0A1W2PQU7	-	-	-	-	-	-	-	-	-	-	unclassified	unclassified	unclassified	unclassified	unclassified	unclassified	synthetic construct	-	-	-	-	-	-	-	-	-	-	-	-	-	-	-	-
6cf659e1-b451-4e68-a641-774f63d37093	member	1	-	-	-	-	-	A0A1W2PR46	cellular processes and signaling	Cytoskeleton	1CUE3	glial fibrillary acidic protein	30608.ENSMICP00000015140	unclassified	unclassified	unclassified	Intermediate filament head (DNA binding) region	PF04732	Eukaryota	Chordata	Mammalia	Primates	Hominidae	Pan	Pan troglodytes	-	-	-	-	-	-	-	-	-	-	-	-	-	-	-	-
6cf659e1-b451-4e68-a641-774f63d37093	member	1	-	-	-	-	-	A0A1W2PRR1	cellular processes and signaling	Posttranslational modification, protein turnover, chaperones	0DIBJ	heat shock protein 90kDa beta (Grp94), member 1	61853.ENSNLEP00000007939	CL0025	His_Kinase_A	His Kinase A (phospho-acceptor) domain	Histidine kinase-, DNA gyrase B-, and HSP90-like ATPase	PF13589	Eukaryota	Chordata	Mammalia	Chiroptera	Vespertilionidae	Eptesicus	Eptesicus fuscus	-	-	-	-	-	-	-	-	-	-	-	-	-	-	-	-
6cf659e1-b451-4e68-a641-774f63d37093	member	1	-	-	-	-	-	A0A1W2PRR1	-	-	-	-	-	-	-	-	-	-	Eukaryota	Chordata	Mammalia	Chiroptera	Vespertilionidae	Myotis	Myotis brandtii	-	-	-	-	-	-	-	-	-	-	-	-	-	-	-	-
6cf659e1-b451-4e68-a641-774f63d37093	member	1	-	-	-	-	-	A0A1W2PRR1	-	-	-	-	-	-	-	-	-	-	Eukaryota	Chordata	Mammalia	Chiroptera	Vespertilionidae	Myotis	Myotis davidii	-	-	-	-	-	-	-	-	-	-	-	-	-	-	-	-
6cf659e1-b451-4e68-a641-774f63d37093	member	1	-	-	-	-	-	A0A1W2PRR1	-	-	-	-	-	-	-	-	-	-	Eukaryota	Chordata	Mammalia	Chiroptera	Vespertilionidae	Myotis	Myotis lucifugus	-	-	-	-	-	-	-	-	-	-	-	-	-	-	-	-
6cf659e1-b451-4e68-a641-774f63d37093	member	1	-	-	-	-	-	A0A1W2PRR1	-	-	-	-	-	-	-	-	-	-	Eukaryota	Chordata	Mammalia	Perissodactyla	Equidae	Equus	Equus asinus	-	-	-	-	-	-	-	-	-	-	-	-	-	-	-	-
6cf659e1-b451-4e68-a641-774f63d37093	member	1	-	-	-	-	-	A0A1W2PRR1	-	-	-	-	-	-	-	-	-	-	Eukaryota	Chordata	Mammalia	Perissodactyla	Equidae	Equus	Equus caballus	-	-	-	-	-	-	-	-	-	-	-	-	-	-	-	-
6cf659e1-b451-4e68-a641-774f63d37093	member	1	-	-	-	-	-	A0A1W2PRR1	-	-	-	-	-	-	-	-	-	-	Eukaryota	Chordata	Mammalia	Perissodactyla	Equidae	Equus	Equus przewalskii	-	-	-	-	-	-	-	-	-	-	-	-	-	-	-	-
6cf659e1-b451-4e68-a641-774f63d37093	member	1	-	-	-	-	-	A0A1W2PRR1	-	-	-	-	-	-	-	-	-	-	Eukaryota	Chordata	Mammalia	Primates	Cercopithecidae	Cercocebus	Cercocebus atys	-	-	-	-	-	-	-	-	-	-	-	-	-	-	-	-
6cf659e1-b451-4e68-a641-774f63d37093	member	1	-	-	-	-	-	A0A1W2PRR1	-	-	-	-	-	-	-	-	-	-	Eukaryota	Chordata	Mammalia	Primates	Cercopithecidae	Chlorocebus	Chlorocebus sabaeus	-	-	-	-	-	-	-	-	-	-	-	-	-	-	-	-
6cf659e1-b451-4e68-a641-774f63d37093	member	1	-	-	-	-	-	A0A1W2PRR1	-	-	-	-	-	-	-	-	-	-	Eukaryota	Chordata	Mammalia	Primates	Cercopithecidae	Colobus	Colobus angolensis	-	-	-	-	-	-	-	-	-	-	-	-	-	-	-	-
6cf659e1-b451-4e68-a641-774f63d37093	member	1	-	-	-	-	-	A0A1W2PRR1	-	-	-	-	-	-	-	-	-	-	Eukaryota	Chordata	Mammalia	Primates	Cercopithecidae	Macaca	Macaca fascicularis	-	-	-	-	-	-	-	-	-	-	-	-	-	-	-	-
6cf659e1-b451-4e68-a641-774f63d37093	member	1	-	-	-	-	-	A0A1W2PRR1	-	-	-	-	-	-	-	-	-	-	Eukaryota	Chordata	Mammalia	Primates	Cercopithecidae	Macaca	Macaca mulatta	-	-	-	-	-	-	-	-	-	-	-	-	-	-	-	-
6cf659e1-b451-4e68-a641-774f63d37093	member	1	-	-	-	-	-	A0A1W2PRR1	-	-	-	-	-	-	-	-	-	-	Eukaryota	Chordata	Mammalia	Primates	Cercopithecidae	Macaca	Macaca nemestrina	-	-	-	-	-	-	-	-	-	-	-	-	-	-	-	-
6cf659e1-b451-4e68-a641-774f63d37093	member	1	-	-	-	-	-	A0A1W2PRR1	-	-	-	-	-	-	-	-	-	-	Eukaryota	Chordata	Mammalia	Primates	Cercopithecidae	Mandrillus	Mandrillus leucophaeus	-	-	-	-	-	-	-	-	-	-	-	-	-	-	-	-
6cf659e1-b451-4e68-a641-774f63d37093	member	1	-	-	-	-	-	A0A1W2PRR1	-	-	-	-	-	-	-	-	-	-	Eukaryota	Chordata	Mammalia	Primates	Cercopithecidae	Papio	Papio anubis	-	-	-	-	-	-	-	-	-	-	-	-	-	-	-	-
6cf659e1-b451-4e68-a641-774f63d37093	member	1	-	-	-	-	-	A0A1W2PRR1	-	-	-	-	-	-	-	-	-	-	Eukaryota	Chordata	Mammalia	Primates	Cercopithecidae	Piliocolobus	Piliocolobus tephrosceles	-	-	-	-	-	-	-	-	-	-	-	-	-	-	-	-
6cf659e1-b451-4e68-a641-774f63d37093	member	1	-	-	-	-	-	A0A1W2PRR1	-	-	-	-	-	-	-	-	-	-	Eukaryota	Chordata	Mammalia	Primates	Cercopithecidae	Rhinopithecus	Rhinopithecus roxellana	-	-	-	-	-	-	-	-	-	-	-	-	-	-	-	-
6cf659e1-b451-4e68-a641-774f63d37093	member	1	-	-	-	-	-	A0A1W2PRR1	-	-	-	-	-	-	-	-	-	-	Eukaryota	Chordata	Mammalia	Primates	Cercopithecidae	Theropithecus	Theropithecus gelada	-	-	-	-	-	-	-	-	-	-	-	-	-	-	-	-
6cf659e1-b451-4e68-a641-774f63d37093	member	1	-	-	-	-	-	A0A1W2PRR1	-	-	-	-	-	-	-	-	-	-	Eukaryota	Chordata	Mammalia	Primates	Galagidae	Otolemur	Otolemur garnettii	-	-	-	-	-	-	-	-	-	-	-	-	-	-	-	-
6cf659e1-b451-4e68-a641-774f63d37093	member	1	-	-	-	-	-	A0A1W2PRR1	-	-	-	-	-	-	-	-	-	-	Eukaryota	Chordata	Mammalia	Primates	Hominidae	Gorilla	Gorilla gorilla	-	-	-	-	-	-	-	-	-	-	-	-	-	-	-	-
6cf659e1-b451-4e68-a641-774f63d37093	member	1	-	-	-	-	-	A0A1W2PRR1	-	-	-	-	-	-	-	-	-	-	Eukaryota	Chordata	Mammalia	Primates	Hominidae	Homo	Homo sapiens	-	-	-	-	-	-	-	-	-	-	-	-	-	-	-	-
6cf659e1-b451-4e68-a641-774f63d37093	member	1	-	-	-	-	-	A0A1W2PRR1	-	-	-	-	-	-	-	-	-	-	Eukaryota	Chordata	Mammalia	Primates	Hominidae	Pan	Pan paniscus	-	-	-	-	-	-	-	-	-	-	-	-	-	-	-	-
6cf659e1-b451-4e68-a641-774f63d37093	member	1	-	-	-	-	-	A0A1W2PRR1	-	-	-	-	-	-	-	-	-	-	Eukaryota	Chordata	Mammalia	Primates	Hominidae	Pan	Pan troglodytes	-	-	-	-	-	-	-	-	-	-	-	-	-	-	-	-
6cf659e1-b451-4e68-a641-774f63d37093	member	1	-	-	-	-	-	A0A1W2PRR1	-	-	-	-	-	-	-	-	-	-	Eukaryota	Chordata	Mammalia	Primates	Hominidae	Pongo	Pongo abelii	-	-	-	-	-	-	-	-	-	-	-	-	-	-	-	-
6cf659e1-b451-4e68-a641-774f63d37093	member	1	-	-	-	-	-	A0A1W2PRR1	-	-	-	-	-	-	-	-	-	-	Eukaryota	Chordata	Mammalia	Primates	Hylobatidae	Nomascus	Nomascus leucogenys	-	-	-	-	-	-	-	-	-	-	-	-	-	-	-	-
6cf659e1-b451-4e68-a641-774f63d37093	member	1	-	-	-	-	-	A0A1W2PRR1	-	-	-	-	-	-	-	-	-	-	Eukaryota	Chordata	Mammalia	Rodentia	Heteromyidae	Dipodomys	Dipodomys ordii	-	-	-	-	-	-	-	-	-	-	-	-	-	-	-	-
6cf659e1-b451-4e68-a641-774f63d37093	member	1	-	-	-	-	-	A0A1W2PRR1	-	-	-	-	-	-	-	-	-	-	Eukaryota	Chordata	Mammalia	unclassified	Camelidae	Camelus	Camelus dromedarius	-	-	-	-	-	-	-	-	-	-	-	-	-	-	-	-
6cf659e1-b451-4e68-a641-774f63d37093	member	1	-	-	-	-	-	A0A1W2PRR1	-	-	-	-	-	-	-	-	-	-	unclassified	unclassified	unclassified	unclassified	unclassified	unclassified	synthetic construct	-	-	-	-	-	-	-	-	-	-	-	-	-	-	-	-
6cf659e1-b451-4e68-a641-774f63d37093	member	1	-	-	-	-	-	A0A1W2PRT3	cellular processes and signaling	Cytoskeleton	1CUE3	glial fibrillary acidic protein	10116.ENSRNOP00000032389	unclassified	unclassified	unclassified	Intermediate filament protein	PF00038	Eukaryota	Chordata	Mammalia	Primates	Hominidae	Pan	Pan troglodytes	-	-	-	-	-	-	-	-	-	-	-	-	-	-	-	-
6cf659e1-b451-4e68-a641-774f63d37093	member	1	-	-	-	-	-	A0A1W2PS58	cellular processes and signaling	Cytoskeleton	1CUE3	glial fibrillary acidic protein	9601.ENSPPYP00000009349	unclassified	unclassified	unclassified	unclassified	unclassified	Eukaryota	Chordata	Mammalia	Primates	Hominidae	Pan	Pan troglodytes	-	-	-	-	-	-	-	-	-	-	-	-	-	-	-	-
6cf659e1-b451-4e68-a641-774f63d37093	member	1	-	-	-	-	-	A0A1W2PS58	-	-	-	-	-	-	-	-	-	-	Eukaryota	Chordata	Mammalia	Primates	Hominidae	Pongo	Pongo abelii	-	-	-	-	-	-	-	-	-	-	-	-	-	-	-	-
6cf659e1-b451-4e68-a641-774f63d37093	member	1	-	-	-	-	-	A0A1X7SBR3	cellular processes and signaling	Cytoskeleton	1CUE3	glial fibrillary acidic protein	9601.ENSPPYP00000009349	unclassified	unclassified	unclassified	Intermediate filament head (DNA binding) region	PF04732	Eukaryota	Chordata	Mammalia	Primates	Hominidae	Homo	Homo sapiens	-	-	-	-	-	-	-	-	-	-	-	-	-	-	-	-
6cf659e1-b451-4e68-a641-774f63d37093	member	1	-	-	-	-	-	A0A1X7SCE1	cellular processes and signaling	Cytoskeleton	1CUE3	glial fibrillary acidic protein	9606.ENSP00000253408	unclassified	unclassified	unclassified	Intermediate filament head (DNA binding) region	PF04732	Eukaryota	Chordata	Mammalia	Primates	Hominidae	Pan	Pan troglodytes	-	-	-	-	-	-	-	-	-	-	-	-	-	-	-	-
6cf659e1-b451-4e68-a641-774f63d37093	member	1	-	-	-	-	-	A0A2R8Y517	cellular processes and signaling	Defense mechanisms	1AW08	Serpin peptidase inhibitor, clade B (Ovalbumin), member 6	9606.ENSP00000338358	unclassified	unclassified	unclassified	Serpin (serine protease inhibitor)	PF00079	Eukaryota	Chordata	Mammalia	Primates	Hominidae	Gorilla	Gorilla gorilla	-	-	-	-	-	-	-	-	-	-	-	-	-	-	-	-
6cf659e1-b451-4e68-a641-774f63d37093	member	1	-	-	-	-	-	A0A2R8Y517	-	-	-	-	-	-	-	-	-	-	Eukaryota	Chordata	Mammalia	Primates	Hominidae	Homo	Homo sapiens	-	-	-	-	-	-	-	-	-	-	-	-	-	-	-	-
6cf659e1-b451-4e68-a641-774f63d37093	member	1	-	-	-	-	-	A0A2R8Y517	-	-	-	-	-	-	-	-	-	-	Eukaryota	Chordata	Mammalia	Primates	Hominidae	Pan	Pan paniscus	-	-	-	-	-	-	-	-	-	-	-	-	-	-	-	-
6cf659e1-b451-4e68-a641-774f63d37093	member	1	-	-	-	-	-	A0A2R8Y517	-	-	-	-	-	-	-	-	-	-	Eukaryota	Chordata	Mammalia	Primates	Hominidae	Pan	Pan troglodytes	-	-	-	-	-	-	-	-	-	-	-	-	-	-	-	-
6cf659e1-b451-4e68-a641-774f63d37093	member	1	-	-	-	-	-	A0A2R8Y517	-	-	-	-	-	-	-	-	-	-	unclassified	unclassified	unclassified	unclassified	unclassified	unclassified	Human ORFeome Gateway entry vector	-	-	-	-	-	-	-	-	-	-	-	-	-	-	-	-
6cf659e1-b451-4e68-a641-774f63d37093	member	1	-	-	-	-	-	A0A2R8Y517	-	-	-	-	-	-	-	-	-	-	unclassified	unclassified	unclassified	unclassified	unclassified	unclassified	synthetic construct	-	-	-	-	-	-	-	-	-	-	-	-	-	-	-	-
6cf659e1-b451-4e68-a641-774f63d37093	member	1	-	-	-	-	-	A0A2R8Y5P0	poorly characterized	Function unknown	0DIN7	Probably involved in connections of major cytoskeletal structures to the plasma membrane	9371.ENSETEP00000010080	CL0632	FERM_M	FERM middle domain superfamily	FERM central domain	PF00373	Eukaryota	Chordata	Mammalia	Rodentia	Cricetidae	Microtus	Microtus ochrogaster	-	-	-	-	-	-	-	-	-	-	-	-	-	-	-	-
6cf659e1-b451-4e68-a641-774f63d37093	member	1	-	-	-	-	-	A0A2R8Y5S1	cellular processes and signaling	Defense mechanisms	1AW08	Serpin peptidase inhibitor, clade B (Ovalbumin), member 6	9598.ENSPTRP00000030177	unclassified	unclassified	unclassified	Serpin (serine protease inhibitor)	PF00079	Eukaryota	Chordata	Mammalia	Primates	Hominidae	Gorilla	Gorilla gorilla	-	-	-	-	-	-	-	-	-	-	-	-	-	-	-	-
6cf659e1-b451-4e68-a641-774f63d37093	member	1	-	-	-	-	-	A0A2R8Y5S1	-	-	-	-	-	-	-	-	-	-	Eukaryota	Chordata	Mammalia	Primates	Hominidae	Homo	Homo sapiens	-	-	-	-	-	-	-	-	-	-	-	-	-	-	-	-
6cf659e1-b451-4e68-a641-774f63d37093	member	1	-	-	-	-	-	A0A2R8Y5S1	-	-	-	-	-	-	-	-	-	-	Eukaryota	Chordata	Mammalia	Primates	Hominidae	Pan	Pan paniscus	-	-	-	-	-	-	-	-	-	-	-	-	-	-	-	-
6cf659e1-b451-4e68-a641-774f63d37093	member	1	-	-	-	-	-	A0A2R8Y5S1	-	-	-	-	-	-	-	-	-	-	Eukaryota	Chordata	Mammalia	Primates	Hominidae	Pan	Pan troglodytes	-	-	-	-	-	-	-	-	-	-	-	-	-	-	-	-
6cf659e1-b451-4e68-a641-774f63d37093	member	1	-	-	-	-	-	A0A2R8Y5S1	-	-	-	-	-	-	-	-	-	-	unclassified	unclassified	unclassified	unclassified	unclassified	unclassified	Human ORFeome Gateway entry vector	-	-	-	-	-	-	-	-	-	-	-	-	-	-	-	-
6cf659e1-b451-4e68-a641-774f63d37093	member	1	-	-	-	-	-	A0A2R8Y5S1	-	-	-	-	-	-	-	-	-	-	unclassified	unclassified	unclassified	unclassified	unclassified	unclassified	synthetic construct	-	-	-	-	-	-	-	-	-	-	-	-	-	-	-	-
6cf659e1-b451-4e68-a641-774f63d37093	member	1	-	-	-	-	-	A0A2R8Y5S7	cellular processes and signaling	Cytoskeleton	18V2H	Ezrin/radixin/moesin family	10090.ENSMUSP00000000590	CL0072	Ubiquitin	Ubiquitin superfamily	FERM N-terminal domain	PF09379	Eukaryota	Chordata	Mammalia	Rodentia	Bathyergidae	Fukomys	Fukomys damarensis	-	-	-	-	-	-	-	-	-	-	-	-	-	-	-	-
6cf659e1-b451-4e68-a641-774f63d37093	member	1	-	-	-	-	-	A0A2R8Y6A7	cellular processes and signaling	Defense mechanisms	1AW08	Serpin peptidase inhibitor, clade B (Ovalbumin), member 6	9598.ENSPTRP00000030177	unclassified	unclassified	unclassified	Serpin (serine protease inhibitor)	PF00079	Eukaryota	Chordata	Mammalia	Primates	Hominidae	Gorilla	Gorilla gorilla	-	-	-	-	-	-	-	-	-	-	-	-	-	-	-	-
6cf659e1-b451-4e68-a641-774f63d37093	member	1	-	-	-	-	-	A0A2R8Y6A7	-	-	-	-	-	-	-	-	-	-	Eukaryota	Chordata	Mammalia	Primates	Hominidae	Homo	Homo sapiens	-	-	-	-	-	-	-	-	-	-	-	-	-	-	-	-
6cf659e1-b451-4e68-a641-774f63d37093	member	1	-	-	-	-	-	A0A2R8Y6A7	-	-	-	-	-	-	-	-	-	-	Eukaryota	Chordata	Mammalia	Primates	Hominidae	Pan	Pan paniscus	-	-	-	-	-	-	-	-	-	-	-	-	-	-	-	-
6cf659e1-b451-4e68-a641-774f63d37093	member	1	-	-	-	-	-	A0A2R8Y6A7	-	-	-	-	-	-	-	-	-	-	Eukaryota	Chordata	Mammalia	Primates	Hominidae	Pan	Pan troglodytes	-	-	-	-	-	-	-	-	-	-	-	-	-	-	-	-
6cf659e1-b451-4e68-a641-774f63d37093	member	1	-	-	-	-	-	A0A2R8Y6G6	metabolism	Carbohydrate transport and metabolism	0V5IG	enolase 2, gamma, neuronal	30608.ENSMICP00000007597	CL0256	Enolase_TIM	Enolase like TIM barrel	Enolase C-terminal domain-like	PF13378	Eukaryota	Chordata	Mammalia	Primates	Hominidae	Homo	Homo sapiens	-	-	-	-	-	-	-	-	-	-	-	-	-	-	-	-
6cf659e1-b451-4e68-a641-774f63d37093	member	1	-	-	-	-	-	A0A2R8Y6G6	-	-	-	-	-	-	-	-	-	-	Eukaryota	Chordata	Mammalia	Primates	Hominidae	Pan	Pan troglodytes	-	-	-	-	-	-	-	-	-	-	-	-	-	-	-	-
6cf659e1-b451-4e68-a641-774f63d37093	member	1	-	-	-	-	-	A0A2R8Y6N4	cellular processes and signaling	Defense mechanisms	1AW08	Serpin peptidase inhibitor, clade B (Ovalbumin), member 6	9601.ENSPPYP00000018091	unclassified	unclassified	unclassified	Serpin (serine protease inhibitor)	PF00079	Eukaryota	Chordata	Mammalia	Primates	Cercopithecidae	Macaca	Macaca nemestrina	-	-	-	-	-	-	-	-	-	-	-	-	-	-	-	-
6cf659e1-b451-4e68-a641-774f63d37093	member	1	-	-	-	-	-	A0A2R8Y793	cellular processes and signaling	Cytoskeleton	09TDS	Actins are highly conserved proteins that are involved in various types of cell motility and are ubiquitously expressed in all eukaryotic cells	10090.ENSMUSP00000098066	CL0108	Actin_ATPase	Actin-like ATPase Superfamily	Actin	PF00022	Eukaryota	Chordata	Aves	Caprimulgiformes	Caprimulgidae	Antrostomus	Antrostomus carolinensis	-	-	-	-	-	-	-	-	-	-	-	-	-	-	-	-
6cf659e1-b451-4e68-a641-774f63d37093	member	1	-	-	-	-	-	A0A2R8Y798	metabolism	Carbohydrate transport and metabolism	0V5IG	enolase 2, gamma, neuronal	9601.ENSPPYP00000002227	CL0227	Enolase_N	Enolase N-terminal domain-like superfamily	Enolase, N-terminal domain	PF03952	Eukaryota	Chordata	Mammalia	Primates	Cercopithecidae	Theropithecus	Theropithecus gelada	-	-	-	-	-	-	-	-	-	-	-	-	-	-	-	-
6cf659e1-b451-4e68-a641-774f63d37093	member	1	-	-	-	-	-	A0A2R8Y7G7	cellular processes and signaling	Intracellular trafficking, secretion, and vesicular transport	16E1K	RAB15, member RAS oncogene family	9606.ENSP00000267512	CL0023	P-loop_NTPase	P-loop containing nucleoside triphosphate hydrolase superfamily	Ras of Complex, Roc, domain of DAPkinase	PF08477	Eukaryota	Chordata	Mammalia	Primates	Hominidae	Gorilla	Gorilla gorilla	-	-	-	-	-	-	-	-	-	-	-	-	-	-	-	-
6cf659e1-b451-4e68-a641-774f63d37093	member	1	-	-	-	-	-	A0A2R8Y7G7	-	-	-	-	-	-	-	-	-	-	Eukaryota	Chordata	Mammalia	Primates	Hominidae	Homo	Homo sapiens	-	-	-	-	-	-	-	-	-	-	-	-	-	-	-	-
6cf659e1-b451-4e68-a641-774f63d37093	member	1	-	-	-	-	-	A0A2R8Y7G7	-	-	-	-	-	-	-	-	-	-	Eukaryota	Chordata	Mammalia	Primates	Hominidae	Pan	Pan troglodytes	-	-	-	-	-	-	-	-	-	-	-	-	-	-	-	-
6cf659e1-b451-4e68-a641-774f63d37093	member	1	-	-	-	-	-	A0A2R8Y7G7	-	-	-	-	-	-	-	-	-	-	unclassified	unclassified	unclassified	unclassified	unclassified	unclassified	Human ORFeome Gateway entry vector	-	-	-	-	-	-	-	-	-	-	-	-	-	-	-	-
6cf659e1-b451-4e68-a641-774f63d37093	member	1	-	-	-	-	-	A0A2R8Y7G7	-	-	-	-	-	-	-	-	-	-	unclassified	unclassified	unclassified	unclassified	unclassified	unclassified	synthetic construct	-	-	-	-	-	-	-	-	-	-	-	-	-	-	-	-
6cf659e1-b451-4e68-a641-774f63d37093	member	1	-	-	-	-	-	A0A2R8Y7M3	cellular processes and signaling	Cytoskeleton	18V2H	Ezrin/radixin/moesin family	10090.ENSMUSP00000000590	CL0072	Ubiquitin	Ubiquitin superfamily	FERM N-terminal domain	PF09379	Eukaryota	Chordata	Mammalia	Carnivora	Canidae	Canis	Canis lupus	-	-	-	-	-	-	-	-	-	-	-	-	-	-	-	-
6cf659e1-b451-4e68-a641-774f63d37093	member	1	-	-	-	-	-	A0A2R8Y7M3	-	-	-	-	-	-	-	-	-	-	Eukaryota	Chordata	Mammalia	Carnivora	Canidae	Vulpes	Vulpes vulpes	-	-	-	-	-	-	-	-	-	-	-	-	-	-	-	-
6cf659e1-b451-4e68-a641-774f63d37093	member	1	-	-	-	-	-	A0A2R8Y7M3	-	-	-	-	-	-	-	-	-	-	Eukaryota	Chordata	Mammalia	Carnivora	Odobenidae	Odobenus	Odobenus rosmarus	-	-	-	-	-	-	-	-	-	-	-	-	-	-	-	-
6cf659e1-b451-4e68-a641-774f63d37093	member	1	-	-	-	-	-	A0A2R8Y7M3	-	-	-	-	-	-	-	-	-	-	Eukaryota	Chordata	Mammalia	Carnivora	Phocidae	Neomonachus	Neomonachus schauinslandi	-	-	-	-	-	-	-	-	-	-	-	-	-	-	-	-
6cf659e1-b451-4e68-a641-774f63d37093	member	1	-	-	-	-	-	A0A2R8Y7M3	-	-	-	-	-	-	-	-	-	-	Eukaryota	Chordata	Mammalia	Carnivora	Ursidae	Ailuropoda	Ailuropoda melanoleuca	-	-	-	-	-	-	-	-	-	-	-	-	-	-	-	-
6cf659e1-b451-4e68-a641-774f63d37093	member	1	-	-	-	-	-	A0A2R8Y7M3	-	-	-	-	-	-	-	-	-	-	Eukaryota	Chordata	Mammalia	Carnivora	Ursidae	Ursus	Ursus arctos	-	-	-	-	-	-	-	-	-	-	-	-	-	-	-	-
6cf659e1-b451-4e68-a641-774f63d37093	member	1	-	-	-	-	-	A0A2R8Y7M3	-	-	-	-	-	-	-	-	-	-	Eukaryota	Chordata	Mammalia	Carnivora	Ursidae	Ursus	Ursus maritimus	-	-	-	-	-	-	-	-	-	-	-	-	-	-	-	-
6cf659e1-b451-4e68-a641-774f63d37093	member	1	-	-	-	-	-	A0A2R8Y7M3	-	-	-	-	-	-	-	-	-	-	Eukaryota	Chordata	Mammalia	Perissodactyla	Equidae	Equus	Equus asinus	-	-	-	-	-	-	-	-	-	-	-	-	-	-	-	-
6cf659e1-b451-4e68-a641-774f63d37093	member	1	-	-	-	-	-	A0A2R8Y7M3	-	-	-	-	-	-	-	-	-	-	Eukaryota	Chordata	Mammalia	Perissodactyla	Equidae	Equus	Equus caballus	-	-	-	-	-	-	-	-	-	-	-	-	-	-	-	-
6cf659e1-b451-4e68-a641-774f63d37093	member	1	-	-	-	-	-	A0A2R8Y7M3	-	-	-	-	-	-	-	-	-	-	Eukaryota	Chordata	Mammalia	Perissodactyla	Equidae	Equus	Equus przewalskii	-	-	-	-	-	-	-	-	-	-	-	-	-	-	-	-
6cf659e1-b451-4e68-a641-774f63d37093	member	1	-	-	-	-	-	A0A2R8Y7M3	-	-	-	-	-	-	-	-	-	-	Eukaryota	Chordata	Mammalia	Perissodactyla	Rhinocerotidae	Ceratotherium	Ceratotherium simum	-	-	-	-	-	-	-	-	-	-	-	-	-	-	-	-
6cf659e1-b451-4e68-a641-774f63d37093	member	1	-	-	-	-	-	A0A2R8Y7M3	-	-	-	-	-	-	-	-	-	-	Eukaryota	Chordata	Mammalia	unclassified	Bovidae	Bison	Bison bison	-	-	-	-	-	-	-	-	-	-	-	-	-	-	-	-
6cf659e1-b451-4e68-a641-774f63d37093	member	1	-	-	-	-	-	A0A2R8Y7M3	-	-	-	-	-	-	-	-	-	-	Eukaryota	Chordata	Mammalia	unclassified	Bovidae	Bos	Bos indicus	-	-	-	-	-	-	-	-	-	-	-	-	-	-	-	-
6cf659e1-b451-4e68-a641-774f63d37093	member	1	-	-	-	-	-	A0A2R8Y7M3	-	-	-	-	-	-	-	-	-	-	Eukaryota	Chordata	Mammalia	unclassified	Bovidae	Bos	Bos indicus x Bos taurus	-	-	-	-	-	-	-	-	-	-	-	-	-	-	-	-
6cf659e1-b451-4e68-a641-774f63d37093	member	1	-	-	-	-	-	A0A2R8Y7M3	-	-	-	-	-	-	-	-	-	-	Eukaryota	Chordata	Mammalia	unclassified	Bovidae	Bos	Bos mutus	-	-	-	-	-	-	-	-	-	-	-	-	-	-	-	-
6cf659e1-b451-4e68-a641-774f63d37093	member	1	-	-	-	-	-	A0A2R8Y7M3	-	-	-	-	-	-	-	-	-	-	Eukaryota	Chordata	Mammalia	unclassified	Bovidae	Bos	Bos taurus	-	-	-	-	-	-	-	-	-	-	-	-	-	-	-	-
6cf659e1-b451-4e68-a641-774f63d37093	member	1	-	-	-	-	-	A0A2R8Y7M3	-	-	-	-	-	-	-	-	-	-	Eukaryota	Chordata	Mammalia	unclassified	Bovidae	Bubalus	Bubalus bubalis	-	-	-	-	-	-	-	-	-	-	-	-	-	-	-	-
6cf659e1-b451-4e68-a641-774f63d37093	member	1	-	-	-	-	-	A0A2R8Y879	metabolism	Carbohydrate transport and metabolism	0V5IG	enolase 2, gamma, neuronal	9601.ENSPPYP00000002227	CL0227	Enolase_N	Enolase N-terminal domain-like superfamily	Enolase, N-terminal domain	PF03952	Eukaryota	Chordata	Mammalia	Primates	Hominidae	Gorilla	Gorilla gorilla	-	-	-	-	-	-	-	-	-	-	-	-	-	-	-	-
6cf659e1-b451-4e68-a641-774f63d37093	member	1	-	-	-	-	-	A0A2R8Y879	-	-	-	-	-	-	-	-	-	-	Eukaryota	Chordata	Mammalia	Primates	Hominidae	Homo	Homo sapiens	-	-	-	-	-	-	-	-	-	-	-	-	-	-	-	-
6cf659e1-b451-4e68-a641-774f63d37093	member	1	-	-	-	-	-	A0A2R8Y879	-	-	-	-	-	-	-	-	-	-	Eukaryota	Chordata	Mammalia	Primates	Hominidae	Pan	Pan paniscus	-	-	-	-	-	-	-	-	-	-	-	-	-	-	-	-
6cf659e1-b451-4e68-a641-774f63d37093	member	1	-	-	-	-	-	A0A2R8Y879	-	-	-	-	-	-	-	-	-	-	Eukaryota	Chordata	Mammalia	Primates	Hominidae	Pan	Pan troglodytes	-	-	-	-	-	-	-	-	-	-	-	-	-	-	-	-
6cf659e1-b451-4e68-a641-774f63d37093	member	1	-	-	-	-	-	A0A2R8Y879	-	-	-	-	-	-	-	-	-	-	Eukaryota	Chordata	Mammalia	Primates	Hominidae	Pongo	Pongo abelii	-	-	-	-	-	-	-	-	-	-	-	-	-	-	-	-
6cf659e1-b451-4e68-a641-774f63d37093	member	1	-	-	-	-	-	A0A2R8Y879	-	-	-	-	-	-	-	-	-	-	Eukaryota	Chordata	Mammalia	Primates	Hylobatidae	Nomascus	Nomascus leucogenys	-	-	-	-	-	-	-	-	-	-	-	-	-	-	-	-
6cf659e1-b451-4e68-a641-774f63d37093	member	1	-	-	-	-	-	A0A2R8Y879	-	-	-	-	-	-	-	-	-	-	unclassified	unclassified	unclassified	unclassified	unclassified	unclassified	synthetic construct	-	-	-	-	-	-	-	-	-	-	-	-	-	-	-	-
6cf659e1-b451-4e68-a641-774f63d37093	member	1	-	-	-	-	-	A0A2R8YD12	cellular processes and signaling	Defense mechanisms	1AW08	Serpin peptidase inhibitor, clade B (Ovalbumin), member 6	61853.ENSNLEP00000013406	unclassified	unclassified	unclassified	Serpin (serine protease inhibitor)	PF00079	Eukaryota	Chordata	Mammalia	Primates	Hominidae	Homo	Homo sapiens	-	-	-	-	-	-	-	-	-	-	-	-	-	-	-	-
6cf659e1-b451-4e68-a641-774f63d37093	member	1	-	-	-	-	-	A0A2R8YDD0	cellular processes and signaling	Defense mechanisms	1AW08	Serpin peptidase inhibitor, clade B (Ovalbumin), member 6	9593.ENSGGOP00000010819	unclassified	unclassified	unclassified	Serpin (serine protease inhibitor)	PF00079	Eukaryota	Chordata	Mammalia	Primates	Hominidae	Gorilla	Gorilla gorilla	-	-	-	-	-	-	-	-	-	-	-	-	-	-	-	-
6cf659e1-b451-4e68-a641-774f63d37093	member	1	-	-	-	-	-	A0A2R8YDD0	-	-	-	-	-	-	-	-	-	-	Eukaryota	Chordata	Mammalia	Primates	Hominidae	Homo	Homo sapiens	-	-	-	-	-	-	-	-	-	-	-	-	-	-	-	-
6cf659e1-b451-4e68-a641-774f63d37093	member	1	-	-	-	-	-	A0A2R8YDD0	-	-	-	-	-	-	-	-	-	-	Eukaryota	Chordata	Mammalia	Primates	Hominidae	Pan	Pan paniscus	-	-	-	-	-	-	-	-	-	-	-	-	-	-	-	-
6cf659e1-b451-4e68-a641-774f63d37093	member	1	-	-	-	-	-	A0A2R8YDD0	-	-	-	-	-	-	-	-	-	-	Eukaryota	Chordata	Mammalia	Primates	Hominidae	Pan	Pan troglodytes	-	-	-	-	-	-	-	-	-	-	-	-	-	-	-	-
6cf659e1-b451-4e68-a641-774f63d37093	member	1	-	-	-	-	-	A0A2R8YDD0	-	-	-	-	-	-	-	-	-	-	unclassified	unclassified	unclassified	unclassified	unclassified	unclassified	Human ORFeome Gateway entry vector	-	-	-	-	-	-	-	-	-	-	-	-	-	-	-	-
6cf659e1-b451-4e68-a641-774f63d37093	member	1	-	-	-	-	-	A0A2R8YDD0	-	-	-	-	-	-	-	-	-	-	unclassified	unclassified	unclassified	unclassified	unclassified	unclassified	synthetic construct	-	-	-	-	-	-	-	-	-	-	-	-	-	-	-	-
6cf659e1-b451-4e68-a641-774f63d37093	member	1	-	-	-	-	-	A0A2R8YDI9	cellular processes and signaling	Intracellular trafficking, secretion, and vesicular transport	16E1K	RAB15, member RAS oncogene family	30611.ENSOGAP00000002185	CL0023	P-loop_NTPase	P-loop containing nucleoside triphosphate hydrolase superfamily	Ras of Complex, Roc, domain of DAPkinase	PF08477	Eukaryota	Chordata	Mammalia	Primates	Cercopithecidae	Papio	Papio anubis	-	-	-	-	-	-	-	-	-	-	-	-	-	-	-	-
6cf659e1-b451-4e68-a641-774f63d37093	member	1	-	-	-	-	-	A0A2R8YDI9	-	-	-	-	-	-	-	-	-	-	Eukaryota	Chordata	Mammalia	Primates	Cercopithecidae	Rhinopithecus	Rhinopithecus bieti	-	-	-	-	-	-	-	-	-	-	-	-	-	-	-	-
6cf659e1-b451-4e68-a641-774f63d37093	member	1	-	-	-	-	-	A0A2R8YEA7	cellular processes and signaling	Cytoskeleton	09TDS	Actins are highly conserved proteins that are involved in various types of cell motility and are ubiquitously expressed in all eukaryotic cells	9785.ENSLAFP00000028566	CL0108	Actin_ATPase	Actin-like ATPase Superfamily	Actin	PF00022	Bacteria	Proteobacteria	Epsilonproteobacteria	Campylobacterales	Campylobacteraceae	Campylobacter	Campylobacter jejuni	-	-	-	-	-	-	-	-	-	-	-	-	-	-	-	-
6cf659e1-b451-4e68-a641-774f63d37093	member	1	-	-	-	-	-	A0A2R8YEA7	-	-	-	-	-	-	-	-	-	-	Bacteria	Proteobacteria	Gammaproteobacteria	Chromatiales	Ectothiorhodospiraceae	Spiribacter	Spiribacter aquaticus	-	-	-	-	-	-	-	-	-	-	-	-	-	-	-	-
6cf659e1-b451-4e68-a641-774f63d37093	member	1	-	-	-	-	-	A0A2R8YEA7	-	-	-	-	-	-	-	-	-	-	Bacteria	Proteobacteria	Gammaproteobacteria	Enterobacterales	Enterobacteriaceae	Enterobacter	Enterobacter hormaechei	-	-	-	-	-	-	-	-	-	-	-	-	-	-	-	-
6cf659e1-b451-4e68-a641-774f63d37093	member	1	-	-	-	-	-	A0A2R8YEA7	-	-	-	-	-	-	-	-	-	-	Bacteria	Proteobacteria	Gammaproteobacteria	Enterobacterales	Enterobacteriaceae	Escherichia	Escherichia coli	-	-	-	-	-	-	-	-	-	-	-	-	-	-	-	-
6cf659e1-b451-4e68-a641-774f63d37093	member	1	-	-	-	-	-	A0A2R8YEA7	-	-	-	-	-	-	-	-	-	-	Bacteria	Proteobacteria	Gammaproteobacteria	Enterobacterales	Enterobacteriaceae	Klebsiella	Klebsiella pneumoniae	-	-	-	-	-	-	-	-	-	-	-	-	-	-	-	-
6cf659e1-b451-4e68-a641-774f63d37093	member	1	-	-	-	-	-	A0A2R8YEA7	-	-	-	-	-	-	-	-	-	-	Bacteria	Proteobacteria	Gammaproteobacteria	Enterobacterales	Yersiniaceae	Serratia	Serratia marcescens	-	-	-	-	-	-	-	-	-	-	-	-	-	-	-	-
6cf659e1-b451-4e68-a641-774f63d37093	member	1	-	-	-	-	-	A0A2R8YEA7	-	-	-	-	-	-	-	-	-	-	Bacteria	Proteobacteria	Gammaproteobacteria	Oceanospirillales	Kangiellaceae	Kangiella	Kangiella spongicola	-	-	-	-	-	-	-	-	-	-	-	-	-	-	-	-
6cf659e1-b451-4e68-a641-774f63d37093	member	1	-	-	-	-	-	A0A2R8YEA7	-	-	-	-	-	-	-	-	-	-	Bacteria	Proteobacteria	unclassified	unclassified	unclassified	unclassified	unclassified	-	-	-	-	-	-	-	-	-	-	-	-	-	-	-	-
6cf659e1-b451-4e68-a641-774f63d37093	member	1	-	-	-	-	-	A0A2R8YEA7	-	-	-	-	-	-	-	-	-	-	Eukaryota	Arthropoda	Merostomata	Xiphosura	Limulidae	Limulus	Limulus polyphemus	-	-	-	-	-	-	-	-	-	-	-	-	-	-	-	-
6cf659e1-b451-4e68-a641-774f63d37093	member	1	-	-	-	-	-	A0A2R8YEA7	-	-	-	-	-	-	-	-	-	-	Eukaryota	Chordata	Actinopteri	Acipenseriformes	Acipenseridae	Acipenser	Acipenser baerii	-	-	-	-	-	-	-	-	-	-	-	-	-	-	-	-
6cf659e1-b451-4e68-a641-774f63d37093	member	1	-	-	-	-	-	A0A2R8YEA7	-	-	-	-	-	-	-	-	-	-	Eukaryota	Chordata	Actinopteri	Acipenseriformes	Acipenseridae	Acipenser	Acipenser dabryanus	-	-	-	-	-	-	-	-	-	-	-	-	-	-	-	-
6cf659e1-b451-4e68-a641-774f63d37093	member	1	-	-	-	-	-	A0A2R8YEA7	-	-	-	-	-	-	-	-	-	-	Eukaryota	Chordata	Actinopteri	Acipenseriformes	Acipenseridae	Acipenser	Acipenser gueldenstaedtii	-	-	-	-	-	-	-	-	-	-	-	-	-	-	-	-
6cf659e1-b451-4e68-a641-774f63d37093	member	1	-	-	-	-	-	A0A2R8YEA7	-	-	-	-	-	-	-	-	-	-	Eukaryota	Chordata	Actinopteri	Acipenseriformes	Acipenseridae	Acipenser	Acipenser ruthenus	-	-	-	-	-	-	-	-	-	-	-	-	-	-	-	-
6cf659e1-b451-4e68-a641-774f63d37093	member	1	-	-	-	-	-	A0A2R8YEA7	-	-	-	-	-	-	-	-	-	-	Eukaryota	Chordata	Actinopteri	Acipenseriformes	Acipenseridae	Acipenser	Acipenser transmontanus	-	-	-	-	-	-	-	-	-	-	-	-	-	-	-	-
6cf659e1-b451-4e68-a641-774f63d37093	member	1	-	-	-	-	-	A0A2R8YEA7	-	-	-	-	-	-	-	-	-	-	Eukaryota	Chordata	Amphibia	Anura	Bufonidae	Bufo	Bufo gargarizans	-	-	-	-	-	-	-	-	-	-	-	-	-	-	-	-
6cf659e1-b451-4e68-a641-774f63d37093	member	1	-	-	-	-	-	A0A2R8YEA7	-	-	-	-	-	-	-	-	-	-	Eukaryota	Chordata	Amphibia	Anura	Dicroglossidae	Nanorana	Nanorana parkeri	-	-	-	-	-	-	-	-	-	-	-	-	-	-	-	-
6cf659e1-b451-4e68-a641-774f63d37093	member	1	-	-	-	-	-	A0A2R8YEA7	-	-	-	-	-	-	-	-	-	-	Eukaryota	Chordata	Amphibia	Anura	Hylidae	Pseudacris	Pseudacris regilla	-	-	-	-	-	-	-	-	-	-	-	-	-	-	-	-
6cf659e1-b451-4e68-a641-774f63d37093	member	1	-	-	-	-	-	A0A2R8YEA7	-	-	-	-	-	-	-	-	-	-	Eukaryota	Chordata	Amphibia	Anura	Pipidae	Xenopus	Xenopus borealis	-	-	-	-	-	-	-	-	-	-	-	-	-	-	-	-
6cf659e1-b451-4e68-a641-774f63d37093	member	1	-	-	-	-	-	A0A2R8YEA7	-	-	-	-	-	-	-	-	-	-	Eukaryota	Chordata	Amphibia	Anura	Pipidae	Xenopus	Xenopus laevis	-	-	-	-	-	-	-	-	-	-	-	-	-	-	-	-
6cf659e1-b451-4e68-a641-774f63d37093	member	1	-	-	-	-	-	A0A2R8YEA7	-	-	-	-	-	-	-	-	-	-	Eukaryota	Chordata	Amphibia	Anura	Pipidae	Xenopus	Xenopus tropicalis	-	-	-	-	-	-	-	-	-	-	-	-	-	-	-	-
6cf659e1-b451-4e68-a641-774f63d37093	member	1	-	-	-	-	-	A0A2R8YEA7	-	-	-	-	-	-	-	-	-	-	Eukaryota	Chordata	Amphibia	Anura	Ranidae	Pelophylax	Pelophylax lessonae	-	-	-	-	-	-	-	-	-	-	-	-	-	-	-	-
6cf659e1-b451-4e68-a641-774f63d37093	member	1	-	-	-	-	-	A0A2R8YEA7	-	-	-	-	-	-	-	-	-	-	Eukaryota	Chordata	Amphibia	Anura	Ranidae	Rana	Rana boylii	-	-	-	-	-	-	-	-	-	-	-	-	-	-	-	-
6cf659e1-b451-4e68-a641-774f63d37093	member	1	-	-	-	-	-	A0A2R8YEA7	-	-	-	-	-	-	-	-	-	-	Eukaryota	Chordata	Amphibia	Anura	Ranidae	Rana	Rana catesbeiana	-	-	-	-	-	-	-	-	-	-	-	-	-	-	-	-
6cf659e1-b451-4e68-a641-774f63d37093	member	1	-	-	-	-	-	A0A2R8YEA7	-	-	-	-	-	-	-	-	-	-	Eukaryota	Chordata	Amphibia	Anura	Ranidae	Rana	Rana clamitans	-	-	-	-	-	-	-	-	-	-	-	-	-	-	-	-
6cf659e1-b451-4e68-a641-774f63d37093	member	1	-	-	-	-	-	A0A2R8YEA7	-	-	-	-	-	-	-	-	-	-	Eukaryota	Chordata	Amphibia	Anura	Ranidae	Rana	Rana sierrae	-	-	-	-	-	-	-	-	-	-	-	-	-	-	-	-
6cf659e1-b451-4e68-a641-774f63d37093	member	1	-	-	-	-	-	A0A2R8YEA7	-	-	-	-	-	-	-	-	-	-	Eukaryota	Chordata	Amphibia	Caudata	Ambystomatidae	Ambystoma	Ambystoma mexicanum	-	-	-	-	-	-	-	-	-	-	-	-	-	-	-	-
6cf659e1-b451-4e68-a641-774f63d37093	member	1	-	-	-	-	-	A0A2R8YEA7	-	-	-	-	-	-	-	-	-	-	Eukaryota	Chordata	Amphibia	Gymnophiona	Rhinatrematidae	Rhinatrema	Rhinatrema bivittatum	-	-	-	-	-	-	-	-	-	-	-	-	-	-	-	-
6cf659e1-b451-4e68-a641-774f63d37093	member	1	-	-	-	-	-	A0A2R8YEA7	-	-	-	-	-	-	-	-	-	-	Eukaryota	Chordata	Amphibia	Gymnophiona	Siphonopidae	Microcaecilia	Microcaecilia unicolor	-	-	-	-	-	-	-	-	-	-	-	-	-	-	-	-
6cf659e1-b451-4e68-a641-774f63d37093	member	1	-	-	-	-	-	A0A2R8YEA7	-	-	-	-	-	-	-	-	-	-	Eukaryota	Chordata	Aves	Accipitriformes	Accipitridae	Aquila	Aquila chrysaetos	-	-	-	-	-	-	-	-	-	-	-	-	-	-	-	-
6cf659e1-b451-4e68-a641-774f63d37093	member	1	-	-	-	-	-	A0A2R8YEA7	-	-	-	-	-	-	-	-	-	-	Eukaryota	Chordata	Aves	Accipitriformes	Accipitridae	Haliaeetus	Haliaeetus albicilla	-	-	-	-	-	-	-	-	-	-	-	-	-	-	-	-
6cf659e1-b451-4e68-a641-774f63d37093	member	1	-	-	-	-	-	A0A2R8YEA7	-	-	-	-	-	-	-	-	-	-	Eukaryota	Chordata	Aves	Accipitriformes	Accipitridae	Haliaeetus	Haliaeetus leucocephalus	-	-	-	-	-	-	-	-	-	-	-	-	-	-	-	-
6cf659e1-b451-4e68-a641-774f63d37093	member	1	-	-	-	-	-	A0A2R8YEA7	-	-	-	-	-	-	-	-	-	-	Eukaryota	Chordata	Aves	Accipitriformes	Cathartidae	Cathartes	Cathartes aura	-	-	-	-	-	-	-	-	-	-	-	-	-	-	-	-
6cf659e1-b451-4e68-a641-774f63d37093	member	1	-	-	-	-	-	A0A2R8YEA7	-	-	-	-	-	-	-	-	-	-	Eukaryota	Chordata	Aves	Anseriformes	Anatidae	Anas	Anas platyrhynchos	-	-	-	-	-	-	-	-	-	-	-	-	-	-	-	-
6cf659e1-b451-4e68-a641-774f63d37093	member	1	-	-	-	-	-	A0A2R8YEA7	-	-	-	-	-	-	-	-	-	-	Eukaryota	Chordata	Aves	Anseriformes	Anatidae	Anser	Anser anser	-	-	-	-	-	-	-	-	-	-	-	-	-	-	-	-
6cf659e1-b451-4e68-a641-774f63d37093	member	1	-	-	-	-	-	A0A2R8YEA7	-	-	-	-	-	-	-	-	-	-	Eukaryota	Chordata	Aves	Anseriformes	Anatidae	Anser	Anser cygnoides	-	-	-	-	-	-	-	-	-	-	-	-	-	-	-	-
6cf659e1-b451-4e68-a641-774f63d37093	member	1	-	-	-	-	-	A0A2R8YEA7	-	-	-	-	-	-	-	-	-	-	Eukaryota	Chordata	Aves	Apodiformes	Apodidae	Chaetura	Chaetura pelagica	-	-	-	-	-	-	-	-	-	-	-	-	-	-	-	-
6cf659e1-b451-4e68-a641-774f63d37093	member	1	-	-	-	-	-	A0A2R8YEA7	-	-	-	-	-	-	-	-	-	-	Eukaryota	Chordata	Aves	Apodiformes	Trochilidae	Calypte	Calypte anna	-	-	-	-	-	-	-	-	-	-	-	-	-	-	-	-
6cf659e1-b451-4e68-a641-774f63d37093	member	1	-	-	-	-	-	A0A2R8YEA7	-	-	-	-	-	-	-	-	-	-	Eukaryota	Chordata	Aves	Apterygiformes	Apterygidae	Apteryx	Apteryx australis	-	-	-	-	-	-	-	-	-	-	-	-	-	-	-	-
6cf659e1-b451-4e68-a641-774f63d37093	member	1	-	-	-	-	-	A0A2R8YEA7	-	-	-	-	-	-	-	-	-	-	Eukaryota	Chordata	Aves	Apterygiformes	Apterygidae	Apteryx	Apteryx rowi	-	-	-	-	-	-	-	-	-	-	-	-	-	-	-	-
6cf659e1-b451-4e68-a641-774f63d37093	member	1	-	-	-	-	-	A0A2R8YEA7	-	-	-	-	-	-	-	-	-	-	Eukaryota	Chordata	Aves	Bucerotiformes	Bucerotidae	Buceros	Buceros rhinoceros	-	-	-	-	-	-	-	-	-	-	-	-	-	-	-	-
6cf659e1-b451-4e68-a641-774f63d37093	member	1	-	-	-	-	-	A0A2R8YEA7	-	-	-	-	-	-	-	-	-	-	Eukaryota	Chordata	Aves	Caprimulgiformes	Caprimulgidae	Antrostomus	Antrostomus carolinensis	-	-	-	-	-	-	-	-	-	-	-	-	-	-	-	-
6cf659e1-b451-4e68-a641-774f63d37093	member	1	-	-	-	-	-	A0A2R8YEA7	-	-	-	-	-	-	-	-	-	-	Eukaryota	Chordata	Aves	Cariamiformes	Cariamidae	Cariama	Cariama cristata	-	-	-	-	-	-	-	-	-	-	-	-	-	-	-	-
6cf659e1-b451-4e68-a641-774f63d37093	member	1	-	-	-	-	-	A0A2R8YEA7	-	-	-	-	-	-	-	-	-	-	Eukaryota	Chordata	Aves	Casuariiformes	Dromaiidae	Dromaius	Dromaius novaehollandiae	-	-	-	-	-	-	-	-	-	-	-	-	-	-	-	-
6cf659e1-b451-4e68-a641-774f63d37093	member	1	-	-	-	-	-	A0A2R8YEA7	-	-	-	-	-	-	-	-	-	-	Eukaryota	Chordata	Aves	Charadriiformes	Charadriidae	Charadrius	Charadrius vociferus	-	-	-	-	-	-	-	-	-	-	-	-	-	-	-	-
6cf659e1-b451-4e68-a641-774f63d37093	member	1	-	-	-	-	-	A0A2R8YEA7	-	-	-	-	-	-	-	-	-	-	Eukaryota	Chordata	Aves	Charadriiformes	Scolopacidae	Calidris	Calidris alpina	-	-	-	-	-	-	-	-	-	-	-	-	-	-	-	-
6cf659e1-b451-4e68-a641-774f63d37093	member	1	-	-	-	-	-	A0A2R8YEA7	-	-	-	-	-	-	-	-	-	-	Eukaryota	Chordata	Aves	Charadriiformes	Scolopacidae	Calidris	Calidris canutus	-	-	-	-	-	-	-	-	-	-	-	-	-	-	-	-
6cf659e1-b451-4e68-a641-774f63d37093	member	1	-	-	-	-	-	A0A2R8YEA7	-	-	-	-	-	-	-	-	-	-	Eukaryota	Chordata	Aves	Charadriiformes	Scolopacidae	Calidris	Calidris pugnax	-	-	-	-	-	-	-	-	-	-	-	-	-	-	-	-
6cf659e1-b451-4e68-a641-774f63d37093	member	1	-	-	-	-	-	A0A2R8YEA7	-	-	-	-	-	-	-	-	-	-	Eukaryota	Chordata	Aves	Charadriiformes	Scolopacidae	Limosa	Limosa limosa	-	-	-	-	-	-	-	-	-	-	-	-	-	-	-	-
6cf659e1-b451-4e68-a641-774f63d37093	member	1	-	-	-	-	-	A0A2R8YEA7	-	-	-	-	-	-	-	-	-	-	Eukaryota	Chordata	Aves	Ciconiiformes	Pteroclidae	Pterocles	Pterocles gutturalis	-	-	-	-	-	-	-	-	-	-	-	-	-	-	-	-
6cf659e1-b451-4e68-a641-774f63d37093	member	1	-	-	-	-	-	A0A2R8YEA7	-	-	-	-	-	-	-	-	-	-	Eukaryota	Chordata	Aves	Coliiformes	Coliidae	Colius	Colius striatus	-	-	-	-	-	-	-	-	-	-	-	-	-	-	-	-
6cf659e1-b451-4e68-a641-774f63d37093	member	1	-	-	-	-	-	A0A2R8YEA7	-	-	-	-	-	-	-	-	-	-	Eukaryota	Chordata	Aves	Columbiformes	Columbidae	Patagioenas	Patagioenas fasciata	-	-	-	-	-	-	-	-	-	-	-	-	-	-	-	-
6cf659e1-b451-4e68-a641-774f63d37093	member	1	-	-	-	-	-	A0A2R8YEA7	-	-	-	-	-	-	-	-	-	-	Eukaryota	Chordata	Aves	Coraciiformes	Leptosomidae	Leptosomus	Leptosomus discolor	-	-	-	-	-	-	-	-	-	-	-	-	-	-	-	-
6cf659e1-b451-4e68-a641-774f63d37093	member	1	-	-	-	-	-	A0A2R8YEA7	-	-	-	-	-	-	-	-	-	-	Eukaryota	Chordata	Aves	Coraciiformes	Meropidae	Merops	Merops nubicus	-	-	-	-	-	-	-	-	-	-	-	-	-	-	-	-
6cf659e1-b451-4e68-a641-774f63d37093	member	1	-	-	-	-	-	A0A2R8YEA7	-	-	-	-	-	-	-	-	-	-	Eukaryota	Chordata	Aves	Cuculiformes	Cuculidae	Cuculus	Cuculus canorus	-	-	-	-	-	-	-	-	-	-	-	-	-	-	-	-
6cf659e1-b451-4e68-a641-774f63d37093	member	1	-	-	-	-	-	A0A2R8YEA7	-	-	-	-	-	-	-	-	-	-	Eukaryota	Chordata	Aves	Falconiformes	Falconidae	Falco	Falco cherrug	-	-	-	-	-	-	-	-	-	-	-	-	-	-	-	-
6cf659e1-b451-4e68-a641-774f63d37093	member	1	-	-	-	-	-	A0A2R8YEA7	-	-	-	-	-	-	-	-	-	-	Eukaryota	Chordata	Aves	Falconiformes	Falconidae	Falco	Falco peregrinus	-	-	-	-	-	-	-	-	-	-	-	-	-	-	-	-
6cf659e1-b451-4e68-a641-774f63d37093	member	1	-	-	-	-	-	A0A2R8YEA7	-	-	-	-	-	-	-	-	-	-	Eukaryota	Chordata	Aves	Galliformes	Numididae	Numida	Numida meleagris	-	-	-	-	-	-	-	-	-	-	-	-	-	-	-	-
6cf659e1-b451-4e68-a641-774f63d37093	member	1	-	-	-	-	-	A0A2R8YEA7	-	-	-	-	-	-	-	-	-	-	Eukaryota	Chordata	Aves	Galliformes	Odontophoridae	Callipepla	Callipepla squamata	-	-	-	-	-	-	-	-	-	-	-	-	-	-	-	-
6cf659e1-b451-4e68-a641-774f63d37093	member	1	-	-	-	-	-	A0A2R8YEA7	-	-	-	-	-	-	-	-	-	-	Eukaryota	Chordata	Aves	Galliformes	Odontophoridae	Colinus	Colinus virginianus	-	-	-	-	-	-	-	-	-	-	-	-	-	-	-	-
6cf659e1-b451-4e68-a641-774f63d37093	member	1	-	-	-	-	-	A0A2R8YEA7	-	-	-	-	-	-	-	-	-	-	Eukaryota	Chordata	Aves	Galliformes	Phasianidae	Bambusicola	Bambusicola thoracicus	-	-	-	-	-	-	-	-	-	-	-	-	-	-	-	-
6cf659e1-b451-4e68-a641-774f63d37093	member	1	-	-	-	-	-	A0A2R8YEA7	-	-	-	-	-	-	-	-	-	-	Eukaryota	Chordata	Aves	Galliformes	Phasianidae	Coturnix	Coturnix japonica	-	-	-	-	-	-	-	-	-	-	-	-	-	-	-	-
6cf659e1-b451-4e68-a641-774f63d37093	member	1	-	-	-	-	-	A0A2R8YEA7	-	-	-	-	-	-	-	-	-	-	Eukaryota	Chordata	Aves	Galliformes	Phasianidae	Gallus	Gallus gallus	-	-	-	-	-	-	-	-	-	-	-	-	-	-	-	-
6cf659e1-b451-4e68-a641-774f63d37093	member	1	-	-	-	-	-	A0A2R8YEA7	-	-	-	-	-	-	-	-	-	-	Eukaryota	Chordata	Aves	Galliformes	Phasianidae	Meleagris	Meleagris gallopavo	-	-	-	-	-	-	-	-	-	-	-	-	-	-	-	-
6cf659e1-b451-4e68-a641-774f63d37093	member	1	-	-	-	-	-	A0A2R8YEA7	-	-	-	-	-	-	-	-	-	-	Eukaryota	Chordata	Aves	Gaviiformes	Gaviidae	Gavia	Gavia stellata	-	-	-	-	-	-	-	-	-	-	-	-	-	-	-	-
6cf659e1-b451-4e68-a641-774f63d37093	member	1	-	-	-	-	-	A0A2R8YEA7	-	-	-	-	-	-	-	-	-	-	Eukaryota	Chordata	Aves	Gruiformes	Gruidae	Balearica	Balearica regulorum	-	-	-	-	-	-	-	-	-	-	-	-	-	-	-	-
6cf659e1-b451-4e68-a641-774f63d37093	member	1	-	-	-	-	-	A0A2R8YEA7	-	-	-	-	-	-	-	-	-	-	Eukaryota	Chordata	Aves	Gruiformes	Mesitornithidae	Mesitornis	Mesitornis unicolor	-	-	-	-	-	-	-	-	-	-	-	-	-	-	-	-
6cf659e1-b451-4e68-a641-774f63d37093	member	1	-	-	-	-	-	A0A2R8YEA7	-	-	-	-	-	-	-	-	-	-	Eukaryota	Chordata	Aves	Gruiformes	Otididae	Chlamydotis	Chlamydotis macqueenii	-	-	-	-	-	-	-	-	-	-	-	-	-	-	-	-
6cf659e1-b451-4e68-a641-774f63d37093	member	1	-	-	-	-	-	A0A2R8YEA7	-	-	-	-	-	-	-	-	-	-	Eukaryota	Chordata	Aves	Musophagiformes	Musophagidae	Tauraco	Tauraco erythrolophus	-	-	-	-	-	-	-	-	-	-	-	-	-	-	-	-
6cf659e1-b451-4e68-a641-774f63d37093	member	1	-	-	-	-	-	A0A2R8YEA7	-	-	-	-	-	-	-	-	-	-	Eukaryota	Chordata	Aves	Opisthocomiformes	Opisthocomidae	Opisthocomus	Opisthocomus hoazin	-	-	-	-	-	-	-	-	-	-	-	-	-	-	-	-
6cf659e1-b451-4e68-a641-774f63d37093	member	1	-	-	-	-	-	A0A2R8YEA7	-	-	-	-	-	-	-	-	-	-	Eukaryota	Chordata	Aves	Passeriformes	Acanthisittidae	Acanthisitta	Acanthisitta chloris	-	-	-	-	-	-	-	-	-	-	-	-	-	-	-	-
6cf659e1-b451-4e68-a641-774f63d37093	member	1	-	-	-	-	-	A0A2R8YEA7	-	-	-	-	-	-	-	-	-	-	Eukaryota	Chordata	Aves	Passeriformes	Corvidae	Corvus	Corvus brachyrhynchos	-	-	-	-	-	-	-	-	-	-	-	-	-	-	-	-
6cf659e1-b451-4e68-a641-774f63d37093	member	1	-	-	-	-	-	A0A2R8YEA7	-	-	-	-	-	-	-	-	-	-	Eukaryota	Chordata	Aves	Passeriformes	Corvidae	Corvus	Corvus cornix	-	-	-	-	-	-	-	-	-	-	-	-	-	-	-	-
6cf659e1-b451-4e68-a641-774f63d37093	member	1	-	-	-	-	-	A0A2R8YEA7	-	-	-	-	-	-	-	-	-	-	Eukaryota	Chordata	Aves	Passeriformes	Corvidae	Corvus	Corvus macrorhynchos	-	-	-	-	-	-	-	-	-	-	-	-	-	-	-	-
6cf659e1-b451-4e68-a641-774f63d37093	member	1	-	-	-	-	-	A0A2R8YEA7	-	-	-	-	-	-	-	-	-	-	Eukaryota	Chordata	Aves	Passeriformes	Estrildidae	Erythrura	Erythrura gouldiae	-	-	-	-	-	-	-	-	-	-	-	-	-	-	-	-
6cf659e1-b451-4e68-a641-774f63d37093	member	1	-	-	-	-	-	A0A2R8YEA7	-	-	-	-	-	-	-	-	-	-	Eukaryota	Chordata	Aves	Passeriformes	Estrildidae	Lonchura	Lonchura punctulata	-	-	-	-	-	-	-	-	-	-	-	-	-	-	-	-
6cf659e1-b451-4e68-a641-774f63d37093	member	1	-	-	-	-	-	A0A2R8YEA7	-	-	-	-	-	-	-	-	-	-	Eukaryota	Chordata	Aves	Passeriformes	Estrildidae	Lonchura	Lonchura striata	-	-	-	-	-	-	-	-	-	-	-	-	-	-	-	-
6cf659e1-b451-4e68-a641-774f63d37093	member	1	-	-	-	-	-	A0A2R8YEA7	-	-	-	-	-	-	-	-	-	-	Eukaryota	Chordata	Aves	Passeriformes	Estrildidae	Taeniopygia	Taeniopygia guttata	-	-	-	-	-	-	-	-	-	-	-	-	-	-	-	-
6cf659e1-b451-4e68-a641-774f63d37093	member	1	-	-	-	-	-	A0A2R8YEA7	-	-	-	-	-	-	-	-	-	-	Eukaryota	Chordata	Aves	Passeriformes	Fringillidae	Haemorhous	Haemorhous mexicanus	-	-	-	-	-	-	-	-	-	-	-	-	-	-	-	-
6cf659e1-b451-4e68-a641-774f63d37093	member	1	-	-	-	-	-	A0A2R8YEA7	-	-	-	-	-	-	-	-	-	-	Eukaryota	Chordata	Aves	Passeriformes	Fringillidae	Serinus	Serinus canaria	-	-	-	-	-	-	-	-	-	-	-	-	-	-	-	-
6cf659e1-b451-4e68-a641-774f63d37093	member	1	-	-	-	-	-	A0A2R8YEA7	-	-	-	-	-	-	-	-	-	-	Eukaryota	Chordata	Aves	Passeriformes	Hirundinidae	Hirundo	Hirundo rustica	-	-	-	-	-	-	-	-	-	-	-	-	-	-	-	-
6cf659e1-b451-4e68-a641-774f63d37093	member	1	-	-	-	-	-	A0A2R8YEA7	-	-	-	-	-	-	-	-	-	-	Eukaryota	Chordata	Aves	Passeriformes	Muscicapidae	Ficedula	Ficedula albicollis	-	-	-	-	-	-	-	-	-	-	-	-	-	-	-	-
6cf659e1-b451-4e68-a641-774f63d37093	member	1	-	-	-	-	-	A0A2R8YEA7	-	-	-	-	-	-	-	-	-	-	Eukaryota	Chordata	Aves	Passeriformes	Paridae	Cyanistes	Cyanistes caeruleus	-	-	-	-	-	-	-	-	-	-	-	-	-	-	-	-
6cf659e1-b451-4e68-a641-774f63d37093	member	1	-	-	-	-	-	A0A2R8YEA7	-	-	-	-	-	-	-	-	-	-	Eukaryota	Chordata	Aves	Passeriformes	Paridae	Parus	Parus major	-	-	-	-	-	-	-	-	-	-	-	-	-	-	-	-
6cf659e1-b451-4e68-a641-774f63d37093	member	1	-	-	-	-	-	A0A2R8YEA7	-	-	-	-	-	-	-	-	-	-	Eukaryota	Chordata	Aves	Passeriformes	Paridae	Pseudopodoces	Pseudopodoces humilis	-	-	-	-	-	-	-	-	-	-	-	-	-	-	-	-
6cf659e1-b451-4e68-a641-774f63d37093	member	1	-	-	-	-	-	A0A2R8YEA7	-	-	-	-	-	-	-	-	-	-	Eukaryota	Chordata	Aves	Passeriformes	Passerellidae	Zonotrichia	Zonotrichia albicollis	-	-	-	-	-	-	-	-	-	-	-	-	-	-	-	-
6cf659e1-b451-4e68-a641-774f63d37093	member	1	-	-	-	-	-	A0A2R8YEA7	-	-	-	-	-	-	-	-	-	-	Eukaryota	Chordata	Aves	Passeriformes	Passeridae	Passer	Passer domesticus	-	-	-	-	-	-	-	-	-	-	-	-	-	-	-	-
6cf659e1-b451-4e68-a641-774f63d37093	member	1	-	-	-	-	-	A0A2R8YEA7	-	-	-	-	-	-	-	-	-	-	Eukaryota	Chordata	Aves	Passeriformes	Passeridae	Passer	Passer montanus	-	-	-	-	-	-	-	-	-	-	-	-	-	-	-	-
6cf659e1-b451-4e68-a641-774f63d37093	member	1	-	-	-	-	-	A0A2R8YEA7	-	-	-	-	-	-	-	-	-	-	Eukaryota	Chordata	Aves	Passeriformes	Pipridae	Corapipo	Corapipo altera	-	-	-	-	-	-	-	-	-	-	-	-	-	-	-	-
6cf659e1-b451-4e68-a641-774f63d37093	member	1	-	-	-	-	-	A0A2R8YEA7	-	-	-	-	-	-	-	-	-	-	Eukaryota	Chordata	Aves	Passeriformes	Pipridae	Lepidothrix	Lepidothrix coronata	-	-	-	-	-	-	-	-	-	-	-	-	-	-	-	-
6cf659e1-b451-4e68-a641-774f63d37093	member	1	-	-	-	-	-	A0A2R8YEA7	-	-	-	-	-	-	-	-	-	-	Eukaryota	Chordata	Aves	Passeriformes	Pipridae	Manacus	Manacus vitellinus	-	-	-	-	-	-	-	-	-	-	-	-	-	-	-	-
6cf659e1-b451-4e68-a641-774f63d37093	member	1	-	-	-	-	-	A0A2R8YEA7	-	-	-	-	-	-	-	-	-	-	Eukaryota	Chordata	Aves	Passeriformes	Pipridae	Neopelma	Neopelma chrysocephalum	-	-	-	-	-	-	-	-	-	-	-	-	-	-	-	-
6cf659e1-b451-4e68-a641-774f63d37093	member	1	-	-	-	-	-	A0A2R8YEA7	-	-	-	-	-	-	-	-	-	-	Eukaryota	Chordata	Aves	Passeriformes	Pipridae	Pipra	Pipra filicauda	-	-	-	-	-	-	-	-	-	-	-	-	-	-	-	-
6cf659e1-b451-4e68-a641-774f63d37093	member	1	-	-	-	-	-	A0A2R8YEA7	-	-	-	-	-	-	-	-	-	-	Eukaryota	Chordata	Aves	Passeriformes	Sturnidae	Sturnus	Sturnus vulgaris	-	-	-	-	-	-	-	-	-	-	-	-	-	-	-	-
6cf659e1-b451-4e68-a641-774f63d37093	member	1	-	-	-	-	-	A0A2R8YEA7	-	-	-	-	-	-	-	-	-	-	Eukaryota	Chordata	Aves	Passeriformes	Thraupidae	Geospiza	Geospiza fortis	-	-	-	-	-	-	-	-	-	-	-	-	-	-	-	-
6cf659e1-b451-4e68-a641-774f63d37093	member	1	-	-	-	-	-	A0A2R8YEA7	-	-	-	-	-	-	-	-	-	-	Eukaryota	Chordata	Aves	Passeriformes	Tyrannidae	Empidonax	Empidonax traillii	-	-	-	-	-	-	-	-	-	-	-	-	-	-	-	-
6cf659e1-b451-4e68-a641-774f63d37093	member	1	-	-	-	-	-	A0A2R8YEA7	-	-	-	-	-	-	-	-	-	-	Eukaryota	Chordata	Aves	Passeriformes	Zosteropidae	Zosterops	Zosterops borbonicus	-	-	-	-	-	-	-	-	-	-	-	-	-	-	-	-
6cf659e1-b451-4e68-a641-774f63d37093	member	1	-	-	-	-	-	A0A2R8YEA7	-	-	-	-	-	-	-	-	-	-	Eukaryota	Chordata	Aves	Pelecaniformes	Ardeidae	Egretta	Egretta garzetta	-	-	-	-	-	-	-	-	-	-	-	-	-	-	-	-
6cf659e1-b451-4e68-a641-774f63d37093	member	1	-	-	-	-	-	A0A2R8YEA7	-	-	-	-	-	-	-	-	-	-	Eukaryota	Chordata	Aves	Pelecaniformes	Pelecanidae	Pelecanus	Pelecanus crispus	-	-	-	-	-	-	-	-	-	-	-	-	-	-	-	-
6cf659e1-b451-4e68-a641-774f63d37093	member	1	-	-	-	-	-	A0A2R8YEA7	-	-	-	-	-	-	-	-	-	-	Eukaryota	Chordata	Aves	Pelecaniformes	Phaethontidae	Phaethon	Phaethon lepturus	-	-	-	-	-	-	-	-	-	-	-	-	-	-	-	-
6cf659e1-b451-4e68-a641-774f63d37093	member	1	-	-	-	-	-	A0A2R8YEA7	-	-	-	-	-	-	-	-	-	-	Eukaryota	Chordata	Aves	Pelecaniformes	Phalacrocoracidae	Phalacrocorax	Phalacrocorax carbo	-	-	-	-	-	-	-	-	-	-	-	-	-	-	-	-
6cf659e1-b451-4e68-a641-774f63d37093	member	1	-	-	-	-	-	A0A2R8YEA7	-	-	-	-	-	-	-	-	-	-	Eukaryota	Chordata	Aves	Pelecaniformes	Threskiornithidae	Nipponia	Nipponia nippon	-	-	-	-	-	-	-	-	-	-	-	-	-	-	-	-
6cf659e1-b451-4e68-a641-774f63d37093	member	1	-	-	-	-	-	A0A2R8YEA7	-	-	-	-	-	-	-	-	-	-	Eukaryota	Chordata	Aves	Phoenicopteriformes	Phoenicopteridae	Phoenicopterus	Phoenicopterus ruber	-	-	-	-	-	-	-	-	-	-	-	-	-	-	-	-
6cf659e1-b451-4e68-a641-774f63d37093	member	1	-	-	-	-	-	A0A2R8YEA7	-	-	-	-	-	-	-	-	-	-	Eukaryota	Chordata	Aves	Piciformes	Picidae	Picoides	Picoides pubescens	-	-	-	-	-	-	-	-	-	-	-	-	-	-	-	-
6cf659e1-b451-4e68-a641-774f63d37093	member	1	-	-	-	-	-	A0A2R8YEA7	-	-	-	-	-	-	-	-	-	-	Eukaryota	Chordata	Aves	Podicipediformes	Podicipedidae	Podiceps	Podiceps cristatus	-	-	-	-	-	-	-	-	-	-	-	-	-	-	-	-
6cf659e1-b451-4e68-a641-774f63d37093	member	1	-	-	-	-	-	A0A2R8YEA7	-	-	-	-	-	-	-	-	-	-	Eukaryota	Chordata	Aves	Procellariiformes	Procellariidae	Fulmarus	Fulmarus glacialis	-	-	-	-	-	-	-	-	-	-	-	-	-	-	-	-
6cf659e1-b451-4e68-a641-774f63d37093	member	1	-	-	-	-	-	A0A2R8YEA7	-	-	-	-	-	-	-	-	-	-	Eukaryota	Chordata	Aves	Psittaciformes	Psittacidae	Amazona	Amazona aestiva	-	-	-	-	-	-	-	-	-	-	-	-	-	-	-	-
6cf659e1-b451-4e68-a641-774f63d37093	member	1	-	-	-	-	-	A0A2R8YEA7	-	-	-	-	-	-	-	-	-	-	Eukaryota	Chordata	Aves	Psittaciformes	Psittacidae	Nestor	Nestor notabilis	-	-	-	-	-	-	-	-	-	-	-	-	-	-	-	-
6cf659e1-b451-4e68-a641-774f63d37093	member	1	-	-	-	-	-	A0A2R8YEA7	-	-	-	-	-	-	-	-	-	-	Eukaryota	Chordata	Aves	Psittaciformes	Psittacidae	Strigops	Strigops habroptila	-	-	-	-	-	-	-	-	-	-	-	-	-	-	-	-
6cf659e1-b451-4e68-a641-774f63d37093	member	1	-	-	-	-	-	A0A2R8YEA7	-	-	-	-	-	-	-	-	-	-	Eukaryota	Chordata	Aves	Psittaciformes	Psittaculidae	Melopsittacus	Melopsittacus undulatus	-	-	-	-	-	-	-	-	-	-	-	-	-	-	-	-
6cf659e1-b451-4e68-a641-774f63d37093	member	1	-	-	-	-	-	A0A2R8YEA7	-	-	-	-	-	-	-	-	-	-	Eukaryota	Chordata	Aves	Sphenisciformes	Spheniscidae	Aptenodytes	Aptenodytes forsteri	-	-	-	-	-	-	-	-	-	-	-	-	-	-	-	-
6cf659e1-b451-4e68-a641-774f63d37093	member	1	-	-	-	-	-	A0A2R8YEA7	-	-	-	-	-	-	-	-	-	-	Eukaryota	Chordata	Aves	Sphenisciformes	Spheniscidae	Pygoscelis	Pygoscelis adeliae	-	-	-	-	-	-	-	-	-	-	-	-	-	-	-	-
6cf659e1-b451-4e68-a641-774f63d37093	member	1	-	-	-	-	-	A0A2R8YEA7	-	-	-	-	-	-	-	-	-	-	Eukaryota	Chordata	Aves	Strigiformes	Strigidae	Athene	Athene cunicularia	-	-	-	-	-	-	-	-	-	-	-	-	-	-	-	-
6cf659e1-b451-4e68-a641-774f63d37093	member	1	-	-	-	-	-	A0A2R8YEA7	-	-	-	-	-	-	-	-	-	-	Eukaryota	Chordata	Aves	Strigiformes	Tytonidae	Tyto	Tyto alba	-	-	-	-	-	-	-	-	-	-	-	-	-	-	-	-
6cf659e1-b451-4e68-a641-774f63d37093	member	1	-	-	-	-	-	A0A2R8YEA7	-	-	-	-	-	-	-	-	-	-	Eukaryota	Chordata	Aves	Struthioniformes	Struthionidae	Struthio	Struthio camelus	-	-	-	-	-	-	-	-	-	-	-	-	-	-	-	-
6cf659e1-b451-4e68-a641-774f63d37093	member	1	-	-	-	-	-	A0A2R8YEA7	-	-	-	-	-	-	-	-	-	-	Eukaryota	Chordata	Aves	Tinamiformes	Tinamidae	Nothoprocta	Nothoprocta perdicaria	-	-	-	-	-	-	-	-	-	-	-	-	-	-	-	-
6cf659e1-b451-4e68-a641-774f63d37093	member	1	-	-	-	-	-	A0A2R8YEA7	-	-	-	-	-	-	-	-	-	-	Eukaryota	Chordata	Aves	Tinamiformes	Tinamidae	Tinamus	Tinamus guttatus	-	-	-	-	-	-	-	-	-	-	-	-	-	-	-	-
6cf659e1-b451-4e68-a641-774f63d37093	member	1	-	-	-	-	-	A0A2R8YEA7	-	-	-	-	-	-	-	-	-	-	Eukaryota	Chordata	Aves	Trogoniformes	Trogonidae	Apaloderma	Apaloderma vittatum	-	-	-	-	-	-	-	-	-	-	-	-	-	-	-	-
6cf659e1-b451-4e68-a641-774f63d37093	member	1	-	-	-	-	-	A0A2R8YEA7	-	-	-	-	-	-	-	-	-	-	Eukaryota	Chordata	Chondrichthyes	Carcharhiniformes	Scyliorhinidae	Atelomycterus	Atelomycterus marmoratus	-	-	-	-	-	-	-	-	-	-	-	-	-	-	-	-
6cf659e1-b451-4e68-a641-774f63d37093	member	1	-	-	-	-	-	A0A2R8YEA7	-	-	-	-	-	-	-	-	-	-	Eukaryota	Chordata	Chondrichthyes	Carcharhiniformes	Scyliorhinidae	Scyliorhinus	Scyliorhinus torazame	-	-	-	-	-	-	-	-	-	-	-	-	-	-	-	-
6cf659e1-b451-4e68-a641-774f63d37093	member	1	-	-	-	-	-	A0A2R8YEA7	-	-	-	-	-	-	-	-	-	-	Eukaryota	Chordata	Chondrichthyes	Carcharhiniformes	Triakidae	Triakis	Triakis scyllium	-	-	-	-	-	-	-	-	-	-	-	-	-	-	-	-
6cf659e1-b451-4e68-a641-774f63d37093	member	1	-	-	-	-	-	A0A2R8YEA7	-	-	-	-	-	-	-	-	-	-	Eukaryota	Chordata	Chondrichthyes	Myliobatiformes	Dasyatidae	Dasyatis	Dasyatis akajei	-	-	-	-	-	-	-	-	-	-	-	-	-	-	-	-
6cf659e1-b451-4e68-a641-774f63d37093	member	1	-	-	-	-	-	A0A2R8YEA7	-	-	-	-	-	-	-	-	-	-	Eukaryota	Chordata	Chondrichthyes	Rajiformes	Rajidae	Leucoraja	Leucoraja erinacea	-	-	-	-	-	-	-	-	-	-	-	-	-	-	-	-
6cf659e1-b451-4e68-a641-774f63d37093	member	1	-	-	-	-	-	A0A2R8YEA7	-	-	-	-	-	-	-	-	-	-	Eukaryota	Chordata	Cladistia	Polypteriformes	Polypteridae	Erpetoichthys	Erpetoichthys calabaricus	-	-	-	-	-	-	-	-	-	-	-	-	-	-	-	-
6cf659e1-b451-4e68-a641-774f63d37093	member	1	-	-	-	-	-	A0A2R8YEA7	-	-	-	-	-	-	-	-	-	-	Eukaryota	Chordata	Mammalia	Carnivora	Canidae	Canis	Canis lupus	-	-	-	-	-	-	-	-	-	-	-	-	-	-	-	-
6cf659e1-b451-4e68-a641-774f63d37093	member	1	-	-	-	-	-	A0A2R8YEA7	-	-	-	-	-	-	-	-	-	-	Eukaryota	Chordata	Mammalia	Carnivora	Felidae	Acinonyx	Acinonyx jubatus	-	-	-	-	-	-	-	-	-	-	-	-	-	-	-	-
6cf659e1-b451-4e68-a641-774f63d37093	member	1	-	-	-	-	-	A0A2R8YEA7	-	-	-	-	-	-	-	-	-	-	Eukaryota	Chordata	Mammalia	Carnivora	Felidae	Felis	Felis catus	-	-	-	-	-	-	-	-	-	-	-	-	-	-	-	-
6cf659e1-b451-4e68-a641-774f63d37093	member	1	-	-	-	-	-	A0A2R8YEA7	-	-	-	-	-	-	-	-	-	-	Eukaryota	Chordata	Mammalia	Carnivora	Felidae	Lynx	Lynx canadensis	-	-	-	-	-	-	-	-	-	-	-	-	-	-	-	-
6cf659e1-b451-4e68-a641-774f63d37093	member	1	-	-	-	-	-	A0A2R8YEA7	-	-	-	-	-	-	-	-	-	-	Eukaryota	Chordata	Mammalia	Carnivora	Felidae	Lynx	Lynx pardinus	-	-	-	-	-	-	-	-	-	-	-	-	-	-	-	-
6cf659e1-b451-4e68-a641-774f63d37093	member	1	-	-	-	-	-	A0A2R8YEA7	-	-	-	-	-	-	-	-	-	-	Eukaryota	Chordata	Mammalia	Carnivora	Felidae	Panthera	Panthera pardus	-	-	-	-	-	-	-	-	-	-	-	-	-	-	-	-
6cf659e1-b451-4e68-a641-774f63d37093	member	1	-	-	-	-	-	A0A2R8YEA7	-	-	-	-	-	-	-	-	-	-	Eukaryota	Chordata	Mammalia	Carnivora	Felidae	Panthera	Panthera tigris	-	-	-	-	-	-	-	-	-	-	-	-	-	-	-	-
6cf659e1-b451-4e68-a641-774f63d37093	member	1	-	-	-	-	-	A0A2R8YEA7	-	-	-	-	-	-	-	-	-	-	Eukaryota	Chordata	Mammalia	Carnivora	Felidae	Puma	Puma concolor	-	-	-	-	-	-	-	-	-	-	-	-	-	-	-	-
6cf659e1-b451-4e68-a641-774f63d37093	member	1	-	-	-	-	-	A0A2R8YEA7	-	-	-	-	-	-	-	-	-	-	Eukaryota	Chordata	Mammalia	Carnivora	Herpestidae	Suricata	Suricata suricatta	-	-	-	-	-	-	-	-	-	-	-	-	-	-	-	-
6cf659e1-b451-4e68-a641-774f63d37093	member	1	-	-	-	-	-	A0A2R8YEA7	-	-	-	-	-	-	-	-	-	-	Eukaryota	Chordata	Mammalia	Carnivora	Mustelidae	Enhydra	Enhydra lutris	-	-	-	-	-	-	-	-	-	-	-	-	-	-	-	-
6cf659e1-b451-4e68-a641-774f63d37093	member	1	-	-	-	-	-	A0A2R8YEA7	-	-	-	-	-	-	-	-	-	-	Eukaryota	Chordata	Mammalia	Carnivora	Mustelidae	Gulo	Gulo gulo	-	-	-	-	-	-	-	-	-	-	-	-	-	-	-	-
6cf659e1-b451-4e68-a641-774f63d37093	member	1	-	-	-	-	-	A0A2R8YEA7	-	-	-	-	-	-	-	-	-	-	Eukaryota	Chordata	Mammalia	Carnivora	Mustelidae	Mustela	Mustela putorius	-	-	-	-	-	-	-	-	-	-	-	-	-	-	-	-
6cf659e1-b451-4e68-a641-774f63d37093	member	1	-	-	-	-	-	A0A2R8YEA7	-	-	-	-	-	-	-	-	-	-	Eukaryota	Chordata	Mammalia	Carnivora	Odobenidae	Odobenus	Odobenus rosmarus	-	-	-	-	-	-	-	-	-	-	-	-	-	-	-	-
6cf659e1-b451-4e68-a641-774f63d37093	member	1	-	-	-	-	-	A0A2R8YEA7	-	-	-	-	-	-	-	-	-	-	Eukaryota	Chordata	Mammalia	Carnivora	Otariidae	Callorhinus	Callorhinus ursinus	-	-	-	-	-	-	-	-	-	-	-	-	-	-	-	-
6cf659e1-b451-4e68-a641-774f63d37093	member	1	-	-	-	-	-	A0A2R8YEA7	-	-	-	-	-	-	-	-	-	-	Eukaryota	Chordata	Mammalia	Carnivora	Otariidae	Eumetopias	Eumetopias jubatus	-	-	-	-	-	-	-	-	-	-	-	-	-	-	-	-
6cf659e1-b451-4e68-a641-774f63d37093	member	1	-	-	-	-	-	A0A2R8YEA7	-	-	-	-	-	-	-	-	-	-	Eukaryota	Chordata	Mammalia	Carnivora	Otariidae	Zalophus	Zalophus californianus	-	-	-	-	-	-	-	-	-	-	-	-	-	-	-	-
6cf659e1-b451-4e68-a641-774f63d37093	member	1	-	-	-	-	-	A0A2R8YEA7	-	-	-	-	-	-	-	-	-	-	Eukaryota	Chordata	Mammalia	Carnivora	Phocidae	Leptonychotes	Leptonychotes weddellii	-	-	-	-	-	-	-	-	-	-	-	-	-	-	-	-
6cf659e1-b451-4e68-a641-774f63d37093	member	1	-	-	-	-	-	A0A2R8YEA7	-	-	-	-	-	-	-	-	-	-	Eukaryota	Chordata	Mammalia	Carnivora	Phocidae	Neomonachus	Neomonachus schauinslandi	-	-	-	-	-	-	-	-	-	-	-	-	-	-	-	-
6cf659e1-b451-4e68-a641-774f63d37093	member	1	-	-	-	-	-	A0A2R8YEA7	-	-	-	-	-	-	-	-	-	-	Eukaryota	Chordata	Mammalia	Carnivora	Phocidae	Phoca	Phoca vitulina	-	-	-	-	-	-	-	-	-	-	-	-	-	-	-	-
6cf659e1-b451-4e68-a641-774f63d37093	member	1	-	-	-	-	-	A0A2R8YEA7	-	-	-	-	-	-	-	-	-	-	Eukaryota	Chordata	Mammalia	Carnivora	Ursidae	Ailuropoda	Ailuropoda melanoleuca	-	-	-	-	-	-	-	-	-	-	-	-	-	-	-	-
6cf659e1-b451-4e68-a641-774f63d37093	member	1	-	-	-	-	-	A0A2R8YEA7	-	-	-	-	-	-	-	-	-	-	Eukaryota	Chordata	Mammalia	Carnivora	Ursidae	Ursus	Ursus arctos	-	-	-	-	-	-	-	-	-	-	-	-	-	-	-	-
6cf659e1-b451-4e68-a641-774f63d37093	member	1	-	-	-	-	-	A0A2R8YEA7	-	-	-	-	-	-	-	-	-	-	Eukaryota	Chordata	Mammalia	Carnivora	Ursidae	Ursus	Ursus maritimus	-	-	-	-	-	-	-	-	-	-	-	-	-	-	-	-
6cf659e1-b451-4e68-a641-774f63d37093	member	1	-	-	-	-	-	A0A2R8YEA7	-	-	-	-	-	-	-	-	-	-	Eukaryota	Chordata	Mammalia	Cetacea	Balaenidae	Eubalaena	Eubalaena glacialis	-	-	-	-	-	-	-	-	-	-	-	-	-	-	-	-
6cf659e1-b451-4e68-a641-774f63d37093	member	1	-	-	-	-	-	A0A2R8YEA7	-	-	-	-	-	-	-	-	-	-	Eukaryota	Chordata	Mammalia	Cetacea	Balaenopteridae	Balaenoptera	Balaenoptera acutorostrata	-	-	-	-	-	-	-	-	-	-	-	-	-	-	-	-
6cf659e1-b451-4e68-a641-774f63d37093	member	1	-	-	-	-	-	A0A2R8YEA7	-	-	-	-	-	-	-	-	-	-	Eukaryota	Chordata	Mammalia	Cetacea	Delphinidae	Globicephala	Globicephala melas	-	-	-	-	-	-	-	-	-	-	-	-	-	-	-	-
6cf659e1-b451-4e68-a641-774f63d37093	member	1	-	-	-	-	-	A0A2R8YEA7	-	-	-	-	-	-	-	-	-	-	Eukaryota	Chordata	Mammalia	Cetacea	Delphinidae	Lagenorhynchus	Lagenorhynchus acutus	-	-	-	-	-	-	-	-	-	-	-	-	-	-	-	-
6cf659e1-b451-4e68-a641-774f63d37093	member	1	-	-	-	-	-	A0A2R8YEA7	-	-	-	-	-	-	-	-	-	-	Eukaryota	Chordata	Mammalia	Cetacea	Delphinidae	Lagenorhynchus	Lagenorhynchus obliquidens	-	-	-	-	-	-	-	-	-	-	-	-	-	-	-	-
6cf659e1-b451-4e68-a641-774f63d37093	member	1	-	-	-	-	-	A0A2R8YEA7	-	-	-	-	-	-	-	-	-	-	Eukaryota	Chordata	Mammalia	Cetacea	Delphinidae	Orcinus	Orcinus orca	-	-	-	-	-	-	-	-	-	-	-	-	-	-	-	-
6cf659e1-b451-4e68-a641-774f63d37093	member	1	-	-	-	-	-	A0A2R8YEA7	-	-	-	-	-	-	-	-	-	-	Eukaryota	Chordata	Mammalia	Cetacea	Delphinidae	Sousa	Sousa chinensis	-	-	-	-	-	-	-	-	-	-	-	-	-	-	-	-
6cf659e1-b451-4e68-a641-774f63d37093	member	1	-	-	-	-	-	A0A2R8YEA7	-	-	-	-	-	-	-	-	-	-	Eukaryota	Chordata	Mammalia	Cetacea	Delphinidae	Stenella	Stenella coeruleoalba	-	-	-	-	-	-	-	-	-	-	-	-	-	-	-	-
6cf659e1-b451-4e68-a641-774f63d37093	member	1	-	-	-	-	-	A0A2R8YEA7	-	-	-	-	-	-	-	-	-	-	Eukaryota	Chordata	Mammalia	Cetacea	Delphinidae	Tursiops	Tursiops truncatus	-	-	-	-	-	-	-	-	-	-	-	-	-	-	-	-
6cf659e1-b451-4e68-a641-774f63d37093	member	1	-	-	-	-	-	A0A2R8YEA7	-	-	-	-	-	-	-	-	-	-	Eukaryota	Chordata	Mammalia	Cetacea	Lipotidae	Lipotes	Lipotes vexillifer	-	-	-	-	-	-	-	-	-	-	-	-	-	-	-	-
6cf659e1-b451-4e68-a641-774f63d37093	member	1	-	-	-	-	-	A0A2R8YEA7	-	-	-	-	-	-	-	-	-	-	Eukaryota	Chordata	Mammalia	Cetacea	Monodontidae	Delphinapterus	Delphinapterus leucas	-	-	-	-	-	-	-	-	-	-	-	-	-	-	-	-
6cf659e1-b451-4e68-a641-774f63d37093	member	1	-	-	-	-	-	A0A2R8YEA7	-	-	-	-	-	-	-	-	-	-	Eukaryota	Chordata	Mammalia	Cetacea	Monodontidae	Monodon	Monodon monoceros	-	-	-	-	-	-	-	-	-	-	-	-	-	-	-	-
6cf659e1-b451-4e68-a641-774f63d37093	member	1	-	-	-	-	-	A0A2R8YEA7	-	-	-	-	-	-	-	-	-	-	Eukaryota	Chordata	Mammalia	Cetacea	Phocoenidae	Neophocaena	Neophocaena asiaeorientalis	-	-	-	-	-	-	-	-	-	-	-	-	-	-	-	-
6cf659e1-b451-4e68-a641-774f63d37093	member	1	-	-	-	-	-	A0A2R8YEA7	-	-	-	-	-	-	-	-	-	-	Eukaryota	Chordata	Mammalia	Cetacea	Physeteridae	Physeter	Physeter catodon	-	-	-	-	-	-	-	-	-	-	-	-	-	-	-	-
6cf659e1-b451-4e68-a641-774f63d37093	member	1	-	-	-	-	-	A0A2R8YEA7	-	-	-	-	-	-	-	-	-	-	Eukaryota	Chordata	Mammalia	Chiroptera	Hipposideridae	Hipposideros	Hipposideros armiger	-	-	-	-	-	-	-	-	-	-	-	-	-	-	-	-
6cf659e1-b451-4e68-a641-774f63d37093	member	1	-	-	-	-	-	A0A2R8YEA7	-	-	-	-	-	-	-	-	-	-	Eukaryota	Chordata	Mammalia	Chiroptera	Phyllostomidae	Desmodus	Desmodus rotundus	-	-	-	-	-	-	-	-	-	-	-	-	-	-	-	-
6cf659e1-b451-4e68-a641-774f63d37093	member	1	-	-	-	-	-	A0A2R8YEA7	-	-	-	-	-	-	-	-	-	-	Eukaryota	Chordata	Mammalia	Chiroptera	Phyllostomidae	Phyllostomus	Phyllostomus discolor	-	-	-	-	-	-	-	-	-	-	-	-	-	-	-	-
6cf659e1-b451-4e68-a641-774f63d37093	member	1	-	-	-	-	-	A0A2R8YEA7	-	-	-	-	-	-	-	-	-	-	Eukaryota	Chordata	Mammalia	Chiroptera	Pteropodidae	Pteropus	Pteropus alecto	-	-	-	-	-	-	-	-	-	-	-	-	-	-	-	-
6cf659e1-b451-4e68-a641-774f63d37093	member	1	-	-	-	-	-	A0A2R8YEA7	-	-	-	-	-	-	-	-	-	-	Eukaryota	Chordata	Mammalia	Chiroptera	Pteropodidae	Pteropus	Pteropus vampyrus	-	-	-	-	-	-	-	-	-	-	-	-	-	-	-	-
6cf659e1-b451-4e68-a641-774f63d37093	member	1	-	-	-	-	-	A0A2R8YEA7	-	-	-	-	-	-	-	-	-	-	Eukaryota	Chordata	Mammalia	Chiroptera	Pteropodidae	Rousettus	Rousettus aegyptiacus	-	-	-	-	-	-	-	-	-	-	-	-	-	-	-	-
6cf659e1-b451-4e68-a641-774f63d37093	member	1	-	-	-	-	-	A0A2R8YEA7	-	-	-	-	-	-	-	-	-	-	Eukaryota	Chordata	Mammalia	Chiroptera	Rhinolophidae	Rhinolophus	Rhinolophus macrotis	-	-	-	-	-	-	-	-	-	-	-	-	-	-	-	-
6cf659e1-b451-4e68-a641-774f63d37093	member	1	-	-	-	-	-	A0A2R8YEA7	-	-	-	-	-	-	-	-	-	-	Eukaryota	Chordata	Mammalia	Chiroptera	Rhinolophidae	Rhinolophus	Rhinolophus pusillus	-	-	-	-	-	-	-	-	-	-	-	-	-	-	-	-
6cf659e1-b451-4e68-a641-774f63d37093	member	1	-	-	-	-	-	A0A2R8YEA7	-	-	-	-	-	-	-	-	-	-	Eukaryota	Chordata	Mammalia	Chiroptera	Rhinolophidae	Rhinolophus	Rhinolophus sinicus	-	-	-	-	-	-	-	-	-	-	-	-	-	-	-	-
6cf659e1-b451-4e68-a641-774f63d37093	member	1	-	-	-	-	-	A0A2R8YEA7	-	-	-	-	-	-	-	-	-	-	Eukaryota	Chordata	Mammalia	Chiroptera	Vespertilionidae	Eptesicus	Eptesicus fuscus	-	-	-	-	-	-	-	-	-	-	-	-	-	-	-	-
6cf659e1-b451-4e68-a641-774f63d37093	member	1	-	-	-	-	-	A0A2R8YEA7	-	-	-	-	-	-	-	-	-	-	Eukaryota	Chordata	Mammalia	Chiroptera	Vespertilionidae	Miniopterus	Miniopterus natalensis	-	-	-	-	-	-	-	-	-	-	-	-	-	-	-	-
6cf659e1-b451-4e68-a641-774f63d37093	member	1	-	-	-	-	-	A0A2R8YEA7	-	-	-	-	-	-	-	-	-	-	Eukaryota	Chordata	Mammalia	Chiroptera	Vespertilionidae	Miniopterus	Miniopterus schreibersii	-	-	-	-	-	-	-	-	-	-	-	-	-	-	-	-
6cf659e1-b451-4e68-a641-774f63d37093	member	1	-	-	-	-	-	A0A2R8YEA7	-	-	-	-	-	-	-	-	-	-	Eukaryota	Chordata	Mammalia	Chiroptera	Vespertilionidae	Myotis	Myotis brandtii	-	-	-	-	-	-	-	-	-	-	-	-	-	-	-	-
6cf659e1-b451-4e68-a641-774f63d37093	member	1	-	-	-	-	-	A0A2R8YEA7	-	-	-	-	-	-	-	-	-	-	Eukaryota	Chordata	Mammalia	Chiroptera	Vespertilionidae	Myotis	Myotis davidii	-	-	-	-	-	-	-	-	-	-	-	-	-	-	-	-
6cf659e1-b451-4e68-a641-774f63d37093	member	1	-	-	-	-	-	A0A2R8YEA7	-	-	-	-	-	-	-	-	-	-	Eukaryota	Chordata	Mammalia	Chiroptera	Vespertilionidae	Myotis	Myotis laniger	-	-	-	-	-	-	-	-	-	-	-	-	-	-	-	-
6cf659e1-b451-4e68-a641-774f63d37093	member	1	-	-	-	-	-	A0A2R8YEA7	-	-	-	-	-	-	-	-	-	-	Eukaryota	Chordata	Mammalia	Chiroptera	Vespertilionidae	Myotis	Myotis lucifugus	-	-	-	-	-	-	-	-	-	-	-	-	-	-	-	-
6cf659e1-b451-4e68-a641-774f63d37093	member	1	-	-	-	-	-	A0A2R8YEA7	-	-	-	-	-	-	-	-	-	-	Eukaryota	Chordata	Mammalia	Chiroptera	Vespertilionidae	Tylonycteris	Tylonycteris pachypus	-	-	-	-	-	-	-	-	-	-	-	-	-	-	-	-
6cf659e1-b451-4e68-a641-774f63d37093	member	1	-	-	-	-	-	A0A2R8YEA7	-	-	-	-	-	-	-	-	-	-	Eukaryota	Chordata	Mammalia	Cingulata	Dasypodidae	Dasypus	Dasypus novemcinctus	-	-	-	-	-	-	-	-	-	-	-	-	-	-	-	-
6cf659e1-b451-4e68-a641-774f63d37093	member	1	-	-	-	-	-	A0A2R8YEA7	-	-	-	-	-	-	-	-	-	-	Eukaryota	Chordata	Mammalia	Dasyuromorphia	Dasyuridae	Sarcophilus	Sarcophilus harrisii	-	-	-	-	-	-	-	-	-	-	-	-	-	-	-	-
6cf659e1-b451-4e68-a641-774f63d37093	member	1	-	-	-	-	-	A0A2R8YEA7	-	-	-	-	-	-	-	-	-	-	Eukaryota	Chordata	Mammalia	Dermoptera	Cynocephalidae	Galeopterus	Galeopterus variegatus	-	-	-	-	-	-	-	-	-	-	-	-	-	-	-	-
6cf659e1-b451-4e68-a641-774f63d37093	member	1	-	-	-	-	-	A0A2R8YEA7	-	-	-	-	-	-	-	-	-	-	Eukaryota	Chordata	Mammalia	Didelphimorphia	Didelphidae	Didelphis	Didelphis virginiana	-	-	-	-	-	-	-	-	-	-	-	-	-	-	-	-
6cf659e1-b451-4e68-a641-774f63d37093	member	1	-	-	-	-	-	A0A2R8YEA7	-	-	-	-	-	-	-	-	-	-	Eukaryota	Chordata	Mammalia	Didelphimorphia	Didelphidae	Monodelphis	Monodelphis domestica	-	-	-	-	-	-	-	-	-	-	-	-	-	-	-	-
6cf659e1-b451-4e68-a641-774f63d37093	member	1	-	-	-	-	-	A0A2R8YEA7	-	-	-	-	-	-	-	-	-	-	Eukaryota	Chordata	Mammalia	Diprotodontia	Phalangeridae	Trichosurus	Trichosurus vulpecula	-	-	-	-	-	-	-	-	-	-	-	-	-	-	-	-
6cf659e1-b451-4e68-a641-774f63d37093	member	1	-	-	-	-	-	A0A2R8YEA7	-	-	-	-	-	-	-	-	-	-	Eukaryota	Chordata	Mammalia	Diprotodontia	Phascolarctidae	Phascolarctos	Phascolarctos cinereus	-	-	-	-	-	-	-	-	-	-	-	-	-	-	-	-
6cf659e1-b451-4e68-a641-774f63d37093	member	1	-	-	-	-	-	A0A2R8YEA7	-	-	-	-	-	-	-	-	-	-	Eukaryota	Chordata	Mammalia	Diprotodontia	Vombatidae	Vombatus	Vombatus ursinus	-	-	-	-	-	-	-	-	-	-	-	-	-	-	-	-
6cf659e1-b451-4e68-a641-774f63d37093	member	1	-	-	-	-	-	A0A2R8YEA7	-	-	-	-	-	-	-	-	-	-	Eukaryota	Chordata	Mammalia	Eulipotyphla	Erinaceidae	Erinaceus	Erinaceus europaeus	-	-	-	-	-	-	-	-	-	-	-	-	-	-	-	-
6cf659e1-b451-4e68-a641-774f63d37093	member	1	-	-	-	-	-	A0A2R8YEA7	-	-	-	-	-	-	-	-	-	-	Eukaryota	Chordata	Mammalia	Eulipotyphla	Soricidae	Sorex	Sorex araneus	-	-	-	-	-	-	-	-	-	-	-	-	-	-	-	-
6cf659e1-b451-4e68-a641-774f63d37093	member	1	-	-	-	-	-	A0A2R8YEA7	-	-	-	-	-	-	-	-	-	-	Eukaryota	Chordata	Mammalia	Eulipotyphla	Talpidae	Condylura	Condylura cristata	-	-	-	-	-	-	-	-	-	-	-	-	-	-	-	-
6cf659e1-b451-4e68-a641-774f63d37093	member	1	-	-	-	-	-	A0A2R8YEA7	-	-	-	-	-	-	-	-	-	-	Eukaryota	Chordata	Mammalia	Lagomorpha	Leporidae	Oryctolagus	Oryctolagus cuniculus	-	-	-	-	-	-	-	-	-	-	-	-	-	-	-	-
6cf659e1-b451-4e68-a641-774f63d37093	member	1	-	-	-	-	-	A0A2R8YEA7	-	-	-	-	-	-	-	-	-	-	Eukaryota	Chordata	Mammalia	Lagomorpha	Ochotonidae	Ochotona	Ochotona princeps	-	-	-	-	-	-	-	-	-	-	-	-	-	-	-	-
6cf659e1-b451-4e68-a641-774f63d37093	member	1	-	-	-	-	-	A0A2R8YEA7	-	-	-	-	-	-	-	-	-	-	Eukaryota	Chordata	Mammalia	Monotremata	Ornithorhynchidae	Ornithorhynchus	Ornithorhynchus anatinus	-	-	-	-	-	-	-	-	-	-	-	-	-	-	-	-
6cf659e1-b451-4e68-a641-774f63d37093	member	1	-	-	-	-	-	A0A2R8YEA7	-	-	-	-	-	-	-	-	-	-	Eukaryota	Chordata	Mammalia	Perissodactyla	Equidae	Equus	Equus asinus	-	-	-	-	-	-	-	-	-	-	-	-	-	-	-	-
6cf659e1-b451-4e68-a641-774f63d37093	member	1	-	-	-	-	-	A0A2R8YEA7	-	-	-	-	-	-	-	-	-	-	Eukaryota	Chordata	Mammalia	Perissodactyla	Equidae	Equus	Equus caballus	-	-	-	-	-	-	-	-	-	-	-	-	-	-	-	-
6cf659e1-b451-4e68-a641-774f63d37093	member	1	-	-	-	-	-	A0A2R8YEA7	-	-	-	-	-	-	-	-	-	-	Eukaryota	Chordata	Mammalia	Perissodactyla	Equidae	Equus	Equus przewalskii	-	-	-	-	-	-	-	-	-	-	-	-	-	-	-	-
6cf659e1-b451-4e68-a641-774f63d37093	member	1	-	-	-	-	-	A0A2R8YEA7	-	-	-	-	-	-	-	-	-	-	Eukaryota	Chordata	Mammalia	Perissodactyla	Rhinocerotidae	Ceratotherium	Ceratotherium simum	-	-	-	-	-	-	-	-	-	-	-	-	-	-	-	-
6cf659e1-b451-4e68-a641-774f63d37093	member	1	-	-	-	-	-	A0A2R8YEA7	-	-	-	-	-	-	-	-	-	-	Eukaryota	Chordata	Mammalia	Pholidota	Manidae	Manis	Manis javanica	-	-	-	-	-	-	-	-	-	-	-	-	-	-	-	-
6cf659e1-b451-4e68-a641-774f63d37093	member	1	-	-	-	-	-	A0A2R8YEA7	-	-	-	-	-	-	-	-	-	-	Eukaryota	Chordata	Mammalia	Primates	Aotidae	Aotus	Aotus nancymaae	-	-	-	-	-	-	-	-	-	-	-	-	-	-	-	-
6cf659e1-b451-4e68-a641-774f63d37093	member	1	-	-	-	-	-	A0A2R8YEA7	-	-	-	-	-	-	-	-	-	-	Eukaryota	Chordata	Mammalia	Primates	Cebidae	Callithrix	Callithrix jacchus	-	-	-	-	-	-	-	-	-	-	-	-	-	-	-	-
6cf659e1-b451-4e68-a641-774f63d37093	member	1	-	-	-	-	-	A0A2R8YEA7	-	-	-	-	-	-	-	-	-	-	Eukaryota	Chordata	Mammalia	Primates	Cebidae	Cebus	Cebus capucinus	-	-	-	-	-	-	-	-	-	-	-	-	-	-	-	-
6cf659e1-b451-4e68-a641-774f63d37093	member	1	-	-	-	-	-	A0A2R8YEA7	-	-	-	-	-	-	-	-	-	-	Eukaryota	Chordata	Mammalia	Primates	Cebidae	Saimiri	Saimiri boliviensis	-	-	-	-	-	-	-	-	-	-	-	-	-	-	-	-
6cf659e1-b451-4e68-a641-774f63d37093	member	1	-	-	-	-	-	A0A2R8YEA7	-	-	-	-	-	-	-	-	-	-	Eukaryota	Chordata	Mammalia	Primates	Cercopithecidae	Cercocebus	Cercocebus atys	-	-	-	-	-	-	-	-	-	-	-	-	-	-	-	-
6cf659e1-b451-4e68-a641-774f63d37093	member	1	-	-	-	-	-	A0A2R8YEA7	-	-	-	-	-	-	-	-	-	-	Eukaryota	Chordata	Mammalia	Primates	Cercopithecidae	Chlorocebus	Chlorocebus aethiops	-	-	-	-	-	-	-	-	-	-	-	-	-	-	-	-
6cf659e1-b451-4e68-a641-774f63d37093	member	1	-	-	-	-	-	A0A2R8YEA7	-	-	-	-	-	-	-	-	-	-	Eukaryota	Chordata	Mammalia	Primates	Cercopithecidae	Chlorocebus	Chlorocebus sabaeus	-	-	-	-	-	-	-	-	-	-	-	-	-	-	-	-
6cf659e1-b451-4e68-a641-774f63d37093	member	1	-	-	-	-	-	A0A2R8YEA7	-	-	-	-	-	-	-	-	-	-	Eukaryota	Chordata	Mammalia	Primates	Cercopithecidae	Colobus	Colobus angolensis	-	-	-	-	-	-	-	-	-	-	-	-	-	-	-	-
6cf659e1-b451-4e68-a641-774f63d37093	member	1	-	-	-	-	-	A0A2R8YEA7	-	-	-	-	-	-	-	-	-	-	Eukaryota	Chordata	Mammalia	Primates	Cercopithecidae	Macaca	Macaca fascicularis	-	-	-	-	-	-	-	-	-	-	-	-	-	-	-	-
6cf659e1-b451-4e68-a641-774f63d37093	member	1	-	-	-	-	-	A0A2R8YEA7	-	-	-	-	-	-	-	-	-	-	Eukaryota	Chordata	Mammalia	Primates	Cercopithecidae	Macaca	Macaca mulatta	-	-	-	-	-	-	-	-	-	-	-	-	-	-	-	-
6cf659e1-b451-4e68-a641-774f63d37093	member	1	-	-	-	-	-	A0A2R8YEA7	-	-	-	-	-	-	-	-	-	-	Eukaryota	Chordata	Mammalia	Primates	Cercopithecidae	Macaca	Macaca nemestrina	-	-	-	-	-	-	-	-	-	-	-	-	-	-	-	-
6cf659e1-b451-4e68-a641-774f63d37093	member	1	-	-	-	-	-	A0A2R8YEA7	-	-	-	-	-	-	-	-	-	-	Eukaryota	Chordata	Mammalia	Primates	Cercopithecidae	Mandrillus	Mandrillus leucophaeus	-	-	-	-	-	-	-	-	-	-	-	-	-	-	-	-
6cf659e1-b451-4e68-a641-774f63d37093	member	1	-	-	-	-	-	A0A2R8YEA7	-	-	-	-	-	-	-	-	-	-	Eukaryota	Chordata	Mammalia	Primates	Cercopithecidae	Papio	Papio anubis	-	-	-	-	-	-	-	-	-	-	-	-	-	-	-	-
6cf659e1-b451-4e68-a641-774f63d37093	member	1	-	-	-	-	-	A0A2R8YEA7	-	-	-	-	-	-	-	-	-	-	Eukaryota	Chordata	Mammalia	Primates	Cercopithecidae	Piliocolobus	Piliocolobus tephrosceles	-	-	-	-	-	-	-	-	-	-	-	-	-	-	-	-
6cf659e1-b451-4e68-a641-774f63d37093	member	1	-	-	-	-	-	A0A2R8YEA7	-	-	-	-	-	-	-	-	-	-	Eukaryota	Chordata	Mammalia	Primates	Cercopithecidae	Rhinopithecus	Rhinopithecus bieti	-	-	-	-	-	-	-	-	-	-	-	-	-	-	-	-
6cf659e1-b451-4e68-a641-774f63d37093	member	1	-	-	-	-	-	A0A2R8YEA7	-	-	-	-	-	-	-	-	-	-	Eukaryota	Chordata	Mammalia	Primates	Cercopithecidae	Rhinopithecus	Rhinopithecus roxellana	-	-	-	-	-	-	-	-	-	-	-	-	-	-	-	-
6cf659e1-b451-4e68-a641-774f63d37093	member	1	-	-	-	-	-	A0A2R8YEA7	-	-	-	-	-	-	-	-	-	-	Eukaryota	Chordata	Mammalia	Primates	Cercopithecidae	Theropithecus	Theropithecus gelada	-	-	-	-	-	-	-	-	-	-	-	-	-	-	-	-
6cf659e1-b451-4e68-a641-774f63d37093	member	1	-	-	-	-	-	A0A2R8YEA7	-	-	-	-	-	-	-	-	-	-	Eukaryota	Chordata	Mammalia	Primates	Cheirogaleidae	Microcebus	Microcebus murinus	-	-	-	-	-	-	-	-	-	-	-	-	-	-	-	-
6cf659e1-b451-4e68-a641-774f63d37093	member	1	-	-	-	-	-	A0A2R8YEA7	-	-	-	-	-	-	-	-	-	-	Eukaryota	Chordata	Mammalia	Primates	Galagidae	Otolemur	Otolemur garnettii	-	-	-	-	-	-	-	-	-	-	-	-	-	-	-	-
6cf659e1-b451-4e68-a641-774f63d37093	member	1	-	-	-	-	-	A0A2R8YEA7	-	-	-	-	-	-	-	-	-	-	Eukaryota	Chordata	Mammalia	Primates	Hominidae	Gorilla	Gorilla gorilla	-	-	-	-	-	-	-	-	-	-	-	-	-	-	-	-
6cf659e1-b451-4e68-a641-774f63d37093	member	1	-	-	-	-	-	A0A2R8YEA7	-	-	-	-	-	-	-	-	-	-	Eukaryota	Chordata	Mammalia	Primates	Hominidae	Homo	Homo sapiens	-	-	-	-	-	-	-	-	-	-	-	-	-	-	-	-
6cf659e1-b451-4e68-a641-774f63d37093	member	1	-	-	-	-	-	A0A2R8YEA7	-	-	-	-	-	-	-	-	-	-	Eukaryota	Chordata	Mammalia	Primates	Hominidae	Pan	Pan paniscus	-	-	-	-	-	-	-	-	-	-	-	-	-	-	-	-
6cf659e1-b451-4e68-a641-774f63d37093	member	1	-	-	-	-	-	A0A2R8YEA7	-	-	-	-	-	-	-	-	-	-	Eukaryota	Chordata	Mammalia	Primates	Hominidae	Pan	Pan troglodytes	-	-	-	-	-	-	-	-	-	-	-	-	-	-	-	-
6cf659e1-b451-4e68-a641-774f63d37093	member	1	-	-	-	-	-	A0A2R8YEA7	-	-	-	-	-	-	-	-	-	-	Eukaryota	Chordata	Mammalia	Primates	Hominidae	Pongo	Pongo abelii	-	-	-	-	-	-	-	-	-	-	-	-	-	-	-	-
6cf659e1-b451-4e68-a641-774f63d37093	member	1	-	-	-	-	-	A0A2R8YEA7	-	-	-	-	-	-	-	-	-	-	Eukaryota	Chordata	Mammalia	Primates	Hylobatidae	Nomascus	Nomascus leucogenys	-	-	-	-	-	-	-	-	-	-	-	-	-	-	-	-
6cf659e1-b451-4e68-a641-774f63d37093	member	1	-	-	-	-	-	A0A2R8YEA7	-	-	-	-	-	-	-	-	-	-	Eukaryota	Chordata	Mammalia	Primates	Indriidae	Propithecus	Propithecus coquereli	-	-	-	-	-	-	-	-	-	-	-	-	-	-	-	-
6cf659e1-b451-4e68-a641-774f63d37093	member	1	-	-	-	-	-	A0A2R8YEA7	-	-	-	-	-	-	-	-	-	-	Eukaryota	Chordata	Mammalia	Primates	Tarsiidae	Carlito	Carlito syrichta	-	-	-	-	-	-	-	-	-	-	-	-	-	-	-	-
6cf659e1-b451-4e68-a641-774f63d37093	member	1	-	-	-	-	-	A0A2R8YEA7	-	-	-	-	-	-	-	-	-	-	Eukaryota	Chordata	Mammalia	Proboscidea	Elephantidae	Loxodonta	Loxodonta africana	-	-	-	-	-	-	-	-	-	-	-	-	-	-	-	-
6cf659e1-b451-4e68-a641-774f63d37093	member	1	-	-	-	-	-	A0A2R8YEA7	-	-	-	-	-	-	-	-	-	-	Eukaryota	Chordata	Mammalia	Rodentia	Bathyergidae	Fukomys	Fukomys damarensis	-	-	-	-	-	-	-	-	-	-	-	-	-	-	-	-
6cf659e1-b451-4e68-a641-774f63d37093	member	1	-	-	-	-	-	A0A2R8YEA7	-	-	-	-	-	-	-	-	-	-	Eukaryota	Chordata	Mammalia	Rodentia	Bathyergidae	Heterocephalus	Heterocephalus glaber	-	-	-	-	-	-	-	-	-	-	-	-	-	-	-	-
6cf659e1-b451-4e68-a641-774f63d37093	member	1	-	-	-	-	-	A0A2R8YEA7	-	-	-	-	-	-	-	-	-	-	Eukaryota	Chordata	Mammalia	Rodentia	Castoridae	Castor	Castor canadensis	-	-	-	-	-	-	-	-	-	-	-	-	-	-	-	-
6cf659e1-b451-4e68-a641-774f63d37093	member	1	-	-	-	-	-	A0A2R8YEA7	-	-	-	-	-	-	-	-	-	-	Eukaryota	Chordata	Mammalia	Rodentia	Castoridae	Castor	Castor fiber	-	-	-	-	-	-	-	-	-	-	-	-	-	-	-	-
6cf659e1-b451-4e68-a641-774f63d37093	member	1	-	-	-	-	-	A0A2R8YEA7	-	-	-	-	-	-	-	-	-	-	Eukaryota	Chordata	Mammalia	Rodentia	Caviidae	Cavia	Cavia porcellus	-	-	-	-	-	-	-	-	-	-	-	-	-	-	-	-
6cf659e1-b451-4e68-a641-774f63d37093	member	1	-	-	-	-	-	A0A2R8YEA7	-	-	-	-	-	-	-	-	-	-	Eukaryota	Chordata	Mammalia	Rodentia	Chinchillidae	Chinchilla	Chinchilla lanigera	-	-	-	-	-	-	-	-	-	-	-	-	-	-	-	-
6cf659e1-b451-4e68-a641-774f63d37093	member	1	-	-	-	-	-	A0A2R8YEA7	-	-	-	-	-	-	-	-	-	-	Eukaryota	Chordata	Mammalia	Rodentia	Cricetidae	Cricetulus	Cricetulus griseus	-	-	-	-	-	-	-	-	-	-	-	-	-	-	-	-
6cf659e1-b451-4e68-a641-774f63d37093	member	1	-	-	-	-	-	A0A2R8YEA7	-	-	-	-	-	-	-	-	-	-	Eukaryota	Chordata	Mammalia	Rodentia	Cricetidae	Mesocricetus	Mesocricetus auratus	-	-	-	-	-	-	-	-	-	-	-	-	-	-	-	-
6cf659e1-b451-4e68-a641-774f63d37093	member	1	-	-	-	-	-	A0A2R8YEA7	-	-	-	-	-	-	-	-	-	-	Eukaryota	Chordata	Mammalia	Rodentia	Cricetidae	Microtus	Microtus ochrogaster	-	-	-	-	-	-	-	-	-	-	-	-	-	-	-	-
6cf659e1-b451-4e68-a641-774f63d37093	member	1	-	-	-	-	-	A0A2R8YEA7	-	-	-	-	-	-	-	-	-	-	Eukaryota	Chordata	Mammalia	Rodentia	Cricetidae	Neotoma	Neotoma lepida	-	-	-	-	-	-	-	-	-	-	-	-	-	-	-	-
6cf659e1-b451-4e68-a641-774f63d37093	member	1	-	-	-	-	-	A0A2R8YEA7	-	-	-	-	-	-	-	-	-	-	Eukaryota	Chordata	Mammalia	Rodentia	Cricetidae	Peromyscus	Peromyscus leucopus	-	-	-	-	-	-	-	-	-	-	-	-	-	-	-	-
6cf659e1-b451-4e68-a641-774f63d37093	member	1	-	-	-	-	-	A0A2R8YEA7	-	-	-	-	-	-	-	-	-	-	Eukaryota	Chordata	Mammalia	Rodentia	Cricetidae	Peromyscus	Peromyscus maniculatus	-	-	-	-	-	-	-	-	-	-	-	-	-	-	-	-
6cf659e1-b451-4e68-a641-774f63d37093	member	1	-	-	-	-	-	A0A2R8YEA7	-	-	-	-	-	-	-	-	-	-	Eukaryota	Chordata	Mammalia	Rodentia	Cricetidae	Sigmodon	Sigmodon hispidus	-	-	-	-	-	-	-	-	-	-	-	-	-	-	-	-
6cf659e1-b451-4e68-a641-774f63d37093	member	1	-	-	-	-	-	A0A2R8YEA7	-	-	-	-	-	-	-	-	-	-	Eukaryota	Chordata	Mammalia	Rodentia	Dipodidae	Jaculus	Jaculus jaculus	-	-	-	-	-	-	-	-	-	-	-	-	-	-	-	-
6cf659e1-b451-4e68-a641-774f63d37093	member	1	-	-	-	-	-	A0A2R8YEA7	-	-	-	-	-	-	-	-	-	-	Eukaryota	Chordata	Mammalia	Rodentia	Heteromyidae	Dipodomys	Dipodomys ordii	-	-	-	-	-	-	-	-	-	-	-	-	-	-	-	-
6cf659e1-b451-4e68-a641-774f63d37093	member	1	-	-	-	-	-	A0A2R8YEA7	-	-	-	-	-	-	-	-	-	-	Eukaryota	Chordata	Mammalia	Rodentia	Muridae	Apodemus	Apodemus speciosus	-	-	-	-	-	-	-	-	-	-	-	-	-	-	-	-
6cf659e1-b451-4e68-a641-774f63d37093	member	1	-	-	-	-	-	A0A2R8YEA7	-	-	-	-	-	-	-	-	-	-	Eukaryota	Chordata	Mammalia	Rodentia	Muridae	Arvicanthis	Arvicanthis ansorgei	-	-	-	-	-	-	-	-	-	-	-	-	-	-	-	-
6cf659e1-b451-4e68-a641-774f63d37093	member	1	-	-	-	-	-	A0A2R8YEA7	-	-	-	-	-	-	-	-	-	-	Eukaryota	Chordata	Mammalia	Rodentia	Muridae	Grammomys	Grammomys surdaster	-	-	-	-	-	-	-	-	-	-	-	-	-	-	-	-
6cf659e1-b451-4e68-a641-774f63d37093	member	1	-	-	-	-	-	A0A2R8YEA7	-	-	-	-	-	-	-	-	-	-	Eukaryota	Chordata	Mammalia	Rodentia	Muridae	Meriones	Meriones unguiculatus	-	-	-	-	-	-	-	-	-	-	-	-	-	-	-	-
6cf659e1-b451-4e68-a641-774f63d37093	member	1	-	-	-	-	-	A0A2R8YEA7	-	-	-	-	-	-	-	-	-	-	Eukaryota	Chordata	Mammalia	Rodentia	Muridae	Mus	Mus caroli	-	-	-	-	-	-	-	-	-	-	-	-	-	-	-	-
6cf659e1-b451-4e68-a641-774f63d37093	member	1	-	-	-	-	-	A0A2R8YEA7	-	-	-	-	-	-	-	-	-	-	Eukaryota	Chordata	Mammalia	Rodentia	Muridae	Mus	Mus musculus	-	-	-	-	-	-	-	-	-	-	-	-	-	-	-	-
6cf659e1-b451-4e68-a641-774f63d37093	member	1	-	-	-	-	-	A0A2R8YEA7	-	-	-	-	-	-	-	-	-	-	Eukaryota	Chordata	Mammalia	Rodentia	Muridae	Mus	Mus pahari	-	-	-	-	-	-	-	-	-	-	-	-	-	-	-	-
6cf659e1-b451-4e68-a641-774f63d37093	member	1	-	-	-	-	-	A0A2R8YEA7	-	-	-	-	-	-	-	-	-	-	Eukaryota	Chordata	Mammalia	Rodentia	Muridae	Notomys	Notomys alexis	-	-	-	-	-	-	-	-	-	-	-	-	-	-	-	-
6cf659e1-b451-4e68-a641-774f63d37093	member	1	-	-	-	-	-	A0A2R8YEA7	-	-	-	-	-	-	-	-	-	-	Eukaryota	Chordata	Mammalia	Rodentia	Muridae	Rattus	Rattus norvegicus	-	-	-	-	-	-	-	-	-	-	-	-	-	-	-	-
6cf659e1-b451-4e68-a641-774f63d37093	member	1	-	-	-	-	-	A0A2R8YEA7	-	-	-	-	-	-	-	-	-	-	Eukaryota	Chordata	Mammalia	Rodentia	Muridae	Rattus	Rattus rattus	-	-	-	-	-	-	-	-	-	-	-	-	-	-	-	-
6cf659e1-b451-4e68-a641-774f63d37093	member	1	-	-	-	-	-	A0A2R8YEA7	-	-	-	-	-	-	-	-	-	-	Eukaryota	Chordata	Mammalia	Rodentia	Muridae	Tokudaia	Tokudaia muenninki	-	-	-	-	-	-	-	-	-	-	-	-	-	-	-	-
6cf659e1-b451-4e68-a641-774f63d37093	member	1	-	-	-	-	-	A0A2R8YEA7	-	-	-	-	-	-	-	-	-	-	Eukaryota	Chordata	Mammalia	Rodentia	Octodontidae	Octodon	Octodon degus	-	-	-	-	-	-	-	-	-	-	-	-	-	-	-	-
6cf659e1-b451-4e68-a641-774f63d37093	member	1	-	-	-	-	-	A0A2R8YEA7	-	-	-	-	-	-	-	-	-	-	Eukaryota	Chordata	Mammalia	Rodentia	Sciuridae	Ictidomys	Ictidomys tridecemlineatus	-	-	-	-	-	-	-	-	-	-	-	-	-	-	-	-
6cf659e1-b451-4e68-a641-774f63d37093	member	1	-	-	-	-	-	A0A2R8YEA7	-	-	-	-	-	-	-	-	-	-	Eukaryota	Chordata	Mammalia	Rodentia	Sciuridae	Marmota	Marmota flaviventris	-	-	-	-	-	-	-	-	-	-	-	-	-	-	-	-
6cf659e1-b451-4e68-a641-774f63d37093	member	1	-	-	-	-	-	A0A2R8YEA7	-	-	-	-	-	-	-	-	-	-	Eukaryota	Chordata	Mammalia	Rodentia	Sciuridae	Marmota	Marmota marmota	-	-	-	-	-	-	-	-	-	-	-	-	-	-	-	-
6cf659e1-b451-4e68-a641-774f63d37093	member	1	-	-	-	-	-	A0A2R8YEA7	-	-	-	-	-	-	-	-	-	-	Eukaryota	Chordata	Mammalia	Rodentia	Sciuridae	Marmota	Marmota monax	-	-	-	-	-	-	-	-	-	-	-	-	-	-	-	-
6cf659e1-b451-4e68-a641-774f63d37093	member	1	-	-	-	-	-	A0A2R8YEA7	-	-	-	-	-	-	-	-	-	-	Eukaryota	Chordata	Mammalia	Rodentia	Sciuridae	Spermophilus	Spermophilus citellus	-	-	-	-	-	-	-	-	-	-	-	-	-	-	-	-
6cf659e1-b451-4e68-a641-774f63d37093	member	1	-	-	-	-	-	A0A2R8YEA7	-	-	-	-	-	-	-	-	-	-	Eukaryota	Chordata	Mammalia	Rodentia	Spalacidae	Nannospalax	Nannospalax galili	-	-	-	-	-	-	-	-	-	-	-	-	-	-	-	-
6cf659e1-b451-4e68-a641-774f63d37093	member	1	-	-	-	-	-	A0A2R8YEA7	-	-	-	-	-	-	-	-	-	-	Eukaryota	Chordata	Mammalia	Scandentia	Tupaiidae	Tupaia	Tupaia belangeri	-	-	-	-	-	-	-	-	-	-	-	-	-	-	-	-
6cf659e1-b451-4e68-a641-774f63d37093	member	1	-	-	-	-	-	A0A2R8YEA7	-	-	-	-	-	-	-	-	-	-	Eukaryota	Chordata	Mammalia	Scandentia	Tupaiidae	Tupaia	Tupaia chinensis	-	-	-	-	-	-	-	-	-	-	-	-	-	-	-	-
6cf659e1-b451-4e68-a641-774f63d37093	member	1	-	-	-	-	-	A0A2R8YEA7	-	-	-	-	-	-	-	-	-	-	Eukaryota	Chordata	Mammalia	Sirenia	Trichechidae	Trichechus	Trichechus manatus	-	-	-	-	-	-	-	-	-	-	-	-	-	-	-	-
6cf659e1-b451-4e68-a641-774f63d37093	member	1	-	-	-	-	-	A0A2R8YEA7	-	-	-	-	-	-	-	-	-	-	Eukaryota	Chordata	Mammalia	Tubulidentata	Orycteropodidae	Orycteropus	Orycteropus afer	-	-	-	-	-	-	-	-	-	-	-	-	-	-	-	-
6cf659e1-b451-4e68-a641-774f63d37093	member	1	-	-	-	-	-	A0A2R8YEA7	-	-	-	-	-	-	-	-	-	-	Eukaryota	Chordata	Mammalia	unclassified	Bovidae	Bison	Bison bison	-	-	-	-	-	-	-	-	-	-	-	-	-	-	-	-
6cf659e1-b451-4e68-a641-774f63d37093	member	1	-	-	-	-	-	A0A2R8YEA7	-	-	-	-	-	-	-	-	-	-	Eukaryota	Chordata	Mammalia	unclassified	Bovidae	Bos	Bos indicus	-	-	-	-	-	-	-	-	-	-	-	-	-	-	-	-
6cf659e1-b451-4e68-a641-774f63d37093	member	1	-	-	-	-	-	A0A2R8YEA7	-	-	-	-	-	-	-	-	-	-	Eukaryota	Chordata	Mammalia	unclassified	Bovidae	Bos	Bos indicus x Bos taurus	-	-	-	-	-	-	-	-	-	-	-	-	-	-	-	-
6cf659e1-b451-4e68-a641-774f63d37093	member	1	-	-	-	-	-	A0A2R8YEA7	-	-	-	-	-	-	-	-	-	-	Eukaryota	Chordata	Mammalia	unclassified	Bovidae	Bos	Bos mutus	-	-	-	-	-	-	-	-	-	-	-	-	-	-	-	-
6cf659e1-b451-4e68-a641-774f63d37093	member	1	-	-	-	-	-	A0A2R8YEA7	-	-	-	-	-	-	-	-	-	-	Eukaryota	Chordata	Mammalia	unclassified	Bovidae	Bos	Bos taurus	-	-	-	-	-	-	-	-	-	-	-	-	-	-	-	-
6cf659e1-b451-4e68-a641-774f63d37093	member	1	-	-	-	-	-	A0A2R8YEA7	-	-	-	-	-	-	-	-	-	-	Eukaryota	Chordata	Mammalia	unclassified	Bovidae	Bubalus	Bubalus bubalis	-	-	-	-	-	-	-	-	-	-	-	-	-	-	-	-
6cf659e1-b451-4e68-a641-774f63d37093	member	1	-	-	-	-	-	A0A2R8YEA7	-	-	-	-	-	-	-	-	-	-	Eukaryota	Chordata	Mammalia	unclassified	Bovidae	Capra	Capra hircus	-	-	-	-	-	-	-	-	-	-	-	-	-	-	-	-
6cf659e1-b451-4e68-a641-774f63d37093	member	1	-	-	-	-	-	A0A2R8YEA7	-	-	-	-	-	-	-	-	-	-	Eukaryota	Chordata	Mammalia	unclassified	Bovidae	Ovis	Ovis aries	-	-	-	-	-	-	-	-	-	-	-	-	-	-	-	-
6cf659e1-b451-4e68-a641-774f63d37093	member	1	-	-	-	-	-	A0A2R8YEA7	-	-	-	-	-	-	-	-	-	-	Eukaryota	Chordata	Mammalia	unclassified	Bovidae	Syncerus	Syncerus caffer	-	-	-	-	-	-	-	-	-	-	-	-	-	-	-	-
6cf659e1-b451-4e68-a641-774f63d37093	member	1	-	-	-	-	-	A0A2R8YEA7	-	-	-	-	-	-	-	-	-	-	Eukaryota	Chordata	Mammalia	unclassified	Camelidae	Camelus	Camelus bactrianus	-	-	-	-	-	-	-	-	-	-	-	-	-	-	-	-
6cf659e1-b451-4e68-a641-774f63d37093	member	1	-	-	-	-	-	A0A2R8YEA7	-	-	-	-	-	-	-	-	-	-	Eukaryota	Chordata	Mammalia	unclassified	Camelidae	Camelus	Camelus dromedarius	-	-	-	-	-	-	-	-	-	-	-	-	-	-	-	-
6cf659e1-b451-4e68-a641-774f63d37093	member	1	-	-	-	-	-	A0A2R8YEA7	-	-	-	-	-	-	-	-	-	-	Eukaryota	Chordata	Mammalia	unclassified	Camelidae	Camelus	Camelus ferus	-	-	-	-	-	-	-	-	-	-	-	-	-	-	-	-
6cf659e1-b451-4e68-a641-774f63d37093	member	1	-	-	-	-	-	A0A2R8YEA7	-	-	-	-	-	-	-	-	-	-	Eukaryota	Chordata	Mammalia	unclassified	Camelidae	Lama	Lama glama	-	-	-	-	-	-	-	-	-	-	-	-	-	-	-	-
6cf659e1-b451-4e68-a641-774f63d37093	member	1	-	-	-	-	-	A0A2R8YEA7	-	-	-	-	-	-	-	-	-	-	Eukaryota	Chordata	Mammalia	unclassified	Camelidae	Vicugna	Vicugna pacos	-	-	-	-	-	-	-	-	-	-	-	-	-	-	-	-
6cf659e1-b451-4e68-a641-774f63d37093	member	1	-	-	-	-	-	A0A2R8YEA7	-	-	-	-	-	-	-	-	-	-	Eukaryota	Chordata	Mammalia	unclassified	Cervidae	Odocoileus	Odocoileus virginianus	-	-	-	-	-	-	-	-	-	-	-	-	-	-	-	-
6cf659e1-b451-4e68-a641-774f63d37093	member	1	-	-	-	-	-	A0A2R8YEA7	-	-	-	-	-	-	-	-	-	-	Eukaryota	Chordata	Mammalia	unclassified	Chrysochloridae	Chrysochloris	Chrysochloris asiatica	-	-	-	-	-	-	-	-	-	-	-	-	-	-	-	-
6cf659e1-b451-4e68-a641-774f63d37093	member	1	-	-	-	-	-	A0A2R8YEA7	-	-	-	-	-	-	-	-	-	-	Eukaryota	Chordata	Mammalia	unclassified	Suidae	Sus	Sus scrofa	-	-	-	-	-	-	-	-	-	-	-	-	-	-	-	-
6cf659e1-b451-4e68-a641-774f63d37093	member	1	-	-	-	-	-	A0A2R8YEA7	-	-	-	-	-	-	-	-	-	-	Eukaryota	Chordata	unclassified	Coelacanthiformes	Coelacanthidae	Latimeria	Latimeria chalumnae	-	-	-	-	-	-	-	-	-	-	-	-	-	-	-	-
6cf659e1-b451-4e68-a641-774f63d37093	member	1	-	-	-	-	-	A0A2R8YEA7	-	-	-	-	-	-	-	-	-	-	Eukaryota	Chordata	unclassified	Crocodylia	Alligatoridae	Alligator	Alligator mississippiensis	-	-	-	-	-	-	-	-	-	-	-	-	-	-	-	-
6cf659e1-b451-4e68-a641-774f63d37093	member	1	-	-	-	-	-	A0A2R8YEA7	-	-	-	-	-	-	-	-	-	-	Eukaryota	Chordata	unclassified	Crocodylia	Alligatoridae	Alligator	Alligator sinensis	-	-	-	-	-	-	-	-	-	-	-	-	-	-	-	-
6cf659e1-b451-4e68-a641-774f63d37093	member	1	-	-	-	-	-	A0A2R8YEA7	-	-	-	-	-	-	-	-	-	-	Eukaryota	Chordata	unclassified	Crocodylia	Crocodylidae	Crocodylus	Crocodylus porosus	-	-	-	-	-	-	-	-	-	-	-	-	-	-	-	-
6cf659e1-b451-4e68-a641-774f63d37093	member	1	-	-	-	-	-	A0A2R8YEA7	-	-	-	-	-	-	-	-	-	-	Eukaryota	Chordata	unclassified	Crocodylia	Gavialidae	Gavialis	Gavialis gangeticus	-	-	-	-	-	-	-	-	-	-	-	-	-	-	-	-
6cf659e1-b451-4e68-a641-774f63d37093	member	1	-	-	-	-	-	A0A2R8YEA7	-	-	-	-	-	-	-	-	-	-	Eukaryota	Chordata	unclassified	Squamata	Agamidae	Pogona	Pogona vitticeps	-	-	-	-	-	-	-	-	-	-	-	-	-	-	-	-
6cf659e1-b451-4e68-a641-774f63d37093	member	1	-	-	-	-	-	A0A2R8YEA7	-	-	-	-	-	-	-	-	-	-	Eukaryota	Chordata	unclassified	Squamata	Colubridae	Thamnophis	Thamnophis sirtalis	-	-	-	-	-	-	-	-	-	-	-	-	-	-	-	-
6cf659e1-b451-4e68-a641-774f63d37093	member	1	-	-	-	-	-	A0A2R8YEA7	-	-	-	-	-	-	-	-	-	-	Eukaryota	Chordata	unclassified	Squamata	Dactyloidae	Anolis	Anolis carolinensis	-	-	-	-	-	-	-	-	-	-	-	-	-	-	-	-
6cf659e1-b451-4e68-a641-774f63d37093	member	1	-	-	-	-	-	A0A2R8YEA7	-	-	-	-	-	-	-	-	-	-	Eukaryota	Chordata	unclassified	Squamata	Elapidae	Notechis	Notechis scutatus	-	-	-	-	-	-	-	-	-	-	-	-	-	-	-	-
6cf659e1-b451-4e68-a641-774f63d37093	member	1	-	-	-	-	-	A0A2R8YEA7	-	-	-	-	-	-	-	-	-	-	Eukaryota	Chordata	unclassified	Squamata	Elapidae	Ophiophagus	Ophiophagus hannah	-	-	-	-	-	-	-	-	-	-	-	-	-	-	-	-
6cf659e1-b451-4e68-a641-774f63d37093	member	1	-	-	-	-	-	A0A2R8YEA7	-	-	-	-	-	-	-	-	-	-	Eukaryota	Chordata	unclassified	Squamata	Elapidae	Pseudonaja	Pseudonaja textilis	-	-	-	-	-	-	-	-	-	-	-	-	-	-	-	-
6cf659e1-b451-4e68-a641-774f63d37093	member	1	-	-	-	-	-	A0A2R8YEA7	-	-	-	-	-	-	-	-	-	-	Eukaryota	Chordata	unclassified	Squamata	Gekkonidae	Gekko	Gekko japonicus	-	-	-	-	-	-	-	-	-	-	-	-	-	-	-	-
6cf659e1-b451-4e68-a641-774f63d37093	member	1	-	-	-	-	-	A0A2R8YEA7	-	-	-	-	-	-	-	-	-	-	Eukaryota	Chordata	unclassified	Squamata	Gekkonidae	Paroedura	Paroedura picta	-	-	-	-	-	-	-	-	-	-	-	-	-	-	-	-
6cf659e1-b451-4e68-a641-774f63d37093	member	1	-	-	-	-	-	A0A2R8YEA7	-	-	-	-	-	-	-	-	-	-	Eukaryota	Chordata	unclassified	Squamata	Lacertidae	Eremias	Eremias argus	-	-	-	-	-	-	-	-	-	-	-	-	-	-	-	-
6cf659e1-b451-4e68-a641-774f63d37093	member	1	-	-	-	-	-	A0A2R8YEA7	-	-	-	-	-	-	-	-	-	-	Eukaryota	Chordata	unclassified	Squamata	Lacertidae	Podarcis	Podarcis muralis	-	-	-	-	-	-	-	-	-	-	-	-	-	-	-	-
6cf659e1-b451-4e68-a641-774f63d37093	member	1	-	-	-	-	-	A0A2R8YEA7	-	-	-	-	-	-	-	-	-	-	Eukaryota	Chordata	unclassified	Squamata	Lacertidae	Takydromus	Takydromus septentrionalis	-	-	-	-	-	-	-	-	-	-	-	-	-	-	-	-
6cf659e1-b451-4e68-a641-774f63d37093	member	1	-	-	-	-	-	A0A2R8YEA7	-	-	-	-	-	-	-	-	-	-	Eukaryota	Chordata	unclassified	Squamata	Pythonidae	Python	Python bivittatus	-	-	-	-	-	-	-	-	-	-	-	-	-	-	-	-
6cf659e1-b451-4e68-a641-774f63d37093	member	1	-	-	-	-	-	A0A2R8YEA7	-	-	-	-	-	-	-	-	-	-	Eukaryota	Chordata	unclassified	Squamata	Viperidae	Gloydius	Gloydius brevicaudus	-	-	-	-	-	-	-	-	-	-	-	-	-	-	-	-
6cf659e1-b451-4e68-a641-774f63d37093	member	1	-	-	-	-	-	A0A2R8YEA7	-	-	-	-	-	-	-	-	-	-	Eukaryota	Chordata	unclassified	Squamata	Viperidae	Protobothrops	Protobothrops flavoviridis	-	-	-	-	-	-	-	-	-	-	-	-	-	-	-	-
6cf659e1-b451-4e68-a641-774f63d37093	member	1	-	-	-	-	-	A0A2R8YEA7	-	-	-	-	-	-	-	-	-	-	Eukaryota	Chordata	unclassified	Squamata	Viperidae	Protobothrops	Protobothrops mucrosquamatus	-	-	-	-	-	-	-	-	-	-	-	-	-	-	-	-
6cf659e1-b451-4e68-a641-774f63d37093	member	1	-	-	-	-	-	A0A2R8YEA7	-	-	-	-	-	-	-	-	-	-	Eukaryota	Chordata	unclassified	Testudines	Cheloniidae	Caretta	Caretta caretta	-	-	-	-	-	-	-	-	-	-	-	-	-	-	-	-
6cf659e1-b451-4e68-a641-774f63d37093	member	1	-	-	-	-	-	A0A2R8YEA7	-	-	-	-	-	-	-	-	-	-	Eukaryota	Chordata	unclassified	Testudines	Cheloniidae	Chelonia	Chelonia mydas	-	-	-	-	-	-	-	-	-	-	-	-	-	-	-	-
6cf659e1-b451-4e68-a641-774f63d37093	member	1	-	-	-	-	-	A0A2R8YEA7	-	-	-	-	-	-	-	-	-	-	Eukaryota	Chordata	unclassified	Testudines	Emydidae	Chrysemys	Chrysemys picta	-	-	-	-	-	-	-	-	-	-	-	-	-	-	-	-
6cf659e1-b451-4e68-a641-774f63d37093	member	1	-	-	-	-	-	A0A2R8YEA7	-	-	-	-	-	-	-	-	-	-	Eukaryota	Chordata	unclassified	Testudines	Emydidae	Terrapene	Terrapene carolina	-	-	-	-	-	-	-	-	-	-	-	-	-	-	-	-
6cf659e1-b451-4e68-a641-774f63d37093	member	1	-	-	-	-	-	A0A2R8YEA7	-	-	-	-	-	-	-	-	-	-	Eukaryota	Chordata	unclassified	Testudines	Emydidae	Trachemys	Trachemys scripta	-	-	-	-	-	-	-	-	-	-	-	-	-	-	-	-
6cf659e1-b451-4e68-a641-774f63d37093	member	1	-	-	-	-	-	A0A2R8YEA7	-	-	-	-	-	-	-	-	-	-	Eukaryota	Chordata	unclassified	Testudines	Platysternidae	Platysternon	Platysternon megacephalum	-	-	-	-	-	-	-	-	-	-	-	-	-	-	-	-
6cf659e1-b451-4e68-a641-774f63d37093	member	1	-	-	-	-	-	A0A2R8YEA7	-	-	-	-	-	-	-	-	-	-	Eukaryota	Chordata	unclassified	Testudines	Testudinidae	Gopherus	Gopherus evgoodei	-	-	-	-	-	-	-	-	-	-	-	-	-	-	-	-
6cf659e1-b451-4e68-a641-774f63d37093	member	1	-	-	-	-	-	A0A2R8YEA7	-	-	-	-	-	-	-	-	-	-	Eukaryota	Chordata	unclassified	Testudines	Trionychidae	Pelodiscus	Pelodiscus sinensis	-	-	-	-	-	-	-	-	-	-	-	-	-	-	-	-
6cf659e1-b451-4e68-a641-774f63d37093	member	1	-	-	-	-	-	A0A2R8YEA7	-	-	-	-	-	-	-	-	-	-	unclassified	unclassified	unclassified	unclassified	unclassified	unclassified	Human ORFeome Gateway entry vector	-	-	-	-	-	-	-	-	-	-	-	-	-	-	-	-
6cf659e1-b451-4e68-a641-774f63d37093	member	1	-	-	-	-	-	A0A2R8YEA7	-	-	-	-	-	-	-	-	-	-	unclassified	unclassified	unclassified	unclassified	unclassified	unclassified	synthetic construct	-	-	-	-	-	-	-	-	-	-	-	-	-	-	-	-
6cf659e1-b451-4e68-a641-774f63d37093	member	1	-	-	-	-	-	A0A2R8YEG5	metabolism	Carbohydrate transport and metabolism	0V5IG	enolase 2, gamma, neuronal	9669.ENSMPUP00000006328	CL0227	Enolase_N	Enolase N-terminal domain-like superfamily	Enolase, N-terminal domain	PF03952	Eukaryota	Chordata	Mammalia	Primates	Hominidae	Homo	Homo sapiens	-	-	-	-	-	-	-	-	-	-	-	-	-	-	-	-
6cf659e1-b451-4e68-a641-774f63d37093	member	1	-	-	-	-	-	A0A2R8YEG5	-	-	-	-	-	-	-	-	-	-	Eukaryota	Chordata	Mammalia	Primates	Hominidae	Pan	Pan troglodytes	-	-	-	-	-	-	-	-	-	-	-	-	-	-	-	-
6cf659e1-b451-4e68-a641-774f63d37093	member	1	-	-	-	-	-	A0A2R8YEM5	metabolism	Carbohydrate transport and metabolism	0V5IG	enolase 2, gamma, neuronal	9598.ENSPTRP00000000207	CL0256	Enolase_TIM	Enolase like TIM barrel	Enolase, C-terminal TIM barrel domain	PF00113	Eukaryota	Chordata	Mammalia	Primates	Hominidae	Gorilla	Gorilla gorilla	-	-	-	-	-	-	-	-	-	-	-	-	-	-	-	-
6cf659e1-b451-4e68-a641-774f63d37093	member	1	-	-	-	-	-	A0A2R8YEM5	-	-	-	-	-	-	-	-	-	-	Eukaryota	Chordata	Mammalia	Primates	Hominidae	Homo	Homo sapiens	-	-	-	-	-	-	-	-	-	-	-	-	-	-	-	-
6cf659e1-b451-4e68-a641-774f63d37093	member	1	-	-	-	-	-	A0A2R8YEM5	-	-	-	-	-	-	-	-	-	-	Eukaryota	Chordata	Mammalia	Primates	Hominidae	Pan	Pan paniscus	-	-	-	-	-	-	-	-	-	-	-	-	-	-	-	-
6cf659e1-b451-4e68-a641-774f63d37093	member	1	-	-	-	-	-	A0A2R8YEM5	-	-	-	-	-	-	-	-	-	-	Eukaryota	Chordata	Mammalia	Primates	Hominidae	Pan	Pan troglodytes	-	-	-	-	-	-	-	-	-	-	-	-	-	-	-	-
6cf659e1-b451-4e68-a641-774f63d37093	member	1	-	-	-	-	-	A0A2R8YEM5	-	-	-	-	-	-	-	-	-	-	Eukaryota	Chordata	Mammalia	Primates	Hominidae	Pongo	Pongo abelii	-	-	-	-	-	-	-	-	-	-	-	-	-	-	-	-
6cf659e1-b451-4e68-a641-774f63d37093	member	1	-	-	-	-	-	A0A2R8YEM5	-	-	-	-	-	-	-	-	-	-	Eukaryota	Chordata	Mammalia	Primates	Hylobatidae	Nomascus	Nomascus leucogenys	-	-	-	-	-	-	-	-	-	-	-	-	-	-	-	-
6cf659e1-b451-4e68-a641-774f63d37093	member	1	-	-	-	-	-	A0A2R8YEM5	-	-	-	-	-	-	-	-	-	-	unclassified	unclassified	unclassified	unclassified	unclassified	unclassified	synthetic construct	-	-	-	-	-	-	-	-	-	-	-	-	-	-	-	-
6cf659e1-b451-4e68-a641-774f63d37093	member	1	-	-	-	-	-	A0A2R8YFB8	cellular processes and signaling	Intracellular trafficking, secretion, and vesicular transport	16E1K	RAB15, member RAS oncogene family	9593.ENSGGOP00000006475	CL0023	P-loop_NTPase	P-loop containing nucleoside triphosphate hydrolase superfamily	Gtr1/RagA G protein conserved region	PF04670	Eukaryota	Chordata	Mammalia	Primates	Hominidae	Pan	Pan troglodytes	-	-	-	-	-	-	-	-	-	-	-	-	-	-	-	-
6cf659e1-b451-4e68-a641-774f63d37093	member	1	-	-	-	-	-	A0A2R8YFE2	cellular processes and signaling	Cytoskeleton	09TDS	Actins are highly conserved proteins that are involved in various types of cell motility and are ubiquitously expressed in all eukaryotic cells	59729.ENSTGUP00000004140	CL0108	Actin_ATPase	Actin-like ATPase Superfamily	Actin	PF00022	Bacteria	Actinobacteria	Actinobacteria	Micrococcales	Microbacteriaceae	Microbacterium	Microbacterium arborescens	-	-	-	-	-	-	-	-	-	-	-	-	-	-	-	-
6cf659e1-b451-4e68-a641-774f63d37093	member	1	-	-	-	-	-	A0A2R8YFE2	-	-	-	-	-	-	-	-	-	-	Bacteria	Actinobacteria	Actinobacteria	Pseudonocardiales	Pseudonocardiaceae	Pseudonocardia	Pseudonocardia sp. EV170527-09	-	-	-	-	-	-	-	-	-	-	-	-	-	-	-	-
6cf659e1-b451-4e68-a641-774f63d37093	member	1	-	-	-	-	-	A0A2R8YFE2	-	-	-	-	-	-	-	-	-	-	Bacteria	Firmicutes	Bacilli	Bacillales	Staphylococcaceae	Macrococcus	Macrococcus caseolyticus	-	-	-	-	-	-	-	-	-	-	-	-	-	-	-	-
6cf659e1-b451-4e68-a641-774f63d37093	member	1	-	-	-	-	-	A0A2R8YFE2	-	-	-	-	-	-	-	-	-	-	Bacteria	Firmicutes	Bacilli	Bacillales	Staphylococcaceae	Staphylococcus	Staphylococcus aureus	-	-	-	-	-	-	-	-	-	-	-	-	-	-	-	-
6cf659e1-b451-4e68-a641-774f63d37093	member	1	-	-	-	-	-	A0A2R8YFE2	-	-	-	-	-	-	-	-	-	-	Bacteria	Proteobacteria	Alphaproteobacteria	Rhodobacterales	Hyphomonadaceae	Glycocaulis	Glycocaulis sp. ZYF765	-	-	-	-	-	-	-	-	-	-	-	-	-	-	-	-
6cf659e1-b451-4e68-a641-774f63d37093	member	1	-	-	-	-	-	A0A2R8YFE2	-	-	-	-	-	-	-	-	-	-	Bacteria	Proteobacteria	Alphaproteobacteria	Rhodobacterales	Rhodobacteraceae	Thalassobius	Thalassobius sp. ZQ172	-	-	-	-	-	-	-	-	-	-	-	-	-	-	-	-
6cf659e1-b451-4e68-a641-774f63d37093	member	1	-	-	-	-	-	A0A2R8YFE2	-	-	-	-	-	-	-	-	-	-	Bacteria	Proteobacteria	Epsilonproteobacteria	Campylobacterales	Campylobacteraceae	Campylobacter	Campylobacter jejuni	-	-	-	-	-	-	-	-	-	-	-	-	-	-	-	-
6cf659e1-b451-4e68-a641-774f63d37093	member	1	-	-	-	-	-	A0A2R8YFE2	-	-	-	-	-	-	-	-	-	-	Bacteria	Proteobacteria	Gammaproteobacteria	Alteromonadales	Pseudoalteromonadaceae	Pseudoalteromonas	Pseudoalteromonas sp. BMB	-	-	-	-	-	-	-	-	-	-	-	-	-	-	-	-
6cf659e1-b451-4e68-a641-774f63d37093	member	1	-	-	-	-	-	A0A2R8YFE2	-	-	-	-	-	-	-	-	-	-	Bacteria	Proteobacteria	Gammaproteobacteria	Enterobacterales	Enterobacteriaceae	Enterobacter	Enterobacter hormaechei	-	-	-	-	-	-	-	-	-	-	-	-	-	-	-	-
6cf659e1-b451-4e68-a641-774f63d37093	member	1	-	-	-	-	-	A0A2R8YFE2	-	-	-	-	-	-	-	-	-	-	Bacteria	Proteobacteria	Gammaproteobacteria	Enterobacterales	Enterobacteriaceae	Escherichia	Escherichia coli	-	-	-	-	-	-	-	-	-	-	-	-	-	-	-	-
6cf659e1-b451-4e68-a641-774f63d37093	member	1	-	-	-	-	-	A0A2R8YFE2	-	-	-	-	-	-	-	-	-	-	Bacteria	Proteobacteria	Gammaproteobacteria	Enterobacterales	Enterobacteriaceae	Klebsiella	Klebsiella quasivariicola	-	-	-	-	-	-	-	-	-	-	-	-	-	-	-	-
6cf659e1-b451-4e68-a641-774f63d37093	member	1	-	-	-	-	-	A0A2R8YFE2	-	-	-	-	-	-	-	-	-	-	Bacteria	Proteobacteria	Gammaproteobacteria	Enterobacterales	Yersiniaceae	Serratia	Serratia marcescens	-	-	-	-	-	-	-	-	-	-	-	-	-	-	-	-
6cf659e1-b451-4e68-a641-774f63d37093	member	1	-	-	-	-	-	A0A2R8YFE2	-	-	-	-	-	-	-	-	-	-	Bacteria	Proteobacteria	Gammaproteobacteria	Oceanospirillales	Kangiellaceae	Kangiella	Kangiella spongicola	-	-	-	-	-	-	-	-	-	-	-	-	-	-	-	-
6cf659e1-b451-4e68-a641-774f63d37093	member	1	-	-	-	-	-	A0A2R8YFE2	-	-	-	-	-	-	-	-	-	-	Bacteria	Proteobacteria	Gammaproteobacteria	Pseudomonadales	Pseudomonadaceae	Pseudomonas	Pseudomonas pelagia	-	-	-	-	-	-	-	-	-	-	-	-	-	-	-	-
6cf659e1-b451-4e68-a641-774f63d37093	member	1	-	-	-	-	-	A0A2R8YFE2	-	-	-	-	-	-	-	-	-	-	Bacteria	Proteobacteria	Gammaproteobacteria	Pseudomonadales	Pseudomonadaceae	Pseudomonas	Pseudomonas sp. 2(2015)	-	-	-	-	-	-	-	-	-	-	-	-	-	-	-	-
6cf659e1-b451-4e68-a641-774f63d37093	member	1	-	-	-	-	-	A0A2R8YFE2	-	-	-	-	-	-	-	-	-	-	Bacteria	Proteobacteria	Gammaproteobacteria	Pseudomonadales	Pseudomonadaceae	Pseudomonas	Pseudomonas syringae	-	-	-	-	-	-	-	-	-	-	-	-	-	-	-	-
6cf659e1-b451-4e68-a641-774f63d37093	member	1	-	-	-	-	-	A0A2R8YFE2	-	-	-	-	-	-	-	-	-	-	Bacteria	Proteobacteria	Gammaproteobacteria	unclassified	unclassified	unclassified	Gammaproteobacteria bacterium 2W06	-	-	-	-	-	-	-	-	-	-	-	-	-	-	-	-
6cf659e1-b451-4e68-a641-774f63d37093	member	1	-	-	-	-	-	A0A2R8YFE2	-	-	-	-	-	-	-	-	-	-	Bacteria	Proteobacteria	unclassified	unclassified	unclassified	unclassified	unclassified	-	-	-	-	-	-	-	-	-	-	-	-	-	-	-	-
6cf659e1-b451-4e68-a641-774f63d37093	member	1	-	-	-	-	-	A0A2R8YFE2	-	-	-	-	-	-	-	-	-	-	Eukaryota	Annelida	Polychaeta	Capitellida	Capitellidae	Capitella	Capitella teleta	-	-	-	-	-	-	-	-	-	-	-	-	-	-	-	-
6cf659e1-b451-4e68-a641-774f63d37093	member	1	-	-	-	-	-	A0A2R8YFE2	-	-	-	-	-	-	-	-	-	-	Eukaryota	Arthropoda	Arachnida	Araneae	Agelenidae	Agelena	Agelena silvatica	-	-	-	-	-	-	-	-	-	-	-	-	-	-	-	-
6cf659e1-b451-4e68-a641-774f63d37093	member	1	-	-	-	-	-	A0A2R8YFE2	-	-	-	-	-	-	-	-	-	-	Eukaryota	Arthropoda	Arachnida	Araneae	Araneidae	Araneus	Araneus ventricosus	-	-	-	-	-	-	-	-	-	-	-	-	-	-	-	-
6cf659e1-b451-4e68-a641-774f63d37093	member	1	-	-	-	-	-	A0A2R8YFE2	-	-	-	-	-	-	-	-	-	-	Eukaryota	Arthropoda	Arachnida	Araneae	Araneidae	Argiope	Argiope trifasciata	-	-	-	-	-	-	-	-	-	-	-	-	-	-	-	-
6cf659e1-b451-4e68-a641-774f63d37093	member	1	-	-	-	-	-	A0A2R8YFE2	-	-	-	-	-	-	-	-	-	-	Eukaryota	Arthropoda	Arachnida	Araneae	Dipluridae	Euagrus	Euagrus chisoseus	-	-	-	-	-	-	-	-	-	-	-	-	-	-	-	-
6cf659e1-b451-4e68-a641-774f63d37093	member	1	-	-	-	-	-	A0A2R8YFE2	-	-	-	-	-	-	-	-	-	-	Eukaryota	Arthropoda	Arachnida	Araneae	Eresidae	Stegodyphus	Stegodyphus mimosarum	-	-	-	-	-	-	-	-	-	-	-	-	-	-	-	-
6cf659e1-b451-4e68-a641-774f63d37093	member	1	-	-	-	-	-	A0A2R8YFE2	-	-	-	-	-	-	-	-	-	-	Eukaryota	Arthropoda	Arachnida	Araneae	Hypochilidae	Hypochilus	Hypochilus thorelli	-	-	-	-	-	-	-	-	-	-	-	-	-	-	-	-
6cf659e1-b451-4e68-a641-774f63d37093	member	1	-	-	-	-	-	A0A2R8YFE2	-	-	-	-	-	-	-	-	-	-	Eukaryota	Arthropoda	Arachnida	Araneae	Nephilidae	Trichonephila	Trichonephila clavipes	-	-	-	-	-	-	-	-	-	-	-	-	-	-	-	-
6cf659e1-b451-4e68-a641-774f63d37093	member	1	-	-	-	-	-	A0A2R8YFE2	-	-	-	-	-	-	-	-	-	-	Eukaryota	Arthropoda	Arachnida	Araneae	Pisauridae	Dolomedes	Dolomedes sulfureus	-	-	-	-	-	-	-	-	-	-	-	-	-	-	-	-
6cf659e1-b451-4e68-a641-774f63d37093	member	1	-	-	-	-	-	A0A2R8YFE2	-	-	-	-	-	-	-	-	-	-	Eukaryota	Arthropoda	Arachnida	Araneae	Pisauridae	Dolomedes	Dolomedes tenebrosus	-	-	-	-	-	-	-	-	-	-	-	-	-	-	-	-
6cf659e1-b451-4e68-a641-774f63d37093	member	1	-	-	-	-	-	A0A2R8YFE2	-	-	-	-	-	-	-	-	-	-	Eukaryota	Arthropoda	Arachnida	Araneae	Plectreuridae	Plectreurys	Plectreurys tristis	-	-	-	-	-	-	-	-	-	-	-	-	-	-	-	-
6cf659e1-b451-4e68-a641-774f63d37093	member	1	-	-	-	-	-	A0A2R8YFE2	-	-	-	-	-	-	-	-	-	-	Eukaryota	Arthropoda	Arachnida	Araneae	Salticidae	Paraphidippus	Paraphidippus aurantius	-	-	-	-	-	-	-	-	-	-	-	-	-	-	-	-
6cf659e1-b451-4e68-a641-774f63d37093	member	1	-	-	-	-	-	A0A2R8YFE2	-	-	-	-	-	-	-	-	-	-	Eukaryota	Arthropoda	Arachnida	Araneae	Theridiidae	Parasteatoda	Parasteatoda tepidariorum	-	-	-	-	-	-	-	-	-	-	-	-	-	-	-	-
6cf659e1-b451-4e68-a641-774f63d37093	member	1	-	-	-	-	-	A0A2R8YFE2	-	-	-	-	-	-	-	-	-	-	Eukaryota	Arthropoda	Arachnida	Ixodida	Argasidae	Ornithodoros	Ornithodoros moubata	-	-	-	-	-	-	-	-	-	-	-	-	-	-	-	-
6cf659e1-b451-4e68-a641-774f63d37093	member	1	-	-	-	-	-	A0A2R8YFE2	-	-	-	-	-	-	-	-	-	-	Eukaryota	Arthropoda	Arachnida	Ixodida	Ixodidae	Dermacentor	Dermacentor variabilis	-	-	-	-	-	-	-	-	-	-	-	-	-	-	-	-
6cf659e1-b451-4e68-a641-774f63d37093	member	1	-	-	-	-	-	A0A2R8YFE2	-	-	-	-	-	-	-	-	-	-	Eukaryota	Arthropoda	Arachnida	Ixodida	Ixodidae	Haemaphysalis	Haemaphysalis flava	-	-	-	-	-	-	-	-	-	-	-	-	-	-	-	-
6cf659e1-b451-4e68-a641-774f63d37093	member	1	-	-	-	-	-	A0A2R8YFE2	-	-	-	-	-	-	-	-	-	-	Eukaryota	Arthropoda	Arachnida	Ixodida	Ixodidae	Haemaphysalis	Haemaphysalis longicornis	-	-	-	-	-	-	-	-	-	-	-	-	-	-	-	-
6cf659e1-b451-4e68-a641-774f63d37093	member	1	-	-	-	-	-	A0A2R8YFE2	-	-	-	-	-	-	-	-	-	-	Eukaryota	Arthropoda	Arachnida	Ixodida	Ixodidae	Hyalomma	Hyalomma asiaticum	-	-	-	-	-	-	-	-	-	-	-	-	-	-	-	-
6cf659e1-b451-4e68-a641-774f63d37093	member	1	-	-	-	-	-	A0A2R8YFE2	-	-	-	-	-	-	-	-	-	-	Eukaryota	Arthropoda	Arachnida	Ixodida	Ixodidae	Ixodes	Ixodes ricinus	-	-	-	-	-	-	-	-	-	-	-	-	-	-	-	-
6cf659e1-b451-4e68-a641-774f63d37093	member	1	-	-	-	-	-	A0A2R8YFE2	-	-	-	-	-	-	-	-	-	-	Eukaryota	Arthropoda	Arachnida	Ixodida	Ixodidae	Ixodes	Ixodes scapularis	-	-	-	-	-	-	-	-	-	-	-	-	-	-	-	-
6cf659e1-b451-4e68-a641-774f63d37093	member	1	-	-	-	-	-	A0A2R8YFE2	-	-	-	-	-	-	-	-	-	-	Eukaryota	Arthropoda	Arachnida	Ixodida	Ixodidae	Rhipicephalus	Rhipicephalus appendiculatus	-	-	-	-	-	-	-	-	-	-	-	-	-	-	-	-
6cf659e1-b451-4e68-a641-774f63d37093	member	1	-	-	-	-	-	A0A2R8YFE2	-	-	-	-	-	-	-	-	-	-	Eukaryota	Arthropoda	Arachnida	Ixodida	Ixodidae	Rhipicephalus	Rhipicephalus haemaphysaloides	-	-	-	-	-	-	-	-	-	-	-	-	-	-	-	-
6cf659e1-b451-4e68-a641-774f63d37093	member	1	-	-	-	-	-	A0A2R8YFE2	-	-	-	-	-	-	-	-	-	-	Eukaryota	Arthropoda	Arachnida	Ixodida	Ixodidae	Rhipicephalus	Rhipicephalus microplus	-	-	-	-	-	-	-	-	-	-	-	-	-	-	-	-
6cf659e1-b451-4e68-a641-774f63d37093	member	1	-	-	-	-	-	A0A2R8YFE2	-	-	-	-	-	-	-	-	-	-	Eukaryota	Arthropoda	Arachnida	Scorpiones	Buthidae	Androctonus	Androctonus bicolor	-	-	-	-	-	-	-	-	-	-	-	-	-	-	-	-
6cf659e1-b451-4e68-a641-774f63d37093	member	1	-	-	-	-	-	A0A2R8YFE2	-	-	-	-	-	-	-	-	-	-	Eukaryota	Arthropoda	Arachnida	Scorpiones	Buthidae	Centruroides	Centruroides sculpturatus	-	-	-	-	-	-	-	-	-	-	-	-	-	-	-	-
6cf659e1-b451-4e68-a641-774f63d37093	member	1	-	-	-	-	-	A0A2R8YFE2	-	-	-	-	-	-	-	-	-	-	Eukaryota	Arthropoda	Arachnida	Trombidiformes	Tetranychidae	Tetranychus	Tetranychus evansi	-	-	-	-	-	-	-	-	-	-	-	-	-	-	-	-
6cf659e1-b451-4e68-a641-774f63d37093	member	1	-	-	-	-	-	A0A2R8YFE2	-	-	-	-	-	-	-	-	-	-	Eukaryota	Arthropoda	Arachnida	Trombidiformes	Tetranychidae	Tetranychus	Tetranychus truncatus	-	-	-	-	-	-	-	-	-	-	-	-	-	-	-	-
6cf659e1-b451-4e68-a641-774f63d37093	member	1	-	-	-	-	-	A0A2R8YFE2	-	-	-	-	-	-	-	-	-	-	Eukaryota	Arthropoda	Arachnida	Trombidiformes	Tetranychidae	Tetranychus	Tetranychus urticae	-	-	-	-	-	-	-	-	-	-	-	-	-	-	-	-
6cf659e1-b451-4e68-a641-774f63d37093	member	1	-	-	-	-	-	A0A2R8YFE2	-	-	-	-	-	-	-	-	-	-	Eukaryota	Arthropoda	Arachnida	Trombidiformes	Trombiculidae	Leptotrombidium	Leptotrombidium deliense	-	-	-	-	-	-	-	-	-	-	-	-	-	-	-	-
6cf659e1-b451-4e68-a641-774f63d37093	member	1	-	-	-	-	-	A0A2R8YFE2	-	-	-	-	-	-	-	-	-	-	Eukaryota	Arthropoda	Arachnida	Trombidiformes	Trombidiidae	Dinothrombium	Dinothrombium tinctorium	-	-	-	-	-	-	-	-	-	-	-	-	-	-	-	-
6cf659e1-b451-4e68-a641-774f63d37093	member	1	-	-	-	-	-	A0A2R8YFE2	-	-	-	-	-	-	-	-	-	-	Eukaryota	Arthropoda	Branchiopoda	Anostraca	Artemiidae	Artemia	Artemia franciscana	-	-	-	-	-	-	-	-	-	-	-	-	-	-	-	-
6cf659e1-b451-4e68-a641-774f63d37093	member	1	-	-	-	-	-	A0A2R8YFE2	-	-	-	-	-	-	-	-	-	-	Eukaryota	Arthropoda	Branchiopoda	Anostraca	Artemiidae	Artemia	Artemia sp.	-	-	-	-	-	-	-	-	-	-	-	-	-	-	-	-
6cf659e1-b451-4e68-a641-774f63d37093	member	1	-	-	-	-	-	A0A2R8YFE2	-	-	-	-	-	-	-	-	-	-	Eukaryota	Arthropoda	Branchiopoda	Diplostraca	Daphniidae	Daphnia	Daphnia magna	-	-	-	-	-	-	-	-	-	-	-	-	-	-	-	-
6cf659e1-b451-4e68-a641-774f63d37093	member	1	-	-	-	-	-	A0A2R8YFE2	-	-	-	-	-	-	-	-	-	-	Eukaryota	Arthropoda	Branchiopoda	Diplostraca	Daphniidae	Daphnia	Daphnia pulex	-	-	-	-	-	-	-	-	-	-	-	-	-	-	-	-
6cf659e1-b451-4e68-a641-774f63d37093	member	1	-	-	-	-	-	A0A2R8YFE2	-	-	-	-	-	-	-	-	-	-	Eukaryota	Arthropoda	Collembola	Entomobryomorpha	Entomobryidae	Orchesella	Orchesella cincta	-	-	-	-	-	-	-	-	-	-	-	-	-	-	-	-
6cf659e1-b451-4e68-a641-774f63d37093	member	1	-	-	-	-	-	A0A2R8YFE2	-	-	-	-	-	-	-	-	-	-	Eukaryota	Arthropoda	Collembola	Entomobryomorpha	Isotomidae	Folsomia	Folsomia candida	-	-	-	-	-	-	-	-	-	-	-	-	-	-	-	-
6cf659e1-b451-4e68-a641-774f63d37093	member	1	-	-	-	-	-	A0A2R8YFE2	-	-	-	-	-	-	-	-	-	-	Eukaryota	Arthropoda	Hexanauplia	Calanoida	Temoridae	Eurytemora	Eurytemora affinis	-	-	-	-	-	-	-	-	-	-	-	-	-	-	-	-
6cf659e1-b451-4e68-a641-774f63d37093	member	1	-	-	-	-	-	A0A2R8YFE2	-	-	-	-	-	-	-	-	-	-	Eukaryota	Arthropoda	Insecta	Blattodea	Blattidae	Periplaneta	Periplaneta americana	-	-	-	-	-	-	-	-	-	-	-	-	-	-	-	-
6cf659e1-b451-4e68-a641-774f63d37093	member	1	-	-	-	-	-	A0A2R8YFE2	-	-	-	-	-	-	-	-	-	-	Eukaryota	Arthropoda	Insecta	Blattodea	Ectobiidae	Blattella	Blattella germanica	-	-	-	-	-	-	-	-	-	-	-	-	-	-	-	-
6cf659e1-b451-4e68-a641-774f63d37093	member	1	-	-	-	-	-	A0A2R8YFE2	-	-	-	-	-	-	-	-	-	-	Eukaryota	Arthropoda	Insecta	Blattodea	Kalotermitidae	Cryptotermes	Cryptotermes secundus	-	-	-	-	-	-	-	-	-	-	-	-	-	-	-	-
6cf659e1-b451-4e68-a641-774f63d37093	member	1	-	-	-	-	-	A0A2R8YFE2	-	-	-	-	-	-	-	-	-	-	Eukaryota	Arthropoda	Insecta	Blattodea	Termopsidae	Zootermopsis	Zootermopsis nevadensis	-	-	-	-	-	-	-	-	-	-	-	-	-	-	-	-
6cf659e1-b451-4e68-a641-774f63d37093	member	1	-	-	-	-	-	A0A2R8YFE2	-	-	-	-	-	-	-	-	-	-	Eukaryota	Arthropoda	Insecta	Coleoptera	Buprestidae	Agrilus	Agrilus planipennis	-	-	-	-	-	-	-	-	-	-	-	-	-	-	-	-
6cf659e1-b451-4e68-a641-774f63d37093	member	1	-	-	-	-	-	A0A2R8YFE2	-	-	-	-	-	-	-	-	-	-	Eukaryota	Arthropoda	Insecta	Coleoptera	Chrysomelidae	Diabrotica	Diabrotica virgifera	-	-	-	-	-	-	-	-	-	-	-	-	-	-	-	-
6cf659e1-b451-4e68-a641-774f63d37093	member	1	-	-	-	-	-	A0A2R8YFE2	-	-	-	-	-	-	-	-	-	-	Eukaryota	Arthropoda	Insecta	Coleoptera	Chrysomelidae	Leptinotarsa	Leptinotarsa decemlineata	-	-	-	-	-	-	-	-	-	-	-	-	-	-	-	-
6cf659e1-b451-4e68-a641-774f63d37093	member	1	-	-	-	-	-	A0A2R8YFE2	-	-	-	-	-	-	-	-	-	-	Eukaryota	Arthropoda	Insecta	Coleoptera	Coccinellidae	Coleomegilla	Coleomegilla maculata	-	-	-	-	-	-	-	-	-	-	-	-	-	-	-	-
6cf659e1-b451-4e68-a641-774f63d37093	member	1	-	-	-	-	-	A0A2R8YFE2	-	-	-	-	-	-	-	-	-	-	Eukaryota	Arthropoda	Insecta	Coleoptera	Curculionidae	Anthonomus	Anthonomus grandis	-	-	-	-	-	-	-	-	-	-	-	-	-	-	-	-
6cf659e1-b451-4e68-a641-774f63d37093	member	1	-	-	-	-	-	A0A2R8YFE2	-	-	-	-	-	-	-	-	-	-	Eukaryota	Arthropoda	Insecta	Coleoptera	Curculionidae	Dendroctonus	Dendroctonus ponderosae	-	-	-	-	-	-	-	-	-	-	-	-	-	-	-	-
6cf659e1-b451-4e68-a641-774f63d37093	member	1	-	-	-	-	-	A0A2R8YFE2	-	-	-	-	-	-	-	-	-	-	Eukaryota	Arthropoda	Insecta	Coleoptera	Curculionidae	Sitophilus	Sitophilus oryzae	-	-	-	-	-	-	-	-	-	-	-	-	-	-	-	-
6cf659e1-b451-4e68-a641-774f63d37093	member	1	-	-	-	-	-	A0A2R8YFE2	-	-	-	-	-	-	-	-	-	-	Eukaryota	Arthropoda	Insecta	Coleoptera	Meloidae	Epicauta	Epicauta aptera	-	-	-	-	-	-	-	-	-	-	-	-	-	-	-	-
6cf659e1-b451-4e68-a641-774f63d37093	member	1	-	-	-	-	-	A0A2R8YFE2	-	-	-	-	-	-	-	-	-	-	Eukaryota	Arthropoda	Insecta	Coleoptera	Meloidae	Epicauta	Epicauta chinensis	-	-	-	-	-	-	-	-	-	-	-	-	-	-	-	-
6cf659e1-b451-4e68-a641-774f63d37093	member	1	-	-	-	-	-	A0A2R8YFE2	-	-	-	-	-	-	-	-	-	-	Eukaryota	Arthropoda	Insecta	Coleoptera	Nitidulidae	Aethina	Aethina tumida	-	-	-	-	-	-	-	-	-	-	-	-	-	-	-	-
6cf659e1-b451-4e68-a641-774f63d37093	member	1	-	-	-	-	-	A0A2R8YFE2	-	-	-	-	-	-	-	-	-	-	Eukaryota	Arthropoda	Insecta	Coleoptera	Scarabaeidae	Onthophagus	Onthophagus binodis	-	-	-	-	-	-	-	-	-	-	-	-	-	-	-	-
6cf659e1-b451-4e68-a641-774f63d37093	member	1	-	-	-	-	-	A0A2R8YFE2	-	-	-	-	-	-	-	-	-	-	Eukaryota	Arthropoda	Insecta	Coleoptera	Scarabaeidae	Onthophagus	Onthophagus nigriventris	-	-	-	-	-	-	-	-	-	-	-	-	-	-	-	-
6cf659e1-b451-4e68-a641-774f63d37093	member	1	-	-	-	-	-	A0A2R8YFE2	-	-	-	-	-	-	-	-	-	-	Eukaryota	Arthropoda	Insecta	Coleoptera	Scarabaeidae	Onthophagus	Onthophagus sagittarius	-	-	-	-	-	-	-	-	-	-	-	-	-	-	-	-
6cf659e1-b451-4e68-a641-774f63d37093	member	1	-	-	-	-	-	A0A2R8YFE2	-	-	-	-	-	-	-	-	-	-	Eukaryota	Arthropoda	Insecta	Coleoptera	Scarabaeidae	Onthophagus	Onthophagus taurus	-	-	-	-	-	-	-	-	-	-	-	-	-	-	-	-
6cf659e1-b451-4e68-a641-774f63d37093	member	1	-	-	-	-	-	A0A2R8YFE2	-	-	-	-	-	-	-	-	-	-	Eukaryota	Arthropoda	Insecta	Coleoptera	Scarabaeidae	Oryctes	Oryctes borbonicus	-	-	-	-	-	-	-	-	-	-	-	-	-	-	-	-
6cf659e1-b451-4e68-a641-774f63d37093	member	1	-	-	-	-	-	A0A2R8YFE2	-	-	-	-	-	-	-	-	-	-	Eukaryota	Arthropoda	Insecta	Coleoptera	Scarabaeidae	Oryctes	Oryctes rhinoceros	-	-	-	-	-	-	-	-	-	-	-	-	-	-	-	-
6cf659e1-b451-4e68-a641-774f63d37093	member	1	-	-	-	-	-	A0A2R8YFE2	-	-	-	-	-	-	-	-	-	-	Eukaryota	Arthropoda	Insecta	Coleoptera	Silphidae	Nicrophorus	Nicrophorus vespilloides	-	-	-	-	-	-	-	-	-	-	-	-	-	-	-	-
6cf659e1-b451-4e68-a641-774f63d37093	member	1	-	-	-	-	-	A0A2R8YFE2	-	-	-	-	-	-	-	-	-	-	Eukaryota	Arthropoda	Insecta	Coleoptera	Tenebrionidae	Asbolus	Asbolus verrucosus	-	-	-	-	-	-	-	-	-	-	-	-	-	-	-	-
6cf659e1-b451-4e68-a641-774f63d37093	member	1	-	-	-	-	-	A0A2R8YFE2	-	-	-	-	-	-	-	-	-	-	Eukaryota	Arthropoda	Insecta	Coleoptera	Tenebrionidae	Tribolium	Tribolium castaneum	-	-	-	-	-	-	-	-	-	-	-	-	-	-	-	-
6cf659e1-b451-4e68-a641-774f63d37093	member	1	-	-	-	-	-	A0A2R8YFE2	-	-	-	-	-	-	-	-	-	-	Eukaryota	Arthropoda	Insecta	Diptera	Calliphoridae	Lucilia	Lucilia cuprina	-	-	-	-	-	-	-	-	-	-	-	-	-	-	-	-
6cf659e1-b451-4e68-a641-774f63d37093	member	1	-	-	-	-	-	A0A2R8YFE2	-	-	-	-	-	-	-	-	-	-	Eukaryota	Arthropoda	Insecta	Diptera	Culicidae	Aedes	Aedes aegypti	-	-	-	-	-	-	-	-	-	-	-	-	-	-	-	-
6cf659e1-b451-4e68-a641-774f63d37093	member	1	-	-	-	-	-	A0A2R8YFE2	-	-	-	-	-	-	-	-	-	-	Eukaryota	Arthropoda	Insecta	Diptera	Culicidae	Aedes	Aedes albopictus	-	-	-	-	-	-	-	-	-	-	-	-	-	-	-	-
6cf659e1-b451-4e68-a641-774f63d37093	member	1	-	-	-	-	-	A0A2R8YFE2	-	-	-	-	-	-	-	-	-	-	Eukaryota	Arthropoda	Insecta	Diptera	Culicidae	Anopheles	Anopheles darlingi	-	-	-	-	-	-	-	-	-	-	-	-	-	-	-	-
6cf659e1-b451-4e68-a641-774f63d37093	member	1	-	-	-	-	-	A0A2R8YFE2	-	-	-	-	-	-	-	-	-	-	Eukaryota	Arthropoda	Insecta	Diptera	Culicidae	Anopheles	Anopheles gambiae	-	-	-	-	-	-	-	-	-	-	-	-	-	-	-	-
6cf659e1-b451-4e68-a641-774f63d37093	member	1	-	-	-	-	-	A0A2R8YFE2	-	-	-	-	-	-	-	-	-	-	Eukaryota	Arthropoda	Insecta	Diptera	Culicidae	Anopheles	Anopheles sinensis	-	-	-	-	-	-	-	-	-	-	-	-	-	-	-	-
6cf659e1-b451-4e68-a641-774f63d37093	member	1	-	-	-	-	-	A0A2R8YFE2	-	-	-	-	-	-	-	-	-	-	Eukaryota	Arthropoda	Insecta	Diptera	Culicidae	Culex	Culex quinquefasciatus	-	-	-	-	-	-	-	-	-	-	-	-	-	-	-	-
6cf659e1-b451-4e68-a641-774f63d37093	member	1	-	-	-	-	-	A0A2R8YFE2	-	-	-	-	-	-	-	-	-	-	Eukaryota	Arthropoda	Insecta	Diptera	Drosophilidae	Drosophila	Drosophila ananassae	-	-	-	-	-	-	-	-	-	-	-	-	-	-	-	-
6cf659e1-b451-4e68-a641-774f63d37093	member	1	-	-	-	-	-	A0A2R8YFE2	-	-	-	-	-	-	-	-	-	-	Eukaryota	Arthropoda	Insecta	Diptera	Drosophilidae	Drosophila	Drosophila arizonae	-	-	-	-	-	-	-	-	-	-	-	-	-	-	-	-
6cf659e1-b451-4e68-a641-774f63d37093	member	1	-	-	-	-	-	A0A2R8YFE2	-	-	-	-	-	-	-	-	-	-	Eukaryota	Arthropoda	Insecta	Diptera	Drosophilidae	Drosophila	Drosophila biarmipes	-	-	-	-	-	-	-	-	-	-	-	-	-	-	-	-
6cf659e1-b451-4e68-a641-774f63d37093	member	1	-	-	-	-	-	A0A2R8YFE2	-	-	-	-	-	-	-	-	-	-	Eukaryota	Arthropoda	Insecta	Diptera	Drosophilidae	Drosophila	Drosophila bipectinata	-	-	-	-	-	-	-	-	-	-	-	-	-	-	-	-
6cf659e1-b451-4e68-a641-774f63d37093	member	1	-	-	-	-	-	A0A2R8YFE2	-	-	-	-	-	-	-	-	-	-	Eukaryota	Arthropoda	Insecta	Diptera	Drosophilidae	Drosophila	Drosophila busckii	-	-	-	-	-	-	-	-	-	-	-	-	-	-	-	-
6cf659e1-b451-4e68-a641-774f63d37093	member	1	-	-	-	-	-	A0A2R8YFE2	-	-	-	-	-	-	-	-	-	-	Eukaryota	Arthropoda	Insecta	Diptera	Drosophilidae	Drosophila	Drosophila elegans	-	-	-	-	-	-	-	-	-	-	-	-	-	-	-	-
6cf659e1-b451-4e68-a641-774f63d37093	member	1	-	-	-	-	-	A0A2R8YFE2	-	-	-	-	-	-	-	-	-	-	Eukaryota	Arthropoda	Insecta	Diptera	Drosophilidae	Drosophila	Drosophila erecta	-	-	-	-	-	-	-	-	-	-	-	-	-	-	-	-
6cf659e1-b451-4e68-a641-774f63d37093	member	1	-	-	-	-	-	A0A2R8YFE2	-	-	-	-	-	-	-	-	-	-	Eukaryota	Arthropoda	Insecta	Diptera	Drosophilidae	Drosophila	Drosophila eugracilis	-	-	-	-	-	-	-	-	-	-	-	-	-	-	-	-
6cf659e1-b451-4e68-a641-774f63d37093	member	1	-	-	-	-	-	A0A2R8YFE2	-	-	-	-	-	-	-	-	-	-	Eukaryota	Arthropoda	Insecta	Diptera	Drosophilidae	Drosophila	Drosophila ficusphila	-	-	-	-	-	-	-	-	-	-	-	-	-	-	-	-
6cf659e1-b451-4e68-a641-774f63d37093	member	1	-	-	-	-	-	A0A2R8YFE2	-	-	-	-	-	-	-	-	-	-	Eukaryota	Arthropoda	Insecta	Diptera	Drosophilidae	Drosophila	Drosophila grimshawi	-	-	-	-	-	-	-	-	-	-	-	-	-	-	-	-
6cf659e1-b451-4e68-a641-774f63d37093	member	1	-	-	-	-	-	A0A2R8YFE2	-	-	-	-	-	-	-	-	-	-	Eukaryota	Arthropoda	Insecta	Diptera	Drosophilidae	Drosophila	Drosophila guanche	-	-	-	-	-	-	-	-	-	-	-	-	-	-	-	-
6cf659e1-b451-4e68-a641-774f63d37093	member	1	-	-	-	-	-	A0A2R8YFE2	-	-	-	-	-	-	-	-	-	-	Eukaryota	Arthropoda	Insecta	Diptera	Drosophilidae	Drosophila	Drosophila hydei	-	-	-	-	-	-	-	-	-	-	-	-	-	-	-	-
6cf659e1-b451-4e68-a641-774f63d37093	member	1	-	-	-	-	-	A0A2R8YFE2	-	-	-	-	-	-	-	-	-	-	Eukaryota	Arthropoda	Insecta	Diptera	Drosophilidae	Drosophila	Drosophila melanogaster	-	-	-	-	-	-	-	-	-	-	-	-	-	-	-	-
6cf659e1-b451-4e68-a641-774f63d37093	member	1	-	-	-	-	-	A0A2R8YFE2	-	-	-	-	-	-	-	-	-	-	Eukaryota	Arthropoda	Insecta	Diptera	Drosophilidae	Drosophila	Drosophila miranda	-	-	-	-	-	-	-	-	-	-	-	-	-	-	-	-
6cf659e1-b451-4e68-a641-774f63d37093	member	1	-	-	-	-	-	A0A2R8YFE2	-	-	-	-	-	-	-	-	-	-	Eukaryota	Arthropoda	Insecta	Diptera	Drosophilidae	Drosophila	Drosophila mojavensis	-	-	-	-	-	-	-	-	-	-	-	-	-	-	-	-
6cf659e1-b451-4e68-a641-774f63d37093	member	1	-	-	-	-	-	A0A2R8YFE2	-	-	-	-	-	-	-	-	-	-	Eukaryota	Arthropoda	Insecta	Diptera	Drosophilidae	Drosophila	Drosophila navojoa	-	-	-	-	-	-	-	-	-	-	-	-	-	-	-	-
6cf659e1-b451-4e68-a641-774f63d37093	member	1	-	-	-	-	-	A0A2R8YFE2	-	-	-	-	-	-	-	-	-	-	Eukaryota	Arthropoda	Insecta	Diptera	Drosophilidae	Drosophila	Drosophila novamexicana	-	-	-	-	-	-	-	-	-	-	-	-	-	-	-	-
6cf659e1-b451-4e68-a641-774f63d37093	member	1	-	-	-	-	-	A0A2R8YFE2	-	-	-	-	-	-	-	-	-	-	Eukaryota	Arthropoda	Insecta	Diptera	Drosophilidae	Drosophila	Drosophila obscura	-	-	-	-	-	-	-	-	-	-	-	-	-	-	-	-
6cf659e1-b451-4e68-a641-774f63d37093	member	1	-	-	-	-	-	A0A2R8YFE2	-	-	-	-	-	-	-	-	-	-	Eukaryota	Arthropoda	Insecta	Diptera	Drosophilidae	Drosophila	Drosophila persimilis	-	-	-	-	-	-	-	-	-	-	-	-	-	-	-	-
6cf659e1-b451-4e68-a641-774f63d37093	member	1	-	-	-	-	-	A0A2R8YFE2	-	-	-	-	-	-	-	-	-	-	Eukaryota	Arthropoda	Insecta	Diptera	Drosophilidae	Drosophila	Drosophila pseudoobscura	-	-	-	-	-	-	-	-	-	-	-	-	-	-	-	-
6cf659e1-b451-4e68-a641-774f63d37093	member	1	-	-	-	-	-	A0A2R8YFE2	-	-	-	-	-	-	-	-	-	-	Eukaryota	Arthropoda	Insecta	Diptera	Drosophilidae	Drosophila	Drosophila rhopaloa	-	-	-	-	-	-	-	-	-	-	-	-	-	-	-	-
6cf659e1-b451-4e68-a641-774f63d37093	member	1	-	-	-	-	-	A0A2R8YFE2	-	-	-	-	-	-	-	-	-	-	Eukaryota	Arthropoda	Insecta	Diptera	Drosophilidae	Drosophila	Drosophila sechellia	-	-	-	-	-	-	-	-	-	-	-	-	-	-	-	-
6cf659e1-b451-4e68-a641-774f63d37093	member	1	-	-	-	-	-	A0A2R8YFE2	-	-	-	-	-	-	-	-	-	-	Eukaryota	Arthropoda	Insecta	Diptera	Drosophilidae	Drosophila	Drosophila serrata	-	-	-	-	-	-	-	-	-	-	-	-	-	-	-	-
6cf659e1-b451-4e68-a641-774f63d37093	member	1	-	-	-	-	-	A0A2R8YFE2	-	-	-	-	-	-	-	-	-	-	Eukaryota	Arthropoda	Insecta	Diptera	Drosophilidae	Drosophila	Drosophila simulans	-	-	-	-	-	-	-	-	-	-	-	-	-	-	-	-
6cf659e1-b451-4e68-a641-774f63d37093	member	1	-	-	-	-	-	A0A2R8YFE2	-	-	-	-	-	-	-	-	-	-	Eukaryota	Arthropoda	Insecta	Diptera	Drosophilidae	Drosophila	Drosophila suzukii	-	-	-	-	-	-	-	-	-	-	-	-	-	-	-	-
6cf659e1-b451-4e68-a641-774f63d37093	member	1	-	-	-	-	-	A0A2R8YFE2	-	-	-	-	-	-	-	-	-	-	Eukaryota	Arthropoda	Insecta	Diptera	Drosophilidae	Drosophila	Drosophila takahashii	-	-	-	-	-	-	-	-	-	-	-	-	-	-	-	-
6cf659e1-b451-4e68-a641-774f63d37093	member	1	-	-	-	-	-	A0A2R8YFE2	-	-	-	-	-	-	-	-	-	-	Eukaryota	Arthropoda	Insecta	Diptera	Drosophilidae	Drosophila	Drosophila virilis	-	-	-	-	-	-	-	-	-	-	-	-	-	-	-	-
6cf659e1-b451-4e68-a641-774f63d37093	member	1	-	-	-	-	-	A0A2R8YFE2	-	-	-	-	-	-	-	-	-	-	Eukaryota	Arthropoda	Insecta	Diptera	Drosophilidae	Drosophila	Drosophila willistoni	-	-	-	-	-	-	-	-	-	-	-	-	-	-	-	-
6cf659e1-b451-4e68-a641-774f63d37093	member	1	-	-	-	-	-	A0A2R8YFE2	-	-	-	-	-	-	-	-	-	-	Eukaryota	Arthropoda	Insecta	Diptera	Drosophilidae	Drosophila	Drosophila yakuba	-	-	-	-	-	-	-	-	-	-	-	-	-	-	-	-
6cf659e1-b451-4e68-a641-774f63d37093	member	1	-	-	-	-	-	A0A2R8YFE2	-	-	-	-	-	-	-	-	-	-	Eukaryota	Arthropoda	Insecta	Diptera	Drosophilidae	Scaptodrosophila	Scaptodrosophila lebanonensis	-	-	-	-	-	-	-	-	-	-	-	-	-	-	-	-
6cf659e1-b451-4e68-a641-774f63d37093	member	1	-	-	-	-	-	A0A2R8YFE2	-	-	-	-	-	-	-	-	-	-	Eukaryota	Arthropoda	Insecta	Diptera	Muscidae	Musca	Musca domestica	-	-	-	-	-	-	-	-	-	-	-	-	-	-	-	-
6cf659e1-b451-4e68-a641-774f63d37093	member	1	-	-	-	-	-	A0A2R8YFE2	-	-	-	-	-	-	-	-	-	-	Eukaryota	Arthropoda	Insecta	Diptera	Muscidae	Stomoxys	Stomoxys calcitrans	-	-	-	-	-	-	-	-	-	-	-	-	-	-	-	-
6cf659e1-b451-4e68-a641-774f63d37093	member	1	-	-	-	-	-	A0A2R8YFE2	-	-	-	-	-	-	-	-	-	-	Eukaryota	Arthropoda	Insecta	Diptera	Sarcophagidae	Sarcophaga	Sarcophaga bullata	-	-	-	-	-	-	-	-	-	-	-	-	-	-	-	-
6cf659e1-b451-4e68-a641-774f63d37093	member	1	-	-	-	-	-	A0A2R8YFE2	-	-	-	-	-	-	-	-	-	-	Eukaryota	Arthropoda	Insecta	Diptera	Sciaridae	Bradysia	Bradysia odoriphaga	-	-	-	-	-	-	-	-	-	-	-	-	-	-	-	-
6cf659e1-b451-4e68-a641-774f63d37093	member	1	-	-	-	-	-	A0A2R8YFE2	-	-	-	-	-	-	-	-	-	-	Eukaryota	Arthropoda	Insecta	Diptera	Stratiomyidae	Hermetia	Hermetia illucens	-	-	-	-	-	-	-	-	-	-	-	-	-	-	-	-
6cf659e1-b451-4e68-a641-774f63d37093	member	1	-	-	-	-	-	A0A2R8YFE2	-	-	-	-	-	-	-	-	-	-	Eukaryota	Arthropoda	Insecta	Diptera	Tephritidae	Bactrocera	Bactrocera dorsalis	-	-	-	-	-	-	-	-	-	-	-	-	-	-	-	-
6cf659e1-b451-4e68-a641-774f63d37093	member	1	-	-	-	-	-	A0A2R8YFE2	-	-	-	-	-	-	-	-	-	-	Eukaryota	Arthropoda	Insecta	Diptera	Tephritidae	Bactrocera	Bactrocera latifrons	-	-	-	-	-	-	-	-	-	-	-	-	-	-	-	-
6cf659e1-b451-4e68-a641-774f63d37093	member	1	-	-	-	-	-	A0A2R8YFE2	-	-	-	-	-	-	-	-	-	-	Eukaryota	Arthropoda	Insecta	Diptera	Tephritidae	Bactrocera	Bactrocera oleae	-	-	-	-	-	-	-	-	-	-	-	-	-	-	-	-
6cf659e1-b451-4e68-a641-774f63d37093	member	1	-	-	-	-	-	A0A2R8YFE2	-	-	-	-	-	-	-	-	-	-	Eukaryota	Arthropoda	Insecta	Diptera	Tephritidae	Ceratitis	Ceratitis capitata	-	-	-	-	-	-	-	-	-	-	-	-	-	-	-	-
6cf659e1-b451-4e68-a641-774f63d37093	member	1	-	-	-	-	-	A0A2R8YFE2	-	-	-	-	-	-	-	-	-	-	Eukaryota	Arthropoda	Insecta	Diptera	Tephritidae	Rhagoletis	Rhagoletis zephyria	-	-	-	-	-	-	-	-	-	-	-	-	-	-	-	-
6cf659e1-b451-4e68-a641-774f63d37093	member	1	-	-	-	-	-	A0A2R8YFE2	-	-	-	-	-	-	-	-	-	-	Eukaryota	Arthropoda	Insecta	Diptera	Tephritidae	Zeugodacus	Zeugodacus cucurbitae	-	-	-	-	-	-	-	-	-	-	-	-	-	-	-	-
6cf659e1-b451-4e68-a641-774f63d37093	member	1	-	-	-	-	-	A0A2R8YFE2	-	-	-	-	-	-	-	-	-	-	Eukaryota	Arthropoda	Insecta	Hemiptera	Aleyrodidae	Bemisia	Bemisia tabaci	-	-	-	-	-	-	-	-	-	-	-	-	-	-	-	-
6cf659e1-b451-4e68-a641-774f63d37093	member	1	-	-	-	-	-	A0A2R8YFE2	-	-	-	-	-	-	-	-	-	-	Eukaryota	Arthropoda	Insecta	Hemiptera	Aphididae	Acyrthosiphon	Acyrthosiphon pisum	-	-	-	-	-	-	-	-	-	-	-	-	-	-	-	-
6cf659e1-b451-4e68-a641-774f63d37093	member	1	-	-	-	-	-	A0A2R8YFE2	-	-	-	-	-	-	-	-	-	-	Eukaryota	Arthropoda	Insecta	Hemiptera	Aphididae	Aphis	Aphis citricidus	-	-	-	-	-	-	-	-	-	-	-	-	-	-	-	-
6cf659e1-b451-4e68-a641-774f63d37093	member	1	-	-	-	-	-	A0A2R8YFE2	-	-	-	-	-	-	-	-	-	-	Eukaryota	Arthropoda	Insecta	Hemiptera	Aphididae	Aphis	Aphis gossypii	-	-	-	-	-	-	-	-	-	-	-	-	-	-	-	-
6cf659e1-b451-4e68-a641-774f63d37093	member	1	-	-	-	-	-	A0A2R8YFE2	-	-	-	-	-	-	-	-	-	-	Eukaryota	Arthropoda	Insecta	Hemiptera	Aphididae	Diuraphis	Diuraphis noxia	-	-	-	-	-	-	-	-	-	-	-	-	-	-	-	-
6cf659e1-b451-4e68-a641-774f63d37093	member	1	-	-	-	-	-	A0A2R8YFE2	-	-	-	-	-	-	-	-	-	-	Eukaryota	Arthropoda	Insecta	Hemiptera	Aphididae	Melanaphis	Melanaphis sacchari	-	-	-	-	-	-	-	-	-	-	-	-	-	-	-	-
6cf659e1-b451-4e68-a641-774f63d37093	member	1	-	-	-	-	-	A0A2R8YFE2	-	-	-	-	-	-	-	-	-	-	Eukaryota	Arthropoda	Insecta	Hemiptera	Aphididae	Myzus	Myzus persicae	-	-	-	-	-	-	-	-	-	-	-	-	-	-	-	-
6cf659e1-b451-4e68-a641-774f63d37093	member	1	-	-	-	-	-	A0A2R8YFE2	-	-	-	-	-	-	-	-	-	-	Eukaryota	Arthropoda	Insecta	Hemiptera	Aphididae	Rhopalosiphum	Rhopalosiphum maidis	-	-	-	-	-	-	-	-	-	-	-	-	-	-	-	-
6cf659e1-b451-4e68-a641-774f63d37093	member	1	-	-	-	-	-	A0A2R8YFE2	-	-	-	-	-	-	-	-	-	-	Eukaryota	Arthropoda	Insecta	Hemiptera	Aphididae	Rhopalosiphum	Rhopalosiphum padi	-	-	-	-	-	-	-	-	-	-	-	-	-	-	-	-
6cf659e1-b451-4e68-a641-774f63d37093	member	1	-	-	-	-	-	A0A2R8YFE2	-	-	-	-	-	-	-	-	-	-	Eukaryota	Arthropoda	Insecta	Hemiptera	Aphididae	Sipha	Sipha flava	-	-	-	-	-	-	-	-	-	-	-	-	-	-	-	-
6cf659e1-b451-4e68-a641-774f63d37093	member	1	-	-	-	-	-	A0A2R8YFE2	-	-	-	-	-	-	-	-	-	-	Eukaryota	Arthropoda	Insecta	Hemiptera	Cicadellidae	Amrasca	Amrasca biguttula	-	-	-	-	-	-	-	-	-	-	-	-	-	-	-	-
6cf659e1-b451-4e68-a641-774f63d37093	member	1	-	-	-	-	-	A0A2R8YFE2	-	-	-	-	-	-	-	-	-	-	Eukaryota	Arthropoda	Insecta	Hemiptera	Cicadellidae	Homalodisca	Homalodisca vitripennis	-	-	-	-	-	-	-	-	-	-	-	-	-	-	-	-
6cf659e1-b451-4e68-a641-774f63d37093	member	1	-	-	-	-	-	A0A2R8YFE2	-	-	-	-	-	-	-	-	-	-	Eukaryota	Arthropoda	Insecta	Hemiptera	Cicadellidae	Nephotettix	Nephotettix cincticeps	-	-	-	-	-	-	-	-	-	-	-	-	-	-	-	-
6cf659e1-b451-4e68-a641-774f63d37093	member	1	-	-	-	-	-	A0A2R8YFE2	-	-	-	-	-	-	-	-	-	-	Eukaryota	Arthropoda	Insecta	Hemiptera	Cicadellidae	Oncometopia	Oncometopia nigricans	-	-	-	-	-	-	-	-	-	-	-	-	-	-	-	-
6cf659e1-b451-4e68-a641-774f63d37093	member	1	-	-	-	-	-	A0A2R8YFE2	-	-	-	-	-	-	-	-	-	-	Eukaryota	Arthropoda	Insecta	Hemiptera	Cicadellidae	Recilia	Recilia dorsalis	-	-	-	-	-	-	-	-	-	-	-	-	-	-	-	-
6cf659e1-b451-4e68-a641-774f63d37093	member	1	-	-	-	-	-	A0A2R8YFE2	-	-	-	-	-	-	-	-	-	-	Eukaryota	Arthropoda	Insecta	Hemiptera	Delphacidae	Laodelphax	Laodelphax striatellus	-	-	-	-	-	-	-	-	-	-	-	-	-	-	-	-
6cf659e1-b451-4e68-a641-774f63d37093	member	1	-	-	-	-	-	A0A2R8YFE2	-	-	-	-	-	-	-	-	-	-	Eukaryota	Arthropoda	Insecta	Hemiptera	Delphacidae	Nilaparvata	Nilaparvata lugens	-	-	-	-	-	-	-	-	-	-	-	-	-	-	-	-
6cf659e1-b451-4e68-a641-774f63d37093	member	1	-	-	-	-	-	A0A2R8YFE2	-	-	-	-	-	-	-	-	-	-	Eukaryota	Arthropoda	Insecta	Hemiptera	Lachnidae	Cinara	Cinara cedri	-	-	-	-	-	-	-	-	-	-	-	-	-	-	-	-
6cf659e1-b451-4e68-a641-774f63d37093	member	1	-	-	-	-	-	A0A2R8YFE2	-	-	-	-	-	-	-	-	-	-	Eukaryota	Arthropoda	Insecta	Hemiptera	Liviidae	Diaphorina	Diaphorina citri	-	-	-	-	-	-	-	-	-	-	-	-	-	-	-	-
6cf659e1-b451-4e68-a641-774f63d37093	member	1	-	-	-	-	-	A0A2R8YFE2	-	-	-	-	-	-	-	-	-	-	Eukaryota	Arthropoda	Insecta	Hemiptera	Miridae	Adelphocoris	Adelphocoris fasciaticollis	-	-	-	-	-	-	-	-	-	-	-	-	-	-	-	-
6cf659e1-b451-4e68-a641-774f63d37093	member	1	-	-	-	-	-	A0A2R8YFE2	-	-	-	-	-	-	-	-	-	-	Eukaryota	Arthropoda	Insecta	Hemiptera	Miridae	Adelphocoris	Adelphocoris lineolatus	-	-	-	-	-	-	-	-	-	-	-	-	-	-	-	-
6cf659e1-b451-4e68-a641-774f63d37093	member	1	-	-	-	-	-	A0A2R8YFE2	-	-	-	-	-	-	-	-	-	-	Eukaryota	Arthropoda	Insecta	Hemiptera	Miridae	Lygus	Lygus lineolaris	-	-	-	-	-	-	-	-	-	-	-	-	-	-	-	-
6cf659e1-b451-4e68-a641-774f63d37093	member	1	-	-	-	-	-	A0A2R8YFE2	-	-	-	-	-	-	-	-	-	-	Eukaryota	Arthropoda	Insecta	Hemiptera	Pentatomidae	Euschistus	Euschistus heros	-	-	-	-	-	-	-	-	-	-	-	-	-	-	-	-
6cf659e1-b451-4e68-a641-774f63d37093	member	1	-	-	-	-	-	A0A2R8YFE2	-	-	-	-	-	-	-	-	-	-	Eukaryota	Arthropoda	Insecta	Hemiptera	Pentatomidae	Halyomorpha	Halyomorpha halys	-	-	-	-	-	-	-	-	-	-	-	-	-	-	-	-
6cf659e1-b451-4e68-a641-774f63d37093	member	1	-	-	-	-	-	A0A2R8YFE2	-	-	-	-	-	-	-	-	-	-	Eukaryota	Arthropoda	Insecta	Hymenoptera	Agaonidae	Ceratosolen	Ceratosolen solmsi	-	-	-	-	-	-	-	-	-	-	-	-	-	-	-	-
6cf659e1-b451-4e68-a641-774f63d37093	member	1	-	-	-	-	-	A0A2R8YFE2	-	-	-	-	-	-	-	-	-	-	Eukaryota	Arthropoda	Insecta	Hymenoptera	Ampulicidae	Ampulex	Ampulex compressa	-	-	-	-	-	-	-	-	-	-	-	-	-	-	-	-
6cf659e1-b451-4e68-a641-774f63d37093	member	1	-	-	-	-	-	A0A2R8YFE2	-	-	-	-	-	-	-	-	-	-	Eukaryota	Arthropoda	Insecta	Hymenoptera	Apidae	Apis	Apis cerana	-	-	-	-	-	-	-	-	-	-	-	-	-	-	-	-
6cf659e1-b451-4e68-a641-774f63d37093	member	1	-	-	-	-	-	A0A2R8YFE2	-	-	-	-	-	-	-	-	-	-	Eukaryota	Arthropoda	Insecta	Hymenoptera	Apidae	Apis	Apis dorsata	-	-	-	-	-	-	-	-	-	-	-	-	-	-	-	-
6cf659e1-b451-4e68-a641-774f63d37093	member	1	-	-	-	-	-	A0A2R8YFE2	-	-	-	-	-	-	-	-	-	-	Eukaryota	Arthropoda	Insecta	Hymenoptera	Apidae	Apis	Apis florea	-	-	-	-	-	-	-	-	-	-	-	-	-	-	-	-
6cf659e1-b451-4e68-a641-774f63d37093	member	1	-	-	-	-	-	A0A2R8YFE2	-	-	-	-	-	-	-	-	-	-	Eukaryota	Arthropoda	Insecta	Hymenoptera	Apidae	Apis	Apis mellifera	-	-	-	-	-	-	-	-	-	-	-	-	-	-	-	-
6cf659e1-b451-4e68-a641-774f63d37093	member	1	-	-	-	-	-	A0A2R8YFE2	-	-	-	-	-	-	-	-	-	-	Eukaryota	Arthropoda	Insecta	Hymenoptera	Apidae	Bombus	Bombus hypocrita	-	-	-	-	-	-	-	-	-	-	-	-	-	-	-	-
6cf659e1-b451-4e68-a641-774f63d37093	member	1	-	-	-	-	-	A0A2R8YFE2	-	-	-	-	-	-	-	-	-	-	Eukaryota	Arthropoda	Insecta	Hymenoptera	Apidae	Bombus	Bombus impatiens	-	-	-	-	-	-	-	-	-	-	-	-	-	-	-	-
6cf659e1-b451-4e68-a641-774f63d37093	member	1	-	-	-	-	-	A0A2R8YFE2	-	-	-	-	-	-	-	-	-	-	Eukaryota	Arthropoda	Insecta	Hymenoptera	Apidae	Bombus	Bombus terrestris	-	-	-	-	-	-	-	-	-	-	-	-	-	-	-	-
6cf659e1-b451-4e68-a641-774f63d37093	member	1	-	-	-	-	-	A0A2R8YFE2	-	-	-	-	-	-	-	-	-	-	Eukaryota	Arthropoda	Insecta	Hymenoptera	Apidae	Ceratina	Ceratina calcarata	-	-	-	-	-	-	-	-	-	-	-	-	-	-	-	-
6cf659e1-b451-4e68-a641-774f63d37093	member	1	-	-	-	-	-	A0A2R8YFE2	-	-	-	-	-	-	-	-	-	-	Eukaryota	Arthropoda	Insecta	Hymenoptera	Apidae	Eufriesea	Eufriesea mexicana	-	-	-	-	-	-	-	-	-	-	-	-	-	-	-	-
6cf659e1-b451-4e68-a641-774f63d37093	member	1	-	-	-	-	-	A0A2R8YFE2	-	-	-	-	-	-	-	-	-	-	Eukaryota	Arthropoda	Insecta	Hymenoptera	Apidae	Habropoda	Habropoda laboriosa	-	-	-	-	-	-	-	-	-	-	-	-	-	-	-	-
6cf659e1-b451-4e68-a641-774f63d37093	member	1	-	-	-	-	-	A0A2R8YFE2	-	-	-	-	-	-	-	-	-	-	Eukaryota	Arthropoda	Insecta	Hymenoptera	Apidae	Melipona	Melipona quadrifasciata	-	-	-	-	-	-	-	-	-	-	-	-	-	-	-	-
6cf659e1-b451-4e68-a641-774f63d37093	member	1	-	-	-	-	-	A0A2R8YFE2	-	-	-	-	-	-	-	-	-	-	Eukaryota	Arthropoda	Insecta	Hymenoptera	Braconidae	Cotesia	Cotesia chilonis	-	-	-	-	-	-	-	-	-	-	-	-	-	-	-	-
6cf659e1-b451-4e68-a641-774f63d37093	member	1	-	-	-	-	-	A0A2R8YFE2	-	-	-	-	-	-	-	-	-	-	Eukaryota	Arthropoda	Insecta	Hymenoptera	Braconidae	Diachasma	Diachasma alloeum	-	-	-	-	-	-	-	-	-	-	-	-	-	-	-	-
6cf659e1-b451-4e68-a641-774f63d37093	member	1	-	-	-	-	-	A0A2R8YFE2	-	-	-	-	-	-	-	-	-	-	Eukaryota	Arthropoda	Insecta	Hymenoptera	Braconidae	Fopius	Fopius arisanus	-	-	-	-	-	-	-	-	-	-	-	-	-	-	-	-
6cf659e1-b451-4e68-a641-774f63d37093	member	1	-	-	-	-	-	A0A2R8YFE2	-	-	-	-	-	-	-	-	-	-	Eukaryota	Arthropoda	Insecta	Hymenoptera	Braconidae	Microplitis	Microplitis demolitor	-	-	-	-	-	-	-	-	-	-	-	-	-	-	-	-
6cf659e1-b451-4e68-a641-774f63d37093	member	1	-	-	-	-	-	A0A2R8YFE2	-	-	-	-	-	-	-	-	-	-	Eukaryota	Arthropoda	Insecta	Hymenoptera	Cephidae	Cephus	Cephus cinctus	-	-	-	-	-	-	-	-	-	-	-	-	-	-	-	-
6cf659e1-b451-4e68-a641-774f63d37093	member	1	-	-	-	-	-	A0A2R8YFE2	-	-	-	-	-	-	-	-	-	-	Eukaryota	Arthropoda	Insecta	Hymenoptera	Diprionidae	Neodiprion	Neodiprion lecontei	-	-	-	-	-	-	-	-	-	-	-	-	-	-	-	-
6cf659e1-b451-4e68-a641-774f63d37093	member	1	-	-	-	-	-	A0A2R8YFE2	-	-	-	-	-	-	-	-	-	-	Eukaryota	Arthropoda	Insecta	Hymenoptera	Encyrtidae	Copidosoma	Copidosoma floridanum	-	-	-	-	-	-	-	-	-	-	-	-	-	-	-	-
6cf659e1-b451-4e68-a641-774f63d37093	member	1	-	-	-	-	-	A0A2R8YFE2	-	-	-	-	-	-	-	-	-	-	Eukaryota	Arthropoda	Insecta	Hymenoptera	Formicidae	Acromyrmex	Acromyrmex echinatior	-	-	-	-	-	-	-	-	-	-	-	-	-	-	-	-
6cf659e1-b451-4e68-a641-774f63d37093	member	1	-	-	-	-	-	A0A2R8YFE2	-	-	-	-	-	-	-	-	-	-	Eukaryota	Arthropoda	Insecta	Hymenoptera	Formicidae	Allomerus	Allomerus octoarticulatus	-	-	-	-	-	-	-	-	-	-	-	-	-	-	-	-
6cf659e1-b451-4e68-a641-774f63d37093	member	1	-	-	-	-	-	A0A2R8YFE2	-	-	-	-	-	-	-	-	-	-	Eukaryota	Arthropoda	Insecta	Hymenoptera	Formicidae	Atta	Atta cephalotes	-	-	-	-	-	-	-	-	-	-	-	-	-	-	-	-
6cf659e1-b451-4e68-a641-774f63d37093	member	1	-	-	-	-	-	A0A2R8YFE2	-	-	-	-	-	-	-	-	-	-	Eukaryota	Arthropoda	Insecta	Hymenoptera	Formicidae	Atta	Atta colombica	-	-	-	-	-	-	-	-	-	-	-	-	-	-	-	-
6cf659e1-b451-4e68-a641-774f63d37093	member	1	-	-	-	-	-	A0A2R8YFE2	-	-	-	-	-	-	-	-	-	-	Eukaryota	Arthropoda	Insecta	Hymenoptera	Formicidae	Camponotus	Camponotus floridanus	-	-	-	-	-	-	-	-	-	-	-	-	-	-	-	-
6cf659e1-b451-4e68-a641-774f63d37093	member	1	-	-	-	-	-	A0A2R8YFE2	-	-	-	-	-	-	-	-	-	-	Eukaryota	Arthropoda	Insecta	Hymenoptera	Formicidae	Cyphomyrmex	Cyphomyrmex costatus	-	-	-	-	-	-	-	-	-	-	-	-	-	-	-	-
6cf659e1-b451-4e68-a641-774f63d37093	member	1	-	-	-	-	-	A0A2R8YFE2	-	-	-	-	-	-	-	-	-	-	Eukaryota	Arthropoda	Insecta	Hymenoptera	Formicidae	Dinoponera	Dinoponera quadriceps	-	-	-	-	-	-	-	-	-	-	-	-	-	-	-	-
6cf659e1-b451-4e68-a641-774f63d37093	member	1	-	-	-	-	-	A0A2R8YFE2	-	-	-	-	-	-	-	-	-	-	Eukaryota	Arthropoda	Insecta	Hymenoptera	Formicidae	Formica	Formica exsecta	-	-	-	-	-	-	-	-	-	-	-	-	-	-	-	-
6cf659e1-b451-4e68-a641-774f63d37093	member	1	-	-	-	-	-	A0A2R8YFE2	-	-	-	-	-	-	-	-	-	-	Eukaryota	Arthropoda	Insecta	Hymenoptera	Formicidae	Harpegnathos	Harpegnathos saltator	-	-	-	-	-	-	-	-	-	-	-	-	-	-	-	-
6cf659e1-b451-4e68-a641-774f63d37093	member	1	-	-	-	-	-	A0A2R8YFE2	-	-	-	-	-	-	-	-	-	-	Eukaryota	Arthropoda	Insecta	Hymenoptera	Formicidae	Lasius	Lasius niger	-	-	-	-	-	-	-	-	-	-	-	-	-	-	-	-
6cf659e1-b451-4e68-a641-774f63d37093	member	1	-	-	-	-	-	A0A2R8YFE2	-	-	-	-	-	-	-	-	-	-	Eukaryota	Arthropoda	Insecta	Hymenoptera	Formicidae	Linepithema	Linepithema humile	-	-	-	-	-	-	-	-	-	-	-	-	-	-	-	-
6cf659e1-b451-4e68-a641-774f63d37093	member	1	-	-	-	-	-	A0A2R8YFE2	-	-	-	-	-	-	-	-	-	-	Eukaryota	Arthropoda	Insecta	Hymenoptera	Formicidae	Monomorium	Monomorium pharaonis	-	-	-	-	-	-	-	-	-	-	-	-	-	-	-	-
6cf659e1-b451-4e68-a641-774f63d37093	member	1	-	-	-	-	-	A0A2R8YFE2	-	-	-	-	-	-	-	-	-	-	Eukaryota	Arthropoda	Insecta	Hymenoptera	Formicidae	Nylanderia	Nylanderia fulva	-	-	-	-	-	-	-	-	-	-	-	-	-	-	-	-
6cf659e1-b451-4e68-a641-774f63d37093	member	1	-	-	-	-	-	A0A2R8YFE2	-	-	-	-	-	-	-	-	-	-	Eukaryota	Arthropoda	Insecta	Hymenoptera	Formicidae	Ooceraea	Ooceraea biroi	-	-	-	-	-	-	-	-	-	-	-	-	-	-	-	-
6cf659e1-b451-4e68-a641-774f63d37093	member	1	-	-	-	-	-	A0A2R8YFE2	-	-	-	-	-	-	-	-	-	-	Eukaryota	Arthropoda	Insecta	Hymenoptera	Formicidae	Pogonomyrmex	Pogonomyrmex barbatus	-	-	-	-	-	-	-	-	-	-	-	-	-	-	-	-
6cf659e1-b451-4e68-a641-774f63d37093	member	1	-	-	-	-	-	A0A2R8YFE2	-	-	-	-	-	-	-	-	-	-	Eukaryota	Arthropoda	Insecta	Hymenoptera	Formicidae	Pseudomyrmex	Pseudomyrmex gracilis	-	-	-	-	-	-	-	-	-	-	-	-	-	-	-	-
6cf659e1-b451-4e68-a641-774f63d37093	member	1	-	-	-	-	-	A0A2R8YFE2	-	-	-	-	-	-	-	-	-	-	Eukaryota	Arthropoda	Insecta	Hymenoptera	Formicidae	Solenopsis	Solenopsis invicta	-	-	-	-	-	-	-	-	-	-	-	-	-	-	-	-
6cf659e1-b451-4e68-a641-774f63d37093	member	1	-	-	-	-	-	A0A2R8YFE2	-	-	-	-	-	-	-	-	-	-	Eukaryota	Arthropoda	Insecta	Hymenoptera	Formicidae	Temnothorax	Temnothorax curvispinosus	-	-	-	-	-	-	-	-	-	-	-	-	-	-	-	-
6cf659e1-b451-4e68-a641-774f63d37093	member	1	-	-	-	-	-	A0A2R8YFE2	-	-	-	-	-	-	-	-	-	-	Eukaryota	Arthropoda	Insecta	Hymenoptera	Formicidae	Temnothorax	Temnothorax longispinosus	-	-	-	-	-	-	-	-	-	-	-	-	-	-	-	-
6cf659e1-b451-4e68-a641-774f63d37093	member	1	-	-	-	-	-	A0A2R8YFE2	-	-	-	-	-	-	-	-	-	-	Eukaryota	Arthropoda	Insecta	Hymenoptera	Formicidae	Trachymyrmex	Trachymyrmex cornetzi	-	-	-	-	-	-	-	-	-	-	-	-	-	-	-	-
6cf659e1-b451-4e68-a641-774f63d37093	member	1	-	-	-	-	-	A0A2R8YFE2	-	-	-	-	-	-	-	-	-	-	Eukaryota	Arthropoda	Insecta	Hymenoptera	Formicidae	Trachymyrmex	Trachymyrmex septentrionalis	-	-	-	-	-	-	-	-	-	-	-	-	-	-	-	-
6cf659e1-b451-4e68-a641-774f63d37093	member	1	-	-	-	-	-	A0A2R8YFE2	-	-	-	-	-	-	-	-	-	-	Eukaryota	Arthropoda	Insecta	Hymenoptera	Formicidae	Trachymyrmex	Trachymyrmex zeteki	-	-	-	-	-	-	-	-	-	-	-	-	-	-	-	-
6cf659e1-b451-4e68-a641-774f63d37093	member	1	-	-	-	-	-	A0A2R8YFE2	-	-	-	-	-	-	-	-	-	-	Eukaryota	Arthropoda	Insecta	Hymenoptera	Formicidae	Vollenhovia	Vollenhovia emeryi	-	-	-	-	-	-	-	-	-	-	-	-	-	-	-	-
6cf659e1-b451-4e68-a641-774f63d37093	member	1	-	-	-	-	-	A0A2R8YFE2	-	-	-	-	-	-	-	-	-	-	Eukaryota	Arthropoda	Insecta	Hymenoptera	Formicidae	Wasmannia	Wasmannia auropunctata	-	-	-	-	-	-	-	-	-	-	-	-	-	-	-	-
6cf659e1-b451-4e68-a641-774f63d37093	member	1	-	-	-	-	-	A0A2R8YFE2	-	-	-	-	-	-	-	-	-	-	Eukaryota	Arthropoda	Insecta	Hymenoptera	Halictidae	Dufourea	Dufourea novaeangliae	-	-	-	-	-	-	-	-	-	-	-	-	-	-	-	-
6cf659e1-b451-4e68-a641-774f63d37093	member	1	-	-	-	-	-	A0A2R8YFE2	-	-	-	-	-	-	-	-	-	-	Eukaryota	Arthropoda	Insecta	Hymenoptera	Ichneumonidae	Diadegma	Diadegma insulare	-	-	-	-	-	-	-	-	-	-	-	-	-	-	-	-
6cf659e1-b451-4e68-a641-774f63d37093	member	1	-	-	-	-	-	A0A2R8YFE2	-	-	-	-	-	-	-	-	-	-	Eukaryota	Arthropoda	Insecta	Hymenoptera	Megachilidae	Megachile	Megachile rotundata	-	-	-	-	-	-	-	-	-	-	-	-	-	-	-	-
6cf659e1-b451-4e68-a641-774f63d37093	member	1	-	-	-	-	-	A0A2R8YFE2	-	-	-	-	-	-	-	-	-	-	Eukaryota	Arthropoda	Insecta	Hymenoptera	Megachilidae	Osmia	Osmia bicornis	-	-	-	-	-	-	-	-	-	-	-	-	-	-	-	-
6cf659e1-b451-4e68-a641-774f63d37093	member	1	-	-	-	-	-	A0A2R8YFE2	-	-	-	-	-	-	-	-	-	-	Eukaryota	Arthropoda	Insecta	Hymenoptera	Orussidae	Orussus	Orussus abietinus	-	-	-	-	-	-	-	-	-	-	-	-	-	-	-	-
6cf659e1-b451-4e68-a641-774f63d37093	member	1	-	-	-	-	-	A0A2R8YFE2	-	-	-	-	-	-	-	-	-	-	Eukaryota	Arthropoda	Insecta	Hymenoptera	Pteromalidae	Nasonia	Nasonia vitripennis	-	-	-	-	-	-	-	-	-	-	-	-	-	-	-	-
6cf659e1-b451-4e68-a641-774f63d37093	member	1	-	-	-	-	-	A0A2R8YFE2	-	-	-	-	-	-	-	-	-	-	Eukaryota	Arthropoda	Insecta	Hymenoptera	Pteromalidae	Trichomalopsis	Trichomalopsis sarcophagae	-	-	-	-	-	-	-	-	-	-	-	-	-	-	-	-
6cf659e1-b451-4e68-a641-774f63d37093	member	1	-	-	-	-	-	A0A2R8YFE2	-	-	-	-	-	-	-	-	-	-	Eukaryota	Arthropoda	Insecta	Hymenoptera	Tenthredinidae	Athalia	Athalia rosae	-	-	-	-	-	-	-	-	-	-	-	-	-	-	-	-
6cf659e1-b451-4e68-a641-774f63d37093	member	1	-	-	-	-	-	A0A2R8YFE2	-	-	-	-	-	-	-	-	-	-	Eukaryota	Arthropoda	Insecta	Hymenoptera	Trichogrammatidae	Trichogramma	Trichogramma pretiosum	-	-	-	-	-	-	-	-	-	-	-	-	-	-	-	-
6cf659e1-b451-4e68-a641-774f63d37093	member	1	-	-	-	-	-	A0A2R8YFE2	-	-	-	-	-	-	-	-	-	-	Eukaryota	Arthropoda	Insecta	Hymenoptera	Vespidae	Polistes	Polistes canadensis	-	-	-	-	-	-	-	-	-	-	-	-	-	-	-	-
6cf659e1-b451-4e68-a641-774f63d37093	member	1	-	-	-	-	-	A0A2R8YFE2	-	-	-	-	-	-	-	-	-	-	Eukaryota	Arthropoda	Insecta	Hymenoptera	Vespidae	Polistes	Polistes dominula	-	-	-	-	-	-	-	-	-	-	-	-	-	-	-	-
6cf659e1-b451-4e68-a641-774f63d37093	member	1	-	-	-	-	-	A0A2R8YFE2	-	-	-	-	-	-	-	-	-	-	Eukaryota	Arthropoda	Insecta	Lepidoptera	Bombycidae	Bombyx	Bombyx mandarina	-	-	-	-	-	-	-	-	-	-	-	-	-	-	-	-
6cf659e1-b451-4e68-a641-774f63d37093	member	1	-	-	-	-	-	A0A2R8YFE2	-	-	-	-	-	-	-	-	-	-	Eukaryota	Arthropoda	Insecta	Lepidoptera	Bombycidae	Bombyx	Bombyx mori	-	-	-	-	-	-	-	-	-	-	-	-	-	-	-	-
6cf659e1-b451-4e68-a641-774f63d37093	member	1	-	-	-	-	-	A0A2R8YFE2	-	-	-	-	-	-	-	-	-	-	Eukaryota	Arthropoda	Insecta	Lepidoptera	Cosmopterigidae	Hyposmocoma	Hyposmocoma kahamanoa	-	-	-	-	-	-	-	-	-	-	-	-	-	-	-	-
6cf659e1-b451-4e68-a641-774f63d37093	member	1	-	-	-	-	-	A0A2R8YFE2	-	-	-	-	-	-	-	-	-	-	Eukaryota	Arthropoda	Insecta	Lepidoptera	Crambidae	Chilo	Chilo suppressalis	-	-	-	-	-	-	-	-	-	-	-	-	-	-	-	-
6cf659e1-b451-4e68-a641-774f63d37093	member	1	-	-	-	-	-	A0A2R8YFE2	-	-	-	-	-	-	-	-	-	-	Eukaryota	Arthropoda	Insecta	Lepidoptera	Crambidae	Conogethes	Conogethes pinicolalis	-	-	-	-	-	-	-	-	-	-	-	-	-	-	-	-
6cf659e1-b451-4e68-a641-774f63d37093	member	1	-	-	-	-	-	A0A2R8YFE2	-	-	-	-	-	-	-	-	-	-	Eukaryota	Arthropoda	Insecta	Lepidoptera	Crambidae	Ostrinia	Ostrinia furnacalis	-	-	-	-	-	-	-	-	-	-	-	-	-	-	-	-
6cf659e1-b451-4e68-a641-774f63d37093	member	1	-	-	-	-	-	A0A2R8YFE2	-	-	-	-	-	-	-	-	-	-	Eukaryota	Arthropoda	Insecta	Lepidoptera	Erebidae	Hyphantria	Hyphantria cunea	-	-	-	-	-	-	-	-	-	-	-	-	-	-	-	-
6cf659e1-b451-4e68-a641-774f63d37093	member	1	-	-	-	-	-	A0A2R8YFE2	-	-	-	-	-	-	-	-	-	-	Eukaryota	Arthropoda	Insecta	Lepidoptera	Geometridae	Biston	Biston betularia	-	-	-	-	-	-	-	-	-	-	-	-	-	-	-	-
6cf659e1-b451-4e68-a641-774f63d37093	member	1	-	-	-	-	-	A0A2R8YFE2	-	-	-	-	-	-	-	-	-	-	Eukaryota	Arthropoda	Insecta	Lepidoptera	Geometridae	Ectropis	Ectropis obliqua	-	-	-	-	-	-	-	-	-	-	-	-	-	-	-	-
6cf659e1-b451-4e68-a641-774f63d37093	member	1	-	-	-	-	-	A0A2R8YFE2	-	-	-	-	-	-	-	-	-	-	Eukaryota	Arthropoda	Insecta	Lepidoptera	Geometridae	Operophtera	Operophtera brumata	-	-	-	-	-	-	-	-	-	-	-	-	-	-	-	-
6cf659e1-b451-4e68-a641-774f63d37093	member	1	-	-	-	-	-	A0A2R8YFE2	-	-	-	-	-	-	-	-	-	-	Eukaryota	Arthropoda	Insecta	Lepidoptera	Lymantriidae	Lymantria	Lymantria dispar	-	-	-	-	-	-	-	-	-	-	-	-	-	-	-	-
6cf659e1-b451-4e68-a641-774f63d37093	member	1	-	-	-	-	-	A0A2R8YFE2	-	-	-	-	-	-	-	-	-	-	Eukaryota	Arthropoda	Insecta	Lepidoptera	Lymantriidae	Orgyia	Orgyia thyellina	-	-	-	-	-	-	-	-	-	-	-	-	-	-	-	-
6cf659e1-b451-4e68-a641-774f63d37093	member	1	-	-	-	-	-	A0A2R8YFE2	-	-	-	-	-	-	-	-	-	-	Eukaryota	Arthropoda	Insecta	Lepidoptera	Noctuidae	Agrotis	Agrotis ipsilon	-	-	-	-	-	-	-	-	-	-	-	-	-	-	-	-
6cf659e1-b451-4e68-a641-774f63d37093	member	1	-	-	-	-	-	A0A2R8YFE2	-	-	-	-	-	-	-	-	-	-	Eukaryota	Arthropoda	Insecta	Lepidoptera	Noctuidae	Agrotis	Agrotis segetum	-	-	-	-	-	-	-	-	-	-	-	-	-	-	-	-
6cf659e1-b451-4e68-a641-774f63d37093	member	1	-	-	-	-	-	A0A2R8YFE2	-	-	-	-	-	-	-	-	-	-	Eukaryota	Arthropoda	Insecta	Lepidoptera	Noctuidae	Helicoverpa	Helicoverpa armigera	-	-	-	-	-	-	-	-	-	-	-	-	-	-	-	-
6cf659e1-b451-4e68-a641-774f63d37093	member	1	-	-	-	-	-	A0A2R8YFE2	-	-	-	-	-	-	-	-	-	-	Eukaryota	Arthropoda	Insecta	Lepidoptera	Noctuidae	Helicoverpa	Helicoverpa zea	-	-	-	-	-	-	-	-	-	-	-	-	-	-	-	-
6cf659e1-b451-4e68-a641-774f63d37093	member	1	-	-	-	-	-	A0A2R8YFE2	-	-	-	-	-	-	-	-	-	-	Eukaryota	Arthropoda	Insecta	Lepidoptera	Noctuidae	Heliothis	Heliothis virescens	-	-	-	-	-	-	-	-	-	-	-	-	-	-	-	-
6cf659e1-b451-4e68-a641-774f63d37093	member	1	-	-	-	-	-	A0A2R8YFE2	-	-	-	-	-	-	-	-	-	-	Eukaryota	Arthropoda	Insecta	Lepidoptera	Noctuidae	Spodoptera	Spodoptera litura	-	-	-	-	-	-	-	-	-	-	-	-	-	-	-	-
6cf659e1-b451-4e68-a641-774f63d37093	member	1	-	-	-	-	-	A0A2R8YFE2	-	-	-	-	-	-	-	-	-	-	Eukaryota	Arthropoda	Insecta	Lepidoptera	Noctuidae	Trichoplusia	Trichoplusia ni	-	-	-	-	-	-	-	-	-	-	-	-	-	-	-	-
6cf659e1-b451-4e68-a641-774f63d37093	member	1	-	-	-	-	-	A0A2R8YFE2	-	-	-	-	-	-	-	-	-	-	Eukaryota	Arthropoda	Insecta	Lepidoptera	Noctuidae	Xestia	Xestia c-nigrum	-	-	-	-	-	-	-	-	-	-	-	-	-	-	-	-
6cf659e1-b451-4e68-a641-774f63d37093	member	1	-	-	-	-	-	A0A2R8YFE2	-	-	-	-	-	-	-	-	-	-	Eukaryota	Arthropoda	Insecta	Lepidoptera	Nymphalidae	Bicyclus	Bicyclus anynana	-	-	-	-	-	-	-	-	-	-	-	-	-	-	-	-
6cf659e1-b451-4e68-a641-774f63d37093	member	1	-	-	-	-	-	A0A2R8YFE2	-	-	-	-	-	-	-	-	-	-	Eukaryota	Arthropoda	Insecta	Lepidoptera	Nymphalidae	Danaus	Danaus plexippus	-	-	-	-	-	-	-	-	-	-	-	-	-	-	-	-
6cf659e1-b451-4e68-a641-774f63d37093	member	1	-	-	-	-	-	A0A2R8YFE2	-	-	-	-	-	-	-	-	-	-	Eukaryota	Arthropoda	Insecta	Lepidoptera	Nymphalidae	Heliconius	Heliconius erato	-	-	-	-	-	-	-	-	-	-	-	-	-	-	-	-
6cf659e1-b451-4e68-a641-774f63d37093	member	1	-	-	-	-	-	A0A2R8YFE2	-	-	-	-	-	-	-	-	-	-	Eukaryota	Arthropoda	Insecta	Lepidoptera	Nymphalidae	Vanessa	Vanessa tameamea	-	-	-	-	-	-	-	-	-	-	-	-	-	-	-	-
6cf659e1-b451-4e68-a641-774f63d37093	member	1	-	-	-	-	-	A0A2R8YFE2	-	-	-	-	-	-	-	-	-	-	Eukaryota	Arthropoda	Insecta	Lepidoptera	Papilionidae	Papilio	Papilio machaon	-	-	-	-	-	-	-	-	-	-	-	-	-	-	-	-
6cf659e1-b451-4e68-a641-774f63d37093	member	1	-	-	-	-	-	A0A2R8YFE2	-	-	-	-	-	-	-	-	-	-	Eukaryota	Arthropoda	Insecta	Lepidoptera	Papilionidae	Papilio	Papilio polytes	-	-	-	-	-	-	-	-	-	-	-	-	-	-	-	-
6cf659e1-b451-4e68-a641-774f63d37093	member	1	-	-	-	-	-	A0A2R8YFE2	-	-	-	-	-	-	-	-	-	-	Eukaryota	Arthropoda	Insecta	Lepidoptera	Papilionidae	Papilio	Papilio xuthus	-	-	-	-	-	-	-	-	-	-	-	-	-	-	-	-
6cf659e1-b451-4e68-a641-774f63d37093	member	1	-	-	-	-	-	A0A2R8YFE2	-	-	-	-	-	-	-	-	-	-	Eukaryota	Arthropoda	Insecta	Lepidoptera	Pieridae	Leptidea	Leptidea sinapis	-	-	-	-	-	-	-	-	-	-	-	-	-	-	-	-
6cf659e1-b451-4e68-a641-774f63d37093	member	1	-	-	-	-	-	A0A2R8YFE2	-	-	-	-	-	-	-	-	-	-	Eukaryota	Arthropoda	Insecta	Lepidoptera	Pieridae	Pieris	Pieris rapae	-	-	-	-	-	-	-	-	-	-	-	-	-	-	-	-
6cf659e1-b451-4e68-a641-774f63d37093	member	1	-	-	-	-	-	A0A2R8YFE2	-	-	-	-	-	-	-	-	-	-	Eukaryota	Arthropoda	Insecta	Lepidoptera	Psychidae	Eumeta	Eumeta japonica	-	-	-	-	-	-	-	-	-	-	-	-	-	-	-	-
6cf659e1-b451-4e68-a641-774f63d37093	member	1	-	-	-	-	-	A0A2R8YFE2	-	-	-	-	-	-	-	-	-	-	Eukaryota	Arthropoda	Insecta	Lepidoptera	Pyralidae	Amyelois	Amyelois transitella	-	-	-	-	-	-	-	-	-	-	-	-	-	-	-	-
6cf659e1-b451-4e68-a641-774f63d37093	member	1	-	-	-	-	-	A0A2R8YFE2	-	-	-	-	-	-	-	-	-	-	Eukaryota	Arthropoda	Insecta	Lepidoptera	Pyralidae	Galleria	Galleria mellonella	-	-	-	-	-	-	-	-	-	-	-	-	-	-	-	-
6cf659e1-b451-4e68-a641-774f63d37093	member	1	-	-	-	-	-	A0A2R8YFE2	-	-	-	-	-	-	-	-	-	-	Eukaryota	Arthropoda	Insecta	Lepidoptera	Pyralidae	Plodia	Plodia interpunctella	-	-	-	-	-	-	-	-	-	-	-	-	-	-	-	-
6cf659e1-b451-4e68-a641-774f63d37093	member	1	-	-	-	-	-	A0A2R8YFE2	-	-	-	-	-	-	-	-	-	-	Eukaryota	Arthropoda	Insecta	Lepidoptera	Saturniidae	Antheraea	Antheraea assamensis	-	-	-	-	-	-	-	-	-	-	-	-	-	-	-	-
6cf659e1-b451-4e68-a641-774f63d37093	member	1	-	-	-	-	-	A0A2R8YFE2	-	-	-	-	-	-	-	-	-	-	Eukaryota	Arthropoda	Insecta	Lepidoptera	Saturniidae	Antheraea	Antheraea pernyi	-	-	-	-	-	-	-	-	-	-	-	-	-	-	-	-
6cf659e1-b451-4e68-a641-774f63d37093	member	1	-	-	-	-	-	A0A2R8YFE2	-	-	-	-	-	-	-	-	-	-	Eukaryota	Arthropoda	Insecta	Lepidoptera	Sphingidae	Manduca	Manduca sexta	-	-	-	-	-	-	-	-	-	-	-	-	-	-	-	-
6cf659e1-b451-4e68-a641-774f63d37093	member	1	-	-	-	-	-	A0A2R8YFE2	-	-	-	-	-	-	-	-	-	-	Eukaryota	Arthropoda	Insecta	Lepidoptera	Tortricidae	Cydia	Cydia pomonella	-	-	-	-	-	-	-	-	-	-	-	-	-	-	-	-
6cf659e1-b451-4e68-a641-774f63d37093	member	1	-	-	-	-	-	A0A2R8YFE2	-	-	-	-	-	-	-	-	-	-	Eukaryota	Arthropoda	Insecta	Mecoptera	Panorpidae	Cerapanorpa	Cerapanorpa dubia	-	-	-	-	-	-	-	-	-	-	-	-	-	-	-	-
6cf659e1-b451-4e68-a641-774f63d37093	member	1	-	-	-	-	-	A0A2R8YFE2	-	-	-	-	-	-	-	-	-	-	Eukaryota	Arthropoda	Insecta	Orthoptera	Acrididae	Chortoicetes	Chortoicetes terminifera	-	-	-	-	-	-	-	-	-	-	-	-	-	-	-	-
6cf659e1-b451-4e68-a641-774f63d37093	member	1	-	-	-	-	-	A0A2R8YFE2	-	-	-	-	-	-	-	-	-	-	Eukaryota	Arthropoda	Insecta	Orthoptera	Acrididae	Locusta	Locusta migratoria	-	-	-	-	-	-	-	-	-	-	-	-	-	-	-	-
6cf659e1-b451-4e68-a641-774f63d37093	member	1	-	-	-	-	-	A0A2R8YFE2	-	-	-	-	-	-	-	-	-	-	Eukaryota	Arthropoda	Insecta	Orthoptera	Acrididae	Melanoplus	Melanoplus sanguinipes	-	-	-	-	-	-	-	-	-	-	-	-	-	-	-	-
6cf659e1-b451-4e68-a641-774f63d37093	member	1	-	-	-	-	-	A0A2R8YFE2	-	-	-	-	-	-	-	-	-	-	Eukaryota	Arthropoda	Insecta	Orthoptera	Acrididae	Schistocerca	Schistocerca gregaria	-	-	-	-	-	-	-	-	-	-	-	-	-	-	-	-
6cf659e1-b451-4e68-a641-774f63d37093	member	1	-	-	-	-	-	A0A2R8YFE2	-	-	-	-	-	-	-	-	-	-	Eukaryota	Arthropoda	Insecta	Orthoptera	Gryllidae	Gryllus	Gryllus bimaculatus	-	-	-	-	-	-	-	-	-	-	-	-	-	-	-	-
6cf659e1-b451-4e68-a641-774f63d37093	member	1	-	-	-	-	-	A0A2R8YFE2	-	-	-	-	-	-	-	-	-	-	Eukaryota	Arthropoda	Insecta	Psocoptera	Liposcelididae	Liposcelis	Liposcelis bostrychophila	-	-	-	-	-	-	-	-	-	-	-	-	-	-	-	-
6cf659e1-b451-4e68-a641-774f63d37093	member	1	-	-	-	-	-	A0A2R8YFE2	-	-	-	-	-	-	-	-	-	-	Eukaryota	Arthropoda	Insecta	Siphonaptera	Pulicidae	Ctenocephalides	Ctenocephalides felis	-	-	-	-	-	-	-	-	-	-	-	-	-	-	-	-
6cf659e1-b451-4e68-a641-774f63d37093	member	1	-	-	-	-	-	A0A2R8YFE2	-	-	-	-	-	-	-	-	-	-	Eukaryota	Arthropoda	Insecta	Thysanoptera	Thripidae	Frankliniella	Frankliniella occidentalis	-	-	-	-	-	-	-	-	-	-	-	-	-	-	-	-
6cf659e1-b451-4e68-a641-774f63d37093	member	1	-	-	-	-	-	A0A2R8YFE2	-	-	-	-	-	-	-	-	-	-	Eukaryota	Arthropoda	Malacostraca	Amphipoda	Gammaridae	Gammarus	Gammarus pulex	-	-	-	-	-	-	-	-	-	-	-	-	-	-	-	-
6cf659e1-b451-4e68-a641-774f63d37093	member	1	-	-	-	-	-	A0A2R8YFE2	-	-	-	-	-	-	-	-	-	-	Eukaryota	Arthropoda	Malacostraca	Amphipoda	Hyalellidae	Hyalella	Hyalella azteca	-	-	-	-	-	-	-	-	-	-	-	-	-	-	-	-
6cf659e1-b451-4e68-a641-774f63d37093	member	1	-	-	-	-	-	A0A2R8YFE2	-	-	-	-	-	-	-	-	-	-	Eukaryota	Arthropoda	Malacostraca	Decapoda	Astacidae	Pacifastacus	Pacifastacus leniusculus	-	-	-	-	-	-	-	-	-	-	-	-	-	-	-	-
6cf659e1-b451-4e68-a641-774f63d37093	member	1	-	-	-	-	-	A0A2R8YFE2	-	-	-	-	-	-	-	-	-	-	Eukaryota	Arthropoda	Malacostraca	Decapoda	Cambaridae	Procambarus	Procambarus clarkii	-	-	-	-	-	-	-	-	-	-	-	-	-	-	-	-
6cf659e1-b451-4e68-a641-774f63d37093	member	1	-	-	-	-	-	A0A2R8YFE2	-	-	-	-	-	-	-	-	-	-	Eukaryota	Arthropoda	Malacostraca	Decapoda	Nephropidae	Homarus	Homarus americanus	-	-	-	-	-	-	-	-	-	-	-	-	-	-	-	-
6cf659e1-b451-4e68-a641-774f63d37093	member	1	-	-	-	-	-	A0A2R8YFE2	-	-	-	-	-	-	-	-	-	-	Eukaryota	Arthropoda	Malacostraca	Decapoda	Nephropidae	Homarus	Homarus gammarus	-	-	-	-	-	-	-	-	-	-	-	-	-	-	-	-
6cf659e1-b451-4e68-a641-774f63d37093	member	1	-	-	-	-	-	A0A2R8YFE2	-	-	-	-	-	-	-	-	-	-	Eukaryota	Arthropoda	Malacostraca	Decapoda	Palaemonidae	Macrobrachium	Macrobrachium nipponense	-	-	-	-	-	-	-	-	-	-	-	-	-	-	-	-
6cf659e1-b451-4e68-a641-774f63d37093	member	1	-	-	-	-	-	A0A2R8YFE2	-	-	-	-	-	-	-	-	-	-	Eukaryota	Arthropoda	Malacostraca	Decapoda	Palaemonidae	Macrobrachium	Macrobrachium rosenbergii	-	-	-	-	-	-	-	-	-	-	-	-	-	-	-	-
6cf659e1-b451-4e68-a641-774f63d37093	member	1	-	-	-	-	-	A0A2R8YFE2	-	-	-	-	-	-	-	-	-	-	Eukaryota	Arthropoda	Malacostraca	Decapoda	Palaemonidae	Palaemon	Palaemon carinicauda	-	-	-	-	-	-	-	-	-	-	-	-	-	-	-	-
6cf659e1-b451-4e68-a641-774f63d37093	member	1	-	-	-	-	-	A0A2R8YFE2	-	-	-	-	-	-	-	-	-	-	Eukaryota	Arthropoda	Malacostraca	Decapoda	Penaeidae	Penaeus	Penaeus chinensis	-	-	-	-	-	-	-	-	-	-	-	-	-	-	-	-
6cf659e1-b451-4e68-a641-774f63d37093	member	1	-	-	-	-	-	A0A2R8YFE2	-	-	-	-	-	-	-	-	-	-	Eukaryota	Arthropoda	Malacostraca	Decapoda	Penaeidae	Penaeus	Penaeus japonicus	-	-	-	-	-	-	-	-	-	-	-	-	-	-	-	-
6cf659e1-b451-4e68-a641-774f63d37093	member	1	-	-	-	-	-	A0A2R8YFE2	-	-	-	-	-	-	-	-	-	-	Eukaryota	Arthropoda	Malacostraca	Decapoda	Penaeidae	Penaeus	Penaeus monodon	-	-	-	-	-	-	-	-	-	-	-	-	-	-	-	-
6cf659e1-b451-4e68-a641-774f63d37093	member	1	-	-	-	-	-	A0A2R8YFE2	-	-	-	-	-	-	-	-	-	-	Eukaryota	Arthropoda	Malacostraca	Decapoda	Penaeidae	Penaeus	Penaeus vannamei	-	-	-	-	-	-	-	-	-	-	-	-	-	-	-	-
6cf659e1-b451-4e68-a641-774f63d37093	member	1	-	-	-	-	-	A0A2R8YFE2	-	-	-	-	-	-	-	-	-	-	Eukaryota	Arthropoda	Malacostraca	Decapoda	Portunidae	Callinectes	Callinectes sapidus	-	-	-	-	-	-	-	-	-	-	-	-	-	-	-	-
6cf659e1-b451-4e68-a641-774f63d37093	member	1	-	-	-	-	-	A0A2R8YFE2	-	-	-	-	-	-	-	-	-	-	Eukaryota	Arthropoda	Malacostraca	Decapoda	Portunidae	Portunus	Portunus trituberculatus	-	-	-	-	-	-	-	-	-	-	-	-	-	-	-	-
6cf659e1-b451-4e68-a641-774f63d37093	member	1	-	-	-	-	-	A0A2R8YFE2	-	-	-	-	-	-	-	-	-	-	Eukaryota	Arthropoda	Malacostraca	Decapoda	Portunidae	Scylla	Scylla paramamosain	-	-	-	-	-	-	-	-	-	-	-	-	-	-	-	-
6cf659e1-b451-4e68-a641-774f63d37093	member	1	-	-	-	-	-	A0A2R8YFE2	-	-	-	-	-	-	-	-	-	-	Eukaryota	Arthropoda	Malacostraca	Decapoda	Varunidae	Eriocheir	Eriocheir sinensis	-	-	-	-	-	-	-	-	-	-	-	-	-	-	-	-
6cf659e1-b451-4e68-a641-774f63d37093	member	1	-	-	-	-	-	A0A2R8YFE2	-	-	-	-	-	-	-	-	-	-	Eukaryota	Arthropoda	Malacostraca	Isopoda	Armadillidiidae	Armadillidium	Armadillidium vulgare	-	-	-	-	-	-	-	-	-	-	-	-	-	-	-	-
6cf659e1-b451-4e68-a641-774f63d37093	member	1	-	-	-	-	-	A0A2R8YFE2	-	-	-	-	-	-	-	-	-	-	Eukaryota	Arthropoda	Merostomata	Xiphosura	Limulidae	Limulus	Limulus polyphemus	-	-	-	-	-	-	-	-	-	-	-	-	-	-	-	-
6cf659e1-b451-4e68-a641-774f63d37093	member	1	-	-	-	-	-	A0A2R8YFE2	-	-	-	-	-	-	-	-	-	-	Eukaryota	Arthropoda	Merostomata	Xiphosura	Limulidae	Tachypleus	Tachypleus tridentatus	-	-	-	-	-	-	-	-	-	-	-	-	-	-	-	-
6cf659e1-b451-4e68-a641-774f63d37093	member	1	-	-	-	-	-	A0A2R8YFE2	-	-	-	-	-	-	-	-	-	-	Eukaryota	Chordata	Actinopteri	Acipenseriformes	Acipenseridae	Acipenser	Acipenser dabryanus	-	-	-	-	-	-	-	-	-	-	-	-	-	-	-	-
6cf659e1-b451-4e68-a641-774f63d37093	member	1	-	-	-	-	-	A0A2R8YFE2	-	-	-	-	-	-	-	-	-	-	Eukaryota	Chordata	Actinopteri	Acipenseriformes	Acipenseridae	Acipenser	Acipenser persicus	-	-	-	-	-	-	-	-	-	-	-	-	-	-	-	-
6cf659e1-b451-4e68-a641-774f63d37093	member	1	-	-	-	-	-	A0A2R8YFE2	-	-	-	-	-	-	-	-	-	-	Eukaryota	Chordata	Actinopteri	Acipenseriformes	Acipenseridae	Acipenser	Acipenser ruthenus	-	-	-	-	-	-	-	-	-	-	-	-	-	-	-	-
6cf659e1-b451-4e68-a641-774f63d37093	member	1	-	-	-	-	-	A0A2R8YFE2	-	-	-	-	-	-	-	-	-	-	Eukaryota	Chordata	Actinopteri	Acipenseriformes	Acipenseridae	Acipenser	Acipenser transmontanus	-	-	-	-	-	-	-	-	-	-	-	-	-	-	-	-
6cf659e1-b451-4e68-a641-774f63d37093	member	1	-	-	-	-	-	A0A2R8YFE2	-	-	-	-	-	-	-	-	-	-	Eukaryota	Chordata	Actinopteri	Anabantiformes	Anabantidae	Anabas	Anabas testudineus	-	-	-	-	-	-	-	-	-	-	-	-	-	-	-	-
6cf659e1-b451-4e68-a641-774f63d37093	member	1	-	-	-	-	-	A0A2R8YFE2	-	-	-	-	-	-	-	-	-	-	Eukaryota	Chordata	Actinopteri	Anabantiformes	Channidae	Channa	Channa argus	-	-	-	-	-	-	-	-	-	-	-	-	-	-	-	-
6cf659e1-b451-4e68-a641-774f63d37093	member	1	-	-	-	-	-	A0A2R8YFE2	-	-	-	-	-	-	-	-	-	-	Eukaryota	Chordata	Actinopteri	Anabantiformes	Osphronemidae	Betta	Betta splendens	-	-	-	-	-	-	-	-	-	-	-	-	-	-	-	-
6cf659e1-b451-4e68-a641-774f63d37093	member	1	-	-	-	-	-	A0A2R8YFE2	-	-	-	-	-	-	-	-	-	-	Eukaryota	Chordata	Actinopteri	Anabantiformes	Osphronemidae	Trichogaster	Trichogaster fasciata	-	-	-	-	-	-	-	-	-	-	-	-	-	-	-	-
6cf659e1-b451-4e68-a641-774f63d37093	member	1	-	-	-	-	-	A0A2R8YFE2	-	-	-	-	-	-	-	-	-	-	Eukaryota	Chordata	Actinopteri	Anguilliformes	Anguillidae	Anguilla	Anguilla japonica	-	-	-	-	-	-	-	-	-	-	-	-	-	-	-	-
6cf659e1-b451-4e68-a641-774f63d37093	member	1	-	-	-	-	-	A0A2R8YFE2	-	-	-	-	-	-	-	-	-	-	Eukaryota	Chordata	Actinopteri	Atheriniformes	Atherinidae	Hypoatherina	Hypoatherina tsurugae	-	-	-	-	-	-	-	-	-	-	-	-	-	-	-	-
6cf659e1-b451-4e68-a641-774f63d37093	member	1	-	-	-	-	-	A0A2R8YFE2	-	-	-	-	-	-	-	-	-	-	Eukaryota	Chordata	Actinopteri	Atheriniformes	Atherinopsidae	Basilichthys	Basilichthys microlepidotus	-	-	-	-	-	-	-	-	-	-	-	-	-	-	-	-
6cf659e1-b451-4e68-a641-774f63d37093	member	1	-	-	-	-	-	A0A2R8YFE2	-	-	-	-	-	-	-	-	-	-	Eukaryota	Chordata	Actinopteri	Beloniformes	Adrianichthyidae	Oryzias	Oryzias dancena	-	-	-	-	-	-	-	-	-	-	-	-	-	-	-	-
6cf659e1-b451-4e68-a641-774f63d37093	member	1	-	-	-	-	-	A0A2R8YFE2	-	-	-	-	-	-	-	-	-	-	Eukaryota	Chordata	Actinopteri	Beloniformes	Adrianichthyidae	Oryzias	Oryzias javanicus	-	-	-	-	-	-	-	-	-	-	-	-	-	-	-	-
6cf659e1-b451-4e68-a641-774f63d37093	member	1	-	-	-	-	-	A0A2R8YFE2	-	-	-	-	-	-	-	-	-	-	Eukaryota	Chordata	Actinopteri	Beloniformes	Adrianichthyidae	Oryzias	Oryzias latipes	-	-	-	-	-	-	-	-	-	-	-	-	-	-	-	-
6cf659e1-b451-4e68-a641-774f63d37093	member	1	-	-	-	-	-	A0A2R8YFE2	-	-	-	-	-	-	-	-	-	-	Eukaryota	Chordata	Actinopteri	Beloniformes	Adrianichthyidae	Oryzias	Oryzias melastigma	-	-	-	-	-	-	-	-	-	-	-	-	-	-	-	-
6cf659e1-b451-4e68-a641-774f63d37093	member	1	-	-	-	-	-	A0A2R8YFE2	-	-	-	-	-	-	-	-	-	-	Eukaryota	Chordata	Actinopteri	Blenniiformes	Blenniidae	Salarias	Salarias fasciatus	-	-	-	-	-	-	-	-	-	-	-	-	-	-	-	-
6cf659e1-b451-4e68-a641-774f63d37093	member	1	-	-	-	-	-	A0A2R8YFE2	-	-	-	-	-	-	-	-	-	-	Eukaryota	Chordata	Actinopteri	Blenniiformes	Gobiesocidae	Gouania	Gouania willdenowi	-	-	-	-	-	-	-	-	-	-	-	-	-	-	-	-
6cf659e1-b451-4e68-a641-774f63d37093	member	1	-	-	-	-	-	A0A2R8YFE2	-	-	-	-	-	-	-	-	-	-	Eukaryota	Chordata	Actinopteri	Carangiformes	Carangidae	Seriola	Seriola dumerili	-	-	-	-	-	-	-	-	-	-	-	-	-	-	-	-
6cf659e1-b451-4e68-a641-774f63d37093	member	1	-	-	-	-	-	A0A2R8YFE2	-	-	-	-	-	-	-	-	-	-	Eukaryota	Chordata	Actinopteri	Carangiformes	Carangidae	Seriola	Seriola lalandi	-	-	-	-	-	-	-	-	-	-	-	-	-	-	-	-
6cf659e1-b451-4e68-a641-774f63d37093	member	1	-	-	-	-	-	A0A2R8YFE2	-	-	-	-	-	-	-	-	-	-	Eukaryota	Chordata	Actinopteri	Carangiformes	Carangidae	Trachinotus	Trachinotus blochii	-	-	-	-	-	-	-	-	-	-	-	-	-	-	-	-
6cf659e1-b451-4e68-a641-774f63d37093	member	1	-	-	-	-	-	A0A2R8YFE2	-	-	-	-	-	-	-	-	-	-	Eukaryota	Chordata	Actinopteri	Carangiformes	Carangidae	Trachinotus	Trachinotus ovatus	-	-	-	-	-	-	-	-	-	-	-	-	-	-	-	-
6cf659e1-b451-4e68-a641-774f63d37093	member	1	-	-	-	-	-	A0A2R8YFE2	-	-	-	-	-	-	-	-	-	-	Eukaryota	Chordata	Actinopteri	Carangiformes	Carangidae	Trachurus	Trachurus japonicus	-	-	-	-	-	-	-	-	-	-	-	-	-	-	-	-
6cf659e1-b451-4e68-a641-774f63d37093	member	1	-	-	-	-	-	A0A2R8YFE2	-	-	-	-	-	-	-	-	-	-	Eukaryota	Chordata	Actinopteri	Carangiformes	Echeneidae	Echeneis	Echeneis naucrates	-	-	-	-	-	-	-	-	-	-	-	-	-	-	-	-
6cf659e1-b451-4e68-a641-774f63d37093	member	1	-	-	-	-	-	A0A2R8YFE2	-	-	-	-	-	-	-	-	-	-	Eukaryota	Chordata	Actinopteri	Carangiformes	Rachycentridae	Rachycentron	Rachycentron canadum	-	-	-	-	-	-	-	-	-	-	-	-	-	-	-	-
6cf659e1-b451-4e68-a641-774f63d37093	member	1	-	-	-	-	-	A0A2R8YFE2	-	-	-	-	-	-	-	-	-	-	Eukaryota	Chordata	Actinopteri	Centrarchiformes	Centrarchidae	Lepomis	Lepomis gibbosus	-	-	-	-	-	-	-	-	-	-	-	-	-	-	-	-
6cf659e1-b451-4e68-a641-774f63d37093	member	1	-	-	-	-	-	A0A2R8YFE2	-	-	-	-	-	-	-	-	-	-	Eukaryota	Chordata	Actinopteri	Centrarchiformes	Centrarchidae	Lepomis	Lepomis macrochirus	-	-	-	-	-	-	-	-	-	-	-	-	-	-	-	-
6cf659e1-b451-4e68-a641-774f63d37093	member	1	-	-	-	-	-	A0A2R8YFE2	-	-	-	-	-	-	-	-	-	-	Eukaryota	Chordata	Actinopteri	Centrarchiformes	Kyphosidae	Girella	Girella punctata	-	-	-	-	-	-	-	-	-	-	-	-	-	-	-	-
6cf659e1-b451-4e68-a641-774f63d37093	member	1	-	-	-	-	-	A0A2R8YFE2	-	-	-	-	-	-	-	-	-	-	Eukaryota	Chordata	Actinopteri	Centrarchiformes	Oplegnathidae	Oplegnathus	Oplegnathus fasciatus	-	-	-	-	-	-	-	-	-	-	-	-	-	-	-	-
6cf659e1-b451-4e68-a641-774f63d37093	member	1	-	-	-	-	-	A0A2R8YFE2	-	-	-	-	-	-	-	-	-	-	Eukaryota	Chordata	Actinopteri	Centrarchiformes	Sinipercidae	Siniperca	Siniperca chuatsi	-	-	-	-	-	-	-	-	-	-	-	-	-	-	-	-
6cf659e1-b451-4e68-a641-774f63d37093	member	1	-	-	-	-	-	A0A2R8YFE2	-	-	-	-	-	-	-	-	-	-	Eukaryota	Chordata	Actinopteri	Cichliformes	Cichlidae	Archocentrus	Archocentrus centrarchus	-	-	-	-	-	-	-	-	-	-	-	-	-	-	-	-
6cf659e1-b451-4e68-a641-774f63d37093	member	1	-	-	-	-	-	A0A2R8YFE2	-	-	-	-	-	-	-	-	-	-	Eukaryota	Chordata	Actinopteri	Cichliformes	Cichlidae	Astatotilapia	Astatotilapia calliptera	-	-	-	-	-	-	-	-	-	-	-	-	-	-	-	-
6cf659e1-b451-4e68-a641-774f63d37093	member	1	-	-	-	-	-	A0A2R8YFE2	-	-	-	-	-	-	-	-	-	-	Eukaryota	Chordata	Actinopteri	Cichliformes	Cichlidae	Haplochromis	Haplochromis burtoni	-	-	-	-	-	-	-	-	-	-	-	-	-	-	-	-
6cf659e1-b451-4e68-a641-774f63d37093	member	1	-	-	-	-	-	A0A2R8YFE2	-	-	-	-	-	-	-	-	-	-	Eukaryota	Chordata	Actinopteri	Cichliformes	Cichlidae	Maylandia	Maylandia zebra	-	-	-	-	-	-	-	-	-	-	-	-	-	-	-	-
6cf659e1-b451-4e68-a641-774f63d37093	member	1	-	-	-	-	-	A0A2R8YFE2	-	-	-	-	-	-	-	-	-	-	Eukaryota	Chordata	Actinopteri	Cichliformes	Cichlidae	Neolamprologus	Neolamprologus brichardi	-	-	-	-	-	-	-	-	-	-	-	-	-	-	-	-
6cf659e1-b451-4e68-a641-774f63d37093	member	1	-	-	-	-	-	A0A2R8YFE2	-	-	-	-	-	-	-	-	-	-	Eukaryota	Chordata	Actinopteri	Cichliformes	Cichlidae	Oreochromis	Oreochromis mossambicus	-	-	-	-	-	-	-	-	-	-	-	-	-	-	-	-
6cf659e1-b451-4e68-a641-774f63d37093	member	1	-	-	-	-	-	A0A2R8YFE2	-	-	-	-	-	-	-	-	-	-	Eukaryota	Chordata	Actinopteri	Cichliformes	Cichlidae	Oreochromis	Oreochromis niloticus	-	-	-	-	-	-	-	-	-	-	-	-	-	-	-	-
6cf659e1-b451-4e68-a641-774f63d37093	member	1	-	-	-	-	-	A0A2R8YFE2	-	-	-	-	-	-	-	-	-	-	Eukaryota	Chordata	Actinopteri	Cichliformes	Cichlidae	Pundamilia	Pundamilia nyererei	-	-	-	-	-	-	-	-	-	-	-	-	-	-	-	-
6cf659e1-b451-4e68-a641-774f63d37093	member	1	-	-	-	-	-	A0A2R8YFE2	-	-	-	-	-	-	-	-	-	-	Eukaryota	Chordata	Actinopteri	Cichliformes	Cichlidae	Symphysodon	Symphysodon haraldi	-	-	-	-	-	-	-	-	-	-	-	-	-	-	-	-
6cf659e1-b451-4e68-a641-774f63d37093	member	1	-	-	-	-	-	A0A2R8YFE2	-	-	-	-	-	-	-	-	-	-	Eukaryota	Chordata	Actinopteri	Cyprinodontiformes	Cyprinodontidae	Cyprinodon	Cyprinodon variegatus	-	-	-	-	-	-	-	-	-	-	-	-	-	-	-	-
6cf659e1-b451-4e68-a641-774f63d37093	member	1	-	-	-	-	-	A0A2R8YFE2	-	-	-	-	-	-	-	-	-	-	Eukaryota	Chordata	Actinopteri	Cyprinodontiformes	Fundulidae	Fundulus	Fundulus heteroclitus	-	-	-	-	-	-	-	-	-	-	-	-	-	-	-	-
6cf659e1-b451-4e68-a641-774f63d37093	member	1	-	-	-	-	-	A0A2R8YFE2	-	-	-	-	-	-	-	-	-	-	Eukaryota	Chordata	Actinopteri	Cyprinodontiformes	Nothobranchiidae	Nothobranchius	Nothobranchius furzeri	-	-	-	-	-	-	-	-	-	-	-	-	-	-	-	-
6cf659e1-b451-4e68-a641-774f63d37093	member	1	-	-	-	-	-	A0A2R8YFE2	-	-	-	-	-	-	-	-	-	-	Eukaryota	Chordata	Actinopteri	Cyprinodontiformes	Poeciliidae	Gambusia	Gambusia affinis	-	-	-	-	-	-	-	-	-	-	-	-	-	-	-	-
6cf659e1-b451-4e68-a641-774f63d37093	member	1	-	-	-	-	-	A0A2R8YFE2	-	-	-	-	-	-	-	-	-	-	Eukaryota	Chordata	Actinopteri	Cyprinodontiformes	Poeciliidae	Poecilia	Poecilia formosa	-	-	-	-	-	-	-	-	-	-	-	-	-	-	-	-
6cf659e1-b451-4e68-a641-774f63d37093	member	1	-	-	-	-	-	A0A2R8YFE2	-	-	-	-	-	-	-	-	-	-	Eukaryota	Chordata	Actinopteri	Cyprinodontiformes	Poeciliidae	Poecilia	Poecilia latipinna	-	-	-	-	-	-	-	-	-	-	-	-	-	-	-	-
6cf659e1-b451-4e68-a641-774f63d37093	member	1	-	-	-	-	-	A0A2R8YFE2	-	-	-	-	-	-	-	-	-	-	Eukaryota	Chordata	Actinopteri	Cyprinodontiformes	Poeciliidae	Poecilia	Poecilia mexicana	-	-	-	-	-	-	-	-	-	-	-	-	-	-	-	-
6cf659e1-b451-4e68-a641-774f63d37093	member	1	-	-	-	-	-	A0A2R8YFE2	-	-	-	-	-	-	-	-	-	-	Eukaryota	Chordata	Actinopteri	Cyprinodontiformes	Poeciliidae	Poecilia	Poecilia reticulata	-	-	-	-	-	-	-	-	-	-	-	-	-	-	-	-
6cf659e1-b451-4e68-a641-774f63d37093	member	1	-	-	-	-	-	A0A2R8YFE2	-	-	-	-	-	-	-	-	-	-	Eukaryota	Chordata	Actinopteri	Cyprinodontiformes	Poeciliidae	Xiphophorus	Xiphophorus couchianus	-	-	-	-	-	-	-	-	-	-	-	-	-	-	-	-
6cf659e1-b451-4e68-a641-774f63d37093	member	1	-	-	-	-	-	A0A2R8YFE2	-	-	-	-	-	-	-	-	-	-	Eukaryota	Chordata	Actinopteri	Cyprinodontiformes	Poeciliidae	Xiphophorus	Xiphophorus maculatus	-	-	-	-	-	-	-	-	-	-	-	-	-	-	-	-
6cf659e1-b451-4e68-a641-774f63d37093	member	1	-	-	-	-	-	A0A2R8YFE2	-	-	-	-	-	-	-	-	-	-	Eukaryota	Chordata	Actinopteri	Cyprinodontiformes	unclassified	Austrofundulus	Austrofundulus limnaeus	-	-	-	-	-	-	-	-	-	-	-	-	-	-	-	-
6cf659e1-b451-4e68-a641-774f63d37093	member	1	-	-	-	-	-	A0A2R8YFE2	-	-	-	-	-	-	-	-	-	-	Eukaryota	Chordata	Actinopteri	Cyprinodontiformes	unclassified	Kryptolebias	Kryptolebias marmoratus	-	-	-	-	-	-	-	-	-	-	-	-	-	-	-	-
6cf659e1-b451-4e68-a641-774f63d37093	member	1	-	-	-	-	-	A0A2R8YFE2	-	-	-	-	-	-	-	-	-	-	Eukaryota	Chordata	Actinopteri	Gobiiformes	Eleotridae	Bostrychus	Bostrychus sinensis	-	-	-	-	-	-	-	-	-	-	-	-	-	-	-	-
6cf659e1-b451-4e68-a641-774f63d37093	member	1	-	-	-	-	-	A0A2R8YFE2	-	-	-	-	-	-	-	-	-	-	Eukaryota	Chordata	Actinopteri	Gobiiformes	Eleotridae	Oxyeleotris	Oxyeleotris marmorata	-	-	-	-	-	-	-	-	-	-	-	-	-	-	-	-
6cf659e1-b451-4e68-a641-774f63d37093	member	1	-	-	-	-	-	A0A2R8YFE2	-	-	-	-	-	-	-	-	-	-	Eukaryota	Chordata	Actinopteri	Gobiiformes	Gobiidae	Acanthogobius	Acanthogobius hasta	-	-	-	-	-	-	-	-	-	-	-	-	-	-	-	-
6cf659e1-b451-4e68-a641-774f63d37093	member	1	-	-	-	-	-	A0A2R8YFE2	-	-	-	-	-	-	-	-	-	-	Eukaryota	Chordata	Actinopteri	Gobiiformes	Gobiidae	Boleophthalmus	Boleophthalmus pectinirostris	-	-	-	-	-	-	-	-	-	-	-	-	-	-	-	-
6cf659e1-b451-4e68-a641-774f63d37093	member	1	-	-	-	-	-	A0A2R8YFE2	-	-	-	-	-	-	-	-	-	-	Eukaryota	Chordata	Actinopteri	Holocentriformes	Holocentridae	Myripristis	Myripristis murdjan	-	-	-	-	-	-	-	-	-	-	-	-	-	-	-	-
6cf659e1-b451-4e68-a641-774f63d37093	member	1	-	-	-	-	-	A0A2R8YFE2	-	-	-	-	-	-	-	-	-	-	Eukaryota	Chordata	Actinopteri	Kurtiformes	Apogonidae	Sphaeramia	Sphaeramia orbicularis	-	-	-	-	-	-	-	-	-	-	-	-	-	-	-	-
6cf659e1-b451-4e68-a641-774f63d37093	member	1	-	-	-	-	-	A0A2R8YFE2	-	-	-	-	-	-	-	-	-	-	Eukaryota	Chordata	Actinopteri	Labriformes	Labridae	Labrus	Labrus bergylta	-	-	-	-	-	-	-	-	-	-	-	-	-	-	-	-
6cf659e1-b451-4e68-a641-774f63d37093	member	1	-	-	-	-	-	A0A2R8YFE2	-	-	-	-	-	-	-	-	-	-	Eukaryota	Chordata	Actinopteri	Labriformes	Labridae	Parajulis	Parajulis poecilepterus	-	-	-	-	-	-	-	-	-	-	-	-	-	-	-	-
6cf659e1-b451-4e68-a641-774f63d37093	member	1	-	-	-	-	-	A0A2R8YFE2	-	-	-	-	-	-	-	-	-	-	Eukaryota	Chordata	Actinopteri	Mugiliformes	Mugilidae	Mugil	Mugil incilis	-	-	-	-	-	-	-	-	-	-	-	-	-	-	-	-
6cf659e1-b451-4e68-a641-774f63d37093	member	1	-	-	-	-	-	A0A2R8YFE2	-	-	-	-	-	-	-	-	-	-	Eukaryota	Chordata	Actinopteri	Osmeriformes	Osmeridae	Osmerus	Osmerus mordax	-	-	-	-	-	-	-	-	-	-	-	-	-	-	-	-
6cf659e1-b451-4e68-a641-774f63d37093	member	1	-	-	-	-	-	A0A2R8YFE2	-	-	-	-	-	-	-	-	-	-	Eukaryota	Chordata	Actinopteri	Osteoglossiformes	Osteoglossidae	Scleropages	Scleropages formosus	-	-	-	-	-	-	-	-	-	-	-	-	-	-	-	-
6cf659e1-b451-4e68-a641-774f63d37093	member	1	-	-	-	-	-	A0A2R8YFE2	-	-	-	-	-	-	-	-	-	-	Eukaryota	Chordata	Actinopteri	Pempheriformes	Lateolabracidae	Lateolabrax	Lateolabrax japonicus	-	-	-	-	-	-	-	-	-	-	-	-	-	-	-	-
6cf659e1-b451-4e68-a641-774f63d37093	member	1	-	-	-	-	-	A0A2R8YFE2	-	-	-	-	-	-	-	-	-	-	Eukaryota	Chordata	Actinopteri	Pempheriformes	Lateolabracidae	Lateolabrax	Lateolabrax maculatus	-	-	-	-	-	-	-	-	-	-	-	-	-	-	-	-
6cf659e1-b451-4e68-a641-774f63d37093	member	1	-	-	-	-	-	A0A2R8YFE2	-	-	-	-	-	-	-	-	-	-	Eukaryota	Chordata	Actinopteri	Perciformes	Bovichtidae	Cottoperca	Cottoperca gobio	-	-	-	-	-	-	-	-	-	-	-	-	-	-	-	-
6cf659e1-b451-4e68-a641-774f63d37093	member	1	-	-	-	-	-	A0A2R8YFE2	-	-	-	-	-	-	-	-	-	-	Eukaryota	Chordata	Actinopteri	Perciformes	Cottidae	Trachidermus	Trachidermus fasciatus	-	-	-	-	-	-	-	-	-	-	-	-	-	-	-	-
6cf659e1-b451-4e68-a641-774f63d37093	member	1	-	-	-	-	-	A0A2R8YFE2	-	-	-	-	-	-	-	-	-	-	Eukaryota	Chordata	Actinopteri	Perciformes	Liparidae	Liparis	Liparis tanakae	-	-	-	-	-	-	-	-	-	-	-	-	-	-	-	-
6cf659e1-b451-4e68-a641-774f63d37093	member	1	-	-	-	-	-	A0A2R8YFE2	-	-	-	-	-	-	-	-	-	-	Eukaryota	Chordata	Actinopteri	Perciformes	Percidae	Perca	Perca flavescens	-	-	-	-	-	-	-	-	-	-	-	-	-	-	-	-
6cf659e1-b451-4e68-a641-774f63d37093	member	1	-	-	-	-	-	A0A2R8YFE2	-	-	-	-	-	-	-	-	-	-	Eukaryota	Chordata	Actinopteri	Perciformes	Percidae	Perca	Perca fluviatilis	-	-	-	-	-	-	-	-	-	-	-	-	-	-	-	-
6cf659e1-b451-4e68-a641-774f63d37093	member	1	-	-	-	-	-	A0A2R8YFE2	-	-	-	-	-	-	-	-	-	-	Eukaryota	Chordata	Actinopteri	Perciformes	Sebastidae	Sebastes	Sebastes inermis	-	-	-	-	-	-	-	-	-	-	-	-	-	-	-	-
6cf659e1-b451-4e68-a641-774f63d37093	member	1	-	-	-	-	-	A0A2R8YFE2	-	-	-	-	-	-	-	-	-	-	Eukaryota	Chordata	Actinopteri	Perciformes	Sebastidae	Sebastes	Sebastes schlegelii	-	-	-	-	-	-	-	-	-	-	-	-	-	-	-	-
6cf659e1-b451-4e68-a641-774f63d37093	member	1	-	-	-	-	-	A0A2R8YFE2	-	-	-	-	-	-	-	-	-	-	Eukaryota	Chordata	Actinopteri	Perciformes	Serranidae	Cromileptes	Cromileptes altivelis	-	-	-	-	-	-	-	-	-	-	-	-	-	-	-	-
6cf659e1-b451-4e68-a641-774f63d37093	member	1	-	-	-	-	-	A0A2R8YFE2	-	-	-	-	-	-	-	-	-	-	Eukaryota	Chordata	Actinopteri	Perciformes	Serranidae	Epinephelus	Epinephelus akaara	-	-	-	-	-	-	-	-	-	-	-	-	-	-	-	-
6cf659e1-b451-4e68-a641-774f63d37093	member	1	-	-	-	-	-	A0A2R8YFE2	-	-	-	-	-	-	-	-	-	-	Eukaryota	Chordata	Actinopteri	Perciformes	Serranidae	Epinephelus	Epinephelus awoara	-	-	-	-	-	-	-	-	-	-	-	-	-	-	-	-
6cf659e1-b451-4e68-a641-774f63d37093	member	1	-	-	-	-	-	A0A2R8YFE2	-	-	-	-	-	-	-	-	-	-	Eukaryota	Chordata	Actinopteri	Perciformes	Serranidae	Epinephelus	Epinephelus coioides	-	-	-	-	-	-	-	-	-	-	-	-	-	-	-	-
6cf659e1-b451-4e68-a641-774f63d37093	member	1	-	-	-	-	-	A0A2R8YFE2	-	-	-	-	-	-	-	-	-	-	Eukaryota	Chordata	Actinopteri	Pleuronectiformes	Cynoglossidae	Cynoglossus	Cynoglossus semilaevis	-	-	-	-	-	-	-	-	-	-	-	-	-	-	-	-
6cf659e1-b451-4e68-a641-774f63d37093	member	1	-	-	-	-	-	A0A2R8YFE2	-	-	-	-	-	-	-	-	-	-	Eukaryota	Chordata	Actinopteri	Pleuronectiformes	Paralichthyidae	Paralichthys	Paralichthys olivaceus	-	-	-	-	-	-	-	-	-	-	-	-	-	-	-	-
6cf659e1-b451-4e68-a641-774f63d37093	member	1	-	-	-	-	-	A0A2R8YFE2	-	-	-	-	-	-	-	-	-	-	Eukaryota	Chordata	Actinopteri	Pleuronectiformes	Pleuronectidae	Platichthys	Platichthys flesus	-	-	-	-	-	-	-	-	-	-	-	-	-	-	-	-
6cf659e1-b451-4e68-a641-774f63d37093	member	1	-	-	-	-	-	A0A2R8YFE2	-	-	-	-	-	-	-	-	-	-	Eukaryota	Chordata	Actinopteri	Pleuronectiformes	Pleuronectidae	Platichthys	Platichthys stellatus	-	-	-	-	-	-	-	-	-	-	-	-	-	-	-	-
6cf659e1-b451-4e68-a641-774f63d37093	member	1	-	-	-	-	-	A0A2R8YFE2	-	-	-	-	-	-	-	-	-	-	Eukaryota	Chordata	Actinopteri	Pleuronectiformes	Scophthalmidae	Scophthalmus	Scophthalmus maximus	-	-	-	-	-	-	-	-	-	-	-	-	-	-	-	-
6cf659e1-b451-4e68-a641-774f63d37093	member	1	-	-	-	-	-	A0A2R8YFE2	-	-	-	-	-	-	-	-	-	-	Eukaryota	Chordata	Actinopteri	Pleuronectiformes	Soleidae	Solea	Solea senegalensis	-	-	-	-	-	-	-	-	-	-	-	-	-	-	-	-
6cf659e1-b451-4e68-a641-774f63d37093	member	1	-	-	-	-	-	A0A2R8YFE2	-	-	-	-	-	-	-	-	-	-	Eukaryota	Chordata	Actinopteri	Pleuronectiformes	Soleidae	Solea	Solea solea	-	-	-	-	-	-	-	-	-	-	-	-	-	-	-	-
6cf659e1-b451-4e68-a641-774f63d37093	member	1	-	-	-	-	-	A0A2R8YFE2	-	-	-	-	-	-	-	-	-	-	Eukaryota	Chordata	Actinopteri	Scombriformes	Scombridae	Scomberomorus	Scomberomorus niphonius	-	-	-	-	-	-	-	-	-	-	-	-	-	-	-	-
6cf659e1-b451-4e68-a641-774f63d37093	member	1	-	-	-	-	-	A0A2R8YFE2	-	-	-	-	-	-	-	-	-	-	Eukaryota	Chordata	Actinopteri	Scombriformes	Scombridae	Thunnus	Thunnus maccoyii	-	-	-	-	-	-	-	-	-	-	-	-	-	-	-	-
6cf659e1-b451-4e68-a641-774f63d37093	member	1	-	-	-	-	-	A0A2R8YFE2	-	-	-	-	-	-	-	-	-	-	Eukaryota	Chordata	Actinopteri	Spariformes	Sparidae	Diplodus	Diplodus sargus	-	-	-	-	-	-	-	-	-	-	-	-	-	-	-	-
6cf659e1-b451-4e68-a641-774f63d37093	member	1	-	-	-	-	-	A0A2R8YFE2	-	-	-	-	-	-	-	-	-	-	Eukaryota	Chordata	Actinopteri	Spariformes	Sparidae	Pagrus	Pagrus major	-	-	-	-	-	-	-	-	-	-	-	-	-	-	-	-
6cf659e1-b451-4e68-a641-774f63d37093	member	1	-	-	-	-	-	A0A2R8YFE2	-	-	-	-	-	-	-	-	-	-	Eukaryota	Chordata	Actinopteri	Spariformes	Sparidae	Sparus	Sparus aurata	-	-	-	-	-	-	-	-	-	-	-	-	-	-	-	-
6cf659e1-b451-4e68-a641-774f63d37093	member	1	-	-	-	-	-	A0A2R8YFE2	-	-	-	-	-	-	-	-	-	-	Eukaryota	Chordata	Actinopteri	Synbranchiformes	Mastacembelidae	Mastacembelus	Mastacembelus armatus	-	-	-	-	-	-	-	-	-	-	-	-	-	-	-	-
6cf659e1-b451-4e68-a641-774f63d37093	member	1	-	-	-	-	-	A0A2R8YFE2	-	-	-	-	-	-	-	-	-	-	Eukaryota	Chordata	Actinopteri	Synbranchiformes	Synbranchidae	Monopterus	Monopterus albus	-	-	-	-	-	-	-	-	-	-	-	-	-	-	-	-
6cf659e1-b451-4e68-a641-774f63d37093	member	1	-	-	-	-	-	A0A2R8YFE2	-	-	-	-	-	-	-	-	-	-	Eukaryota	Chordata	Actinopteri	Syngnathiformes	Syngnathidae	Hippocampus	Hippocampus comes	-	-	-	-	-	-	-	-	-	-	-	-	-	-	-	-
6cf659e1-b451-4e68-a641-774f63d37093	member	1	-	-	-	-	-	A0A2R8YFE2	-	-	-	-	-	-	-	-	-	-	Eukaryota	Chordata	Actinopteri	Tetraodontiformes	Tetraodontidae	Takifugu	Takifugu bimaculatus	-	-	-	-	-	-	-	-	-	-	-	-	-	-	-	-
6cf659e1-b451-4e68-a641-774f63d37093	member	1	-	-	-	-	-	A0A2R8YFE2	-	-	-	-	-	-	-	-	-	-	Eukaryota	Chordata	Actinopteri	Tetraodontiformes	Tetraodontidae	Takifugu	Takifugu flavidus	-	-	-	-	-	-	-	-	-	-	-	-	-	-	-	-
6cf659e1-b451-4e68-a641-774f63d37093	member	1	-	-	-	-	-	A0A2R8YFE2	-	-	-	-	-	-	-	-	-	-	Eukaryota	Chordata	Actinopteri	Tetraodontiformes	Tetraodontidae	Takifugu	Takifugu rubripes	-	-	-	-	-	-	-	-	-	-	-	-	-	-	-	-
6cf659e1-b451-4e68-a641-774f63d37093	member	1	-	-	-	-	-	A0A2R8YFE2	-	-	-	-	-	-	-	-	-	-	Eukaryota	Chordata	Actinopteri	unclassified	Ambassidae	Parambassis	Parambassis ranga	-	-	-	-	-	-	-	-	-	-	-	-	-	-	-	-
6cf659e1-b451-4e68-a641-774f63d37093	member	1	-	-	-	-	-	A0A2R8YFE2	-	-	-	-	-	-	-	-	-	-	Eukaryota	Chordata	Actinopteri	unclassified	Centropomidae	Lates	Lates calcarifer	-	-	-	-	-	-	-	-	-	-	-	-	-	-	-	-
6cf659e1-b451-4e68-a641-774f63d37093	member	1	-	-	-	-	-	A0A2R8YFE2	-	-	-	-	-	-	-	-	-	-	Eukaryota	Chordata	Actinopteri	unclassified	Moronidae	Dicentrarchus	Dicentrarchus labrax	-	-	-	-	-	-	-	-	-	-	-	-	-	-	-	-
6cf659e1-b451-4e68-a641-774f63d37093	member	1	-	-	-	-	-	A0A2R8YFE2	-	-	-	-	-	-	-	-	-	-	Eukaryota	Chordata	Actinopteri	unclassified	Pomacentridae	Acanthochromis	Acanthochromis polyacanthus	-	-	-	-	-	-	-	-	-	-	-	-	-	-	-	-
6cf659e1-b451-4e68-a641-774f63d37093	member	1	-	-	-	-	-	A0A2R8YFE2	-	-	-	-	-	-	-	-	-	-	Eukaryota	Chordata	Actinopteri	unclassified	Pomacentridae	Amphiprion	Amphiprion ocellaris	-	-	-	-	-	-	-	-	-	-	-	-	-	-	-	-
6cf659e1-b451-4e68-a641-774f63d37093	member	1	-	-	-	-	-	A0A2R8YFE2	-	-	-	-	-	-	-	-	-	-	Eukaryota	Chordata	Actinopteri	unclassified	Pomacentridae	Stegastes	Stegastes partitus	-	-	-	-	-	-	-	-	-	-	-	-	-	-	-	-
6cf659e1-b451-4e68-a641-774f63d37093	member	1	-	-	-	-	-	A0A2R8YFE2	-	-	-	-	-	-	-	-	-	-	Eukaryota	Chordata	Actinopteri	unclassified	Scatophagidae	Scatophagus	Scatophagus argus	-	-	-	-	-	-	-	-	-	-	-	-	-	-	-	-
6cf659e1-b451-4e68-a641-774f63d37093	member	1	-	-	-	-	-	A0A2R8YFE2	-	-	-	-	-	-	-	-	-	-	Eukaryota	Chordata	Actinopteri	unclassified	Sciaenidae	Collichthys	Collichthys lucidus	-	-	-	-	-	-	-	-	-	-	-	-	-	-	-	-
6cf659e1-b451-4e68-a641-774f63d37093	member	1	-	-	-	-	-	A0A2R8YFE2	-	-	-	-	-	-	-	-	-	-	Eukaryota	Chordata	Actinopteri	unclassified	Sciaenidae	Larimichthys	Larimichthys crocea	-	-	-	-	-	-	-	-	-	-	-	-	-	-	-	-
6cf659e1-b451-4e68-a641-774f63d37093	member	1	-	-	-	-	-	A0A2R8YFE2	-	-	-	-	-	-	-	-	-	-	Eukaryota	Chordata	Actinopteri	unclassified	Sciaenidae	Sciaenops	Sciaenops ocellatus	-	-	-	-	-	-	-	-	-	-	-	-	-	-	-	-
6cf659e1-b451-4e68-a641-774f63d37093	member	1	-	-	-	-	-	A0A2R8YFE2	-	-	-	-	-	-	-	-	-	-	Eukaryota	Chordata	Actinopteri	unclassified	Sillaginidae	Sillago	Sillago japonica	-	-	-	-	-	-	-	-	-	-	-	-	-	-	-	-
6cf659e1-b451-4e68-a641-774f63d37093	member	1	-	-	-	-	-	A0A2R8YFE2	-	-	-	-	-	-	-	-	-	-	Eukaryota	Chordata	Amphibia	Anura	Bufonidae	Bufo	Bufo gargarizans	-	-	-	-	-	-	-	-	-	-	-	-	-	-	-	-
6cf659e1-b451-4e68-a641-774f63d37093	member	1	-	-	-	-	-	A0A2R8YFE2	-	-	-	-	-	-	-	-	-	-	Eukaryota	Chordata	Amphibia	Anura	Dicroglossidae	Nanorana	Nanorana parkeri	-	-	-	-	-	-	-	-	-	-	-	-	-	-	-	-
6cf659e1-b451-4e68-a641-774f63d37093	member	1	-	-	-	-	-	A0A2R8YFE2	-	-	-	-	-	-	-	-	-	-	Eukaryota	Chordata	Amphibia	Anura	Leptodactylidae	Engystomops	Engystomops pustulosus	-	-	-	-	-	-	-	-	-	-	-	-	-	-	-	-
6cf659e1-b451-4e68-a641-774f63d37093	member	1	-	-	-	-	-	A0A2R8YFE2	-	-	-	-	-	-	-	-	-	-	Eukaryota	Chordata	Amphibia	Anura	Pipidae	Xenopus	Xenopus laevis	-	-	-	-	-	-	-	-	-	-	-	-	-	-	-	-
6cf659e1-b451-4e68-a641-774f63d37093	member	1	-	-	-	-	-	A0A2R8YFE2	-	-	-	-	-	-	-	-	-	-	Eukaryota	Chordata	Amphibia	Anura	Pipidae	Xenopus	Xenopus tropicalis	-	-	-	-	-	-	-	-	-	-	-	-	-	-	-	-
6cf659e1-b451-4e68-a641-774f63d37093	member	1	-	-	-	-	-	A0A2R8YFE2	-	-	-	-	-	-	-	-	-	-	Eukaryota	Chordata	Amphibia	Anura	Ranidae	Pelophylax	Pelophylax lessonae	-	-	-	-	-	-	-	-	-	-	-	-	-	-	-	-
6cf659e1-b451-4e68-a641-774f63d37093	member	1	-	-	-	-	-	A0A2R8YFE2	-	-	-	-	-	-	-	-	-	-	Eukaryota	Chordata	Amphibia	Anura	Ranidae	Rana	Rana catesbeiana	-	-	-	-	-	-	-	-	-	-	-	-	-	-	-	-
6cf659e1-b451-4e68-a641-774f63d37093	member	1	-	-	-	-	-	A0A2R8YFE2	-	-	-	-	-	-	-	-	-	-	Eukaryota	Chordata	Amphibia	Anura	Ranidae	Rana	Rana clamitans	-	-	-	-	-	-	-	-	-	-	-	-	-	-	-	-
6cf659e1-b451-4e68-a641-774f63d37093	member	1	-	-	-	-	-	A0A2R8YFE2	-	-	-	-	-	-	-	-	-	-	Eukaryota	Chordata	Amphibia	Anura	Ranidae	Rana	Rana pipiens	-	-	-	-	-	-	-	-	-	-	-	-	-	-	-	-
6cf659e1-b451-4e68-a641-774f63d37093	member	1	-	-	-	-	-	A0A2R8YFE2	-	-	-	-	-	-	-	-	-	-	Eukaryota	Chordata	Amphibia	Caudata	Cryptobranchidae	Andrias	Andrias davidianus	-	-	-	-	-	-	-	-	-	-	-	-	-	-	-	-
6cf659e1-b451-4e68-a641-774f63d37093	member	1	-	-	-	-	-	A0A2R8YFE2	-	-	-	-	-	-	-	-	-	-	Eukaryota	Chordata	Amphibia	Caudata	Salamandridae	Cynops	Cynops ensicauda	-	-	-	-	-	-	-	-	-	-	-	-	-	-	-	-
6cf659e1-b451-4e68-a641-774f63d37093	member	1	-	-	-	-	-	A0A2R8YFE2	-	-	-	-	-	-	-	-	-	-	Eukaryota	Chordata	Amphibia	Caudata	Salamandridae	Cynops	Cynops pyrrhogaster	-	-	-	-	-	-	-	-	-	-	-	-	-	-	-	-
6cf659e1-b451-4e68-a641-774f63d37093	member	1	-	-	-	-	-	A0A2R8YFE2	-	-	-	-	-	-	-	-	-	-	Eukaryota	Chordata	Amphibia	Gymnophiona	Rhinatrematidae	Rhinatrema	Rhinatrema bivittatum	-	-	-	-	-	-	-	-	-	-	-	-	-	-	-	-
6cf659e1-b451-4e68-a641-774f63d37093	member	1	-	-	-	-	-	A0A2R8YFE2	-	-	-	-	-	-	-	-	-	-	Eukaryota	Chordata	Amphibia	Gymnophiona	Siphonopidae	Microcaecilia	Microcaecilia unicolor	-	-	-	-	-	-	-	-	-	-	-	-	-	-	-	-
6cf659e1-b451-4e68-a641-774f63d37093	member	1	-	-	-	-	-	A0A2R8YFE2	-	-	-	-	-	-	-	-	-	-	Eukaryota	Chordata	Appendicularia	Copelata	Oikopleuridae	Oikopleura	Oikopleura dioica	-	-	-	-	-	-	-	-	-	-	-	-	-	-	-	-
6cf659e1-b451-4e68-a641-774f63d37093	member	1	-	-	-	-	-	A0A2R8YFE2	-	-	-	-	-	-	-	-	-	-	Eukaryota	Chordata	Appendicularia	Copelata	Oikopleuridae	Oikopleura	Oikopleura longicauda	-	-	-	-	-	-	-	-	-	-	-	-	-	-	-	-
6cf659e1-b451-4e68-a641-774f63d37093	member	1	-	-	-	-	-	A0A2R8YFE2	-	-	-	-	-	-	-	-	-	-	Eukaryota	Chordata	Aves	Accipitriformes	Accipitridae	Aquila	Aquila chrysaetos	-	-	-	-	-	-	-	-	-	-	-	-	-	-	-	-
6cf659e1-b451-4e68-a641-774f63d37093	member	1	-	-	-	-	-	A0A2R8YFE2	-	-	-	-	-	-	-	-	-	-	Eukaryota	Chordata	Aves	Accipitriformes	Accipitridae	Haliaeetus	Haliaeetus albicilla	-	-	-	-	-	-	-	-	-	-	-	-	-	-	-	-
6cf659e1-b451-4e68-a641-774f63d37093	member	1	-	-	-	-	-	A0A2R8YFE2	-	-	-	-	-	-	-	-	-	-	Eukaryota	Chordata	Aves	Accipitriformes	Accipitridae	Haliaeetus	Haliaeetus leucocephalus	-	-	-	-	-	-	-	-	-	-	-	-	-	-	-	-
6cf659e1-b451-4e68-a641-774f63d37093	member	1	-	-	-	-	-	A0A2R8YFE2	-	-	-	-	-	-	-	-	-	-	Eukaryota	Chordata	Aves	Accipitriformes	Cathartidae	Cathartes	Cathartes aura	-	-	-	-	-	-	-	-	-	-	-	-	-	-	-	-
6cf659e1-b451-4e68-a641-774f63d37093	member	1	-	-	-	-	-	A0A2R8YFE2	-	-	-	-	-	-	-	-	-	-	Eukaryota	Chordata	Aves	Anseriformes	Anatidae	Anas	Anas platyrhynchos	-	-	-	-	-	-	-	-	-	-	-	-	-	-	-	-
6cf659e1-b451-4e68-a641-774f63d37093	member	1	-	-	-	-	-	A0A2R8YFE2	-	-	-	-	-	-	-	-	-	-	Eukaryota	Chordata	Aves	Anseriformes	Anatidae	Anser	Anser anser	-	-	-	-	-	-	-	-	-	-	-	-	-	-	-	-
6cf659e1-b451-4e68-a641-774f63d37093	member	1	-	-	-	-	-	A0A2R8YFE2	-	-	-	-	-	-	-	-	-	-	Eukaryota	Chordata	Aves	Anseriformes	Anatidae	Anser	Anser cygnoides	-	-	-	-	-	-	-	-	-	-	-	-	-	-	-	-
6cf659e1-b451-4e68-a641-774f63d37093	member	1	-	-	-	-	-	A0A2R8YFE2	-	-	-	-	-	-	-	-	-	-	Eukaryota	Chordata	Aves	Apodiformes	Apodidae	Chaetura	Chaetura pelagica	-	-	-	-	-	-	-	-	-	-	-	-	-	-	-	-
6cf659e1-b451-4e68-a641-774f63d37093	member	1	-	-	-	-	-	A0A2R8YFE2	-	-	-	-	-	-	-	-	-	-	Eukaryota	Chordata	Aves	Apodiformes	Trochilidae	Calypte	Calypte anna	-	-	-	-	-	-	-	-	-	-	-	-	-	-	-	-
6cf659e1-b451-4e68-a641-774f63d37093	member	1	-	-	-	-	-	A0A2R8YFE2	-	-	-	-	-	-	-	-	-	-	Eukaryota	Chordata	Aves	Apterygiformes	Apterygidae	Apteryx	Apteryx australis	-	-	-	-	-	-	-	-	-	-	-	-	-	-	-	-
6cf659e1-b451-4e68-a641-774f63d37093	member	1	-	-	-	-	-	A0A2R8YFE2	-	-	-	-	-	-	-	-	-	-	Eukaryota	Chordata	Aves	Apterygiformes	Apterygidae	Apteryx	Apteryx rowi	-	-	-	-	-	-	-	-	-	-	-	-	-	-	-	-
6cf659e1-b451-4e68-a641-774f63d37093	member	1	-	-	-	-	-	A0A2R8YFE2	-	-	-	-	-	-	-	-	-	-	Eukaryota	Chordata	Aves	Caprimulgiformes	Caprimulgidae	Antrostomus	Antrostomus carolinensis	-	-	-	-	-	-	-	-	-	-	-	-	-	-	-	-
6cf659e1-b451-4e68-a641-774f63d37093	member	1	-	-	-	-	-	A0A2R8YFE2	-	-	-	-	-	-	-	-	-	-	Eukaryota	Chordata	Aves	Cariamiformes	Cariamidae	Cariama	Cariama cristata	-	-	-	-	-	-	-	-	-	-	-	-	-	-	-	-
6cf659e1-b451-4e68-a641-774f63d37093	member	1	-	-	-	-	-	A0A2R8YFE2	-	-	-	-	-	-	-	-	-	-	Eukaryota	Chordata	Aves	Casuariiformes	Dromaiidae	Dromaius	Dromaius novaehollandiae	-	-	-	-	-	-	-	-	-	-	-	-	-	-	-	-
6cf659e1-b451-4e68-a641-774f63d37093	member	1	-	-	-	-	-	A0A2R8YFE2	-	-	-	-	-	-	-	-	-	-	Eukaryota	Chordata	Aves	Charadriiformes	Charadriidae	Charadrius	Charadrius vociferus	-	-	-	-	-	-	-	-	-	-	-	-	-	-	-	-
6cf659e1-b451-4e68-a641-774f63d37093	member	1	-	-	-	-	-	A0A2R8YFE2	-	-	-	-	-	-	-	-	-	-	Eukaryota	Chordata	Aves	Charadriiformes	Scolopacidae	Calidris	Calidris pugnax	-	-	-	-	-	-	-	-	-	-	-	-	-	-	-	-
6cf659e1-b451-4e68-a641-774f63d37093	member	1	-	-	-	-	-	A0A2R8YFE2	-	-	-	-	-	-	-	-	-	-	Eukaryota	Chordata	Aves	Charadriiformes	Scolopacidae	Limosa	Limosa lapponica	-	-	-	-	-	-	-	-	-	-	-	-	-	-	-	-
6cf659e1-b451-4e68-a641-774f63d37093	member	1	-	-	-	-	-	A0A2R8YFE2	-	-	-	-	-	-	-	-	-	-	Eukaryota	Chordata	Aves	Ciconiiformes	Pteroclidae	Pterocles	Pterocles gutturalis	-	-	-	-	-	-	-	-	-	-	-	-	-	-	-	-
6cf659e1-b451-4e68-a641-774f63d37093	member	1	-	-	-	-	-	A0A2R8YFE2	-	-	-	-	-	-	-	-	-	-	Eukaryota	Chordata	Aves	Coliiformes	Coliidae	Colius	Colius striatus	-	-	-	-	-	-	-	-	-	-	-	-	-	-	-	-
6cf659e1-b451-4e68-a641-774f63d37093	member	1	-	-	-	-	-	A0A2R8YFE2	-	-	-	-	-	-	-	-	-	-	Eukaryota	Chordata	Aves	Columbiformes	Columbidae	Columba	Columba livia	-	-	-	-	-	-	-	-	-	-	-	-	-	-	-	-
6cf659e1-b451-4e68-a641-774f63d37093	member	1	-	-	-	-	-	A0A2R8YFE2	-	-	-	-	-	-	-	-	-	-	Eukaryota	Chordata	Aves	Columbiformes	Columbidae	Patagioenas	Patagioenas fasciata	-	-	-	-	-	-	-	-	-	-	-	-	-	-	-	-
6cf659e1-b451-4e68-a641-774f63d37093	member	1	-	-	-	-	-	A0A2R8YFE2	-	-	-	-	-	-	-	-	-	-	Eukaryota	Chordata	Aves	Coraciiformes	Leptosomidae	Leptosomus	Leptosomus discolor	-	-	-	-	-	-	-	-	-	-	-	-	-	-	-	-
6cf659e1-b451-4e68-a641-774f63d37093	member	1	-	-	-	-	-	A0A2R8YFE2	-	-	-	-	-	-	-	-	-	-	Eukaryota	Chordata	Aves	Coraciiformes	Meropidae	Merops	Merops nubicus	-	-	-	-	-	-	-	-	-	-	-	-	-	-	-	-
6cf659e1-b451-4e68-a641-774f63d37093	member	1	-	-	-	-	-	A0A2R8YFE2	-	-	-	-	-	-	-	-	-	-	Eukaryota	Chordata	Aves	Cuculiformes	Cuculidae	Cuculus	Cuculus canorus	-	-	-	-	-	-	-	-	-	-	-	-	-	-	-	-
6cf659e1-b451-4e68-a641-774f63d37093	member	1	-	-	-	-	-	A0A2R8YFE2	-	-	-	-	-	-	-	-	-	-	Eukaryota	Chordata	Aves	Falconiformes	Falconidae	Falco	Falco cherrug	-	-	-	-	-	-	-	-	-	-	-	-	-	-	-	-
6cf659e1-b451-4e68-a641-774f63d37093	member	1	-	-	-	-	-	A0A2R8YFE2	-	-	-	-	-	-	-	-	-	-	Eukaryota	Chordata	Aves	Falconiformes	Falconidae	Falco	Falco peregrinus	-	-	-	-	-	-	-	-	-	-	-	-	-	-	-	-
6cf659e1-b451-4e68-a641-774f63d37093	member	1	-	-	-	-	-	A0A2R8YFE2	-	-	-	-	-	-	-	-	-	-	Eukaryota	Chordata	Aves	Galliformes	Numididae	Numida	Numida meleagris	-	-	-	-	-	-	-	-	-	-	-	-	-	-	-	-
6cf659e1-b451-4e68-a641-774f63d37093	member	1	-	-	-	-	-	A0A2R8YFE2	-	-	-	-	-	-	-	-	-	-	Eukaryota	Chordata	Aves	Galliformes	Odontophoridae	Callipepla	Callipepla squamata	-	-	-	-	-	-	-	-	-	-	-	-	-	-	-	-
6cf659e1-b451-4e68-a641-774f63d37093	member	1	-	-	-	-	-	A0A2R8YFE2	-	-	-	-	-	-	-	-	-	-	Eukaryota	Chordata	Aves	Galliformes	Odontophoridae	Colinus	Colinus virginianus	-	-	-	-	-	-	-	-	-	-	-	-	-	-	-	-
6cf659e1-b451-4e68-a641-774f63d37093	member	1	-	-	-	-	-	A0A2R8YFE2	-	-	-	-	-	-	-	-	-	-	Eukaryota	Chordata	Aves	Galliformes	Phasianidae	Bambusicola	Bambusicola thoracicus	-	-	-	-	-	-	-	-	-	-	-	-	-	-	-	-
6cf659e1-b451-4e68-a641-774f63d37093	member	1	-	-	-	-	-	A0A2R8YFE2	-	-	-	-	-	-	-	-	-	-	Eukaryota	Chordata	Aves	Galliformes	Phasianidae	Coturnix	Coturnix japonica	-	-	-	-	-	-	-	-	-	-	-	-	-	-	-	-
6cf659e1-b451-4e68-a641-774f63d37093	member	1	-	-	-	-	-	A0A2R8YFE2	-	-	-	-	-	-	-	-	-	-	Eukaryota	Chordata	Aves	Galliformes	Phasianidae	Gallus	Gallus gallus	-	-	-	-	-	-	-	-	-	-	-	-	-	-	-	-
6cf659e1-b451-4e68-a641-774f63d37093	member	1	-	-	-	-	-	A0A2R8YFE2	-	-	-	-	-	-	-	-	-	-	Eukaryota	Chordata	Aves	Galliformes	Phasianidae	Meleagris	Meleagris gallopavo	-	-	-	-	-	-	-	-	-	-	-	-	-	-	-	-
6cf659e1-b451-4e68-a641-774f63d37093	member	1	-	-	-	-	-	A0A2R8YFE2	-	-	-	-	-	-	-	-	-	-	Eukaryota	Chordata	Aves	Gaviiformes	Gaviidae	Gavia	Gavia stellata	-	-	-	-	-	-	-	-	-	-	-	-	-	-	-	-
6cf659e1-b451-4e68-a641-774f63d37093	member	1	-	-	-	-	-	A0A2R8YFE2	-	-	-	-	-	-	-	-	-	-	Eukaryota	Chordata	Aves	Gruiformes	Eurypygidae	Eurypyga	Eurypyga helias	-	-	-	-	-	-	-	-	-	-	-	-	-	-	-	-
6cf659e1-b451-4e68-a641-774f63d37093	member	1	-	-	-	-	-	A0A2R8YFE2	-	-	-	-	-	-	-	-	-	-	Eukaryota	Chordata	Aves	Gruiformes	Gruidae	Balearica	Balearica regulorum	-	-	-	-	-	-	-	-	-	-	-	-	-	-	-	-
6cf659e1-b451-4e68-a641-774f63d37093	member	1	-	-	-	-	-	A0A2R8YFE2	-	-	-	-	-	-	-	-	-	-	Eukaryota	Chordata	Aves	Gruiformes	Mesitornithidae	Mesitornis	Mesitornis unicolor	-	-	-	-	-	-	-	-	-	-	-	-	-	-	-	-
6cf659e1-b451-4e68-a641-774f63d37093	member	1	-	-	-	-	-	A0A2R8YFE2	-	-	-	-	-	-	-	-	-	-	Eukaryota	Chordata	Aves	Gruiformes	Otididae	Chlamydotis	Chlamydotis macqueenii	-	-	-	-	-	-	-	-	-	-	-	-	-	-	-	-
6cf659e1-b451-4e68-a641-774f63d37093	member	1	-	-	-	-	-	A0A2R8YFE2	-	-	-	-	-	-	-	-	-	-	Eukaryota	Chordata	Aves	Musophagiformes	Musophagidae	Tauraco	Tauraco erythrolophus	-	-	-	-	-	-	-	-	-	-	-	-	-	-	-	-
6cf659e1-b451-4e68-a641-774f63d37093	member	1	-	-	-	-	-	A0A2R8YFE2	-	-	-	-	-	-	-	-	-	-	Eukaryota	Chordata	Aves	Opisthocomiformes	Opisthocomidae	Opisthocomus	Opisthocomus hoazin	-	-	-	-	-	-	-	-	-	-	-	-	-	-	-	-
6cf659e1-b451-4e68-a641-774f63d37093	member	1	-	-	-	-	-	A0A2R8YFE2	-	-	-	-	-	-	-	-	-	-	Eukaryota	Chordata	Aves	Passeriformes	Acanthisittidae	Acanthisitta	Acanthisitta chloris	-	-	-	-	-	-	-	-	-	-	-	-	-	-	-	-
6cf659e1-b451-4e68-a641-774f63d37093	member	1	-	-	-	-	-	A0A2R8YFE2	-	-	-	-	-	-	-	-	-	-	Eukaryota	Chordata	Aves	Passeriformes	Corvidae	Corvus	Corvus brachyrhynchos	-	-	-	-	-	-	-	-	-	-	-	-	-	-	-	-
6cf659e1-b451-4e68-a641-774f63d37093	member	1	-	-	-	-	-	A0A2R8YFE2	-	-	-	-	-	-	-	-	-	-	Eukaryota	Chordata	Aves	Passeriformes	Corvidae	Corvus	Corvus cornix	-	-	-	-	-	-	-	-	-	-	-	-	-	-	-	-
6cf659e1-b451-4e68-a641-774f63d37093	member	1	-	-	-	-	-	A0A2R8YFE2	-	-	-	-	-	-	-	-	-	-	Eukaryota	Chordata	Aves	Passeriformes	Corvidae	Corvus	Corvus macrorhynchos	-	-	-	-	-	-	-	-	-	-	-	-	-	-	-	-
6cf659e1-b451-4e68-a641-774f63d37093	member	1	-	-	-	-	-	A0A2R8YFE2	-	-	-	-	-	-	-	-	-	-	Eukaryota	Chordata	Aves	Passeriformes	Estrildidae	Erythrura	Erythrura gouldiae	-	-	-	-	-	-	-	-	-	-	-	-	-	-	-	-
6cf659e1-b451-4e68-a641-774f63d37093	member	1	-	-	-	-	-	A0A2R8YFE2	-	-	-	-	-	-	-	-	-	-	Eukaryota	Chordata	Aves	Passeriformes	Estrildidae	Lonchura	Lonchura striata	-	-	-	-	-	-	-	-	-	-	-	-	-	-	-	-
6cf659e1-b451-4e68-a641-774f63d37093	member	1	-	-	-	-	-	A0A2R8YFE2	-	-	-	-	-	-	-	-	-	-	Eukaryota	Chordata	Aves	Passeriformes	Estrildidae	Taeniopygia	Taeniopygia guttata	-	-	-	-	-	-	-	-	-	-	-	-	-	-	-	-
6cf659e1-b451-4e68-a641-774f63d37093	member	1	-	-	-	-	-	A0A2R8YFE2	-	-	-	-	-	-	-	-	-	-	Eukaryota	Chordata	Aves	Passeriformes	Fringillidae	Haemorhous	Haemorhous mexicanus	-	-	-	-	-	-	-	-	-	-	-	-	-	-	-	-
6cf659e1-b451-4e68-a641-774f63d37093	member	1	-	-	-	-	-	A0A2R8YFE2	-	-	-	-	-	-	-	-	-	-	Eukaryota	Chordata	Aves	Passeriformes	Fringillidae	Serinus	Serinus canaria	-	-	-	-	-	-	-	-	-	-	-	-	-	-	-	-
6cf659e1-b451-4e68-a641-774f63d37093	member	1	-	-	-	-	-	A0A2R8YFE2	-	-	-	-	-	-	-	-	-	-	Eukaryota	Chordata	Aves	Passeriformes	Hirundinidae	Hirundo	Hirundo rustica	-	-	-	-	-	-	-	-	-	-	-	-	-	-	-	-
6cf659e1-b451-4e68-a641-774f63d37093	member	1	-	-	-	-	-	A0A2R8YFE2	-	-	-	-	-	-	-	-	-	-	Eukaryota	Chordata	Aves	Passeriformes	Muscicapidae	Ficedula	Ficedula albicollis	-	-	-	-	-	-	-	-	-	-	-	-	-	-	-	-
6cf659e1-b451-4e68-a641-774f63d37093	member	1	-	-	-	-	-	A0A2R8YFE2	-	-	-	-	-	-	-	-	-	-	Eukaryota	Chordata	Aves	Passeriformes	Paridae	Cyanistes	Cyanistes caeruleus	-	-	-	-	-	-	-	-	-	-	-	-	-	-	-	-
6cf659e1-b451-4e68-a641-774f63d37093	member	1	-	-	-	-	-	A0A2R8YFE2	-	-	-	-	-	-	-	-	-	-	Eukaryota	Chordata	Aves	Passeriformes	Paridae	Parus	Parus major	-	-	-	-	-	-	-	-	-	-	-	-	-	-	-	-
6cf659e1-b451-4e68-a641-774f63d37093	member	1	-	-	-	-	-	A0A2R8YFE2	-	-	-	-	-	-	-	-	-	-	Eukaryota	Chordata	Aves	Passeriformes	Paridae	Pseudopodoces	Pseudopodoces humilis	-	-	-	-	-	-	-	-	-	-	-	-	-	-	-	-
6cf659e1-b451-4e68-a641-774f63d37093	member	1	-	-	-	-	-	A0A2R8YFE2	-	-	-	-	-	-	-	-	-	-	Eukaryota	Chordata	Aves	Passeriformes	Passerellidae	Zonotrichia	Zonotrichia albicollis	-	-	-	-	-	-	-	-	-	-	-	-	-	-	-	-
6cf659e1-b451-4e68-a641-774f63d37093	member	1	-	-	-	-	-	A0A2R8YFE2	-	-	-	-	-	-	-	-	-	-	Eukaryota	Chordata	Aves	Passeriformes	Pipridae	Corapipo	Corapipo altera	-	-	-	-	-	-	-	-	-	-	-	-	-	-	-	-
6cf659e1-b451-4e68-a641-774f63d37093	member	1	-	-	-	-	-	A0A2R8YFE2	-	-	-	-	-	-	-	-	-	-	Eukaryota	Chordata	Aves	Passeriformes	Pipridae	Lepidothrix	Lepidothrix coronata	-	-	-	-	-	-	-	-	-	-	-	-	-	-	-	-
6cf659e1-b451-4e68-a641-774f63d37093	member	1	-	-	-	-	-	A0A2R8YFE2	-	-	-	-	-	-	-	-	-	-	Eukaryota	Chordata	Aves	Passeriformes	Pipridae	Manacus	Manacus vitellinus	-	-	-	-	-	-	-	-	-	-	-	-	-	-	-	-
6cf659e1-b451-4e68-a641-774f63d37093	member	1	-	-	-	-	-	A0A2R8YFE2	-	-	-	-	-	-	-	-	-	-	Eukaryota	Chordata	Aves	Passeriformes	Pipridae	Neopelma	Neopelma chrysocephalum	-	-	-	-	-	-	-	-	-	-	-	-	-	-	-	-
6cf659e1-b451-4e68-a641-774f63d37093	member	1	-	-	-	-	-	A0A2R8YFE2	-	-	-	-	-	-	-	-	-	-	Eukaryota	Chordata	Aves	Passeriformes	Pipridae	Pipra	Pipra filicauda	-	-	-	-	-	-	-	-	-	-	-	-	-	-	-	-
6cf659e1-b451-4e68-a641-774f63d37093	member	1	-	-	-	-	-	A0A2R8YFE2	-	-	-	-	-	-	-	-	-	-	Eukaryota	Chordata	Aves	Passeriformes	Sturnidae	Sturnus	Sturnus vulgaris	-	-	-	-	-	-	-	-	-	-	-	-	-	-	-	-
6cf659e1-b451-4e68-a641-774f63d37093	member	1	-	-	-	-	-	A0A2R8YFE2	-	-	-	-	-	-	-	-	-	-	Eukaryota	Chordata	Aves	Passeriformes	Thraupidae	Geospiza	Geospiza fortis	-	-	-	-	-	-	-	-	-	-	-	-	-	-	-	-
6cf659e1-b451-4e68-a641-774f63d37093	member	1	-	-	-	-	-	A0A2R8YFE2	-	-	-	-	-	-	-	-	-	-	Eukaryota	Chordata	Aves	Passeriformes	Tyrannidae	Empidonax	Empidonax traillii	-	-	-	-	-	-	-	-	-	-	-	-	-	-	-	-
6cf659e1-b451-4e68-a641-774f63d37093	member	1	-	-	-	-	-	A0A2R8YFE2	-	-	-	-	-	-	-	-	-	-	Eukaryota	Chordata	Aves	Passeriformes	Zosteropidae	Zosterops	Zosterops borbonicus	-	-	-	-	-	-	-	-	-	-	-	-	-	-	-	-
6cf659e1-b451-4e68-a641-774f63d37093	member	1	-	-	-	-	-	A0A2R8YFE2	-	-	-	-	-	-	-	-	-	-	Eukaryota	Chordata	Aves	Pelecaniformes	Ardeidae	Egretta	Egretta garzetta	-	-	-	-	-	-	-	-	-	-	-	-	-	-	-	-
6cf659e1-b451-4e68-a641-774f63d37093	member	1	-	-	-	-	-	A0A2R8YFE2	-	-	-	-	-	-	-	-	-	-	Eukaryota	Chordata	Aves	Pelecaniformes	Pelecanidae	Pelecanus	Pelecanus crispus	-	-	-	-	-	-	-	-	-	-	-	-	-	-	-	-
6cf659e1-b451-4e68-a641-774f63d37093	member	1	-	-	-	-	-	A0A2R8YFE2	-	-	-	-	-	-	-	-	-	-	Eukaryota	Chordata	Aves	Pelecaniformes	Phaethontidae	Phaethon	Phaethon lepturus	-	-	-	-	-	-	-	-	-	-	-	-	-	-	-	-
6cf659e1-b451-4e68-a641-774f63d37093	member	1	-	-	-	-	-	A0A2R8YFE2	-	-	-	-	-	-	-	-	-	-	Eukaryota	Chordata	Aves	Pelecaniformes	Phalacrocoracidae	Phalacrocorax	Phalacrocorax carbo	-	-	-	-	-	-	-	-	-	-	-	-	-	-	-	-
6cf659e1-b451-4e68-a641-774f63d37093	member	1	-	-	-	-	-	A0A2R8YFE2	-	-	-	-	-	-	-	-	-	-	Eukaryota	Chordata	Aves	Pelecaniformes	Threskiornithidae	Nipponia	Nipponia nippon	-	-	-	-	-	-	-	-	-	-	-	-	-	-	-	-
6cf659e1-b451-4e68-a641-774f63d37093	member	1	-	-	-	-	-	A0A2R8YFE2	-	-	-	-	-	-	-	-	-	-	Eukaryota	Chordata	Aves	Phoenicopteriformes	Phoenicopteridae	Phoenicopterus	Phoenicopterus ruber	-	-	-	-	-	-	-	-	-	-	-	-	-	-	-	-
6cf659e1-b451-4e68-a641-774f63d37093	member	1	-	-	-	-	-	A0A2R8YFE2	-	-	-	-	-	-	-	-	-	-	Eukaryota	Chordata	Aves	Piciformes	Picidae	Picoides	Picoides pubescens	-	-	-	-	-	-	-	-	-	-	-	-	-	-	-	-
6cf659e1-b451-4e68-a641-774f63d37093	member	1	-	-	-	-	-	A0A2R8YFE2	-	-	-	-	-	-	-	-	-	-	Eukaryota	Chordata	Aves	Podicipediformes	Podicipedidae	Podiceps	Podiceps cristatus	-	-	-	-	-	-	-	-	-	-	-	-	-	-	-	-
6cf659e1-b451-4e68-a641-774f63d37093	member	1	-	-	-	-	-	A0A2R8YFE2	-	-	-	-	-	-	-	-	-	-	Eukaryota	Chordata	Aves	Procellariiformes	Procellariidae	Fulmarus	Fulmarus glacialis	-	-	-	-	-	-	-	-	-	-	-	-	-	-	-	-
6cf659e1-b451-4e68-a641-774f63d37093	member	1	-	-	-	-	-	A0A2R8YFE2	-	-	-	-	-	-	-	-	-	-	Eukaryota	Chordata	Aves	Psittaciformes	Psittacidae	Amazona	Amazona aestiva	-	-	-	-	-	-	-	-	-	-	-	-	-	-	-	-
6cf659e1-b451-4e68-a641-774f63d37093	member	1	-	-	-	-	-	A0A2R8YFE2	-	-	-	-	-	-	-	-	-	-	Eukaryota	Chordata	Aves	Psittaciformes	Psittacidae	Nestor	Nestor notabilis	-	-	-	-	-	-	-	-	-	-	-	-	-	-	-	-
6cf659e1-b451-4e68-a641-774f63d37093	member	1	-	-	-	-	-	A0A2R8YFE2	-	-	-	-	-	-	-	-	-	-	Eukaryota	Chordata	Aves	Psittaciformes	Psittacidae	Strigops	Strigops habroptila	-	-	-	-	-	-	-	-	-	-	-	-	-	-	-	-
6cf659e1-b451-4e68-a641-774f63d37093	member	1	-	-	-	-	-	A0A2R8YFE2	-	-	-	-	-	-	-	-	-	-	Eukaryota	Chordata	Aves	Psittaciformes	Psittaculidae	Melopsittacus	Melopsittacus undulatus	-	-	-	-	-	-	-	-	-	-	-	-	-	-	-	-
6cf659e1-b451-4e68-a641-774f63d37093	member	1	-	-	-	-	-	A0A2R8YFE2	-	-	-	-	-	-	-	-	-	-	Eukaryota	Chordata	Aves	Sphenisciformes	Spheniscidae	Aptenodytes	Aptenodytes forsteri	-	-	-	-	-	-	-	-	-	-	-	-	-	-	-	-
6cf659e1-b451-4e68-a641-774f63d37093	member	1	-	-	-	-	-	A0A2R8YFE2	-	-	-	-	-	-	-	-	-	-	Eukaryota	Chordata	Aves	Sphenisciformes	Spheniscidae	Pygoscelis	Pygoscelis adeliae	-	-	-	-	-	-	-	-	-	-	-	-	-	-	-	-
6cf659e1-b451-4e68-a641-774f63d37093	member	1	-	-	-	-	-	A0A2R8YFE2	-	-	-	-	-	-	-	-	-	-	Eukaryota	Chordata	Aves	Strigiformes	Strigidae	Athene	Athene cunicularia	-	-	-	-	-	-	-	-	-	-	-	-	-	-	-	-
6cf659e1-b451-4e68-a641-774f63d37093	member	1	-	-	-	-	-	A0A2R8YFE2	-	-	-	-	-	-	-	-	-	-	Eukaryota	Chordata	Aves	Strigiformes	Tytonidae	Tyto	Tyto alba	-	-	-	-	-	-	-	-	-	-	-	-	-	-	-	-
6cf659e1-b451-4e68-a641-774f63d37093	member	1	-	-	-	-	-	A0A2R8YFE2	-	-	-	-	-	-	-	-	-	-	Eukaryota	Chordata	Aves	Struthioniformes	Struthionidae	Struthio	Struthio camelus	-	-	-	-	-	-	-	-	-	-	-	-	-	-	-	-
6cf659e1-b451-4e68-a641-774f63d37093	member	1	-	-	-	-	-	A0A2R8YFE2	-	-	-	-	-	-	-	-	-	-	Eukaryota	Chordata	Aves	Tinamiformes	Tinamidae	Nothoprocta	Nothoprocta perdicaria	-	-	-	-	-	-	-	-	-	-	-	-	-	-	-	-
6cf659e1-b451-4e68-a641-774f63d37093	member	1	-	-	-	-	-	A0A2R8YFE2	-	-	-	-	-	-	-	-	-	-	Eukaryota	Chordata	Aves	Tinamiformes	Tinamidae	Tinamus	Tinamus guttatus	-	-	-	-	-	-	-	-	-	-	-	-	-	-	-	-
6cf659e1-b451-4e68-a641-774f63d37093	member	1	-	-	-	-	-	A0A2R8YFE2	-	-	-	-	-	-	-	-	-	-	Eukaryota	Chordata	Aves	Trogoniformes	Trogonidae	Apaloderma	Apaloderma vittatum	-	-	-	-	-	-	-	-	-	-	-	-	-	-	-	-
6cf659e1-b451-4e68-a641-774f63d37093	member	1	-	-	-	-	-	A0A2R8YFE2	-	-	-	-	-	-	-	-	-	-	Eukaryota	Chordata	Chondrichthyes	Carcharhiniformes	Scyliorhinidae	Atelomycterus	Atelomycterus marmoratus	-	-	-	-	-	-	-	-	-	-	-	-	-	-	-	-
6cf659e1-b451-4e68-a641-774f63d37093	member	1	-	-	-	-	-	A0A2R8YFE2	-	-	-	-	-	-	-	-	-	-	Eukaryota	Chordata	Chondrichthyes	Carcharhiniformes	Triakidae	Triakis	Triakis scyllium	-	-	-	-	-	-	-	-	-	-	-	-	-	-	-	-
6cf659e1-b451-4e68-a641-774f63d37093	member	1	-	-	-	-	-	A0A2R8YFE2	-	-	-	-	-	-	-	-	-	-	Eukaryota	Chordata	Chondrichthyes	Chimaeriformes	Callorhinchidae	Callorhinchus	Callorhinchus milii	-	-	-	-	-	-	-	-	-	-	-	-	-	-	-	-
6cf659e1-b451-4e68-a641-774f63d37093	member	1	-	-	-	-	-	A0A2R8YFE2	-	-	-	-	-	-	-	-	-	-	Eukaryota	Chordata	Chondrichthyes	Orectolobiformes	Rhincodontidae	Rhincodon	Rhincodon typus	-	-	-	-	-	-	-	-	-	-	-	-	-	-	-	-
6cf659e1-b451-4e68-a641-774f63d37093	member	1	-	-	-	-	-	A0A2R8YFE2	-	-	-	-	-	-	-	-	-	-	Eukaryota	Chordata	Chondrichthyes	Rajiformes	Rajidae	Leucoraja	Leucoraja erinacea	-	-	-	-	-	-	-	-	-	-	-	-	-	-	-	-
6cf659e1-b451-4e68-a641-774f63d37093	member	1	-	-	-	-	-	A0A2R8YFE2	-	-	-	-	-	-	-	-	-	-	Eukaryota	Chordata	Cladistia	Polypteriformes	Polypteridae	Erpetoichthys	Erpetoichthys calabaricus	-	-	-	-	-	-	-	-	-	-	-	-	-	-	-	-
6cf659e1-b451-4e68-a641-774f63d37093	member	1	-	-	-	-	-	A0A2R8YFE2	-	-	-	-	-	-	-	-	-	-	Eukaryota	Chordata	Mammalia	Carnivora	Canidae	Canis	Canis lupus	-	-	-	-	-	-	-	-	-	-	-	-	-	-	-	-
6cf659e1-b451-4e68-a641-774f63d37093	member	1	-	-	-	-	-	A0A2R8YFE2	-	-	-	-	-	-	-	-	-	-	Eukaryota	Chordata	Mammalia	Carnivora	Felidae	Acinonyx	Acinonyx jubatus	-	-	-	-	-	-	-	-	-	-	-	-	-	-	-	-
6cf659e1-b451-4e68-a641-774f63d37093	member	1	-	-	-	-	-	A0A2R8YFE2	-	-	-	-	-	-	-	-	-	-	Eukaryota	Chordata	Mammalia	Carnivora	Felidae	Felis	Felis catus	-	-	-	-	-	-	-	-	-	-	-	-	-	-	-	-
6cf659e1-b451-4e68-a641-774f63d37093	member	1	-	-	-	-	-	A0A2R8YFE2	-	-	-	-	-	-	-	-	-	-	Eukaryota	Chordata	Mammalia	Carnivora	Felidae	Lynx	Lynx canadensis	-	-	-	-	-	-	-	-	-	-	-	-	-	-	-	-
6cf659e1-b451-4e68-a641-774f63d37093	member	1	-	-	-	-	-	A0A2R8YFE2	-	-	-	-	-	-	-	-	-	-	Eukaryota	Chordata	Mammalia	Carnivora	Felidae	Lynx	Lynx pardinus	-	-	-	-	-	-	-	-	-	-	-	-	-	-	-	-
6cf659e1-b451-4e68-a641-774f63d37093	member	1	-	-	-	-	-	A0A2R8YFE2	-	-	-	-	-	-	-	-	-	-	Eukaryota	Chordata	Mammalia	Carnivora	Felidae	Panthera	Panthera pardus	-	-	-	-	-	-	-	-	-	-	-	-	-	-	-	-
6cf659e1-b451-4e68-a641-774f63d37093	member	1	-	-	-	-	-	A0A2R8YFE2	-	-	-	-	-	-	-	-	-	-	Eukaryota	Chordata	Mammalia	Carnivora	Felidae	Panthera	Panthera tigris	-	-	-	-	-	-	-	-	-	-	-	-	-	-	-	-
6cf659e1-b451-4e68-a641-774f63d37093	member	1	-	-	-	-	-	A0A2R8YFE2	-	-	-	-	-	-	-	-	-	-	Eukaryota	Chordata	Mammalia	Carnivora	Felidae	Puma	Puma concolor	-	-	-	-	-	-	-	-	-	-	-	-	-	-	-	-
6cf659e1-b451-4e68-a641-774f63d37093	member	1	-	-	-	-	-	A0A2R8YFE2	-	-	-	-	-	-	-	-	-	-	Eukaryota	Chordata	Mammalia	Carnivora	Herpestidae	Suricata	Suricata suricatta	-	-	-	-	-	-	-	-	-	-	-	-	-	-	-	-
6cf659e1-b451-4e68-a641-774f63d37093	member	1	-	-	-	-	-	A0A2R8YFE2	-	-	-	-	-	-	-	-	-	-	Eukaryota	Chordata	Mammalia	Carnivora	Mustelidae	Enhydra	Enhydra lutris	-	-	-	-	-	-	-	-	-	-	-	-	-	-	-	-
6cf659e1-b451-4e68-a641-774f63d37093	member	1	-	-	-	-	-	A0A2R8YFE2	-	-	-	-	-	-	-	-	-	-	Eukaryota	Chordata	Mammalia	Carnivora	Mustelidae	Gulo	Gulo gulo	-	-	-	-	-	-	-	-	-	-	-	-	-	-	-	-
6cf659e1-b451-4e68-a641-774f63d37093	member	1	-	-	-	-	-	A0A2R8YFE2	-	-	-	-	-	-	-	-	-	-	Eukaryota	Chordata	Mammalia	Carnivora	Mustelidae	Mustela	Mustela putorius	-	-	-	-	-	-	-	-	-	-	-	-	-	-	-	-
6cf659e1-b451-4e68-a641-774f63d37093	member	1	-	-	-	-	-	A0A2R8YFE2	-	-	-	-	-	-	-	-	-	-	Eukaryota	Chordata	Mammalia	Carnivora	Mustelidae	Neovison	Neovison vison	-	-	-	-	-	-	-	-	-	-	-	-	-	-	-	-
6cf659e1-b451-4e68-a641-774f63d37093	member	1	-	-	-	-	-	A0A2R8YFE2	-	-	-	-	-	-	-	-	-	-	Eukaryota	Chordata	Mammalia	Carnivora	Odobenidae	Odobenus	Odobenus rosmarus	-	-	-	-	-	-	-	-	-	-	-	-	-	-	-	-
6cf659e1-b451-4e68-a641-774f63d37093	member	1	-	-	-	-	-	A0A2R8YFE2	-	-	-	-	-	-	-	-	-	-	Eukaryota	Chordata	Mammalia	Carnivora	Otariidae	Callorhinus	Callorhinus ursinus	-	-	-	-	-	-	-	-	-	-	-	-	-	-	-	-
6cf659e1-b451-4e68-a641-774f63d37093	member	1	-	-	-	-	-	A0A2R8YFE2	-	-	-	-	-	-	-	-	-	-	Eukaryota	Chordata	Mammalia	Carnivora	Otariidae	Eumetopias	Eumetopias jubatus	-	-	-	-	-	-	-	-	-	-	-	-	-	-	-	-
6cf659e1-b451-4e68-a641-774f63d37093	member	1	-	-	-	-	-	A0A2R8YFE2	-	-	-	-	-	-	-	-	-	-	Eukaryota	Chordata	Mammalia	Carnivora	Otariidae	Zalophus	Zalophus californianus	-	-	-	-	-	-	-	-	-	-	-	-	-	-	-	-
6cf659e1-b451-4e68-a641-774f63d37093	member	1	-	-	-	-	-	A0A2R8YFE2	-	-	-	-	-	-	-	-	-	-	Eukaryota	Chordata	Mammalia	Carnivora	Phocidae	Leptonychotes	Leptonychotes weddellii	-	-	-	-	-	-	-	-	-	-	-	-	-	-	-	-
6cf659e1-b451-4e68-a641-774f63d37093	member	1	-	-	-	-	-	A0A2R8YFE2	-	-	-	-	-	-	-	-	-	-	Eukaryota	Chordata	Mammalia	Carnivora	Phocidae	Neomonachus	Neomonachus schauinslandi	-	-	-	-	-	-	-	-	-	-	-	-	-	-	-	-
6cf659e1-b451-4e68-a641-774f63d37093	member	1	-	-	-	-	-	A0A2R8YFE2	-	-	-	-	-	-	-	-	-	-	Eukaryota	Chordata	Mammalia	Carnivora	Ursidae	Ailuropoda	Ailuropoda melanoleuca	-	-	-	-	-	-	-	-	-	-	-	-	-	-	-	-
6cf659e1-b451-4e68-a641-774f63d37093	member	1	-	-	-	-	-	A0A2R8YFE2	-	-	-	-	-	-	-	-	-	-	Eukaryota	Chordata	Mammalia	Carnivora	Ursidae	Ursus	Ursus arctos	-	-	-	-	-	-	-	-	-	-	-	-	-	-	-	-
6cf659e1-b451-4e68-a641-774f63d37093	member	1	-	-	-	-	-	A0A2R8YFE2	-	-	-	-	-	-	-	-	-	-	Eukaryota	Chordata	Mammalia	Carnivora	Ursidae	Ursus	Ursus maritimus	-	-	-	-	-	-	-	-	-	-	-	-	-	-	-	-
6cf659e1-b451-4e68-a641-774f63d37093	member	1	-	-	-	-	-	A0A2R8YFE2	-	-	-	-	-	-	-	-	-	-	Eukaryota	Chordata	Mammalia	Carnivora	Ursidae	Ursus	Ursus thibetanus	-	-	-	-	-	-	-	-	-	-	-	-	-	-	-	-
6cf659e1-b451-4e68-a641-774f63d37093	member	1	-	-	-	-	-	A0A2R8YFE2	-	-	-	-	-	-	-	-	-	-	Eukaryota	Chordata	Mammalia	Cetacea	Balaenidae	Eubalaena	Eubalaena glacialis	-	-	-	-	-	-	-	-	-	-	-	-	-	-	-	-
6cf659e1-b451-4e68-a641-774f63d37093	member	1	-	-	-	-	-	A0A2R8YFE2	-	-	-	-	-	-	-	-	-	-	Eukaryota	Chordata	Mammalia	Cetacea	Balaenopteridae	Balaenoptera	Balaenoptera acutorostrata	-	-	-	-	-	-	-	-	-	-	-	-	-	-	-	-
6cf659e1-b451-4e68-a641-774f63d37093	member	1	-	-	-	-	-	A0A2R8YFE2	-	-	-	-	-	-	-	-	-	-	Eukaryota	Chordata	Mammalia	Cetacea	Delphinidae	Globicephala	Globicephala melas	-	-	-	-	-	-	-	-	-	-	-	-	-	-	-	-
6cf659e1-b451-4e68-a641-774f63d37093	member	1	-	-	-	-	-	A0A2R8YFE2	-	-	-	-	-	-	-	-	-	-	Eukaryota	Chordata	Mammalia	Cetacea	Delphinidae	Lagenorhynchus	Lagenorhynchus acutus	-	-	-	-	-	-	-	-	-	-	-	-	-	-	-	-
6cf659e1-b451-4e68-a641-774f63d37093	member	1	-	-	-	-	-	A0A2R8YFE2	-	-	-	-	-	-	-	-	-	-	Eukaryota	Chordata	Mammalia	Cetacea	Delphinidae	Lagenorhynchus	Lagenorhynchus obliquidens	-	-	-	-	-	-	-	-	-	-	-	-	-	-	-	-
6cf659e1-b451-4e68-a641-774f63d37093	member	1	-	-	-	-	-	A0A2R8YFE2	-	-	-	-	-	-	-	-	-	-	Eukaryota	Chordata	Mammalia	Cetacea	Delphinidae	Orcinus	Orcinus orca	-	-	-	-	-	-	-	-	-	-	-	-	-	-	-	-
6cf659e1-b451-4e68-a641-774f63d37093	member	1	-	-	-	-	-	A0A2R8YFE2	-	-	-	-	-	-	-	-	-	-	Eukaryota	Chordata	Mammalia	Cetacea	Delphinidae	Sousa	Sousa chinensis	-	-	-	-	-	-	-	-	-	-	-	-	-	-	-	-
6cf659e1-b451-4e68-a641-774f63d37093	member	1	-	-	-	-	-	A0A2R8YFE2	-	-	-	-	-	-	-	-	-	-	Eukaryota	Chordata	Mammalia	Cetacea	Delphinidae	Stenella	Stenella coeruleoalba	-	-	-	-	-	-	-	-	-	-	-	-	-	-	-	-
6cf659e1-b451-4e68-a641-774f63d37093	member	1	-	-	-	-	-	A0A2R8YFE2	-	-	-	-	-	-	-	-	-	-	Eukaryota	Chordata	Mammalia	Cetacea	Delphinidae	Tursiops	Tursiops truncatus	-	-	-	-	-	-	-	-	-	-	-	-	-	-	-	-
6cf659e1-b451-4e68-a641-774f63d37093	member	1	-	-	-	-	-	A0A2R8YFE2	-	-	-	-	-	-	-	-	-	-	Eukaryota	Chordata	Mammalia	Cetacea	Lipotidae	Lipotes	Lipotes vexillifer	-	-	-	-	-	-	-	-	-	-	-	-	-	-	-	-
6cf659e1-b451-4e68-a641-774f63d37093	member	1	-	-	-	-	-	A0A2R8YFE2	-	-	-	-	-	-	-	-	-	-	Eukaryota	Chordata	Mammalia	Cetacea	Monodontidae	Delphinapterus	Delphinapterus leucas	-	-	-	-	-	-	-	-	-	-	-	-	-	-	-	-
6cf659e1-b451-4e68-a641-774f63d37093	member	1	-	-	-	-	-	A0A2R8YFE2	-	-	-	-	-	-	-	-	-	-	Eukaryota	Chordata	Mammalia	Cetacea	Monodontidae	Monodon	Monodon monoceros	-	-	-	-	-	-	-	-	-	-	-	-	-	-	-	-
6cf659e1-b451-4e68-a641-774f63d37093	member	1	-	-	-	-	-	A0A2R8YFE2	-	-	-	-	-	-	-	-	-	-	Eukaryota	Chordata	Mammalia	Cetacea	Phocoenidae	Neophocaena	Neophocaena asiaeorientalis	-	-	-	-	-	-	-	-	-	-	-	-	-	-	-	-
6cf659e1-b451-4e68-a641-774f63d37093	member	1	-	-	-	-	-	A0A2R8YFE2	-	-	-	-	-	-	-	-	-	-	Eukaryota	Chordata	Mammalia	Cetacea	Physeteridae	Physeter	Physeter catodon	-	-	-	-	-	-	-	-	-	-	-	-	-	-	-	-
6cf659e1-b451-4e68-a641-774f63d37093	member	1	-	-	-	-	-	A0A2R8YFE2	-	-	-	-	-	-	-	-	-	-	Eukaryota	Chordata	Mammalia	Chiroptera	Hipposideridae	Hipposideros	Hipposideros armiger	-	-	-	-	-	-	-	-	-	-	-	-	-	-	-	-
6cf659e1-b451-4e68-a641-774f63d37093	member	1	-	-	-	-	-	A0A2R8YFE2	-	-	-	-	-	-	-	-	-	-	Eukaryota	Chordata	Mammalia	Chiroptera	Phyllostomidae	Desmodus	Desmodus rotundus	-	-	-	-	-	-	-	-	-	-	-	-	-	-	-	-
6cf659e1-b451-4e68-a641-774f63d37093	member	1	-	-	-	-	-	A0A2R8YFE2	-	-	-	-	-	-	-	-	-	-	Eukaryota	Chordata	Mammalia	Chiroptera	Phyllostomidae	Phyllostomus	Phyllostomus discolor	-	-	-	-	-	-	-	-	-	-	-	-	-	-	-	-
6cf659e1-b451-4e68-a641-774f63d37093	member	1	-	-	-	-	-	A0A2R8YFE2	-	-	-	-	-	-	-	-	-	-	Eukaryota	Chordata	Mammalia	Chiroptera	Pteropodidae	Pteropus	Pteropus alecto	-	-	-	-	-	-	-	-	-	-	-	-	-	-	-	-
6cf659e1-b451-4e68-a641-774f63d37093	member	1	-	-	-	-	-	A0A2R8YFE2	-	-	-	-	-	-	-	-	-	-	Eukaryota	Chordata	Mammalia	Chiroptera	Pteropodidae	Pteropus	Pteropus vampyrus	-	-	-	-	-	-	-	-	-	-	-	-	-	-	-	-
6cf659e1-b451-4e68-a641-774f63d37093	member	1	-	-	-	-	-	A0A2R8YFE2	-	-	-	-	-	-	-	-	-	-	Eukaryota	Chordata	Mammalia	Chiroptera	Pteropodidae	Rousettus	Rousettus aegyptiacus	-	-	-	-	-	-	-	-	-	-	-	-	-	-	-	-
6cf659e1-b451-4e68-a641-774f63d37093	member	1	-	-	-	-	-	A0A2R8YFE2	-	-	-	-	-	-	-	-	-	-	Eukaryota	Chordata	Mammalia	Chiroptera	Vespertilionidae	Eptesicus	Eptesicus fuscus	-	-	-	-	-	-	-	-	-	-	-	-	-	-	-	-
6cf659e1-b451-4e68-a641-774f63d37093	member	1	-	-	-	-	-	A0A2R8YFE2	-	-	-	-	-	-	-	-	-	-	Eukaryota	Chordata	Mammalia	Chiroptera	Vespertilionidae	Miniopterus	Miniopterus natalensis	-	-	-	-	-	-	-	-	-	-	-	-	-	-	-	-
6cf659e1-b451-4e68-a641-774f63d37093	member	1	-	-	-	-	-	A0A2R8YFE2	-	-	-	-	-	-	-	-	-	-	Eukaryota	Chordata	Mammalia	Chiroptera	Vespertilionidae	Myotis	Myotis brandtii	-	-	-	-	-	-	-	-	-	-	-	-	-	-	-	-
6cf659e1-b451-4e68-a641-774f63d37093	member	1	-	-	-	-	-	A0A2R8YFE2	-	-	-	-	-	-	-	-	-	-	Eukaryota	Chordata	Mammalia	Chiroptera	Vespertilionidae	Myotis	Myotis davidii	-	-	-	-	-	-	-	-	-	-	-	-	-	-	-	-
6cf659e1-b451-4e68-a641-774f63d37093	member	1	-	-	-	-	-	A0A2R8YFE2	-	-	-	-	-	-	-	-	-	-	Eukaryota	Chordata	Mammalia	Chiroptera	Vespertilionidae	Myotis	Myotis lucifugus	-	-	-	-	-	-	-	-	-	-	-	-	-	-	-	-
6cf659e1-b451-4e68-a641-774f63d37093	member	1	-	-	-	-	-	A0A2R8YFE2	-	-	-	-	-	-	-	-	-	-	Eukaryota	Chordata	Mammalia	Cingulata	Dasypodidae	Dasypus	Dasypus novemcinctus	-	-	-	-	-	-	-	-	-	-	-	-	-	-	-	-
6cf659e1-b451-4e68-a641-774f63d37093	member	1	-	-	-	-	-	A0A2R8YFE2	-	-	-	-	-	-	-	-	-	-	Eukaryota	Chordata	Mammalia	Dasyuromorphia	Dasyuridae	Sarcophilus	Sarcophilus harrisii	-	-	-	-	-	-	-	-	-	-	-	-	-	-	-	-
6cf659e1-b451-4e68-a641-774f63d37093	member	1	-	-	-	-	-	A0A2R8YFE2	-	-	-	-	-	-	-	-	-	-	Eukaryota	Chordata	Mammalia	Dermoptera	Cynocephalidae	Galeopterus	Galeopterus variegatus	-	-	-	-	-	-	-	-	-	-	-	-	-	-	-	-
6cf659e1-b451-4e68-a641-774f63d37093	member	1	-	-	-	-	-	A0A2R8YFE2	-	-	-	-	-	-	-	-	-	-	Eukaryota	Chordata	Mammalia	Didelphimorphia	Didelphidae	Monodelphis	Monodelphis domestica	-	-	-	-	-	-	-	-	-	-	-	-	-	-	-	-
6cf659e1-b451-4e68-a641-774f63d37093	member	1	-	-	-	-	-	A0A2R8YFE2	-	-	-	-	-	-	-	-	-	-	Eukaryota	Chordata	Mammalia	Diprotodontia	Phalangeridae	Trichosurus	Trichosurus vulpecula	-	-	-	-	-	-	-	-	-	-	-	-	-	-	-	-
6cf659e1-b451-4e68-a641-774f63d37093	member	1	-	-	-	-	-	A0A2R8YFE2	-	-	-	-	-	-	-	-	-	-	Eukaryota	Chordata	Mammalia	Diprotodontia	Phascolarctidae	Phascolarctos	Phascolarctos cinereus	-	-	-	-	-	-	-	-	-	-	-	-	-	-	-	-
6cf659e1-b451-4e68-a641-774f63d37093	member	1	-	-	-	-	-	A0A2R8YFE2	-	-	-	-	-	-	-	-	-	-	Eukaryota	Chordata	Mammalia	Diprotodontia	Vombatidae	Vombatus	Vombatus ursinus	-	-	-	-	-	-	-	-	-	-	-	-	-	-	-	-
6cf659e1-b451-4e68-a641-774f63d37093	member	1	-	-	-	-	-	A0A2R8YFE2	-	-	-	-	-	-	-	-	-	-	Eukaryota	Chordata	Mammalia	Eulipotyphla	Erinaceidae	Erinaceus	Erinaceus europaeus	-	-	-	-	-	-	-	-	-	-	-	-	-	-	-	-
6cf659e1-b451-4e68-a641-774f63d37093	member	1	-	-	-	-	-	A0A2R8YFE2	-	-	-	-	-	-	-	-	-	-	Eukaryota	Chordata	Mammalia	Eulipotyphla	Soricidae	Sorex	Sorex araneus	-	-	-	-	-	-	-	-	-	-	-	-	-	-	-	-
6cf659e1-b451-4e68-a641-774f63d37093	member	1	-	-	-	-	-	A0A2R8YFE2	-	-	-	-	-	-	-	-	-	-	Eukaryota	Chordata	Mammalia	Eulipotyphla	Talpidae	Condylura	Condylura cristata	-	-	-	-	-	-	-	-	-	-	-	-	-	-	-	-
6cf659e1-b451-4e68-a641-774f63d37093	member	1	-	-	-	-	-	A0A2R8YFE2	-	-	-	-	-	-	-	-	-	-	Eukaryota	Chordata	Mammalia	Lagomorpha	Leporidae	Oryctolagus	Oryctolagus cuniculus	-	-	-	-	-	-	-	-	-	-	-	-	-	-	-	-
6cf659e1-b451-4e68-a641-774f63d37093	member	1	-	-	-	-	-	A0A2R8YFE2	-	-	-	-	-	-	-	-	-	-	Eukaryota	Chordata	Mammalia	Lagomorpha	Ochotonidae	Ochotona	Ochotona princeps	-	-	-	-	-	-	-	-	-	-	-	-	-	-	-	-
6cf659e1-b451-4e68-a641-774f63d37093	member	1	-	-	-	-	-	A0A2R8YFE2	-	-	-	-	-	-	-	-	-	-	Eukaryota	Chordata	Mammalia	Macroscelidea	Macroscelididae	Elephantulus	Elephantulus edwardii	-	-	-	-	-	-	-	-	-	-	-	-	-	-	-	-
6cf659e1-b451-4e68-a641-774f63d37093	member	1	-	-	-	-	-	A0A2R8YFE2	-	-	-	-	-	-	-	-	-	-	Eukaryota	Chordata	Mammalia	Monotremata	Ornithorhynchidae	Ornithorhynchus	Ornithorhynchus anatinus	-	-	-	-	-	-	-	-	-	-	-	-	-	-	-	-
6cf659e1-b451-4e68-a641-774f63d37093	member	1	-	-	-	-	-	A0A2R8YFE2	-	-	-	-	-	-	-	-	-	-	Eukaryota	Chordata	Mammalia	Perissodactyla	Equidae	Equus	Equus asinus	-	-	-	-	-	-	-	-	-	-	-	-	-	-	-	-
6cf659e1-b451-4e68-a641-774f63d37093	member	1	-	-	-	-	-	A0A2R8YFE2	-	-	-	-	-	-	-	-	-	-	Eukaryota	Chordata	Mammalia	Perissodactyla	Equidae	Equus	Equus caballus	-	-	-	-	-	-	-	-	-	-	-	-	-	-	-	-
6cf659e1-b451-4e68-a641-774f63d37093	member	1	-	-	-	-	-	A0A2R8YFE2	-	-	-	-	-	-	-	-	-	-	Eukaryota	Chordata	Mammalia	Perissodactyla	Equidae	Equus	Equus przewalskii	-	-	-	-	-	-	-	-	-	-	-	-	-	-	-	-
6cf659e1-b451-4e68-a641-774f63d37093	member	1	-	-	-	-	-	A0A2R8YFE2	-	-	-	-	-	-	-	-	-	-	Eukaryota	Chordata	Mammalia	Perissodactyla	Rhinocerotidae	Ceratotherium	Ceratotherium simum	-	-	-	-	-	-	-	-	-	-	-	-	-	-	-	-
6cf659e1-b451-4e68-a641-774f63d37093	member	1	-	-	-	-	-	A0A2R8YFE2	-	-	-	-	-	-	-	-	-	-	Eukaryota	Chordata	Mammalia	Pholidota	Manidae	Manis	Manis javanica	-	-	-	-	-	-	-	-	-	-	-	-	-	-	-	-
6cf659e1-b451-4e68-a641-774f63d37093	member	1	-	-	-	-	-	A0A2R8YFE2	-	-	-	-	-	-	-	-	-	-	Eukaryota	Chordata	Mammalia	Primates	Aotidae	Aotus	Aotus nancymaae	-	-	-	-	-	-	-	-	-	-	-	-	-	-	-	-
6cf659e1-b451-4e68-a641-774f63d37093	member	1	-	-	-	-	-	A0A2R8YFE2	-	-	-	-	-	-	-	-	-	-	Eukaryota	Chordata	Mammalia	Primates	Cebidae	Callithrix	Callithrix jacchus	-	-	-	-	-	-	-	-	-	-	-	-	-	-	-	-
6cf659e1-b451-4e68-a641-774f63d37093	member	1	-	-	-	-	-	A0A2R8YFE2	-	-	-	-	-	-	-	-	-	-	Eukaryota	Chordata	Mammalia	Primates	Cebidae	Cebus	Cebus capucinus	-	-	-	-	-	-	-	-	-	-	-	-	-	-	-	-
6cf659e1-b451-4e68-a641-774f63d37093	member	1	-	-	-	-	-	A0A2R8YFE2	-	-	-	-	-	-	-	-	-	-	Eukaryota	Chordata	Mammalia	Primates	Cebidae	Saimiri	Saimiri boliviensis	-	-	-	-	-	-	-	-	-	-	-	-	-	-	-	-
6cf659e1-b451-4e68-a641-774f63d37093	member	1	-	-	-	-	-	A0A2R8YFE2	-	-	-	-	-	-	-	-	-	-	Eukaryota	Chordata	Mammalia	Primates	Cercopithecidae	Cercocebus	Cercocebus atys	-	-	-	-	-	-	-	-	-	-	-	-	-	-	-	-
6cf659e1-b451-4e68-a641-774f63d37093	member	1	-	-	-	-	-	A0A2R8YFE2	-	-	-	-	-	-	-	-	-	-	Eukaryota	Chordata	Mammalia	Primates	Cercopithecidae	Chlorocebus	Chlorocebus aethiops	-	-	-	-	-	-	-	-	-	-	-	-	-	-	-	-
6cf659e1-b451-4e68-a641-774f63d37093	member	1	-	-	-	-	-	A0A2R8YFE2	-	-	-	-	-	-	-	-	-	-	Eukaryota	Chordata	Mammalia	Primates	Cercopithecidae	Chlorocebus	Chlorocebus pygerythrus	-	-	-	-	-	-	-	-	-	-	-	-	-	-	-	-
6cf659e1-b451-4e68-a641-774f63d37093	member	1	-	-	-	-	-	A0A2R8YFE2	-	-	-	-	-	-	-	-	-	-	Eukaryota	Chordata	Mammalia	Primates	Cercopithecidae	Chlorocebus	Chlorocebus sabaeus	-	-	-	-	-	-	-	-	-	-	-	-	-	-	-	-
6cf659e1-b451-4e68-a641-774f63d37093	member	1	-	-	-	-	-	A0A2R8YFE2	-	-	-	-	-	-	-	-	-	-	Eukaryota	Chordata	Mammalia	Primates	Cercopithecidae	Colobus	Colobus angolensis	-	-	-	-	-	-	-	-	-	-	-	-	-	-	-	-
6cf659e1-b451-4e68-a641-774f63d37093	member	1	-	-	-	-	-	A0A2R8YFE2	-	-	-	-	-	-	-	-	-	-	Eukaryota	Chordata	Mammalia	Primates	Cercopithecidae	Macaca	Macaca fascicularis	-	-	-	-	-	-	-	-	-	-	-	-	-	-	-	-
6cf659e1-b451-4e68-a641-774f63d37093	member	1	-	-	-	-	-	A0A2R8YFE2	-	-	-	-	-	-	-	-	-	-	Eukaryota	Chordata	Mammalia	Primates	Cercopithecidae	Macaca	Macaca mulatta	-	-	-	-	-	-	-	-	-	-	-	-	-	-	-	-
6cf659e1-b451-4e68-a641-774f63d37093	member	1	-	-	-	-	-	A0A2R8YFE2	-	-	-	-	-	-	-	-	-	-	Eukaryota	Chordata	Mammalia	Primates	Cercopithecidae	Macaca	Macaca nemestrina	-	-	-	-	-	-	-	-	-	-	-	-	-	-	-	-
6cf659e1-b451-4e68-a641-774f63d37093	member	1	-	-	-	-	-	A0A2R8YFE2	-	-	-	-	-	-	-	-	-	-	Eukaryota	Chordata	Mammalia	Primates	Cercopithecidae	Mandrillus	Mandrillus leucophaeus	-	-	-	-	-	-	-	-	-	-	-	-	-	-	-	-
6cf659e1-b451-4e68-a641-774f63d37093	member	1	-	-	-	-	-	A0A2R8YFE2	-	-	-	-	-	-	-	-	-	-	Eukaryota	Chordata	Mammalia	Primates	Cercopithecidae	Papio	Papio anubis	-	-	-	-	-	-	-	-	-	-	-	-	-	-	-	-
6cf659e1-b451-4e68-a641-774f63d37093	member	1	-	-	-	-	-	A0A2R8YFE2	-	-	-	-	-	-	-	-	-	-	Eukaryota	Chordata	Mammalia	Primates	Cercopithecidae	Piliocolobus	Piliocolobus tephrosceles	-	-	-	-	-	-	-	-	-	-	-	-	-	-	-	-
6cf659e1-b451-4e68-a641-774f63d37093	member	1	-	-	-	-	-	A0A2R8YFE2	-	-	-	-	-	-	-	-	-	-	Eukaryota	Chordata	Mammalia	Primates	Cercopithecidae	Rhinopithecus	Rhinopithecus bieti	-	-	-	-	-	-	-	-	-	-	-	-	-	-	-	-
6cf659e1-b451-4e68-a641-774f63d37093	member	1	-	-	-	-	-	A0A2R8YFE2	-	-	-	-	-	-	-	-	-	-	Eukaryota	Chordata	Mammalia	Primates	Cercopithecidae	Rhinopithecus	Rhinopithecus roxellana	-	-	-	-	-	-	-	-	-	-	-	-	-	-	-	-
6cf659e1-b451-4e68-a641-774f63d37093	member	1	-	-	-	-	-	A0A2R8YFE2	-	-	-	-	-	-	-	-	-	-	Eukaryota	Chordata	Mammalia	Primates	Cercopithecidae	Theropithecus	Theropithecus gelada	-	-	-	-	-	-	-	-	-	-	-	-	-	-	-	-
6cf659e1-b451-4e68-a641-774f63d37093	member	1	-	-	-	-	-	A0A2R8YFE2	-	-	-	-	-	-	-	-	-	-	Eukaryota	Chordata	Mammalia	Primates	Cheirogaleidae	Microcebus	Microcebus murinus	-	-	-	-	-	-	-	-	-	-	-	-	-	-	-	-
6cf659e1-b451-4e68-a641-774f63d37093	member	1	-	-	-	-	-	A0A2R8YFE2	-	-	-	-	-	-	-	-	-	-	Eukaryota	Chordata	Mammalia	Primates	Galagidae	Otolemur	Otolemur garnettii	-	-	-	-	-	-	-	-	-	-	-	-	-	-	-	-
6cf659e1-b451-4e68-a641-774f63d37093	member	1	-	-	-	-	-	A0A2R8YFE2	-	-	-	-	-	-	-	-	-	-	Eukaryota	Chordata	Mammalia	Primates	Hominidae	Gorilla	Gorilla gorilla	-	-	-	-	-	-	-	-	-	-	-	-	-	-	-	-
6cf659e1-b451-4e68-a641-774f63d37093	member	1	-	-	-	-	-	A0A2R8YFE2	-	-	-	-	-	-	-	-	-	-	Eukaryota	Chordata	Mammalia	Primates	Hominidae	Homo	Homo sapiens	-	-	-	-	-	-	-	-	-	-	-	-	-	-	-	-
6cf659e1-b451-4e68-a641-774f63d37093	member	1	-	-	-	-	-	A0A2R8YFE2	-	-	-	-	-	-	-	-	-	-	Eukaryota	Chordata	Mammalia	Primates	Hominidae	Pan	Pan paniscus	-	-	-	-	-	-	-	-	-	-	-	-	-	-	-	-
6cf659e1-b451-4e68-a641-774f63d37093	member	1	-	-	-	-	-	A0A2R8YFE2	-	-	-	-	-	-	-	-	-	-	Eukaryota	Chordata	Mammalia	Primates	Hominidae	Pan	Pan troglodytes	-	-	-	-	-	-	-	-	-	-	-	-	-	-	-	-
6cf659e1-b451-4e68-a641-774f63d37093	member	1	-	-	-	-	-	A0A2R8YFE2	-	-	-	-	-	-	-	-	-	-	Eukaryota	Chordata	Mammalia	Primates	Hominidae	Pongo	Pongo abelii	-	-	-	-	-	-	-	-	-	-	-	-	-	-	-	-
6cf659e1-b451-4e68-a641-774f63d37093	member	1	-	-	-	-	-	A0A2R8YFE2	-	-	-	-	-	-	-	-	-	-	Eukaryota	Chordata	Mammalia	Primates	Hylobatidae	Nomascus	Nomascus leucogenys	-	-	-	-	-	-	-	-	-	-	-	-	-	-	-	-
6cf659e1-b451-4e68-a641-774f63d37093	member	1	-	-	-	-	-	A0A2R8YFE2	-	-	-	-	-	-	-	-	-	-	Eukaryota	Chordata	Mammalia	Primates	Indriidae	Propithecus	Propithecus coquereli	-	-	-	-	-	-	-	-	-	-	-	-	-	-	-	-
6cf659e1-b451-4e68-a641-774f63d37093	member	1	-	-	-	-	-	A0A2R8YFE2	-	-	-	-	-	-	-	-	-	-	Eukaryota	Chordata	Mammalia	Primates	Tarsiidae	Carlito	Carlito syrichta	-	-	-	-	-	-	-	-	-	-	-	-	-	-	-	-
6cf659e1-b451-4e68-a641-774f63d37093	member	1	-	-	-	-	-	A0A2R8YFE2	-	-	-	-	-	-	-	-	-	-	Eukaryota	Chordata	Mammalia	Proboscidea	Elephantidae	Loxodonta	Loxodonta africana	-	-	-	-	-	-	-	-	-	-	-	-	-	-	-	-
6cf659e1-b451-4e68-a641-774f63d37093	member	1	-	-	-	-	-	A0A2R8YFE2	-	-	-	-	-	-	-	-	-	-	Eukaryota	Chordata	Mammalia	Rodentia	Bathyergidae	Fukomys	Fukomys damarensis	-	-	-	-	-	-	-	-	-	-	-	-	-	-	-	-
6cf659e1-b451-4e68-a641-774f63d37093	member	1	-	-	-	-	-	A0A2R8YFE2	-	-	-	-	-	-	-	-	-	-	Eukaryota	Chordata	Mammalia	Rodentia	Bathyergidae	Heterocephalus	Heterocephalus glaber	-	-	-	-	-	-	-	-	-	-	-	-	-	-	-	-
6cf659e1-b451-4e68-a641-774f63d37093	member	1	-	-	-	-	-	A0A2R8YFE2	-	-	-	-	-	-	-	-	-	-	Eukaryota	Chordata	Mammalia	Rodentia	Castoridae	Castor	Castor canadensis	-	-	-	-	-	-	-	-	-	-	-	-	-	-	-	-
6cf659e1-b451-4e68-a641-774f63d37093	member	1	-	-	-	-	-	A0A2R8YFE2	-	-	-	-	-	-	-	-	-	-	Eukaryota	Chordata	Mammalia	Rodentia	Castoridae	Castor	Castor fiber	-	-	-	-	-	-	-	-	-	-	-	-	-	-	-	-
6cf659e1-b451-4e68-a641-774f63d37093	member	1	-	-	-	-	-	A0A2R8YFE2	-	-	-	-	-	-	-	-	-	-	Eukaryota	Chordata	Mammalia	Rodentia	Caviidae	Cavia	Cavia porcellus	-	-	-	-	-	-	-	-	-	-	-	-	-	-	-	-
6cf659e1-b451-4e68-a641-774f63d37093	member	1	-	-	-	-	-	A0A2R8YFE2	-	-	-	-	-	-	-	-	-	-	Eukaryota	Chordata	Mammalia	Rodentia	Chinchillidae	Chinchilla	Chinchilla lanigera	-	-	-	-	-	-	-	-	-	-	-	-	-	-	-	-
6cf659e1-b451-4e68-a641-774f63d37093	member	1	-	-	-	-	-	A0A2R8YFE2	-	-	-	-	-	-	-	-	-	-	Eukaryota	Chordata	Mammalia	Rodentia	Cricetidae	Cricetulus	Cricetulus griseus	-	-	-	-	-	-	-	-	-	-	-	-	-	-	-	-
6cf659e1-b451-4e68-a641-774f63d37093	member	1	-	-	-	-	-	A0A2R8YFE2	-	-	-	-	-	-	-	-	-	-	Eukaryota	Chordata	Mammalia	Rodentia	Cricetidae	Mesocricetus	Mesocricetus auratus	-	-	-	-	-	-	-	-	-	-	-	-	-	-	-	-
6cf659e1-b451-4e68-a641-774f63d37093	member	1	-	-	-	-	-	A0A2R8YFE2	-	-	-	-	-	-	-	-	-	-	Eukaryota	Chordata	Mammalia	Rodentia	Cricetidae	Microtus	Microtus levis	-	-	-	-	-	-	-	-	-	-	-	-	-	-	-	-
6cf659e1-b451-4e68-a641-774f63d37093	member	1	-	-	-	-	-	A0A2R8YFE2	-	-	-	-	-	-	-	-	-	-	Eukaryota	Chordata	Mammalia	Rodentia	Cricetidae	Microtus	Microtus ochrogaster	-	-	-	-	-	-	-	-	-	-	-	-	-	-	-	-
6cf659e1-b451-4e68-a641-774f63d37093	member	1	-	-	-	-	-	A0A2R8YFE2	-	-	-	-	-	-	-	-	-	-	Eukaryota	Chordata	Mammalia	Rodentia	Cricetidae	Neotoma	Neotoma lepida	-	-	-	-	-	-	-	-	-	-	-	-	-	-	-	-
6cf659e1-b451-4e68-a641-774f63d37093	member	1	-	-	-	-	-	A0A2R8YFE2	-	-	-	-	-	-	-	-	-	-	Eukaryota	Chordata	Mammalia	Rodentia	Cricetidae	Peromyscus	Peromyscus leucopus	-	-	-	-	-	-	-	-	-	-	-	-	-	-	-	-
6cf659e1-b451-4e68-a641-774f63d37093	member	1	-	-	-	-	-	A0A2R8YFE2	-	-	-	-	-	-	-	-	-	-	Eukaryota	Chordata	Mammalia	Rodentia	Cricetidae	Peromyscus	Peromyscus maniculatus	-	-	-	-	-	-	-	-	-	-	-	-	-	-	-	-
6cf659e1-b451-4e68-a641-774f63d37093	member	1	-	-	-	-	-	A0A2R8YFE2	-	-	-	-	-	-	-	-	-	-	Eukaryota	Chordata	Mammalia	Rodentia	Cricetidae	unclassified	Cricetinae gen. sp.	-	-	-	-	-	-	-	-	-	-	-	-	-	-	-	-
6cf659e1-b451-4e68-a641-774f63d37093	member	1	-	-	-	-	-	A0A2R8YFE2	-	-	-	-	-	-	-	-	-	-	Eukaryota	Chordata	Mammalia	Rodentia	Dipodidae	Jaculus	Jaculus jaculus	-	-	-	-	-	-	-	-	-	-	-	-	-	-	-	-
6cf659e1-b451-4e68-a641-774f63d37093	member	1	-	-	-	-	-	A0A2R8YFE2	-	-	-	-	-	-	-	-	-	-	Eukaryota	Chordata	Mammalia	Rodentia	Heteromyidae	Dipodomys	Dipodomys ordii	-	-	-	-	-	-	-	-	-	-	-	-	-	-	-	-
6cf659e1-b451-4e68-a641-774f63d37093	member	1	-	-	-	-	-	A0A2R8YFE2	-	-	-	-	-	-	-	-	-	-	Eukaryota	Chordata	Mammalia	Rodentia	Muridae	Grammomys	Grammomys surdaster	-	-	-	-	-	-	-	-	-	-	-	-	-	-	-	-
6cf659e1-b451-4e68-a641-774f63d37093	member	1	-	-	-	-	-	A0A2R8YFE2	-	-	-	-	-	-	-	-	-	-	Eukaryota	Chordata	Mammalia	Rodentia	Muridae	Meriones	Meriones unguiculatus	-	-	-	-	-	-	-	-	-	-	-	-	-	-	-	-
6cf659e1-b451-4e68-a641-774f63d37093	member	1	-	-	-	-	-	A0A2R8YFE2	-	-	-	-	-	-	-	-	-	-	Eukaryota	Chordata	Mammalia	Rodentia	Muridae	Mus	Mus caroli	-	-	-	-	-	-	-	-	-	-	-	-	-	-	-	-
6cf659e1-b451-4e68-a641-774f63d37093	member	1	-	-	-	-	-	A0A2R8YFE2	-	-	-	-	-	-	-	-	-	-	Eukaryota	Chordata	Mammalia	Rodentia	Muridae	Mus	Mus musculus	-	-	-	-	-	-	-	-	-	-	-	-	-	-	-	-
6cf659e1-b451-4e68-a641-774f63d37093	member	1	-	-	-	-	-	A0A2R8YFE2	-	-	-	-	-	-	-	-	-	-	Eukaryota	Chordata	Mammalia	Rodentia	Muridae	Mus	Mus pahari	-	-	-	-	-	-	-	-	-	-	-	-	-	-	-	-
6cf659e1-b451-4e68-a641-774f63d37093	member	1	-	-	-	-	-	A0A2R8YFE2	-	-	-	-	-	-	-	-	-	-	Eukaryota	Chordata	Mammalia	Rodentia	Muridae	Rattus	Rattus norvegicus	-	-	-	-	-	-	-	-	-	-	-	-	-	-	-	-
6cf659e1-b451-4e68-a641-774f63d37093	member	1	-	-	-	-	-	A0A2R8YFE2	-	-	-	-	-	-	-	-	-	-	Eukaryota	Chordata	Mammalia	Rodentia	Muridae	Rattus	Rattus rattus	-	-	-	-	-	-	-	-	-	-	-	-	-	-	-	-
6cf659e1-b451-4e68-a641-774f63d37093	member	1	-	-	-	-	-	A0A2R8YFE2	-	-	-	-	-	-	-	-	-	-	Eukaryota	Chordata	Mammalia	Rodentia	Muridae	Tokudaia	Tokudaia muenninki	-	-	-	-	-	-	-	-	-	-	-	-	-	-	-	-
6cf659e1-b451-4e68-a641-774f63d37093	member	1	-	-	-	-	-	A0A2R8YFE2	-	-	-	-	-	-	-	-	-	-	Eukaryota	Chordata	Mammalia	Rodentia	Octodontidae	Octodon	Octodon degus	-	-	-	-	-	-	-	-	-	-	-	-	-	-	-	-
6cf659e1-b451-4e68-a641-774f63d37093	member	1	-	-	-	-	-	A0A2R8YFE2	-	-	-	-	-	-	-	-	-	-	Eukaryota	Chordata	Mammalia	Rodentia	Sciuridae	Ictidomys	Ictidomys tridecemlineatus	-	-	-	-	-	-	-	-	-	-	-	-	-	-	-	-
6cf659e1-b451-4e68-a641-774f63d37093	member	1	-	-	-	-	-	A0A2R8YFE2	-	-	-	-	-	-	-	-	-	-	Eukaryota	Chordata	Mammalia	Rodentia	Sciuridae	Marmota	Marmota flaviventris	-	-	-	-	-	-	-	-	-	-	-	-	-	-	-	-
6cf659e1-b451-4e68-a641-774f63d37093	member	1	-	-	-	-	-	A0A2R8YFE2	-	-	-	-	-	-	-	-	-	-	Eukaryota	Chordata	Mammalia	Rodentia	Sciuridae	Marmota	Marmota marmota	-	-	-	-	-	-	-	-	-	-	-	-	-	-	-	-
6cf659e1-b451-4e68-a641-774f63d37093	member	1	-	-	-	-	-	A0A2R8YFE2	-	-	-	-	-	-	-	-	-	-	Eukaryota	Chordata	Mammalia	Rodentia	Sciuridae	Marmota	Marmota monax	-	-	-	-	-	-	-	-	-	-	-	-	-	-	-	-
6cf659e1-b451-4e68-a641-774f63d37093	member	1	-	-	-	-	-	A0A2R8YFE2	-	-	-	-	-	-	-	-	-	-	Eukaryota	Chordata	Mammalia	Rodentia	Sciuridae	Spermophilus	Spermophilus citellus	-	-	-	-	-	-	-	-	-	-	-	-	-	-	-	-
6cf659e1-b451-4e68-a641-774f63d37093	member	1	-	-	-	-	-	A0A2R8YFE2	-	-	-	-	-	-	-	-	-	-	Eukaryota	Chordata	Mammalia	Rodentia	Sciuridae	Urocitellus	Urocitellus parryii	-	-	-	-	-	-	-	-	-	-	-	-	-	-	-	-
6cf659e1-b451-4e68-a641-774f63d37093	member	1	-	-	-	-	-	A0A2R8YFE2	-	-	-	-	-	-	-	-	-	-	Eukaryota	Chordata	Mammalia	Rodentia	Spalacidae	Nannospalax	Nannospalax galili	-	-	-	-	-	-	-	-	-	-	-	-	-	-	-	-
6cf659e1-b451-4e68-a641-774f63d37093	member	1	-	-	-	-	-	A0A2R8YFE2	-	-	-	-	-	-	-	-	-	-	Eukaryota	Chordata	Mammalia	Scandentia	Tupaiidae	Tupaia	Tupaia belangeri	-	-	-	-	-	-	-	-	-	-	-	-	-	-	-	-
6cf659e1-b451-4e68-a641-774f63d37093	member	1	-	-	-	-	-	A0A2R8YFE2	-	-	-	-	-	-	-	-	-	-	Eukaryota	Chordata	Mammalia	Scandentia	Tupaiidae	Tupaia	Tupaia chinensis	-	-	-	-	-	-	-	-	-	-	-	-	-	-	-	-
6cf659e1-b451-4e68-a641-774f63d37093	member	1	-	-	-	-	-	A0A2R8YFE2	-	-	-	-	-	-	-	-	-	-	Eukaryota	Chordata	Mammalia	Sirenia	Trichechidae	Trichechus	Trichechus manatus	-	-	-	-	-	-	-	-	-	-	-	-	-	-	-	-
6cf659e1-b451-4e68-a641-774f63d37093	member	1	-	-	-	-	-	A0A2R8YFE2	-	-	-	-	-	-	-	-	-	-	Eukaryota	Chordata	Mammalia	Tubulidentata	Orycteropodidae	Orycteropus	Orycteropus afer	-	-	-	-	-	-	-	-	-	-	-	-	-	-	-	-
6cf659e1-b451-4e68-a641-774f63d37093	member	1	-	-	-	-	-	A0A2R8YFE2	-	-	-	-	-	-	-	-	-	-	Eukaryota	Chordata	Mammalia	unclassified	Bovidae	Bison	Bison bison	-	-	-	-	-	-	-	-	-	-	-	-	-	-	-	-
6cf659e1-b451-4e68-a641-774f63d37093	member	1	-	-	-	-	-	A0A2R8YFE2	-	-	-	-	-	-	-	-	-	-	Eukaryota	Chordata	Mammalia	unclassified	Bovidae	Bos	Bos indicus	-	-	-	-	-	-	-	-	-	-	-	-	-	-	-	-
6cf659e1-b451-4e68-a641-774f63d37093	member	1	-	-	-	-	-	A0A2R8YFE2	-	-	-	-	-	-	-	-	-	-	Eukaryota	Chordata	Mammalia	unclassified	Bovidae	Bos	Bos indicus x Bos taurus	-	-	-	-	-	-	-	-	-	-	-	-	-	-	-	-
6cf659e1-b451-4e68-a641-774f63d37093	member	1	-	-	-	-	-	A0A2R8YFE2	-	-	-	-	-	-	-	-	-	-	Eukaryota	Chordata	Mammalia	unclassified	Bovidae	Bos	Bos mutus	-	-	-	-	-	-	-	-	-	-	-	-	-	-	-	-
6cf659e1-b451-4e68-a641-774f63d37093	member	1	-	-	-	-	-	A0A2R8YFE2	-	-	-	-	-	-	-	-	-	-	Eukaryota	Chordata	Mammalia	unclassified	Bovidae	Bos	Bos taurus	-	-	-	-	-	-	-	-	-	-	-	-	-	-	-	-
6cf659e1-b451-4e68-a641-774f63d37093	member	1	-	-	-	-	-	A0A2R8YFE2	-	-	-	-	-	-	-	-	-	-	Eukaryota	Chordata	Mammalia	unclassified	Bovidae	Bubalus	Bubalus bubalis	-	-	-	-	-	-	-	-	-	-	-	-	-	-	-	-
6cf659e1-b451-4e68-a641-774f63d37093	member	1	-	-	-	-	-	A0A2R8YFE2	-	-	-	-	-	-	-	-	-	-	Eukaryota	Chordata	Mammalia	unclassified	Bovidae	Capra	Capra hircus	-	-	-	-	-	-	-	-	-	-	-	-	-	-	-	-
6cf659e1-b451-4e68-a641-774f63d37093	member	1	-	-	-	-	-	A0A2R8YFE2	-	-	-	-	-	-	-	-	-	-	Eukaryota	Chordata	Mammalia	unclassified	Bovidae	Ovis	Ovis aries	-	-	-	-	-	-	-	-	-	-	-	-	-	-	-	-
6cf659e1-b451-4e68-a641-774f63d37093	member	1	-	-	-	-	-	A0A2R8YFE2	-	-	-	-	-	-	-	-	-	-	Eukaryota	Chordata	Mammalia	unclassified	Bovidae	Syncerus	Syncerus caffer	-	-	-	-	-	-	-	-	-	-	-	-	-	-	-	-
6cf659e1-b451-4e68-a641-774f63d37093	member	1	-	-	-	-	-	A0A2R8YFE2	-	-	-	-	-	-	-	-	-	-	Eukaryota	Chordata	Mammalia	unclassified	Camelidae	Camelus	Camelus bactrianus	-	-	-	-	-	-	-	-	-	-	-	-	-	-	-	-
6cf659e1-b451-4e68-a641-774f63d37093	member	1	-	-	-	-	-	A0A2R8YFE2	-	-	-	-	-	-	-	-	-	-	Eukaryota	Chordata	Mammalia	unclassified	Camelidae	Camelus	Camelus dromedarius	-	-	-	-	-	-	-	-	-	-	-	-	-	-	-	-
6cf659e1-b451-4e68-a641-774f63d37093	member	1	-	-	-	-	-	A0A2R8YFE2	-	-	-	-	-	-	-	-	-	-	Eukaryota	Chordata	Mammalia	unclassified	Camelidae	Camelus	Camelus ferus	-	-	-	-	-	-	-	-	-	-	-	-	-	-	-	-
6cf659e1-b451-4e68-a641-774f63d37093	member	1	-	-	-	-	-	A0A2R8YFE2	-	-	-	-	-	-	-	-	-	-	Eukaryota	Chordata	Mammalia	unclassified	Camelidae	Lama	Lama glama	-	-	-	-	-	-	-	-	-	-	-	-	-	-	-	-
6cf659e1-b451-4e68-a641-774f63d37093	member	1	-	-	-	-	-	A0A2R8YFE2	-	-	-	-	-	-	-	-	-	-	Eukaryota	Chordata	Mammalia	unclassified	Camelidae	Vicugna	Vicugna pacos	-	-	-	-	-	-	-	-	-	-	-	-	-	-	-	-
6cf659e1-b451-4e68-a641-774f63d37093	member	1	-	-	-	-	-	A0A2R8YFE2	-	-	-	-	-	-	-	-	-	-	Eukaryota	Chordata	Mammalia	unclassified	Cervidae	Odocoileus	Odocoileus virginianus	-	-	-	-	-	-	-	-	-	-	-	-	-	-	-	-
6cf659e1-b451-4e68-a641-774f63d37093	member	1	-	-	-	-	-	A0A2R8YFE2	-	-	-	-	-	-	-	-	-	-	Eukaryota	Chordata	Mammalia	unclassified	Chrysochloridae	Chrysochloris	Chrysochloris asiatica	-	-	-	-	-	-	-	-	-	-	-	-	-	-	-	-
6cf659e1-b451-4e68-a641-774f63d37093	member	1	-	-	-	-	-	A0A2R8YFE2	-	-	-	-	-	-	-	-	-	-	Eukaryota	Chordata	Mammalia	unclassified	Suidae	Sus	Sus scrofa	-	-	-	-	-	-	-	-	-	-	-	-	-	-	-	-
6cf659e1-b451-4e68-a641-774f63d37093	member	1	-	-	-	-	-	A0A2R8YFE2	-	-	-	-	-	-	-	-	-	-	Eukaryota	Chordata	unclassified	Coelacanthiformes	Coelacanthidae	Latimeria	Latimeria chalumnae	-	-	-	-	-	-	-	-	-	-	-	-	-	-	-	-
6cf659e1-b451-4e68-a641-774f63d37093	member	1	-	-	-	-	-	A0A2R8YFE2	-	-	-	-	-	-	-	-	-	-	Eukaryota	Chordata	unclassified	Crocodylia	Alligatoridae	Alligator	Alligator mississippiensis	-	-	-	-	-	-	-	-	-	-	-	-	-	-	-	-
6cf659e1-b451-4e68-a641-774f63d37093	member	1	-	-	-	-	-	A0A2R8YFE2	-	-	-	-	-	-	-	-	-	-	Eukaryota	Chordata	unclassified	Crocodylia	Alligatoridae	Alligator	Alligator sinensis	-	-	-	-	-	-	-	-	-	-	-	-	-	-	-	-
6cf659e1-b451-4e68-a641-774f63d37093	member	1	-	-	-	-	-	A0A2R8YFE2	-	-	-	-	-	-	-	-	-	-	Eukaryota	Chordata	unclassified	Crocodylia	Crocodylidae	Crocodylus	Crocodylus porosus	-	-	-	-	-	-	-	-	-	-	-	-	-	-	-	-
6cf659e1-b451-4e68-a641-774f63d37093	member	1	-	-	-	-	-	A0A2R8YFE2	-	-	-	-	-	-	-	-	-	-	Eukaryota	Chordata	unclassified	Crocodylia	Gavialidae	Gavialis	Gavialis gangeticus	-	-	-	-	-	-	-	-	-	-	-	-	-	-	-	-
6cf659e1-b451-4e68-a641-774f63d37093	member	1	-	-	-	-	-	A0A2R8YFE2	-	-	-	-	-	-	-	-	-	-	Eukaryota	Chordata	unclassified	Petromyzontiformes	Petromyzontidae	Lethenteron	Lethenteron camtschaticum	-	-	-	-	-	-	-	-	-	-	-	-	-	-	-	-
6cf659e1-b451-4e68-a641-774f63d37093	member	1	-	-	-	-	-	A0A2R8YFE2	-	-	-	-	-	-	-	-	-	-	Eukaryota	Chordata	unclassified	Petromyzontiformes	Petromyzontidae	Petromyzon	Petromyzon marinus	-	-	-	-	-	-	-	-	-	-	-	-	-	-	-	-
6cf659e1-b451-4e68-a641-774f63d37093	member	1	-	-	-	-	-	A0A2R8YFE2	-	-	-	-	-	-	-	-	-	-	Eukaryota	Chordata	unclassified	Squamata	Agamidae	Pogona	Pogona vitticeps	-	-	-	-	-	-	-	-	-	-	-	-	-	-	-	-
6cf659e1-b451-4e68-a641-774f63d37093	member	1	-	-	-	-	-	A0A2R8YFE2	-	-	-	-	-	-	-	-	-	-	Eukaryota	Chordata	unclassified	Squamata	Colubridae	Thamnophis	Thamnophis sirtalis	-	-	-	-	-	-	-	-	-	-	-	-	-	-	-	-
6cf659e1-b451-4e68-a641-774f63d37093	member	1	-	-	-	-	-	A0A2R8YFE2	-	-	-	-	-	-	-	-	-	-	Eukaryota	Chordata	unclassified	Squamata	Dactyloidae	Anolis	Anolis carolinensis	-	-	-	-	-	-	-	-	-	-	-	-	-	-	-	-
6cf659e1-b451-4e68-a641-774f63d37093	member	1	-	-	-	-	-	A0A2R8YFE2	-	-	-	-	-	-	-	-	-	-	Eukaryota	Chordata	unclassified	Squamata	Elapidae	Notechis	Notechis scutatus	-	-	-	-	-	-	-	-	-	-	-	-	-	-	-	-
6cf659e1-b451-4e68-a641-774f63d37093	member	1	-	-	-	-	-	A0A2R8YFE2	-	-	-	-	-	-	-	-	-	-	Eukaryota	Chordata	unclassified	Squamata	Elapidae	Ophiophagus	Ophiophagus hannah	-	-	-	-	-	-	-	-	-	-	-	-	-	-	-	-
6cf659e1-b451-4e68-a641-774f63d37093	member	1	-	-	-	-	-	A0A2R8YFE2	-	-	-	-	-	-	-	-	-	-	Eukaryota	Chordata	unclassified	Squamata	Elapidae	Pseudonaja	Pseudonaja textilis	-	-	-	-	-	-	-	-	-	-	-	-	-	-	-	-
6cf659e1-b451-4e68-a641-774f63d37093	member	1	-	-	-	-	-	A0A2R8YFE2	-	-	-	-	-	-	-	-	-	-	Eukaryota	Chordata	unclassified	Squamata	Gekkonidae	Gekko	Gekko japonicus	-	-	-	-	-	-	-	-	-	-	-	-	-	-	-	-
6cf659e1-b451-4e68-a641-774f63d37093	member	1	-	-	-	-	-	A0A2R8YFE2	-	-	-	-	-	-	-	-	-	-	Eukaryota	Chordata	unclassified	Squamata	Gekkonidae	Paroedura	Paroedura picta	-	-	-	-	-	-	-	-	-	-	-	-	-	-	-	-
6cf659e1-b451-4e68-a641-774f63d37093	member	1	-	-	-	-	-	A0A2R8YFE2	-	-	-	-	-	-	-	-	-	-	Eukaryota	Chordata	unclassified	Squamata	Lacertidae	Eremias	Eremias argus	-	-	-	-	-	-	-	-	-	-	-	-	-	-	-	-
6cf659e1-b451-4e68-a641-774f63d37093	member	1	-	-	-	-	-	A0A2R8YFE2	-	-	-	-	-	-	-	-	-	-	Eukaryota	Chordata	unclassified	Squamata	Lacertidae	Podarcis	Podarcis muralis	-	-	-	-	-	-	-	-	-	-	-	-	-	-	-	-
6cf659e1-b451-4e68-a641-774f63d37093	member	1	-	-	-	-	-	A0A2R8YFE2	-	-	-	-	-	-	-	-	-	-	Eukaryota	Chordata	unclassified	Squamata	Lacertidae	Takydromus	Takydromus septentrionalis	-	-	-	-	-	-	-	-	-	-	-	-	-	-	-	-
6cf659e1-b451-4e68-a641-774f63d37093	member	1	-	-	-	-	-	A0A2R8YFE2	-	-	-	-	-	-	-	-	-	-	Eukaryota	Chordata	unclassified	Squamata	Pythonidae	Python	Python bivittatus	-	-	-	-	-	-	-	-	-	-	-	-	-	-	-	-
6cf659e1-b451-4e68-a641-774f63d37093	member	1	-	-	-	-	-	A0A2R8YFE2	-	-	-	-	-	-	-	-	-	-	Eukaryota	Chordata	unclassified	Squamata	Viperidae	Protobothrops	Protobothrops flavoviridis	-	-	-	-	-	-	-	-	-	-	-	-	-	-	-	-
6cf659e1-b451-4e68-a641-774f63d37093	member	1	-	-	-	-	-	A0A2R8YFE2	-	-	-	-	-	-	-	-	-	-	Eukaryota	Chordata	unclassified	Squamata	Viperidae	Protobothrops	Protobothrops mucrosquamatus	-	-	-	-	-	-	-	-	-	-	-	-	-	-	-	-
6cf659e1-b451-4e68-a641-774f63d37093	member	1	-	-	-	-	-	A0A2R8YFE2	-	-	-	-	-	-	-	-	-	-	Eukaryota	Chordata	unclassified	Testudines	Cheloniidae	Chelonia	Chelonia mydas	-	-	-	-	-	-	-	-	-	-	-	-	-	-	-	-
6cf659e1-b451-4e68-a641-774f63d37093	member	1	-	-	-	-	-	A0A2R8YFE2	-	-	-	-	-	-	-	-	-	-	Eukaryota	Chordata	unclassified	Testudines	Emydidae	Chrysemys	Chrysemys picta	-	-	-	-	-	-	-	-	-	-	-	-	-	-	-	-
6cf659e1-b451-4e68-a641-774f63d37093	member	1	-	-	-	-	-	A0A2R8YFE2	-	-	-	-	-	-	-	-	-	-	Eukaryota	Chordata	unclassified	Testudines	Emydidae	Terrapene	Terrapene carolina	-	-	-	-	-	-	-	-	-	-	-	-	-	-	-	-
6cf659e1-b451-4e68-a641-774f63d37093	member	1	-	-	-	-	-	A0A2R8YFE2	-	-	-	-	-	-	-	-	-	-	Eukaryota	Chordata	unclassified	Testudines	Geoemydidae	Mauremys	Mauremys mutica	-	-	-	-	-	-	-	-	-	-	-	-	-	-	-	-
6cf659e1-b451-4e68-a641-774f63d37093	member	1	-	-	-	-	-	A0A2R8YFE2	-	-	-	-	-	-	-	-	-	-	Eukaryota	Chordata	unclassified	Testudines	Platysternidae	Platysternon	Platysternon megacephalum	-	-	-	-	-	-	-	-	-	-	-	-	-	-	-	-
6cf659e1-b451-4e68-a641-774f63d37093	member	1	-	-	-	-	-	A0A2R8YFE2	-	-	-	-	-	-	-	-	-	-	Eukaryota	Chordata	unclassified	Testudines	Testudinidae	Gopherus	Gopherus evgoodei	-	-	-	-	-	-	-	-	-	-	-	-	-	-	-	-
6cf659e1-b451-4e68-a641-774f63d37093	member	1	-	-	-	-	-	A0A2R8YFE2	-	-	-	-	-	-	-	-	-	-	Eukaryota	Chordata	unclassified	Testudines	Trionychidae	Pelodiscus	Pelodiscus sinensis	-	-	-	-	-	-	-	-	-	-	-	-	-	-	-	-
6cf659e1-b451-4e68-a641-774f63d37093	member	1	-	-	-	-	-	A0A2R8YFE2	-	-	-	-	-	-	-	-	-	-	Eukaryota	Mollusca	Bivalvia	Pectinoida	Pectinidae	Mizuhopecten	Mizuhopecten yessoensis	-	-	-	-	-	-	-	-	-	-	-	-	-	-	-	-
6cf659e1-b451-4e68-a641-774f63d37093	member	1	-	-	-	-	-	A0A2R8YFE2	-	-	-	-	-	-	-	-	-	-	Eukaryota	Nematoda	Chromadorea	Plectida	Plectidae	Plectus	Plectus acuminatus	-	-	-	-	-	-	-	-	-	-	-	-	-	-	-	-
6cf659e1-b451-4e68-a641-774f63d37093	member	1	-	-	-	-	-	A0A2R8YFE2	-	-	-	-	-	-	-	-	-	-	Eukaryota	Nematoda	Chromadorea	Rhabditida	Anguinidae	Ditylenchus	Ditylenchus destructor	-	-	-	-	-	-	-	-	-	-	-	-	-	-	-	-
6cf659e1-b451-4e68-a641-774f63d37093	member	1	-	-	-	-	-	A0A2R8YFE2	-	-	-	-	-	-	-	-	-	-	Eukaryota	Nematoda	Chromadorea	Rhabditida	Aphelenchoididae	Bursaphelenchus	Bursaphelenchus xylophilus	-	-	-	-	-	-	-	-	-	-	-	-	-	-	-	-
6cf659e1-b451-4e68-a641-774f63d37093	member	1	-	-	-	-	-	A0A2R8YFE2	-	-	-	-	-	-	-	-	-	-	Eukaryota	Nematoda	Chromadorea	Rhabditida	Meloidogynidae	Meloidogyne	Meloidogyne enterolobii	-	-	-	-	-	-	-	-	-	-	-	-	-	-	-	-
6cf659e1-b451-4e68-a641-774f63d37093	member	1	-	-	-	-	-	A0A2R8YFE2	-	-	-	-	-	-	-	-	-	-	Eukaryota	Nematoda	Chromadorea	Rhabditida	Panagrolaimidae	Panagrellus	Panagrellus redivivus	-	-	-	-	-	-	-	-	-	-	-	-	-	-	-	-
6cf659e1-b451-4e68-a641-774f63d37093	member	1	-	-	-	-	-	A0A2R8YFE2	-	-	-	-	-	-	-	-	-	-	Eukaryota	Nematoda	Chromadorea	Rhabditida	Rhabditidae	Caenorhabditis	Caenorhabditis brenneri	-	-	-	-	-	-	-	-	-	-	-	-	-	-	-	-
6cf659e1-b451-4e68-a641-774f63d37093	member	1	-	-	-	-	-	A0A2R8YFE2	-	-	-	-	-	-	-	-	-	-	Eukaryota	Nematoda	Chromadorea	Rhabditida	Rhabditidae	Caenorhabditis	Caenorhabditis briggsae	-	-	-	-	-	-	-	-	-	-	-	-	-	-	-	-
6cf659e1-b451-4e68-a641-774f63d37093	member	1	-	-	-	-	-	A0A2R8YFE2	-	-	-	-	-	-	-	-	-	-	Eukaryota	Nematoda	Chromadorea	Rhabditida	Rhabditidae	Caenorhabditis	Caenorhabditis elegans	-	-	-	-	-	-	-	-	-	-	-	-	-	-	-	-
6cf659e1-b451-4e68-a641-774f63d37093	member	1	-	-	-	-	-	A0A2R8YFE2	-	-	-	-	-	-	-	-	-	-	Eukaryota	Nematoda	Chromadorea	Rhabditida	Rhabditidae	Caenorhabditis	Caenorhabditis latens	-	-	-	-	-	-	-	-	-	-	-	-	-	-	-	-
6cf659e1-b451-4e68-a641-774f63d37093	member	1	-	-	-	-	-	A0A2R8YFE2	-	-	-	-	-	-	-	-	-	-	Eukaryota	Nematoda	Chromadorea	Rhabditida	Rhabditidae	Caenorhabditis	Caenorhabditis nigoni	-	-	-	-	-	-	-	-	-	-	-	-	-	-	-	-
6cf659e1-b451-4e68-a641-774f63d37093	member	1	-	-	-	-	-	A0A2R8YFE2	-	-	-	-	-	-	-	-	-	-	Eukaryota	Nematoda	Chromadorea	Rhabditida	Rhabditidae	Caenorhabditis	Caenorhabditis remanei	-	-	-	-	-	-	-	-	-	-	-	-	-	-	-	-
6cf659e1-b451-4e68-a641-774f63d37093	member	1	-	-	-	-	-	A0A2R8YFE2	-	-	-	-	-	-	-	-	-	-	Eukaryota	Nematoda	Chromadorea	Rhabditida	Rhabditidae	Diploscapter	Diploscapter pachys	-	-	-	-	-	-	-	-	-	-	-	-	-	-	-	-
6cf659e1-b451-4e68-a641-774f63d37093	member	1	-	-	-	-	-	A0A2R8YFE2	-	-	-	-	-	-	-	-	-	-	Eukaryota	Nematoda	Chromadorea	Rhabditida	Steinernematidae	Steinernema	Steinernema carpocapsae	-	-	-	-	-	-	-	-	-	-	-	-	-	-	-	-
6cf659e1-b451-4e68-a641-774f63d37093	member	1	-	-	-	-	-	A0A2R8YFE2	-	-	-	-	-	-	-	-	-	-	Eukaryota	Nematoda	Chromadorea	Rhabditida	Strongyloididae	Strongyloides	Strongyloides papillosus	-	-	-	-	-	-	-	-	-	-	-	-	-	-	-	-
6cf659e1-b451-4e68-a641-774f63d37093	member	1	-	-	-	-	-	A0A2R8YFE2	-	-	-	-	-	-	-	-	-	-	Eukaryota	Nematoda	Chromadorea	Rhabditida	Strongyloididae	Strongyloides	Strongyloides ratti	-	-	-	-	-	-	-	-	-	-	-	-	-	-	-	-
6cf659e1-b451-4e68-a641-774f63d37093	member	1	-	-	-	-	-	A0A2R8YFE2	-	-	-	-	-	-	-	-	-	-	Eukaryota	Nematoda	Chromadorea	Strongylida	Ancylostomatidae	Ancylostoma	Ancylostoma caninum	-	-	-	-	-	-	-	-	-	-	-	-	-	-	-	-
6cf659e1-b451-4e68-a641-774f63d37093	member	1	-	-	-	-	-	A0A2R8YFE2	-	-	-	-	-	-	-	-	-	-	Eukaryota	Nematoda	Chromadorea	Strongylida	Ancylostomatidae	Ancylostoma	Ancylostoma ceylanicum	-	-	-	-	-	-	-	-	-	-	-	-	-	-	-	-
6cf659e1-b451-4e68-a641-774f63d37093	member	1	-	-	-	-	-	A0A2R8YFE2	-	-	-	-	-	-	-	-	-	-	Eukaryota	Nematoda	Chromadorea	Strongylida	Ancylostomatidae	Ancylostoma	Ancylostoma duodenale	-	-	-	-	-	-	-	-	-	-	-	-	-	-	-	-
6cf659e1-b451-4e68-a641-774f63d37093	member	1	-	-	-	-	-	A0A2R8YFE2	-	-	-	-	-	-	-	-	-	-	Eukaryota	Nematoda	Chromadorea	Strongylida	Ancylostomatidae	Necator	Necator americanus	-	-	-	-	-	-	-	-	-	-	-	-	-	-	-	-
6cf659e1-b451-4e68-a641-774f63d37093	member	1	-	-	-	-	-	A0A2R8YFE2	-	-	-	-	-	-	-	-	-	-	Eukaryota	Nematoda	Chromadorea	Strongylida	Angiostrongylidae	Angiostrongylus	Angiostrongylus costaricensis	-	-	-	-	-	-	-	-	-	-	-	-	-	-	-	-
6cf659e1-b451-4e68-a641-774f63d37093	member	1	-	-	-	-	-	A0A2R8YFE2	-	-	-	-	-	-	-	-	-	-	Eukaryota	Nematoda	Chromadorea	Strongylida	Chabertiidae	Oesophagostomum	Oesophagostomum dentatum	-	-	-	-	-	-	-	-	-	-	-	-	-	-	-	-
6cf659e1-b451-4e68-a641-774f63d37093	member	1	-	-	-	-	-	A0A2R8YFE2	-	-	-	-	-	-	-	-	-	-	Eukaryota	Nematoda	Chromadorea	Strongylida	Cooperiidae	Cooperia	Cooperia oncophora	-	-	-	-	-	-	-	-	-	-	-	-	-	-	-	-
6cf659e1-b451-4e68-a641-774f63d37093	member	1	-	-	-	-	-	A0A2R8YFE2	-	-	-	-	-	-	-	-	-	-	Eukaryota	Nematoda	Chromadorea	Strongylida	Dictyocaulidae	Dictyocaulus	Dictyocaulus viviparus	-	-	-	-	-	-	-	-	-	-	-	-	-	-	-	-
6cf659e1-b451-4e68-a641-774f63d37093	member	1	-	-	-	-	-	A0A2R8YFE2	-	-	-	-	-	-	-	-	-	-	Eukaryota	Nematoda	Chromadorea	Strongylida	Haemonchidae	Haemonchus	Haemonchus contortus	-	-	-	-	-	-	-	-	-	-	-	-	-	-	-	-
6cf659e1-b451-4e68-a641-774f63d37093	member	1	-	-	-	-	-	A0A2R8YFE2	-	-	-	-	-	-	-	-	-	-	Eukaryota	Nematoda	Chromadorea	Strongylida	Haemonchidae	Haemonchus	Haemonchus placei	-	-	-	-	-	-	-	-	-	-	-	-	-	-	-	-
6cf659e1-b451-4e68-a641-774f63d37093	member	1	-	-	-	-	-	A0A2R8YFE2	-	-	-	-	-	-	-	-	-	-	Eukaryota	Nematoda	Chromadorea	Strongylida	Haemonchidae	Teladorsagia	Teladorsagia circumcincta	-	-	-	-	-	-	-	-	-	-	-	-	-	-	-	-
6cf659e1-b451-4e68-a641-774f63d37093	member	1	-	-	-	-	-	A0A2R8YFE2	-	-	-	-	-	-	-	-	-	-	Eukaryota	Nematoda	Chromadorea	Strongylida	Heligmonellidae	Nippostrongylus	Nippostrongylus brasiliensis	-	-	-	-	-	-	-	-	-	-	-	-	-	-	-	-
6cf659e1-b451-4e68-a641-774f63d37093	member	1	-	-	-	-	-	A0A2R8YFE2	-	-	-	-	-	-	-	-	-	-	Eukaryota	Nematoda	Chromadorea	Strongylida	Heligmosomatidae	Heligmosomoides	Heligmosomoides polygyrus	-	-	-	-	-	-	-	-	-	-	-	-	-	-	-	-
6cf659e1-b451-4e68-a641-774f63d37093	member	1	-	-	-	-	-	A0A2R8YFE2	-	-	-	-	-	-	-	-	-	-	Eukaryota	Nematoda	Chromadorea	Strongylida	Strongylidae	Cylicostephanus	Cylicostephanus goldi	-	-	-	-	-	-	-	-	-	-	-	-	-	-	-	-
6cf659e1-b451-4e68-a641-774f63d37093	member	1	-	-	-	-	-	A0A2R8YFE2	-	-	-	-	-	-	-	-	-	-	Eukaryota	Nematoda	Chromadorea	Strongylida	Strongylidae	Strongylus	Strongylus vulgaris	-	-	-	-	-	-	-	-	-	-	-	-	-	-	-	-
6cf659e1-b451-4e68-a641-774f63d37093	member	1	-	-	-	-	-	A0A2R8YFE2	-	-	-	-	-	-	-	-	-	-	Eukaryota	Priapulida	Priapulimorpha	Priapulimorphida	Priapulidae	Priapulus	Priapulus caudatus	-	-	-	-	-	-	-	-	-	-	-	-	-	-	-	-
6cf659e1-b451-4e68-a641-774f63d37093	member	1	-	-	-	-	-	A0A2R8YFE2	-	-	-	-	-	-	-	-	-	-	Eukaryota	Rotifera	Monogononta	Ploima	Brachionidae	Brachionus	Brachionus plicatilis	-	-	-	-	-	-	-	-	-	-	-	-	-	-	-	-
6cf659e1-b451-4e68-a641-774f63d37093	member	1	-	-	-	-	-	A0A2R8YFE2	-	-	-	-	-	-	-	-	-	-	Eukaryota	Streptophyta	unclassified	Myrtales	Myrtaceae	Rhodamnia	Rhodamnia argentea	-	-	-	-	-	-	-	-	-	-	-	-	-	-	-	-
6cf659e1-b451-4e68-a641-774f63d37093	member	1	-	-	-	-	-	A0A2R8YFE2	-	-	-	-	-	-	-	-	-	-	unclassified	unclassified	unclassified	unclassified	unclassified	unclassified	Human ORFeome Gateway entry vector	-	-	-	-	-	-	-	-	-	-	-	-	-	-	-	-
6cf659e1-b451-4e68-a641-774f63d37093	member	1	-	-	-	-	-	A0A2R8YFE2	-	-	-	-	-	-	-	-	-	-	unclassified	unclassified	unclassified	unclassified	unclassified	unclassified	synthetic construct	-	-	-	-	-	-	-	-	-	-	-	-	-	-	-	-
6cf659e1-b451-4e68-a641-774f63d37093	member	1	-	-	-	-	-	A0A2R8YGF8	cellular processes and signaling	Cytoskeleton	0VQU4	ACTIN	7897.ENSLACP00000001195	CL0108	Actin_ATPase	Actin-like ATPase Superfamily	Actin	PF00022	Bacteria	Proteobacteria	Epsilonproteobacteria	Campylobacterales	Campylobacteraceae	Campylobacter	Campylobacter jejuni	-	-	-	-	-	-	-	-	-	-	-	-	-	-	-	-
6cf659e1-b451-4e68-a641-774f63d37093	member	1	-	-	-	-	-	A0A2R8YGF8	-	-	-	-	-	-	-	-	-	-	Bacteria	Proteobacteria	Gammaproteobacteria	Enterobacterales	Enterobacteriaceae	Enterobacter	Enterobacter hormaechei	-	-	-	-	-	-	-	-	-	-	-	-	-	-	-	-
6cf659e1-b451-4e68-a641-774f63d37093	member	1	-	-	-	-	-	A0A2R8YGF8	-	-	-	-	-	-	-	-	-	-	Bacteria	Proteobacteria	unclassified	unclassified	unclassified	unclassified	unclassified	-	-	-	-	-	-	-	-	-	-	-	-	-	-	-	-
6cf659e1-b451-4e68-a641-774f63d37093	member	1	-	-	-	-	-	A0A2R8YGF8	-	-	-	-	-	-	-	-	-	-	Eukaryota	Chordata	Actinopteri	Cypriniformes	Cobitidae	Misgurnus	Misgurnus anguillicaudatus	-	-	-	-	-	-	-	-	-	-	-	-	-	-	-	-
6cf659e1-b451-4e68-a641-774f63d37093	member	1	-	-	-	-	-	A0A2R8YGF8	-	-	-	-	-	-	-	-	-	-	Eukaryota	Chordata	Amphibia	Anura	Pipidae	Xenopus	Xenopus laevis	-	-	-	-	-	-	-	-	-	-	-	-	-	-	-	-
6cf659e1-b451-4e68-a641-774f63d37093	member	1	-	-	-	-	-	A0A2R8YGF8	-	-	-	-	-	-	-	-	-	-	Eukaryota	Chordata	Amphibia	Anura	Pipidae	Xenopus	Xenopus tropicalis	-	-	-	-	-	-	-	-	-	-	-	-	-	-	-	-
6cf659e1-b451-4e68-a641-774f63d37093	member	1	-	-	-	-	-	A0A2R8YGF8	-	-	-	-	-	-	-	-	-	-	Eukaryota	Chordata	Amphibia	Gymnophiona	Rhinatrematidae	Rhinatrema	Rhinatrema bivittatum	-	-	-	-	-	-	-	-	-	-	-	-	-	-	-	-
6cf659e1-b451-4e68-a641-774f63d37093	member	1	-	-	-	-	-	A0A2R8YGF8	-	-	-	-	-	-	-	-	-	-	Eukaryota	Chordata	Aves	Accipitriformes	Accipitridae	Aquila	Aquila chrysaetos	-	-	-	-	-	-	-	-	-	-	-	-	-	-	-	-
6cf659e1-b451-4e68-a641-774f63d37093	member	1	-	-	-	-	-	A0A2R8YGF8	-	-	-	-	-	-	-	-	-	-	Eukaryota	Chordata	Aves	Accipitriformes	Accipitridae	Haliaeetus	Haliaeetus leucocephalus	-	-	-	-	-	-	-	-	-	-	-	-	-	-	-	-
6cf659e1-b451-4e68-a641-774f63d37093	member	1	-	-	-	-	-	A0A2R8YGF8	-	-	-	-	-	-	-	-	-	-	Eukaryota	Chordata	Aves	Anseriformes	Anatidae	Anas	Anas platyrhynchos	-	-	-	-	-	-	-	-	-	-	-	-	-	-	-	-
6cf659e1-b451-4e68-a641-774f63d37093	member	1	-	-	-	-	-	A0A2R8YGF8	-	-	-	-	-	-	-	-	-	-	Eukaryota	Chordata	Aves	Anseriformes	Anatidae	Anser	Anser cygnoides	-	-	-	-	-	-	-	-	-	-	-	-	-	-	-	-
6cf659e1-b451-4e68-a641-774f63d37093	member	1	-	-	-	-	-	A0A2R8YGF8	-	-	-	-	-	-	-	-	-	-	Eukaryota	Chordata	Aves	Apodiformes	Apodidae	Chaetura	Chaetura pelagica	-	-	-	-	-	-	-	-	-	-	-	-	-	-	-	-
6cf659e1-b451-4e68-a641-774f63d37093	member	1	-	-	-	-	-	A0A2R8YGF8	-	-	-	-	-	-	-	-	-	-	Eukaryota	Chordata	Aves	Apodiformes	Trochilidae	Calypte	Calypte anna	-	-	-	-	-	-	-	-	-	-	-	-	-	-	-	-
6cf659e1-b451-4e68-a641-774f63d37093	member	1	-	-	-	-	-	A0A2R8YGF8	-	-	-	-	-	-	-	-	-	-	Eukaryota	Chordata	Aves	Apterygiformes	Apterygidae	Apteryx	Apteryx australis	-	-	-	-	-	-	-	-	-	-	-	-	-	-	-	-
6cf659e1-b451-4e68-a641-774f63d37093	member	1	-	-	-	-	-	A0A2R8YGF8	-	-	-	-	-	-	-	-	-	-	Eukaryota	Chordata	Aves	Apterygiformes	Apterygidae	Apteryx	Apteryx rowi	-	-	-	-	-	-	-	-	-	-	-	-	-	-	-	-
6cf659e1-b451-4e68-a641-774f63d37093	member	1	-	-	-	-	-	A0A2R8YGF8	-	-	-	-	-	-	-	-	-	-	Eukaryota	Chordata	Aves	Cariamiformes	Cariamidae	Cariama	Cariama cristata	-	-	-	-	-	-	-	-	-	-	-	-	-	-	-	-
6cf659e1-b451-4e68-a641-774f63d37093	member	1	-	-	-	-	-	A0A2R8YGF8	-	-	-	-	-	-	-	-	-	-	Eukaryota	Chordata	Aves	Casuariiformes	Dromaiidae	Dromaius	Dromaius novaehollandiae	-	-	-	-	-	-	-	-	-	-	-	-	-	-	-	-
6cf659e1-b451-4e68-a641-774f63d37093	member	1	-	-	-	-	-	A0A2R8YGF8	-	-	-	-	-	-	-	-	-	-	Eukaryota	Chordata	Aves	Charadriiformes	Charadriidae	Charadrius	Charadrius vociferus	-	-	-	-	-	-	-	-	-	-	-	-	-	-	-	-
6cf659e1-b451-4e68-a641-774f63d37093	member	1	-	-	-	-	-	A0A2R8YGF8	-	-	-	-	-	-	-	-	-	-	Eukaryota	Chordata	Aves	Charadriiformes	Scolopacidae	Calidris	Calidris pugnax	-	-	-	-	-	-	-	-	-	-	-	-	-	-	-	-
6cf659e1-b451-4e68-a641-774f63d37093	member	1	-	-	-	-	-	A0A2R8YGF8	-	-	-	-	-	-	-	-	-	-	Eukaryota	Chordata	Aves	Charadriiformes	Scolopacidae	Limosa	Limosa lapponica	-	-	-	-	-	-	-	-	-	-	-	-	-	-	-	-
6cf659e1-b451-4e68-a641-774f63d37093	member	1	-	-	-	-	-	A0A2R8YGF8	-	-	-	-	-	-	-	-	-	-	Eukaryota	Chordata	Aves	Ciconiiformes	Pteroclidae	Pterocles	Pterocles gutturalis	-	-	-	-	-	-	-	-	-	-	-	-	-	-	-	-
6cf659e1-b451-4e68-a641-774f63d37093	member	1	-	-	-	-	-	A0A2R8YGF8	-	-	-	-	-	-	-	-	-	-	Eukaryota	Chordata	Aves	Coliiformes	Coliidae	Colius	Colius striatus	-	-	-	-	-	-	-	-	-	-	-	-	-	-	-	-
6cf659e1-b451-4e68-a641-774f63d37093	member	1	-	-	-	-	-	A0A2R8YGF8	-	-	-	-	-	-	-	-	-	-	Eukaryota	Chordata	Aves	Columbiformes	Columbidae	Columba	Columba livia	-	-	-	-	-	-	-	-	-	-	-	-	-	-	-	-
6cf659e1-b451-4e68-a641-774f63d37093	member	1	-	-	-	-	-	A0A2R8YGF8	-	-	-	-	-	-	-	-	-	-	Eukaryota	Chordata	Aves	Columbiformes	Columbidae	Patagioenas	Patagioenas fasciata	-	-	-	-	-	-	-	-	-	-	-	-	-	-	-	-
6cf659e1-b451-4e68-a641-774f63d37093	member	1	-	-	-	-	-	A0A2R8YGF8	-	-	-	-	-	-	-	-	-	-	Eukaryota	Chordata	Aves	Coraciiformes	Leptosomidae	Leptosomus	Leptosomus discolor	-	-	-	-	-	-	-	-	-	-	-	-	-	-	-	-
6cf659e1-b451-4e68-a641-774f63d37093	member	1	-	-	-	-	-	A0A2R8YGF8	-	-	-	-	-	-	-	-	-	-	Eukaryota	Chordata	Aves	Coraciiformes	Meropidae	Merops	Merops nubicus	-	-	-	-	-	-	-	-	-	-	-	-	-	-	-	-
6cf659e1-b451-4e68-a641-774f63d37093	member	1	-	-	-	-	-	A0A2R8YGF8	-	-	-	-	-	-	-	-	-	-	Eukaryota	Chordata	Aves	Cuculiformes	Cuculidae	Cuculus	Cuculus canorus	-	-	-	-	-	-	-	-	-	-	-	-	-	-	-	-
6cf659e1-b451-4e68-a641-774f63d37093	member	1	-	-	-	-	-	A0A2R8YGF8	-	-	-	-	-	-	-	-	-	-	Eukaryota	Chordata	Aves	Falconiformes	Falconidae	Falco	Falco cherrug	-	-	-	-	-	-	-	-	-	-	-	-	-	-	-	-
6cf659e1-b451-4e68-a641-774f63d37093	member	1	-	-	-	-	-	A0A2R8YGF8	-	-	-	-	-	-	-	-	-	-	Eukaryota	Chordata	Aves	Falconiformes	Falconidae	Falco	Falco peregrinus	-	-	-	-	-	-	-	-	-	-	-	-	-	-	-	-
6cf659e1-b451-4e68-a641-774f63d37093	member	1	-	-	-	-	-	A0A2R8YGF8	-	-	-	-	-	-	-	-	-	-	Eukaryota	Chordata	Aves	Galliformes	Numididae	Numida	Numida meleagris	-	-	-	-	-	-	-	-	-	-	-	-	-	-	-	-
6cf659e1-b451-4e68-a641-774f63d37093	member	1	-	-	-	-	-	A0A2R8YGF8	-	-	-	-	-	-	-	-	-	-	Eukaryota	Chordata	Aves	Galliformes	Odontophoridae	Callipepla	Callipepla squamata	-	-	-	-	-	-	-	-	-	-	-	-	-	-	-	-
6cf659e1-b451-4e68-a641-774f63d37093	member	1	-	-	-	-	-	A0A2R8YGF8	-	-	-	-	-	-	-	-	-	-	Eukaryota	Chordata	Aves	Galliformes	Odontophoridae	Colinus	Colinus virginianus	-	-	-	-	-	-	-	-	-	-	-	-	-	-	-	-
6cf659e1-b451-4e68-a641-774f63d37093	member	1	-	-	-	-	-	A0A2R8YGF8	-	-	-	-	-	-	-	-	-	-	Eukaryota	Chordata	Aves	Galliformes	Phasianidae	Bambusicola	Bambusicola thoracicus	-	-	-	-	-	-	-	-	-	-	-	-	-	-	-	-
6cf659e1-b451-4e68-a641-774f63d37093	member	1	-	-	-	-	-	A0A2R8YGF8	-	-	-	-	-	-	-	-	-	-	Eukaryota	Chordata	Aves	Galliformes	Phasianidae	Gallus	Gallus gallus	-	-	-	-	-	-	-	-	-	-	-	-	-	-	-	-
6cf659e1-b451-4e68-a641-774f63d37093	member	1	-	-	-	-	-	A0A2R8YGF8	-	-	-	-	-	-	-	-	-	-	Eukaryota	Chordata	Aves	Galliformes	Phasianidae	Meleagris	Meleagris gallopavo	-	-	-	-	-	-	-	-	-	-	-	-	-	-	-	-
6cf659e1-b451-4e68-a641-774f63d37093	member	1	-	-	-	-	-	A0A2R8YGF8	-	-	-	-	-	-	-	-	-	-	Eukaryota	Chordata	Aves	Gruiformes	Gruidae	Balearica	Balearica regulorum	-	-	-	-	-	-	-	-	-	-	-	-	-	-	-	-
6cf659e1-b451-4e68-a641-774f63d37093	member	1	-	-	-	-	-	A0A2R8YGF8	-	-	-	-	-	-	-	-	-	-	Eukaryota	Chordata	Aves	Gruiformes	Mesitornithidae	Mesitornis	Mesitornis unicolor	-	-	-	-	-	-	-	-	-	-	-	-	-	-	-	-
6cf659e1-b451-4e68-a641-774f63d37093	member	1	-	-	-	-	-	A0A2R8YGF8	-	-	-	-	-	-	-	-	-	-	Eukaryota	Chordata	Aves	Gruiformes	Otididae	Chlamydotis	Chlamydotis macqueenii	-	-	-	-	-	-	-	-	-	-	-	-	-	-	-	-
6cf659e1-b451-4e68-a641-774f63d37093	member	1	-	-	-	-	-	A0A2R8YGF8	-	-	-	-	-	-	-	-	-	-	Eukaryota	Chordata	Aves	Musophagiformes	Musophagidae	Tauraco	Tauraco erythrolophus	-	-	-	-	-	-	-	-	-	-	-	-	-	-	-	-
6cf659e1-b451-4e68-a641-774f63d37093	member	1	-	-	-	-	-	A0A2R8YGF8	-	-	-	-	-	-	-	-	-	-	Eukaryota	Chordata	Aves	Opisthocomiformes	Opisthocomidae	Opisthocomus	Opisthocomus hoazin	-	-	-	-	-	-	-	-	-	-	-	-	-	-	-	-
6cf659e1-b451-4e68-a641-774f63d37093	member	1	-	-	-	-	-	A0A2R8YGF8	-	-	-	-	-	-	-	-	-	-	Eukaryota	Chordata	Aves	Passeriformes	Acanthisittidae	Acanthisitta	Acanthisitta chloris	-	-	-	-	-	-	-	-	-	-	-	-	-	-	-	-
6cf659e1-b451-4e68-a641-774f63d37093	member	1	-	-	-	-	-	A0A2R8YGF8	-	-	-	-	-	-	-	-	-	-	Eukaryota	Chordata	Aves	Passeriformes	Corvidae	Corvus	Corvus brachyrhynchos	-	-	-	-	-	-	-	-	-	-	-	-	-	-	-	-
6cf659e1-b451-4e68-a641-774f63d37093	member	1	-	-	-	-	-	A0A2R8YGF8	-	-	-	-	-	-	-	-	-	-	Eukaryota	Chordata	Aves	Passeriformes	Corvidae	Corvus	Corvus cornix	-	-	-	-	-	-	-	-	-	-	-	-	-	-	-	-
6cf659e1-b451-4e68-a641-774f63d37093	member	1	-	-	-	-	-	A0A2R8YGF8	-	-	-	-	-	-	-	-	-	-	Eukaryota	Chordata	Aves	Passeriformes	Corvidae	Corvus	Corvus macrorhynchos	-	-	-	-	-	-	-	-	-	-	-	-	-	-	-	-
6cf659e1-b451-4e68-a641-774f63d37093	member	1	-	-	-	-	-	A0A2R8YGF8	-	-	-	-	-	-	-	-	-	-	Eukaryota	Chordata	Aves	Passeriformes	Estrildidae	Erythrura	Erythrura gouldiae	-	-	-	-	-	-	-	-	-	-	-	-	-	-	-	-
6cf659e1-b451-4e68-a641-774f63d37093	member	1	-	-	-	-	-	A0A2R8YGF8	-	-	-	-	-	-	-	-	-	-	Eukaryota	Chordata	Aves	Passeriformes	Estrildidae	Lonchura	Lonchura striata	-	-	-	-	-	-	-	-	-	-	-	-	-	-	-	-
6cf659e1-b451-4e68-a641-774f63d37093	member	1	-	-	-	-	-	A0A2R8YGF8	-	-	-	-	-	-	-	-	-	-	Eukaryota	Chordata	Aves	Passeriformes	Estrildidae	Taeniopygia	Taeniopygia guttata	-	-	-	-	-	-	-	-	-	-	-	-	-	-	-	-
6cf659e1-b451-4e68-a641-774f63d37093	member	1	-	-	-	-	-	A0A2R8YGF8	-	-	-	-	-	-	-	-	-	-	Eukaryota	Chordata	Aves	Passeriformes	Fringillidae	Serinus	Serinus canaria	-	-	-	-	-	-	-	-	-	-	-	-	-	-	-	-
6cf659e1-b451-4e68-a641-774f63d37093	member	1	-	-	-	-	-	A0A2R8YGF8	-	-	-	-	-	-	-	-	-	-	Eukaryota	Chordata	Aves	Passeriformes	Muscicapidae	Ficedula	Ficedula albicollis	-	-	-	-	-	-	-	-	-	-	-	-	-	-	-	-
6cf659e1-b451-4e68-a641-774f63d37093	member	1	-	-	-	-	-	A0A2R8YGF8	-	-	-	-	-	-	-	-	-	-	Eukaryota	Chordata	Aves	Passeriformes	Paridae	Cyanistes	Cyanistes caeruleus	-	-	-	-	-	-	-	-	-	-	-	-	-	-	-	-
6cf659e1-b451-4e68-a641-774f63d37093	member	1	-	-	-	-	-	A0A2R8YGF8	-	-	-	-	-	-	-	-	-	-	Eukaryota	Chordata	Aves	Passeriformes	Paridae	Parus	Parus major	-	-	-	-	-	-	-	-	-	-	-	-	-	-	-	-
6cf659e1-b451-4e68-a641-774f63d37093	member	1	-	-	-	-	-	A0A2R8YGF8	-	-	-	-	-	-	-	-	-	-	Eukaryota	Chordata	Aves	Passeriformes	Paridae	Pseudopodoces	Pseudopodoces humilis	-	-	-	-	-	-	-	-	-	-	-	-	-	-	-	-
6cf659e1-b451-4e68-a641-774f63d37093	member	1	-	-	-	-	-	A0A2R8YGF8	-	-	-	-	-	-	-	-	-	-	Eukaryota	Chordata	Aves	Passeriformes	Passerellidae	Zonotrichia	Zonotrichia albicollis	-	-	-	-	-	-	-	-	-	-	-	-	-	-	-	-
6cf659e1-b451-4e68-a641-774f63d37093	member	1	-	-	-	-	-	A0A2R8YGF8	-	-	-	-	-	-	-	-	-	-	Eukaryota	Chordata	Aves	Passeriformes	Passeridae	Passer	Passer domesticus	-	-	-	-	-	-	-	-	-	-	-	-	-	-	-	-
6cf659e1-b451-4e68-a641-774f63d37093	member	1	-	-	-	-	-	A0A2R8YGF8	-	-	-	-	-	-	-	-	-	-	Eukaryota	Chordata	Aves	Passeriformes	Pipridae	Corapipo	Corapipo altera	-	-	-	-	-	-	-	-	-	-	-	-	-	-	-	-
6cf659e1-b451-4e68-a641-774f63d37093	member	1	-	-	-	-	-	A0A2R8YGF8	-	-	-	-	-	-	-	-	-	-	Eukaryota	Chordata	Aves	Passeriformes	Pipridae	Lepidothrix	Lepidothrix coronata	-	-	-	-	-	-	-	-	-	-	-	-	-	-	-	-
6cf659e1-b451-4e68-a641-774f63d37093	member	1	-	-	-	-	-	A0A2R8YGF8	-	-	-	-	-	-	-	-	-	-	Eukaryota	Chordata	Aves	Passeriformes	Pipridae	Manacus	Manacus vitellinus	-	-	-	-	-	-	-	-	-	-	-	-	-	-	-	-
6cf659e1-b451-4e68-a641-774f63d37093	member	1	-	-	-	-	-	A0A2R8YGF8	-	-	-	-	-	-	-	-	-	-	Eukaryota	Chordata	Aves	Passeriformes	Pipridae	Neopelma	Neopelma chrysocephalum	-	-	-	-	-	-	-	-	-	-	-	-	-	-	-	-
6cf659e1-b451-4e68-a641-774f63d37093	member	1	-	-	-	-	-	A0A2R8YGF8	-	-	-	-	-	-	-	-	-	-	Eukaryota	Chordata	Aves	Passeriformes	Pipridae	Pipra	Pipra filicauda	-	-	-	-	-	-	-	-	-	-	-	-	-	-	-	-
6cf659e1-b451-4e68-a641-774f63d37093	member	1	-	-	-	-	-	A0A2R8YGF8	-	-	-	-	-	-	-	-	-	-	Eukaryota	Chordata	Aves	Passeriformes	Sturnidae	Sturnus	Sturnus vulgaris	-	-	-	-	-	-	-	-	-	-	-	-	-	-	-	-
6cf659e1-b451-4e68-a641-774f63d37093	member	1	-	-	-	-	-	A0A2R8YGF8	-	-	-	-	-	-	-	-	-	-	Eukaryota	Chordata	Aves	Passeriformes	Thraupidae	Geospiza	Geospiza fortis	-	-	-	-	-	-	-	-	-	-	-	-	-	-	-	-
6cf659e1-b451-4e68-a641-774f63d37093	member	1	-	-	-	-	-	A0A2R8YGF8	-	-	-	-	-	-	-	-	-	-	Eukaryota	Chordata	Aves	Passeriformes	Tyrannidae	Empidonax	Empidonax traillii	-	-	-	-	-	-	-	-	-	-	-	-	-	-	-	-
6cf659e1-b451-4e68-a641-774f63d37093	member	1	-	-	-	-	-	A0A2R8YGF8	-	-	-	-	-	-	-	-	-	-	Eukaryota	Chordata	Aves	Passeriformes	Zosteropidae	Zosterops	Zosterops borbonicus	-	-	-	-	-	-	-	-	-	-	-	-	-	-	-	-
6cf659e1-b451-4e68-a641-774f63d37093	member	1	-	-	-	-	-	A0A2R8YGF8	-	-	-	-	-	-	-	-	-	-	Eukaryota	Chordata	Aves	Pelecaniformes	Ardeidae	Egretta	Egretta garzetta	-	-	-	-	-	-	-	-	-	-	-	-	-	-	-	-
6cf659e1-b451-4e68-a641-774f63d37093	member	1	-	-	-	-	-	A0A2R8YGF8	-	-	-	-	-	-	-	-	-	-	Eukaryota	Chordata	Aves	Pelecaniformes	Pelecanidae	Pelecanus	Pelecanus crispus	-	-	-	-	-	-	-	-	-	-	-	-	-	-	-	-
6cf659e1-b451-4e68-a641-774f63d37093	member	1	-	-	-	-	-	A0A2R8YGF8	-	-	-	-	-	-	-	-	-	-	Eukaryota	Chordata	Aves	Pelecaniformes	Phaethontidae	Phaethon	Phaethon lepturus	-	-	-	-	-	-	-	-	-	-	-	-	-	-	-	-
6cf659e1-b451-4e68-a641-774f63d37093	member	1	-	-	-	-	-	A0A2R8YGF8	-	-	-	-	-	-	-	-	-	-	Eukaryota	Chordata	Aves	Pelecaniformes	Phalacrocoracidae	Phalacrocorax	Phalacrocorax carbo	-	-	-	-	-	-	-	-	-	-	-	-	-	-	-	-
6cf659e1-b451-4e68-a641-774f63d37093	member	1	-	-	-	-	-	A0A2R8YGF8	-	-	-	-	-	-	-	-	-	-	Eukaryota	Chordata	Aves	Pelecaniformes	Threskiornithidae	Nipponia	Nipponia nippon	-	-	-	-	-	-	-	-	-	-	-	-	-	-	-	-
6cf659e1-b451-4e68-a641-774f63d37093	member	1	-	-	-	-	-	A0A2R8YGF8	-	-	-	-	-	-	-	-	-	-	Eukaryota	Chordata	Aves	Piciformes	Picidae	Picoides	Picoides pubescens	-	-	-	-	-	-	-	-	-	-	-	-	-	-	-	-
6cf659e1-b451-4e68-a641-774f63d37093	member	1	-	-	-	-	-	A0A2R8YGF8	-	-	-	-	-	-	-	-	-	-	Eukaryota	Chordata	Aves	Procellariiformes	Procellariidae	Fulmarus	Fulmarus glacialis	-	-	-	-	-	-	-	-	-	-	-	-	-	-	-	-
6cf659e1-b451-4e68-a641-774f63d37093	member	1	-	-	-	-	-	A0A2R8YGF8	-	-	-	-	-	-	-	-	-	-	Eukaryota	Chordata	Aves	Psittaciformes	Psittacidae	Amazona	Amazona aestiva	-	-	-	-	-	-	-	-	-	-	-	-	-	-	-	-
6cf659e1-b451-4e68-a641-774f63d37093	member	1	-	-	-	-	-	A0A2R8YGF8	-	-	-	-	-	-	-	-	-	-	Eukaryota	Chordata	Aves	Psittaciformes	Psittacidae	Nestor	Nestor notabilis	-	-	-	-	-	-	-	-	-	-	-	-	-	-	-	-
6cf659e1-b451-4e68-a641-774f63d37093	member	1	-	-	-	-	-	A0A2R8YGF8	-	-	-	-	-	-	-	-	-	-	Eukaryota	Chordata	Aves	Psittaciformes	Psittacidae	Strigops	Strigops habroptila	-	-	-	-	-	-	-	-	-	-	-	-	-	-	-	-
6cf659e1-b451-4e68-a641-774f63d37093	member	1	-	-	-	-	-	A0A2R8YGF8	-	-	-	-	-	-	-	-	-	-	Eukaryota	Chordata	Aves	Sphenisciformes	Spheniscidae	Aptenodytes	Aptenodytes forsteri	-	-	-	-	-	-	-	-	-	-	-	-	-	-	-	-
6cf659e1-b451-4e68-a641-774f63d37093	member	1	-	-	-	-	-	A0A2R8YGF8	-	-	-	-	-	-	-	-	-	-	Eukaryota	Chordata	Aves	Sphenisciformes	Spheniscidae	Pygoscelis	Pygoscelis adeliae	-	-	-	-	-	-	-	-	-	-	-	-	-	-	-	-
6cf659e1-b451-4e68-a641-774f63d37093	member	1	-	-	-	-	-	A0A2R8YGF8	-	-	-	-	-	-	-	-	-	-	Eukaryota	Chordata	Aves	Strigiformes	Strigidae	Athene	Athene cunicularia	-	-	-	-	-	-	-	-	-	-	-	-	-	-	-	-
6cf659e1-b451-4e68-a641-774f63d37093	member	1	-	-	-	-	-	A0A2R8YGF8	-	-	-	-	-	-	-	-	-	-	Eukaryota	Chordata	Aves	Strigiformes	Tytonidae	Tyto	Tyto alba	-	-	-	-	-	-	-	-	-	-	-	-	-	-	-	-
6cf659e1-b451-4e68-a641-774f63d37093	member	1	-	-	-	-	-	A0A2R8YGF8	-	-	-	-	-	-	-	-	-	-	Eukaryota	Chordata	Aves	Struthioniformes	Struthionidae	Struthio	Struthio camelus	-	-	-	-	-	-	-	-	-	-	-	-	-	-	-	-
6cf659e1-b451-4e68-a641-774f63d37093	member	1	-	-	-	-	-	A0A2R8YGF8	-	-	-	-	-	-	-	-	-	-	Eukaryota	Chordata	Aves	Tinamiformes	Tinamidae	Nothoprocta	Nothoprocta perdicaria	-	-	-	-	-	-	-	-	-	-	-	-	-	-	-	-
6cf659e1-b451-4e68-a641-774f63d37093	member	1	-	-	-	-	-	A0A2R8YGF8	-	-	-	-	-	-	-	-	-	-	Eukaryota	Chordata	Aves	Tinamiformes	Tinamidae	Tinamus	Tinamus guttatus	-	-	-	-	-	-	-	-	-	-	-	-	-	-	-	-
6cf659e1-b451-4e68-a641-774f63d37093	member	1	-	-	-	-	-	A0A2R8YGF8	-	-	-	-	-	-	-	-	-	-	Eukaryota	Chordata	Aves	Trogoniformes	Trogonidae	Apaloderma	Apaloderma vittatum	-	-	-	-	-	-	-	-	-	-	-	-	-	-	-	-
6cf659e1-b451-4e68-a641-774f63d37093	member	1	-	-	-	-	-	A0A2R8YGF8	-	-	-	-	-	-	-	-	-	-	Eukaryota	Chordata	Mammalia	Carnivora	Canidae	Canis	Canis lupus	-	-	-	-	-	-	-	-	-	-	-	-	-	-	-	-
6cf659e1-b451-4e68-a641-774f63d37093	member	1	-	-	-	-	-	A0A2R8YGF8	-	-	-	-	-	-	-	-	-	-	Eukaryota	Chordata	Mammalia	Carnivora	Felidae	Acinonyx	Acinonyx jubatus	-	-	-	-	-	-	-	-	-	-	-	-	-	-	-	-
6cf659e1-b451-4e68-a641-774f63d37093	member	1	-	-	-	-	-	A0A2R8YGF8	-	-	-	-	-	-	-	-	-	-	Eukaryota	Chordata	Mammalia	Carnivora	Felidae	Felis	Felis catus	-	-	-	-	-	-	-	-	-	-	-	-	-	-	-	-
6cf659e1-b451-4e68-a641-774f63d37093	member	1	-	-	-	-	-	A0A2R8YGF8	-	-	-	-	-	-	-	-	-	-	Eukaryota	Chordata	Mammalia	Carnivora	Felidae	Lynx	Lynx canadensis	-	-	-	-	-	-	-	-	-	-	-	-	-	-	-	-
6cf659e1-b451-4e68-a641-774f63d37093	member	1	-	-	-	-	-	A0A2R8YGF8	-	-	-	-	-	-	-	-	-	-	Eukaryota	Chordata	Mammalia	Carnivora	Herpestidae	Suricata	Suricata suricatta	-	-	-	-	-	-	-	-	-	-	-	-	-	-	-	-
6cf659e1-b451-4e68-a641-774f63d37093	member	1	-	-	-	-	-	A0A2R8YGF8	-	-	-	-	-	-	-	-	-	-	Eukaryota	Chordata	Mammalia	Carnivora	Mustelidae	Enhydra	Enhydra lutris	-	-	-	-	-	-	-	-	-	-	-	-	-	-	-	-
6cf659e1-b451-4e68-a641-774f63d37093	member	1	-	-	-	-	-	A0A2R8YGF8	-	-	-	-	-	-	-	-	-	-	Eukaryota	Chordata	Mammalia	Carnivora	Mustelidae	Mustela	Mustela putorius	-	-	-	-	-	-	-	-	-	-	-	-	-	-	-	-
6cf659e1-b451-4e68-a641-774f63d37093	member	1	-	-	-	-	-	A0A2R8YGF8	-	-	-	-	-	-	-	-	-	-	Eukaryota	Chordata	Mammalia	Carnivora	Odobenidae	Odobenus	Odobenus rosmarus	-	-	-	-	-	-	-	-	-	-	-	-	-	-	-	-
6cf659e1-b451-4e68-a641-774f63d37093	member	1	-	-	-	-	-	A0A2R8YGF8	-	-	-	-	-	-	-	-	-	-	Eukaryota	Chordata	Mammalia	Carnivora	Otariidae	Callorhinus	Callorhinus ursinus	-	-	-	-	-	-	-	-	-	-	-	-	-	-	-	-
6cf659e1-b451-4e68-a641-774f63d37093	member	1	-	-	-	-	-	A0A2R8YGF8	-	-	-	-	-	-	-	-	-	-	Eukaryota	Chordata	Mammalia	Carnivora	Otariidae	Eumetopias	Eumetopias jubatus	-	-	-	-	-	-	-	-	-	-	-	-	-	-	-	-
6cf659e1-b451-4e68-a641-774f63d37093	member	1	-	-	-	-	-	A0A2R8YGF8	-	-	-	-	-	-	-	-	-	-	Eukaryota	Chordata	Mammalia	Carnivora	Otariidae	Zalophus	Zalophus californianus	-	-	-	-	-	-	-	-	-	-	-	-	-	-	-	-
6cf659e1-b451-4e68-a641-774f63d37093	member	1	-	-	-	-	-	A0A2R8YGF8	-	-	-	-	-	-	-	-	-	-	Eukaryota	Chordata	Mammalia	Carnivora	Phocidae	Leptonychotes	Leptonychotes weddellii	-	-	-	-	-	-	-	-	-	-	-	-	-	-	-	-
6cf659e1-b451-4e68-a641-774f63d37093	member	1	-	-	-	-	-	A0A2R8YGF8	-	-	-	-	-	-	-	-	-	-	Eukaryota	Chordata	Mammalia	Carnivora	Phocidae	Neomonachus	Neomonachus schauinslandi	-	-	-	-	-	-	-	-	-	-	-	-	-	-	-	-
6cf659e1-b451-4e68-a641-774f63d37093	member	1	-	-	-	-	-	A0A2R8YGF8	-	-	-	-	-	-	-	-	-	-	Eukaryota	Chordata	Mammalia	Carnivora	Ursidae	Ailuropoda	Ailuropoda melanoleuca	-	-	-	-	-	-	-	-	-	-	-	-	-	-	-	-
6cf659e1-b451-4e68-a641-774f63d37093	member	1	-	-	-	-	-	A0A2R8YGF8	-	-	-	-	-	-	-	-	-	-	Eukaryota	Chordata	Mammalia	Carnivora	Ursidae	Ursus	Ursus arctos	-	-	-	-	-	-	-	-	-	-	-	-	-	-	-	-
6cf659e1-b451-4e68-a641-774f63d37093	member	1	-	-	-	-	-	A0A2R8YGF8	-	-	-	-	-	-	-	-	-	-	Eukaryota	Chordata	Mammalia	Cetacea	Balaenopteridae	Balaenoptera	Balaenoptera acutorostrata	-	-	-	-	-	-	-	-	-	-	-	-	-	-	-	-
6cf659e1-b451-4e68-a641-774f63d37093	member	1	-	-	-	-	-	A0A2R8YGF8	-	-	-	-	-	-	-	-	-	-	Eukaryota	Chordata	Mammalia	Cetacea	Delphinidae	Globicephala	Globicephala melas	-	-	-	-	-	-	-	-	-	-	-	-	-	-	-	-
6cf659e1-b451-4e68-a641-774f63d37093	member	1	-	-	-	-	-	A0A2R8YGF8	-	-	-	-	-	-	-	-	-	-	Eukaryota	Chordata	Mammalia	Cetacea	Delphinidae	Lagenorhynchus	Lagenorhynchus obliquidens	-	-	-	-	-	-	-	-	-	-	-	-	-	-	-	-
6cf659e1-b451-4e68-a641-774f63d37093	member	1	-	-	-	-	-	A0A2R8YGF8	-	-	-	-	-	-	-	-	-	-	Eukaryota	Chordata	Mammalia	Cetacea	Delphinidae	Orcinus	Orcinus orca	-	-	-	-	-	-	-	-	-	-	-	-	-	-	-	-
6cf659e1-b451-4e68-a641-774f63d37093	member	1	-	-	-	-	-	A0A2R8YGF8	-	-	-	-	-	-	-	-	-	-	Eukaryota	Chordata	Mammalia	Cetacea	Delphinidae	Sousa	Sousa chinensis	-	-	-	-	-	-	-	-	-	-	-	-	-	-	-	-
6cf659e1-b451-4e68-a641-774f63d37093	member	1	-	-	-	-	-	A0A2R8YGF8	-	-	-	-	-	-	-	-	-	-	Eukaryota	Chordata	Mammalia	Cetacea	Lipotidae	Lipotes	Lipotes vexillifer	-	-	-	-	-	-	-	-	-	-	-	-	-	-	-	-
6cf659e1-b451-4e68-a641-774f63d37093	member	1	-	-	-	-	-	A0A2R8YGF8	-	-	-	-	-	-	-	-	-	-	Eukaryota	Chordata	Mammalia	Cetacea	Monodontidae	Delphinapterus	Delphinapterus leucas	-	-	-	-	-	-	-	-	-	-	-	-	-	-	-	-
6cf659e1-b451-4e68-a641-774f63d37093	member	1	-	-	-	-	-	A0A2R8YGF8	-	-	-	-	-	-	-	-	-	-	Eukaryota	Chordata	Mammalia	Cetacea	Monodontidae	Monodon	Monodon monoceros	-	-	-	-	-	-	-	-	-	-	-	-	-	-	-	-
6cf659e1-b451-4e68-a641-774f63d37093	member	1	-	-	-	-	-	A0A2R8YGF8	-	-	-	-	-	-	-	-	-	-	Eukaryota	Chordata	Mammalia	Cetacea	Phocoenidae	Neophocaena	Neophocaena asiaeorientalis	-	-	-	-	-	-	-	-	-	-	-	-	-	-	-	-
6cf659e1-b451-4e68-a641-774f63d37093	member	1	-	-	-	-	-	A0A2R8YGF8	-	-	-	-	-	-	-	-	-	-	Eukaryota	Chordata	Mammalia	Cetacea	Physeteridae	Physeter	Physeter catodon	-	-	-	-	-	-	-	-	-	-	-	-	-	-	-	-
6cf659e1-b451-4e68-a641-774f63d37093	member	1	-	-	-	-	-	A0A2R8YGF8	-	-	-	-	-	-	-	-	-	-	Eukaryota	Chordata	Mammalia	Chiroptera	Hipposideridae	Hipposideros	Hipposideros armiger	-	-	-	-	-	-	-	-	-	-	-	-	-	-	-	-
6cf659e1-b451-4e68-a641-774f63d37093	member	1	-	-	-	-	-	A0A2R8YGF8	-	-	-	-	-	-	-	-	-	-	Eukaryota	Chordata	Mammalia	Chiroptera	Phyllostomidae	Desmodus	Desmodus rotundus	-	-	-	-	-	-	-	-	-	-	-	-	-	-	-	-
6cf659e1-b451-4e68-a641-774f63d37093	member	1	-	-	-	-	-	A0A2R8YGF8	-	-	-	-	-	-	-	-	-	-	Eukaryota	Chordata	Mammalia	Chiroptera	Phyllostomidae	Phyllostomus	Phyllostomus discolor	-	-	-	-	-	-	-	-	-	-	-	-	-	-	-	-
6cf659e1-b451-4e68-a641-774f63d37093	member	1	-	-	-	-	-	A0A2R8YGF8	-	-	-	-	-	-	-	-	-	-	Eukaryota	Chordata	Mammalia	Chiroptera	Pteropodidae	Pteropus	Pteropus alecto	-	-	-	-	-	-	-	-	-	-	-	-	-	-	-	-
6cf659e1-b451-4e68-a641-774f63d37093	member	1	-	-	-	-	-	A0A2R8YGF8	-	-	-	-	-	-	-	-	-	-	Eukaryota	Chordata	Mammalia	Chiroptera	Pteropodidae	Pteropus	Pteropus vampyrus	-	-	-	-	-	-	-	-	-	-	-	-	-	-	-	-
6cf659e1-b451-4e68-a641-774f63d37093	member	1	-	-	-	-	-	A0A2R8YGF8	-	-	-	-	-	-	-	-	-	-	Eukaryota	Chordata	Mammalia	Chiroptera	Pteropodidae	Rousettus	Rousettus aegyptiacus	-	-	-	-	-	-	-	-	-	-	-	-	-	-	-	-
6cf659e1-b451-4e68-a641-774f63d37093	member	1	-	-	-	-	-	A0A2R8YGF8	-	-	-	-	-	-	-	-	-	-	Eukaryota	Chordata	Mammalia	Chiroptera	Vespertilionidae	Eptesicus	Eptesicus fuscus	-	-	-	-	-	-	-	-	-	-	-	-	-	-	-	-
6cf659e1-b451-4e68-a641-774f63d37093	member	1	-	-	-	-	-	A0A2R8YGF8	-	-	-	-	-	-	-	-	-	-	Eukaryota	Chordata	Mammalia	Chiroptera	Vespertilionidae	Miniopterus	Miniopterus natalensis	-	-	-	-	-	-	-	-	-	-	-	-	-	-	-	-
6cf659e1-b451-4e68-a641-774f63d37093	member	1	-	-	-	-	-	A0A2R8YGF8	-	-	-	-	-	-	-	-	-	-	Eukaryota	Chordata	Mammalia	Chiroptera	Vespertilionidae	Myotis	Myotis davidii	-	-	-	-	-	-	-	-	-	-	-	-	-	-	-	-
6cf659e1-b451-4e68-a641-774f63d37093	member	1	-	-	-	-	-	A0A2R8YGF8	-	-	-	-	-	-	-	-	-	-	Eukaryota	Chordata	Mammalia	Dasyuromorphia	Dasyuridae	Sarcophilus	Sarcophilus harrisii	-	-	-	-	-	-	-	-	-	-	-	-	-	-	-	-
6cf659e1-b451-4e68-a641-774f63d37093	member	1	-	-	-	-	-	A0A2R8YGF8	-	-	-	-	-	-	-	-	-	-	Eukaryota	Chordata	Mammalia	Dermoptera	Cynocephalidae	Galeopterus	Galeopterus variegatus	-	-	-	-	-	-	-	-	-	-	-	-	-	-	-	-
6cf659e1-b451-4e68-a641-774f63d37093	member	1	-	-	-	-	-	A0A2R8YGF8	-	-	-	-	-	-	-	-	-	-	Eukaryota	Chordata	Mammalia	Didelphimorphia	Didelphidae	Monodelphis	Monodelphis domestica	-	-	-	-	-	-	-	-	-	-	-	-	-	-	-	-
6cf659e1-b451-4e68-a641-774f63d37093	member	1	-	-	-	-	-	A0A2R8YGF8	-	-	-	-	-	-	-	-	-	-	Eukaryota	Chordata	Mammalia	Diprotodontia	Phalangeridae	Trichosurus	Trichosurus vulpecula	-	-	-	-	-	-	-	-	-	-	-	-	-	-	-	-
6cf659e1-b451-4e68-a641-774f63d37093	member	1	-	-	-	-	-	A0A2R8YGF8	-	-	-	-	-	-	-	-	-	-	Eukaryota	Chordata	Mammalia	Diprotodontia	Phascolarctidae	Phascolarctos	Phascolarctos cinereus	-	-	-	-	-	-	-	-	-	-	-	-	-	-	-	-
6cf659e1-b451-4e68-a641-774f63d37093	member	1	-	-	-	-	-	A0A2R8YGF8	-	-	-	-	-	-	-	-	-	-	Eukaryota	Chordata	Mammalia	Diprotodontia	Vombatidae	Vombatus	Vombatus ursinus	-	-	-	-	-	-	-	-	-	-	-	-	-	-	-	-
6cf659e1-b451-4e68-a641-774f63d37093	member	1	-	-	-	-	-	A0A2R8YGF8	-	-	-	-	-	-	-	-	-	-	Eukaryota	Chordata	Mammalia	Eulipotyphla	Erinaceidae	Erinaceus	Erinaceus europaeus	-	-	-	-	-	-	-	-	-	-	-	-	-	-	-	-
6cf659e1-b451-4e68-a641-774f63d37093	member	1	-	-	-	-	-	A0A2R8YGF8	-	-	-	-	-	-	-	-	-	-	Eukaryota	Chordata	Mammalia	Eulipotyphla	Soricidae	Sorex	Sorex araneus	-	-	-	-	-	-	-	-	-	-	-	-	-	-	-	-
6cf659e1-b451-4e68-a641-774f63d37093	member	1	-	-	-	-	-	A0A2R8YGF8	-	-	-	-	-	-	-	-	-	-	Eukaryota	Chordata	Mammalia	Eulipotyphla	Talpidae	Condylura	Condylura cristata	-	-	-	-	-	-	-	-	-	-	-	-	-	-	-	-
6cf659e1-b451-4e68-a641-774f63d37093	member	1	-	-	-	-	-	A0A2R8YGF8	-	-	-	-	-	-	-	-	-	-	Eukaryota	Chordata	Mammalia	Monotremata	Ornithorhynchidae	Ornithorhynchus	Ornithorhynchus anatinus	-	-	-	-	-	-	-	-	-	-	-	-	-	-	-	-
6cf659e1-b451-4e68-a641-774f63d37093	member	1	-	-	-	-	-	A0A2R8YGF8	-	-	-	-	-	-	-	-	-	-	Eukaryota	Chordata	Mammalia	Perissodactyla	Equidae	Equus	Equus caballus	-	-	-	-	-	-	-	-	-	-	-	-	-	-	-	-
6cf659e1-b451-4e68-a641-774f63d37093	member	1	-	-	-	-	-	A0A2R8YGF8	-	-	-	-	-	-	-	-	-	-	Eukaryota	Chordata	Mammalia	Perissodactyla	Rhinocerotidae	Ceratotherium	Ceratotherium simum	-	-	-	-	-	-	-	-	-	-	-	-	-	-	-	-
6cf659e1-b451-4e68-a641-774f63d37093	member	1	-	-	-	-	-	A0A2R8YGF8	-	-	-	-	-	-	-	-	-	-	Eukaryota	Chordata	Mammalia	Pholidota	Manidae	Manis	Manis javanica	-	-	-	-	-	-	-	-	-	-	-	-	-	-	-	-
6cf659e1-b451-4e68-a641-774f63d37093	member	1	-	-	-	-	-	A0A2R8YGF8	-	-	-	-	-	-	-	-	-	-	Eukaryota	Chordata	Mammalia	Primates	Aotidae	Aotus	Aotus nancymaae	-	-	-	-	-	-	-	-	-	-	-	-	-	-	-	-
6cf659e1-b451-4e68-a641-774f63d37093	member	1	-	-	-	-	-	A0A2R8YGF8	-	-	-	-	-	-	-	-	-	-	Eukaryota	Chordata	Mammalia	Primates	Cebidae	Callithrix	Callithrix jacchus	-	-	-	-	-	-	-	-	-	-	-	-	-	-	-	-
6cf659e1-b451-4e68-a641-774f63d37093	member	1	-	-	-	-	-	A0A2R8YGF8	-	-	-	-	-	-	-	-	-	-	Eukaryota	Chordata	Mammalia	Primates	Cebidae	Saimiri	Saimiri boliviensis	-	-	-	-	-	-	-	-	-	-	-	-	-	-	-	-
6cf659e1-b451-4e68-a641-774f63d37093	member	1	-	-	-	-	-	A0A2R8YGF8	-	-	-	-	-	-	-	-	-	-	Eukaryota	Chordata	Mammalia	Primates	Cercopithecidae	Chlorocebus	Chlorocebus aethiops	-	-	-	-	-	-	-	-	-	-	-	-	-	-	-	-
6cf659e1-b451-4e68-a641-774f63d37093	member	1	-	-	-	-	-	A0A2R8YGF8	-	-	-	-	-	-	-	-	-	-	Eukaryota	Chordata	Mammalia	Primates	Cercopithecidae	Chlorocebus	Chlorocebus sabaeus	-	-	-	-	-	-	-	-	-	-	-	-	-	-	-	-
6cf659e1-b451-4e68-a641-774f63d37093	member	1	-	-	-	-	-	A0A2R8YGF8	-	-	-	-	-	-	-	-	-	-	Eukaryota	Chordata	Mammalia	Primates	Cercopithecidae	Macaca	Macaca fascicularis	-	-	-	-	-	-	-	-	-	-	-	-	-	-	-	-
6cf659e1-b451-4e68-a641-774f63d37093	member	1	-	-	-	-	-	A0A2R8YGF8	-	-	-	-	-	-	-	-	-	-	Eukaryota	Chordata	Mammalia	Primates	Cercopithecidae	Macaca	Macaca mulatta	-	-	-	-	-	-	-	-	-	-	-	-	-	-	-	-
6cf659e1-b451-4e68-a641-774f63d37093	member	1	-	-	-	-	-	A0A2R8YGF8	-	-	-	-	-	-	-	-	-	-	Eukaryota	Chordata	Mammalia	Primates	Cercopithecidae	Macaca	Macaca nemestrina	-	-	-	-	-	-	-	-	-	-	-	-	-	-	-	-
6cf659e1-b451-4e68-a641-774f63d37093	member	1	-	-	-	-	-	A0A2R8YGF8	-	-	-	-	-	-	-	-	-	-	Eukaryota	Chordata	Mammalia	Primates	Cercopithecidae	Mandrillus	Mandrillus leucophaeus	-	-	-	-	-	-	-	-	-	-	-	-	-	-	-	-
6cf659e1-b451-4e68-a641-774f63d37093	member	1	-	-	-	-	-	A0A2R8YGF8	-	-	-	-	-	-	-	-	-	-	Eukaryota	Chordata	Mammalia	Primates	Cercopithecidae	Papio	Papio anubis	-	-	-	-	-	-	-	-	-	-	-	-	-	-	-	-
6cf659e1-b451-4e68-a641-774f63d37093	member	1	-	-	-	-	-	A0A2R8YGF8	-	-	-	-	-	-	-	-	-	-	Eukaryota	Chordata	Mammalia	Primates	Cercopithecidae	Piliocolobus	Piliocolobus tephrosceles	-	-	-	-	-	-	-	-	-	-	-	-	-	-	-	-
6cf659e1-b451-4e68-a641-774f63d37093	member	1	-	-	-	-	-	A0A2R8YGF8	-	-	-	-	-	-	-	-	-	-	Eukaryota	Chordata	Mammalia	Primates	Cercopithecidae	Rhinopithecus	Rhinopithecus bieti	-	-	-	-	-	-	-	-	-	-	-	-	-	-	-	-
6cf659e1-b451-4e68-a641-774f63d37093	member	1	-	-	-	-	-	A0A2R8YGF8	-	-	-	-	-	-	-	-	-	-	Eukaryota	Chordata	Mammalia	Primates	Cercopithecidae	Rhinopithecus	Rhinopithecus roxellana	-	-	-	-	-	-	-	-	-	-	-	-	-	-	-	-
6cf659e1-b451-4e68-a641-774f63d37093	member	1	-	-	-	-	-	A0A2R8YGF8	-	-	-	-	-	-	-	-	-	-	Eukaryota	Chordata	Mammalia	Primates	Cercopithecidae	Theropithecus	Theropithecus gelada	-	-	-	-	-	-	-	-	-	-	-	-	-	-	-	-
6cf659e1-b451-4e68-a641-774f63d37093	member	1	-	-	-	-	-	A0A2R8YGF8	-	-	-	-	-	-	-	-	-	-	Eukaryota	Chordata	Mammalia	Primates	Cheirogaleidae	Microcebus	Microcebus murinus	-	-	-	-	-	-	-	-	-	-	-	-	-	-	-	-
6cf659e1-b451-4e68-a641-774f63d37093	member	1	-	-	-	-	-	A0A2R8YGF8	-	-	-	-	-	-	-	-	-	-	Eukaryota	Chordata	Mammalia	Primates	Galagidae	Otolemur	Otolemur garnettii	-	-	-	-	-	-	-	-	-	-	-	-	-	-	-	-
6cf659e1-b451-4e68-a641-774f63d37093	member	1	-	-	-	-	-	A0A2R8YGF8	-	-	-	-	-	-	-	-	-	-	Eukaryota	Chordata	Mammalia	Primates	Hominidae	Gorilla	Gorilla gorilla	-	-	-	-	-	-	-	-	-	-	-	-	-	-	-	-
6cf659e1-b451-4e68-a641-774f63d37093	member	1	-	-	-	-	-	A0A2R8YGF8	-	-	-	-	-	-	-	-	-	-	Eukaryota	Chordata	Mammalia	Primates	Hominidae	Homo	Homo sapiens	-	-	-	-	-	-	-	-	-	-	-	-	-	-	-	-
6cf659e1-b451-4e68-a641-774f63d37093	member	1	-	-	-	-	-	A0A2R8YGF8	-	-	-	-	-	-	-	-	-	-	Eukaryota	Chordata	Mammalia	Primates	Hominidae	Pan	Pan paniscus	-	-	-	-	-	-	-	-	-	-	-	-	-	-	-	-
6cf659e1-b451-4e68-a641-774f63d37093	member	1	-	-	-	-	-	A0A2R8YGF8	-	-	-	-	-	-	-	-	-	-	Eukaryota	Chordata	Mammalia	Primates	Hominidae	Pan	Pan troglodytes	-	-	-	-	-	-	-	-	-	-	-	-	-	-	-	-
6cf659e1-b451-4e68-a641-774f63d37093	member	1	-	-	-	-	-	A0A2R8YGF8	-	-	-	-	-	-	-	-	-	-	Eukaryota	Chordata	Mammalia	Primates	Hominidae	Pongo	Pongo abelii	-	-	-	-	-	-	-	-	-	-	-	-	-	-	-	-
6cf659e1-b451-4e68-a641-774f63d37093	member	1	-	-	-	-	-	A0A2R8YGF8	-	-	-	-	-	-	-	-	-	-	Eukaryota	Chordata	Mammalia	Primates	Hylobatidae	Nomascus	Nomascus leucogenys	-	-	-	-	-	-	-	-	-	-	-	-	-	-	-	-
6cf659e1-b451-4e68-a641-774f63d37093	member	1	-	-	-	-	-	A0A2R8YGF8	-	-	-	-	-	-	-	-	-	-	Eukaryota	Chordata	Mammalia	Primates	Indriidae	Propithecus	Propithecus coquereli	-	-	-	-	-	-	-	-	-	-	-	-	-	-	-	-
6cf659e1-b451-4e68-a641-774f63d37093	member	1	-	-	-	-	-	A0A2R8YGF8	-	-	-	-	-	-	-	-	-	-	Eukaryota	Chordata	Mammalia	Proboscidea	Elephantidae	Loxodonta	Loxodonta africana	-	-	-	-	-	-	-	-	-	-	-	-	-	-	-	-
6cf659e1-b451-4e68-a641-774f63d37093	member	1	-	-	-	-	-	A0A2R8YGF8	-	-	-	-	-	-	-	-	-	-	Eukaryota	Chordata	Mammalia	Rodentia	Bathyergidae	Fukomys	Fukomys damarensis	-	-	-	-	-	-	-	-	-	-	-	-	-	-	-	-
6cf659e1-b451-4e68-a641-774f63d37093	member	1	-	-	-	-	-	A0A2R8YGF8	-	-	-	-	-	-	-	-	-	-	Eukaryota	Chordata	Mammalia	Rodentia	Bathyergidae	Heterocephalus	Heterocephalus glaber	-	-	-	-	-	-	-	-	-	-	-	-	-	-	-	-
6cf659e1-b451-4e68-a641-774f63d37093	member	1	-	-	-	-	-	A0A2R8YGF8	-	-	-	-	-	-	-	-	-	-	Eukaryota	Chordata	Mammalia	Rodentia	Castoridae	Castor	Castor canadensis	-	-	-	-	-	-	-	-	-	-	-	-	-	-	-	-
6cf659e1-b451-4e68-a641-774f63d37093	member	1	-	-	-	-	-	A0A2R8YGF8	-	-	-	-	-	-	-	-	-	-	Eukaryota	Chordata	Mammalia	Rodentia	Castoridae	Castor	Castor fiber	-	-	-	-	-	-	-	-	-	-	-	-	-	-	-	-
6cf659e1-b451-4e68-a641-774f63d37093	member	1	-	-	-	-	-	A0A2R8YGF8	-	-	-	-	-	-	-	-	-	-	Eukaryota	Chordata	Mammalia	Rodentia	Caviidae	Cavia	Cavia porcellus	-	-	-	-	-	-	-	-	-	-	-	-	-	-	-	-
6cf659e1-b451-4e68-a641-774f63d37093	member	1	-	-	-	-	-	A0A2R8YGF8	-	-	-	-	-	-	-	-	-	-	Eukaryota	Chordata	Mammalia	Rodentia	Chinchillidae	Chinchilla	Chinchilla lanigera	-	-	-	-	-	-	-	-	-	-	-	-	-	-	-	-
6cf659e1-b451-4e68-a641-774f63d37093	member	1	-	-	-	-	-	A0A2R8YGF8	-	-	-	-	-	-	-	-	-	-	Eukaryota	Chordata	Mammalia	Rodentia	Cricetidae	Cricetulus	Cricetulus griseus	-	-	-	-	-	-	-	-	-	-	-	-	-	-	-	-
6cf659e1-b451-4e68-a641-774f63d37093	member	1	-	-	-	-	-	A0A2R8YGF8	-	-	-	-	-	-	-	-	-	-	Eukaryota	Chordata	Mammalia	Rodentia	Cricetidae	Mesocricetus	Mesocricetus auratus	-	-	-	-	-	-	-	-	-	-	-	-	-	-	-	-
6cf659e1-b451-4e68-a641-774f63d37093	member	1	-	-	-	-	-	A0A2R8YGF8	-	-	-	-	-	-	-	-	-	-	Eukaryota	Chordata	Mammalia	Rodentia	Cricetidae	Microtus	Microtus ochrogaster	-	-	-	-	-	-	-	-	-	-	-	-	-	-	-	-
6cf659e1-b451-4e68-a641-774f63d37093	member	1	-	-	-	-	-	A0A2R8YGF8	-	-	-	-	-	-	-	-	-	-	Eukaryota	Chordata	Mammalia	Rodentia	Cricetidae	Peromyscus	Peromyscus leucopus	-	-	-	-	-	-	-	-	-	-	-	-	-	-	-	-
6cf659e1-b451-4e68-a641-774f63d37093	member	1	-	-	-	-	-	A0A2R8YGF8	-	-	-	-	-	-	-	-	-	-	Eukaryota	Chordata	Mammalia	Rodentia	Cricetidae	Peromyscus	Peromyscus maniculatus	-	-	-	-	-	-	-	-	-	-	-	-	-	-	-	-
6cf659e1-b451-4e68-a641-774f63d37093	member	1	-	-	-	-	-	A0A2R8YGF8	-	-	-	-	-	-	-	-	-	-	Eukaryota	Chordata	Mammalia	Rodentia	Cricetidae	Sigmodon	Sigmodon hispidus	-	-	-	-	-	-	-	-	-	-	-	-	-	-	-	-
6cf659e1-b451-4e68-a641-774f63d37093	member	1	-	-	-	-	-	A0A2R8YGF8	-	-	-	-	-	-	-	-	-	-	Eukaryota	Chordata	Mammalia	Rodentia	Cricetidae	unclassified	Cricetinae gen. sp.	-	-	-	-	-	-	-	-	-	-	-	-	-	-	-	-
6cf659e1-b451-4e68-a641-774f63d37093	member	1	-	-	-	-	-	A0A2R8YGF8	-	-	-	-	-	-	-	-	-	-	Eukaryota	Chordata	Mammalia	Rodentia	Dipodidae	Jaculus	Jaculus jaculus	-	-	-	-	-	-	-	-	-	-	-	-	-	-	-	-
6cf659e1-b451-4e68-a641-774f63d37093	member	1	-	-	-	-	-	A0A2R8YGF8	-	-	-	-	-	-	-	-	-	-	Eukaryota	Chordata	Mammalia	Rodentia	Heteromyidae	Dipodomys	Dipodomys ordii	-	-	-	-	-	-	-	-	-	-	-	-	-	-	-	-
6cf659e1-b451-4e68-a641-774f63d37093	member	1	-	-	-	-	-	A0A2R8YGF8	-	-	-	-	-	-	-	-	-	-	Eukaryota	Chordata	Mammalia	Rodentia	Muridae	Grammomys	Grammomys surdaster	-	-	-	-	-	-	-	-	-	-	-	-	-	-	-	-
6cf659e1-b451-4e68-a641-774f63d37093	member	1	-	-	-	-	-	A0A2R8YGF8	-	-	-	-	-	-	-	-	-	-	Eukaryota	Chordata	Mammalia	Rodentia	Muridae	Meriones	Meriones unguiculatus	-	-	-	-	-	-	-	-	-	-	-	-	-	-	-	-
6cf659e1-b451-4e68-a641-774f63d37093	member	1	-	-	-	-	-	A0A2R8YGF8	-	-	-	-	-	-	-	-	-	-	Eukaryota	Chordata	Mammalia	Rodentia	Muridae	Mus	Mus caroli	-	-	-	-	-	-	-	-	-	-	-	-	-	-	-	-
6cf659e1-b451-4e68-a641-774f63d37093	member	1	-	-	-	-	-	A0A2R8YGF8	-	-	-	-	-	-	-	-	-	-	Eukaryota	Chordata	Mammalia	Rodentia	Muridae	Mus	Mus musculus	-	-	-	-	-	-	-	-	-	-	-	-	-	-	-	-
6cf659e1-b451-4e68-a641-774f63d37093	member	1	-	-	-	-	-	A0A2R8YGF8	-	-	-	-	-	-	-	-	-	-	Eukaryota	Chordata	Mammalia	Rodentia	Muridae	Rattus	Rattus norvegicus	-	-	-	-	-	-	-	-	-	-	-	-	-	-	-	-
6cf659e1-b451-4e68-a641-774f63d37093	member	1	-	-	-	-	-	A0A2R8YGF8	-	-	-	-	-	-	-	-	-	-	Eukaryota	Chordata	Mammalia	Rodentia	Sciuridae	Ictidomys	Ictidomys tridecemlineatus	-	-	-	-	-	-	-	-	-	-	-	-	-	-	-	-
6cf659e1-b451-4e68-a641-774f63d37093	member	1	-	-	-	-	-	A0A2R8YGF8	-	-	-	-	-	-	-	-	-	-	Eukaryota	Chordata	Mammalia	Rodentia	Sciuridae	Marmota	Marmota flaviventris	-	-	-	-	-	-	-	-	-	-	-	-	-	-	-	-
6cf659e1-b451-4e68-a641-774f63d37093	member	1	-	-	-	-	-	A0A2R8YGF8	-	-	-	-	-	-	-	-	-	-	Eukaryota	Chordata	Mammalia	Rodentia	Sciuridae	Marmota	Marmota marmota	-	-	-	-	-	-	-	-	-	-	-	-	-	-	-	-
6cf659e1-b451-4e68-a641-774f63d37093	member	1	-	-	-	-	-	A0A2R8YGF8	-	-	-	-	-	-	-	-	-	-	Eukaryota	Chordata	Mammalia	Rodentia	Sciuridae	Marmota	Marmota monax	-	-	-	-	-	-	-	-	-	-	-	-	-	-	-	-
6cf659e1-b451-4e68-a641-774f63d37093	member	1	-	-	-	-	-	A0A2R8YGF8	-	-	-	-	-	-	-	-	-	-	Eukaryota	Chordata	Mammalia	Rodentia	Sciuridae	Spermophilus	Spermophilus citellus	-	-	-	-	-	-	-	-	-	-	-	-	-	-	-	-
6cf659e1-b451-4e68-a641-774f63d37093	member	1	-	-	-	-	-	A0A2R8YGF8	-	-	-	-	-	-	-	-	-	-	Eukaryota	Chordata	Mammalia	Rodentia	Spalacidae	Nannospalax	Nannospalax galili	-	-	-	-	-	-	-	-	-	-	-	-	-	-	-	-
6cf659e1-b451-4e68-a641-774f63d37093	member	1	-	-	-	-	-	A0A2R8YGF8	-	-	-	-	-	-	-	-	-	-	Eukaryota	Chordata	Mammalia	Scandentia	Tupaiidae	Tupaia	Tupaia belangeri	-	-	-	-	-	-	-	-	-	-	-	-	-	-	-	-
6cf659e1-b451-4e68-a641-774f63d37093	member	1	-	-	-	-	-	A0A2R8YGF8	-	-	-	-	-	-	-	-	-	-	Eukaryota	Chordata	Mammalia	Sirenia	Trichechidae	Trichechus	Trichechus manatus	-	-	-	-	-	-	-	-	-	-	-	-	-	-	-	-
6cf659e1-b451-4e68-a641-774f63d37093	member	1	-	-	-	-	-	A0A2R8YGF8	-	-	-	-	-	-	-	-	-	-	Eukaryota	Chordata	Mammalia	Tubulidentata	Orycteropodidae	Orycteropus	Orycteropus afer	-	-	-	-	-	-	-	-	-	-	-	-	-	-	-	-
6cf659e1-b451-4e68-a641-774f63d37093	member	1	-	-	-	-	-	A0A2R8YGF8	-	-	-	-	-	-	-	-	-	-	Eukaryota	Chordata	Mammalia	unclassified	Bovidae	Bison	Bison bison	-	-	-	-	-	-	-	-	-	-	-	-	-	-	-	-
6cf659e1-b451-4e68-a641-774f63d37093	member	1	-	-	-	-	-	A0A2R8YGF8	-	-	-	-	-	-	-	-	-	-	Eukaryota	Chordata	Mammalia	unclassified	Bovidae	Bos	Bos indicus	-	-	-	-	-	-	-	-	-	-	-	-	-	-	-	-
6cf659e1-b451-4e68-a641-774f63d37093	member	1	-	-	-	-	-	A0A2R8YGF8	-	-	-	-	-	-	-	-	-	-	Eukaryota	Chordata	Mammalia	unclassified	Bovidae	Bos	Bos indicus x Bos taurus	-	-	-	-	-	-	-	-	-	-	-	-	-	-	-	-
6cf659e1-b451-4e68-a641-774f63d37093	member	1	-	-	-	-	-	A0A2R8YGF8	-	-	-	-	-	-	-	-	-	-	Eukaryota	Chordata	Mammalia	unclassified	Bovidae	Bos	Bos mutus	-	-	-	-	-	-	-	-	-	-	-	-	-	-	-	-
6cf659e1-b451-4e68-a641-774f63d37093	member	1	-	-	-	-	-	A0A2R8YGF8	-	-	-	-	-	-	-	-	-	-	Eukaryota	Chordata	Mammalia	unclassified	Bovidae	Bos	Bos taurus	-	-	-	-	-	-	-	-	-	-	-	-	-	-	-	-
6cf659e1-b451-4e68-a641-774f63d37093	member	1	-	-	-	-	-	A0A2R8YGF8	-	-	-	-	-	-	-	-	-	-	Eukaryota	Chordata	Mammalia	unclassified	Bovidae	Bubalus	Bubalus bubalis	-	-	-	-	-	-	-	-	-	-	-	-	-	-	-	-
6cf659e1-b451-4e68-a641-774f63d37093	member	1	-	-	-	-	-	A0A2R8YGF8	-	-	-	-	-	-	-	-	-	-	Eukaryota	Chordata	Mammalia	unclassified	Bovidae	Capra	Capra hircus	-	-	-	-	-	-	-	-	-	-	-	-	-	-	-	-
6cf659e1-b451-4e68-a641-774f63d37093	member	1	-	-	-	-	-	A0A2R8YGF8	-	-	-	-	-	-	-	-	-	-	Eukaryota	Chordata	Mammalia	unclassified	Bovidae	Ovis	Ovis aries	-	-	-	-	-	-	-	-	-	-	-	-	-	-	-	-
6cf659e1-b451-4e68-a641-774f63d37093	member	1	-	-	-	-	-	A0A2R8YGF8	-	-	-	-	-	-	-	-	-	-	Eukaryota	Chordata	Mammalia	unclassified	Camelidae	Camelus	Camelus bactrianus	-	-	-	-	-	-	-	-	-	-	-	-	-	-	-	-
6cf659e1-b451-4e68-a641-774f63d37093	member	1	-	-	-	-	-	A0A2R8YGF8	-	-	-	-	-	-	-	-	-	-	Eukaryota	Chordata	Mammalia	unclassified	Camelidae	Camelus	Camelus dromedarius	-	-	-	-	-	-	-	-	-	-	-	-	-	-	-	-
6cf659e1-b451-4e68-a641-774f63d37093	member	1	-	-	-	-	-	A0A2R8YGF8	-	-	-	-	-	-	-	-	-	-	Eukaryota	Chordata	Mammalia	unclassified	Camelidae	Camelus	Camelus ferus	-	-	-	-	-	-	-	-	-	-	-	-	-	-	-	-
6cf659e1-b451-4e68-a641-774f63d37093	member	1	-	-	-	-	-	A0A2R8YGF8	-	-	-	-	-	-	-	-	-	-	Eukaryota	Chordata	Mammalia	unclassified	Camelidae	Vicugna	Vicugna pacos	-	-	-	-	-	-	-	-	-	-	-	-	-	-	-	-
6cf659e1-b451-4e68-a641-774f63d37093	member	1	-	-	-	-	-	A0A2R8YGF8	-	-	-	-	-	-	-	-	-	-	Eukaryota	Chordata	Mammalia	unclassified	Cervidae	Cervus	Cervus elaphus	-	-	-	-	-	-	-	-	-	-	-	-	-	-	-	-
6cf659e1-b451-4e68-a641-774f63d37093	member	1	-	-	-	-	-	A0A2R8YGF8	-	-	-	-	-	-	-	-	-	-	Eukaryota	Chordata	Mammalia	unclassified	Cervidae	Odocoileus	Odocoileus virginianus	-	-	-	-	-	-	-	-	-	-	-	-	-	-	-	-
6cf659e1-b451-4e68-a641-774f63d37093	member	1	-	-	-	-	-	A0A2R8YGF8	-	-	-	-	-	-	-	-	-	-	Eukaryota	Chordata	Mammalia	unclassified	Suidae	Sus	Sus scrofa	-	-	-	-	-	-	-	-	-	-	-	-	-	-	-	-
6cf659e1-b451-4e68-a641-774f63d37093	member	1	-	-	-	-	-	A0A2R8YGF8	-	-	-	-	-	-	-	-	-	-	Eukaryota	Chordata	unclassified	Crocodylia	Alligatoridae	Alligator	Alligator mississippiensis	-	-	-	-	-	-	-	-	-	-	-	-	-	-	-	-
6cf659e1-b451-4e68-a641-774f63d37093	member	1	-	-	-	-	-	A0A2R8YGF8	-	-	-	-	-	-	-	-	-	-	Eukaryota	Chordata	unclassified	Crocodylia	Alligatoridae	Alligator	Alligator sinensis	-	-	-	-	-	-	-	-	-	-	-	-	-	-	-	-
6cf659e1-b451-4e68-a641-774f63d37093	member	1	-	-	-	-	-	A0A2R8YGF8	-	-	-	-	-	-	-	-	-	-	Eukaryota	Chordata	unclassified	Crocodylia	Crocodylidae	Crocodylus	Crocodylus porosus	-	-	-	-	-	-	-	-	-	-	-	-	-	-	-	-
6cf659e1-b451-4e68-a641-774f63d37093	member	1	-	-	-	-	-	A0A2R8YGF8	-	-	-	-	-	-	-	-	-	-	Eukaryota	Chordata	unclassified	Crocodylia	Gavialidae	Gavialis	Gavialis gangeticus	-	-	-	-	-	-	-	-	-	-	-	-	-	-	-	-
6cf659e1-b451-4e68-a641-774f63d37093	member	1	-	-	-	-	-	A0A2R8YGF8	-	-	-	-	-	-	-	-	-	-	Eukaryota	Chordata	unclassified	Squamata	Agamidae	Pogona	Pogona vitticeps	-	-	-	-	-	-	-	-	-	-	-	-	-	-	-	-
6cf659e1-b451-4e68-a641-774f63d37093	member	1	-	-	-	-	-	A0A2R8YGF8	-	-	-	-	-	-	-	-	-	-	Eukaryota	Chordata	unclassified	Squamata	Dactyloidae	Anolis	Anolis carolinensis	-	-	-	-	-	-	-	-	-	-	-	-	-	-	-	-
6cf659e1-b451-4e68-a641-774f63d37093	member	1	-	-	-	-	-	A0A2R8YGF8	-	-	-	-	-	-	-	-	-	-	Eukaryota	Chordata	unclassified	Squamata	Elapidae	Notechis	Notechis scutatus	-	-	-	-	-	-	-	-	-	-	-	-	-	-	-	-
6cf659e1-b451-4e68-a641-774f63d37093	member	1	-	-	-	-	-	A0A2R8YGF8	-	-	-	-	-	-	-	-	-	-	Eukaryota	Chordata	unclassified	Squamata	Elapidae	Oxyuranus	Oxyuranus scutellatus	-	-	-	-	-	-	-	-	-	-	-	-	-	-	-	-
6cf659e1-b451-4e68-a641-774f63d37093	member	1	-	-	-	-	-	A0A2R8YGF8	-	-	-	-	-	-	-	-	-	-	Eukaryota	Chordata	unclassified	Squamata	Elapidae	Pseudonaja	Pseudonaja textilis	-	-	-	-	-	-	-	-	-	-	-	-	-	-	-	-
6cf659e1-b451-4e68-a641-774f63d37093	member	1	-	-	-	-	-	A0A2R8YGF8	-	-	-	-	-	-	-	-	-	-	Eukaryota	Chordata	unclassified	Squamata	Gekkonidae	Gekko	Gekko japonicus	-	-	-	-	-	-	-	-	-	-	-	-	-	-	-	-
6cf659e1-b451-4e68-a641-774f63d37093	member	1	-	-	-	-	-	A0A2R8YGF8	-	-	-	-	-	-	-	-	-	-	Eukaryota	Chordata	unclassified	Squamata	Gekkonidae	Paroedura	Paroedura picta	-	-	-	-	-	-	-	-	-	-	-	-	-	-	-	-
6cf659e1-b451-4e68-a641-774f63d37093	member	1	-	-	-	-	-	A0A2R8YGF8	-	-	-	-	-	-	-	-	-	-	Eukaryota	Chordata	unclassified	Squamata	Lacertidae	Eremias	Eremias argus	-	-	-	-	-	-	-	-	-	-	-	-	-	-	-	-
6cf659e1-b451-4e68-a641-774f63d37093	member	1	-	-	-	-	-	A0A2R8YGF8	-	-	-	-	-	-	-	-	-	-	Eukaryota	Chordata	unclassified	Squamata	Lacertidae	Podarcis	Podarcis muralis	-	-	-	-	-	-	-	-	-	-	-	-	-	-	-	-
6cf659e1-b451-4e68-a641-774f63d37093	member	1	-	-	-	-	-	A0A2R8YGF8	-	-	-	-	-	-	-	-	-	-	Eukaryota	Chordata	unclassified	Squamata	Pythonidae	Python	Python bivittatus	-	-	-	-	-	-	-	-	-	-	-	-	-	-	-	-
6cf659e1-b451-4e68-a641-774f63d37093	member	1	-	-	-	-	-	A0A2R8YGF8	-	-	-	-	-	-	-	-	-	-	Eukaryota	Chordata	unclassified	Squamata	Viperidae	Protobothrops	Protobothrops flavoviridis	-	-	-	-	-	-	-	-	-	-	-	-	-	-	-	-
6cf659e1-b451-4e68-a641-774f63d37093	member	1	-	-	-	-	-	A0A2R8YGF8	-	-	-	-	-	-	-	-	-	-	Eukaryota	Chordata	unclassified	Squamata	Viperidae	Protobothrops	Protobothrops mucrosquamatus	-	-	-	-	-	-	-	-	-	-	-	-	-	-	-	-
6cf659e1-b451-4e68-a641-774f63d37093	member	1	-	-	-	-	-	A0A2R8YGF8	-	-	-	-	-	-	-	-	-	-	Eukaryota	Chordata	unclassified	Testudines	Cheloniidae	Caretta	Caretta caretta	-	-	-	-	-	-	-	-	-	-	-	-	-	-	-	-
6cf659e1-b451-4e68-a641-774f63d37093	member	1	-	-	-	-	-	A0A2R8YGF8	-	-	-	-	-	-	-	-	-	-	Eukaryota	Chordata	unclassified	Testudines	Cheloniidae	Chelonia	Chelonia mydas	-	-	-	-	-	-	-	-	-	-	-	-	-	-	-	-
6cf659e1-b451-4e68-a641-774f63d37093	member	1	-	-	-	-	-	A0A2R8YGF8	-	-	-	-	-	-	-	-	-	-	Eukaryota	Chordata	unclassified	Testudines	Emydidae	Chrysemys	Chrysemys picta	-	-	-	-	-	-	-	-	-	-	-	-	-	-	-	-
6cf659e1-b451-4e68-a641-774f63d37093	member	1	-	-	-	-	-	A0A2R8YGF8	-	-	-	-	-	-	-	-	-	-	Eukaryota	Chordata	unclassified	Testudines	Emydidae	Terrapene	Terrapene carolina	-	-	-	-	-	-	-	-	-	-	-	-	-	-	-	-
6cf659e1-b451-4e68-a641-774f63d37093	member	1	-	-	-	-	-	A0A2R8YGF8	-	-	-	-	-	-	-	-	-	-	Eukaryota	Chordata	unclassified	Testudines	Platysternidae	Platysternon	Platysternon megacephalum	-	-	-	-	-	-	-	-	-	-	-	-	-	-	-	-
6cf659e1-b451-4e68-a641-774f63d37093	member	1	-	-	-	-	-	A0A2R8YGF8	-	-	-	-	-	-	-	-	-	-	Eukaryota	Chordata	unclassified	Testudines	Testudinidae	Gopherus	Gopherus evgoodei	-	-	-	-	-	-	-	-	-	-	-	-	-	-	-	-
6cf659e1-b451-4e68-a641-774f63d37093	member	1	-	-	-	-	-	A0A2R8YGF8	-	-	-	-	-	-	-	-	-	-	Eukaryota	Chordata	unclassified	Testudines	Trionychidae	Pelodiscus	Pelodiscus sinensis	-	-	-	-	-	-	-	-	-	-	-	-	-	-	-	-
6cf659e1-b451-4e68-a641-774f63d37093	member	1	-	-	-	-	-	A0A2R8YGF8	-	-	-	-	-	-	-	-	-	-	unclassified	unclassified	unclassified	unclassified	unclassified	unclassified	synthetic construct	-	-	-	-	-	-	-	-	-	-	-	-	-	-	-	-
6cf659e1-b451-4e68-a641-774f63d37093	member	1	-	-	-	-	-	A0A3B3IS54	information storage and processing	Translation, ribosomal structure and biogenesis	1CSTK	aspartyl-tRNA synthetase 2, mitochondrial	9606.ENSP00000355086	CL0021	OB	OB fold	OB-fold nucleic acid binding domain	PF01336	Eukaryota	Chordata	Mammalia	Primates	Hominidae	Homo	Homo sapiens	-	-	-	-	-	-	-	-	-	-	-	-	-	-	-	-
6cf659e1-b451-4e68-a641-774f63d37093	member	1	-	-	-	-	-	A0A3B3IS58	cellular processes and signaling	Cytoskeleton	09UC4	Keratin, type I cytoskeletal	61853.ENSNLEP00000013366	unclassified	unclassified	unclassified	Intermediate filament protein	PF00038	Eukaryota	Chordata	Mammalia	Primates	Hominidae	Homo	Homo sapiens	-	-	-	-	-	-	-	-	-	-	-	-	-	-	-	-
6cf659e1-b451-4e68-a641-774f63d37093	member	1	-	-	-	-	-	A0A3B3ISK7	information storage and processing	Translation, ribosomal structure and biogenesis	1CSTK	aspartyl-tRNA synthetase 2, mitochondrial	9606.ENSP00000355086	CL0250	GAD	GAD domain superfamily	GAD domain	PF02938	Eukaryota	Chordata	Mammalia	Primates	Hominidae	Pan	Pan paniscus	-	-	-	-	-	-	-	-	-	-	-	-	-	-	-	-
6cf659e1-b451-4e68-a641-774f63d37093	member	1	-	-	-	-	-	A0A3B3IT01	information storage and processing	Translation, ribosomal structure and biogenesis	1CSTK	aspartyl-tRNA synthetase 2, mitochondrial	9606.ENSP00000355086	CL0021	OB	OB fold	OB-fold nucleic acid binding domain	PF01336	Eukaryota	Chordata	Mammalia	Primates	Hominidae	Homo	Homo sapiens	-	-	-	-	-	-	-	-	-	-	-	-	-	-	-	-
6cf659e1-b451-4e68-a641-774f63d37093	member	1	-	-	-	-	-	A0A3B3ITG2	cellular processes and signaling	Cytoskeleton	09UC4	Keratin, type I cytoskeletal	9606.ENSP00000459559	unclassified	unclassified	unclassified	Intermediate filament protein	PF00038	Eukaryota	Chordata	Mammalia	Primates	Hominidae	Pan	Pan paniscus	-	-	-	-	-	-	-	-	-	-	-	-	-	-	-	-
6cf659e1-b451-4e68-a641-774f63d37093	member	1	-	-	-	-	-	A0A3B3ITT1	cellular processes and signaling	Intracellular trafficking, secretion, and vesicular transport	165CK	RAB12, member RAS oncogene family	9601.ENSPPYP00000010115	CL0023	P-loop_NTPase	P-loop containing nucleoside triphosphate hydrolase superfamily	Signal recognition particle receptor beta subunit	PF09439	Eukaryota	Chordata	Mammalia	Carnivora	Canidae	Canis	Canis lupus	-	-	-	-	-	-	-	-	-	-	-	-	-	-	-	-
6cf659e1-b451-4e68-a641-774f63d37093	member	1	-	-	-	-	-	A0A3B3ITT1	-	-	-	-	-	-	-	-	-	-	Eukaryota	Chordata	Mammalia	Carnivora	Canidae	Vulpes	Vulpes vulpes	-	-	-	-	-	-	-	-	-	-	-	-	-	-	-	-
6cf659e1-b451-4e68-a641-774f63d37093	member	1	-	-	-	-	-	A0A3B3ITT1	-	-	-	-	-	-	-	-	-	-	Eukaryota	Chordata	Mammalia	Carnivora	Felidae	Acinonyx	Acinonyx jubatus	-	-	-	-	-	-	-	-	-	-	-	-	-	-	-	-
6cf659e1-b451-4e68-a641-774f63d37093	member	1	-	-	-	-	-	A0A3B3ITT1	-	-	-	-	-	-	-	-	-	-	Eukaryota	Chordata	Mammalia	Carnivora	Felidae	Felis	Felis catus	-	-	-	-	-	-	-	-	-	-	-	-	-	-	-	-
6cf659e1-b451-4e68-a641-774f63d37093	member	1	-	-	-	-	-	A0A3B3ITT1	-	-	-	-	-	-	-	-	-	-	Eukaryota	Chordata	Mammalia	Carnivora	Felidae	Lynx	Lynx canadensis	-	-	-	-	-	-	-	-	-	-	-	-	-	-	-	-
6cf659e1-b451-4e68-a641-774f63d37093	member	1	-	-	-	-	-	A0A3B3ITT1	-	-	-	-	-	-	-	-	-	-	Eukaryota	Chordata	Mammalia	Carnivora	Felidae	Panthera	Panthera pardus	-	-	-	-	-	-	-	-	-	-	-	-	-	-	-	-
6cf659e1-b451-4e68-a641-774f63d37093	member	1	-	-	-	-	-	A0A3B3ITT1	-	-	-	-	-	-	-	-	-	-	Eukaryota	Chordata	Mammalia	Carnivora	Felidae	Puma	Puma concolor	-	-	-	-	-	-	-	-	-	-	-	-	-	-	-	-
6cf659e1-b451-4e68-a641-774f63d37093	member	1	-	-	-	-	-	A0A3B3ITT1	-	-	-	-	-	-	-	-	-	-	Eukaryota	Chordata	Mammalia	Carnivora	Mustelidae	Enhydra	Enhydra lutris	-	-	-	-	-	-	-	-	-	-	-	-	-	-	-	-
6cf659e1-b451-4e68-a641-774f63d37093	member	1	-	-	-	-	-	A0A3B3ITT1	-	-	-	-	-	-	-	-	-	-	Eukaryota	Chordata	Mammalia	Carnivora	Mustelidae	Gulo	Gulo gulo	-	-	-	-	-	-	-	-	-	-	-	-	-	-	-	-
6cf659e1-b451-4e68-a641-774f63d37093	member	1	-	-	-	-	-	A0A3B3ITT1	-	-	-	-	-	-	-	-	-	-	Eukaryota	Chordata	Mammalia	Carnivora	Mustelidae	Mustela	Mustela putorius	-	-	-	-	-	-	-	-	-	-	-	-	-	-	-	-
6cf659e1-b451-4e68-a641-774f63d37093	member	1	-	-	-	-	-	A0A3B3ITT1	-	-	-	-	-	-	-	-	-	-	Eukaryota	Chordata	Mammalia	Carnivora	Odobenidae	Odobenus	Odobenus rosmarus	-	-	-	-	-	-	-	-	-	-	-	-	-	-	-	-
6cf659e1-b451-4e68-a641-774f63d37093	member	1	-	-	-	-	-	A0A3B3ITT1	-	-	-	-	-	-	-	-	-	-	Eukaryota	Chordata	Mammalia	Carnivora	Otariidae	Callorhinus	Callorhinus ursinus	-	-	-	-	-	-	-	-	-	-	-	-	-	-	-	-
6cf659e1-b451-4e68-a641-774f63d37093	member	1	-	-	-	-	-	A0A3B3ITT1	-	-	-	-	-	-	-	-	-	-	Eukaryota	Chordata	Mammalia	Carnivora	Otariidae	Eumetopias	Eumetopias jubatus	-	-	-	-	-	-	-	-	-	-	-	-	-	-	-	-
6cf659e1-b451-4e68-a641-774f63d37093	member	1	-	-	-	-	-	A0A3B3ITT1	-	-	-	-	-	-	-	-	-	-	Eukaryota	Chordata	Mammalia	Carnivora	Otariidae	Zalophus	Zalophus californianus	-	-	-	-	-	-	-	-	-	-	-	-	-	-	-	-
6cf659e1-b451-4e68-a641-774f63d37093	member	1	-	-	-	-	-	A0A3B3ITT1	-	-	-	-	-	-	-	-	-	-	Eukaryota	Chordata	Mammalia	Carnivora	Phocidae	Leptonychotes	Leptonychotes weddellii	-	-	-	-	-	-	-	-	-	-	-	-	-	-	-	-
6cf659e1-b451-4e68-a641-774f63d37093	member	1	-	-	-	-	-	A0A3B3ITT1	-	-	-	-	-	-	-	-	-	-	Eukaryota	Chordata	Mammalia	Carnivora	Phocidae	Neomonachus	Neomonachus schauinslandi	-	-	-	-	-	-	-	-	-	-	-	-	-	-	-	-
6cf659e1-b451-4e68-a641-774f63d37093	member	1	-	-	-	-	-	A0A3B3ITT1	-	-	-	-	-	-	-	-	-	-	Eukaryota	Chordata	Mammalia	Carnivora	Ursidae	Ursus	Ursus arctos	-	-	-	-	-	-	-	-	-	-	-	-	-	-	-	-
6cf659e1-b451-4e68-a641-774f63d37093	member	1	-	-	-	-	-	A0A3B3ITT1	-	-	-	-	-	-	-	-	-	-	Eukaryota	Chordata	Mammalia	Chiroptera	Hipposideridae	Hipposideros	Hipposideros armiger	-	-	-	-	-	-	-	-	-	-	-	-	-	-	-	-
6cf659e1-b451-4e68-a641-774f63d37093	member	1	-	-	-	-	-	A0A3B3ITT1	-	-	-	-	-	-	-	-	-	-	Eukaryota	Chordata	Mammalia	Chiroptera	Phyllostomidae	Desmodus	Desmodus rotundus	-	-	-	-	-	-	-	-	-	-	-	-	-	-	-	-
6cf659e1-b451-4e68-a641-774f63d37093	member	1	-	-	-	-	-	A0A3B3ITT1	-	-	-	-	-	-	-	-	-	-	Eukaryota	Chordata	Mammalia	Eulipotyphla	Talpidae	Condylura	Condylura cristata	-	-	-	-	-	-	-	-	-	-	-	-	-	-	-	-
6cf659e1-b451-4e68-a641-774f63d37093	member	1	-	-	-	-	-	A0A3B3ITT1	-	-	-	-	-	-	-	-	-	-	Eukaryota	Chordata	Mammalia	Perissodactyla	Equidae	Equus	Equus asinus	-	-	-	-	-	-	-	-	-	-	-	-	-	-	-	-
6cf659e1-b451-4e68-a641-774f63d37093	member	1	-	-	-	-	-	A0A3B3ITT1	-	-	-	-	-	-	-	-	-	-	Eukaryota	Chordata	Mammalia	Perissodactyla	Equidae	Equus	Equus caballus	-	-	-	-	-	-	-	-	-	-	-	-	-	-	-	-
6cf659e1-b451-4e68-a641-774f63d37093	member	1	-	-	-	-	-	A0A3B3ITT1	-	-	-	-	-	-	-	-	-	-	Eukaryota	Chordata	Mammalia	Perissodactyla	Equidae	Equus	Equus przewalskii	-	-	-	-	-	-	-	-	-	-	-	-	-	-	-	-
6cf659e1-b451-4e68-a641-774f63d37093	member	1	-	-	-	-	-	A0A3B3ITT1	-	-	-	-	-	-	-	-	-	-	Eukaryota	Chordata	Mammalia	Perissodactyla	Rhinocerotidae	Ceratotherium	Ceratotherium simum	-	-	-	-	-	-	-	-	-	-	-	-	-	-	-	-
6cf659e1-b451-4e68-a641-774f63d37093	member	1	-	-	-	-	-	A0A3B3ITT1	-	-	-	-	-	-	-	-	-	-	Eukaryota	Chordata	Mammalia	Primates	Cebidae	Cebus	Cebus capucinus	-	-	-	-	-	-	-	-	-	-	-	-	-	-	-	-
6cf659e1-b451-4e68-a641-774f63d37093	member	1	-	-	-	-	-	A0A3B3ITT1	-	-	-	-	-	-	-	-	-	-	Eukaryota	Chordata	Mammalia	Primates	Cercopithecidae	Cercocebus	Cercocebus atys	-	-	-	-	-	-	-	-	-	-	-	-	-	-	-	-
6cf659e1-b451-4e68-a641-774f63d37093	member	1	-	-	-	-	-	A0A3B3ITT1	-	-	-	-	-	-	-	-	-	-	Eukaryota	Chordata	Mammalia	Primates	Cercopithecidae	Chlorocebus	Chlorocebus sabaeus	-	-	-	-	-	-	-	-	-	-	-	-	-	-	-	-
6cf659e1-b451-4e68-a641-774f63d37093	member	1	-	-	-	-	-	A0A3B3ITT1	-	-	-	-	-	-	-	-	-	-	Eukaryota	Chordata	Mammalia	Primates	Cercopithecidae	Colobus	Colobus angolensis	-	-	-	-	-	-	-	-	-	-	-	-	-	-	-	-
6cf659e1-b451-4e68-a641-774f63d37093	member	1	-	-	-	-	-	A0A3B3ITT1	-	-	-	-	-	-	-	-	-	-	Eukaryota	Chordata	Mammalia	Primates	Cercopithecidae	Macaca	Macaca fascicularis	-	-	-	-	-	-	-	-	-	-	-	-	-	-	-	-
6cf659e1-b451-4e68-a641-774f63d37093	member	1	-	-	-	-	-	A0A3B3ITT1	-	-	-	-	-	-	-	-	-	-	Eukaryota	Chordata	Mammalia	Primates	Cercopithecidae	Macaca	Macaca mulatta	-	-	-	-	-	-	-	-	-	-	-	-	-	-	-	-
6cf659e1-b451-4e68-a641-774f63d37093	member	1	-	-	-	-	-	A0A3B3ITT1	-	-	-	-	-	-	-	-	-	-	Eukaryota	Chordata	Mammalia	Primates	Cercopithecidae	Macaca	Macaca nemestrina	-	-	-	-	-	-	-	-	-	-	-	-	-	-	-	-
6cf659e1-b451-4e68-a641-774f63d37093	member	1	-	-	-	-	-	A0A3B3ITT1	-	-	-	-	-	-	-	-	-	-	Eukaryota	Chordata	Mammalia	Primates	Cercopithecidae	Piliocolobus	Piliocolobus tephrosceles	-	-	-	-	-	-	-	-	-	-	-	-	-	-	-	-
6cf659e1-b451-4e68-a641-774f63d37093	member	1	-	-	-	-	-	A0A3B3ITT1	-	-	-	-	-	-	-	-	-	-	Eukaryota	Chordata	Mammalia	Primates	Cercopithecidae	Rhinopithecus	Rhinopithecus roxellana	-	-	-	-	-	-	-	-	-	-	-	-	-	-	-	-
6cf659e1-b451-4e68-a641-774f63d37093	member	1	-	-	-	-	-	A0A3B3ITT1	-	-	-	-	-	-	-	-	-	-	Eukaryota	Chordata	Mammalia	Primates	Cercopithecidae	Theropithecus	Theropithecus gelada	-	-	-	-	-	-	-	-	-	-	-	-	-	-	-	-
6cf659e1-b451-4e68-a641-774f63d37093	member	1	-	-	-	-	-	A0A3B3ITT1	-	-	-	-	-	-	-	-	-	-	Eukaryota	Chordata	Mammalia	Primates	Hominidae	Homo	Homo sapiens	-	-	-	-	-	-	-	-	-	-	-	-	-	-	-	-
6cf659e1-b451-4e68-a641-774f63d37093	member	1	-	-	-	-	-	A0A3B3ITT1	-	-	-	-	-	-	-	-	-	-	Eukaryota	Chordata	Mammalia	Primates	Hominidae	Pan	Pan troglodytes	-	-	-	-	-	-	-	-	-	-	-	-	-	-	-	-
6cf659e1-b451-4e68-a641-774f63d37093	member	1	-	-	-	-	-	A0A3B3ITT1	-	-	-	-	-	-	-	-	-	-	Eukaryota	Chordata	Mammalia	Primates	Hominidae	Pongo	Pongo abelii	-	-	-	-	-	-	-	-	-	-	-	-	-	-	-	-
6cf659e1-b451-4e68-a641-774f63d37093	member	1	-	-	-	-	-	A0A3B3ITT1	-	-	-	-	-	-	-	-	-	-	Eukaryota	Chordata	Mammalia	Primates	Hylobatidae	Nomascus	Nomascus leucogenys	-	-	-	-	-	-	-	-	-	-	-	-	-	-	-	-
6cf659e1-b451-4e68-a641-774f63d37093	member	1	-	-	-	-	-	A0A3B3ITT1	-	-	-	-	-	-	-	-	-	-	Eukaryota	Chordata	Mammalia	Tubulidentata	Orycteropodidae	Orycteropus	Orycteropus afer	-	-	-	-	-	-	-	-	-	-	-	-	-	-	-	-
6cf659e1-b451-4e68-a641-774f63d37093	member	1	-	-	-	-	-	A0A3B3ITT1	-	-	-	-	-	-	-	-	-	-	unclassified	unclassified	unclassified	unclassified	unclassified	unclassified	synthetic construct	-	-	-	-	-	-	-	-	-	-	-	-	-	-	-	-
6cf659e1-b451-4e68-a641-774f63d37093	member	1	-	-	-	-	-	A0A494C016	metabolism	Energy production and conversion	0IU5D	Catalyzes a 2-step reaction, involving the ATP-dependent carboxylation of the covalently attached biotin in the first step and the transfer of the carboxyl group to pyruvate in the second (By similarity)	59463.ENSMLUP00000014973	CL0179	ATP-grasp	ATP-grasp superfamily	D-ala D-ala ligase C-terminus	PF07478	Eukaryota	Chordata	Mammalia	Primates	Hominidae	Homo	Homo sapiens	-	-	-	-	-	-	-	-	-	-	-	-	-	-	-	-
6cf659e1-b451-4e68-a641-774f63d37093	member	1	-	-	-	-	-	A0A494C016	-	-	-	-	-	-	-	-	-	-	unclassified	unclassified	unclassified	unclassified	unclassified	unclassified	Human ORFeome Gateway entry vector	-	-	-	-	-	-	-	-	-	-	-	-	-	-	-	-
6cf659e1-b451-4e68-a641-774f63d37093	member	1	-	-	-	-	-	A0A494C016	-	-	-	-	-	-	-	-	-	-	unclassified	unclassified	unclassified	unclassified	unclassified	unclassified	synthetic construct	-	-	-	-	-	-	-	-	-	-	-	-	-	-	-	-
6cf659e1-b451-4e68-a641-774f63d37093	member	1	-	-	-	-	-	A0A494C0Z5	cellular processes and signaling	Intracellular trafficking, secretion, and vesicular transport	12TF7	member RAS oncogene family	9593.ENSGGOP00000009029	CL0023	P-loop_NTPase	P-loop containing nucleoside triphosphate hydrolase superfamily	Signal recognition particle receptor beta subunit	PF09439	Eukaryota	Chordata	Mammalia	Primates	Hominidae	Homo	Homo sapiens	-	-	-	-	-	-	-	-	-	-	-	-	-	-	-	-
6cf659e1-b451-4e68-a641-774f63d37093	member	1	-	-	-	-	-	A5A3E0	cellular processes and signaling	Cytoskeleton	0S02W	POTE ankyrin domain family, member	9598.ENSPTRP00000034634	unclassified	unclassified	unclassified	CCDC144C protein coiled-coil region	PF14915	Eukaryota	Chordata	Mammalia	Primates	Hominidae	Homo	Homo sapiens	-	-	-	-	-	-	-	-	-	-	-	-	-	-	-	-
6cf659e1-b451-4e68-a641-774f63d37093	member	1	-	-	-	-	-	A6NC98	cellular processes and signaling	Cytoskeleton	0RTKR	coiled-coil domain containing 88B	9606.ENSP00000349238	unclassified	unclassified	unclassified	HOOK protein	PF05622	Eukaryota	Chordata	Mammalia	Primates	Hominidae	Homo	Homo sapiens	-	-	-	-	-	-	-	-	-	-	-	-	-	-	-	-
6cf659e1-b451-4e68-a641-774f63d37093	member	1	-	-	-	-	-	A6NCE7	cellular processes and signaling	Intracellular trafficking, secretion, and vesicular transport	11JAT	Microtubule-associated protein 1 light chain 3	9606.ENSP00000305059	CL0072	Ubiquitin	Ubiquitin superfamily	Ubiquitin-like autophagy protein Apg12	PF04110	Eukaryota	Chordata	Mammalia	Primates	Hominidae	Homo	Homo sapiens	-	-	-	-	-	-	-	-	-	-	-	-	-	-	-	-
6cf659e1-b451-4e68-a641-774f63d37093	member	1	-	-	-	-	-	A6NCE7	-	-	-	-	-	-	-	-	-	-	unclassified	unclassified	unclassified	unclassified	unclassified	unclassified	synthetic construct	-	-	-	-	-	-	-	-	-	-	-	-	-	-	-	-
6cf659e1-b451-4e68-a641-774f63d37093	member	1	-	-	-	-	-	A6NCN2	poorly characterized	Function unknown	0IH1H	keratin type II	9601.ENSPPYP00000005183	unclassified	unclassified	unclassified	Intermediate filament protein	PF00038	Eukaryota	Chordata	Mammalia	Primates	Hominidae	Homo	Homo sapiens	-	-	-	-	-	-	-	-	-	-	-	-	-	-	-	-
6cf659e1-b451-4e68-a641-774f63d37093	member	1	-	-	-	-	-	A6NL76	cellular processes and signaling	Cytoskeleton	KOG0676	Actins are highly conserved proteins that are involved in various types of cell motility and are ubiquitously expressed in all eukaryotic cells	4641.GSMUA_Achr10P29950_001	CL0108	Actin_ATPase	Actin-like ATPase Superfamily	Actin	PF00022	Eukaryota	Chordata	Mammalia	Primates	Hominidae	Pan	Pan troglodytes	-	-	-	-	-	-	-	-	-	-	-	-	-	-	-	-
6cf659e1-b451-4e68-a641-774f63d37093	member	1	-	-	-	-	-	A6NL76	-	-	-	-	-	-	-	-	-	-	Eukaryota	Chordata	Mammalia	Primates	Hominidae	Pongo	Pongo abelii	-	-	-	-	-	-	-	-	-	-	-	-	-	-	-	-
6cf659e1-b451-4e68-a641-774f63d37093	member	1	-	-	-	-	-	A6NNT2	poorly characterized	Function unknown	0RQ6J	Chromosome 16 open reading frame	9606.ENSP00000415027	unclassified	unclassified	unclassified	Domain of unknown function (DUF4795)	PF16043	Eukaryota	Chordata	Mammalia	Primates	Hominidae	Homo	Homo sapiens	-	-	-	-	-	-	-	-	-	-	-	-	-	-	-	-
6cf659e1-b451-4e68-a641-774f63d37093	member	1	-	-	-	-	-	A6XGL3	metabolism	Amino acid transport and metabolism	169UT	protease, serine, 1 (trypsin 1)	9606.ENSP00000308720	CL0124	Peptidase_PA	Peptidase clan PA	Trypsin	PF00089	Eukaryota	Chordata	Mammalia	Primates	Hominidae	Homo	Homo sapiens	-	-	-	-	-	-	-	-	-	-	-	-	-	-	-	-
6cf659e1-b451-4e68-a641-774f63d37093	member	1	-	-	-	-	-	A6XMV8	cellular processes and signaling	Posttranslational modification, protein turnover, chaperones	COG5640	protease	9606.ENSP00000459226	CL0124	Peptidase_PA	Peptidase clan PA	Trypsin	PF00089	Eukaryota	Chordata	Mammalia	Primates	Hominidae	Homo	Homo sapiens	-	-	-	-	-	-	-	-	-	-	-	-	-	-	-	-
6cf659e1-b451-4e68-a641-774f63d37093	member	1	-	-	-	-	-	A6XMV9	cellular processes and signaling	Posttranslational modification, protein turnover, chaperones	COG5640	protease	9606.ENSP00000459226	CL0124	Peptidase_PA	Peptidase clan PA	Trypsin	PF00089	Eukaryota	Chordata	Mammalia	Primates	Hominidae	Homo	Homo sapiens	-	-	-	-	-	-	-	-	-	-	-	-	-	-	-	-
6cf659e1-b451-4e68-a641-774f63d37093	member	1	-	-	-	-	-	A7E2Y1	cellular processes and signaling	Cytoskeleton	0DEEU	myosin, heavy chain	9785.ENSLAFP00000020490	CL0010	SH3	Src homology-3 domain	Myosin N-terminal SH3-like domain	PF02736	Eukaryota	Chordata	Mammalia	Primates	Hominidae	Homo	Homo sapiens	-	-	-	-	-	-	-	-	-	-	-	-	-	-	-	-
6cf659e1-b451-4e68-a641-774f63d37093	member	1	-	-	-	-	-	A7E2Y1	-	-	-	-	-	-	-	-	-	-	unclassified	unclassified	unclassified	unclassified	unclassified	unclassified	synthetic construct	-	-	-	-	-	-	-	-	-	-	-	-	-	-	-	-
6cf659e1-b451-4e68-a641-774f63d37093	member	1	-	-	-	-	-	A8MSP2	poorly characterized	Function unknown	0Z9H6	member RAS oncogene family	9913.ENSBTAP00000010645	CL0023	P-loop_NTPase	P-loop containing nucleoside triphosphate hydrolase superfamily	Gtr1/RagA G protein conserved region	PF04670	Eukaryota	Chordata	Mammalia	Primates	Hominidae	Homo	Homo sapiens	-	-	-	-	-	-	-	-	-	-	-	-	-	-	-	-
6cf659e1-b451-4e68-a641-774f63d37093	member	1	-	-	-	-	-	A8MT21	cellular processes and signaling	Cytoskeleton	09UC4	Keratin, type I cytoskeletal	9823.ENSSSCP00000018485	unclassified	unclassified	unclassified	Intermediate filament protein	PF00038	Eukaryota	Chordata	Mammalia	Primates	Hominidae	Pan	Pan troglodytes	-	-	-	-	-	-	-	-	-	-	-	-	-	-	-	-
6cf659e1-b451-4e68-a641-774f63d37093	member	1	-	-	-	-	-	A8MTC6	cellular processes and signaling	Intracellular trafficking, secretion, and vesicular transport	1AU0C	RAB37, member RAS oncogene family	9593.ENSGGOP00000026843	CL0023	P-loop_NTPase	P-loop containing nucleoside triphosphate hydrolase superfamily	Gtr1/RagA G protein conserved region	PF04670	Eukaryota	Chordata	Mammalia	Primates	Hominidae	Homo	Homo sapiens	-	-	-	-	-	-	-	-	-	-	-	-	-	-	-	-
6cf659e1-b451-4e68-a641-774f63d37093	member	1	-	-	-	-	-	A8MTC6	-	-	-	-	-	-	-	-	-	-	unclassified	unclassified	unclassified	unclassified	unclassified	unclassified	Human ORFeome Gateway entry vector	-	-	-	-	-	-	-	-	-	-	-	-	-	-	-	-
6cf659e1-b451-4e68-a641-774f63d37093	member	1	-	-	-	-	-	A8MTC6	-	-	-	-	-	-	-	-	-	-	unclassified	unclassified	unclassified	unclassified	unclassified	unclassified	synthetic construct	-	-	-	-	-	-	-	-	-	-	-	-	-	-	-	-
6cf659e1-b451-4e68-a641-774f63d37093	member	1	-	-	-	-	-	A8MZI4	cellular processes and signaling	Intracellular trafficking, secretion, and vesicular transport	1AU0C	RAB37, member RAS oncogene family	9606.ENSP00000376390	CL0023	P-loop_NTPase	P-loop containing nucleoside triphosphate hydrolase superfamily	ADP-ribosylation factor family	PF00025	Eukaryota	Chordata	Mammalia	Primates	Hominidae	Pan	Pan troglodytes	-	-	-	-	-	-	-	-	-	-	-	-	-	-	-	-
6cf659e1-b451-4e68-a641-774f63d37093	member	1	-	-	-	-	-	ANT3_HUMAN	cellular processes and signaling	Defense mechanisms	0RWKF	serpin peptidase inhibitor, clade C (antithrombin), member 1	9606.ENSP00000356671	unclassified	unclassified	unclassified	Serpin (serine protease inhibitor)	PF00079	Eukaryota	Chordata	Mammalia	Primates	Hominidae	Homo	Homo sapiens	-	-	-	-	-	-	-	-	-	-	-	-	-	-	-	-
6cf659e1-b451-4e68-a641-774f63d37093	member	1	-	-	-	-	-	ANT3_HUMAN	-	-	-	-	-	-	-	-	-	-	unclassified	unclassified	unclassified	unclassified	unclassified	unclassified	synthetic construct	-	-	-	-	-	-	-	-	-	-	-	-	-	-	-	-
6cf659e1-b451-4e68-a641-774f63d37093	member	1	-	-	-	-	-	ANT3_HUMAN	cellular processes and signaling	Defense mechanisms	0RWKF	serpin peptidase inhibitor, clade C (antithrombin), member 1	9606.ENSP00000356671	unclassified	unclassified	unclassified	Serpin (serine protease inhibitor)	PF00079	Eukaryota	Chordata	Mammalia	Primates	Hominidae	Homo	Homo sapiens	-	-	-	-	-	-	-	-	-	-	-	-	-	-	-	-
6cf659e1-b451-4e68-a641-774f63d37093	member	1	-	-	-	-	-	ANT3_HUMAN	-	-	-	-	-	-	-	-	-	-	unclassified	unclassified	unclassified	unclassified	unclassified	unclassified	synthetic construct	-	-	-	-	-	-	-	-	-	-	-	-	-	-	-	-
6cf659e1-b451-4e68-a641-774f63d37093	member	1	-	-	-	-	-	B1AN99	cellular processes and signaling	Posttranslational modification, protein turnover, chaperones	COG5640	protease	9544.ENSMMUP00000034657	CL0124	Peptidase_PA	Peptidase clan PA	Trypsin	PF00089	Eukaryota	Chordata	Mammalia	Primates	Hominidae	Homo	Homo sapiens	-	-	-	-	-	-	-	-	-	-	-	-	-	-	-	-
6cf659e1-b451-4e68-a641-774f63d37093	member	1	-	-	-	-	-	B1AN99	-	-	-	-	-	-	-	-	-	-	Eukaryota	Chordata	Mammalia	Primates	Hominidae	Pan	Pan paniscus	-	-	-	-	-	-	-	-	-	-	-	-	-	-	-	-
6cf659e1-b451-4e68-a641-774f63d37093	member	1	-	-	-	-	-	B1AQ55	metabolism	Amino acid transport and metabolism	13FPQ	chymotrypsin-like elastase family member	9606.ENSP00000290122	CL0124	Peptidase_PA	Peptidase clan PA	Trypsin	PF00089	Eukaryota	Chordata	Mammalia	Primates	Hominidae	Homo	Homo sapiens	-	-	-	-	-	-	-	-	-	-	-	-	-	-	-	-
6cf659e1-b451-4e68-a641-774f63d37093	member	1	-	-	-	-	-	B7Z3L0	cellular processes and signaling	Intracellular trafficking, secretion, and vesicular transport	1AU0C	RAB37, member RAS oncogene family	9593.ENSGGOP00000026843	CL0023	P-loop_NTPase	P-loop containing nucleoside triphosphate hydrolase superfamily	Gtr1/RagA G protein conserved region	PF04670	Eukaryota	Chordata	Mammalia	Primates	Hominidae	Homo	Homo sapiens	-	-	-	-	-	-	-	-	-	-	-	-	-	-	-	-
6cf659e1-b451-4e68-a641-774f63d37093	member	1	-	-	-	-	-	B8ZZJ2	cellular processes and signaling	Cytoskeleton	09TDS	Actins are highly conserved proteins that are involved in various types of cell motility and are ubiquitously expressed in all eukaryotic cells	9986.ENSOCUP00000003176	CL0108	Actin_ATPase	Actin-like ATPase Superfamily	Actin	PF00022	Eukaryota	Chordata	Mammalia	Primates	Hominidae	Pan	Pan troglodytes	-	-	-	-	-	-	-	-	-	-	-	-	-	-	-	-
6cf659e1-b451-4e68-a641-774f63d37093	member	1	-	-	-	-	-	B8ZZJ2	-	-	-	-	-	-	-	-	-	-	Eukaryota	Chordata	Mammalia	Primates	Hominidae	Pongo	Pongo abelii	-	-	-	-	-	-	-	-	-	-	-	-	-	-	-	-
6cf659e1-b451-4e68-a641-774f63d37093	member	1	-	-	-	-	-	C4AM86	poorly characterized	Function unknown	1CYR9	keratin 35	30608.ENSMICP00000011719	unclassified	unclassified	unclassified	Intermediate filament protein	PF00038	Eukaryota	Chordata	Mammalia	Primates	Hominidae	Homo	Homo sapiens	-	-	-	-	-	-	-	-	-	-	-	-	-	-	-	-
6cf659e1-b451-4e68-a641-774f63d37093	member	1	-	-	-	-	-	C4AM86	-	-	-	-	-	-	-	-	-	-	unclassified	unclassified	unclassified	unclassified	unclassified	unclassified	synthetic construct	-	-	-	-	-	-	-	-	-	-	-	-	-	-	-	-
6cf659e1-b451-4e68-a641-774f63d37093	member	1	-	-	-	-	-	C9J2I2	cellular processes and signaling	Signal transduction mechanisms	0DGFT	glutamate receptor, metabotropic	9478.ENSTSYP00000000387	CL0144	Periplas_BP	Periplasmic binding protein like	Receptor family ligand binding region	PF01094	Eukaryota	Chordata	Mammalia	Primates	Cercopithecidae	Colobus	Colobus angolensis	-	-	-	-	-	-	-	-	-	-	-	-	-	-	-	-
6cf659e1-b451-4e68-a641-774f63d37093	member	1	-	-	-	-	-	C9J2I2	-	-	-	-	-	-	-	-	-	-	Eukaryota	Chordata	Mammalia	Primates	Cercopithecidae	Macaca	Macaca mulatta	-	-	-	-	-	-	-	-	-	-	-	-	-	-	-	-
6cf659e1-b451-4e68-a641-774f63d37093	member	1	-	-	-	-	-	C9J2I2	-	-	-	-	-	-	-	-	-	-	Eukaryota	Chordata	Mammalia	Primates	Cercopithecidae	Mandrillus	Mandrillus leucophaeus	-	-	-	-	-	-	-	-	-	-	-	-	-	-	-	-
6cf659e1-b451-4e68-a641-774f63d37093	member	1	-	-	-	-	-	C9J2I2	-	-	-	-	-	-	-	-	-	-	Eukaryota	Chordata	Mammalia	Primates	Cercopithecidae	Rhinopithecus	Rhinopithecus roxellana	-	-	-	-	-	-	-	-	-	-	-	-	-	-	-	-
6cf659e1-b451-4e68-a641-774f63d37093	member	1	-	-	-	-	-	C9J2I2	-	-	-	-	-	-	-	-	-	-	Eukaryota	Chordata	Mammalia	Primates	Cercopithecidae	Theropithecus	Theropithecus gelada	-	-	-	-	-	-	-	-	-	-	-	-	-	-	-	-
6cf659e1-b451-4e68-a641-774f63d37093	member	1	-	-	-	-	-	C9J2I2	-	-	-	-	-	-	-	-	-	-	Eukaryota	Chordata	Mammalia	Primates	Hominidae	Homo	Homo sapiens	-	-	-	-	-	-	-	-	-	-	-	-	-	-	-	-
6cf659e1-b451-4e68-a641-774f63d37093	member	1	-	-	-	-	-	C9J2I2	-	-	-	-	-	-	-	-	-	-	Eukaryota	Chordata	Mammalia	Primates	Hominidae	Pan	Pan troglodytes	-	-	-	-	-	-	-	-	-	-	-	-	-	-	-	-
6cf659e1-b451-4e68-a641-774f63d37093	member	1	-	-	-	-	-	C9J2I2	-	-	-	-	-	-	-	-	-	-	Eukaryota	Chordata	Mammalia	Primates	Hominidae	Pongo	Pongo abelii	-	-	-	-	-	-	-	-	-	-	-	-	-	-	-	-
6cf659e1-b451-4e68-a641-774f63d37093	member	1	-	-	-	-	-	C9J7N5	cellular processes and signaling	Defense mechanisms	1CWMJ	serpin peptidase inhibitor, clade I (pancpin), member 2	9606.ENSP00000264677	unclassified	unclassified	unclassified	Serpin (serine protease inhibitor)	PF00079	Eukaryota	Chordata	Mammalia	Primates	Hominidae	Homo	Homo sapiens	-	-	-	-	-	-	-	-	-	-	-	-	-	-	-	-
6cf659e1-b451-4e68-a641-774f63d37093	member	1	-	-	-	-	-	C9J7N5	-	-	-	-	-	-	-	-	-	-	unclassified	unclassified	unclassified	unclassified	unclassified	unclassified	Human ORFeome Gateway entry vector	-	-	-	-	-	-	-	-	-	-	-	-	-	-	-	-
6cf659e1-b451-4e68-a641-774f63d37093	member	1	-	-	-	-	-	C9J7N5	-	-	-	-	-	-	-	-	-	-	unclassified	unclassified	unclassified	unclassified	unclassified	unclassified	synthetic construct	-	-	-	-	-	-	-	-	-	-	-	-	-	-	-	-
6cf659e1-b451-4e68-a641-774f63d37093	member	1	-	-	-	-	-	C9JB90	cellular processes and signaling	Intracellular trafficking, secretion, and vesicular transport	KOG0094	member RAS oncogene family	7897.ENSLACP00000015875	CL0023	P-loop_NTPase	P-loop containing nucleoside triphosphate hydrolase superfamily	Ras of Complex, Roc, domain of DAPkinase	PF08477	Eukaryota	Arthropoda	Arachnida	Araneae	Araneidae	Araneus	Araneus ventricosus	-	-	-	-	-	-	-	-	-	-	-	-	-	-	-	-
6cf659e1-b451-4e68-a641-774f63d37093	member	1	-	-	-	-	-	C9JB90	-	-	-	-	-	-	-	-	-	-	Eukaryota	Arthropoda	Arachnida	Araneae	Eresidae	Stegodyphus	Stegodyphus mimosarum	-	-	-	-	-	-	-	-	-	-	-	-	-	-	-	-
6cf659e1-b451-4e68-a641-774f63d37093	member	1	-	-	-	-	-	C9JB90	-	-	-	-	-	-	-	-	-	-	Eukaryota	Arthropoda	Arachnida	Araneae	Nephilidae	Trichonephila	Trichonephila clavipes	-	-	-	-	-	-	-	-	-	-	-	-	-	-	-	-
6cf659e1-b451-4e68-a641-774f63d37093	member	1	-	-	-	-	-	C9JB90	-	-	-	-	-	-	-	-	-	-	Eukaryota	Arthropoda	Arachnida	Araneae	Theridiidae	Parasteatoda	Parasteatoda tepidariorum	-	-	-	-	-	-	-	-	-	-	-	-	-	-	-	-
6cf659e1-b451-4e68-a641-774f63d37093	member	1	-	-	-	-	-	C9JB90	-	-	-	-	-	-	-	-	-	-	Eukaryota	Arthropoda	Arachnida	Ixodida	Ixodidae	Amblyomma	Amblyomma variegatum	-	-	-	-	-	-	-	-	-	-	-	-	-	-	-	-
6cf659e1-b451-4e68-a641-774f63d37093	member	1	-	-	-	-	-	C9JB90	-	-	-	-	-	-	-	-	-	-	Eukaryota	Arthropoda	Arachnida	Ixodida	Ixodidae	Ixodes	Ixodes scapularis	-	-	-	-	-	-	-	-	-	-	-	-	-	-	-	-
6cf659e1-b451-4e68-a641-774f63d37093	member	1	-	-	-	-	-	C9JB90	-	-	-	-	-	-	-	-	-	-	Eukaryota	Arthropoda	Arachnida	Mesostigmata	Laelapidae	Tropilaelaps	Tropilaelaps mercedesae	-	-	-	-	-	-	-	-	-	-	-	-	-	-	-	-
6cf659e1-b451-4e68-a641-774f63d37093	member	1	-	-	-	-	-	C9JB90	-	-	-	-	-	-	-	-	-	-	Eukaryota	Arthropoda	Arachnida	Mesostigmata	Phytoseiidae	Galendromus	Galendromus occidentalis	-	-	-	-	-	-	-	-	-	-	-	-	-	-	-	-
6cf659e1-b451-4e68-a641-774f63d37093	member	1	-	-	-	-	-	C9JB90	-	-	-	-	-	-	-	-	-	-	Eukaryota	Arthropoda	Arachnida	Mesostigmata	Varroidae	Varroa	Varroa destructor	-	-	-	-	-	-	-	-	-	-	-	-	-	-	-	-
6cf659e1-b451-4e68-a641-774f63d37093	member	1	-	-	-	-	-	C9JB90	-	-	-	-	-	-	-	-	-	-	Eukaryota	Arthropoda	Arachnida	Mesostigmata	Varroidae	Varroa	Varroa jacobsoni	-	-	-	-	-	-	-	-	-	-	-	-	-	-	-	-
6cf659e1-b451-4e68-a641-774f63d37093	member	1	-	-	-	-	-	C9JB90	-	-	-	-	-	-	-	-	-	-	Eukaryota	Arthropoda	Branchiopoda	Anostraca	Artemiidae	Artemia	Artemia franciscana	-	-	-	-	-	-	-	-	-	-	-	-	-	-	-	-
6cf659e1-b451-4e68-a641-774f63d37093	member	1	-	-	-	-	-	C9JB90	-	-	-	-	-	-	-	-	-	-	Eukaryota	Arthropoda	Branchiopoda	Diplostraca	Daphniidae	Daphnia	Daphnia magna	-	-	-	-	-	-	-	-	-	-	-	-	-	-	-	-
6cf659e1-b451-4e68-a641-774f63d37093	member	1	-	-	-	-	-	C9JB90	-	-	-	-	-	-	-	-	-	-	Eukaryota	Arthropoda	Branchiopoda	Diplostraca	Daphniidae	Daphnia	Daphnia pulex	-	-	-	-	-	-	-	-	-	-	-	-	-	-	-	-
6cf659e1-b451-4e68-a641-774f63d37093	member	1	-	-	-	-	-	C9JB90	-	-	-	-	-	-	-	-	-	-	Eukaryota	Arthropoda	Collembola	Entomobryomorpha	Entomobryidae	Orchesella	Orchesella cincta	-	-	-	-	-	-	-	-	-	-	-	-	-	-	-	-
6cf659e1-b451-4e68-a641-774f63d37093	member	1	-	-	-	-	-	C9JB90	-	-	-	-	-	-	-	-	-	-	Eukaryota	Arthropoda	Collembola	Entomobryomorpha	Isotomidae	Folsomia	Folsomia candida	-	-	-	-	-	-	-	-	-	-	-	-	-	-	-	-
6cf659e1-b451-4e68-a641-774f63d37093	member	1	-	-	-	-	-	C9JB90	-	-	-	-	-	-	-	-	-	-	Eukaryota	Arthropoda	Hexanauplia	Calanoida	Temoridae	Eurytemora	Eurytemora affinis	-	-	-	-	-	-	-	-	-	-	-	-	-	-	-	-
6cf659e1-b451-4e68-a641-774f63d37093	member	1	-	-	-	-	-	C9JB90	-	-	-	-	-	-	-	-	-	-	Eukaryota	Arthropoda	Hexanauplia	Harpacticoida	Harpacticidae	Tigriopus	Tigriopus californicus	-	-	-	-	-	-	-	-	-	-	-	-	-	-	-	-
6cf659e1-b451-4e68-a641-774f63d37093	member	1	-	-	-	-	-	C9JB90	-	-	-	-	-	-	-	-	-	-	Eukaryota	Arthropoda	Hexanauplia	Siphonostomatoida	Caligidae	Lepeophtheirus	Lepeophtheirus salmonis	-	-	-	-	-	-	-	-	-	-	-	-	-	-	-	-
6cf659e1-b451-4e68-a641-774f63d37093	member	1	-	-	-	-	-	C9JB90	-	-	-	-	-	-	-	-	-	-	Eukaryota	Arthropoda	Insecta	Blattodea	Ectobiidae	Blattella	Blattella germanica	-	-	-	-	-	-	-	-	-	-	-	-	-	-	-	-
6cf659e1-b451-4e68-a641-774f63d37093	member	1	-	-	-	-	-	C9JB90	-	-	-	-	-	-	-	-	-	-	Eukaryota	Arthropoda	Insecta	Blattodea	Kalotermitidae	Cryptotermes	Cryptotermes secundus	-	-	-	-	-	-	-	-	-	-	-	-	-	-	-	-
6cf659e1-b451-4e68-a641-774f63d37093	member	1	-	-	-	-	-	C9JB90	-	-	-	-	-	-	-	-	-	-	Eukaryota	Arthropoda	Insecta	Blattodea	Rhinotermitidae	Coptotermes	Coptotermes formosanus	-	-	-	-	-	-	-	-	-	-	-	-	-	-	-	-
6cf659e1-b451-4e68-a641-774f63d37093	member	1	-	-	-	-	-	C9JB90	-	-	-	-	-	-	-	-	-	-	Eukaryota	Arthropoda	Insecta	Blattodea	Termopsidae	Zootermopsis	Zootermopsis nevadensis	-	-	-	-	-	-	-	-	-	-	-	-	-	-	-	-
6cf659e1-b451-4e68-a641-774f63d37093	member	1	-	-	-	-	-	C9JB90	-	-	-	-	-	-	-	-	-	-	Eukaryota	Arthropoda	Insecta	Coleoptera	Buprestidae	Agrilus	Agrilus planipennis	-	-	-	-	-	-	-	-	-	-	-	-	-	-	-	-
6cf659e1-b451-4e68-a641-774f63d37093	member	1	-	-	-	-	-	C9JB90	-	-	-	-	-	-	-	-	-	-	Eukaryota	Arthropoda	Insecta	Coleoptera	Cerambycidae	Anoplophora	Anoplophora glabripennis	-	-	-	-	-	-	-	-	-	-	-	-	-	-	-	-
6cf659e1-b451-4e68-a641-774f63d37093	member	1	-	-	-	-	-	C9JB90	-	-	-	-	-	-	-	-	-	-	Eukaryota	Arthropoda	Insecta	Coleoptera	Chrysomelidae	Leptinotarsa	Leptinotarsa decemlineata	-	-	-	-	-	-	-	-	-	-	-	-	-	-	-	-
6cf659e1-b451-4e68-a641-774f63d37093	member	1	-	-	-	-	-	C9JB90	-	-	-	-	-	-	-	-	-	-	Eukaryota	Arthropoda	Insecta	Coleoptera	Curculionidae	Dendroctonus	Dendroctonus ponderosae	-	-	-	-	-	-	-	-	-	-	-	-	-	-	-	-
6cf659e1-b451-4e68-a641-774f63d37093	member	1	-	-	-	-	-	C9JB90	-	-	-	-	-	-	-	-	-	-	Eukaryota	Arthropoda	Insecta	Coleoptera	Curculionidae	Sitophilus	Sitophilus oryzae	-	-	-	-	-	-	-	-	-	-	-	-	-	-	-	-
6cf659e1-b451-4e68-a641-774f63d37093	member	1	-	-	-	-	-	C9JB90	-	-	-	-	-	-	-	-	-	-	Eukaryota	Arthropoda	Insecta	Coleoptera	Nitidulidae	Aethina	Aethina tumida	-	-	-	-	-	-	-	-	-	-	-	-	-	-	-	-
6cf659e1-b451-4e68-a641-774f63d37093	member	1	-	-	-	-	-	C9JB90	-	-	-	-	-	-	-	-	-	-	Eukaryota	Arthropoda	Insecta	Coleoptera	Scarabaeidae	Onthophagus	Onthophagus taurus	-	-	-	-	-	-	-	-	-	-	-	-	-	-	-	-
6cf659e1-b451-4e68-a641-774f63d37093	member	1	-	-	-	-	-	C9JB90	-	-	-	-	-	-	-	-	-	-	Eukaryota	Arthropoda	Insecta	Coleoptera	Scarabaeidae	Oryctes	Oryctes borbonicus	-	-	-	-	-	-	-	-	-	-	-	-	-	-	-	-
6cf659e1-b451-4e68-a641-774f63d37093	member	1	-	-	-	-	-	C9JB90	-	-	-	-	-	-	-	-	-	-	Eukaryota	Arthropoda	Insecta	Coleoptera	Silphidae	Nicrophorus	Nicrophorus vespilloides	-	-	-	-	-	-	-	-	-	-	-	-	-	-	-	-
6cf659e1-b451-4e68-a641-774f63d37093	member	1	-	-	-	-	-	C9JB90	-	-	-	-	-	-	-	-	-	-	Eukaryota	Arthropoda	Insecta	Coleoptera	Tenebrionidae	Asbolus	Asbolus verrucosus	-	-	-	-	-	-	-	-	-	-	-	-	-	-	-	-
6cf659e1-b451-4e68-a641-774f63d37093	member	1	-	-	-	-	-	C9JB90	-	-	-	-	-	-	-	-	-	-	Eukaryota	Arthropoda	Insecta	Coleoptera	Tenebrionidae	Tribolium	Tribolium castaneum	-	-	-	-	-	-	-	-	-	-	-	-	-	-	-	-
6cf659e1-b451-4e68-a641-774f63d37093	member	1	-	-	-	-	-	C9JB90	-	-	-	-	-	-	-	-	-	-	Eukaryota	Arthropoda	Insecta	Diptera	Calliphoridae	Lucilia	Lucilia cuprina	-	-	-	-	-	-	-	-	-	-	-	-	-	-	-	-
6cf659e1-b451-4e68-a641-774f63d37093	member	1	-	-	-	-	-	C9JB90	-	-	-	-	-	-	-	-	-	-	Eukaryota	Arthropoda	Insecta	Diptera	Chironomidae	Clunio	Clunio marinus	-	-	-	-	-	-	-	-	-	-	-	-	-	-	-	-
6cf659e1-b451-4e68-a641-774f63d37093	member	1	-	-	-	-	-	C9JB90	-	-	-	-	-	-	-	-	-	-	Eukaryota	Arthropoda	Insecta	Diptera	Culicidae	Aedes	Aedes aegypti	-	-	-	-	-	-	-	-	-	-	-	-	-	-	-	-
6cf659e1-b451-4e68-a641-774f63d37093	member	1	-	-	-	-	-	C9JB90	-	-	-	-	-	-	-	-	-	-	Eukaryota	Arthropoda	Insecta	Diptera	Culicidae	Aedes	Aedes albopictus	-	-	-	-	-	-	-	-	-	-	-	-	-	-	-	-
6cf659e1-b451-4e68-a641-774f63d37093	member	1	-	-	-	-	-	C9JB90	-	-	-	-	-	-	-	-	-	-	Eukaryota	Arthropoda	Insecta	Diptera	Culicidae	Anopheles	Anopheles gambiae	-	-	-	-	-	-	-	-	-	-	-	-	-	-	-	-
6cf659e1-b451-4e68-a641-774f63d37093	member	1	-	-	-	-	-	C9JB90	-	-	-	-	-	-	-	-	-	-	Eukaryota	Arthropoda	Insecta	Diptera	Culicidae	Anopheles	Anopheles sinensis	-	-	-	-	-	-	-	-	-	-	-	-	-	-	-	-
6cf659e1-b451-4e68-a641-774f63d37093	member	1	-	-	-	-	-	C9JB90	-	-	-	-	-	-	-	-	-	-	Eukaryota	Arthropoda	Insecta	Diptera	Drosophilidae	Drosophila	Drosophila ananassae	-	-	-	-	-	-	-	-	-	-	-	-	-	-	-	-
6cf659e1-b451-4e68-a641-774f63d37093	member	1	-	-	-	-	-	C9JB90	-	-	-	-	-	-	-	-	-	-	Eukaryota	Arthropoda	Insecta	Diptera	Drosophilidae	Drosophila	Drosophila arizonae	-	-	-	-	-	-	-	-	-	-	-	-	-	-	-	-
6cf659e1-b451-4e68-a641-774f63d37093	member	1	-	-	-	-	-	C9JB90	-	-	-	-	-	-	-	-	-	-	Eukaryota	Arthropoda	Insecta	Diptera	Drosophilidae	Drosophila	Drosophila biarmipes	-	-	-	-	-	-	-	-	-	-	-	-	-	-	-	-
6cf659e1-b451-4e68-a641-774f63d37093	member	1	-	-	-	-	-	C9JB90	-	-	-	-	-	-	-	-	-	-	Eukaryota	Arthropoda	Insecta	Diptera	Drosophilidae	Drosophila	Drosophila bipectinata	-	-	-	-	-	-	-	-	-	-	-	-	-	-	-	-
6cf659e1-b451-4e68-a641-774f63d37093	member	1	-	-	-	-	-	C9JB90	-	-	-	-	-	-	-	-	-	-	Eukaryota	Arthropoda	Insecta	Diptera	Drosophilidae	Drosophila	Drosophila busckii	-	-	-	-	-	-	-	-	-	-	-	-	-	-	-	-
6cf659e1-b451-4e68-a641-774f63d37093	member	1	-	-	-	-	-	C9JB90	-	-	-	-	-	-	-	-	-	-	Eukaryota	Arthropoda	Insecta	Diptera	Drosophilidae	Drosophila	Drosophila elegans	-	-	-	-	-	-	-	-	-	-	-	-	-	-	-	-
6cf659e1-b451-4e68-a641-774f63d37093	member	1	-	-	-	-	-	C9JB90	-	-	-	-	-	-	-	-	-	-	Eukaryota	Arthropoda	Insecta	Diptera	Drosophilidae	Drosophila	Drosophila erecta	-	-	-	-	-	-	-	-	-	-	-	-	-	-	-	-
6cf659e1-b451-4e68-a641-774f63d37093	member	1	-	-	-	-	-	C9JB90	-	-	-	-	-	-	-	-	-	-	Eukaryota	Arthropoda	Insecta	Diptera	Drosophilidae	Drosophila	Drosophila eugracilis	-	-	-	-	-	-	-	-	-	-	-	-	-	-	-	-
6cf659e1-b451-4e68-a641-774f63d37093	member	1	-	-	-	-	-	C9JB90	-	-	-	-	-	-	-	-	-	-	Eukaryota	Arthropoda	Insecta	Diptera	Drosophilidae	Drosophila	Drosophila ficusphila	-	-	-	-	-	-	-	-	-	-	-	-	-	-	-	-
6cf659e1-b451-4e68-a641-774f63d37093	member	1	-	-	-	-	-	C9JB90	-	-	-	-	-	-	-	-	-	-	Eukaryota	Arthropoda	Insecta	Diptera	Drosophilidae	Drosophila	Drosophila grimshawi	-	-	-	-	-	-	-	-	-	-	-	-	-	-	-	-
6cf659e1-b451-4e68-a641-774f63d37093	member	1	-	-	-	-	-	C9JB90	-	-	-	-	-	-	-	-	-	-	Eukaryota	Arthropoda	Insecta	Diptera	Drosophilidae	Drosophila	Drosophila guanche	-	-	-	-	-	-	-	-	-	-	-	-	-	-	-	-
6cf659e1-b451-4e68-a641-774f63d37093	member	1	-	-	-	-	-	C9JB90	-	-	-	-	-	-	-	-	-	-	Eukaryota	Arthropoda	Insecta	Diptera	Drosophilidae	Drosophila	Drosophila hydei	-	-	-	-	-	-	-	-	-	-	-	-	-	-	-	-
6cf659e1-b451-4e68-a641-774f63d37093	member	1	-	-	-	-	-	C9JB90	-	-	-	-	-	-	-	-	-	-	Eukaryota	Arthropoda	Insecta	Diptera	Drosophilidae	Drosophila	Drosophila kikkawai	-	-	-	-	-	-	-	-	-	-	-	-	-	-	-	-
6cf659e1-b451-4e68-a641-774f63d37093	member	1	-	-	-	-	-	C9JB90	-	-	-	-	-	-	-	-	-	-	Eukaryota	Arthropoda	Insecta	Diptera	Drosophilidae	Drosophila	Drosophila melanogaster	-	-	-	-	-	-	-	-	-	-	-	-	-	-	-	-
6cf659e1-b451-4e68-a641-774f63d37093	member	1	-	-	-	-	-	C9JB90	-	-	-	-	-	-	-	-	-	-	Eukaryota	Arthropoda	Insecta	Diptera	Drosophilidae	Drosophila	Drosophila miranda	-	-	-	-	-	-	-	-	-	-	-	-	-	-	-	-
6cf659e1-b451-4e68-a641-774f63d37093	member	1	-	-	-	-	-	C9JB90	-	-	-	-	-	-	-	-	-	-	Eukaryota	Arthropoda	Insecta	Diptera	Drosophilidae	Drosophila	Drosophila mojavensis	-	-	-	-	-	-	-	-	-	-	-	-	-	-	-	-
6cf659e1-b451-4e68-a641-774f63d37093	member	1	-	-	-	-	-	C9JB90	-	-	-	-	-	-	-	-	-	-	Eukaryota	Arthropoda	Insecta	Diptera	Drosophilidae	Drosophila	Drosophila navojoa	-	-	-	-	-	-	-	-	-	-	-	-	-	-	-	-
6cf659e1-b451-4e68-a641-774f63d37093	member	1	-	-	-	-	-	C9JB90	-	-	-	-	-	-	-	-	-	-	Eukaryota	Arthropoda	Insecta	Diptera	Drosophilidae	Drosophila	Drosophila novamexicana	-	-	-	-	-	-	-	-	-	-	-	-	-	-	-	-
6cf659e1-b451-4e68-a641-774f63d37093	member	1	-	-	-	-	-	C9JB90	-	-	-	-	-	-	-	-	-	-	Eukaryota	Arthropoda	Insecta	Diptera	Drosophilidae	Drosophila	Drosophila obscura	-	-	-	-	-	-	-	-	-	-	-	-	-	-	-	-
6cf659e1-b451-4e68-a641-774f63d37093	member	1	-	-	-	-	-	C9JB90	-	-	-	-	-	-	-	-	-	-	Eukaryota	Arthropoda	Insecta	Diptera	Drosophilidae	Drosophila	Drosophila persimilis	-	-	-	-	-	-	-	-	-	-	-	-	-	-	-	-
6cf659e1-b451-4e68-a641-774f63d37093	member	1	-	-	-	-	-	C9JB90	-	-	-	-	-	-	-	-	-	-	Eukaryota	Arthropoda	Insecta	Diptera	Drosophilidae	Drosophila	Drosophila pseudoobscura	-	-	-	-	-	-	-	-	-	-	-	-	-	-	-	-
6cf659e1-b451-4e68-a641-774f63d37093	member	1	-	-	-	-	-	C9JB90	-	-	-	-	-	-	-	-	-	-	Eukaryota	Arthropoda	Insecta	Diptera	Drosophilidae	Drosophila	Drosophila rhopaloa	-	-	-	-	-	-	-	-	-	-	-	-	-	-	-	-
6cf659e1-b451-4e68-a641-774f63d37093	member	1	-	-	-	-	-	C9JB90	-	-	-	-	-	-	-	-	-	-	Eukaryota	Arthropoda	Insecta	Diptera	Drosophilidae	Drosophila	Drosophila sechellia	-	-	-	-	-	-	-	-	-	-	-	-	-	-	-	-
6cf659e1-b451-4e68-a641-774f63d37093	member	1	-	-	-	-	-	C9JB90	-	-	-	-	-	-	-	-	-	-	Eukaryota	Arthropoda	Insecta	Diptera	Drosophilidae	Drosophila	Drosophila serrata	-	-	-	-	-	-	-	-	-	-	-	-	-	-	-	-
6cf659e1-b451-4e68-a641-774f63d37093	member	1	-	-	-	-	-	C9JB90	-	-	-	-	-	-	-	-	-	-	Eukaryota	Arthropoda	Insecta	Diptera	Drosophilidae	Drosophila	Drosophila simulans	-	-	-	-	-	-	-	-	-	-	-	-	-	-	-	-
6cf659e1-b451-4e68-a641-774f63d37093	member	1	-	-	-	-	-	C9JB90	-	-	-	-	-	-	-	-	-	-	Eukaryota	Arthropoda	Insecta	Diptera	Drosophilidae	Drosophila	Drosophila suzukii	-	-	-	-	-	-	-	-	-	-	-	-	-	-	-	-
6cf659e1-b451-4e68-a641-774f63d37093	member	1	-	-	-	-	-	C9JB90	-	-	-	-	-	-	-	-	-	-	Eukaryota	Arthropoda	Insecta	Diptera	Drosophilidae	Drosophila	Drosophila takahashii	-	-	-	-	-	-	-	-	-	-	-	-	-	-	-	-
6cf659e1-b451-4e68-a641-774f63d37093	member	1	-	-	-	-	-	C9JB90	-	-	-	-	-	-	-	-	-	-	Eukaryota	Arthropoda	Insecta	Diptera	Drosophilidae	Drosophila	Drosophila virilis	-	-	-	-	-	-	-	-	-	-	-	-	-	-	-	-
6cf659e1-b451-4e68-a641-774f63d37093	member	1	-	-	-	-	-	C9JB90	-	-	-	-	-	-	-	-	-	-	Eukaryota	Arthropoda	Insecta	Diptera	Drosophilidae	Drosophila	Drosophila willistoni	-	-	-	-	-	-	-	-	-	-	-	-	-	-	-	-
6cf659e1-b451-4e68-a641-774f63d37093	member	1	-	-	-	-	-	C9JB90	-	-	-	-	-	-	-	-	-	-	Eukaryota	Arthropoda	Insecta	Diptera	Drosophilidae	Drosophila	Drosophila yakuba	-	-	-	-	-	-	-	-	-	-	-	-	-	-	-	-
6cf659e1-b451-4e68-a641-774f63d37093	member	1	-	-	-	-	-	C9JB90	-	-	-	-	-	-	-	-	-	-	Eukaryota	Arthropoda	Insecta	Diptera	Drosophilidae	Scaptodrosophila	Scaptodrosophila lebanonensis	-	-	-	-	-	-	-	-	-	-	-	-	-	-	-	-
6cf659e1-b451-4e68-a641-774f63d37093	member	1	-	-	-	-	-	C9JB90	-	-	-	-	-	-	-	-	-	-	Eukaryota	Arthropoda	Insecta	Diptera	Muscidae	Musca	Musca domestica	-	-	-	-	-	-	-	-	-	-	-	-	-	-	-	-
6cf659e1-b451-4e68-a641-774f63d37093	member	1	-	-	-	-	-	C9JB90	-	-	-	-	-	-	-	-	-	-	Eukaryota	Arthropoda	Insecta	Diptera	Muscidae	Stomoxys	Stomoxys calcitrans	-	-	-	-	-	-	-	-	-	-	-	-	-	-	-	-
6cf659e1-b451-4e68-a641-774f63d37093	member	1	-	-	-	-	-	C9JB90	-	-	-	-	-	-	-	-	-	-	Eukaryota	Arthropoda	Insecta	Diptera	Sarcophagidae	Sarcophaga	Sarcophaga bullata	-	-	-	-	-	-	-	-	-	-	-	-	-	-	-	-
6cf659e1-b451-4e68-a641-774f63d37093	member	1	-	-	-	-	-	C9JB90	-	-	-	-	-	-	-	-	-	-	Eukaryota	Arthropoda	Insecta	Diptera	Tephritidae	Bactrocera	Bactrocera dorsalis	-	-	-	-	-	-	-	-	-	-	-	-	-	-	-	-
6cf659e1-b451-4e68-a641-774f63d37093	member	1	-	-	-	-	-	C9JB90	-	-	-	-	-	-	-	-	-	-	Eukaryota	Arthropoda	Insecta	Diptera	Tephritidae	Bactrocera	Bactrocera latifrons	-	-	-	-	-	-	-	-	-	-	-	-	-	-	-	-
6cf659e1-b451-4e68-a641-774f63d37093	member	1	-	-	-	-	-	C9JB90	-	-	-	-	-	-	-	-	-	-	Eukaryota	Arthropoda	Insecta	Diptera	Tephritidae	Bactrocera	Bactrocera oleae	-	-	-	-	-	-	-	-	-	-	-	-	-	-	-	-
6cf659e1-b451-4e68-a641-774f63d37093	member	1	-	-	-	-	-	C9JB90	-	-	-	-	-	-	-	-	-	-	Eukaryota	Arthropoda	Insecta	Diptera	Tephritidae	Ceratitis	Ceratitis capitata	-	-	-	-	-	-	-	-	-	-	-	-	-	-	-	-
6cf659e1-b451-4e68-a641-774f63d37093	member	1	-	-	-	-	-	C9JB90	-	-	-	-	-	-	-	-	-	-	Eukaryota	Arthropoda	Insecta	Diptera	Tephritidae	Rhagoletis	Rhagoletis zephyria	-	-	-	-	-	-	-	-	-	-	-	-	-	-	-	-
6cf659e1-b451-4e68-a641-774f63d37093	member	1	-	-	-	-	-	C9JB90	-	-	-	-	-	-	-	-	-	-	Eukaryota	Arthropoda	Insecta	Diptera	Tephritidae	Zeugodacus	Zeugodacus cucurbitae	-	-	-	-	-	-	-	-	-	-	-	-	-	-	-	-
6cf659e1-b451-4e68-a641-774f63d37093	member	1	-	-	-	-	-	C9JB90	-	-	-	-	-	-	-	-	-	-	Eukaryota	Arthropoda	Insecta	Hemiptera	Aleyrodidae	Bemisia	Bemisia tabaci	-	-	-	-	-	-	-	-	-	-	-	-	-	-	-	-
6cf659e1-b451-4e68-a641-774f63d37093	member	1	-	-	-	-	-	C9JB90	-	-	-	-	-	-	-	-	-	-	Eukaryota	Arthropoda	Insecta	Hemiptera	Aphididae	Acyrthosiphon	Acyrthosiphon pisum	-	-	-	-	-	-	-	-	-	-	-	-	-	-	-	-
6cf659e1-b451-4e68-a641-774f63d37093	member	1	-	-	-	-	-	C9JB90	-	-	-	-	-	-	-	-	-	-	Eukaryota	Arthropoda	Insecta	Hemiptera	Aphididae	Aphis	Aphis gossypii	-	-	-	-	-	-	-	-	-	-	-	-	-	-	-	-
6cf659e1-b451-4e68-a641-774f63d37093	member	1	-	-	-	-	-	C9JB90	-	-	-	-	-	-	-	-	-	-	Eukaryota	Arthropoda	Insecta	Hemiptera	Aphididae	Diuraphis	Diuraphis noxia	-	-	-	-	-	-	-	-	-	-	-	-	-	-	-	-
6cf659e1-b451-4e68-a641-774f63d37093	member	1	-	-	-	-	-	C9JB90	-	-	-	-	-	-	-	-	-	-	Eukaryota	Arthropoda	Insecta	Hemiptera	Aphididae	Melanaphis	Melanaphis sacchari	-	-	-	-	-	-	-	-	-	-	-	-	-	-	-	-
6cf659e1-b451-4e68-a641-774f63d37093	member	1	-	-	-	-	-	C9JB90	-	-	-	-	-	-	-	-	-	-	Eukaryota	Arthropoda	Insecta	Hemiptera	Aphididae	Myzus	Myzus persicae	-	-	-	-	-	-	-	-	-	-	-	-	-	-	-	-
6cf659e1-b451-4e68-a641-774f63d37093	member	1	-	-	-	-	-	C9JB90	-	-	-	-	-	-	-	-	-	-	Eukaryota	Arthropoda	Insecta	Hemiptera	Aphididae	Rhopalosiphum	Rhopalosiphum maidis	-	-	-	-	-	-	-	-	-	-	-	-	-	-	-	-
6cf659e1-b451-4e68-a641-774f63d37093	member	1	-	-	-	-	-	C9JB90	-	-	-	-	-	-	-	-	-	-	Eukaryota	Arthropoda	Insecta	Hemiptera	Aphididae	Sipha	Sipha flava	-	-	-	-	-	-	-	-	-	-	-	-	-	-	-	-
6cf659e1-b451-4e68-a641-774f63d37093	member	1	-	-	-	-	-	C9JB90	-	-	-	-	-	-	-	-	-	-	Eukaryota	Arthropoda	Insecta	Hemiptera	Cimicidae	Cimex	Cimex lectularius	-	-	-	-	-	-	-	-	-	-	-	-	-	-	-	-
6cf659e1-b451-4e68-a641-774f63d37093	member	1	-	-	-	-	-	C9JB90	-	-	-	-	-	-	-	-	-	-	Eukaryota	Arthropoda	Insecta	Hemiptera	Delphacidae	Laodelphax	Laodelphax striatellus	-	-	-	-	-	-	-	-	-	-	-	-	-	-	-	-
6cf659e1-b451-4e68-a641-774f63d37093	member	1	-	-	-	-	-	C9JB90	-	-	-	-	-	-	-	-	-	-	Eukaryota	Arthropoda	Insecta	Hemiptera	Delphacidae	Nilaparvata	Nilaparvata lugens	-	-	-	-	-	-	-	-	-	-	-	-	-	-	-	-
6cf659e1-b451-4e68-a641-774f63d37093	member	1	-	-	-	-	-	C9JB90	-	-	-	-	-	-	-	-	-	-	Eukaryota	Arthropoda	Insecta	Hemiptera	Liviidae	Diaphorina	Diaphorina citri	-	-	-	-	-	-	-	-	-	-	-	-	-	-	-	-
6cf659e1-b451-4e68-a641-774f63d37093	member	1	-	-	-	-	-	C9JB90	-	-	-	-	-	-	-	-	-	-	Eukaryota	Arthropoda	Insecta	Hemiptera	Pentatomidae	Halyomorpha	Halyomorpha halys	-	-	-	-	-	-	-	-	-	-	-	-	-	-	-	-
6cf659e1-b451-4e68-a641-774f63d37093	member	1	-	-	-	-	-	C9JB90	-	-	-	-	-	-	-	-	-	-	Eukaryota	Arthropoda	Insecta	Hymenoptera	Agaonidae	Ceratosolen	Ceratosolen solmsi	-	-	-	-	-	-	-	-	-	-	-	-	-	-	-	-
6cf659e1-b451-4e68-a641-774f63d37093	member	1	-	-	-	-	-	C9JB90	-	-	-	-	-	-	-	-	-	-	Eukaryota	Arthropoda	Insecta	Hymenoptera	Apidae	Apis	Apis cerana	-	-	-	-	-	-	-	-	-	-	-	-	-	-	-	-
6cf659e1-b451-4e68-a641-774f63d37093	member	1	-	-	-	-	-	C9JB90	-	-	-	-	-	-	-	-	-	-	Eukaryota	Arthropoda	Insecta	Hymenoptera	Apidae	Apis	Apis dorsata	-	-	-	-	-	-	-	-	-	-	-	-	-	-	-	-
6cf659e1-b451-4e68-a641-774f63d37093	member	1	-	-	-	-	-	C9JB90	-	-	-	-	-	-	-	-	-	-	Eukaryota	Arthropoda	Insecta	Hymenoptera	Apidae	Apis	Apis florea	-	-	-	-	-	-	-	-	-	-	-	-	-	-	-	-
6cf659e1-b451-4e68-a641-774f63d37093	member	1	-	-	-	-	-	C9JB90	-	-	-	-	-	-	-	-	-	-	Eukaryota	Arthropoda	Insecta	Hymenoptera	Apidae	Apis	Apis mellifera	-	-	-	-	-	-	-	-	-	-	-	-	-	-	-	-
6cf659e1-b451-4e68-a641-774f63d37093	member	1	-	-	-	-	-	C9JB90	-	-	-	-	-	-	-	-	-	-	Eukaryota	Arthropoda	Insecta	Hymenoptera	Apidae	Bombus	Bombus impatiens	-	-	-	-	-	-	-	-	-	-	-	-	-	-	-	-
6cf659e1-b451-4e68-a641-774f63d37093	member	1	-	-	-	-	-	C9JB90	-	-	-	-	-	-	-	-	-	-	Eukaryota	Arthropoda	Insecta	Hymenoptera	Apidae	Bombus	Bombus terrestris	-	-	-	-	-	-	-	-	-	-	-	-	-	-	-	-
6cf659e1-b451-4e68-a641-774f63d37093	member	1	-	-	-	-	-	C9JB90	-	-	-	-	-	-	-	-	-	-	Eukaryota	Arthropoda	Insecta	Hymenoptera	Apidae	Ceratina	Ceratina calcarata	-	-	-	-	-	-	-	-	-	-	-	-	-	-	-	-
6cf659e1-b451-4e68-a641-774f63d37093	member	1	-	-	-	-	-	C9JB90	-	-	-	-	-	-	-	-	-	-	Eukaryota	Arthropoda	Insecta	Hymenoptera	Apidae	Eufriesea	Eufriesea mexicana	-	-	-	-	-	-	-	-	-	-	-	-	-	-	-	-
6cf659e1-b451-4e68-a641-774f63d37093	member	1	-	-	-	-	-	C9JB90	-	-	-	-	-	-	-	-	-	-	Eukaryota	Arthropoda	Insecta	Hymenoptera	Apidae	Habropoda	Habropoda laboriosa	-	-	-	-	-	-	-	-	-	-	-	-	-	-	-	-
6cf659e1-b451-4e68-a641-774f63d37093	member	1	-	-	-	-	-	C9JB90	-	-	-	-	-	-	-	-	-	-	Eukaryota	Arthropoda	Insecta	Hymenoptera	Braconidae	Diachasma	Diachasma alloeum	-	-	-	-	-	-	-	-	-	-	-	-	-	-	-	-
6cf659e1-b451-4e68-a641-774f63d37093	member	1	-	-	-	-	-	C9JB90	-	-	-	-	-	-	-	-	-	-	Eukaryota	Arthropoda	Insecta	Hymenoptera	Braconidae	Fopius	Fopius arisanus	-	-	-	-	-	-	-	-	-	-	-	-	-	-	-	-
6cf659e1-b451-4e68-a641-774f63d37093	member	1	-	-	-	-	-	C9JB90	-	-	-	-	-	-	-	-	-	-	Eukaryota	Arthropoda	Insecta	Hymenoptera	Braconidae	Microplitis	Microplitis demolitor	-	-	-	-	-	-	-	-	-	-	-	-	-	-	-	-
6cf659e1-b451-4e68-a641-774f63d37093	member	1	-	-	-	-	-	C9JB90	-	-	-	-	-	-	-	-	-	-	Eukaryota	Arthropoda	Insecta	Hymenoptera	Cephidae	Cephus	Cephus cinctus	-	-	-	-	-	-	-	-	-	-	-	-	-	-	-	-
6cf659e1-b451-4e68-a641-774f63d37093	member	1	-	-	-	-	-	C9JB90	-	-	-	-	-	-	-	-	-	-	Eukaryota	Arthropoda	Insecta	Hymenoptera	Diprionidae	Neodiprion	Neodiprion lecontei	-	-	-	-	-	-	-	-	-	-	-	-	-	-	-	-
6cf659e1-b451-4e68-a641-774f63d37093	member	1	-	-	-	-	-	C9JB90	-	-	-	-	-	-	-	-	-	-	Eukaryota	Arthropoda	Insecta	Hymenoptera	Encyrtidae	Copidosoma	Copidosoma floridanum	-	-	-	-	-	-	-	-	-	-	-	-	-	-	-	-
6cf659e1-b451-4e68-a641-774f63d37093	member	1	-	-	-	-	-	C9JB90	-	-	-	-	-	-	-	-	-	-	Eukaryota	Arthropoda	Insecta	Hymenoptera	Formicidae	Acromyrmex	Acromyrmex echinatior	-	-	-	-	-	-	-	-	-	-	-	-	-	-	-	-
6cf659e1-b451-4e68-a641-774f63d37093	member	1	-	-	-	-	-	C9JB90	-	-	-	-	-	-	-	-	-	-	Eukaryota	Arthropoda	Insecta	Hymenoptera	Formicidae	Atta	Atta cephalotes	-	-	-	-	-	-	-	-	-	-	-	-	-	-	-	-
6cf659e1-b451-4e68-a641-774f63d37093	member	1	-	-	-	-	-	C9JB90	-	-	-	-	-	-	-	-	-	-	Eukaryota	Arthropoda	Insecta	Hymenoptera	Formicidae	Camponotus	Camponotus floridanus	-	-	-	-	-	-	-	-	-	-	-	-	-	-	-	-
6cf659e1-b451-4e68-a641-774f63d37093	member	1	-	-	-	-	-	C9JB90	-	-	-	-	-	-	-	-	-	-	Eukaryota	Arthropoda	Insecta	Hymenoptera	Formicidae	Cyphomyrmex	Cyphomyrmex costatus	-	-	-	-	-	-	-	-	-	-	-	-	-	-	-	-
6cf659e1-b451-4e68-a641-774f63d37093	member	1	-	-	-	-	-	C9JB90	-	-	-	-	-	-	-	-	-	-	Eukaryota	Arthropoda	Insecta	Hymenoptera	Formicidae	Dinoponera	Dinoponera quadriceps	-	-	-	-	-	-	-	-	-	-	-	-	-	-	-	-
6cf659e1-b451-4e68-a641-774f63d37093	member	1	-	-	-	-	-	C9JB90	-	-	-	-	-	-	-	-	-	-	Eukaryota	Arthropoda	Insecta	Hymenoptera	Formicidae	Formica	Formica exsecta	-	-	-	-	-	-	-	-	-	-	-	-	-	-	-	-
6cf659e1-b451-4e68-a641-774f63d37093	member	1	-	-	-	-	-	C9JB90	-	-	-	-	-	-	-	-	-	-	Eukaryota	Arthropoda	Insecta	Hymenoptera	Formicidae	Harpegnathos	Harpegnathos saltator	-	-	-	-	-	-	-	-	-	-	-	-	-	-	-	-
6cf659e1-b451-4e68-a641-774f63d37093	member	1	-	-	-	-	-	C9JB90	-	-	-	-	-	-	-	-	-	-	Eukaryota	Arthropoda	Insecta	Hymenoptera	Formicidae	Linepithema	Linepithema humile	-	-	-	-	-	-	-	-	-	-	-	-	-	-	-	-
6cf659e1-b451-4e68-a641-774f63d37093	member	1	-	-	-	-	-	C9JB90	-	-	-	-	-	-	-	-	-	-	Eukaryota	Arthropoda	Insecta	Hymenoptera	Formicidae	Monomorium	Monomorium pharaonis	-	-	-	-	-	-	-	-	-	-	-	-	-	-	-	-
6cf659e1-b451-4e68-a641-774f63d37093	member	1	-	-	-	-	-	C9JB90	-	-	-	-	-	-	-	-	-	-	Eukaryota	Arthropoda	Insecta	Hymenoptera	Formicidae	Nylanderia	Nylanderia fulva	-	-	-	-	-	-	-	-	-	-	-	-	-	-	-	-
6cf659e1-b451-4e68-a641-774f63d37093	member	1	-	-	-	-	-	C9JB90	-	-	-	-	-	-	-	-	-	-	Eukaryota	Arthropoda	Insecta	Hymenoptera	Formicidae	Ooceraea	Ooceraea biroi	-	-	-	-	-	-	-	-	-	-	-	-	-	-	-	-
6cf659e1-b451-4e68-a641-774f63d37093	member	1	-	-	-	-	-	C9JB90	-	-	-	-	-	-	-	-	-	-	Eukaryota	Arthropoda	Insecta	Hymenoptera	Formicidae	Pogonomyrmex	Pogonomyrmex barbatus	-	-	-	-	-	-	-	-	-	-	-	-	-	-	-	-
6cf659e1-b451-4e68-a641-774f63d37093	member	1	-	-	-	-	-	C9JB90	-	-	-	-	-	-	-	-	-	-	Eukaryota	Arthropoda	Insecta	Hymenoptera	Formicidae	Pseudomyrmex	Pseudomyrmex gracilis	-	-	-	-	-	-	-	-	-	-	-	-	-	-	-	-
6cf659e1-b451-4e68-a641-774f63d37093	member	1	-	-	-	-	-	C9JB90	-	-	-	-	-	-	-	-	-	-	Eukaryota	Arthropoda	Insecta	Hymenoptera	Formicidae	Solenopsis	Solenopsis invicta	-	-	-	-	-	-	-	-	-	-	-	-	-	-	-	-
6cf659e1-b451-4e68-a641-774f63d37093	member	1	-	-	-	-	-	C9JB90	-	-	-	-	-	-	-	-	-	-	Eukaryota	Arthropoda	Insecta	Hymenoptera	Formicidae	Temnothorax	Temnothorax curvispinosus	-	-	-	-	-	-	-	-	-	-	-	-	-	-	-	-
6cf659e1-b451-4e68-a641-774f63d37093	member	1	-	-	-	-	-	C9JB90	-	-	-	-	-	-	-	-	-	-	Eukaryota	Arthropoda	Insecta	Hymenoptera	Formicidae	Temnothorax	Temnothorax longispinosus	-	-	-	-	-	-	-	-	-	-	-	-	-	-	-	-
6cf659e1-b451-4e68-a641-774f63d37093	member	1	-	-	-	-	-	C9JB90	-	-	-	-	-	-	-	-	-	-	Eukaryota	Arthropoda	Insecta	Hymenoptera	Formicidae	Trachymyrmex	Trachymyrmex cornetzi	-	-	-	-	-	-	-	-	-	-	-	-	-	-	-	-
6cf659e1-b451-4e68-a641-774f63d37093	member	1	-	-	-	-	-	C9JB90	-	-	-	-	-	-	-	-	-	-	Eukaryota	Arthropoda	Insecta	Hymenoptera	Formicidae	Trachymyrmex	Trachymyrmex septentrionalis	-	-	-	-	-	-	-	-	-	-	-	-	-	-	-	-
6cf659e1-b451-4e68-a641-774f63d37093	member	1	-	-	-	-	-	C9JB90	-	-	-	-	-	-	-	-	-	-	Eukaryota	Arthropoda	Insecta	Hymenoptera	Formicidae	Trachymyrmex	Trachymyrmex zeteki	-	-	-	-	-	-	-	-	-	-	-	-	-	-	-	-
6cf659e1-b451-4e68-a641-774f63d37093	member	1	-	-	-	-	-	C9JB90	-	-	-	-	-	-	-	-	-	-	Eukaryota	Arthropoda	Insecta	Hymenoptera	Formicidae	Vollenhovia	Vollenhovia emeryi	-	-	-	-	-	-	-	-	-	-	-	-	-	-	-	-
6cf659e1-b451-4e68-a641-774f63d37093	member	1	-	-	-	-	-	C9JB90	-	-	-	-	-	-	-	-	-	-	Eukaryota	Arthropoda	Insecta	Hymenoptera	Formicidae	Wasmannia	Wasmannia auropunctata	-	-	-	-	-	-	-	-	-	-	-	-	-	-	-	-
6cf659e1-b451-4e68-a641-774f63d37093	member	1	-	-	-	-	-	C9JB90	-	-	-	-	-	-	-	-	-	-	Eukaryota	Arthropoda	Insecta	Hymenoptera	Halictidae	Dufourea	Dufourea novaeangliae	-	-	-	-	-	-	-	-	-	-	-	-	-	-	-	-
6cf659e1-b451-4e68-a641-774f63d37093	member	1	-	-	-	-	-	C9JB90	-	-	-	-	-	-	-	-	-	-	Eukaryota	Arthropoda	Insecta	Hymenoptera	Megachilidae	Megachile	Megachile rotundata	-	-	-	-	-	-	-	-	-	-	-	-	-	-	-	-
6cf659e1-b451-4e68-a641-774f63d37093	member	1	-	-	-	-	-	C9JB90	-	-	-	-	-	-	-	-	-	-	Eukaryota	Arthropoda	Insecta	Hymenoptera	Megachilidae	Osmia	Osmia bicornis	-	-	-	-	-	-	-	-	-	-	-	-	-	-	-	-
6cf659e1-b451-4e68-a641-774f63d37093	member	1	-	-	-	-	-	C9JB90	-	-	-	-	-	-	-	-	-	-	Eukaryota	Arthropoda	Insecta	Hymenoptera	Orussidae	Orussus	Orussus abietinus	-	-	-	-	-	-	-	-	-	-	-	-	-	-	-	-
6cf659e1-b451-4e68-a641-774f63d37093	member	1	-	-	-	-	-	C9JB90	-	-	-	-	-	-	-	-	-	-	Eukaryota	Arthropoda	Insecta	Hymenoptera	Pteromalidae	Nasonia	Nasonia vitripennis	-	-	-	-	-	-	-	-	-	-	-	-	-	-	-	-
6cf659e1-b451-4e68-a641-774f63d37093	member	1	-	-	-	-	-	C9JB90	-	-	-	-	-	-	-	-	-	-	Eukaryota	Arthropoda	Insecta	Hymenoptera	Tenthredinidae	Athalia	Athalia rosae	-	-	-	-	-	-	-	-	-	-	-	-	-	-	-	-
6cf659e1-b451-4e68-a641-774f63d37093	member	1	-	-	-	-	-	C9JB90	-	-	-	-	-	-	-	-	-	-	Eukaryota	Arthropoda	Insecta	Hymenoptera	Trichogrammatidae	Trichogramma	Trichogramma pretiosum	-	-	-	-	-	-	-	-	-	-	-	-	-	-	-	-
6cf659e1-b451-4e68-a641-774f63d37093	member	1	-	-	-	-	-	C9JB90	-	-	-	-	-	-	-	-	-	-	Eukaryota	Arthropoda	Insecta	Hymenoptera	Vespidae	Polistes	Polistes canadensis	-	-	-	-	-	-	-	-	-	-	-	-	-	-	-	-
6cf659e1-b451-4e68-a641-774f63d37093	member	1	-	-	-	-	-	C9JB90	-	-	-	-	-	-	-	-	-	-	Eukaryota	Arthropoda	Insecta	Hymenoptera	Vespidae	Polistes	Polistes dominula	-	-	-	-	-	-	-	-	-	-	-	-	-	-	-	-
6cf659e1-b451-4e68-a641-774f63d37093	member	1	-	-	-	-	-	C9JB90	-	-	-	-	-	-	-	-	-	-	Eukaryota	Arthropoda	Insecta	Lepidoptera	Bombycidae	Bombyx	Bombyx mandarina	-	-	-	-	-	-	-	-	-	-	-	-	-	-	-	-
6cf659e1-b451-4e68-a641-774f63d37093	member	1	-	-	-	-	-	C9JB90	-	-	-	-	-	-	-	-	-	-	Eukaryota	Arthropoda	Insecta	Lepidoptera	Bombycidae	Bombyx	Bombyx mori	-	-	-	-	-	-	-	-	-	-	-	-	-	-	-	-
6cf659e1-b451-4e68-a641-774f63d37093	member	1	-	-	-	-	-	C9JB90	-	-	-	-	-	-	-	-	-	-	Eukaryota	Arthropoda	Insecta	Lepidoptera	Crambidae	Chilo	Chilo suppressalis	-	-	-	-	-	-	-	-	-	-	-	-	-	-	-	-
6cf659e1-b451-4e68-a641-774f63d37093	member	1	-	-	-	-	-	C9JB90	-	-	-	-	-	-	-	-	-	-	Eukaryota	Arthropoda	Insecta	Lepidoptera	Crambidae	Ostrinia	Ostrinia furnacalis	-	-	-	-	-	-	-	-	-	-	-	-	-	-	-	-
6cf659e1-b451-4e68-a641-774f63d37093	member	1	-	-	-	-	-	C9JB90	-	-	-	-	-	-	-	-	-	-	Eukaryota	Arthropoda	Insecta	Lepidoptera	Noctuidae	Helicoverpa	Helicoverpa armigera	-	-	-	-	-	-	-	-	-	-	-	-	-	-	-	-
6cf659e1-b451-4e68-a641-774f63d37093	member	1	-	-	-	-	-	C9JB90	-	-	-	-	-	-	-	-	-	-	Eukaryota	Arthropoda	Insecta	Lepidoptera	Noctuidae	Heliothis	Heliothis virescens	-	-	-	-	-	-	-	-	-	-	-	-	-	-	-	-
6cf659e1-b451-4e68-a641-774f63d37093	member	1	-	-	-	-	-	C9JB90	-	-	-	-	-	-	-	-	-	-	Eukaryota	Arthropoda	Insecta	Lepidoptera	Noctuidae	Spodoptera	Spodoptera litura	-	-	-	-	-	-	-	-	-	-	-	-	-	-	-	-
6cf659e1-b451-4e68-a641-774f63d37093	member	1	-	-	-	-	-	C9JB90	-	-	-	-	-	-	-	-	-	-	Eukaryota	Arthropoda	Insecta	Lepidoptera	Noctuidae	Trichoplusia	Trichoplusia ni	-	-	-	-	-	-	-	-	-	-	-	-	-	-	-	-
6cf659e1-b451-4e68-a641-774f63d37093	member	1	-	-	-	-	-	C9JB90	-	-	-	-	-	-	-	-	-	-	Eukaryota	Arthropoda	Insecta	Lepidoptera	Nymphalidae	Bicyclus	Bicyclus anynana	-	-	-	-	-	-	-	-	-	-	-	-	-	-	-	-
6cf659e1-b451-4e68-a641-774f63d37093	member	1	-	-	-	-	-	C9JB90	-	-	-	-	-	-	-	-	-	-	Eukaryota	Arthropoda	Insecta	Lepidoptera	Nymphalidae	Danaus	Danaus plexippus	-	-	-	-	-	-	-	-	-	-	-	-	-	-	-	-
6cf659e1-b451-4e68-a641-774f63d37093	member	1	-	-	-	-	-	C9JB90	-	-	-	-	-	-	-	-	-	-	Eukaryota	Arthropoda	Insecta	Lepidoptera	Nymphalidae	Vanessa	Vanessa tameamea	-	-	-	-	-	-	-	-	-	-	-	-	-	-	-	-
6cf659e1-b451-4e68-a641-774f63d37093	member	1	-	-	-	-	-	C9JB90	-	-	-	-	-	-	-	-	-	-	Eukaryota	Arthropoda	Insecta	Lepidoptera	Papilionidae	Papilio	Papilio machaon	-	-	-	-	-	-	-	-	-	-	-	-	-	-	-	-
6cf659e1-b451-4e68-a641-774f63d37093	member	1	-	-	-	-	-	C9JB90	-	-	-	-	-	-	-	-	-	-	Eukaryota	Arthropoda	Insecta	Lepidoptera	Papilionidae	Papilio	Papilio polytes	-	-	-	-	-	-	-	-	-	-	-	-	-	-	-	-
6cf659e1-b451-4e68-a641-774f63d37093	member	1	-	-	-	-	-	C9JB90	-	-	-	-	-	-	-	-	-	-	Eukaryota	Arthropoda	Insecta	Lepidoptera	Papilionidae	Papilio	Papilio xuthus	-	-	-	-	-	-	-	-	-	-	-	-	-	-	-	-
6cf659e1-b451-4e68-a641-774f63d37093	member	1	-	-	-	-	-	C9JB90	-	-	-	-	-	-	-	-	-	-	Eukaryota	Arthropoda	Insecta	Lepidoptera	Pieridae	Leptidea	Leptidea sinapis	-	-	-	-	-	-	-	-	-	-	-	-	-	-	-	-
6cf659e1-b451-4e68-a641-774f63d37093	member	1	-	-	-	-	-	C9JB90	-	-	-	-	-	-	-	-	-	-	Eukaryota	Arthropoda	Insecta	Lepidoptera	Pieridae	Pieris	Pieris rapae	-	-	-	-	-	-	-	-	-	-	-	-	-	-	-	-
6cf659e1-b451-4e68-a641-774f63d37093	member	1	-	-	-	-	-	C9JB90	-	-	-	-	-	-	-	-	-	-	Eukaryota	Arthropoda	Insecta	Lepidoptera	Plutellidae	Plutella	Plutella xylostella	-	-	-	-	-	-	-	-	-	-	-	-	-	-	-	-
6cf659e1-b451-4e68-a641-774f63d37093	member	1	-	-	-	-	-	C9JB90	-	-	-	-	-	-	-	-	-	-	Eukaryota	Arthropoda	Insecta	Lepidoptera	Psychidae	Eumeta	Eumeta japonica	-	-	-	-	-	-	-	-	-	-	-	-	-	-	-	-
6cf659e1-b451-4e68-a641-774f63d37093	member	1	-	-	-	-	-	C9JB90	-	-	-	-	-	-	-	-	-	-	Eukaryota	Arthropoda	Insecta	Lepidoptera	Pyralidae	Amyelois	Amyelois transitella	-	-	-	-	-	-	-	-	-	-	-	-	-	-	-	-
6cf659e1-b451-4e68-a641-774f63d37093	member	1	-	-	-	-	-	C9JB90	-	-	-	-	-	-	-	-	-	-	Eukaryota	Arthropoda	Insecta	Lepidoptera	Pyralidae	Galleria	Galleria mellonella	-	-	-	-	-	-	-	-	-	-	-	-	-	-	-	-
6cf659e1-b451-4e68-a641-774f63d37093	member	1	-	-	-	-	-	C9JB90	-	-	-	-	-	-	-	-	-	-	Eukaryota	Arthropoda	Insecta	Lepidoptera	Sphingidae	Manduca	Manduca sexta	-	-	-	-	-	-	-	-	-	-	-	-	-	-	-	-
6cf659e1-b451-4e68-a641-774f63d37093	member	1	-	-	-	-	-	C9JB90	-	-	-	-	-	-	-	-	-	-	Eukaryota	Arthropoda	Insecta	Phthiraptera	Pediculidae	Pediculus	Pediculus humanus	-	-	-	-	-	-	-	-	-	-	-	-	-	-	-	-
6cf659e1-b451-4e68-a641-774f63d37093	member	1	-	-	-	-	-	C9JB90	-	-	-	-	-	-	-	-	-	-	Eukaryota	Arthropoda	Insecta	Siphonaptera	Pulicidae	Ctenocephalides	Ctenocephalides felis	-	-	-	-	-	-	-	-	-	-	-	-	-	-	-	-
6cf659e1-b451-4e68-a641-774f63d37093	member	1	-	-	-	-	-	C9JB90	-	-	-	-	-	-	-	-	-	-	Eukaryota	Arthropoda	Insecta	Thysanoptera	Thripidae	Frankliniella	Frankliniella occidentalis	-	-	-	-	-	-	-	-	-	-	-	-	-	-	-	-
6cf659e1-b451-4e68-a641-774f63d37093	member	1	-	-	-	-	-	C9JB90	-	-	-	-	-	-	-	-	-	-	Eukaryota	Arthropoda	Malacostraca	Amphipoda	Hyalellidae	Hyalella	Hyalella azteca	-	-	-	-	-	-	-	-	-	-	-	-	-	-	-	-
6cf659e1-b451-4e68-a641-774f63d37093	member	1	-	-	-	-	-	C9JB90	-	-	-	-	-	-	-	-	-	-	Eukaryota	Arthropoda	Malacostraca	Decapoda	Palaemonidae	Macrobrachium	Macrobrachium rosenbergii	-	-	-	-	-	-	-	-	-	-	-	-	-	-	-	-
6cf659e1-b451-4e68-a641-774f63d37093	member	1	-	-	-	-	-	C9JB90	-	-	-	-	-	-	-	-	-	-	Eukaryota	Arthropoda	Malacostraca	Decapoda	Penaeidae	Penaeus	Penaeus chinensis	-	-	-	-	-	-	-	-	-	-	-	-	-	-	-	-
6cf659e1-b451-4e68-a641-774f63d37093	member	1	-	-	-	-	-	C9JB90	-	-	-	-	-	-	-	-	-	-	Eukaryota	Arthropoda	Malacostraca	Decapoda	Penaeidae	Penaeus	Penaeus japonicus	-	-	-	-	-	-	-	-	-	-	-	-	-	-	-	-
6cf659e1-b451-4e68-a641-774f63d37093	member	1	-	-	-	-	-	C9JB90	-	-	-	-	-	-	-	-	-	-	Eukaryota	Arthropoda	Malacostraca	Decapoda	Penaeidae	Penaeus	Penaeus vannamei	-	-	-	-	-	-	-	-	-	-	-	-	-	-	-	-
6cf659e1-b451-4e68-a641-774f63d37093	member	1	-	-	-	-	-	C9JB90	-	-	-	-	-	-	-	-	-	-	Eukaryota	Arthropoda	Merostomata	Xiphosura	Limulidae	Limulus	Limulus polyphemus	-	-	-	-	-	-	-	-	-	-	-	-	-	-	-	-
6cf659e1-b451-4e68-a641-774f63d37093	member	1	-	-	-	-	-	C9JB90	-	-	-	-	-	-	-	-	-	-	Eukaryota	Ascomycota	Dothideomycetes	Botryosphaeriales	Botryosphaeriaceae	Diplodia	Diplodia corticola	-	-	-	-	-	-	-	-	-	-	-	-	-	-	-	-
6cf659e1-b451-4e68-a641-774f63d37093	member	1	-	-	-	-	-	C9JB90	-	-	-	-	-	-	-	-	-	-	Eukaryota	Ascomycota	Dothideomycetes	Botryosphaeriales	Botryosphaeriaceae	Diplodia	Diplodia seriata	-	-	-	-	-	-	-	-	-	-	-	-	-	-	-	-
6cf659e1-b451-4e68-a641-774f63d37093	member	1	-	-	-	-	-	C9JB90	-	-	-	-	-	-	-	-	-	-	Eukaryota	Ascomycota	Dothideomycetes	Botryosphaeriales	Botryosphaeriaceae	Neofusicoccum	Neofusicoccum parvum	-	-	-	-	-	-	-	-	-	-	-	-	-	-	-	-
6cf659e1-b451-4e68-a641-774f63d37093	member	1	-	-	-	-	-	C9JB90	-	-	-	-	-	-	-	-	-	-	Eukaryota	Ascomycota	Dothideomycetes	Dothideales	Saccotheciaceae	Aureobasidium	Aureobasidium melanogenum	-	-	-	-	-	-	-	-	-	-	-	-	-	-	-	-
6cf659e1-b451-4e68-a641-774f63d37093	member	1	-	-	-	-	-	C9JB90	-	-	-	-	-	-	-	-	-	-	Eukaryota	Ascomycota	Dothideomycetes	Dothideales	Saccotheciaceae	Aureobasidium	Aureobasidium namibiae	-	-	-	-	-	-	-	-	-	-	-	-	-	-	-	-
6cf659e1-b451-4e68-a641-774f63d37093	member	1	-	-	-	-	-	C9JB90	-	-	-	-	-	-	-	-	-	-	Eukaryota	Ascomycota	Dothideomycetes	Dothideales	Saccotheciaceae	Aureobasidium	Aureobasidium pullulans	-	-	-	-	-	-	-	-	-	-	-	-	-	-	-	-
6cf659e1-b451-4e68-a641-774f63d37093	member	1	-	-	-	-	-	C9JB90	-	-	-	-	-	-	-	-	-	-	Eukaryota	Ascomycota	Dothideomycetes	Dothideales	Saccotheciaceae	Aureobasidium	Aureobasidium subglaciale	-	-	-	-	-	-	-	-	-	-	-	-	-	-	-	-
6cf659e1-b451-4e68-a641-774f63d37093	member	1	-	-	-	-	-	C9JB90	-	-	-	-	-	-	-	-	-	-	Eukaryota	Ascomycota	Dothideomycetes	Myriangiales	Elsinoaceae	Elsinoe	Elsinoe australis	-	-	-	-	-	-	-	-	-	-	-	-	-	-	-	-
6cf659e1-b451-4e68-a641-774f63d37093	member	1	-	-	-	-	-	C9JB90	-	-	-	-	-	-	-	-	-	-	Eukaryota	Ascomycota	Dothideomycetes	Myriangiales	Elsinoaceae	Sphaceloma	Sphaceloma murrayae	-	-	-	-	-	-	-	-	-	-	-	-	-	-	-	-
6cf659e1-b451-4e68-a641-774f63d37093	member	1	-	-	-	-	-	C9JB90	-	-	-	-	-	-	-	-	-	-	Eukaryota	Ascomycota	Dothideomycetes	Mytilinidiales	Argynnaceae	Lepidopterella	Lepidopterella palustris	-	-	-	-	-	-	-	-	-	-	-	-	-	-	-	-
6cf659e1-b451-4e68-a641-774f63d37093	member	1	-	-	-	-	-	C9JB90	-	-	-	-	-	-	-	-	-	-	Eukaryota	Ascomycota	Dothideomycetes	Pleosporales	Corynesporascaceae	Corynespora	Corynespora cassiicola	-	-	-	-	-	-	-	-	-	-	-	-	-	-	-	-
6cf659e1-b451-4e68-a641-774f63d37093	member	1	-	-	-	-	-	C9JB90	-	-	-	-	-	-	-	-	-	-	Eukaryota	Ascomycota	Dothideomycetes	Pleosporales	Didymellaceae	Epicoccum	Epicoccum nigrum	-	-	-	-	-	-	-	-	-	-	-	-	-	-	-	-
6cf659e1-b451-4e68-a641-774f63d37093	member	1	-	-	-	-	-	C9JB90	-	-	-	-	-	-	-	-	-	-	Eukaryota	Ascomycota	Dothideomycetes	Pleosporales	Didymosphaeriaceae	Paraphaeosphaeria	Paraphaeosphaeria sporulosa	-	-	-	-	-	-	-	-	-	-	-	-	-	-	-	-
6cf659e1-b451-4e68-a641-774f63d37093	member	1	-	-	-	-	-	C9JB90	-	-	-	-	-	-	-	-	-	-	Eukaryota	Ascomycota	Dothideomycetes	Pleosporales	Leptosphaeriaceae	Leptosphaeria	Leptosphaeria maculans	-	-	-	-	-	-	-	-	-	-	-	-	-	-	-	-
6cf659e1-b451-4e68-a641-774f63d37093	member	1	-	-	-	-	-	C9JB90	-	-	-	-	-	-	-	-	-	-	Eukaryota	Ascomycota	Dothideomycetes	Pleosporales	Lindgomycetaceae	Clohesyomyces	Clohesyomyces aquaticus	-	-	-	-	-	-	-	-	-	-	-	-	-	-	-	-
6cf659e1-b451-4e68-a641-774f63d37093	member	1	-	-	-	-	-	C9JB90	-	-	-	-	-	-	-	-	-	-	Eukaryota	Ascomycota	Dothideomycetes	Pleosporales	Massarinaceae	Stagonospora	Stagonospora sp. SRC1lsM3a	-	-	-	-	-	-	-	-	-	-	-	-	-	-	-	-
6cf659e1-b451-4e68-a641-774f63d37093	member	1	-	-	-	-	-	C9JB90	-	-	-	-	-	-	-	-	-	-	Eukaryota	Ascomycota	Dothideomycetes	Pleosporales	Phaeosphaeriaceae	Parastagonospora	Parastagonospora nodorum	-	-	-	-	-	-	-	-	-	-	-	-	-	-	-	-
6cf659e1-b451-4e68-a641-774f63d37093	member	1	-	-	-	-	-	C9JB90	-	-	-	-	-	-	-	-	-	-	Eukaryota	Ascomycota	Dothideomycetes	Pleosporales	Pleosporaceae	Alternaria	Alternaria alternata	-	-	-	-	-	-	-	-	-	-	-	-	-	-	-	-
6cf659e1-b451-4e68-a641-774f63d37093	member	1	-	-	-	-	-	C9JB90	-	-	-	-	-	-	-	-	-	-	Eukaryota	Ascomycota	Dothideomycetes	Pleosporales	Pleosporaceae	Alternaria	Alternaria arborescens	-	-	-	-	-	-	-	-	-	-	-	-	-	-	-	-
6cf659e1-b451-4e68-a641-774f63d37093	member	1	-	-	-	-	-	C9JB90	-	-	-	-	-	-	-	-	-	-	Eukaryota	Ascomycota	Dothideomycetes	Pleosporales	Pleosporaceae	Alternaria	Alternaria gaisen	-	-	-	-	-	-	-	-	-	-	-	-	-	-	-	-
6cf659e1-b451-4e68-a641-774f63d37093	member	1	-	-	-	-	-	C9JB90	-	-	-	-	-	-	-	-	-	-	Eukaryota	Ascomycota	Dothideomycetes	Pleosporales	Pleosporaceae	Alternaria	Alternaria sp. MG1	-	-	-	-	-	-	-	-	-	-	-	-	-	-	-	-
6cf659e1-b451-4e68-a641-774f63d37093	member	1	-	-	-	-	-	C9JB90	-	-	-	-	-	-	-	-	-	-	Eukaryota	Ascomycota	Dothideomycetes	Pleosporales	Pleosporaceae	Alternaria	Alternaria tenuissima	-	-	-	-	-	-	-	-	-	-	-	-	-	-	-	-
6cf659e1-b451-4e68-a641-774f63d37093	member	1	-	-	-	-	-	C9JB90	-	-	-	-	-	-	-	-	-	-	Eukaryota	Ascomycota	Dothideomycetes	Pleosporales	Pleosporaceae	Bipolaris	Bipolaris maydis	-	-	-	-	-	-	-	-	-	-	-	-	-	-	-	-
6cf659e1-b451-4e68-a641-774f63d37093	member	1	-	-	-	-	-	C9JB90	-	-	-	-	-	-	-	-	-	-	Eukaryota	Ascomycota	Dothideomycetes	Pleosporales	Pleosporaceae	Bipolaris	Bipolaris oryzae	-	-	-	-	-	-	-	-	-	-	-	-	-	-	-	-
6cf659e1-b451-4e68-a641-774f63d37093	member	1	-	-	-	-	-	C9JB90	-	-	-	-	-	-	-	-	-	-	Eukaryota	Ascomycota	Dothideomycetes	Pleosporales	Pleosporaceae	Bipolaris	Bipolaris sorokiniana	-	-	-	-	-	-	-	-	-	-	-	-	-	-	-	-
6cf659e1-b451-4e68-a641-774f63d37093	member	1	-	-	-	-	-	C9JB90	-	-	-	-	-	-	-	-	-	-	Eukaryota	Ascomycota	Dothideomycetes	Pleosporales	Pleosporaceae	Bipolaris	Bipolaris victoriae	-	-	-	-	-	-	-	-	-	-	-	-	-	-	-	-
6cf659e1-b451-4e68-a641-774f63d37093	member	1	-	-	-	-	-	C9JB90	-	-	-	-	-	-	-	-	-	-	Eukaryota	Ascomycota	Dothideomycetes	Pleosporales	Pleosporaceae	Bipolaris	Bipolaris zeicola	-	-	-	-	-	-	-	-	-	-	-	-	-	-	-	-
6cf659e1-b451-4e68-a641-774f63d37093	member	1	-	-	-	-	-	C9JB90	-	-	-	-	-	-	-	-	-	-	Eukaryota	Ascomycota	Dothideomycetes	Pleosporales	Pleosporaceae	Exserohilum	Exserohilum turcicum	-	-	-	-	-	-	-	-	-	-	-	-	-	-	-	-
6cf659e1-b451-4e68-a641-774f63d37093	member	1	-	-	-	-	-	C9JB90	-	-	-	-	-	-	-	-	-	-	Eukaryota	Ascomycota	Dothideomycetes	Pleosporales	Pleosporaceae	Pyrenophora	Pyrenophora teres	-	-	-	-	-	-	-	-	-	-	-	-	-	-	-	-
6cf659e1-b451-4e68-a641-774f63d37093	member	1	-	-	-	-	-	C9JB90	-	-	-	-	-	-	-	-	-	-	Eukaryota	Ascomycota	Dothideomycetes	Pleosporales	Pleosporaceae	Pyrenophora	Pyrenophora tritici-repentis	-	-	-	-	-	-	-	-	-	-	-	-	-	-	-	-
6cf659e1-b451-4e68-a641-774f63d37093	member	1	-	-	-	-	-	C9JB90	-	-	-	-	-	-	-	-	-	-	Eukaryota	Ascomycota	Dothideomycetes	Pleosporales	Pleosporaceae	Stemphylium	Stemphylium lycopersici	-	-	-	-	-	-	-	-	-	-	-	-	-	-	-	-
6cf659e1-b451-4e68-a641-774f63d37093	member	1	-	-	-	-	-	C9JB90	-	-	-	-	-	-	-	-	-	-	Eukaryota	Ascomycota	Dothideomycetes	unclassified	Gloniaceae	Cenococcum	Cenococcum geophilum	-	-	-	-	-	-	-	-	-	-	-	-	-	-	-	-
6cf659e1-b451-4e68-a641-774f63d37093	member	1	-	-	-	-	-	C9JB90	-	-	-	-	-	-	-	-	-	-	Eukaryota	Ascomycota	Dothideomycetes	unclassified	Gloniaceae	Glonium	Glonium stellatum	-	-	-	-	-	-	-	-	-	-	-	-	-	-	-	-
6cf659e1-b451-4e68-a641-774f63d37093	member	1	-	-	-	-	-	C9JB90	-	-	-	-	-	-	-	-	-	-	Eukaryota	Ascomycota	Dothideomycetes	unclassified	unclassified	Coniosporium	Coniosporium apollinis	-	-	-	-	-	-	-	-	-	-	-	-	-	-	-	-
6cf659e1-b451-4e68-a641-774f63d37093	member	1	-	-	-	-	-	C9JB90	-	-	-	-	-	-	-	-	-	-	Eukaryota	Ascomycota	Eurotiomycetes	Eurotiales	Aspergillaceae	Aspergillus	Aspergillus aculeatinus	-	-	-	-	-	-	-	-	-	-	-	-	-	-	-	-
6cf659e1-b451-4e68-a641-774f63d37093	member	1	-	-	-	-	-	C9JB90	-	-	-	-	-	-	-	-	-	-	Eukaryota	Ascomycota	Eurotiomycetes	Eurotiales	Aspergillaceae	Aspergillus	Aspergillus aculeatus	-	-	-	-	-	-	-	-	-	-	-	-	-	-	-	-
6cf659e1-b451-4e68-a641-774f63d37093	member	1	-	-	-	-	-	C9JB90	-	-	-	-	-	-	-	-	-	-	Eukaryota	Ascomycota	Eurotiomycetes	Eurotiales	Aspergillaceae	Aspergillus	Aspergillus arachidicola	-	-	-	-	-	-	-	-	-	-	-	-	-	-	-	-
6cf659e1-b451-4e68-a641-774f63d37093	member	1	-	-	-	-	-	C9JB90	-	-	-	-	-	-	-	-	-	-	Eukaryota	Ascomycota	Eurotiomycetes	Eurotiales	Aspergillaceae	Aspergillus	Aspergillus awamori	-	-	-	-	-	-	-	-	-	-	-	-	-	-	-	-
6cf659e1-b451-4e68-a641-774f63d37093	member	1	-	-	-	-	-	C9JB90	-	-	-	-	-	-	-	-	-	-	Eukaryota	Ascomycota	Eurotiomycetes	Eurotiales	Aspergillaceae	Aspergillus	Aspergillus bombycis	-	-	-	-	-	-	-	-	-	-	-	-	-	-	-	-
6cf659e1-b451-4e68-a641-774f63d37093	member	1	-	-	-	-	-	C9JB90	-	-	-	-	-	-	-	-	-	-	Eukaryota	Ascomycota	Eurotiomycetes	Eurotiales	Aspergillaceae	Aspergillus	Aspergillus brunneoviolaceus	-	-	-	-	-	-	-	-	-	-	-	-	-	-	-	-
6cf659e1-b451-4e68-a641-774f63d37093	member	1	-	-	-	-	-	C9JB90	-	-	-	-	-	-	-	-	-	-	Eukaryota	Ascomycota	Eurotiomycetes	Eurotiales	Aspergillaceae	Aspergillus	Aspergillus calidoustus	-	-	-	-	-	-	-	-	-	-	-	-	-	-	-	-
6cf659e1-b451-4e68-a641-774f63d37093	member	1	-	-	-	-	-	C9JB90	-	-	-	-	-	-	-	-	-	-	Eukaryota	Ascomycota	Eurotiomycetes	Eurotiales	Aspergillaceae	Aspergillus	Aspergillus campestris	-	-	-	-	-	-	-	-	-	-	-	-	-	-	-	-
6cf659e1-b451-4e68-a641-774f63d37093	member	1	-	-	-	-	-	C9JB90	-	-	-	-	-	-	-	-	-	-	Eukaryota	Ascomycota	Eurotiomycetes	Eurotiales	Aspergillaceae	Aspergillus	Aspergillus candidus	-	-	-	-	-	-	-	-	-	-	-	-	-	-	-	-
6cf659e1-b451-4e68-a641-774f63d37093	member	1	-	-	-	-	-	C9JB90	-	-	-	-	-	-	-	-	-	-	Eukaryota	Ascomycota	Eurotiomycetes	Eurotiales	Aspergillaceae	Aspergillus	Aspergillus carbonarius	-	-	-	-	-	-	-	-	-	-	-	-	-	-	-	-
6cf659e1-b451-4e68-a641-774f63d37093	member	1	-	-	-	-	-	C9JB90	-	-	-	-	-	-	-	-	-	-	Eukaryota	Ascomycota	Eurotiomycetes	Eurotiales	Aspergillaceae	Aspergillus	Aspergillus costaricaensis	-	-	-	-	-	-	-	-	-	-	-	-	-	-	-	-
6cf659e1-b451-4e68-a641-774f63d37093	member	1	-	-	-	-	-	C9JB90	-	-	-	-	-	-	-	-	-	-	Eukaryota	Ascomycota	Eurotiomycetes	Eurotiales	Aspergillaceae	Aspergillus	Aspergillus cristatus	-	-	-	-	-	-	-	-	-	-	-	-	-	-	-	-
6cf659e1-b451-4e68-a641-774f63d37093	member	1	-	-	-	-	-	C9JB90	-	-	-	-	-	-	-	-	-	-	Eukaryota	Ascomycota	Eurotiomycetes	Eurotiales	Aspergillaceae	Aspergillus	Aspergillus ellipticus	-	-	-	-	-	-	-	-	-	-	-	-	-	-	-	-
6cf659e1-b451-4e68-a641-774f63d37093	member	1	-	-	-	-	-	C9JB90	-	-	-	-	-	-	-	-	-	-	Eukaryota	Ascomycota	Eurotiomycetes	Eurotiales	Aspergillaceae	Aspergillus	Aspergillus eucalypticola	-	-	-	-	-	-	-	-	-	-	-	-	-	-	-	-
[truncated: 300,404 more rows]
[truncated: 40 more columns]
