# Supplementary material for: Critical Assessment of MetaProteome Investigation (CAMPI): a multi-laboratory comparison of established workflows
Source: Nat Commun. 2021 Dec 15;12:7305. doi: 10.1038/s41467-021-27542-8 (PMC8674281; doi:10.1038/s41467-021-27542-8)
Supplement: Supplementary file 15 — Supplementary Dataset 12 [file 41467_2021_27542_MOESM15_ESM.txt]

uuid	level	#pg	members_count	min_seqlen	max_seqlen	min_rel_pairw_ident	max_rel_pairw_ident	members_identifier	task_0::Func_EGGNOG::main role	task_0::Func_EGGNOG::sub role	task_0::Func_EGGNOG::og	task_0::Func_EGGNOG::descr	task_0::Func_EGGNOG::prot	task_1::Func_PFAMS::clan	task_1::Func_PFAMS::clan symbol	task_1::Func_PFAMS::clan descr	task_1::Func_PFAMS::pfam descr	task_1::Func_PFAMS::pfam	task_2::Taxonomic_Annotation_Task_1::superkingdom	task_2::Taxonomic_Annotation_Task_1::phylum	task_2::Taxonomic_Annotation_Task_1::class	task_2::Taxonomic_Annotation_Task_1::order	task_2::Taxonomic_Annotation_Task_1::family	task_2::Taxonomic_Annotation_Task_1::genus	task_2::Taxonomic_Annotation_Task_1::species	raw_quant::MPA_DB2_SIHUMIx_01::MPA_DB2_SIHUMIx_01	raw_quant_sd::MPA_DB2_SIHUMIx_01::MPA_DB2_SIHUMIx_01	quant::MPA_DB2_SIHUMIx_01::MPA_DB2_SIHUMIx_01	quant_sd::MPA_DB2_SIHUMIx_01::MPA_DB2_SIHUMIx_01	raw_quant::MPA_DB2_SIHUMIx_02::MPA_DB2_SIHUMIx_02	raw_quant_sd::MPA_DB2_SIHUMIx_02::MPA_DB2_SIHUMIx_02	quant::MPA_DB2_SIHUMIx_02::MPA_DB2_SIHUMIx_02	quant_sd::MPA_DB2_SIHUMIx_02::MPA_DB2_SIHUMIx_02	raw_quant::MPA_DB2_SIHUMIx_03 (REPEAT)::MPA_DB2_SIHUMIx_03 (REPEAT)	raw_quant_sd::MPA_DB2_SIHUMIx_03 (REPEAT)::MPA_DB2_SIHUMIx_03 (REPEAT)	quant::MPA_DB2_SIHUMIx_03 (REPEAT)::MPA_DB2_SIHUMIx_03 (REPEAT)	quant_sd::MPA_DB2_SIHUMIx_03 (REPEAT)::MPA_DB2_SIHUMIx_03 (REPEAT)	raw_quant::MPA_DB2_SIHUMIx_09::MPA_DB2_SIHUMIx_09	raw_quant_sd::MPA_DB2_SIHUMIx_09::MPA_DB2_SIHUMIx_09	quant::MPA_DB2_SIHUMIx_09::MPA_DB2_SIHUMIx_09	quant_sd::MPA_DB2_SIHUMIx_09::MPA_DB2_SIHUMIx_09	raw_quant::MPA_DB2_SIHUMIx_10::MPA_DB2_SIHUMIx_10	raw_quant_sd::MPA_DB2_SIHUMIx_10::MPA_DB2_SIHUMIx_10	quant::MPA_DB2_SIHUMIx_10::MPA_DB2_SIHUMIx_10	quant_sd::MPA_DB2_SIHUMIx_10::MPA_DB2_SIHUMIx_10	raw_quant::MPA_DB2_SIHUMIx_14::MPA_DB2_SIHUMIx_14	raw_quant_sd::MPA_DB2_SIHUMIx_14::MPA_DB2_SIHUMIx_14	quant::MPA_DB2_SIHUMIx_14::MPA_DB2_SIHUMIx_14	quant_sd::MPA_DB2_SIHUMIx_14::MPA_DB2_SIHUMIx_14
c69d23bc-0ba5-4087-88dc-eacaffb2ec88	group	0	1	-	-	-	-	ADH1_YEAST	metabolism	Secondary metabolites biosynthesis, transport and catabolism	03J33	alcohol dehydrogenase	284593.XP_447590.1	CL0063	NADP_Rossmann	FAD/NAD(P)-binding Rossmann fold Superfamily	Zinc-binding dehydrogenase	PF00107	Eukaryota	Ascomycota	Saccharomycetes	Saccharomycetales	Saccharomycetaceae	Saccharomyces	Saccharomyces cerevisiae	0.0	-	0.0	-	0.0	-	0.0	-	0.0	-	0.0	-	1.0	-	1.4803512300976005e-05	-	0.0	-	0.0	-	0.0	-	0.0	-
c69d23bc-0ba5-4087-88dc-eacaffb2ec88	member	0	-	-	-	-	-	ADH1_YEAST	metabolism	Secondary metabolites biosynthesis, transport and catabolism	03J33	alcohol dehydrogenase	284593.XP_447590.1	CL0063	NADP_Rossmann	FAD/NAD(P)-binding Rossmann fold Superfamily	Zinc-binding dehydrogenase	PF00107	Eukaryota	Ascomycota	Saccharomycetes	Saccharomycetales	Saccharomycetaceae	Saccharomyces	Saccharomyces cerevisiae	-	-	-	-	-	-	-	-	-	-	-	-	-	-	-	-	-	-	-	-	-	-	-	-
d3186701-7760-4a23-851c-61fafe1c81b8	group	1	2	607	609	76.35	76.35	ALBU_BOVIN;ALBU_HUMAN	cellular processes and signaling	Posttranslational modification, protein turnover, chaperones	0Z40H	Serum albumin, the main protein of plasma, has a good binding capacity for water, Ca(2 ), Na( ), K( ), fatty acids, hormones, bilirubin and drugs. Its main function is the regulation of the colloidal osmotic pressure of blood. Major zinc transporter in plasma, typically binds about 80 of all plasma zinc	various	CL0282	Serum_albumin	Serum albumin superfamily	Vitamin D binding protein, domain III	PF09164	various	various	various	various	various	various	various	4.0	-	3.4454661741238695e-05	-	0.0	-	0.0	-	0.0	-	0.0	-	0.0	-	0.0	-	0.0	-	0.0	-	4.0	-	4.3267703392463874e-05	-
d3186701-7760-4a23-851c-61fafe1c81b8	member	1	-	-	-	-	-	ALBU_BOVIN	cellular processes and signaling	Posttranslational modification, protein turnover, chaperones	0Z40H	Serum albumin, the main protein of plasma, has a good binding capacity for water, Ca(2 ), Na( ), K( ), fatty acids, hormones, bilirubin and drugs. Its main function is the regulation of the colloidal osmotic pressure of blood. Major zinc transporter in plasma, typically binds about 80 of all plasma zinc	9913.ENSBTAP00000022763	CL0282	Serum_albumin	Serum albumin superfamily	Vitamin D binding protein, domain III	PF09164	Eukaryota	Chordata	Mammalia	unclassified	Bovidae	Bos	Bos taurus	-	-	-	-	-	-	-	-	-	-	-	-	-	-	-	-	-	-	-	-	-	-	-	-
d3186701-7760-4a23-851c-61fafe1c81b8	member	1	-	-	-	-	-	ALBU_HUMAN	cellular processes and signaling	Posttranslational modification, protein turnover, chaperones	0Z40H	Serum albumin, the main protein of plasma, has a good binding capacity for water, Ca(2 ), Na( ), K( ), fatty acids, hormones, bilirubin and drugs. Its main function is the regulation of the colloidal osmotic pressure of blood. Major zinc transporter in plasma, typically binds about 80 of all plasma zinc	9606.ENSP00000295897	CL0282	Serum_albumin	Serum albumin superfamily	Vitamin D binding protein, domain III	PF09164	Eukaryota	Chordata	Mammalia	Primates	Hominidae	Homo	Homo sapiens	-	-	-	-	-	-	-	-	-	-	-	-	-	-	-	-	-	-	-	-	-	-	-	-
d3186701-7760-4a23-851c-61fafe1c81b8	member	1	-	-	-	-	-	ALBU_HUMAN	-	-	-	-	-	-	-	-	-	-	Eukaryota	Chordata	Mammalia	Primates	Hominidae	Pongo	Pongo abelii	-	-	-	-	-	-	-	-	-	-	-	-	-	-	-	-	-	-	-	-	-	-	-	-
d3186701-7760-4a23-851c-61fafe1c81b8	member	1	-	-	-	-	-	ALBU_HUMAN	-	-	-	-	-	-	-	-	-	-	unclassified	unclassified	unclassified	unclassified	unclassified	unclassified	synthetic construct	-	-	-	-	-	-	-	-	-	-	-	-	-	-	-	-	-	-	-	-	-	-	-	-
72ad6dce-d4b5-4313-b276-2690aee781e8	group	2	1033	22	2524	57.91	100.0	BGAL_ECOLI;K1C10_HUMAN;K1C15_SHEEP;K1C9_HUMAN;K1H1_HUMAN;K1H2_HUMAN;K1H5_HUMAN;K1H6_HUMAN;K1H7_HUMAN;K1H8_HUMAN;K1HA_HUMAN;K1HB_HUMAN;K1M1_SHEEP;K1M2_SHEEP;MYG_HORSE;MYG_HUMAN;TRFL_HUMAN;k99_1020_1;k99_1025_5;k99_1026_20;k99_1027_19;k99_1028_24;k99_1031_13;k99_1031_14;k99_1031_6;k99_1031_8;k99_1043_16;k99_1043_17;k99_1043_18;k99_1043_19;k99_1043_2;k99_1043_20;k99_1043_44;k99_1043_64;k99_1043_7;k9…	various	various	various	various	various	various	various	various	various	various	various	various	various	various	various	various	various	18054.0	-	0.037522293781050015	-	18054.0	-	0.03649816365299655	-	18054.0	-	0.04731930748084453	-	18054.0	-	0.03684920311270746	-	18054.0	-	0.04028041717976699	-	18054.0	-	0.04711999467927432	-
72ad6dce-d4b5-4313-b276-2690aee781e8	member	2	-	-	-	-	-	BGAL_ECOLI	metabolism	Carbohydrate transport and metabolism	16Q47	ec 3.2.1.23	469008.ECD_00298	CL0159	E-set	Ig-like fold superfamily (E-set)	Glycosyl hydrolases family 2	PF00703	Bacteria	Firmicutes	Bacilli	Bacillales	Bacillaceae	Bacillus	Bacillus anthracis	-	-	-	-	-	-	-	-	-	-	-	-	-	-	-	-	-	-	-	-	-	-	-	-
72ad6dce-d4b5-4313-b276-2690aee781e8	member	2	-	-	-	-	-	BGAL_ECOLI	-	-	-	-	-	-	-	-	-	-	Bacteria	Proteobacteria	Betaproteobacteria	Burkholderiales	Alcaligenaceae	Achromobacter	Achromobacter sp. ATCC35328	-	-	-	-	-	-	-	-	-	-	-	-	-	-	-	-	-	-	-	-	-	-	-	-
72ad6dce-d4b5-4313-b276-2690aee781e8	member	2	-	-	-	-	-	BGAL_ECOLI	-	-	-	-	-	-	-	-	-	-	Bacteria	Proteobacteria	Gammaproteobacteria	Enterobacterales	Enterobacteriaceae	Escherichia	Escherichia coli	-	-	-	-	-	-	-	-	-	-	-	-	-	-	-	-	-	-	-	-	-	-	-	-
72ad6dce-d4b5-4313-b276-2690aee781e8	member	2	-	-	-	-	-	BGAL_ECOLI	-	-	-	-	-	-	-	-	-	-	Bacteria	Proteobacteria	Gammaproteobacteria	Enterobacterales	Enterobacteriaceae	Escherichia	Escherichia sp. KCJ4943	-	-	-	-	-	-	-	-	-	-	-	-	-	-	-	-	-	-	-	-	-	-	-	-
72ad6dce-d4b5-4313-b276-2690aee781e8	member	2	-	-	-	-	-	BGAL_ECOLI	-	-	-	-	-	-	-	-	-	-	Bacteria	Proteobacteria	Gammaproteobacteria	Enterobacterales	Enterobacteriaceae	Shigella	Shigella boydii	-	-	-	-	-	-	-	-	-	-	-	-	-	-	-	-	-	-	-	-	-	-	-	-
72ad6dce-d4b5-4313-b276-2690aee781e8	member	2	-	-	-	-	-	BGAL_ECOLI	-	-	-	-	-	-	-	-	-	-	Bacteria	Proteobacteria	Gammaproteobacteria	Enterobacterales	Enterobacteriaceae	Shigella	Shigella sonnei	-	-	-	-	-	-	-	-	-	-	-	-	-	-	-	-	-	-	-	-	-	-	-	-
72ad6dce-d4b5-4313-b276-2690aee781e8	member	2	-	-	-	-	-	BGAL_ECOLI	-	-	-	-	-	-	-	-	-	-	Bacteria	Proteobacteria	Gammaproteobacteria	Enterobacterales	Enterobacteriaceae	Shigella	Shigella sp. PAMC 28760	-	-	-	-	-	-	-	-	-	-	-	-	-	-	-	-	-	-	-	-	-	-	-	-
72ad6dce-d4b5-4313-b276-2690aee781e8	member	2	-	-	-	-	-	BGAL_ECOLI	-	-	-	-	-	-	-	-	-	-	Bacteria	Proteobacteria	unclassified	unclassified	unclassified	unclassified	unclassified	-	-	-	-	-	-	-	-	-	-	-	-	-	-	-	-	-	-	-	-	-	-	-	-
72ad6dce-d4b5-4313-b276-2690aee781e8	member	2	-	-	-	-	-	BGAL_ECOLI	-	-	-	-	-	-	-	-	-	-	unclassified	unclassified	unclassified	unclassified	unclassified	unclassified	Broad host range reporter vector pMJ445	-	-	-	-	-	-	-	-	-	-	-	-	-	-	-	-	-	-	-	-	-	-	-	-
72ad6dce-d4b5-4313-b276-2690aee781e8	member	2	-	-	-	-	-	BGAL_ECOLI	-	-	-	-	-	-	-	-	-	-	unclassified	unclassified	unclassified	unclassified	unclassified	unclassified	Cloning vector lambda TXF97	-	-	-	-	-	-	-	-	-	-	-	-	-	-	-	-	-	-	-	-	-	-	-	-
72ad6dce-d4b5-4313-b276-2690aee781e8	member	2	-	-	-	-	-	BGAL_ECOLI	-	-	-	-	-	-	-	-	-	-	unclassified	unclassified	unclassified	unclassified	unclassified	unclassified	Cloning vector pCE70	-	-	-	-	-	-	-	-	-	-	-	-	-	-	-	-	-	-	-	-	-	-	-	-
72ad6dce-d4b5-4313-b276-2690aee781e8	member	2	-	-	-	-	-	BGAL_ECOLI	-	-	-	-	-	-	-	-	-	-	unclassified	unclassified	unclassified	unclassified	unclassified	unclassified	Cloning vector pRU1103	-	-	-	-	-	-	-	-	-	-	-	-	-	-	-	-	-	-	-	-	-	-	-	-
72ad6dce-d4b5-4313-b276-2690aee781e8	member	2	-	-	-	-	-	BGAL_ECOLI	-	-	-	-	-	-	-	-	-	-	unclassified	unclassified	unclassified	unclassified	unclassified	unclassified	Cloning vector pSEVA225	-	-	-	-	-	-	-	-	-	-	-	-	-	-	-	-	-	-	-	-	-	-	-	-
72ad6dce-d4b5-4313-b276-2690aee781e8	member	2	-	-	-	-	-	BGAL_ECOLI	-	-	-	-	-	-	-	-	-	-	unclassified	unclassified	unclassified	unclassified	unclassified	unclassified	Cloning vector pSEVA235	-	-	-	-	-	-	-	-	-	-	-	-	-	-	-	-	-	-	-	-	-	-	-	-
72ad6dce-d4b5-4313-b276-2690aee781e8	member	2	-	-	-	-	-	BGAL_ECOLI	-	-	-	-	-	-	-	-	-	-	unclassified	unclassified	unclassified	unclassified	unclassified	unclassified	Cloning vector pSEVA245	-	-	-	-	-	-	-	-	-	-	-	-	-	-	-	-	-	-	-	-	-	-	-	-
72ad6dce-d4b5-4313-b276-2690aee781e8	member	2	-	-	-	-	-	BGAL_ECOLI	-	-	-	-	-	-	-	-	-	-	unclassified	unclassified	unclassified	unclassified	unclassified	unclassified	Cloning vector pTL61T	-	-	-	-	-	-	-	-	-	-	-	-	-	-	-	-	-	-	-	-	-	-	-	-
72ad6dce-d4b5-4313-b276-2690aee781e8	member	2	-	-	-	-	-	BGAL_ECOLI	-	-	-	-	-	-	-	-	-	-	unclassified	unclassified	unclassified	unclassified	unclassified	unclassified	Cloning vector pUC18-mini-Tn7T-Gm-lacZ	-	-	-	-	-	-	-	-	-	-	-	-	-	-	-	-	-	-	-	-	-	-	-	-
72ad6dce-d4b5-4313-b276-2690aee781e8	member	2	-	-	-	-	-	BGAL_ECOLI	-	-	-	-	-	-	-	-	-	-	unclassified	unclassified	unclassified	unclassified	unclassified	unclassified	Cloning vector pZ1918	-	-	-	-	-	-	-	-	-	-	-	-	-	-	-	-	-	-	-	-	-	-	-	-
72ad6dce-d4b5-4313-b276-2690aee781e8	member	2	-	-	-	-	-	BGAL_ECOLI	-	-	-	-	-	-	-	-	-	-	unclassified	unclassified	unclassified	unclassified	unclassified	unclassified	Expression vector pYPX4062	-	-	-	-	-	-	-	-	-	-	-	-	-	-	-	-	-	-	-	-	-	-	-	-
72ad6dce-d4b5-4313-b276-2690aee781e8	member	2	-	-	-	-	-	BGAL_ECOLI	-	-	-	-	-	-	-	-	-	-	unclassified	unclassified	unclassified	unclassified	unclassified	unclassified	Integration vector LacI-T7-lacZ	-	-	-	-	-	-	-	-	-	-	-	-	-	-	-	-	-	-	-	-	-	-	-	-
72ad6dce-d4b5-4313-b276-2690aee781e8	member	2	-	-	-	-	-	BGAL_ECOLI	-	-	-	-	-	-	-	-	-	-	unclassified	unclassified	unclassified	unclassified	unclassified	unclassified	Integration vector mini-CTX-lacZ	-	-	-	-	-	-	-	-	-	-	-	-	-	-	-	-	-	-	-	-	-	-	-	-
72ad6dce-d4b5-4313-b276-2690aee781e8	member	2	-	-	-	-	-	BGAL_ECOLI	-	-	-	-	-	-	-	-	-	-	unclassified	unclassified	unclassified	unclassified	unclassified	unclassified	Integrative expression vector pCMV1lac	-	-	-	-	-	-	-	-	-	-	-	-	-	-	-	-	-	-	-	-	-	-	-	-
72ad6dce-d4b5-4313-b276-2690aee781e8	member	2	-	-	-	-	-	BGAL_ECOLI	-	-	-	-	-	-	-	-	-	-	unclassified	unclassified	unclassified	unclassified	unclassified	unclassified	Integrative expression vector pCYC1lac	-	-	-	-	-	-	-	-	-	-	-	-	-	-	-	-	-	-	-	-	-	-	-	-
72ad6dce-d4b5-4313-b276-2690aee781e8	member	2	-	-	-	-	-	BGAL_ECOLI	-	-	-	-	-	-	-	-	-	-	unclassified	unclassified	unclassified	unclassified	unclassified	unclassified	Integrative expression vector pGAL10lac	-	-	-	-	-	-	-	-	-	-	-	-	-	-	-	-	-	-	-	-	-	-	-	-
72ad6dce-d4b5-4313-b276-2690aee781e8	member	2	-	-	-	-	-	BGAL_ECOLI	-	-	-	-	-	-	-	-	-	-	unclassified	unclassified	unclassified	unclassified	unclassified	unclassified	Integrative expression vector pGAL1lac	-	-	-	-	-	-	-	-	-	-	-	-	-	-	-	-	-	-	-	-	-	-	-	-
72ad6dce-d4b5-4313-b276-2690aee781e8	member	2	-	-	-	-	-	BGAL_ECOLI	-	-	-	-	-	-	-	-	-	-	unclassified	unclassified	unclassified	unclassified	unclassified	unclassified	Promoter probe vector pZWHJ002	-	-	-	-	-	-	-	-	-	-	-	-	-	-	-	-	-	-	-	-	-	-	-	-
72ad6dce-d4b5-4313-b276-2690aee781e8	member	2	-	-	-	-	-	BGAL_ECOLI	-	-	-	-	-	-	-	-	-	-	unclassified	unclassified	unclassified	unclassified	unclassified	unclassified	Reporter cassette lacTeT	-	-	-	-	-	-	-	-	-	-	-	-	-	-	-	-	-	-	-	-	-	-	-	-
72ad6dce-d4b5-4313-b276-2690aee781e8	member	2	-	-	-	-	-	BGAL_ECOLI	-	-	-	-	-	-	-	-	-	-	unclassified	unclassified	unclassified	unclassified	unclassified	unclassified	Reporter vector pAL36	-	-	-	-	-	-	-	-	-	-	-	-	-	-	-	-	-	-	-	-	-	-	-	-
72ad6dce-d4b5-4313-b276-2690aee781e8	member	2	-	-	-	-	-	BGAL_ECOLI	-	-	-	-	-	-	-	-	-	-	unclassified	unclassified	unclassified	unclassified	unclassified	unclassified	Reporter vector pALH122	-	-	-	-	-	-	-	-	-	-	-	-	-	-	-	-	-	-	-	-	-	-	-	-
72ad6dce-d4b5-4313-b276-2690aee781e8	member	2	-	-	-	-	-	BGAL_ECOLI	-	-	-	-	-	-	-	-	-	-	unclassified	unclassified	unclassified	unclassified	unclassified	unclassified	Shuttle vector pLPV2Z	-	-	-	-	-	-	-	-	-	-	-	-	-	-	-	-	-	-	-	-	-	-	-	-
72ad6dce-d4b5-4313-b276-2690aee781e8	member	2	-	-	-	-	-	BGAL_ECOLI	-	-	-	-	-	-	-	-	-	-	unclassified	unclassified	unclassified	unclassified	unclassified	unclassified	synthetic construct	-	-	-	-	-	-	-	-	-	-	-	-	-	-	-	-	-	-	-	-	-	-	-	-
72ad6dce-d4b5-4313-b276-2690aee781e8	member	2	-	-	-	-	-	K1C10_HUMAN	cellular processes and signaling	Cytoskeleton	0DJD7	Keratin 10	9606.ENSP00000269576	unclassified	unclassified	unclassified	Intermediate filament protein	PF00038	Eukaryota	Chordata	Mammalia	Primates	Hominidae	Homo	Homo sapiens	-	-	-	-	-	-	-	-	-	-	-	-	-	-	-	-	-	-	-	-	-	-	-	-
72ad6dce-d4b5-4313-b276-2690aee781e8	member	2	-	-	-	-	-	K1C10_HUMAN	-	-	-	-	-	-	-	-	-	-	unclassified	unclassified	unclassified	unclassified	unclassified	unclassified	synthetic construct	-	-	-	-	-	-	-	-	-	-	-	-	-	-	-	-	-	-	-	-	-	-	-	-
72ad6dce-d4b5-4313-b276-2690aee781e8	member	2	-	-	-	-	-	K1C15_SHEEP	cellular processes and signaling	Cytoskeleton	09UC4	Keratin, type I cytoskeletal	9685.ENSFCAP00000001786	unclassified	unclassified	unclassified	Intermediate filament protein	PF00038	Eukaryota	Chordata	Mammalia	unclassified	Bovidae	Ovis	Ovis aries	-	-	-	-	-	-	-	-	-	-	-	-	-	-	-	-	-	-	-	-	-	-	-	-
72ad6dce-d4b5-4313-b276-2690aee781e8	member	2	-	-	-	-	-	K1C9_HUMAN	cellular processes and signaling	Cytoskeleton	0RMGI	Keratin, type I cytoskeletal	9606.ENSP00000246662	unclassified	unclassified	unclassified	Intermediate filament protein	PF00038	Eukaryota	Chordata	Mammalia	Primates	Hominidae	Homo	Homo sapiens	-	-	-	-	-	-	-	-	-	-	-	-	-	-	-	-	-	-	-	-	-	-	-	-
72ad6dce-d4b5-4313-b276-2690aee781e8	member	2	-	-	-	-	-	K1C9_HUMAN	-	-	-	-	-	-	-	-	-	-	Eukaryota	Chordata	Mammalia	Primates	Hominidae	Pan	Pan paniscus	-	-	-	-	-	-	-	-	-	-	-	-	-	-	-	-	-	-	-	-	-	-	-	-
72ad6dce-d4b5-4313-b276-2690aee781e8	member	2	-	-	-	-	-	K1C9_HUMAN	-	-	-	-	-	-	-	-	-	-	Eukaryota	Chordata	Mammalia	Primates	Hominidae	Pan	Pan troglodytes	-	-	-	-	-	-	-	-	-	-	-	-	-	-	-	-	-	-	-	-	-	-	-	-
72ad6dce-d4b5-4313-b276-2690aee781e8	member	2	-	-	-	-	-	K1C9_HUMAN	-	-	-	-	-	-	-	-	-	-	unclassified	unclassified	unclassified	unclassified	unclassified	unclassified	synthetic construct	-	-	-	-	-	-	-	-	-	-	-	-	-	-	-	-	-	-	-	-	-	-	-	-
72ad6dce-d4b5-4313-b276-2690aee781e8	member	2	-	-	-	-	-	K1H1_HUMAN	cellular processes and signaling	Cytoskeleton	0DKRV	keratin, type i	30608.ENSMICP00000011680	unclassified	unclassified	unclassified	Intermediate filament protein	PF00038	Eukaryota	Chordata	Mammalia	Primates	Hominidae	Homo	Homo sapiens	-	-	-	-	-	-	-	-	-	-	-	-	-	-	-	-	-	-	-	-	-	-	-	-
72ad6dce-d4b5-4313-b276-2690aee781e8	member	2	-	-	-	-	-	K1H2_HUMAN	cellular processes and signaling	Cytoskeleton	1AYPT	keratin 32	61853.ENSNLEP00000013004	unclassified	unclassified	unclassified	Intermediate filament protein	PF00038	Eukaryota	Chordata	Mammalia	Primates	Hominidae	Homo	Homo sapiens	-	-	-	-	-	-	-	-	-	-	-	-	-	-	-	-	-	-	-	-	-	-	-	-
72ad6dce-d4b5-4313-b276-2690aee781e8	member	2	-	-	-	-	-	K1H5_HUMAN	poorly characterized	Function unknown	1CYR9	keratin 35	30608.ENSMICP00000011719	unclassified	unclassified	unclassified	Intermediate filament protein	PF00038	Eukaryota	Chordata	Mammalia	Primates	Hominidae	Homo	Homo sapiens	-	-	-	-	-	-	-	-	-	-	-	-	-	-	-	-	-	-	-	-	-	-	-	-
72ad6dce-d4b5-4313-b276-2690aee781e8	member	2	-	-	-	-	-	K1H6_HUMAN	cellular processes and signaling	Cytoskeleton	1ATIX	keratin 36	30608.ENSMICP00000011727	unclassified	unclassified	unclassified	Intermediate filament protein	PF00038	Eukaryota	Chordata	Mammalia	Primates	Hominidae	Homo	Homo sapiens	-	-	-	-	-	-	-	-	-	-	-	-	-	-	-	-	-	-	-	-	-	-	-	-
72ad6dce-d4b5-4313-b276-2690aee781e8	member	2	-	-	-	-	-	K1H7_HUMAN	poorly characterized	Function unknown	0DMMH	keratin 38	9544.ENSMMUP00000024523	unclassified	unclassified	unclassified	Intermediate filament protein	PF00038	Eukaryota	Chordata	Mammalia	Primates	Hominidae	Homo	Homo sapiens	-	-	-	-	-	-	-	-	-	-	-	-	-	-	-	-	-	-	-	-	-	-	-	-
72ad6dce-d4b5-4313-b276-2690aee781e8	member	2	-	-	-	-	-	K1H7_HUMAN	-	-	-	-	-	-	-	-	-	-	unclassified	unclassified	unclassified	unclassified	unclassified	unclassified	synthetic construct	-	-	-	-	-	-	-	-	-	-	-	-	-	-	-	-	-	-	-	-	-	-	-	-
72ad6dce-d4b5-4313-b276-2690aee781e8	member	2	-	-	-	-	-	K1H8_HUMAN	poorly characterized	Function unknown	0DMMH	keratin 38	9606.ENSP00000458693	unclassified	unclassified	unclassified	Intermediate filament protein	PF00038	Eukaryota	Chordata	Mammalia	Primates	Hominidae	Homo	Homo sapiens	-	-	-	-	-	-	-	-	-	-	-	-	-	-	-	-	-	-	-	-	-	-	-	-
72ad6dce-d4b5-4313-b276-2690aee781e8	member	2	-	-	-	-	-	K1H8_HUMAN	-	-	-	-	-	-	-	-	-	-	unclassified	unclassified	unclassified	unclassified	unclassified	unclassified	Human ORFeome Gateway entry vector	-	-	-	-	-	-	-	-	-	-	-	-	-	-	-	-	-	-	-	-	-	-	-	-
72ad6dce-d4b5-4313-b276-2690aee781e8	member	2	-	-	-	-	-	K1H8_HUMAN	-	-	-	-	-	-	-	-	-	-	unclassified	unclassified	unclassified	unclassified	unclassified	unclassified	synthetic construct	-	-	-	-	-	-	-	-	-	-	-	-	-	-	-	-	-	-	-	-	-	-	-	-
72ad6dce-d4b5-4313-b276-2690aee781e8	member	2	-	-	-	-	-	K1HA_HUMAN	cellular processes and signaling	Cytoskeleton	0DKRV	keratin, type i	30608.ENSMICP00000011651	unclassified	unclassified	unclassified	Intermediate filament protein	PF00038	Eukaryota	Chordata	Mammalia	Primates	Hominidae	Homo	Homo sapiens	-	-	-	-	-	-	-	-	-	-	-	-	-	-	-	-	-	-	-	-	-	-	-	-
72ad6dce-d4b5-4313-b276-2690aee781e8	member	2	-	-	-	-	-	K1HB_HUMAN	cellular processes and signaling	Cytoskeleton	0DKRV	keratin, type i	132908.ENSPVAP00000009997	unclassified	unclassified	unclassified	Intermediate filament protein	PF00038	Eukaryota	Chordata	Mammalia	Primates	Hominidae	Homo	Homo sapiens	-	-	-	-	-	-	-	-	-	-	-	-	-	-	-	-	-	-	-	-	-	-	-	-
72ad6dce-d4b5-4313-b276-2690aee781e8	member	2	-	-	-	-	-	K1HB_HUMAN	-	-	-	-	-	-	-	-	-	-	unclassified	unclassified	unclassified	unclassified	unclassified	unclassified	Human ORFeome Gateway entry vector	-	-	-	-	-	-	-	-	-	-	-	-	-	-	-	-	-	-	-	-	-	-	-	-
72ad6dce-d4b5-4313-b276-2690aee781e8	member	2	-	-	-	-	-	K1HB_HUMAN	-	-	-	-	-	-	-	-	-	-	unclassified	unclassified	unclassified	unclassified	unclassified	unclassified	synthetic construct	-	-	-	-	-	-	-	-	-	-	-	-	-	-	-	-	-	-	-	-	-	-	-	-
72ad6dce-d4b5-4313-b276-2690aee781e8	member	2	-	-	-	-	-	K1M1_SHEEP	cellular processes and signaling	Cytoskeleton	0DKRV	keratin, type i	10090.ENSMUSP00000007318	unclassified	unclassified	unclassified	Intermediate filament protein	PF00038	Eukaryota	Chordata	Mammalia	unclassified	Bovidae	Ovis	Ovis aries	-	-	-	-	-	-	-	-	-	-	-	-	-	-	-	-	-	-	-	-	-	-	-	-
72ad6dce-d4b5-4313-b276-2690aee781e8	member	2	-	-	-	-	-	K1M2_SHEEP	cellular processes and signaling	Cytoskeleton	0DKRV	keratin, type i	10090.ENSMUSP00000018399	unclassified	unclassified	unclassified	Intermediate filament protein	PF00038	Eukaryota	Chordata	Mammalia	unclassified	Bovidae	Ovis	Ovis aries	-	-	-	-	-	-	-	-	-	-	-	-	-	-	-	-	-	-	-	-	-	-	-	-
72ad6dce-d4b5-4313-b276-2690aee781e8	member	2	-	-	-	-	-	MYG_HORSE	metabolism	Inorganic ion transport and metabolism	0DTRE	Serves as a reserve supply of oxygen and facilitates the movement of oxygen within muscles	9796.ENSECAP00000015509	CL0090	Globin	Globin-like	Globin	PF00042	Eukaryota	Chordata	Mammalia	Perissodactyla	Equidae	Equus	Equus asinus	-	-	-	-	-	-	-	-	-	-	-	-	-	-	-	-	-	-	-	-	-	-	-	-
72ad6dce-d4b5-4313-b276-2690aee781e8	member	2	-	-	-	-	-	MYG_HORSE	-	-	-	-	-	-	-	-	-	-	Eukaryota	Chordata	Mammalia	Perissodactyla	Equidae	Equus	Equus burchellii	-	-	-	-	-	-	-	-	-	-	-	-	-	-	-	-	-	-	-	-	-	-	-	-
72ad6dce-d4b5-4313-b276-2690aee781e8	member	2	-	-	-	-	-	MYG_HORSE	-	-	-	-	-	-	-	-	-	-	Eukaryota	Chordata	Mammalia	Perissodactyla	Equidae	Equus	Equus caballus	-	-	-	-	-	-	-	-	-	-	-	-	-	-	-	-	-	-	-	-	-	-	-	-
72ad6dce-d4b5-4313-b276-2690aee781e8	member	2	-	-	-	-	-	MYG_HORSE	-	-	-	-	-	-	-	-	-	-	Eukaryota	Chordata	Mammalia	Perissodactyla	Equidae	Equus	Equus przewalskii	-	-	-	-	-	-	-	-	-	-	-	-	-	-	-	-	-	-	-	-	-	-	-	-
72ad6dce-d4b5-4313-b276-2690aee781e8	member	2	-	-	-	-	-	MYG_HUMAN	metabolism	Inorganic ion transport and metabolism	0DTRE	Serves as a reserve supply of oxygen and facilitates the movement of oxygen within muscles	9606.ENSP00000352835	CL0090	Globin	Globin-like	Globin	PF00042	Eukaryota	Chordata	Mammalia	Primates	Hominidae	Homo	Homo sapiens	-	-	-	-	-	-	-	-	-	-	-	-	-	-	-	-	-	-	-	-	-	-	-	-
72ad6dce-d4b5-4313-b276-2690aee781e8	member	2	-	-	-	-	-	MYG_HUMAN	-	-	-	-	-	-	-	-	-	-	unclassified	unclassified	unclassified	unclassified	unclassified	unclassified	Human ORFeome Gateway entry vector	-	-	-	-	-	-	-	-	-	-	-	-	-	-	-	-	-	-	-	-	-	-	-	-
72ad6dce-d4b5-4313-b276-2690aee781e8	member	2	-	-	-	-	-	MYG_HUMAN	-	-	-	-	-	-	-	-	-	-	unclassified	unclassified	unclassified	unclassified	unclassified	unclassified	synthetic construct	-	-	-	-	-	-	-	-	-	-	-	-	-	-	-	-	-	-	-	-	-	-	-	-
72ad6dce-d4b5-4313-b276-2690aee781e8	member	2	-	-	-	-	-	TRFL_HUMAN	cellular processes and signaling	Posttranslational modification, protein turnover, chaperones	0DG15	antigen p97 (melanoma associated) identified by monoclonal antibodies 133.2 and 96.5	9606.ENSP00000231751	CL0177	PBP	Periplasmic binding protein clan	ABC transporter, phosphonate, periplasmic substrate-binding protein	PF12974	Eukaryota	Chordata	Mammalia	Primates	Hominidae	Homo	Homo sapiens	-	-	-	-	-	-	-	-	-	-	-	-	-	-	-	-	-	-	-	-	-	-	-	-
72ad6dce-d4b5-4313-b276-2690aee781e8	member	2	-	-	-	-	-	k99_1020_1	metabolism	Carbohydrate transport and metabolism	0EP6Z	Glyceraldehyde-3-phosphate dehydrogenase, type I	642492.Clole_2835	CL0139	GADPH_aa-bio_dh	Amino acid biosynthesis and glycosomal dehydrogenase	Glyceraldehyde 3-phosphate dehydrogenase, C-terminal domain	PF02800	Bacteria	Firmicutes	Erysipelotrichia	Erysipelotrichales	Erysipelotrichaceae	Coprobacillus	Coprobacillus sp. 3_3_56FAA	-	-	-	-	-	-	-	-	-	-	-	-	-	-	-	-	-	-	-	-	-	-	-	-
72ad6dce-d4b5-4313-b276-2690aee781e8	member	2	-	-	-	-	-	k99_1020_1	-	-	-	-	-	-	-	-	-	-	Bacteria	Firmicutes	Erysipelotrichia	Erysipelotrichales	Erysipelotrichaceae	Coprobacillus	Coprobacillus sp. 8_2_54BFAA	-	-	-	-	-	-	-	-	-	-	-	-	-	-	-	-	-	-	-	-	-	-	-	-
72ad6dce-d4b5-4313-b276-2690aee781e8	member	2	-	-	-	-	-	k99_1020_1	-	-	-	-	-	-	-	-	-	-	Bacteria	Firmicutes	Erysipelotrichia	Erysipelotrichales	Erysipelotrichaceae	Coprobacillus	Coprobacillus sp. AF09-1A	-	-	-	-	-	-	-	-	-	-	-	-	-	-	-	-	-	-	-	-	-	-	-	-
72ad6dce-d4b5-4313-b276-2690aee781e8	member	2	-	-	-	-	-	k99_1020_1	-	-	-	-	-	-	-	-	-	-	Bacteria	Firmicutes	Erysipelotrichia	Erysipelotrichales	Erysipelotrichaceae	Coprobacillus	Coprobacillus sp. CAG:183	-	-	-	-	-	-	-	-	-	-	-	-	-	-	-	-	-	-	-	-	-	-	-	-
72ad6dce-d4b5-4313-b276-2690aee781e8	member	2	-	-	-	-	-	k99_1020_1	-	-	-	-	-	-	-	-	-	-	Bacteria	Firmicutes	Erysipelotrichia	Erysipelotrichales	Erysipelotrichaceae	Coprobacillus	Coprobacillus sp. D7	-	-	-	-	-	-	-	-	-	-	-	-	-	-	-	-	-	-	-	-	-	-	-	-
72ad6dce-d4b5-4313-b276-2690aee781e8	member	2	-	-	-	-	-	k99_1020_1	-	-	-	-	-	-	-	-	-	-	Bacteria	Firmicutes	Erysipelotrichia	Erysipelotrichales	Erysipelotrichaceae	Erysipelatoclostridium	Erysipelatoclostridium ramosum	-	-	-	-	-	-	-	-	-	-	-	-	-	-	-	-	-	-	-	-	-	-	-	-
72ad6dce-d4b5-4313-b276-2690aee781e8	member	2	-	-	-	-	-	k99_1020_1	-	-	-	-	-	-	-	-	-	-	Bacteria	Firmicutes	Erysipelotrichia	Erysipelotrichales	Erysipelotrichaceae	unclassified	unclassified	-	-	-	-	-	-	-	-	-	-	-	-	-	-	-	-	-	-	-	-	-	-	-	-
72ad6dce-d4b5-4313-b276-2690aee781e8	member	2	-	-	-	-	-	k99_1025_5	metabolism	Nucleotide transport and metabolism	05CM0	Catalyzes the synthesis of GMP from XMP (By similarity)	469613.HMPREF0864_00077	CL0039	HUP	HUP - HIGH-signature proteins, UspA, and PP-ATPase.	tRNA methyl transferase	PF03054	Bacteria	Proteobacteria	Betaproteobacteria	Burkholderiales	Alcaligenaceae	Achromobacter	Achromobacter sp. ATCC35328	-	-	-	-	-	-	-	-	-	-	-	-	-	-	-	-	-	-	-	-	-	-	-	-
72ad6dce-d4b5-4313-b276-2690aee781e8	member	2	-	-	-	-	-	k99_1025_5	-	-	-	-	-	-	-	-	-	-	Bacteria	Proteobacteria	Gammaproteobacteria	Enterobacterales	Enterobacteriaceae	Escherichia	Escherichia coli	-	-	-	-	-	-	-	-	-	-	-	-	-	-	-	-	-	-	-	-	-	-	-	-
72ad6dce-d4b5-4313-b276-2690aee781e8	member	2	-	-	-	-	-	k99_1025_5	-	-	-	-	-	-	-	-	-	-	Bacteria	Proteobacteria	Gammaproteobacteria	Enterobacterales	Enterobacteriaceae	Escherichia	Escherichia fergusonii	-	-	-	-	-	-	-	-	-	-	-	-	-	-	-	-	-	-	-	-	-	-	-	-
72ad6dce-d4b5-4313-b276-2690aee781e8	member	2	-	-	-	-	-	k99_1025_5	-	-	-	-	-	-	-	-	-	-	Bacteria	Proteobacteria	Gammaproteobacteria	Enterobacterales	Enterobacteriaceae	Escherichia	Escherichia sp. 1_1_43	-	-	-	-	-	-	-	-	-	-	-	-	-	-	-	-	-	-	-	-	-	-	-	-
72ad6dce-d4b5-4313-b276-2690aee781e8	member	2	-	-	-	-	-	k99_1025_5	-	-	-	-	-	-	-	-	-	-	Bacteria	Proteobacteria	Gammaproteobacteria	Enterobacterales	Enterobacteriaceae	Escherichia	Escherichia sp. 4_1_40B	-	-	-	-	-	-	-	-	-	-	-	-	-	-	-	-	-	-	-	-	-	-	-	-
72ad6dce-d4b5-4313-b276-2690aee781e8	member	2	-	-	-	-	-	k99_1025_5	-	-	-	-	-	-	-	-	-	-	Bacteria	Proteobacteria	Gammaproteobacteria	Enterobacterales	Enterobacteriaceae	Escherichia	Escherichia sp. KCJ4943	-	-	-	-	-	-	-	-	-	-	-	-	-	-	-	-	-	-	-	-	-	-	-	-
72ad6dce-d4b5-4313-b276-2690aee781e8	member	2	-	-	-	-	-	k99_1025_5	-	-	-	-	-	-	-	-	-	-	Bacteria	Proteobacteria	Gammaproteobacteria	Enterobacterales	Enterobacteriaceae	Klebsiella	Klebsiella oxytoca	-	-	-	-	-	-	-	-	-	-	-	-	-	-	-	-	-	-	-	-	-	-	-	-
72ad6dce-d4b5-4313-b276-2690aee781e8	member	2	-	-	-	-	-	k99_1025_5	-	-	-	-	-	-	-	-	-	-	Bacteria	Proteobacteria	Gammaproteobacteria	Enterobacterales	Enterobacteriaceae	Klebsiella	Klebsiella pneumoniae	-	-	-	-	-	-	-	-	-	-	-	-	-	-	-	-	-	-	-	-	-	-	-	-
72ad6dce-d4b5-4313-b276-2690aee781e8	member	2	-	-	-	-	-	k99_1025_5	-	-	-	-	-	-	-	-	-	-	Bacteria	Proteobacteria	Gammaproteobacteria	Enterobacterales	Enterobacteriaceae	Shigella	Shigella boydii	-	-	-	-	-	-	-	-	-	-	-	-	-	-	-	-	-	-	-	-	-	-	-	-
72ad6dce-d4b5-4313-b276-2690aee781e8	member	2	-	-	-	-	-	k99_1025_5	-	-	-	-	-	-	-	-	-	-	Bacteria	Proteobacteria	Gammaproteobacteria	Enterobacterales	Enterobacteriaceae	Shigella	Shigella dysenteriae	-	-	-	-	-	-	-	-	-	-	-	-	-	-	-	-	-	-	-	-	-	-	-	-
72ad6dce-d4b5-4313-b276-2690aee781e8	member	2	-	-	-	-	-	k99_1025_5	-	-	-	-	-	-	-	-	-	-	Bacteria	Proteobacteria	Gammaproteobacteria	Enterobacterales	Enterobacteriaceae	Shigella	Shigella flexneri	-	-	-	-	-	-	-	-	-	-	-	-	-	-	-	-	-	-	-	-	-	-	-	-
72ad6dce-d4b5-4313-b276-2690aee781e8	member	2	-	-	-	-	-	k99_1025_5	-	-	-	-	-	-	-	-	-	-	Bacteria	Proteobacteria	Gammaproteobacteria	Enterobacterales	Enterobacteriaceae	Shigella	Shigella sonnei	-	-	-	-	-	-	-	-	-	-	-	-	-	-	-	-	-	-	-	-	-	-	-	-
72ad6dce-d4b5-4313-b276-2690aee781e8	member	2	-	-	-	-	-	k99_1025_5	-	-	-	-	-	-	-	-	-	-	Bacteria	Proteobacteria	Gammaproteobacteria	Enterobacterales	Enterobacteriaceae	Shigella	Shigella sp. FC2045	-	-	-	-	-	-	-	-	-	-	-	-	-	-	-	-	-	-	-	-	-	-	-	-
72ad6dce-d4b5-4313-b276-2690aee781e8	member	2	-	-	-	-	-	k99_1025_5	-	-	-	-	-	-	-	-	-	-	Bacteria	Proteobacteria	Gammaproteobacteria	Enterobacterales	Enterobacteriaceae	Shigella	Shigella sp. FC2928	-	-	-	-	-	-	-	-	-	-	-	-	-	-	-	-	-	-	-	-	-	-	-	-
72ad6dce-d4b5-4313-b276-2690aee781e8	member	2	-	-	-	-	-	k99_1025_5	-	-	-	-	-	-	-	-	-	-	Bacteria	Proteobacteria	Gammaproteobacteria	Enterobacterales	Enterobacteriaceae	Shigella	Shigella sp. PAMC 28760	-	-	-	-	-	-	-	-	-	-	-	-	-	-	-	-	-	-	-	-	-	-	-	-
72ad6dce-d4b5-4313-b276-2690aee781e8	member	2	-	-	-	-	-	k99_1025_5	-	-	-	-	-	-	-	-	-	-	Bacteria	Proteobacteria	unclassified	unclassified	unclassified	unclassified	unclassified	-	-	-	-	-	-	-	-	-	-	-	-	-	-	-	-	-	-	-	-	-	-	-	-
72ad6dce-d4b5-4313-b276-2690aee781e8	member	2	-	-	-	-	-	k99_1026_20	cellular processes and signaling	Cell wall/membrane/envelope biogenesis	0ND8Q	Catalyzes the interconversion of L-alanine and D- alanine. May also act on other amino acids (By similarity)	445974.CLORAM_01761	unclassified	unclassified	unclassified	Alanine racemase, C-terminal domain	PF00842	Bacteria	Firmicutes	Erysipelotrichia	Erysipelotrichales	Erysipelotrichaceae	Coprobacillus	Coprobacillus sp. 3_3_56FAA	-	-	-	-	-	-	-	-	-	-	-	-	-	-	-	-	-	-	-	-	-	-	-	-
72ad6dce-d4b5-4313-b276-2690aee781e8	member	2	-	-	-	-	-	k99_1026_20	-	-	-	-	-	-	-	-	-	-	Bacteria	Firmicutes	Erysipelotrichia	Erysipelotrichales	Erysipelotrichaceae	Coprobacillus	Coprobacillus sp. 8_2_54BFAA	-	-	-	-	-	-	-	-	-	-	-	-	-	-	-	-	-	-	-	-	-	-	-	-
72ad6dce-d4b5-4313-b276-2690aee781e8	member	2	-	-	-	-	-	k99_1026_20	-	-	-	-	-	-	-	-	-	-	Bacteria	Firmicutes	Erysipelotrichia	Erysipelotrichales	Erysipelotrichaceae	Coprobacillus	Coprobacillus sp. AF09-1A	-	-	-	-	-	-	-	-	-	-	-	-	-	-	-	-	-	-	-	-	-	-	-	-
72ad6dce-d4b5-4313-b276-2690aee781e8	member	2	-	-	-	-	-	k99_1026_20	-	-	-	-	-	-	-	-	-	-	Bacteria	Firmicutes	Erysipelotrichia	Erysipelotrichales	Erysipelotrichaceae	Coprobacillus	Coprobacillus sp. CAG:183	-	-	-	-	-	-	-	-	-	-	-	-	-	-	-	-	-	-	-	-	-	-	-	-
72ad6dce-d4b5-4313-b276-2690aee781e8	member	2	-	-	-	-	-	k99_1026_20	-	-	-	-	-	-	-	-	-	-	Bacteria	Firmicutes	Erysipelotrichia	Erysipelotrichales	Erysipelotrichaceae	Coprobacillus	Coprobacillus sp. D7	-	-	-	-	-	-	-	-	-	-	-	-	-	-	-	-	-	-	-	-	-	-	-	-
72ad6dce-d4b5-4313-b276-2690aee781e8	member	2	-	-	-	-	-	k99_1026_20	-	-	-	-	-	-	-	-	-	-	Bacteria	Firmicutes	Erysipelotrichia	Erysipelotrichales	Erysipelotrichaceae	Erysipelatoclostridium	Erysipelatoclostridium ramosum	-	-	-	-	-	-	-	-	-	-	-	-	-	-	-	-	-	-	-	-	-	-	-	-
72ad6dce-d4b5-4313-b276-2690aee781e8	member	2	-	-	-	-	-	k99_1026_20	-	-	-	-	-	-	-	-	-	-	Bacteria	Firmicutes	Erysipelotrichia	Erysipelotrichales	Erysipelotrichaceae	unclassified	unclassified	-	-	-	-	-	-	-	-	-	-	-	-	-	-	-	-	-	-	-	-	-	-	-	-
72ad6dce-d4b5-4313-b276-2690aee781e8	member	2	-	-	-	-	-	k99_1027_19	poorly characterized	Function unknown	0ESR1	alpha beta	357809.Cphy_0973	CL0028	AB_hydrolase	Alpha/Beta hydrolase fold	Lipase (class 3)	PF01764	Bacteria	Firmicutes	Clostridia	Clostridiales	Lachnospiraceae	Blautia	Blautia producta	-	-	-	-	-	-	-	-	-	-	-	-	-	-	-	-	-	-	-	-	-	-	-	-
72ad6dce-d4b5-4313-b276-2690aee781e8	member	2	-	-	-	-	-	k99_1028_24	cellular processes and signaling	Intracellular trafficking, secretion, and vesicular transport	COG0653	Part of the Sec protein translocase complex. Interacts with the SecYEG preprotein conducting channel. Has a central role in coupling the hydrolysis of ATP to the transfer of proteins into and across the cell membrane, serving	218493.SBG_0125	unclassified	unclassified	unclassified	SEC-C motif	PF02810	Bacteria	Proteobacteria	Gammaproteobacteria	Enterobacterales	Enterobacteriaceae	Escherichia	Escherichia coli	-	-	-	-	-	-	-	-	-	-	-	-	-	-	-	-	-	-	-	-	-	-	-	-
72ad6dce-d4b5-4313-b276-2690aee781e8	member	2	-	-	-	-	-	k99_1028_24	-	-	-	-	-	-	-	-	-	-	Bacteria	Proteobacteria	Gammaproteobacteria	Enterobacterales	Enterobacteriaceae	Escherichia	Escherichia sp. 1_1_43	-	-	-	-	-	-	-	-	-	-	-	-	-	-	-	-	-	-	-	-	-	-	-	-
72ad6dce-d4b5-4313-b276-2690aee781e8	member	2	-	-	-	-	-	k99_1028_24	-	-	-	-	-	-	-	-	-	-	Bacteria	Proteobacteria	Gammaproteobacteria	Enterobacterales	Enterobacteriaceae	Escherichia	Escherichia sp. 4_1_40B	-	-	-	-	-	-	-	-	-	-	-	-	-	-	-	-	-	-	-	-	-	-	-	-
72ad6dce-d4b5-4313-b276-2690aee781e8	member	2	-	-	-	-	-	k99_1028_24	-	-	-	-	-	-	-	-	-	-	Bacteria	Proteobacteria	Gammaproteobacteria	Enterobacterales	Enterobacteriaceae	Escherichia	Escherichia sp. KCJ4943	-	-	-	-	-	-	-	-	-	-	-	-	-	-	-	-	-	-	-	-	-	-	-	-
72ad6dce-d4b5-4313-b276-2690aee781e8	member	2	-	-	-	-	-	k99_1028_24	-	-	-	-	-	-	-	-	-	-	Bacteria	Proteobacteria	Gammaproteobacteria	Enterobacterales	Enterobacteriaceae	Escherichia	Escherichia sp. R8	-	-	-	-	-	-	-	-	-	-	-	-	-	-	-	-	-	-	-	-	-	-	-	-
72ad6dce-d4b5-4313-b276-2690aee781e8	member	2	-	-	-	-	-	k99_1028_24	-	-	-	-	-	-	-	-	-	-	Bacteria	Proteobacteria	Gammaproteobacteria	Enterobacterales	Enterobacteriaceae	Shigella	Shigella boydii	-	-	-	-	-	-	-	-	-	-	-	-	-	-	-	-	-	-	-	-	-	-	-	-
72ad6dce-d4b5-4313-b276-2690aee781e8	member	2	-	-	-	-	-	k99_1028_24	-	-	-	-	-	-	-	-	-	-	Bacteria	Proteobacteria	Gammaproteobacteria	Enterobacterales	Enterobacteriaceae	Shigella	Shigella dysenteriae	-	-	-	-	-	-	-	-	-	-	-	-	-	-	-	-	-	-	-	-	-	-	-	-
72ad6dce-d4b5-4313-b276-2690aee781e8	member	2	-	-	-	-	-	k99_1028_24	-	-	-	-	-	-	-	-	-	-	Bacteria	Proteobacteria	Gammaproteobacteria	Enterobacterales	Enterobacteriaceae	Shigella	Shigella flexneri	-	-	-	-	-	-	-	-	-	-	-	-	-	-	-	-	-	-	-	-	-	-	-	-
72ad6dce-d4b5-4313-b276-2690aee781e8	member	2	-	-	-	-	-	k99_1028_24	-	-	-	-	-	-	-	-	-	-	Bacteria	Proteobacteria	Gammaproteobacteria	Enterobacterales	Enterobacteriaceae	Shigella	Shigella sonnei	-	-	-	-	-	-	-	-	-	-	-	-	-	-	-	-	-	-	-	-	-	-	-	-
72ad6dce-d4b5-4313-b276-2690aee781e8	member	2	-	-	-	-	-	k99_1028_24	-	-	-	-	-	-	-	-	-	-	Bacteria	Proteobacteria	Gammaproteobacteria	Enterobacterales	Enterobacteriaceae	Shigella	Shigella sp. FC1056	-	-	-	-	-	-	-	-	-	-	-	-	-	-	-	-	-	-	-	-	-	-	-	-
72ad6dce-d4b5-4313-b276-2690aee781e8	member	2	-	-	-	-	-	k99_1028_24	-	-	-	-	-	-	-	-	-	-	Bacteria	Proteobacteria	Gammaproteobacteria	Enterobacterales	Enterobacteriaceae	Shigella	Shigella sp. FC1139	-	-	-	-	-	-	-	-	-	-	-	-	-	-	-	-	-	-	-	-	-	-	-	-
72ad6dce-d4b5-4313-b276-2690aee781e8	member	2	-	-	-	-	-	k99_1028_24	-	-	-	-	-	-	-	-	-	-	Bacteria	Proteobacteria	Gammaproteobacteria	Enterobacterales	Enterobacteriaceae	Shigella	Shigella sp. FC1544	-	-	-	-	-	-	-	-	-	-	-	-	-	-	-	-	-	-	-	-	-	-	-	-
72ad6dce-d4b5-4313-b276-2690aee781e8	member	2	-	-	-	-	-	k99_1028_24	-	-	-	-	-	-	-	-	-	-	Bacteria	Proteobacteria	Gammaproteobacteria	Enterobacterales	Enterobacteriaceae	Shigella	Shigella sp. FC1567	-	-	-	-	-	-	-	-	-	-	-	-	-	-	-	-	-	-	-	-	-	-	-	-
72ad6dce-d4b5-4313-b276-2690aee781e8	member	2	-	-	-	-	-	k99_1028_24	-	-	-	-	-	-	-	-	-	-	Bacteria	Proteobacteria	Gammaproteobacteria	Enterobacterales	Enterobacteriaceae	Shigella	Shigella sp. FC1708	-	-	-	-	-	-	-	-	-	-	-	-	-	-	-	-	-	-	-	-	-	-	-	-
72ad6dce-d4b5-4313-b276-2690aee781e8	member	2	-	-	-	-	-	k99_1028_24	-	-	-	-	-	-	-	-	-	-	Bacteria	Proteobacteria	Gammaproteobacteria	Enterobacterales	Enterobacteriaceae	Shigella	Shigella sp. FC1737	-	-	-	-	-	-	-	-	-	-	-	-	-	-	-	-	-	-	-	-	-	-	-	-
72ad6dce-d4b5-4313-b276-2690aee781e8	member	2	-	-	-	-	-	k99_1028_24	-	-	-	-	-	-	-	-	-	-	Bacteria	Proteobacteria	Gammaproteobacteria	Enterobacterales	Enterobacteriaceae	Shigella	Shigella sp. FC1764	-	-	-	-	-	-	-	-	-	-	-	-	-	-	-	-	-	-	-	-	-	-	-	-
72ad6dce-d4b5-4313-b276-2690aee781e8	member	2	-	-	-	-	-	k99_1028_24	-	-	-	-	-	-	-	-	-	-	Bacteria	Proteobacteria	Gammaproteobacteria	Enterobacterales	Enterobacteriaceae	Shigella	Shigella sp. FC1882	-	-	-	-	-	-	-	-	-	-	-	-	-	-	-	-	-	-	-	-	-	-	-	-
72ad6dce-d4b5-4313-b276-2690aee781e8	member	2	-	-	-	-	-	k99_1028_24	-	-	-	-	-	-	-	-	-	-	Bacteria	Proteobacteria	Gammaproteobacteria	Enterobacterales	Enterobacteriaceae	Shigella	Shigella sp. FC2117	-	-	-	-	-	-	-	-	-	-	-	-	-	-	-	-	-	-	-	-	-	-	-	-
72ad6dce-d4b5-4313-b276-2690aee781e8	member	2	-	-	-	-	-	k99_1028_24	-	-	-	-	-	-	-	-	-	-	Bacteria	Proteobacteria	Gammaproteobacteria	Enterobacterales	Enterobacteriaceae	Shigella	Shigella sp. FC2125	-	-	-	-	-	-	-	-	-	-	-	-	-	-	-	-	-	-	-	-	-	-	-	-
72ad6dce-d4b5-4313-b276-2690aee781e8	member	2	-	-	-	-	-	k99_1028_24	-	-	-	-	-	-	-	-	-	-	Bacteria	Proteobacteria	Gammaproteobacteria	Enterobacterales	Enterobacteriaceae	Shigella	Shigella sp. FC2175	-	-	-	-	-	-	-	-	-	-	-	-	-	-	-	-	-	-	-	-	-	-	-	-
72ad6dce-d4b5-4313-b276-2690aee781e8	member	2	-	-	-	-	-	k99_1028_24	-	-	-	-	-	-	-	-	-	-	Bacteria	Proteobacteria	Gammaproteobacteria	Enterobacterales	Enterobacteriaceae	Shigella	Shigella sp. FC2531	-	-	-	-	-	-	-	-	-	-	-	-	-	-	-	-	-	-	-	-	-	-	-	-
72ad6dce-d4b5-4313-b276-2690aee781e8	member	2	-	-	-	-	-	k99_1028_24	-	-	-	-	-	-	-	-	-	-	Bacteria	Proteobacteria	Gammaproteobacteria	Enterobacterales	Enterobacteriaceae	Shigella	Shigella sp. FC2541	-	-	-	-	-	-	-	-	-	-	-	-	-	-	-	-	-	-	-	-	-	-	-	-
72ad6dce-d4b5-4313-b276-2690aee781e8	member	2	-	-	-	-	-	k99_1028_24	-	-	-	-	-	-	-	-	-	-	Bacteria	Proteobacteria	Gammaproteobacteria	Enterobacterales	Enterobacteriaceae	Shigella	Shigella sp. FC2710	-	-	-	-	-	-	-	-	-	-	-	-	-	-	-	-	-	-	-	-	-	-	-	-
72ad6dce-d4b5-4313-b276-2690aee781e8	member	2	-	-	-	-	-	k99_1028_24	-	-	-	-	-	-	-	-	-	-	Bacteria	Proteobacteria	Gammaproteobacteria	Enterobacterales	Enterobacteriaceae	Shigella	Shigella sp. FC2833	-	-	-	-	-	-	-	-	-	-	-	-	-	-	-	-	-	-	-	-	-	-	-	-
72ad6dce-d4b5-4313-b276-2690aee781e8	member	2	-	-	-	-	-	k99_1028_24	-	-	-	-	-	-	-	-	-	-	Bacteria	Proteobacteria	Gammaproteobacteria	Enterobacterales	Enterobacteriaceae	Shigella	Shigella sp. FC3196	-	-	-	-	-	-	-	-	-	-	-	-	-	-	-	-	-	-	-	-	-	-	-	-
72ad6dce-d4b5-4313-b276-2690aee781e8	member	2	-	-	-	-	-	k99_1028_24	-	-	-	-	-	-	-	-	-	-	Bacteria	Proteobacteria	Gammaproteobacteria	Enterobacterales	Enterobacteriaceae	Shigella	Shigella sp. PAMC 28760	-	-	-	-	-	-	-	-	-	-	-	-	-	-	-	-	-	-	-	-	-	-	-	-
72ad6dce-d4b5-4313-b276-2690aee781e8	member	2	-	-	-	-	-	k99_1028_24	-	-	-	-	-	-	-	-	-	-	Bacteria	Proteobacteria	Gammaproteobacteria	Enterobacterales	Enterobacteriaceae	Shigella	Shigella sp. SF-2015	-	-	-	-	-	-	-	-	-	-	-	-	-	-	-	-	-	-	-	-	-	-	-	-
72ad6dce-d4b5-4313-b276-2690aee781e8	member	2	-	-	-	-	-	k99_1028_24	-	-	-	-	-	-	-	-	-	-	Bacteria	Proteobacteria	unclassified	unclassified	unclassified	unclassified	unclassified	-	-	-	-	-	-	-	-	-	-	-	-	-	-	-	-	-	-	-	-	-	-	-	-
72ad6dce-d4b5-4313-b276-2690aee781e8	member	2	-	-	-	-	-	k99_1031_13	metabolism	Amino acid transport and metabolism	0EP2N	Cysteine synthase	657319.EUS_26760	CL0063	NADP_Rossmann	FAD/NAD(P)-binding Rossmann fold Superfamily	Pyridoxal-phosphate dependent enzyme	PF00291	Bacteria	Firmicutes	Erysipelotrichia	Erysipelotrichales	Erysipelotrichaceae	Coprobacillus	Coprobacillus sp. 3_3_56FAA	-	-	-	-	-	-	-	-	-	-	-	-	-	-	-	-	-	-	-	-	-	-	-	-
72ad6dce-d4b5-4313-b276-2690aee781e8	member	2	-	-	-	-	-	k99_1031_13	-	-	-	-	-	-	-	-	-	-	Bacteria	Firmicutes	Erysipelotrichia	Erysipelotrichales	Erysipelotrichaceae	Coprobacillus	Coprobacillus sp. 8_2_54BFAA	-	-	-	-	-	-	-	-	-	-	-	-	-	-	-	-	-	-	-	-	-	-	-	-
72ad6dce-d4b5-4313-b276-2690aee781e8	member	2	-	-	-	-	-	k99_1031_13	-	-	-	-	-	-	-	-	-	-	Bacteria	Firmicutes	Erysipelotrichia	Erysipelotrichales	Erysipelotrichaceae	Coprobacillus	Coprobacillus sp. CAG:183	-	-	-	-	-	-	-	-	-	-	-	-	-	-	-	-	-	-	-	-	-	-	-	-
72ad6dce-d4b5-4313-b276-2690aee781e8	member	2	-	-	-	-	-	k99_1031_13	-	-	-	-	-	-	-	-	-	-	Bacteria	Firmicutes	Erysipelotrichia	Erysipelotrichales	Erysipelotrichaceae	Coprobacillus	Coprobacillus sp. D7	-	-	-	-	-	-	-	-	-	-	-	-	-	-	-	-	-	-	-	-	-	-	-	-
72ad6dce-d4b5-4313-b276-2690aee781e8	member	2	-	-	-	-	-	k99_1031_13	-	-	-	-	-	-	-	-	-	-	Bacteria	Firmicutes	Erysipelotrichia	Erysipelotrichales	Erysipelotrichaceae	Erysipelatoclostridium	Erysipelatoclostridium ramosum	-	-	-	-	-	-	-	-	-	-	-	-	-	-	-	-	-	-	-	-	-	-	-	-
72ad6dce-d4b5-4313-b276-2690aee781e8	member	2	-	-	-	-	-	k99_1031_13	-	-	-	-	-	-	-	-	-	-	Bacteria	Firmicutes	Erysipelotrichia	Erysipelotrichales	Erysipelotrichaceae	unclassified	unclassified	-	-	-	-	-	-	-	-	-	-	-	-	-	-	-	-	-	-	-	-	-	-	-	-
72ad6dce-d4b5-4313-b276-2690aee781e8	member	2	-	-	-	-	-	k99_1031_14	metabolism	Amino acid transport and metabolism	05C6T	cysteine synthase	445974.CLORAM_02051	CL0063	NADP_Rossmann	FAD/NAD(P)-binding Rossmann fold Superfamily	Pyridoxal-phosphate dependent enzyme	PF00291	Bacteria	Firmicutes	Erysipelotrichia	Erysipelotrichales	Erysipelotrichaceae	Erysipelatoclostridium	Erysipelatoclostridium ramosum	-	-	-	-	-	-	-	-	-	-	-	-	-	-	-	-	-	-	-	-	-	-	-	-
72ad6dce-d4b5-4313-b276-2690aee781e8	member	2	-	-	-	-	-	k99_1031_6	unclassified	unclassified	unclassified	unclassified	unclassified	unclassified	unclassified	unclassified	unclassified	unclassified	Bacteria	Firmicutes	Erysipelotrichia	Erysipelotrichales	Erysipelotrichaceae	Coprobacillus	Coprobacillus sp. 8_2_54BFAA	-	-	-	-	-	-	-	-	-	-	-	-	-	-	-	-	-	-	-	-	-	-	-	-
72ad6dce-d4b5-4313-b276-2690aee781e8	member	2	-	-	-	-	-	k99_1031_6	-	-	-	-	-	-	-	-	-	-	Bacteria	Firmicutes	Erysipelotrichia	Erysipelotrichales	Erysipelotrichaceae	Erysipelatoclostridium	Erysipelatoclostridium ramosum	-	-	-	-	-	-	-	-	-	-	-	-	-	-	-	-	-	-	-	-	-	-	-	-
72ad6dce-d4b5-4313-b276-2690aee781e8	member	2	-	-	-	-	-	k99_1031_6	-	-	-	-	-	-	-	-	-	-	Bacteria	Firmicutes	Erysipelotrichia	Erysipelotrichales	Erysipelotrichaceae	unclassified	unclassified	-	-	-	-	-	-	-	-	-	-	-	-	-	-	-	-	-	-	-	-	-	-	-	-
72ad6dce-d4b5-4313-b276-2690aee781e8	member	2	-	-	-	-	-	k99_1031_8	metabolism	Amino acid transport and metabolism	07QSE	Dipeptidase	445974.CLORAM_02045	unclassified	unclassified	unclassified	Peptidase dimerisation domain	PF07687	Bacteria	Firmicutes	Erysipelotrichia	Erysipelotrichales	Erysipelotrichaceae	Coprobacillus	Coprobacillus sp. 3_3_56FAA	-	-	-	-	-	-	-	-	-	-	-	-	-	-	-	-	-	-	-	-	-	-	-	-
72ad6dce-d4b5-4313-b276-2690aee781e8	member	2	-	-	-	-	-	k99_1031_8	-	-	-	-	-	-	-	-	-	-	Bacteria	Firmicutes	Erysipelotrichia	Erysipelotrichales	Erysipelotrichaceae	Coprobacillus	Coprobacillus sp. 8_2_54BFAA	-	-	-	-	-	-	-	-	-	-	-	-	-	-	-	-	-	-	-	-	-	-	-	-
72ad6dce-d4b5-4313-b276-2690aee781e8	member	2	-	-	-	-	-	k99_1031_8	-	-	-	-	-	-	-	-	-	-	Bacteria	Firmicutes	Erysipelotrichia	Erysipelotrichales	Erysipelotrichaceae	Coprobacillus	Coprobacillus sp. AF09-1A	-	-	-	-	-	-	-	-	-	-	-	-	-	-	-	-	-	-	-	-	-	-	-	-
72ad6dce-d4b5-4313-b276-2690aee781e8	member	2	-	-	-	-	-	k99_1031_8	-	-	-	-	-	-	-	-	-	-	Bacteria	Firmicutes	Erysipelotrichia	Erysipelotrichales	Erysipelotrichaceae	Coprobacillus	Coprobacillus sp. CAG:183	-	-	-	-	-	-	-	-	-	-	-	-	-	-	-	-	-	-	-	-	-	-	-	-
72ad6dce-d4b5-4313-b276-2690aee781e8	member	2	-	-	-	-	-	k99_1031_8	-	-	-	-	-	-	-	-	-	-	Bacteria	Firmicutes	Erysipelotrichia	Erysipelotrichales	Erysipelotrichaceae	Erysipelatoclostridium	Erysipelatoclostridium ramosum	-	-	-	-	-	-	-	-	-	-	-	-	-	-	-	-	-	-	-	-	-	-	-	-
72ad6dce-d4b5-4313-b276-2690aee781e8	member	2	-	-	-	-	-	k99_1031_8	-	-	-	-	-	-	-	-	-	-	Bacteria	Firmicutes	Erysipelotrichia	Erysipelotrichales	Erysipelotrichaceae	unclassified	unclassified	-	-	-	-	-	-	-	-	-	-	-	-	-	-	-	-	-	-	-	-	-	-	-	-
72ad6dce-d4b5-4313-b276-2690aee781e8	member	2	-	-	-	-	-	k99_1043_16	poorly characterized	Function unknown	08V28	(LipO)protein	226186.BT_4306	unclassified	unclassified	unclassified	Domain of unknown function (DUF4270)	PF14092	Bacteria	Bacteroidetes	Bacteroidia	Bacteroidales	Bacteroidaceae	Bacteroides	Bacteroides sp. AM23-12	-	-	-	-	-	-	-	-	-	-	-	-	-	-	-	-	-	-	-	-	-	-	-	-
72ad6dce-d4b5-4313-b276-2690aee781e8	member	2	-	-	-	-	-	k99_1043_16	-	-	-	-	-	-	-	-	-	-	Bacteria	Bacteroidetes	Bacteroidia	Bacteroidales	Bacteroidaceae	Bacteroides	Bacteroides sp. AR20	-	-	-	-	-	-	-	-	-	-	-	-	-	-	-	-	-	-	-	-	-	-	-	-
72ad6dce-d4b5-4313-b276-2690aee781e8	member	2	-	-	-	-	-	k99_1043_16	-	-	-	-	-	-	-	-	-	-	Bacteria	Bacteroidetes	Bacteroidia	Bacteroidales	Bacteroidaceae	Bacteroides	Bacteroides thetaiotaomicron	-	-	-	-	-	-	-	-	-	-	-	-	-	-	-	-	-	-	-	-	-	-	-	-
72ad6dce-d4b5-4313-b276-2690aee781e8	member	2	-	-	-	-	-	k99_1043_16	-	-	-	-	-	-	-	-	-	-	Bacteria	Bacteroidetes	Bacteroidia	Bacteroidales	Bacteroidaceae	Bacteroides	unclassified	-	-	-	-	-	-	-	-	-	-	-	-	-	-	-	-	-	-	-	-	-	-	-	-
72ad6dce-d4b5-4313-b276-2690aee781e8	member	2	-	-	-	-	-	k99_1043_17	metabolism	Carbohydrate transport and metabolism	COG0297	starch synthase activity	411476.BACOVA_05107	CL0113	GT-B	Glycosyl transferase clan GT-B	Starch synthase catalytic domain	PF08323	Bacteria	Bacteroidetes	Bacteroidia	Bacteroidales	Bacteroidaceae	Bacteroides	Bacteroides sp. 1_1_14	-	-	-	-	-	-	-	-	-	-	-	-	-	-	-	-	-	-	-	-	-	-	-	-
72ad6dce-d4b5-4313-b276-2690aee781e8	member	2	-	-	-	-	-	k99_1043_17	-	-	-	-	-	-	-	-	-	-	Bacteria	Bacteroidetes	Bacteroidia	Bacteroidales	Bacteroidaceae	Bacteroides	Bacteroides sp. AM23-12	-	-	-	-	-	-	-	-	-	-	-	-	-	-	-	-	-	-	-	-	-	-	-	-
72ad6dce-d4b5-4313-b276-2690aee781e8	member	2	-	-	-	-	-	k99_1043_17	-	-	-	-	-	-	-	-	-	-	Bacteria	Bacteroidetes	Bacteroidia	Bacteroidales	Bacteroidaceae	Bacteroides	Bacteroides sp. AR20	-	-	-	-	-	-	-	-	-	-	-	-	-	-	-	-	-	-	-	-	-	-	-	-
72ad6dce-d4b5-4313-b276-2690aee781e8	member	2	-	-	-	-	-	k99_1043_17	-	-	-	-	-	-	-	-	-	-	Bacteria	Bacteroidetes	Bacteroidia	Bacteroidales	Bacteroidaceae	Bacteroides	Bacteroides thetaiotaomicron	-	-	-	-	-	-	-	-	-	-	-	-	-	-	-	-	-	-	-	-	-	-	-	-
72ad6dce-d4b5-4313-b276-2690aee781e8	member	2	-	-	-	-	-	k99_1043_17	-	-	-	-	-	-	-	-	-	-	Bacteria	Bacteroidetes	Bacteroidia	Bacteroidales	Bacteroidaceae	Bacteroides	Bacteroides thetaiotaomicron CAG:40	-	-	-	-	-	-	-	-	-	-	-	-	-	-	-	-	-	-	-	-	-	-	-	-
72ad6dce-d4b5-4313-b276-2690aee781e8	member	2	-	-	-	-	-	k99_1043_17	-	-	-	-	-	-	-	-	-	-	Bacteria	Bacteroidetes	Bacteroidia	Bacteroidales	Bacteroidaceae	Bacteroides	unclassified	-	-	-	-	-	-	-	-	-	-	-	-	-	-	-	-	-	-	-	-	-	-	-	-
72ad6dce-d4b5-4313-b276-2690aee781e8	member	2	-	-	-	-	-	k99_1043_18	metabolism	Coenzyme transport and metabolism	05BVS	Catalyzes the condensation of pantoate with beta-alanine in an ATP-dependent reaction via a pantoyl-adenylate intermediate (By similarity)	411901.BACCAC_01896	CL0039	HUP	HUP - HIGH-signature proteins, UspA, and PP-ATPase.	Pantoate-beta-alanine ligase	PF02569	Bacteria	Bacteroidetes	Bacteroidia	Bacteroidales	Bacteroidaceae	Bacteroides	Bacteroides ovatus	-	-	-	-	-	-	-	-	-	-	-	-	-	-	-	-	-	-	-	-	-	-	-	-
72ad6dce-d4b5-4313-b276-2690aee781e8	member	2	-	-	-	-	-	k99_1043_18	-	-	-	-	-	-	-	-	-	-	Bacteria	Bacteroidetes	Bacteroidia	Bacteroidales	Bacteroidaceae	Bacteroides	Bacteroides thetaiotaomicron	-	-	-	-	-	-	-	-	-	-	-	-	-	-	-	-	-	-	-	-	-	-	-	-
72ad6dce-d4b5-4313-b276-2690aee781e8	member	2	-	-	-	-	-	k99_1043_18	-	-	-	-	-	-	-	-	-	-	Bacteria	Bacteroidetes	Bacteroidia	Bacteroidales	Bacteroidaceae	Bacteroides	Bacteroides thetaiotaomicron CAG:40	-	-	-	-	-	-	-	-	-	-	-	-	-	-	-	-	-	-	-	-	-	-	-	-
72ad6dce-d4b5-4313-b276-2690aee781e8	member	2	-	-	-	-	-	k99_1043_19	metabolism	Coenzyme transport and metabolism	08Z2X	Catalyzes the pyruvoyl-dependent decarboxylation of aspartate to produce beta-alanine (By similarity)	226186.BT_4309	CL0332	AcetylDC-like	Acetyl-decarboxylase like superfamily	Aspartate decarboxylase	PF02261	Bacteria	Bacteroidetes	Bacteroidia	Bacteroidales	Bacteroidaceae	Bacteroides	Bacteroides faecis	-	-	-	-	-	-	-	-	-	-	-	-	-	-	-	-	-	-	-	-	-	-	-	-
72ad6dce-d4b5-4313-b276-2690aee781e8	member	2	-	-	-	-	-	k99_1043_19	-	-	-	-	-	-	-	-	-	-	Bacteria	Bacteroidetes	Bacteroidia	Bacteroidales	Bacteroidaceae	Bacteroides	Bacteroides faecis CAG:32	-	-	-	-	-	-	-	-	-	-	-	-	-	-	-	-	-	-	-	-	-	-	-	-
72ad6dce-d4b5-4313-b276-2690aee781e8	member	2	-	-	-	-	-	k99_1043_19	-	-	-	-	-	-	-	-	-	-	Bacteria	Bacteroidetes	Bacteroidia	Bacteroidales	Bacteroidaceae	Bacteroides	Bacteroides sp. 1_1_14	-	-	-	-	-	-	-	-	-	-	-	-	-	-	-	-	-	-	-	-	-	-	-	-
72ad6dce-d4b5-4313-b276-2690aee781e8	member	2	-	-	-	-	-	k99_1043_19	-	-	-	-	-	-	-	-	-	-	Bacteria	Bacteroidetes	Bacteroidia	Bacteroidales	Bacteroidaceae	Bacteroides	Bacteroides sp. AM23-12	-	-	-	-	-	-	-	-	-	-	-	-	-	-	-	-	-	-	-	-	-	-	-	-
72ad6dce-d4b5-4313-b276-2690aee781e8	member	2	-	-	-	-	-	k99_1043_19	-	-	-	-	-	-	-	-	-	-	Bacteria	Bacteroidetes	Bacteroidia	Bacteroidales	Bacteroidaceae	Bacteroides	Bacteroides sp. AR20	-	-	-	-	-	-	-	-	-	-	-	-	-	-	-	-	-	-	-	-	-	-	-	-
72ad6dce-d4b5-4313-b276-2690aee781e8	member	2	-	-	-	-	-	k99_1043_19	-	-	-	-	-	-	-	-	-	-	Bacteria	Bacteroidetes	Bacteroidia	Bacteroidales	Bacteroidaceae	Bacteroides	Bacteroides sp. HMSC067B03	-	-	-	-	-	-	-	-	-	-	-	-	-	-	-	-	-	-	-	-	-	-	-	-
72ad6dce-d4b5-4313-b276-2690aee781e8	member	2	-	-	-	-	-	k99_1043_19	-	-	-	-	-	-	-	-	-	-	Bacteria	Bacteroidetes	Bacteroidia	Bacteroidales	Bacteroidaceae	Bacteroides	Bacteroides sp. HMSC068A09	-	-	-	-	-	-	-	-	-	-	-	-	-	-	-	-	-	-	-	-	-	-	-	-
72ad6dce-d4b5-4313-b276-2690aee781e8	member	2	-	-	-	-	-	k99_1043_19	-	-	-	-	-	-	-	-	-	-	Bacteria	Bacteroidetes	Bacteroidia	Bacteroidales	Bacteroidaceae	Bacteroides	Bacteroides thetaiotaomicron	-	-	-	-	-	-	-	-	-	-	-	-	-	-	-	-	-	-	-	-	-	-	-	-
72ad6dce-d4b5-4313-b276-2690aee781e8	member	2	-	-	-	-	-	k99_1043_19	-	-	-	-	-	-	-	-	-	-	Bacteria	Bacteroidetes	Bacteroidia	Bacteroidales	Bacteroidaceae	Bacteroides	Bacteroides thetaiotaomicron CAG:40	-	-	-	-	-	-	-	-	-	-	-	-	-	-	-	-	-	-	-	-	-	-	-	-
72ad6dce-d4b5-4313-b276-2690aee781e8	member	2	-	-	-	-	-	k99_1043_19	-	-	-	-	-	-	-	-	-	-	Bacteria	Bacteroidetes	Bacteroidia	Bacteroidales	Bacteroidaceae	Bacteroides	unclassified	-	-	-	-	-	-	-	-	-	-	-	-	-	-	-	-	-	-	-	-	-	-	-	-
72ad6dce-d4b5-4313-b276-2690aee781e8	member	2	-	-	-	-	-	k99_1043_2	poorly characterized	Function unknown	05F42	AAA-ATPase	537011.PREVCOP_05424	CL0236	PDDEXK	PD-(D/E)XK nuclease superfamily	PD-(D/E)XK nuclease superfamily	PF08011	Bacteria	Bacteroidetes	Bacteroidia	Bacteroidales	Bacteroidaceae	Bacteroides	Bacteroides thetaiotaomicron	-	-	-	-	-	-	-	-	-	-	-	-	-	-	-	-	-	-	-	-	-	-	-	-
72ad6dce-d4b5-4313-b276-2690aee781e8	member	2	-	-	-	-	-	k99_1043_20	metabolism	Amino acid transport and metabolism	09B85	glutamate synthase	226186.BT_4310	CL0091	NAD_Ferredoxin	Ferredoxin / Ferric reductase-like NAD binding	Oxidoreductase NAD-binding domain	PF00175	Bacteria	Bacteroidetes	Bacteroidia	Bacteroidales	Bacteroidaceae	Bacteroides	Bacteroides sp. AM23-12	-	-	-	-	-	-	-	-	-	-	-	-	-	-	-	-	-	-	-	-	-	-	-	-
72ad6dce-d4b5-4313-b276-2690aee781e8	member	2	-	-	-	-	-	k99_1043_20	-	-	-	-	-	-	-	-	-	-	Bacteria	Bacteroidetes	Bacteroidia	Bacteroidales	Bacteroidaceae	Bacteroides	Bacteroides thetaiotaomicron	-	-	-	-	-	-	-	-	-	-	-	-	-	-	-	-	-	-	-	-	-	-	-	-
72ad6dce-d4b5-4313-b276-2690aee781e8	member	2	-	-	-	-	-	k99_1043_20	-	-	-	-	-	-	-	-	-	-	Bacteria	Bacteroidetes	Bacteroidia	Bacteroidales	Bacteroidaceae	Bacteroides	Bacteroides thetaiotaomicron CAG:40	-	-	-	-	-	-	-	-	-	-	-	-	-	-	-	-	-	-	-	-	-	-	-	-
72ad6dce-d4b5-4313-b276-2690aee781e8	member	2	-	-	-	-	-	k99_1043_20	-	-	-	-	-	-	-	-	-	-	Bacteria	Bacteroidetes	Bacteroidia	Bacteroidales	Bacteroidaceae	Bacteroides	unclassified	-	-	-	-	-	-	-	-	-	-	-	-	-	-	-	-	-	-	-	-	-	-	-	-
72ad6dce-d4b5-4313-b276-2690aee781e8	member	2	-	-	-	-	-	k99_1043_44	cellular processes and signaling	Cell cycle control, cell division, chromosome partitioning	056BR	Ftsk spoiiie family protein	226186.BT_4334	unclassified	unclassified	unclassified	4TM region of DNA translocase FtsK/SpoIIIE	PF13491	Bacteria	Bacteroidetes	Bacteroidia	Bacteroidales	Bacteroidaceae	Bacteroides	Bacteroides thetaiotaomicron	-	-	-	-	-	-	-	-	-	-	-	-	-	-	-	-	-	-	-	-	-	-	-	-
72ad6dce-d4b5-4313-b276-2690aee781e8	member	2	-	-	-	-	-	k99_1043_64	cellular processes and signaling	Signal transduction mechanisms	05BZU	Histidine kinase	411901.BACCAC_01964	CL0025	His_Kinase_A	His Kinase A (phospho-acceptor) domain	His Kinase A (phospho-acceptor) domain	PF00512	Bacteria	Bacteroidetes	Bacteroidia	Bacteroidales	Bacteroidaceae	Bacteroides	Bacteroides thetaiotaomicron	-	-	-	-	-	-	-	-	-	-	-	-	-	-	-	-	-	-	-	-	-	-	-	-
72ad6dce-d4b5-4313-b276-2690aee781e8	member	2	-	-	-	-	-	k99_1043_7	metabolism	Inorganic ion transport and metabolism	05C27	TonB-dependent Receptor Plug	706436.HMPREF9074_01545	unclassified	unclassified	unclassified	TonB-dependent Receptor Plug Domain	PF07715	Bacteria	Bacteroidetes	Bacteroidia	Bacteroidales	Bacteroidaceae	Bacteroides	Bacteroides thetaiotaomicron	-	-	-	-	-	-	-	-	-	-	-	-	-	-	-	-	-	-	-	-	-	-	-	-
72ad6dce-d4b5-4313-b276-2690aee781e8	member	2	-	-	-	-	-	k99_1043_72	cellular processes and signaling	Intracellular trafficking, secretion, and vesicular transport	COG0653	Part of the Sec protein translocase complex. Interacts with the SecYEG preprotein conducting channel. Has a central role in coupling the hydrolysis of ATP to the transfer of proteins into and across the cell membrane, serving	693979.Bache_1529	unclassified	unclassified	unclassified	SEC-C motif	PF02810	Bacteria	Bacteroidetes	Bacteroidia	Bacteroidales	Bacteroidaceae	Bacteroides	Bacteroides sp. AM23-12	-	-	-	-	-	-	-	-	-	-	-	-	-	-	-	-	-	-	-	-	-	-	-	-
72ad6dce-d4b5-4313-b276-2690aee781e8	member	2	-	-	-	-	-	k99_1043_72	-	-	-	-	-	-	-	-	-	-	Bacteria	Bacteroidetes	Bacteroidia	Bacteroidales	Bacteroidaceae	Bacteroides	Bacteroides thetaiotaomicron	-	-	-	-	-	-	-	-	-	-	-	-	-	-	-	-	-	-	-	-	-	-	-	-
72ad6dce-d4b5-4313-b276-2690aee781e8	member	2	-	-	-	-	-	k99_1043_72	-	-	-	-	-	-	-	-	-	-	Bacteria	Bacteroidetes	Bacteroidia	Bacteroidales	Bacteroidaceae	Bacteroides	unclassified	-	-	-	-	-	-	-	-	-	-	-	-	-	-	-	-	-	-	-	-	-	-	-	-
72ad6dce-d4b5-4313-b276-2690aee781e8	member	2	-	-	-	-	-	k99_1043_77	poorly characterized	Function unknown	0XNQI	domain protein	226186.BT_4368	unclassified	unclassified	unclassified	unclassified	unclassified	Bacteria	Bacteroidetes	Bacteroidia	Bacteroidales	Bacteroidaceae	Bacteroides	Bacteroides sp. 1_1_14	-	-	-	-	-	-	-	-	-	-	-	-	-	-	-	-	-	-	-	-	-	-	-	-
72ad6dce-d4b5-4313-b276-2690aee781e8	member	2	-	-	-	-	-	k99_1043_77	-	-	-	-	-	-	-	-	-	-	Bacteria	Bacteroidetes	Bacteroidia	Bacteroidales	Bacteroidaceae	Bacteroides	Bacteroides sp. AM23-12	-	-	-	-	-	-	-	-	-	-	-	-	-	-	-	-	-	-	-	-	-	-	-	-
72ad6dce-d4b5-4313-b276-2690aee781e8	member	2	-	-	-	-	-	k99_1043_77	-	-	-	-	-	-	-	-	-	-	Bacteria	Bacteroidetes	Bacteroidia	Bacteroidales	Bacteroidaceae	Bacteroides	Bacteroides thetaiotaomicron	-	-	-	-	-	-	-	-	-	-	-	-	-	-	-	-	-	-	-	-	-	-	-	-
72ad6dce-d4b5-4313-b276-2690aee781e8	member	2	-	-	-	-	-	k99_1043_77	-	-	-	-	-	-	-	-	-	-	Bacteria	Bacteroidetes	Bacteroidia	Bacteroidales	Bacteroidaceae	Bacteroides	Bacteroides thetaiotaomicron CAG:40	-	-	-	-	-	-	-	-	-	-	-	-	-	-	-	-	-	-	-	-	-	-	-	-
72ad6dce-d4b5-4313-b276-2690aee781e8	member	2	-	-	-	-	-	k99_1043_77	-	-	-	-	-	-	-	-	-	-	Bacteria	Bacteroidetes	Bacteroidia	Bacteroidales	Bacteroidaceae	Bacteroides	unclassified	-	-	-	-	-	-	-	-	-	-	-	-	-	-	-	-	-	-	-	-	-	-	-	-
72ad6dce-d4b5-4313-b276-2690aee781e8	member	2	-	-	-	-	-	k99_1043_80	cellular processes and signaling	Posttranslational modification, protein turnover, chaperones	055H1	Peptidyl-prolyl cis-trans isomerase	226186.BT_4371	CL0487	FKBP	FKBP-like superfamily	PPIC-type PPIASE domain	PF13616	Bacteria	Bacteroidetes	Bacteroidia	Bacteroidales	Bacteroidaceae	Bacteroides	Bacteroides thetaiotaomicron	-	-	-	-	-	-	-	-	-	-	-	-	-	-	-	-	-	-	-	-	-	-	-	-
72ad6dce-d4b5-4313-b276-2690aee781e8	member	2	-	-	-	-	-	k99_1054_27	poorly characterized	Function unknown	0XRS4	Peptidase M56, BlaR1	226186.BT_0636	unclassified	unclassified	unclassified	Biopolymer transport protein ExbD/TolR	PF02472	Bacteria	Bacteroidetes	Bacteroidia	Bacteroidales	Bacteroidaceae	Bacteroides	Bacteroides thetaiotaomicron	-	-	-	-	-	-	-	-	-	-	-	-	-	-	-	-	-	-	-	-	-	-	-	-
72ad6dce-d4b5-4313-b276-2690aee781e8	member	2	-	-	-	-	-	k99_1054_32	poorly characterized	Function unknown	076B7	NA	226186.BT_0641	unclassified	unclassified	unclassified	unclassified	unclassified	Bacteria	Bacteroidetes	Bacteroidia	Bacteroidales	Bacteroidaceae	Bacteroides	Bacteroides sp. 1_1_14	-	-	-	-	-	-	-	-	-	-	-	-	-	-	-	-	-	-	-	-	-	-	-	-
72ad6dce-d4b5-4313-b276-2690aee781e8	member	2	-	-	-	-	-	k99_1054_32	-	-	-	-	-	-	-	-	-	-	Bacteria	Bacteroidetes	Bacteroidia	Bacteroidales	Bacteroidaceae	Bacteroides	Bacteroides sp. AM23-12	-	-	-	-	-	-	-	-	-	-	-	-	-	-	-	-	-	-	-	-	-	-	-	-
72ad6dce-d4b5-4313-b276-2690aee781e8	member	2	-	-	-	-	-	k99_1054_32	-	-	-	-	-	-	-	-	-	-	Bacteria	Bacteroidetes	Bacteroidia	Bacteroidales	Bacteroidaceae	Bacteroides	Bacteroides sp. AR20	-	-	-	-	-	-	-	-	-	-	-	-	-	-	-	-	-	-	-	-	-	-	-	-
72ad6dce-d4b5-4313-b276-2690aee781e8	member	2	-	-	-	-	-	k99_1054_32	-	-	-	-	-	-	-	-	-	-	Bacteria	Bacteroidetes	Bacteroidia	Bacteroidales	Bacteroidaceae	Bacteroides	Bacteroides thetaiotaomicron	-	-	-	-	-	-	-	-	-	-	-	-	-	-	-	-	-	-	-	-	-	-	-	-
72ad6dce-d4b5-4313-b276-2690aee781e8	member	2	-	-	-	-	-	k99_1054_32	-	-	-	-	-	-	-	-	-	-	Bacteria	Bacteroidetes	Bacteroidia	Bacteroidales	Bacteroidaceae	Bacteroides	Bacteroides thetaiotaomicron CAG:40	-	-	-	-	-	-	-	-	-	-	-	-	-	-	-	-	-	-	-	-	-	-	-	-
72ad6dce-d4b5-4313-b276-2690aee781e8	member	2	-	-	-	-	-	k99_1054_32	-	-	-	-	-	-	-	-	-	-	Bacteria	Bacteroidetes	Bacteroidia	Bacteroidales	Bacteroidaceae	Bacteroides	unclassified	-	-	-	-	-	-	-	-	-	-	-	-	-	-	-	-	-	-	-	-	-	-	-	-
72ad6dce-d4b5-4313-b276-2690aee781e8	member	2	-	-	-	-	-	k99_1054_35	metabolism	Carbohydrate transport and metabolism	055H2	pyruvate phosphate dikinase	763034.HMPREF9446_03438	CL0364	Leu-IlvD	LeuD/IlvD-like	PEP-utilising enzyme, mobile domain	PF00391	Bacteria	Bacteroidetes	Bacteroidia	Bacteroidales	Bacteroidaceae	Bacteroides	Bacteroides thetaiotaomicron	-	-	-	-	-	-	-	-	-	-	-	-	-	-	-	-	-	-	-	-	-	-	-	-
72ad6dce-d4b5-4313-b276-2690aee781e8	member	2	-	-	-	-	-	k99_1054_38	metabolism	Coenzyme transport and metabolism	11FJG	Thiamine monophosphate synthase	411476.BACOVA_02355	CL0036	TIM_barrel	Common phosphate binding-site TIM barrel superfamily	Thiamine monophosphate synthase	PF02581	Bacteria	Bacteroidetes	Bacteroidia	Bacteroidales	Bacteroidaceae	Bacteroides	Bacteroides ovatus	-	-	-	-	-	-	-	-	-	-	-	-	-	-	-	-	-	-	-	-	-	-	-	-
72ad6dce-d4b5-4313-b276-2690aee781e8	member	2	-	-	-	-	-	k99_1054_38	-	-	-	-	-	-	-	-	-	-	Bacteria	Bacteroidetes	Bacteroidia	Bacteroidales	Bacteroidaceae	Bacteroides	Bacteroides sp. 1_1_14	-	-	-	-	-	-	-	-	-	-	-	-	-	-	-	-	-	-	-	-	-	-	-	-
72ad6dce-d4b5-4313-b276-2690aee781e8	member	2	-	-	-	-	-	k99_1054_38	-	-	-	-	-	-	-	-	-	-	Bacteria	Bacteroidetes	Bacteroidia	Bacteroidales	Bacteroidaceae	Bacteroides	Bacteroides sp. AR20	-	-	-	-	-	-	-	-	-	-	-	-	-	-	-	-	-	-	-	-	-	-	-	-
72ad6dce-d4b5-4313-b276-2690aee781e8	member	2	-	-	-	-	-	k99_1054_38	-	-	-	-	-	-	-	-	-	-	Bacteria	Bacteroidetes	Bacteroidia	Bacteroidales	Bacteroidaceae	Bacteroides	Bacteroides thetaiotaomicron	-	-	-	-	-	-	-	-	-	-	-	-	-	-	-	-	-	-	-	-	-	-	-	-
72ad6dce-d4b5-4313-b276-2690aee781e8	member	2	-	-	-	-	-	k99_1054_38	-	-	-	-	-	-	-	-	-	-	Bacteria	Bacteroidetes	Bacteroidia	Bacteroidales	Bacteroidaceae	Bacteroides	Bacteroides thetaiotaomicron CAG:40	-	-	-	-	-	-	-	-	-	-	-	-	-	-	-	-	-	-	-	-	-	-	-	-
72ad6dce-d4b5-4313-b276-2690aee781e8	member	2	-	-	-	-	-	k99_1054_38	-	-	-	-	-	-	-	-	-	-	Bacteria	Bacteroidetes	Bacteroidia	Bacteroidales	Bacteroidaceae	Bacteroides	unclassified	-	-	-	-	-	-	-	-	-	-	-	-	-	-	-	-	-	-	-	-	-	-	-	-
72ad6dce-d4b5-4313-b276-2690aee781e8	member	2	-	-	-	-	-	k99_1054_41	metabolism	Coenzyme transport and metabolism	05CBF	Catalyzes the synthesis of the hydroxymethylpyrimidine phosphate (HMP-P) moiety of thiamine from aminoimidazole ribotide (AIR) in a radical S-adenosyl-L-methionine (SAM)-dependent reaction (By similarity)	483215.BACFIN_07583	unclassified	unclassified	unclassified	ThiC-associated domain	PF13667	Bacteria	Bacteroidetes	Bacteroidia	Bacteroidales	Bacteroidaceae	Bacteroides	Bacteroides thetaiotaomicron	-	-	-	-	-	-	-	-	-	-	-	-	-	-	-	-	-	-	-	-	-	-	-	-
72ad6dce-d4b5-4313-b276-2690aee781e8	member	2	-	-	-	-	-	k99_1054_45	cellular processes and signaling	Signal transduction mechanisms	05BZU	Histidine kinase	226186.BT_0654	CL0025	His_Kinase_A	His Kinase A (phospho-acceptor) domain	His Kinase A (phospho-acceptor) domain	PF00512	Bacteria	Bacteroidetes	Bacteroidia	Bacteroidales	Bacteroidaceae	Bacteroides	Bacteroides thetaiotaomicron	-	-	-	-	-	-	-	-	-	-	-	-	-	-	-	-	-	-	-	-	-	-	-	-
72ad6dce-d4b5-4313-b276-2690aee781e8	member	2	-	-	-	-	-	k99_1058_20	information storage and processing	Translation, ribosomal structure and biogenesis	09A0K	glutaminyL-tRNA synthetase	226186.BT_1325	unclassified	unclassified	unclassified	tRNA synthetases class I (E and Q), anti-codon binding domain	PF03950	Bacteria	Bacteroidetes	Bacteroidia	Bacteroidales	Bacteroidaceae	Bacteroides	Bacteroides thetaiotaomicron	-	-	-	-	-	-	-	-	-	-	-	-	-	-	-	-	-	-	-	-	-	-	-	-
72ad6dce-d4b5-4313-b276-2690aee781e8	member	2	-	-	-	-	-	k99_1058_27	poorly characterized	Function unknown	09DS8	pyridoxal phosphate enzyme, YggS family	226186.BT_1332	CL0036	TIM_barrel	Common phosphate binding-site TIM barrel superfamily	Alanine racemase, N-terminal domain	PF01168	Bacteria	Bacteroidetes	Bacteroidia	Bacteroidales	Bacteroidaceae	Bacteroides	Bacteroides faecis	-	-	-	-	-	-	-	-	-	-	-	-	-	-	-	-	-	-	-	-	-	-	-	-
72ad6dce-d4b5-4313-b276-2690aee781e8	member	2	-	-	-	-	-	k99_1058_27	-	-	-	-	-	-	-	-	-	-	Bacteria	Bacteroidetes	Bacteroidia	Bacteroidales	Bacteroidaceae	Bacteroides	Bacteroides thetaiotaomicron	-	-	-	-	-	-	-	-	-	-	-	-	-	-	-	-	-	-	-	-	-	-	-	-
72ad6dce-d4b5-4313-b276-2690aee781e8	member	2	-	-	-	-	-	k99_1058_27	-	-	-	-	-	-	-	-	-	-	Bacteria	Bacteroidetes	Bacteroidia	Bacteroidales	Bacteroidaceae	Bacteroides	unclassified	-	-	-	-	-	-	-	-	-	-	-	-	-	-	-	-	-	-	-	-	-	-	-	-
72ad6dce-d4b5-4313-b276-2690aee781e8	member	2	-	-	-	-	-	k99_1058_39	poorly characterized	Function unknown	05ICA	NA	226186.BT_1343	CL0111	GT-C	Glycosyl transferase GT-C superfamily	EpsG family	PF14897	Bacteria	Bacteroidetes	Bacteroidia	Bacteroidales	Bacteroidaceae	Bacteroides	Bacteroides thetaiotaomicron	-	-	-	-	-	-	-	-	-	-	-	-	-	-	-	-	-	-	-	-	-	-	-	-
72ad6dce-d4b5-4313-b276-2690aee781e8	member	2	-	-	-	-	-	k99_1058_44	cellular processes and signaling	Cell wall/membrane/envelope biogenesis	COG0451	Nad-dependent epimerase dehydratase	226186.BT_1348	CL0063	NADP_Rossmann	FAD/NAD(P)-binding Rossmann fold Superfamily	GDP-mannose 4,6 dehydratase	PF16363	Bacteria	Bacteroidetes	Bacteroidia	Bacteroidales	Bacteroidaceae	Bacteroides	Bacteroides thetaiotaomicron	-	-	-	-	-	-	-	-	-	-	-	-	-	-	-	-	-	-	-	-	-	-	-	-
72ad6dce-d4b5-4313-b276-2690aee781e8	member	2	-	-	-	-	-	k99_1059_3	cellular processes and signaling	Signal transduction mechanisms	0ND5T	Histidine kinase	537013.CLOSTMETH_02215	CL0183	PAS_Fold	PAS domain clan	PAS fold	PF00989	Bacteria	Firmicutes	Clostridia	Clostridiales	Lachnospiraceae	Blautia	Blautia producta	-	-	-	-	-	-	-	-	-	-	-	-	-	-	-	-	-	-	-	-	-	-	-	-
72ad6dce-d4b5-4313-b276-2690aee781e8	member	2	-	-	-	-	-	k99_1065_18	cellular processes and signaling	Cell wall/membrane/envelope biogenesis	0QHXZ	Involved in the biosynthesis of osmoregulated periplasmic glucans (OPGs) (By similarity)	469008.B21_01053	CL0110	GT-A	Glycosyl transferase clan GT-A	Glycosyl transferase family 21	PF13506	Bacteria	Firmicutes	Bacilli	Lactobacillales	Streptococcaceae	Streptococcus	Streptococcus pneumoniae	-	-	-	-	-	-	-	-	-	-	-	-	-	-	-	-	-	-	-	-	-	-	-	-
72ad6dce-d4b5-4313-b276-2690aee781e8	member	2	-	-	-	-	-	k99_1065_18	-	-	-	-	-	-	-	-	-	-	Bacteria	Proteobacteria	Betaproteobacteria	Burkholderiales	Alcaligenaceae	Achromobacter	Achromobacter sp. ATCC35328	-	-	-	-	-	-	-	-	-	-	-	-	-	-	-	-	-	-	-	-	-	-	-	-
72ad6dce-d4b5-4313-b276-2690aee781e8	member	2	-	-	-	-	-	k99_1065_18	-	-	-	-	-	-	-	-	-	-	Bacteria	Proteobacteria	Gammaproteobacteria	Enterobacterales	Enterobacteriaceae	Escherichia	Escherichia coli	-	-	-	-	-	-	-	-	-	-	-	-	-	-	-	-	-	-	-	-	-	-	-	-
72ad6dce-d4b5-4313-b276-2690aee781e8	member	2	-	-	-	-	-	k99_1065_18	-	-	-	-	-	-	-	-	-	-	Bacteria	Proteobacteria	Gammaproteobacteria	Enterobacterales	Enterobacteriaceae	Escherichia	Escherichia fergusonii	-	-	-	-	-	-	-	-	-	-	-	-	-	-	-	-	-	-	-	-	-	-	-	-
72ad6dce-d4b5-4313-b276-2690aee781e8	member	2	-	-	-	-	-	k99_1065_18	-	-	-	-	-	-	-	-	-	-	Bacteria	Proteobacteria	Gammaproteobacteria	Enterobacterales	Enterobacteriaceae	Escherichia	Escherichia sp. 1_1_43	-	-	-	-	-	-	-	-	-	-	-	-	-	-	-	-	-	-	-	-	-	-	-	-
72ad6dce-d4b5-4313-b276-2690aee781e8	member	2	-	-	-	-	-	k99_1065_18	-	-	-	-	-	-	-	-	-	-	Bacteria	Proteobacteria	Gammaproteobacteria	Enterobacterales	Enterobacteriaceae	Escherichia	Escherichia sp. 4_1_40B	-	-	-	-	-	-	-	-	-	-	-	-	-	-	-	-	-	-	-	-	-	-	-	-
72ad6dce-d4b5-4313-b276-2690aee781e8	member	2	-	-	-	-	-	k99_1065_18	-	-	-	-	-	-	-	-	-	-	Bacteria	Proteobacteria	Gammaproteobacteria	Enterobacterales	Enterobacteriaceae	Escherichia	Escherichia sp. KCJ4928	-	-	-	-	-	-	-	-	-	-	-	-	-	-	-	-	-	-	-	-	-	-	-	-
72ad6dce-d4b5-4313-b276-2690aee781e8	member	2	-	-	-	-	-	k99_1065_18	-	-	-	-	-	-	-	-	-	-	Bacteria	Proteobacteria	Gammaproteobacteria	Enterobacterales	Enterobacteriaceae	Escherichia	Escherichia sp. KCJ4943	-	-	-	-	-	-	-	-	-	-	-	-	-	-	-	-	-	-	-	-	-	-	-	-
72ad6dce-d4b5-4313-b276-2690aee781e8	member	2	-	-	-	-	-	k99_1065_18	-	-	-	-	-	-	-	-	-	-	Bacteria	Proteobacteria	Gammaproteobacteria	Enterobacterales	Enterobacteriaceae	Klebsiella	Klebsiella pneumoniae	-	-	-	-	-	-	-	-	-	-	-	-	-	-	-	-	-	-	-	-	-	-	-	-
72ad6dce-d4b5-4313-b276-2690aee781e8	member	2	-	-	-	-	-	k99_1065_18	-	-	-	-	-	-	-	-	-	-	Bacteria	Proteobacteria	Gammaproteobacteria	Enterobacterales	Enterobacteriaceae	Shigella	Shigella boydii	-	-	-	-	-	-	-	-	-	-	-	-	-	-	-	-	-	-	-	-	-	-	-	-
72ad6dce-d4b5-4313-b276-2690aee781e8	member	2	-	-	-	-	-	k99_1065_18	-	-	-	-	-	-	-	-	-	-	Bacteria	Proteobacteria	Gammaproteobacteria	Enterobacterales	Enterobacteriaceae	Shigella	Shigella dysenteriae	-	-	-	-	-	-	-	-	-	-	-	-	-	-	-	-	-	-	-	-	-	-	-	-
72ad6dce-d4b5-4313-b276-2690aee781e8	member	2	-	-	-	-	-	k99_1065_18	-	-	-	-	-	-	-	-	-	-	Bacteria	Proteobacteria	Gammaproteobacteria	Enterobacterales	Enterobacteriaceae	Shigella	Shigella flexneri	-	-	-	-	-	-	-	-	-	-	-	-	-	-	-	-	-	-	-	-	-	-	-	-
72ad6dce-d4b5-4313-b276-2690aee781e8	member	2	-	-	-	-	-	k99_1065_18	-	-	-	-	-	-	-	-	-	-	Bacteria	Proteobacteria	Gammaproteobacteria	Enterobacterales	Enterobacteriaceae	Shigella	Shigella sonnei	-	-	-	-	-	-	-	-	-	-	-	-	-	-	-	-	-	-	-	-	-	-	-	-
72ad6dce-d4b5-4313-b276-2690aee781e8	member	2	-	-	-	-	-	k99_1065_18	-	-	-	-	-	-	-	-	-	-	Bacteria	Proteobacteria	Gammaproteobacteria	Enterobacterales	Enterobacteriaceae	Shigella	Shigella sp. FC1172	-	-	-	-	-	-	-	-	-	-	-	-	-	-	-	-	-	-	-	-	-	-	-	-
72ad6dce-d4b5-4313-b276-2690aee781e8	member	2	-	-	-	-	-	k99_1065_18	-	-	-	-	-	-	-	-	-	-	Bacteria	Proteobacteria	Gammaproteobacteria	Enterobacterales	Enterobacteriaceae	Shigella	Shigella sp. FC1544	-	-	-	-	-	-	-	-	-	-	-	-	-	-	-	-	-	-	-	-	-	-	-	-
72ad6dce-d4b5-4313-b276-2690aee781e8	member	2	-	-	-	-	-	k99_1065_18	-	-	-	-	-	-	-	-	-	-	Bacteria	Proteobacteria	Gammaproteobacteria	Enterobacterales	Enterobacteriaceae	Shigella	Shigella sp. FC1708	-	-	-	-	-	-	-	-	-	-	-	-	-	-	-	-	-	-	-	-	-	-	-	-
72ad6dce-d4b5-4313-b276-2690aee781e8	member	2	-	-	-	-	-	k99_1065_18	-	-	-	-	-	-	-	-	-	-	Bacteria	Proteobacteria	Gammaproteobacteria	Enterobacterales	Enterobacteriaceae	Shigella	Shigella sp. FC1737	-	-	-	-	-	-	-	-	-	-	-	-	-	-	-	-	-	-	-	-	-	-	-	-
72ad6dce-d4b5-4313-b276-2690aee781e8	member	2	-	-	-	-	-	k99_1065_18	-	-	-	-	-	-	-	-	-	-	Bacteria	Proteobacteria	Gammaproteobacteria	Enterobacterales	Enterobacteriaceae	Shigella	Shigella sp. FC2531	-	-	-	-	-	-	-	-	-	-	-	-	-	-	-	-	-	-	-	-	-	-	-	-
72ad6dce-d4b5-4313-b276-2690aee781e8	member	2	-	-	-	-	-	k99_1065_18	-	-	-	-	-	-	-	-	-	-	Bacteria	Proteobacteria	Gammaproteobacteria	Enterobacterales	Enterobacteriaceae	Shigella	Shigella sp. FC2541	-	-	-	-	-	-	-	-	-	-	-	-	-	-	-	-	-	-	-	-	-	-	-	-
72ad6dce-d4b5-4313-b276-2690aee781e8	member	2	-	-	-	-	-	k99_1065_18	-	-	-	-	-	-	-	-	-	-	Bacteria	Proteobacteria	Gammaproteobacteria	Enterobacterales	Enterobacteriaceae	Shigella	Shigella sp. PAMC 28760	-	-	-	-	-	-	-	-	-	-	-	-	-	-	-	-	-	-	-	-	-	-	-	-
72ad6dce-d4b5-4313-b276-2690aee781e8	member	2	-	-	-	-	-	k99_1065_18	-	-	-	-	-	-	-	-	-	-	Bacteria	Proteobacteria	unclassified	unclassified	unclassified	unclassified	unclassified	-	-	-	-	-	-	-	-	-	-	-	-	-	-	-	-	-	-	-	-	-	-	-	-
72ad6dce-d4b5-4313-b276-2690aee781e8	member	2	-	-	-	-	-	k99_1068_4	information storage and processing	Transcription	0NHB4	Transcriptional regulator	445974.CLORAM_00265	CL0123	HTH	Helix-turn-helix clan	MerR family regulatory protein	PF00376	Bacteria	Firmicutes	Erysipelotrichia	Erysipelotrichales	Erysipelotrichaceae	Erysipelatoclostridium	Erysipelatoclostridium ramosum	-	-	-	-	-	-	-	-	-	-	-	-	-	-	-	-	-	-	-	-	-	-	-	-
72ad6dce-d4b5-4313-b276-2690aee781e8	member	2	-	-	-	-	-	k99_1080_2	information storage and processing	Translation, ribosomal structure and biogenesis	COG1530	ribonuclease	316407.1651530	unclassified	unclassified	unclassified	Polyribonucleotide phosphorylase C terminal	PF12111	Bacteria	Proteobacteria	Betaproteobacteria	Burkholderiales	Alcaligenaceae	Achromobacter	Achromobacter sp. ATCC35328	-	-	-	-	-	-	-	-	-	-	-	-	-	-	-	-	-	-	-	-	-	-	-	-
72ad6dce-d4b5-4313-b276-2690aee781e8	member	2	-	-	-	-	-	k99_1080_2	-	-	-	-	-	-	-	-	-	-	Bacteria	Proteobacteria	Gammaproteobacteria	Enterobacterales	Enterobacteriaceae	Escherichia	Escherichia coli	-	-	-	-	-	-	-	-	-	-	-	-	-	-	-	-	-	-	-	-	-	-	-	-
72ad6dce-d4b5-4313-b276-2690aee781e8	member	2	-	-	-	-	-	k99_1080_2	-	-	-	-	-	-	-	-	-	-	Bacteria	Proteobacteria	Gammaproteobacteria	Enterobacterales	Enterobacteriaceae	Escherichia	Escherichia sp. 4_1_40B	-	-	-	-	-	-	-	-	-	-	-	-	-	-	-	-	-	-	-	-	-	-	-	-
72ad6dce-d4b5-4313-b276-2690aee781e8	member	2	-	-	-	-	-	k99_1080_2	-	-	-	-	-	-	-	-	-	-	Bacteria	Proteobacteria	Gammaproteobacteria	Enterobacterales	Enterobacteriaceae	Shigella	Shigella boydii	-	-	-	-	-	-	-	-	-	-	-	-	-	-	-	-	-	-	-	-	-	-	-	-
72ad6dce-d4b5-4313-b276-2690aee781e8	member	2	-	-	-	-	-	k99_1080_2	-	-	-	-	-	-	-	-	-	-	Bacteria	Proteobacteria	Gammaproteobacteria	Enterobacterales	Enterobacteriaceae	Shigella	Shigella flexneri	-	-	-	-	-	-	-	-	-	-	-	-	-	-	-	-	-	-	-	-	-	-	-	-
72ad6dce-d4b5-4313-b276-2690aee781e8	member	2	-	-	-	-	-	k99_1080_2	-	-	-	-	-	-	-	-	-	-	Bacteria	Proteobacteria	Gammaproteobacteria	Enterobacterales	Enterobacteriaceae	Shigella	Shigella sonnei	-	-	-	-	-	-	-	-	-	-	-	-	-	-	-	-	-	-	-	-	-	-	-	-
72ad6dce-d4b5-4313-b276-2690aee781e8	member	2	-	-	-	-	-	k99_1080_2	-	-	-	-	-	-	-	-	-	-	Bacteria	Proteobacteria	Gammaproteobacteria	Enterobacterales	Enterobacteriaceae	unclassified	unclassified	-	-	-	-	-	-	-	-	-	-	-	-	-	-	-	-	-	-	-	-	-	-	-	-
72ad6dce-d4b5-4313-b276-2690aee781e8	member	2	-	-	-	-	-	k99_1080_2	-	-	-	-	-	-	-	-	-	-	Bacteria	Proteobacteria	unclassified	unclassified	unclassified	unclassified	unclassified	-	-	-	-	-	-	-	-	-	-	-	-	-	-	-	-	-	-	-	-	-	-	-	-
72ad6dce-d4b5-4313-b276-2690aee781e8	member	2	-	-	-	-	-	k99_1084_11	metabolism	Carbohydrate transport and metabolism	08HRN	Catalyzes the phosphorylation of pyruvate to phosphoenolpyruvate (By similarity)	457421.CBFG_01456	CL0364	Leu-IlvD	LeuD/IlvD-like	PEP-utilising enzyme, mobile domain	PF00391	Bacteria	Firmicutes	Clostridia	Clostridiales	Lachnospiraceae	Blautia	Blautia coccoides	-	-	-	-	-	-	-	-	-	-	-	-	-	-	-	-	-	-	-	-	-	-	-	-
72ad6dce-d4b5-4313-b276-2690aee781e8	member	2	-	-	-	-	-	k99_1084_11	-	-	-	-	-	-	-	-	-	-	Bacteria	Firmicutes	Clostridia	Clostridiales	Lachnospiraceae	Blautia	unclassified	-	-	-	-	-	-	-	-	-	-	-	-	-	-	-	-	-	-	-	-	-	-	-	-
72ad6dce-d4b5-4313-b276-2690aee781e8	member	2	-	-	-	-	-	k99_1084_13	metabolism	Carbohydrate transport and metabolism	0NFRR	Glycosyl hydrolases family 43	515622.bpr_I2935	CL0598	B_GA	Bacterial immunoglobulin/albumin-binding domain superfamily	FIVAR domain	PF07554	Bacteria	Firmicutes	Clostridia	Clostridiales	Lachnospiraceae	Blautia	Blautia producta	-	-	-	-	-	-	-	-	-	-	-	-	-	-	-	-	-	-	-	-	-	-	-	-
72ad6dce-d4b5-4313-b276-2690aee781e8	member	2	-	-	-	-	-	k99_1095_16	metabolism	Lipid transport and metabolism	08IQE	Amp-dependent synthetase and ligase	226186.BT_2154	CL0378	ANL	ANL superfamily	AMP-binding enzyme	PF00501	Bacteria	Bacteroidetes	Bacteroidia	Bacteroidales	Bacteroidaceae	Bacteroides	Bacteroides sp. 1_1_14	-	-	-	-	-	-	-	-	-	-	-	-	-	-	-	-	-	-	-	-	-	-	-	-
72ad6dce-d4b5-4313-b276-2690aee781e8	member	2	-	-	-	-	-	k99_1095_16	-	-	-	-	-	-	-	-	-	-	Bacteria	Bacteroidetes	Bacteroidia	Bacteroidales	Bacteroidaceae	Bacteroides	Bacteroides thetaiotaomicron	-	-	-	-	-	-	-	-	-	-	-	-	-	-	-	-	-	-	-	-	-	-	-	-
72ad6dce-d4b5-4313-b276-2690aee781e8	member	2	-	-	-	-	-	k99_1095_16	-	-	-	-	-	-	-	-	-	-	Bacteria	Bacteroidetes	Bacteroidia	Bacteroidales	Bacteroidaceae	Bacteroides	Bacteroides thetaiotaomicron CAG:40	-	-	-	-	-	-	-	-	-	-	-	-	-	-	-	-	-	-	-	-	-	-	-	-
72ad6dce-d4b5-4313-b276-2690aee781e8	member	2	-	-	-	-	-	k99_1095_16	-	-	-	-	-	-	-	-	-	-	Bacteria	Bacteroidetes	Bacteroidia	Bacteroidales	Bacteroidaceae	Bacteroides	unclassified	-	-	-	-	-	-	-	-	-	-	-	-	-	-	-	-	-	-	-	-	-	-	-	-
72ad6dce-d4b5-4313-b276-2690aee781e8	member	2	-	-	-	-	-	k99_1095_18	metabolism	Carbohydrate transport and metabolism	09CIX	xylose isomerase domain-containing protein tim barrel	226186.BT_2156	CL0036	TIM_barrel	Common phosphate binding-site TIM barrel superfamily	Xylose isomerase-like TIM barrel	PF01261	Bacteria	Bacteroidetes	Bacteroidia	Bacteroidales	Bacteroidaceae	Bacteroides	Bacteroides fragilis	-	-	-	-	-	-	-	-	-	-	-	-	-	-	-	-	-	-	-	-	-	-	-	-
72ad6dce-d4b5-4313-b276-2690aee781e8	member	2	-	-	-	-	-	k99_1095_18	-	-	-	-	-	-	-	-	-	-	Bacteria	Bacteroidetes	Bacteroidia	Bacteroidales	Bacteroidaceae	Bacteroides	Bacteroides ovatus	-	-	-	-	-	-	-	-	-	-	-	-	-	-	-	-	-	-	-	-	-	-	-	-
72ad6dce-d4b5-4313-b276-2690aee781e8	member	2	-	-	-	-	-	k99_1095_18	-	-	-	-	-	-	-	-	-	-	Bacteria	Bacteroidetes	Bacteroidia	Bacteroidales	Bacteroidaceae	Bacteroides	Bacteroides sp. AM23-12	-	-	-	-	-	-	-	-	-	-	-	-	-	-	-	-	-	-	-	-	-	-	-	-
72ad6dce-d4b5-4313-b276-2690aee781e8	member	2	-	-	-	-	-	k99_1095_18	-	-	-	-	-	-	-	-	-	-	Bacteria	Bacteroidetes	Bacteroidia	Bacteroidales	Bacteroidaceae	Bacteroides	Bacteroides sp. AR20	-	-	-	-	-	-	-	-	-	-	-	-	-	-	-	-	-	-	-	-	-	-	-	-
72ad6dce-d4b5-4313-b276-2690aee781e8	member	2	-	-	-	-	-	k99_1095_18	-	-	-	-	-	-	-	-	-	-	Bacteria	Bacteroidetes	Bacteroidia	Bacteroidales	Bacteroidaceae	Bacteroides	Bacteroides thetaiotaomicron	-	-	-	-	-	-	-	-	-	-	-	-	-	-	-	-	-	-	-	-	-	-	-	-
72ad6dce-d4b5-4313-b276-2690aee781e8	member	2	-	-	-	-	-	k99_1095_18	-	-	-	-	-	-	-	-	-	-	Bacteria	Bacteroidetes	Bacteroidia	Bacteroidales	Bacteroidaceae	Bacteroides	Bacteroides thetaiotaomicron CAG:40	-	-	-	-	-	-	-	-	-	-	-	-	-	-	-	-	-	-	-	-	-	-	-	-
72ad6dce-d4b5-4313-b276-2690aee781e8	member	2	-	-	-	-	-	k99_1095_18	-	-	-	-	-	-	-	-	-	-	Bacteria	Bacteroidetes	Bacteroidia	Bacteroidales	Bacteroidaceae	Bacteroides	unclassified	-	-	-	-	-	-	-	-	-	-	-	-	-	-	-	-	-	-	-	-	-	-	-	-
72ad6dce-d4b5-4313-b276-2690aee781e8	member	2	-	-	-	-	-	k99_1095_7	metabolism	Nucleotide transport and metabolism	09B0C	Provides the precursors necessary for DNA synthesis. Catalyzes the biosynthesis of deoxyribonucleotides from the corresponding ribonucleotides (By similarity)	411476.BACOVA_03200	unclassified	unclassified	unclassified	Ribonucleotide reductase, all-alpha domain	PF00317	Bacteria	Bacteroidetes	Bacteroidia	Bacteroidales	Bacteroidaceae	Bacteroides	Bacteroides thetaiotaomicron	-	-	-	-	-	-	-	-	-	-	-	-	-	-	-	-	-	-	-	-	-	-	-	-
72ad6dce-d4b5-4313-b276-2690aee781e8	member	2	-	-	-	-	-	k99_1102_111	metabolism	Carbohydrate transport and metabolism	COG1482	mannose-6-phosphate isomerase	226186.BT_2104	CL0108	Actin_ATPase	Actin-like ATPase Superfamily	ROK family	PF00480	Bacteria	Bacteroidetes	Bacteroidia	Bacteroidales	Bacteroidaceae	Bacteroides	Bacteroides sp. AM23-12	-	-	-	-	-	-	-	-	-	-	-	-	-	-	-	-	-	-	-	-	-	-	-	-
72ad6dce-d4b5-4313-b276-2690aee781e8	member	2	-	-	-	-	-	k99_1102_111	-	-	-	-	-	-	-	-	-	-	Bacteria	Bacteroidetes	Bacteroidia	Bacteroidales	Bacteroidaceae	Bacteroides	Bacteroides thetaiotaomicron	-	-	-	-	-	-	-	-	-	-	-	-	-	-	-	-	-	-	-	-	-	-	-	-
72ad6dce-d4b5-4313-b276-2690aee781e8	member	2	-	-	-	-	-	k99_1102_111	-	-	-	-	-	-	-	-	-	-	Bacteria	Bacteroidetes	Bacteroidia	Bacteroidales	Bacteroidaceae	Bacteroides	unclassified	-	-	-	-	-	-	-	-	-	-	-	-	-	-	-	-	-	-	-	-	-	-	-	-
72ad6dce-d4b5-4313-b276-2690aee781e8	member	2	-	-	-	-	-	k99_1102_114	metabolism	Inorganic ion transport and metabolism	05C27	TonB-dependent Receptor Plug	411476.BACOVA_02752	CL0287	Transthyretin	Transthyretin superfamily	Carboxypeptidase regulatory-like domain	PF13620	Bacteria	Bacteroidetes	Bacteroidia	Bacteroidales	Bacteroidaceae	Bacteroides	Bacteroides thetaiotaomicron	-	-	-	-	-	-	-	-	-	-	-	-	-	-	-	-	-	-	-	-	-	-	-	-
72ad6dce-d4b5-4313-b276-2690aee781e8	member	2	-	-	-	-	-	k99_1102_119	metabolism	Carbohydrate transport and metabolism	05DZZ	hydrolase family 43	226186.BT_2112	CL0143	B_Fructosidase	Beta fructosidase superfamily	Glycosyl hydrolases family 43	PF04616	Bacteria	Bacteroidetes	Bacteroidia	Bacteroidales	Bacteroidaceae	Bacteroides	Bacteroides sp. AM23-12	-	-	-	-	-	-	-	-	-	-	-	-	-	-	-	-	-	-	-	-	-	-	-	-
72ad6dce-d4b5-4313-b276-2690aee781e8	member	2	-	-	-	-	-	k99_1102_119	-	-	-	-	-	-	-	-	-	-	Bacteria	Bacteroidetes	Bacteroidia	Bacteroidales	Bacteroidaceae	Bacteroides	Bacteroides thetaiotaomicron	-	-	-	-	-	-	-	-	-	-	-	-	-	-	-	-	-	-	-	-	-	-	-	-
72ad6dce-d4b5-4313-b276-2690aee781e8	member	2	-	-	-	-	-	k99_1102_119	-	-	-	-	-	-	-	-	-	-	Bacteria	Bacteroidetes	Bacteroidia	Bacteroidales	Bacteroidaceae	Bacteroides	unclassified	-	-	-	-	-	-	-	-	-	-	-	-	-	-	-	-	-	-	-	-	-	-	-	-
72ad6dce-d4b5-4313-b276-2690aee781e8	member	2	-	-	-	-	-	k99_1102_132	unclassified	unclassified	unclassified	unclassified	unclassified	unclassified	unclassified	unclassified	Domain of unknown function (DUF5035)	PF16438	Bacteria	Bacteroidetes	Bacteroidia	Bacteroidales	Bacteroidaceae	Bacteroides	Bacteroides sp. 1_1_14	-	-	-	-	-	-	-	-	-	-	-	-	-	-	-	-	-	-	-	-	-	-	-	-
72ad6dce-d4b5-4313-b276-2690aee781e8	member	2	-	-	-	-	-	k99_1102_132	-	-	-	-	-	-	-	-	-	-	Bacteria	Bacteroidetes	Bacteroidia	Bacteroidales	Bacteroidaceae	Bacteroides	Bacteroides sp. AM23-12	-	-	-	-	-	-	-	-	-	-	-	-	-	-	-	-	-	-	-	-	-	-	-	-
72ad6dce-d4b5-4313-b276-2690aee781e8	member	2	-	-	-	-	-	k99_1102_132	-	-	-	-	-	-	-	-	-	-	Bacteria	Bacteroidetes	Bacteroidia	Bacteroidales	Bacteroidaceae	Bacteroides	Bacteroides sp. AR20	-	-	-	-	-	-	-	-	-	-	-	-	-	-	-	-	-	-	-	-	-	-	-	-
72ad6dce-d4b5-4313-b276-2690aee781e8	member	2	-	-	-	-	-	k99_1102_132	-	-	-	-	-	-	-	-	-	-	Bacteria	Bacteroidetes	Bacteroidia	Bacteroidales	Bacteroidaceae	Bacteroides	Bacteroides thetaiotaomicron	-	-	-	-	-	-	-	-	-	-	-	-	-	-	-	-	-	-	-	-	-	-	-	-
72ad6dce-d4b5-4313-b276-2690aee781e8	member	2	-	-	-	-	-	k99_1102_132	-	-	-	-	-	-	-	-	-	-	Bacteria	Bacteroidetes	Bacteroidia	Bacteroidales	Bacteroidaceae	Bacteroides	Bacteroides thetaiotaomicron CAG:40	-	-	-	-	-	-	-	-	-	-	-	-	-	-	-	-	-	-	-	-	-	-	-	-
72ad6dce-d4b5-4313-b276-2690aee781e8	member	2	-	-	-	-	-	k99_1102_132	-	-	-	-	-	-	-	-	-	-	Bacteria	Bacteroidetes	Bacteroidia	Bacteroidales	Bacteroidaceae	Bacteroides	unclassified	-	-	-	-	-	-	-	-	-	-	-	-	-	-	-	-	-	-	-	-	-	-	-	-
72ad6dce-d4b5-4313-b276-2690aee781e8	member	2	-	-	-	-	-	k99_1102_2	metabolism	Nucleotide transport and metabolism	COG1328	Anaerobic ribonucleoside-triphosphate reductase	226186.BT_1998	unclassified	unclassified	unclassified	ATP cone domain	PF03477	Bacteria	Bacteroidetes	Bacteroidia	Bacteroidales	Bacteroidaceae	Bacteroides	Bacteroides thetaiotaomicron	-	-	-	-	-	-	-	-	-	-	-	-	-	-	-	-	-	-	-	-	-	-	-	-
72ad6dce-d4b5-4313-b276-2690aee781e8	member	2	-	-	-	-	-	k99_1102_2	-	-	-	-	-	-	-	-	-	-	Bacteria	Verrucomicrobia	Verrucomicrobiae	Verrucomicrobiales	Akkermansiaceae	Akkermansia	Akkermansia sp. BIOML-A54	-	-	-	-	-	-	-	-	-	-	-	-	-	-	-	-	-	-	-	-	-	-	-	-
72ad6dce-d4b5-4313-b276-2690aee781e8	member	2	-	-	-	-	-	k99_1102_2	-	-	-	-	-	-	-	-	-	-	Bacteria	unclassified	unclassified	unclassified	unclassified	unclassified	unclassified	-	-	-	-	-	-	-	-	-	-	-	-	-	-	-	-	-	-	-	-	-	-	-	-
72ad6dce-d4b5-4313-b276-2690aee781e8	member	2	-	-	-	-	-	k99_1102_46	metabolism	Inorganic ion transport and metabolism	05BWB	heavy metal efflux pump, CzcA family	226186.BT_2039	CL0322	RND_permease	RND permease superfamily	MMPL family	PF03176	Bacteria	Bacteroidetes	Bacteroidia	Bacteroidales	Bacteroidaceae	Bacteroides	Bacteroides thetaiotaomicron	-	-	-	-	-	-	-	-	-	-	-	-	-	-	-	-	-	-	-	-	-	-	-	-
72ad6dce-d4b5-4313-b276-2690aee781e8	member	2	-	-	-	-	-	k99_1102_63	information storage and processing	Replication, recombination and repair	COG0084	tatd family	226186.BT_2056	CL0034	Amidohydrolase	Amidohydrolase superfamily	TatD related DNase	PF01026	Bacteria	Bacteroidetes	Bacteroidia	Bacteroidales	Bacteroidaceae	Bacteroides	Bacteroides thetaiotaomicron	-	-	-	-	-	-	-	-	-	-	-	-	-	-	-	-	-	-	-	-	-	-	-	-
72ad6dce-d4b5-4313-b276-2690aee781e8	member	2	-	-	-	-	-	k99_1103_12	metabolism	Amino acid transport and metabolism	05D9R	oxidoreductase	469008.B21_03244	CL0063	NADP_Rossmann	FAD/NAD(P)-binding Rossmann fold Superfamily	Homoserine dehydrogenase, NAD binding domain	PF03447	Bacteria	Firmicutes	Bacilli	Lactobacillales	Streptococcaceae	Streptococcus	Streptococcus pneumoniae	-	-	-	-	-	-	-	-	-	-	-	-	-	-	-	-	-	-	-	-	-	-	-	-
72ad6dce-d4b5-4313-b276-2690aee781e8	member	2	-	-	-	-	-	k99_1103_12	-	-	-	-	-	-	-	-	-	-	Bacteria	Proteobacteria	Betaproteobacteria	Burkholderiales	Alcaligenaceae	Achromobacter	Achromobacter sp. ATCC35328	-	-	-	-	-	-	-	-	-	-	-	-	-	-	-	-	-	-	-	-	-	-	-	-
72ad6dce-d4b5-4313-b276-2690aee781e8	member	2	-	-	-	-	-	k99_1103_12	-	-	-	-	-	-	-	-	-	-	Bacteria	Proteobacteria	Gammaproteobacteria	Enterobacterales	Enterobacteriaceae	Escherichia	Escherichia coli	-	-	-	-	-	-	-	-	-	-	-	-	-	-	-	-	-	-	-	-	-	-	-	-
72ad6dce-d4b5-4313-b276-2690aee781e8	member	2	-	-	-	-	-	k99_1103_12	-	-	-	-	-	-	-	-	-	-	Bacteria	Proteobacteria	Gammaproteobacteria	Enterobacterales	Enterobacteriaceae	Escherichia	Escherichia sp. 1_1_43	-	-	-	-	-	-	-	-	-	-	-	-	-	-	-	-	-	-	-	-	-	-	-	-
72ad6dce-d4b5-4313-b276-2690aee781e8	member	2	-	-	-	-	-	k99_1103_12	-	-	-	-	-	-	-	-	-	-	Bacteria	Proteobacteria	Gammaproteobacteria	Enterobacterales	Enterobacteriaceae	Escherichia	Escherichia sp. 4_1_40B	-	-	-	-	-	-	-	-	-	-	-	-	-	-	-	-	-	-	-	-	-	-	-	-
72ad6dce-d4b5-4313-b276-2690aee781e8	member	2	-	-	-	-	-	k99_1103_12	-	-	-	-	-	-	-	-	-	-	Bacteria	Proteobacteria	Gammaproteobacteria	Enterobacterales	Enterobacteriaceae	Escherichia	Escherichia sp. KCJ4928	-	-	-	-	-	-	-	-	-	-	-	-	-	-	-	-	-	-	-	-	-	-	-	-
72ad6dce-d4b5-4313-b276-2690aee781e8	member	2	-	-	-	-	-	k99_1103_12	-	-	-	-	-	-	-	-	-	-	Bacteria	Proteobacteria	Gammaproteobacteria	Enterobacterales	Enterobacteriaceae	Escherichia	Escherichia sp. KCJ4943	-	-	-	-	-	-	-	-	-	-	-	-	-	-	-	-	-	-	-	-	-	-	-	-
72ad6dce-d4b5-4313-b276-2690aee781e8	member	2	-	-	-	-	-	k99_1103_12	-	-	-	-	-	-	-	-	-	-	Bacteria	Proteobacteria	Gammaproteobacteria	Enterobacterales	Enterobacteriaceae	Shigella	Shigella boydii	-	-	-	-	-	-	-	-	-	-	-	-	-	-	-	-	-	-	-	-	-	-	-	-
72ad6dce-d4b5-4313-b276-2690aee781e8	member	2	-	-	-	-	-	k99_1103_12	-	-	-	-	-	-	-	-	-	-	Bacteria	Proteobacteria	Gammaproteobacteria	Enterobacterales	Enterobacteriaceae	Shigella	Shigella flexneri	-	-	-	-	-	-	-	-	-	-	-	-	-	-	-	-	-	-	-	-	-	-	-	-
72ad6dce-d4b5-4313-b276-2690aee781e8	member	2	-	-	-	-	-	k99_1103_12	-	-	-	-	-	-	-	-	-	-	Bacteria	Proteobacteria	Gammaproteobacteria	Enterobacterales	Enterobacteriaceae	Shigella	Shigella sonnei	-	-	-	-	-	-	-	-	-	-	-	-	-	-	-	-	-	-	-	-	-	-	-	-
72ad6dce-d4b5-4313-b276-2690aee781e8	member	2	-	-	-	-	-	k99_1103_12	-	-	-	-	-	-	-	-	-	-	Bacteria	Proteobacteria	Gammaproteobacteria	Enterobacterales	Enterobacteriaceae	Shigella	Shigella sp. PAMC 28760	-	-	-	-	-	-	-	-	-	-	-	-	-	-	-	-	-	-	-	-	-	-	-	-
72ad6dce-d4b5-4313-b276-2690aee781e8	member	2	-	-	-	-	-	k99_1103_12	-	-	-	-	-	-	-	-	-	-	Bacteria	Proteobacteria	unclassified	unclassified	unclassified	unclassified	unclassified	-	-	-	-	-	-	-	-	-	-	-	-	-	-	-	-	-	-	-	-	-	-	-	-
72ad6dce-d4b5-4313-b276-2690aee781e8	member	2	-	-	-	-	-	k99_1103_2	metabolism	Carbohydrate transport and metabolism	COG0297	starch synthase activity	316407.85676613	CL0113	GT-B	Glycosyl transferase clan GT-B	Glycosyl transferases group 1	PF13692	Bacteria	Proteobacteria	Betaproteobacteria	Burkholderiales	Alcaligenaceae	Achromobacter	Achromobacter sp. ATCC35328	-	-	-	-	-	-	-	-	-	-	-	-	-	-	-	-	-	-	-	-	-	-	-	-
72ad6dce-d4b5-4313-b276-2690aee781e8	member	2	-	-	-	-	-	k99_1103_2	-	-	-	-	-	-	-	-	-	-	Bacteria	Proteobacteria	Gammaproteobacteria	Enterobacterales	Enterobacteriaceae	Enterobacter	Enterobacter sp. EC-NT1	-	-	-	-	-	-	-	-	-	-	-	-	-	-	-	-	-	-	-	-	-	-	-	-
72ad6dce-d4b5-4313-b276-2690aee781e8	member	2	-	-	-	-	-	k99_1103_2	-	-	-	-	-	-	-	-	-	-	Bacteria	Proteobacteria	Gammaproteobacteria	Enterobacterales	Enterobacteriaceae	Escherichia	Escherichia coli	-	-	-	-	-	-	-	-	-	-	-	-	-	-	-	-	-	-	-	-	-	-	-	-
72ad6dce-d4b5-4313-b276-2690aee781e8	member	2	-	-	-	-	-	k99_1103_2	-	-	-	-	-	-	-	-	-	-	Bacteria	Proteobacteria	Gammaproteobacteria	Enterobacterales	Enterobacteriaceae	Escherichia	Escherichia fergusonii	-	-	-	-	-	-	-	-	-	-	-	-	-	-	-	-	-	-	-	-	-	-	-	-
72ad6dce-d4b5-4313-b276-2690aee781e8	member	2	-	-	-	-	-	k99_1103_2	-	-	-	-	-	-	-	-	-	-	Bacteria	Proteobacteria	Gammaproteobacteria	Enterobacterales	Enterobacteriaceae	Escherichia	Escherichia sp. 1_1_43	-	-	-	-	-	-	-	-	-	-	-	-	-	-	-	-	-	-	-	-	-	-	-	-
72ad6dce-d4b5-4313-b276-2690aee781e8	member	2	-	-	-	-	-	k99_1103_2	-	-	-	-	-	-	-	-	-	-	Bacteria	Proteobacteria	Gammaproteobacteria	Enterobacterales	Enterobacteriaceae	Escherichia	Escherichia sp. KCJ4928	-	-	-	-	-	-	-	-	-	-	-	-	-	-	-	-	-	-	-	-	-	-	-	-
72ad6dce-d4b5-4313-b276-2690aee781e8	member	2	-	-	-	-	-	k99_1103_2	-	-	-	-	-	-	-	-	-	-	Bacteria	Proteobacteria	Gammaproteobacteria	Enterobacterales	Enterobacteriaceae	Escherichia	Escherichia sp. KCJ4943	-	-	-	-	-	-	-	-	-	-	-	-	-	-	-	-	-	-	-	-	-	-	-	-
72ad6dce-d4b5-4313-b276-2690aee781e8	member	2	-	-	-	-	-	k99_1103_2	-	-	-	-	-	-	-	-	-	-	Bacteria	Proteobacteria	Gammaproteobacteria	Enterobacterales	Enterobacteriaceae	Escherichia	Escherichia sp. KTE172	-	-	-	-	-	-	-	-	-	-	-	-	-	-	-	-	-	-	-	-	-	-	-	-
72ad6dce-d4b5-4313-b276-2690aee781e8	member	2	-	-	-	-	-	k99_1103_2	-	-	-	-	-	-	-	-	-	-	Bacteria	Proteobacteria	Gammaproteobacteria	Enterobacterales	Enterobacteriaceae	Escherichia	Escherichia sp. R8	-	-	-	-	-	-	-	-	-	-	-	-	-	-	-	-	-	-	-	-	-	-	-	-
72ad6dce-d4b5-4313-b276-2690aee781e8	member	2	-	-	-	-	-	k99_1103_2	-	-	-	-	-	-	-	-	-	-	Bacteria	Proteobacteria	Gammaproteobacteria	Enterobacterales	Enterobacteriaceae	Klebsiella	Klebsiella oxytoca	-	-	-	-	-	-	-	-	-	-	-	-	-	-	-	-	-	-	-	-	-	-	-	-
72ad6dce-d4b5-4313-b276-2690aee781e8	member	2	-	-	-	-	-	k99_1103_2	-	-	-	-	-	-	-	-	-	-	Bacteria	Proteobacteria	Gammaproteobacteria	Enterobacterales	Enterobacteriaceae	Klebsiella	Klebsiella pneumoniae	-	-	-	-	-	-	-	-	-	-	-	-	-	-	-	-	-	-	-	-	-	-	-	-
72ad6dce-d4b5-4313-b276-2690aee781e8	member	2	-	-	-	-	-	k99_1103_2	-	-	-	-	-	-	-	-	-	-	Bacteria	Proteobacteria	Gammaproteobacteria	Enterobacterales	Enterobacteriaceae	Shigella	Shigella boydii	-	-	-	-	-	-	-	-	-	-	-	-	-	-	-	-	-	-	-	-	-	-	-	-
72ad6dce-d4b5-4313-b276-2690aee781e8	member	2	-	-	-	-	-	k99_1103_2	-	-	-	-	-	-	-	-	-	-	Bacteria	Proteobacteria	Gammaproteobacteria	Enterobacterales	Enterobacteriaceae	Shigella	Shigella dysenteriae	-	-	-	-	-	-	-	-	-	-	-	-	-	-	-	-	-	-	-	-	-	-	-	-
72ad6dce-d4b5-4313-b276-2690aee781e8	member	2	-	-	-	-	-	k99_1103_2	-	-	-	-	-	-	-	-	-	-	Bacteria	Proteobacteria	Gammaproteobacteria	Enterobacterales	Enterobacteriaceae	Shigella	Shigella flexneri	-	-	-	-	-	-	-	-	-	-	-	-	-	-	-	-	-	-	-	-	-	-	-	-
72ad6dce-d4b5-4313-b276-2690aee781e8	member	2	-	-	-	-	-	k99_1103_2	-	-	-	-	-	-	-	-	-	-	Bacteria	Proteobacteria	Gammaproteobacteria	Enterobacterales	Enterobacteriaceae	Shigella	Shigella sonnei	-	-	-	-	-	-	-	-	-	-	-	-	-	-	-	-	-	-	-	-	-	-	-	-
72ad6dce-d4b5-4313-b276-2690aee781e8	member	2	-	-	-	-	-	k99_1103_2	-	-	-	-	-	-	-	-	-	-	Bacteria	Proteobacteria	Gammaproteobacteria	Enterobacterales	Enterobacteriaceae	Shigella	Shigella sp. FC1056	-	-	-	-	-	-	-	-	-	-	-	-	-	-	-	-	-	-	-	-	-	-	-	-
72ad6dce-d4b5-4313-b276-2690aee781e8	member	2	-	-	-	-	-	k99_1103_2	-	-	-	-	-	-	-	-	-	-	Bacteria	Proteobacteria	Gammaproteobacteria	Enterobacterales	Enterobacteriaceae	Shigella	Shigella sp. FC1544	-	-	-	-	-	-	-	-	-	-	-	-	-	-	-	-	-	-	-	-	-	-	-	-
72ad6dce-d4b5-4313-b276-2690aee781e8	member	2	-	-	-	-	-	k99_1103_2	-	-	-	-	-	-	-	-	-	-	Bacteria	Proteobacteria	Gammaproteobacteria	Enterobacterales	Enterobacteriaceae	Shigella	Shigella sp. FC1708	-	-	-	-	-	-	-	-	-	-	-	-	-	-	-	-	-	-	-	-	-	-	-	-
72ad6dce-d4b5-4313-b276-2690aee781e8	member	2	-	-	-	-	-	k99_1103_2	-	-	-	-	-	-	-	-	-	-	Bacteria	Proteobacteria	Gammaproteobacteria	Enterobacterales	Enterobacteriaceae	Shigella	Shigella sp. FC1737	-	-	-	-	-	-	-	-	-	-	-	-	-	-	-	-	-	-	-	-	-	-	-	-
72ad6dce-d4b5-4313-b276-2690aee781e8	member	2	-	-	-	-	-	k99_1103_2	-	-	-	-	-	-	-	-	-	-	Bacteria	Proteobacteria	Gammaproteobacteria	Enterobacterales	Enterobacteriaceae	Shigella	Shigella sp. FC2045	-	-	-	-	-	-	-	-	-	-	-	-	-	-	-	-	-	-	-	-	-	-	-	-
72ad6dce-d4b5-4313-b276-2690aee781e8	member	2	-	-	-	-	-	k99_1103_2	-	-	-	-	-	-	-	-	-	-	Bacteria	Proteobacteria	Gammaproteobacteria	Enterobacterales	Enterobacteriaceae	Shigella	Shigella sp. FC2541	-	-	-	-	-	-	-	-	-	-	-	-	-	-	-	-	-	-	-	-	-	-	-	-
72ad6dce-d4b5-4313-b276-2690aee781e8	member	2	-	-	-	-	-	k99_1103_2	-	-	-	-	-	-	-	-	-	-	Bacteria	Proteobacteria	Gammaproteobacteria	Enterobacterales	Enterobacteriaceae	Shigella	Shigella sp. FC2928	-	-	-	-	-	-	-	-	-	-	-	-	-	-	-	-	-	-	-	-	-	-	-	-
72ad6dce-d4b5-4313-b276-2690aee781e8	member	2	-	-	-	-	-	k99_1103_2	-	-	-	-	-	-	-	-	-	-	Bacteria	Proteobacteria	Gammaproteobacteria	Enterobacterales	Enterobacteriaceae	Shigella	Shigella sp. FC3196	-	-	-	-	-	-	-	-	-	-	-	-	-	-	-	-	-	-	-	-	-	-	-	-
72ad6dce-d4b5-4313-b276-2690aee781e8	member	2	-	-	-	-	-	k99_1103_2	-	-	-	-	-	-	-	-	-	-	Bacteria	Proteobacteria	Gammaproteobacteria	Enterobacterales	Enterobacteriaceae	Shigella	Shigella sp. PAMC 28760	-	-	-	-	-	-	-	-	-	-	-	-	-	-	-	-	-	-	-	-	-	-	-	-
72ad6dce-d4b5-4313-b276-2690aee781e8	member	2	-	-	-	-	-	k99_1103_2	-	-	-	-	-	-	-	-	-	-	Bacteria	Proteobacteria	Gammaproteobacteria	Enterobacterales	Enterobacteriaceae	Shigella	Shigella sp. SF-2015	-	-	-	-	-	-	-	-	-	-	-	-	-	-	-	-	-	-	-	-	-	-	-	-
72ad6dce-d4b5-4313-b276-2690aee781e8	member	2	-	-	-	-	-	k99_1103_2	-	-	-	-	-	-	-	-	-	-	Bacteria	Proteobacteria	unclassified	unclassified	unclassified	unclassified	unclassified	-	-	-	-	-	-	-	-	-	-	-	-	-	-	-	-	-	-	-	-	-	-	-	-
72ad6dce-d4b5-4313-b276-2690aee781e8	member	2	-	-	-	-	-	k99_110_2	unclassified	unclassified	unclassified	unclassified	unclassified	unclassified	unclassified	unclassified	unclassified	unclassified	Bacteria	Firmicutes	Erysipelotrichia	Erysipelotrichales	Erysipelotrichaceae	Erysipelatoclostridium	Erysipelatoclostridium ramosum	-	-	-	-	-	-	-	-	-	-	-	-	-	-	-	-	-	-	-	-	-	-	-	-
72ad6dce-d4b5-4313-b276-2690aee781e8	member	2	-	-	-	-	-	k99_110_2	-	-	-	-	-	-	-	-	-	-	Bacteria	Firmicutes	Erysipelotrichia	Erysipelotrichales	Erysipelotrichaceae	unclassified	unclassified	-	-	-	-	-	-	-	-	-	-	-	-	-	-	-	-	-	-	-	-	-	-	-	-
72ad6dce-d4b5-4313-b276-2690aee781e8	member	2	-	-	-	-	-	k99_1114_1	poorly characterized	Function unknown	0NVCW	NA	445974.CLORAM_00619	unclassified	unclassified	unclassified	unclassified	unclassified	Bacteria	Firmicutes	Erysipelotrichia	Erysipelotrichales	Erysipelotrichaceae	Coprobacillus	Coprobacillus sp. 3_3_56FAA	-	-	-	-	-	-	-	-	-	-	-	-	-	-	-	-	-	-	-	-	-	-	-	-
72ad6dce-d4b5-4313-b276-2690aee781e8	member	2	-	-	-	-	-	k99_1114_1	-	-	-	-	-	-	-	-	-	-	Bacteria	Firmicutes	Erysipelotrichia	Erysipelotrichales	Erysipelotrichaceae	Coprobacillus	Coprobacillus sp. 8_2_54BFAA	-	-	-	-	-	-	-	-	-	-	-	-	-	-	-	-	-	-	-	-	-	-	-	-
72ad6dce-d4b5-4313-b276-2690aee781e8	member	2	-	-	-	-	-	k99_1114_1	-	-	-	-	-	-	-	-	-	-	Bacteria	Firmicutes	Erysipelotrichia	Erysipelotrichales	Erysipelotrichaceae	Coprobacillus	Coprobacillus sp. D7	-	-	-	-	-	-	-	-	-	-	-	-	-	-	-	-	-	-	-	-	-	-	-	-
72ad6dce-d4b5-4313-b276-2690aee781e8	member	2	-	-	-	-	-	k99_1114_1	-	-	-	-	-	-	-	-	-	-	Bacteria	Firmicutes	Erysipelotrichia	Erysipelotrichales	Erysipelotrichaceae	Erysipelatoclostridium	Erysipelatoclostridium ramosum	-	-	-	-	-	-	-	-	-	-	-	-	-	-	-	-	-	-	-	-	-	-	-	-
72ad6dce-d4b5-4313-b276-2690aee781e8	member	2	-	-	-	-	-	k99_1114_1	-	-	-	-	-	-	-	-	-	-	Bacteria	Firmicutes	Erysipelotrichia	Erysipelotrichales	Erysipelotrichaceae	unclassified	unclassified	-	-	-	-	-	-	-	-	-	-	-	-	-	-	-	-	-	-	-	-	-	-	-	-
72ad6dce-d4b5-4313-b276-2690aee781e8	member	2	-	-	-	-	-	k99_1116_11	poorly characterized	Function unknown	0NDNW	ribonuclease J	478749.BRYFOR_07764	CL0381	Metallo-HOrase	Metallo-hydrolase/oxidoreductase superfamily	Beta-lactamase superfamily domain	PF12706	Bacteria	Firmicutes	Clostridia	Clostridiales	Lachnospiraceae	Blautia	Blautia producta	-	-	-	-	-	-	-	-	-	-	-	-	-	-	-	-	-	-	-	-	-	-	-	-
72ad6dce-d4b5-4313-b276-2690aee781e8	member	2	-	-	-	-	-	k99_1116_25	cellular processes and signaling	Posttranslational modification, protein turnover, chaperones	05CJ9	Prevents misfolding and promotes the refolding and proper assembly of unfolded polypeptides generated under stress conditions (By similarity)	537007.BLAHAN_06154	unclassified	unclassified	unclassified	TCP-1/cpn60 chaperonin family	PF00118	Bacteria	Firmicutes	Clostridia	Clostridiales	Lachnospiraceae	Blautia	Blautia coccoides	-	-	-	-	-	-	-	-	-	-	-	-	-	-	-	-	-	-	-	-	-	-	-	-
72ad6dce-d4b5-4313-b276-2690aee781e8	member	2	-	-	-	-	-	k99_1116_25	-	-	-	-	-	-	-	-	-	-	Bacteria	Firmicutes	Clostridia	Clostridiales	Lachnospiraceae	Blautia	Blautia producta	-	-	-	-	-	-	-	-	-	-	-	-	-	-	-	-	-	-	-	-	-	-	-	-
72ad6dce-d4b5-4313-b276-2690aee781e8	member	2	-	-	-	-	-	k99_1116_25	-	-	-	-	-	-	-	-	-	-	Bacteria	Firmicutes	Clostridia	Clostridiales	Lachnospiraceae	Blautia	unclassified	-	-	-	-	-	-	-	-	-	-	-	-	-	-	-	-	-	-	-	-	-	-	-	-
72ad6dce-d4b5-4313-b276-2690aee781e8	member	2	-	-	-	-	-	k99_1146_7	metabolism	Energy production and conversion	0QM0G	(citrate (pro-3S)-lyase ligase)	316385.ECDH10B_0686	CL0039	HUP	HUP - HIGH-signature proteins, UspA, and PP-ATPase.	HIGH Nucleotidyl Transferase	PF05636	Bacteria	Firmicutes	Bacilli	Lactobacillales	Streptococcaceae	Streptococcus	Streptococcus pneumoniae	-	-	-	-	-	-	-	-	-	-	-	-	-	-	-	-	-	-	-	-	-	-	-	-
72ad6dce-d4b5-4313-b276-2690aee781e8	member	2	-	-	-	-	-	k99_1146_7	-	-	-	-	-	-	-	-	-	-	Bacteria	Proteobacteria	Betaproteobacteria	Burkholderiales	Alcaligenaceae	Achromobacter	Achromobacter sp. ATCC35328	-	-	-	-	-	-	-	-	-	-	-	-	-	-	-	-	-	-	-	-	-	-	-	-
72ad6dce-d4b5-4313-b276-2690aee781e8	member	2	-	-	-	-	-	k99_1146_7	-	-	-	-	-	-	-	-	-	-	Bacteria	Proteobacteria	Gammaproteobacteria	Enterobacterales	Enterobacteriaceae	Escherichia	Escherichia coli	-	-	-	-	-	-	-	-	-	-	-	-	-	-	-	-	-	-	-	-	-	-	-	-
72ad6dce-d4b5-4313-b276-2690aee781e8	member	2	-	-	-	-	-	k99_1146_7	-	-	-	-	-	-	-	-	-	-	Bacteria	Proteobacteria	Gammaproteobacteria	Enterobacterales	Enterobacteriaceae	Escherichia	Escherichia fergusonii	-	-	-	-	-	-	-	-	-	-	-	-	-	-	-	-	-	-	-	-	-	-	-	-
72ad6dce-d4b5-4313-b276-2690aee781e8	member	2	-	-	-	-	-	k99_1146_7	-	-	-	-	-	-	-	-	-	-	Bacteria	Proteobacteria	Gammaproteobacteria	Enterobacterales	Enterobacteriaceae	Escherichia	Escherichia sp. 1_1_43	-	-	-	-	-	-	-	-	-	-	-	-	-	-	-	-	-	-	-	-	-	-	-	-
72ad6dce-d4b5-4313-b276-2690aee781e8	member	2	-	-	-	-	-	k99_1146_7	-	-	-	-	-	-	-	-	-	-	Bacteria	Proteobacteria	Gammaproteobacteria	Enterobacterales	Enterobacteriaceae	Escherichia	Escherichia sp. KCJ4928	-	-	-	-	-	-	-	-	-	-	-	-	-	-	-	-	-	-	-	-	-	-	-	-
72ad6dce-d4b5-4313-b276-2690aee781e8	member	2	-	-	-	-	-	k99_1146_7	-	-	-	-	-	-	-	-	-	-	Bacteria	Proteobacteria	Gammaproteobacteria	Enterobacterales	Enterobacteriaceae	Escherichia	Escherichia sp. KCJ4943	-	-	-	-	-	-	-	-	-	-	-	-	-	-	-	-	-	-	-	-	-	-	-	-
72ad6dce-d4b5-4313-b276-2690aee781e8	member	2	-	-	-	-	-	k99_1146_7	-	-	-	-	-	-	-	-	-	-	Bacteria	Proteobacteria	Gammaproteobacteria	Enterobacterales	Enterobacteriaceae	Escherichia	Escherichia sp. R8	-	-	-	-	-	-	-	-	-	-	-	-	-	-	-	-	-	-	-	-	-	-	-	-
72ad6dce-d4b5-4313-b276-2690aee781e8	member	2	-	-	-	-	-	k99_1146_7	-	-	-	-	-	-	-	-	-	-	Bacteria	Proteobacteria	Gammaproteobacteria	Enterobacterales	Enterobacteriaceae	Klebsiella	Klebsiella oxytoca	-	-	-	-	-	-	-	-	-	-	-	-	-	-	-	-	-	-	-	-	-	-	-	-
72ad6dce-d4b5-4313-b276-2690aee781e8	member	2	-	-	-	-	-	k99_1146_7	-	-	-	-	-	-	-	-	-	-	Bacteria	Proteobacteria	Gammaproteobacteria	Enterobacterales	Enterobacteriaceae	Klebsiella	Klebsiella pneumoniae	-	-	-	-	-	-	-	-	-	-	-	-	-	-	-	-	-	-	-	-	-	-	-	-
72ad6dce-d4b5-4313-b276-2690aee781e8	member	2	-	-	-	-	-	k99_1146_7	-	-	-	-	-	-	-	-	-	-	Bacteria	Proteobacteria	Gammaproteobacteria	Enterobacterales	Enterobacteriaceae	Shigella	Shigella boydii	-	-	-	-	-	-	-	-	-	-	-	-	-	-	-	-	-	-	-	-	-	-	-	-
72ad6dce-d4b5-4313-b276-2690aee781e8	member	2	-	-	-	-	-	k99_1146_7	-	-	-	-	-	-	-	-	-	-	Bacteria	Proteobacteria	Gammaproteobacteria	Enterobacterales	Enterobacteriaceae	Shigella	Shigella flexneri	-	-	-	-	-	-	-	-	-	-	-	-	-	-	-	-	-	-	-	-	-	-	-	-
72ad6dce-d4b5-4313-b276-2690aee781e8	member	2	-	-	-	-	-	k99_1146_7	-	-	-	-	-	-	-	-	-	-	Bacteria	Proteobacteria	Gammaproteobacteria	Enterobacterales	Enterobacteriaceae	Shigella	Shigella sonnei	-	-	-	-	-	-	-	-	-	-	-	-	-	-	-	-	-	-	-	-	-	-	-	-
72ad6dce-d4b5-4313-b276-2690aee781e8	member	2	-	-	-	-	-	k99_1146_7	-	-	-	-	-	-	-	-	-	-	Bacteria	Proteobacteria	unclassified	unclassified	unclassified	unclassified	unclassified	-	-	-	-	-	-	-	-	-	-	-	-	-	-	-	-	-	-	-	-	-	-	-	-
72ad6dce-d4b5-4313-b276-2690aee781e8	member	2	-	-	-	-	-	k99_1148_21	metabolism	Nucleotide transport and metabolism	08UHA	Essential for recycling GMP and indirectly, cGMP (By similarity)	445974.CLORAM_02583	CL0023	P-loop_NTPase	P-loop containing nucleoside triphosphate hydrolase superfamily	Guanylate kinase	PF00625	Bacteria	Firmicutes	Erysipelotrichia	Erysipelotrichales	Erysipelotrichaceae	Coprobacillus	Coprobacillus sp. 3_3_56FAA	-	-	-	-	-	-	-	-	-	-	-	-	-	-	-	-	-	-	-	-	-	-	-	-
72ad6dce-d4b5-4313-b276-2690aee781e8	member	2	-	-	-	-	-	k99_1148_21	-	-	-	-	-	-	-	-	-	-	Bacteria	Firmicutes	Erysipelotrichia	Erysipelotrichales	Erysipelotrichaceae	Coprobacillus	Coprobacillus sp. 8_2_54BFAA	-	-	-	-	-	-	-	-	-	-	-	-	-	-	-	-	-	-	-	-	-	-	-	-
72ad6dce-d4b5-4313-b276-2690aee781e8	member	2	-	-	-	-	-	k99_1148_21	-	-	-	-	-	-	-	-	-	-	Bacteria	Firmicutes	Erysipelotrichia	Erysipelotrichales	Erysipelotrichaceae	Coprobacillus	Coprobacillus sp. AF09-1A	-	-	-	-	-	-	-	-	-	-	-	-	-	-	-	-	-	-	-	-	-	-	-	-
72ad6dce-d4b5-4313-b276-2690aee781e8	member	2	-	-	-	-	-	k99_1148_21	-	-	-	-	-	-	-	-	-	-	Bacteria	Firmicutes	Erysipelotrichia	Erysipelotrichales	Erysipelotrichaceae	Coprobacillus	Coprobacillus sp. CAG:183	-	-	-	-	-	-	-	-	-	-	-	-	-	-	-	-	-	-	-	-	-	-	-	-
72ad6dce-d4b5-4313-b276-2690aee781e8	member	2	-	-	-	-	-	k99_1148_21	-	-	-	-	-	-	-	-	-	-	Bacteria	Firmicutes	Erysipelotrichia	Erysipelotrichales	Erysipelotrichaceae	Coprobacillus	Coprobacillus sp. D7	-	-	-	-	-	-	-	-	-	-	-	-	-	-	-	-	-	-	-	-	-	-	-	-
72ad6dce-d4b5-4313-b276-2690aee781e8	member	2	-	-	-	-	-	k99_1148_21	-	-	-	-	-	-	-	-	-	-	Bacteria	Firmicutes	Erysipelotrichia	Erysipelotrichales	Erysipelotrichaceae	Erysipelatoclostridium	Erysipelatoclostridium ramosum	-	-	-	-	-	-	-	-	-	-	-	-	-	-	-	-	-	-	-	-	-	-	-	-
72ad6dce-d4b5-4313-b276-2690aee781e8	member	2	-	-	-	-	-	k99_1148_21	-	-	-	-	-	-	-	-	-	-	Bacteria	Firmicutes	Erysipelotrichia	Erysipelotrichales	Erysipelotrichaceae	unclassified	unclassified	-	-	-	-	-	-	-	-	-	-	-	-	-	-	-	-	-	-	-	-	-	-	-	-
72ad6dce-d4b5-4313-b276-2690aee781e8	member	2	-	-	-	-	-	k99_1151_30	information storage and processing	Transcription	0ENV2	NAD-dependent deacetylase	457412.RSAG_03241	CL0085	FAD_DHS	DHS-like NAD/FAD-binding domain	Sir2 family	PF02146	Bacteria	Firmicutes	Clostridia	Clostridiales	Lachnospiraceae	Blautia	Blautia producta	-	-	-	-	-	-	-	-	-	-	-	-	-	-	-	-	-	-	-	-	-	-	-	-
72ad6dce-d4b5-4313-b276-2690aee781e8	member	2	-	-	-	-	-	k99_1151_33	information storage and processing	Replication, recombination and repair	0NI2T	single-stranded DNA-binding protein	537007.BLAHAN_04317	CL0021	OB	OB fold	Single-strand binding protein family	PF00436	Bacteria	Firmicutes	Clostridia	Clostridiales	Lachnospiraceae	Blautia	Blautia coccoides	-	-	-	-	-	-	-	-	-	-	-	-	-	-	-	-	-	-	-	-	-	-	-	-
72ad6dce-d4b5-4313-b276-2690aee781e8	member	2	-	-	-	-	-	k99_1151_33	-	-	-	-	-	-	-	-	-	-	Bacteria	Firmicutes	Clostridia	Clostridiales	Lachnospiraceae	Blautia	Blautia producta	-	-	-	-	-	-	-	-	-	-	-	-	-	-	-	-	-	-	-	-	-	-	-	-
72ad6dce-d4b5-4313-b276-2690aee781e8	member	2	-	-	-	-	-	k99_1151_33	-	-	-	-	-	-	-	-	-	-	Bacteria	Firmicutes	Clostridia	Clostridiales	Lachnospiraceae	Blautia	unclassified	-	-	-	-	-	-	-	-	-	-	-	-	-	-	-	-	-	-	-	-	-	-	-	-
72ad6dce-d4b5-4313-b276-2690aee781e8	member	2	-	-	-	-	-	k99_1151_37	cellular processes and signaling	Signal transduction mechanisms	0ND5A	Domain protein	537007.BLAHAN_04315	unclassified	unclassified	unclassified	DHHA1 domain	PF02272	Bacteria	Firmicutes	Clostridia	Clostridiales	Lachnospiraceae	Blautia	Blautia producta	-	-	-	-	-	-	-	-	-	-	-	-	-	-	-	-	-	-	-	-	-	-	-	-
72ad6dce-d4b5-4313-b276-2690aee781e8	member	2	-	-	-	-	-	k99_1151_38	information storage and processing	Translation, ribosomal structure and biogenesis	0NKRK	Binds to the 23S rRNA (By similarity)	657323.CK1_36350	unclassified	unclassified	unclassified	Ribosomal protein L9, N-terminal domain	PF01281	Bacteria	Firmicutes	Clostridia	Clostridiales	Lachnospiraceae	Blautia	Blautia coccoides	-	-	-	-	-	-	-	-	-	-	-	-	-	-	-	-	-	-	-	-	-	-	-	-
72ad6dce-d4b5-4313-b276-2690aee781e8	member	2	-	-	-	-	-	k99_1151_38	-	-	-	-	-	-	-	-	-	-	Bacteria	Firmicutes	Clostridia	Clostridiales	Lachnospiraceae	Blautia	Blautia producta	-	-	-	-	-	-	-	-	-	-	-	-	-	-	-	-	-	-	-	-	-	-	-	-
72ad6dce-d4b5-4313-b276-2690aee781e8	member	2	-	-	-	-	-	k99_1151_38	-	-	-	-	-	-	-	-	-	-	Bacteria	Firmicutes	Clostridia	Clostridiales	Lachnospiraceae	Blautia	unclassified	-	-	-	-	-	-	-	-	-	-	-	-	-	-	-	-	-	-	-	-	-	-	-	-
72ad6dce-d4b5-4313-b276-2690aee781e8	member	2	-	-	-	-	-	k99_1151_39	information storage and processing	Replication, recombination and repair	COG0305	Replicative dna helicase	457412.RSAG_03249	CL0023	P-loop_NTPase	P-loop containing nucleoside triphosphate hydrolase superfamily	AAA domain	PF13481	Bacteria	Firmicutes	Clostridia	Clostridiales	Lachnospiraceae	Blautia	Blautia coccoides	-	-	-	-	-	-	-	-	-	-	-	-	-	-	-	-	-	-	-	-	-	-	-	-
72ad6dce-d4b5-4313-b276-2690aee781e8	member	2	-	-	-	-	-	k99_1151_39	-	-	-	-	-	-	-	-	-	-	Bacteria	Firmicutes	Clostridia	Clostridiales	Lachnospiraceae	Blautia	unclassified	-	-	-	-	-	-	-	-	-	-	-	-	-	-	-	-	-	-	-	-	-	-	-	-
72ad6dce-d4b5-4313-b276-2690aee781e8	member	2	-	-	-	-	-	k99_1151_8	metabolism	Energy production and conversion	0NE49	NADH flavin oxidoreductase NADH oxidase	697303.Thewi_0323	CL0063	NADP_Rossmann	FAD/NAD(P)-binding Rossmann fold Superfamily	HI0933-like protein	PF03486	Bacteria	Firmicutes	Clostridia	Clostridiales	Lachnospiraceae	Blautia	Blautia producta	-	-	-	-	-	-	-	-	-	-	-	-	-	-	-	-	-	-	-	-	-	-	-	-
72ad6dce-d4b5-4313-b276-2690aee781e8	member	2	-	-	-	-	-	k99_1152_21	metabolism	Energy production and conversion	COG1034	subunit g	469596.HMPREF9488_02563	CL0344	4Fe-4S	4Fe-4S ferredoxins	4Fe-4S binding domain	PF00037	Bacteria	Firmicutes	Erysipelotrichia	Erysipelotrichales	Erysipelotrichaceae	Coprobacillus	Coprobacillus sp. 8_2_54BFAA	-	-	-	-	-	-	-	-	-	-	-	-	-	-	-	-	-	-	-	-	-	-	-	-
72ad6dce-d4b5-4313-b276-2690aee781e8	member	2	-	-	-	-	-	k99_1152_21	-	-	-	-	-	-	-	-	-	-	Bacteria	Firmicutes	Erysipelotrichia	Erysipelotrichales	Erysipelotrichaceae	Coprobacillus	Coprobacillus sp. AF09-1A	-	-	-	-	-	-	-	-	-	-	-	-	-	-	-	-	-	-	-	-	-	-	-	-
72ad6dce-d4b5-4313-b276-2690aee781e8	member	2	-	-	-	-	-	k99_1152_21	-	-	-	-	-	-	-	-	-	-	Bacteria	Firmicutes	Erysipelotrichia	Erysipelotrichales	Erysipelotrichaceae	Coprobacillus	Coprobacillus sp. D7	-	-	-	-	-	-	-	-	-	-	-	-	-	-	-	-	-	-	-	-	-	-	-	-
72ad6dce-d4b5-4313-b276-2690aee781e8	member	2	-	-	-	-	-	k99_1152_21	-	-	-	-	-	-	-	-	-	-	Bacteria	Firmicutes	Erysipelotrichia	Erysipelotrichales	Erysipelotrichaceae	Erysipelatoclostridium	Erysipelatoclostridium ramosum	-	-	-	-	-	-	-	-	-	-	-	-	-	-	-	-	-	-	-	-	-	-	-	-
72ad6dce-d4b5-4313-b276-2690aee781e8	member	2	-	-	-	-	-	k99_1152_21	-	-	-	-	-	-	-	-	-	-	Bacteria	Firmicutes	Erysipelotrichia	Erysipelotrichales	Erysipelotrichaceae	unclassified	unclassified	-	-	-	-	-	-	-	-	-	-	-	-	-	-	-	-	-	-	-	-	-	-	-	-
72ad6dce-d4b5-4313-b276-2690aee781e8	member	2	-	-	-	-	-	k99_1152_38	metabolism	Inorganic ion transport and metabolism	COG0569	Potassium uptake protein	445973.CLOBAR_00915	CL0063	NADP_Rossmann	FAD/NAD(P)-binding Rossmann fold Superfamily	Saccharopine dehydrogenase NADP binding domain	PF03435	Bacteria	Firmicutes	Erysipelotrichia	Erysipelotrichales	Erysipelotrichaceae	Coprobacillus	Coprobacillus sp. 3_3_56FAA	-	-	-	-	-	-	-	-	-	-	-	-	-	-	-	-	-	-	-	-	-	-	-	-
72ad6dce-d4b5-4313-b276-2690aee781e8	member	2	-	-	-	-	-	k99_1152_38	-	-	-	-	-	-	-	-	-	-	Bacteria	Firmicutes	Erysipelotrichia	Erysipelotrichales	Erysipelotrichaceae	Coprobacillus	Coprobacillus sp. AF09-1A	-	-	-	-	-	-	-	-	-	-	-	-	-	-	-	-	-	-	-	-	-	-	-	-
72ad6dce-d4b5-4313-b276-2690aee781e8	member	2	-	-	-	-	-	k99_1152_38	-	-	-	-	-	-	-	-	-	-	Bacteria	Firmicutes	Erysipelotrichia	Erysipelotrichales	Erysipelotrichaceae	Coprobacillus	Coprobacillus sp. D7	-	-	-	-	-	-	-	-	-	-	-	-	-	-	-	-	-	-	-	-	-	-	-	-
72ad6dce-d4b5-4313-b276-2690aee781e8	member	2	-	-	-	-	-	k99_1152_38	-	-	-	-	-	-	-	-	-	-	Bacteria	Firmicutes	Erysipelotrichia	Erysipelotrichales	Erysipelotrichaceae	Erysipelatoclostridium	Erysipelatoclostridium ramosum	-	-	-	-	-	-	-	-	-	-	-	-	-	-	-	-	-	-	-	-	-	-	-	-
72ad6dce-d4b5-4313-b276-2690aee781e8	member	2	-	-	-	-	-	k99_1152_38	-	-	-	-	-	-	-	-	-	-	Bacteria	Firmicutes	Erysipelotrichia	Erysipelotrichales	Erysipelotrichaceae	unclassified	unclassified	-	-	-	-	-	-	-	-	-	-	-	-	-	-	-	-	-	-	-	-	-	-	-	-
72ad6dce-d4b5-4313-b276-2690aee781e8	member	2	-	-	-	-	-	k99_1156_2	cellular processes and signaling	Posttranslational modification, protein turnover, chaperones	0QJ3C	Acts as a chaperone (By similarity)	187410.y3706	CL0108	Actin_ATPase	Actin-like ATPase Superfamily	MreB/Mbl protein	PF06723	Bacteria	Firmicutes	Bacilli	Lactobacillales	Streptococcaceae	Streptococcus	Streptococcus pneumoniae	-	-	-	-	-	-	-	-	-	-	-	-	-	-	-	-	-	-	-	-	-	-	-	-
72ad6dce-d4b5-4313-b276-2690aee781e8	member	2	-	-	-	-	-	k99_1156_2	-	-	-	-	-	-	-	-	-	-	Bacteria	Proteobacteria	Betaproteobacteria	Burkholderiales	Alcaligenaceae	Achromobacter	Achromobacter sp. ATCC35328	-	-	-	-	-	-	-	-	-	-	-	-	-	-	-	-	-	-	-	-	-	-	-	-
72ad6dce-d4b5-4313-b276-2690aee781e8	member	2	-	-	-	-	-	k99_1156_2	-	-	-	-	-	-	-	-	-	-	Bacteria	Proteobacteria	Betaproteobacteria	Neisseriales	Neisseriaceae	Neisseria	Neisseria gonorrhoeae	-	-	-	-	-	-	-	-	-	-	-	-	-	-	-	-	-	-	-	-	-	-	-	-
72ad6dce-d4b5-4313-b276-2690aee781e8	member	2	-	-	-	-	-	k99_1156_2	-	-	-	-	-	-	-	-	-	-	Bacteria	Proteobacteria	Gammaproteobacteria	Enterobacterales	Enterobacteriaceae	Enterobacter	Enterobacter sp. EC-NT1	-	-	-	-	-	-	-	-	-	-	-	-	-	-	-	-	-	-	-	-	-	-	-	-
72ad6dce-d4b5-4313-b276-2690aee781e8	member	2	-	-	-	-	-	k99_1156_2	-	-	-	-	-	-	-	-	-	-	Bacteria	Proteobacteria	Gammaproteobacteria	Enterobacterales	Enterobacteriaceae	Escherichia	Escherichia albertii	-	-	-	-	-	-	-	-	-	-	-	-	-	-	-	-	-	-	-	-	-	-	-	-
72ad6dce-d4b5-4313-b276-2690aee781e8	member	2	-	-	-	-	-	k99_1156_2	-	-	-	-	-	-	-	-	-	-	Bacteria	Proteobacteria	Gammaproteobacteria	Enterobacterales	Enterobacteriaceae	Escherichia	Escherichia coli	-	-	-	-	-	-	-	-	-	-	-	-	-	-	-	-	-	-	-	-	-	-	-	-
72ad6dce-d4b5-4313-b276-2690aee781e8	member	2	-	-	-	-	-	k99_1156_2	-	-	-	-	-	-	-	-	-	-	Bacteria	Proteobacteria	Gammaproteobacteria	Enterobacterales	Enterobacteriaceae	Escherichia	Escherichia fergusonii	-	-	-	-	-	-	-	-	-	-	-	-	-	-	-	-	-	-	-	-	-	-	-	-
72ad6dce-d4b5-4313-b276-2690aee781e8	member	2	-	-	-	-	-	k99_1156_2	-	-	-	-	-	-	-	-	-	-	Bacteria	Proteobacteria	Gammaproteobacteria	Enterobacterales	Enterobacteriaceae	Escherichia	Escherichia marmotae	-	-	-	-	-	-	-	-	-	-	-	-	-	-	-	-	-	-	-	-	-	-	-	-
72ad6dce-d4b5-4313-b276-2690aee781e8	member	2	-	-	-	-	-	k99_1156_2	-	-	-	-	-	-	-	-	-	-	Bacteria	Proteobacteria	Gammaproteobacteria	Enterobacterales	Enterobacteriaceae	Escherichia	Escherichia sp. 1_1_43	-	-	-	-	-	-	-	-	-	-	-	-	-	-	-	-	-	-	-	-	-	-	-	-
72ad6dce-d4b5-4313-b276-2690aee781e8	member	2	-	-	-	-	-	k99_1156_2	-	-	-	-	-	-	-	-	-	-	Bacteria	Proteobacteria	Gammaproteobacteria	Enterobacterales	Enterobacteriaceae	Escherichia	Escherichia sp. 20412-1	-	-	-	-	-	-	-	-	-	-	-	-	-	-	-	-	-	-	-	-	-	-	-	-
72ad6dce-d4b5-4313-b276-2690aee781e8	member	2	-	-	-	-	-	k99_1156_2	-	-	-	-	-	-	-	-	-	-	Bacteria	Proteobacteria	Gammaproteobacteria	Enterobacterales	Enterobacteriaceae	Escherichia	Escherichia sp. 4726-5	-	-	-	-	-	-	-	-	-	-	-	-	-	-	-	-	-	-	-	-	-	-	-	-
72ad6dce-d4b5-4313-b276-2690aee781e8	member	2	-	-	-	-	-	k99_1156_2	-	-	-	-	-	-	-	-	-	-	Bacteria	Proteobacteria	Gammaproteobacteria	Enterobacterales	Enterobacteriaceae	Escherichia	Escherichia sp. 4_1_40B	-	-	-	-	-	-	-	-	-	-	-	-	-	-	-	-	-	-	-	-	-	-	-	-
72ad6dce-d4b5-4313-b276-2690aee781e8	member	2	-	-	-	-	-	k99_1156_2	-	-	-	-	-	-	-	-	-	-	Bacteria	Proteobacteria	Gammaproteobacteria	Enterobacterales	Enterobacteriaceae	Escherichia	Escherichia sp. E10V10	-	-	-	-	-	-	-	-	-	-	-	-	-	-	-	-	-	-	-	-	-	-	-	-
72ad6dce-d4b5-4313-b276-2690aee781e8	member	2	-	-	-	-	-	k99_1156_2	-	-	-	-	-	-	-	-	-	-	Bacteria	Proteobacteria	Gammaproteobacteria	Enterobacterales	Enterobacteriaceae	Escherichia	Escherichia sp. E13S3	-	-	-	-	-	-	-	-	-	-	-	-	-	-	-	-	-	-	-	-	-	-	-	-
72ad6dce-d4b5-4313-b276-2690aee781e8	member	2	-	-	-	-	-	k99_1156_2	-	-	-	-	-	-	-	-	-	-	Bacteria	Proteobacteria	Gammaproteobacteria	Enterobacterales	Enterobacteriaceae	Escherichia	Escherichia sp. E14S1	-	-	-	-	-	-	-	-	-	-	-	-	-	-	-	-	-	-	-	-	-	-	-	-
72ad6dce-d4b5-4313-b276-2690aee781e8	member	2	-	-	-	-	-	k99_1156_2	-	-	-	-	-	-	-	-	-	-	Bacteria	Proteobacteria	Gammaproteobacteria	Enterobacterales	Enterobacteriaceae	Escherichia	Escherichia sp. E14V10	-	-	-	-	-	-	-	-	-	-	-	-	-	-	-	-	-	-	-	-	-	-	-	-
72ad6dce-d4b5-4313-b276-2690aee781e8	member	2	-	-	-	-	-	k99_1156_2	-	-	-	-	-	-	-	-	-	-	Bacteria	Proteobacteria	Gammaproteobacteria	Enterobacterales	Enterobacteriaceae	Escherichia	Escherichia sp. E14V5	-	-	-	-	-	-	-	-	-	-	-	-	-	-	-	-	-	-	-	-	-	-	-	-
72ad6dce-d4b5-4313-b276-2690aee781e8	member	2	-	-	-	-	-	k99_1156_2	-	-	-	-	-	-	-	-	-	-	Bacteria	Proteobacteria	Gammaproteobacteria	Enterobacterales	Enterobacteriaceae	Escherichia	Escherichia sp. E14V7	-	-	-	-	-	-	-	-	-	-	-	-	-	-	-	-	-	-	-	-	-	-	-	-
72ad6dce-d4b5-4313-b276-2690aee781e8	member	2	-	-	-	-	-	k99_1156_2	-	-	-	-	-	-	-	-	-	-	Bacteria	Proteobacteria	Gammaproteobacteria	Enterobacterales	Enterobacteriaceae	Escherichia	Escherichia sp. E1S7	-	-	-	-	-	-	-	-	-	-	-	-	-	-	-	-	-	-	-	-	-	-	-	-
72ad6dce-d4b5-4313-b276-2690aee781e8	member	2	-	-	-	-	-	k99_1156_2	-	-	-	-	-	-	-	-	-	-	Bacteria	Proteobacteria	Gammaproteobacteria	Enterobacterales	Enterobacteriaceae	Escherichia	Escherichia sp. E1V33	-	-	-	-	-	-	-	-	-	-	-	-	-	-	-	-	-	-	-	-	-	-	-	-
72ad6dce-d4b5-4313-b276-2690aee781e8	member	2	-	-	-	-	-	k99_1156_2	-	-	-	-	-	-	-	-	-	-	Bacteria	Proteobacteria	Gammaproteobacteria	Enterobacterales	Enterobacteriaceae	Escherichia	Escherichia sp. E2661	-	-	-	-	-	-	-	-	-	-	-	-	-	-	-	-	-	-	-	-	-	-	-	-
72ad6dce-d4b5-4313-b276-2690aee781e8	member	2	-	-	-	-	-	k99_1156_2	-	-	-	-	-	-	-	-	-	-	Bacteria	Proteobacteria	Gammaproteobacteria	Enterobacterales	Enterobacteriaceae	Escherichia	Escherichia sp. E2748	-	-	-	-	-	-	-	-	-	-	-	-	-	-	-	-	-	-	-	-	-	-	-	-
72ad6dce-d4b5-4313-b276-2690aee781e8	member	2	-	-	-	-	-	k99_1156_2	-	-	-	-	-	-	-	-	-	-	Bacteria	Proteobacteria	Gammaproteobacteria	Enterobacterales	Enterobacteriaceae	Escherichia	Escherichia sp. E3356	-	-	-	-	-	-	-	-	-	-	-	-	-	-	-	-	-	-	-	-	-	-	-	-
72ad6dce-d4b5-4313-b276-2690aee781e8	member	2	-	-	-	-	-	k99_1156_2	-	-	-	-	-	-	-	-	-	-	Bacteria	Proteobacteria	Gammaproteobacteria	Enterobacterales	Enterobacteriaceae	Escherichia	Escherichia sp. E3659	-	-	-	-	-	-	-	-	-	-	-	-	-	-	-	-	-	-	-	-	-	-	-	-
72ad6dce-d4b5-4313-b276-2690aee781e8	member	2	-	-	-	-	-	k99_1156_2	-	-	-	-	-	-	-	-	-	-	Bacteria	Proteobacteria	Gammaproteobacteria	Enterobacterales	Enterobacteriaceae	Escherichia	Escherichia sp. E4208	-	-	-	-	-	-	-	-	-	-	-	-	-	-	-	-	-	-	-	-	-	-	-	-
72ad6dce-d4b5-4313-b276-2690aee781e8	member	2	-	-	-	-	-	k99_1156_2	-	-	-	-	-	-	-	-	-	-	Bacteria	Proteobacteria	Gammaproteobacteria	Enterobacterales	Enterobacteriaceae	Escherichia	Escherichia sp. E4385	-	-	-	-	-	-	-	-	-	-	-	-	-	-	-	-	-	-	-	-	-	-	-	-
72ad6dce-d4b5-4313-b276-2690aee781e8	member	2	-	-	-	-	-	k99_1156_2	-	-	-	-	-	-	-	-	-	-	Bacteria	Proteobacteria	Gammaproteobacteria	Enterobacterales	Enterobacteriaceae	Escherichia	Escherichia sp. E4694	-	-	-	-	-	-	-	-	-	-	-	-	-	-	-	-	-	-	-	-	-	-	-	-
72ad6dce-d4b5-4313-b276-2690aee781e8	member	2	-	-	-	-	-	k99_1156_2	-	-	-	-	-	-	-	-	-	-	Bacteria	Proteobacteria	Gammaproteobacteria	Enterobacterales	Enterobacteriaceae	Escherichia	Escherichia sp. E4702	-	-	-	-	-	-	-	-	-	-	-	-	-	-	-	-	-	-	-	-	-	-	-	-
72ad6dce-d4b5-4313-b276-2690aee781e8	member	2	-	-	-	-	-	k99_1156_2	-	-	-	-	-	-	-	-	-	-	Bacteria	Proteobacteria	Gammaproteobacteria	Enterobacterales	Enterobacteriaceae	Escherichia	Escherichia sp. E4742	-	-	-	-	-	-	-	-	-	-	-	-	-	-	-	-	-	-	-	-	-	-	-	-
72ad6dce-d4b5-4313-b276-2690aee781e8	member	2	-	-	-	-	-	k99_1156_2	-	-	-	-	-	-	-	-	-	-	Bacteria	Proteobacteria	Gammaproteobacteria	Enterobacterales	Enterobacteriaceae	Escherichia	Escherichia sp. E4930	-	-	-	-	-	-	-	-	-	-	-	-	-	-	-	-	-	-	-	-	-	-	-	-
72ad6dce-d4b5-4313-b276-2690aee781e8	member	2	-	-	-	-	-	k99_1156_2	-	-	-	-	-	-	-	-	-	-	Bacteria	Proteobacteria	Gammaproteobacteria	Enterobacterales	Enterobacteriaceae	Escherichia	Escherichia sp. E5028	-	-	-	-	-	-	-	-	-	-	-	-	-	-	-	-	-	-	-	-	-	-	-	-
72ad6dce-d4b5-4313-b276-2690aee781e8	member	2	-	-	-	-	-	k99_1156_2	-	-	-	-	-	-	-	-	-	-	Bacteria	Proteobacteria	Gammaproteobacteria	Enterobacterales	Enterobacteriaceae	Escherichia	Escherichia sp. KCJ4928	-	-	-	-	-	-	-	-	-	-	-	-	-	-	-	-	-	-	-	-	-	-	-	-
72ad6dce-d4b5-4313-b276-2690aee781e8	member	2	-	-	-	-	-	k99_1156_2	-	-	-	-	-	-	-	-	-	-	Bacteria	Proteobacteria	Gammaproteobacteria	Enterobacterales	Enterobacteriaceae	Escherichia	Escherichia sp. KCJ4943	-	-	-	-	-	-	-	-	-	-	-	-	-	-	-	-	-	-	-	-	-	-	-	-
72ad6dce-d4b5-4313-b276-2690aee781e8	member	2	-	-	-	-	-	k99_1156_2	-	-	-	-	-	-	-	-	-	-	Bacteria	Proteobacteria	Gammaproteobacteria	Enterobacterales	Enterobacteriaceae	Escherichia	Escherichia sp. KTE11	-	-	-	-	-	-	-	-	-	-	-	-	-	-	-	-	-	-	-	-	-	-	-	-
72ad6dce-d4b5-4313-b276-2690aee781e8	member	2	-	-	-	-	-	k99_1156_2	-	-	-	-	-	-	-	-	-	-	Bacteria	Proteobacteria	Gammaproteobacteria	Enterobacterales	Enterobacteriaceae	Escherichia	Escherichia sp. KTE114	-	-	-	-	-	-	-	-	-	-	-	-	-	-	-	-	-	-	-	-	-	-	-	-
72ad6dce-d4b5-4313-b276-2690aee781e8	member	2	-	-	-	-	-	k99_1156_2	-	-	-	-	-	-	-	-	-	-	Bacteria	Proteobacteria	Gammaproteobacteria	Enterobacterales	Enterobacteriaceae	Escherichia	Escherichia sp. KTE159	-	-	-	-	-	-	-	-	-	-	-	-	-	-	-	-	-	-	-	-	-	-	-	-
72ad6dce-d4b5-4313-b276-2690aee781e8	member	2	-	-	-	-	-	k99_1156_2	-	-	-	-	-	-	-	-	-	-	Bacteria	Proteobacteria	Gammaproteobacteria	Enterobacterales	Enterobacteriaceae	Escherichia	Escherichia sp. KTE172	-	-	-	-	-	-	-	-	-	-	-	-	-	-	-	-	-	-	-	-	-	-	-	-
72ad6dce-d4b5-4313-b276-2690aee781e8	member	2	-	-	-	-	-	k99_1156_2	-	-	-	-	-	-	-	-	-	-	Bacteria	Proteobacteria	Gammaproteobacteria	Enterobacterales	Enterobacteriaceae	Escherichia	Escherichia sp. KTE31	-	-	-	-	-	-	-	-	-	-	-	-	-	-	-	-	-	-	-	-	-	-	-	-
72ad6dce-d4b5-4313-b276-2690aee781e8	member	2	-	-	-	-	-	k99_1156_2	-	-	-	-	-	-	-	-	-	-	Bacteria	Proteobacteria	Gammaproteobacteria	Enterobacterales	Enterobacteriaceae	Escherichia	Escherichia sp. KTE52	-	-	-	-	-	-	-	-	-	-	-	-	-	-	-	-	-	-	-	-	-	-	-	-
72ad6dce-d4b5-4313-b276-2690aee781e8	member	2	-	-	-	-	-	k99_1156_2	-	-	-	-	-	-	-	-	-	-	Bacteria	Proteobacteria	Gammaproteobacteria	Enterobacterales	Enterobacteriaceae	Escherichia	Escherichia sp. KTE96	-	-	-	-	-	-	-	-	-	-	-	-	-	-	-	-	-	-	-	-	-	-	-	-
72ad6dce-d4b5-4313-b276-2690aee781e8	member	2	-	-	-	-	-	k99_1156_2	-	-	-	-	-	-	-	-	-	-	Bacteria	Proteobacteria	Gammaproteobacteria	Enterobacterales	Enterobacteriaceae	Escherichia	Escherichia sp. MOD1-EC5451	-	-	-	-	-	-	-	-	-	-	-	-	-	-	-	-	-	-	-	-	-	-	-	-
72ad6dce-d4b5-4313-b276-2690aee781e8	member	2	-	-	-	-	-	k99_1156_2	-	-	-	-	-	-	-	-	-	-	Bacteria	Proteobacteria	Gammaproteobacteria	Enterobacterales	Enterobacteriaceae	Escherichia	Escherichia sp. MOD1-EC6475	-	-	-	-	-	-	-	-	-	-	-	-	-	-	-	-	-	-	-	-	-	-	-	-
72ad6dce-d4b5-4313-b276-2690aee781e8	member	2	-	-	-	-	-	k99_1156_2	-	-	-	-	-	-	-	-	-	-	Bacteria	Proteobacteria	Gammaproteobacteria	Enterobacterales	Enterobacteriaceae	Escherichia	Escherichia sp. R8	-	-	-	-	-	-	-	-	-	-	-	-	-	-	-	-	-	-	-	-	-	-	-	-
72ad6dce-d4b5-4313-b276-2690aee781e8	member	2	-	-	-	-	-	k99_1156_2	-	-	-	-	-	-	-	-	-	-	Bacteria	Proteobacteria	Gammaproteobacteria	Enterobacterales	Enterobacteriaceae	Klebsiella	Klebsiella oxytoca	-	-	-	-	-	-	-	-	-	-	-	-	-	-	-	-	-	-	-	-	-	-	-	-
72ad6dce-d4b5-4313-b276-2690aee781e8	member	2	-	-	-	-	-	k99_1156_2	-	-	-	-	-	-	-	-	-	-	Bacteria	Proteobacteria	Gammaproteobacteria	Enterobacterales	Enterobacteriaceae	Shigella	Shigella boydii	-	-	-	-	-	-	-	-	-	-	-	-	-	-	-	-	-	-	-	-	-	-	-	-
72ad6dce-d4b5-4313-b276-2690aee781e8	member	2	-	-	-	-	-	k99_1156_2	-	-	-	-	-	-	-	-	-	-	Bacteria	Proteobacteria	Gammaproteobacteria	Enterobacterales	Enterobacteriaceae	Shigella	Shigella dysenteriae	-	-	-	-	-	-	-	-	-	-	-	-	-	-	-	-	-	-	-	-	-	-	-	-
72ad6dce-d4b5-4313-b276-2690aee781e8	member	2	-	-	-	-	-	k99_1156_2	-	-	-	-	-	-	-	-	-	-	Bacteria	Proteobacteria	Gammaproteobacteria	Enterobacterales	Enterobacteriaceae	Shigella	Shigella flexneri	-	-	-	-	-	-	-	-	-	-	-	-	-	-	-	-	-	-	-	-	-	-	-	-
72ad6dce-d4b5-4313-b276-2690aee781e8	member	2	-	-	-	-	-	k99_1156_2	-	-	-	-	-	-	-	-	-	-	Bacteria	Proteobacteria	Gammaproteobacteria	Enterobacterales	Enterobacteriaceae	Shigella	Shigella sonnei	-	-	-	-	-	-	-	-	-	-	-	-	-	-	-	-	-	-	-	-	-	-	-	-
72ad6dce-d4b5-4313-b276-2690aee781e8	member	2	-	-	-	-	-	k99_1156_2	-	-	-	-	-	-	-	-	-	-	Bacteria	Proteobacteria	Gammaproteobacteria	Enterobacterales	Enterobacteriaceae	Shigella	Shigella sp. FC1056	-	-	-	-	-	-	-	-	-	-	-	-	-	-	-	-	-	-	-	-	-	-	-	-
72ad6dce-d4b5-4313-b276-2690aee781e8	member	2	-	-	-	-	-	k99_1156_2	-	-	-	-	-	-	-	-	-	-	Bacteria	Proteobacteria	Gammaproteobacteria	Enterobacterales	Enterobacteriaceae	Shigella	Shigella sp. FC1544	-	-	-	-	-	-	-	-	-	-	-	-	-	-	-	-	-	-	-	-	-	-	-	-
72ad6dce-d4b5-4313-b276-2690aee781e8	member	2	-	-	-	-	-	k99_1156_2	-	-	-	-	-	-	-	-	-	-	Bacteria	Proteobacteria	Gammaproteobacteria	Enterobacterales	Enterobacteriaceae	Shigella	Shigella sp. FC1567	-	-	-	-	-	-	-	-	-	-	-	-	-	-	-	-	-	-	-	-	-	-	-	-
72ad6dce-d4b5-4313-b276-2690aee781e8	member	2	-	-	-	-	-	k99_1156_2	-	-	-	-	-	-	-	-	-	-	Bacteria	Proteobacteria	Gammaproteobacteria	Enterobacterales	Enterobacteriaceae	Shigella	Shigella sp. FC1661	-	-	-	-	-	-	-	-	-	-	-	-	-	-	-	-	-	-	-	-	-	-	-	-
72ad6dce-d4b5-4313-b276-2690aee781e8	member	2	-	-	-	-	-	k99_1156_2	-	-	-	-	-	-	-	-	-	-	Bacteria	Proteobacteria	Gammaproteobacteria	Enterobacterales	Enterobacteriaceae	Shigella	Shigella sp. FC1708	-	-	-	-	-	-	-	-	-	-	-	-	-	-	-	-	-	-	-	-	-	-	-	-
72ad6dce-d4b5-4313-b276-2690aee781e8	member	2	-	-	-	-	-	k99_1156_2	-	-	-	-	-	-	-	-	-	-	Bacteria	Proteobacteria	Gammaproteobacteria	Enterobacterales	Enterobacteriaceae	Shigella	Shigella sp. FC1737	-	-	-	-	-	-	-	-	-	-	-	-	-	-	-	-	-	-	-	-	-	-	-	-
72ad6dce-d4b5-4313-b276-2690aee781e8	member	2	-	-	-	-	-	k99_1156_2	-	-	-	-	-	-	-	-	-	-	Bacteria	Proteobacteria	Gammaproteobacteria	Enterobacterales	Enterobacteriaceae	Shigella	Shigella sp. FC1764	-	-	-	-	-	-	-	-	-	-	-	-	-	-	-	-	-	-	-	-	-	-	-	-
72ad6dce-d4b5-4313-b276-2690aee781e8	member	2	-	-	-	-	-	k99_1156_2	-	-	-	-	-	-	-	-	-	-	Bacteria	Proteobacteria	Gammaproteobacteria	Enterobacterales	Enterobacteriaceae	Shigella	Shigella sp. FC1882	-	-	-	-	-	-	-	-	-	-	-	-	-	-	-	-	-	-	-	-	-	-	-	-
72ad6dce-d4b5-4313-b276-2690aee781e8	member	2	-	-	-	-	-	k99_1156_2	-	-	-	-	-	-	-	-	-	-	Bacteria	Proteobacteria	Gammaproteobacteria	Enterobacterales	Enterobacteriaceae	Shigella	Shigella sp. FC2045	-	-	-	-	-	-	-	-	-	-	-	-	-	-	-	-	-	-	-	-	-	-	-	-
72ad6dce-d4b5-4313-b276-2690aee781e8	member	2	-	-	-	-	-	k99_1156_2	-	-	-	-	-	-	-	-	-	-	Bacteria	Proteobacteria	Gammaproteobacteria	Enterobacterales	Enterobacteriaceae	Shigella	Shigella sp. FC2117	-	-	-	-	-	-	-	-	-	-	-	-	-	-	-	-	-	-	-	-	-	-	-	-
72ad6dce-d4b5-4313-b276-2690aee781e8	member	2	-	-	-	-	-	k99_1156_2	-	-	-	-	-	-	-	-	-	-	Bacteria	Proteobacteria	Gammaproteobacteria	Enterobacterales	Enterobacteriaceae	Shigella	Shigella sp. FC2125	-	-	-	-	-	-	-	-	-	-	-	-	-	-	-	-	-	-	-	-	-	-	-	-
72ad6dce-d4b5-4313-b276-2690aee781e8	member	2	-	-	-	-	-	k99_1156_2	-	-	-	-	-	-	-	-	-	-	Bacteria	Proteobacteria	Gammaproteobacteria	Enterobacterales	Enterobacteriaceae	Shigella	Shigella sp. FC2175	-	-	-	-	-	-	-	-	-	-	-	-	-	-	-	-	-	-	-	-	-	-	-	-
72ad6dce-d4b5-4313-b276-2690aee781e8	member	2	-	-	-	-	-	k99_1156_2	-	-	-	-	-	-	-	-	-	-	Bacteria	Proteobacteria	Gammaproteobacteria	Enterobacterales	Enterobacteriaceae	Shigella	Shigella sp. FC2383	-	-	-	-	-	-	-	-	-	-	-	-	-	-	-	-	-	-	-	-	-	-	-	-
72ad6dce-d4b5-4313-b276-2690aee781e8	member	2	-	-	-	-	-	k99_1156_2	-	-	-	-	-	-	-	-	-	-	Bacteria	Proteobacteria	Gammaproteobacteria	Enterobacterales	Enterobacteriaceae	Shigella	Shigella sp. FC2531	-	-	-	-	-	-	-	-	-	-	-	-	-	-	-	-	-	-	-	-	-	-	-	-
72ad6dce-d4b5-4313-b276-2690aee781e8	member	2	-	-	-	-	-	k99_1156_2	-	-	-	-	-	-	-	-	-	-	Bacteria	Proteobacteria	Gammaproteobacteria	Enterobacterales	Enterobacteriaceae	Shigella	Shigella sp. FC2541	-	-	-	-	-	-	-	-	-	-	-	-	-	-	-	-	-	-	-	-	-	-	-	-
72ad6dce-d4b5-4313-b276-2690aee781e8	member	2	-	-	-	-	-	k99_1156_2	-	-	-	-	-	-	-	-	-	-	Bacteria	Proteobacteria	Gammaproteobacteria	Enterobacterales	Enterobacteriaceae	Shigella	Shigella sp. FC2710	-	-	-	-	-	-	-	-	-	-	-	-	-	-	-	-	-	-	-	-	-	-	-	-
72ad6dce-d4b5-4313-b276-2690aee781e8	member	2	-	-	-	-	-	k99_1156_2	-	-	-	-	-	-	-	-	-	-	Bacteria	Proteobacteria	Gammaproteobacteria	Enterobacterales	Enterobacteriaceae	Shigella	Shigella sp. FC2833	-	-	-	-	-	-	-	-	-	-	-	-	-	-	-	-	-	-	-	-	-	-	-	-
72ad6dce-d4b5-4313-b276-2690aee781e8	member	2	-	-	-	-	-	k99_1156_2	-	-	-	-	-	-	-	-	-	-	Bacteria	Proteobacteria	Gammaproteobacteria	Enterobacterales	Enterobacteriaceae	Shigella	Shigella sp. FC2928	-	-	-	-	-	-	-	-	-	-	-	-	-	-	-	-	-	-	-	-	-	-	-	-
72ad6dce-d4b5-4313-b276-2690aee781e8	member	2	-	-	-	-	-	k99_1156_2	-	-	-	-	-	-	-	-	-	-	Bacteria	Proteobacteria	Gammaproteobacteria	Enterobacterales	Enterobacteriaceae	Shigella	Shigella sp. FC3196	-	-	-	-	-	-	-	-	-	-	-	-	-	-	-	-	-	-	-	-	-	-	-	-
72ad6dce-d4b5-4313-b276-2690aee781e8	member	2	-	-	-	-	-	k99_1156_2	-	-	-	-	-	-	-	-	-	-	Bacteria	Proteobacteria	Gammaproteobacteria	Enterobacterales	Enterobacteriaceae	Shigella	Shigella sp. FC569	-	-	-	-	-	-	-	-	-	-	-	-	-	-	-	-	-	-	-	-	-	-	-	-
72ad6dce-d4b5-4313-b276-2690aee781e8	member	2	-	-	-	-	-	k99_1156_2	-	-	-	-	-	-	-	-	-	-	Bacteria	Proteobacteria	Gammaproteobacteria	Enterobacterales	Enterobacteriaceae	Shigella	Shigella sp. PAMC 28760	-	-	-	-	-	-	-	-	-	-	-	-	-	-	-	-	-	-	-	-	-	-	-	-
72ad6dce-d4b5-4313-b276-2690aee781e8	member	2	-	-	-	-	-	k99_1156_2	-	-	-	-	-	-	-	-	-	-	Bacteria	Proteobacteria	Gammaproteobacteria	Enterobacterales	Enterobacteriaceae	Shigella	Shigella sp. SF-2015	-	-	-	-	-	-	-	-	-	-	-	-	-	-	-	-	-	-	-	-	-	-	-	-
72ad6dce-d4b5-4313-b276-2690aee781e8	member	2	-	-	-	-	-	k99_1156_2	-	-	-	-	-	-	-	-	-	-	Bacteria	Proteobacteria	Gammaproteobacteria	Enterobacterales	Enterobacteriaceae	unclassified	unclassified	-	-	-	-	-	-	-	-	-	-	-	-	-	-	-	-	-	-	-	-	-	-	-	-
72ad6dce-d4b5-4313-b276-2690aee781e8	member	2	-	-	-	-	-	k99_1156_2	-	-	-	-	-	-	-	-	-	-	Bacteria	Proteobacteria	unclassified	unclassified	unclassified	unclassified	unclassified	-	-	-	-	-	-	-	-	-	-	-	-	-	-	-	-	-	-	-	-	-	-	-	-
72ad6dce-d4b5-4313-b276-2690aee781e8	member	2	-	-	-	-	-	k99_1164_2	metabolism	Carbohydrate transport and metabolism	05C6Q	that is required for full activity and stability of the Y subunit. Could have a chaperone-like function for the proper and stable folding of	445974.CLORAM_02819	CL0036	TIM_barrel	Common phosphate binding-site TIM barrel superfamily	Tagatose 6 phosphate kinase	PF08013	Bacteria	Firmicutes	Erysipelotrichia	Erysipelotrichales	Erysipelotrichaceae	Coprobacillus	Coprobacillus sp. 3_3_56FAA	-	-	-	-	-	-	-	-	-	-	-	-	-	-	-	-	-	-	-	-	-	-	-	-
72ad6dce-d4b5-4313-b276-2690aee781e8	member	2	-	-	-	-	-	k99_1164_2	-	-	-	-	-	-	-	-	-	-	Bacteria	Firmicutes	Erysipelotrichia	Erysipelotrichales	Erysipelotrichaceae	Coprobacillus	Coprobacillus sp. AF09-1A	-	-	-	-	-	-	-	-	-	-	-	-	-	-	-	-	-	-	-	-	-	-	-	-
72ad6dce-d4b5-4313-b276-2690aee781e8	member	2	-	-	-	-	-	k99_1164_2	-	-	-	-	-	-	-	-	-	-	Bacteria	Firmicutes	Erysipelotrichia	Erysipelotrichales	Erysipelotrichaceae	Coprobacillus	Coprobacillus sp. D7	-	-	-	-	-	-	-	-	-	-	-	-	-	-	-	-	-	-	-	-	-	-	-	-
72ad6dce-d4b5-4313-b276-2690aee781e8	member	2	-	-	-	-	-	k99_1164_2	-	-	-	-	-	-	-	-	-	-	Bacteria	Firmicutes	Erysipelotrichia	Erysipelotrichales	Erysipelotrichaceae	Erysipelatoclostridium	Erysipelatoclostridium ramosum	-	-	-	-	-	-	-	-	-	-	-	-	-	-	-	-	-	-	-	-	-	-	-	-
72ad6dce-d4b5-4313-b276-2690aee781e8	member	2	-	-	-	-	-	k99_1164_2	-	-	-	-	-	-	-	-	-	-	Bacteria	Firmicutes	Erysipelotrichia	Erysipelotrichales	Erysipelotrichaceae	unclassified	unclassified	-	-	-	-	-	-	-	-	-	-	-	-	-	-	-	-	-	-	-	-	-	-	-	-
72ad6dce-d4b5-4313-b276-2690aee781e8	member	2	-	-	-	-	-	k99_1164_6	information storage and processing	Transcription	COG3711	antiterminator	445974.CLORAM_02815	CL0123	HTH	Helix-turn-helix clan	HTH domain	PF08279	Bacteria	Firmicutes	Erysipelotrichia	Erysipelotrichales	Erysipelotrichaceae	Coprobacillus	Coprobacillus sp. 3_3_56FAA	-	-	-	-	-	-	-	-	-	-	-	-	-	-	-	-	-	-	-	-	-	-	-	-
72ad6dce-d4b5-4313-b276-2690aee781e8	member	2	-	-	-	-	-	k99_1164_6	-	-	-	-	-	-	-	-	-	-	Bacteria	Firmicutes	Erysipelotrichia	Erysipelotrichales	Erysipelotrichaceae	Coprobacillus	Coprobacillus sp. AF09-1A	-	-	-	-	-	-	-	-	-	-	-	-	-	-	-	-	-	-	-	-	-	-	-	-
72ad6dce-d4b5-4313-b276-2690aee781e8	member	2	-	-	-	-	-	k99_1164_6	-	-	-	-	-	-	-	-	-	-	Bacteria	Firmicutes	Erysipelotrichia	Erysipelotrichales	Erysipelotrichaceae	Erysipelatoclostridium	Erysipelatoclostridium ramosum	-	-	-	-	-	-	-	-	-	-	-	-	-	-	-	-	-	-	-	-	-	-	-	-
72ad6dce-d4b5-4313-b276-2690aee781e8	member	2	-	-	-	-	-	k99_1164_6	-	-	-	-	-	-	-	-	-	-	Bacteria	Firmicutes	Erysipelotrichia	Erysipelotrichales	Erysipelotrichaceae	unclassified	unclassified	-	-	-	-	-	-	-	-	-	-	-	-	-	-	-	-	-	-	-	-	-	-	-	-
72ad6dce-d4b5-4313-b276-2690aee781e8	member	2	-	-	-	-	-	k99_1168_15	information storage and processing	Replication, recombination and repair	0NH0G	CRISPR-associated RAMP protein	411467.BACCAP_01572	CL0362	RAMPS-Cas5-like	CRISPR-associated (Cas) Repair Associated Mysterious Proteins	RAMP superfamily	PF03787	Bacteria	Firmicutes	Clostridia	Clostridiales	Lachnospiraceae	Blautia	Blautia producta	-	-	-	-	-	-	-	-	-	-	-	-	-	-	-	-	-	-	-	-	-	-	-	-
72ad6dce-d4b5-4313-b276-2690aee781e8	member	2	-	-	-	-	-	k99_1168_7	cellular processes and signaling	Posttranslational modification, protein turnover, chaperones	0ND4R	ATP-dependent clp protease, ATP-binding subunit	476272.RUMHYD_02698	CL0023	P-loop_NTPase	P-loop containing nucleoside triphosphate hydrolase superfamily	Holliday junction DNA helicase RuvB P-loop domain	PF05496	Bacteria	Firmicutes	Clostridia	Clostridiales	Lachnospiraceae	Blautia	Blautia coccoides	-	-	-	-	-	-	-	-	-	-	-	-	-	-	-	-	-	-	-	-	-	-	-	-
72ad6dce-d4b5-4313-b276-2690aee781e8	member	2	-	-	-	-	-	k99_1168_7	-	-	-	-	-	-	-	-	-	-	Bacteria	Firmicutes	Clostridia	Clostridiales	Lachnospiraceae	Blautia	unclassified	-	-	-	-	-	-	-	-	-	-	-	-	-	-	-	-	-	-	-	-	-	-	-	-
72ad6dce-d4b5-4313-b276-2690aee781e8	member	2	-	-	-	-	-	k99_1177_3	information storage and processing	Replication, recombination and repair	COG0210	helicase	316385.ECDH10B_1032	CL0023	P-loop_NTPase	P-loop containing nucleoside triphosphate hydrolase superfamily	Viral (Superfamily 1) RNA helicase	PF01443	Bacteria	Proteobacteria	Betaproteobacteria	Burkholderiales	Alcaligenaceae	Achromobacter	Achromobacter sp. ATCC35328	-	-	-	-	-	-	-	-	-	-	-	-	-	-	-	-	-	-	-	-	-	-	-	-
72ad6dce-d4b5-4313-b276-2690aee781e8	member	2	-	-	-	-	-	k99_1177_3	-	-	-	-	-	-	-	-	-	-	Bacteria	Proteobacteria	Gammaproteobacteria	Enterobacterales	Enterobacteriaceae	Escherichia	Escherichia coli	-	-	-	-	-	-	-	-	-	-	-	-	-	-	-	-	-	-	-	-	-	-	-	-
72ad6dce-d4b5-4313-b276-2690aee781e8	member	2	-	-	-	-	-	k99_1177_3	-	-	-	-	-	-	-	-	-	-	Bacteria	Proteobacteria	Gammaproteobacteria	Enterobacterales	Enterobacteriaceae	Escherichia	Escherichia sp. 4_1_40B	-	-	-	-	-	-	-	-	-	-	-	-	-	-	-	-	-	-	-	-	-	-	-	-
72ad6dce-d4b5-4313-b276-2690aee781e8	member	2	-	-	-	-	-	k99_1177_3	-	-	-	-	-	-	-	-	-	-	Bacteria	Proteobacteria	Gammaproteobacteria	Enterobacterales	Enterobacteriaceae	Escherichia	Escherichia sp. KCJ4943	-	-	-	-	-	-	-	-	-	-	-	-	-	-	-	-	-	-	-	-	-	-	-	-
72ad6dce-d4b5-4313-b276-2690aee781e8	member	2	-	-	-	-	-	k99_1177_3	-	-	-	-	-	-	-	-	-	-	Bacteria	Proteobacteria	Gammaproteobacteria	Enterobacterales	Enterobacteriaceae	Klebsiella	Klebsiella pneumoniae	-	-	-	-	-	-	-	-	-	-	-	-	-	-	-	-	-	-	-	-	-	-	-	-
72ad6dce-d4b5-4313-b276-2690aee781e8	member	2	-	-	-	-	-	k99_1177_3	-	-	-	-	-	-	-	-	-	-	Bacteria	Proteobacteria	Gammaproteobacteria	Enterobacterales	Enterobacteriaceae	Shigella	Shigella boydii	-	-	-	-	-	-	-	-	-	-	-	-	-	-	-	-	-	-	-	-	-	-	-	-
72ad6dce-d4b5-4313-b276-2690aee781e8	member	2	-	-	-	-	-	k99_1177_3	-	-	-	-	-	-	-	-	-	-	Bacteria	Proteobacteria	Gammaproteobacteria	Enterobacterales	Enterobacteriaceae	Shigella	Shigella dysenteriae	-	-	-	-	-	-	-	-	-	-	-	-	-	-	-	-	-	-	-	-	-	-	-	-
72ad6dce-d4b5-4313-b276-2690aee781e8	member	2	-	-	-	-	-	k99_1177_3	-	-	-	-	-	-	-	-	-	-	Bacteria	Proteobacteria	Gammaproteobacteria	Enterobacterales	Enterobacteriaceae	Shigella	Shigella flexneri	-	-	-	-	-	-	-	-	-	-	-	-	-	-	-	-	-	-	-	-	-	-	-	-
72ad6dce-d4b5-4313-b276-2690aee781e8	member	2	-	-	-	-	-	k99_1177_3	-	-	-	-	-	-	-	-	-	-	Bacteria	Proteobacteria	Gammaproteobacteria	Enterobacterales	Enterobacteriaceae	Shigella	Shigella sonnei	-	-	-	-	-	-	-	-	-	-	-	-	-	-	-	-	-	-	-	-	-	-	-	-
72ad6dce-d4b5-4313-b276-2690aee781e8	member	2	-	-	-	-	-	k99_1177_3	-	-	-	-	-	-	-	-	-	-	Bacteria	Proteobacteria	Gammaproteobacteria	Enterobacterales	Enterobacteriaceae	Shigella	Shigella sp. PAMC 28760	-	-	-	-	-	-	-	-	-	-	-	-	-	-	-	-	-	-	-	-	-	-	-	-
72ad6dce-d4b5-4313-b276-2690aee781e8	member	2	-	-	-	-	-	k99_1177_3	-	-	-	-	-	-	-	-	-	-	Bacteria	Proteobacteria	unclassified	unclassified	unclassified	unclassified	unclassified	-	-	-	-	-	-	-	-	-	-	-	-	-	-	-	-	-	-	-	-	-	-	-	-
72ad6dce-d4b5-4313-b276-2690aee781e8	member	2	-	-	-	-	-	k99_1181_7	metabolism	Carbohydrate transport and metabolism	COG0148	Catalyzes the reversible conversion of 2- phosphoglycerate into phosphoenolpyruvate. It is essential for the degradation of carbohydrates via glycolysis (By similarity)	428126.CLOSPI_00689	CL0227	Enolase_N	Enolase N-terminal domain-like superfamily	Enolase, N-terminal domain	PF03952	Bacteria	Firmicutes	Erysipelotrichia	Erysipelotrichales	Erysipelotrichaceae	Coprobacillus	Coprobacillus sp. 3_3_56FAA	-	-	-	-	-	-	-	-	-	-	-	-	-	-	-	-	-	-	-	-	-	-	-	-
72ad6dce-d4b5-4313-b276-2690aee781e8	member	2	-	-	-	-	-	k99_1181_7	-	-	-	-	-	-	-	-	-	-	Bacteria	Firmicutes	Erysipelotrichia	Erysipelotrichales	Erysipelotrichaceae	Coprobacillus	Coprobacillus sp. 8_2_54BFAA	-	-	-	-	-	-	-	-	-	-	-	-	-	-	-	-	-	-	-	-	-	-	-	-
72ad6dce-d4b5-4313-b276-2690aee781e8	member	2	-	-	-	-	-	k99_1181_7	-	-	-	-	-	-	-	-	-	-	Bacteria	Firmicutes	Erysipelotrichia	Erysipelotrichales	Erysipelotrichaceae	Coprobacillus	Coprobacillus sp. AF09-1A	-	-	-	-	-	-	-	-	-	-	-	-	-	-	-	-	-	-	-	-	-	-	-	-
72ad6dce-d4b5-4313-b276-2690aee781e8	member	2	-	-	-	-	-	k99_1181_7	-	-	-	-	-	-	-	-	-	-	Bacteria	Firmicutes	Erysipelotrichia	Erysipelotrichales	Erysipelotrichaceae	Coprobacillus	Coprobacillus sp. CAG:183	-	-	-	-	-	-	-	-	-	-	-	-	-	-	-	-	-	-	-	-	-	-	-	-
72ad6dce-d4b5-4313-b276-2690aee781e8	member	2	-	-	-	-	-	k99_1181_7	-	-	-	-	-	-	-	-	-	-	Bacteria	Firmicutes	Erysipelotrichia	Erysipelotrichales	Erysipelotrichaceae	Coprobacillus	Coprobacillus sp. D7	-	-	-	-	-	-	-	-	-	-	-	-	-	-	-	-	-	-	-	-	-	-	-	-
72ad6dce-d4b5-4313-b276-2690aee781e8	member	2	-	-	-	-	-	k99_1181_7	-	-	-	-	-	-	-	-	-	-	Bacteria	Firmicutes	Erysipelotrichia	Erysipelotrichales	Erysipelotrichaceae	Erysipelatoclostridium	Erysipelatoclostridium ramosum	-	-	-	-	-	-	-	-	-	-	-	-	-	-	-	-	-	-	-	-	-	-	-	-
72ad6dce-d4b5-4313-b276-2690aee781e8	member	2	-	-	-	-	-	k99_1181_7	-	-	-	-	-	-	-	-	-	-	Bacteria	Firmicutes	Erysipelotrichia	Erysipelotrichales	Erysipelotrichaceae	unclassified	unclassified	-	-	-	-	-	-	-	-	-	-	-	-	-	-	-	-	-	-	-	-	-	-	-	-
72ad6dce-d4b5-4313-b276-2690aee781e8	member	2	-	-	-	-	-	k99_1196_4	metabolism	Amino acid transport and metabolism	COG0685	Methylenetetrahydrofolate reductase	445974.CLORAM_01337	CL0086	FAD_oxidored	FAD-linked oxidoreductase	Methylenetetrahydrofolate reductase	PF02219	Bacteria	Firmicutes	Erysipelotrichia	Erysipelotrichales	Erysipelotrichaceae	Coprobacillus	Coprobacillus sp. 3_3_56FAA	-	-	-	-	-	-	-	-	-	-	-	-	-	-	-	-	-	-	-	-	-	-	-	-
72ad6dce-d4b5-4313-b276-2690aee781e8	member	2	-	-	-	-	-	k99_1196_4	-	-	-	-	-	-	-	-	-	-	Bacteria	Firmicutes	Erysipelotrichia	Erysipelotrichales	Erysipelotrichaceae	Coprobacillus	Coprobacillus sp. 8_2_54BFAA	-	-	-	-	-	-	-	-	-	-	-	-	-	-	-	-	-	-	-	-	-	-	-	-
72ad6dce-d4b5-4313-b276-2690aee781e8	member	2	-	-	-	-	-	k99_1196_4	-	-	-	-	-	-	-	-	-	-	Bacteria	Firmicutes	Erysipelotrichia	Erysipelotrichales	Erysipelotrichaceae	Coprobacillus	Coprobacillus sp. AF09-1A	-	-	-	-	-	-	-	-	-	-	-	-	-	-	-	-	-	-	-	-	-	-	-	-
72ad6dce-d4b5-4313-b276-2690aee781e8	member	2	-	-	-	-	-	k99_1196_4	-	-	-	-	-	-	-	-	-	-	Bacteria	Firmicutes	Erysipelotrichia	Erysipelotrichales	Erysipelotrichaceae	Coprobacillus	Coprobacillus sp. D7	-	-	-	-	-	-	-	-	-	-	-	-	-	-	-	-	-	-	-	-	-	-	-	-
72ad6dce-d4b5-4313-b276-2690aee781e8	member	2	-	-	-	-	-	k99_1196_4	-	-	-	-	-	-	-	-	-	-	Bacteria	Firmicutes	Erysipelotrichia	Erysipelotrichales	Erysipelotrichaceae	Erysipelatoclostridium	Erysipelatoclostridium ramosum	-	-	-	-	-	-	-	-	-	-	-	-	-	-	-	-	-	-	-	-	-	-	-	-
72ad6dce-d4b5-4313-b276-2690aee781e8	member	2	-	-	-	-	-	k99_1196_4	-	-	-	-	-	-	-	-	-	-	Bacteria	Firmicutes	Erysipelotrichia	Erysipelotrichales	Erysipelotrichaceae	unclassified	unclassified	-	-	-	-	-	-	-	-	-	-	-	-	-	-	-	-	-	-	-	-	-	-	-	-
72ad6dce-d4b5-4313-b276-2690aee781e8	member	2	-	-	-	-	-	k99_1210_12	cellular processes and signaling	Posttranslational modification, protein turnover, chaperones	08SHS	Associates with aggregated proteins, together with IbpA, to stabilize and protect them from irreversible denaturation and extensive proteolysis during heat shock and oxidative stress. Aggregated proteins bound to the IbpAB complex are more efficiently refolded and reactivated by the ATP-dependent chaperone systems ClpB and DnaK DnaJ GrpE. Its activity is ATP- independent (By similarity)	316385.ECDH10B_3872	CL0190	HSP20	HSP20-like chaperone superfamily	Hsp20/alpha crystallin family	PF00011	Bacteria	Firmicutes	Bacilli	Lactobacillales	Streptococcaceae	Streptococcus	Streptococcus pneumoniae	-	-	-	-	-	-	-	-	-	-	-	-	-	-	-	-	-	-	-	-	-	-	-	-
72ad6dce-d4b5-4313-b276-2690aee781e8	member	2	-	-	-	-	-	k99_1210_12	-	-	-	-	-	-	-	-	-	-	Bacteria	Proteobacteria	Betaproteobacteria	Burkholderiales	Alcaligenaceae	Achromobacter	Achromobacter sp. ATCC35328	-	-	-	-	-	-	-	-	-	-	-	-	-	-	-	-	-	-	-	-	-	-	-	-
72ad6dce-d4b5-4313-b276-2690aee781e8	member	2	-	-	-	-	-	k99_1210_12	-	-	-	-	-	-	-	-	-	-	Bacteria	Proteobacteria	Gammaproteobacteria	Enterobacterales	Enterobacteriaceae	Enterobacter	Enterobacter sp. EC-NT1	-	-	-	-	-	-	-	-	-	-	-	-	-	-	-	-	-	-	-	-	-	-	-	-
72ad6dce-d4b5-4313-b276-2690aee781e8	member	2	-	-	-	-	-	k99_1210_12	-	-	-	-	-	-	-	-	-	-	Bacteria	Proteobacteria	Gammaproteobacteria	Enterobacterales	Enterobacteriaceae	Escherichia	Escherichia coli	-	-	-	-	-	-	-	-	-	-	-	-	-	-	-	-	-	-	-	-	-	-	-	-
72ad6dce-d4b5-4313-b276-2690aee781e8	member	2	-	-	-	-	-	k99_1210_12	-	-	-	-	-	-	-	-	-	-	Bacteria	Proteobacteria	Gammaproteobacteria	Enterobacterales	Enterobacteriaceae	Escherichia	Escherichia fergusonii	-	-	-	-	-	-	-	-	-	-	-	-	-	-	-	-	-	-	-	-	-	-	-	-
72ad6dce-d4b5-4313-b276-2690aee781e8	member	2	-	-	-	-	-	k99_1210_12	-	-	-	-	-	-	-	-	-	-	Bacteria	Proteobacteria	Gammaproteobacteria	Enterobacterales	Enterobacteriaceae	Escherichia	Escherichia sp. 1_1_43	-	-	-	-	-	-	-	-	-	-	-	-	-	-	-	-	-	-	-	-	-	-	-	-
72ad6dce-d4b5-4313-b276-2690aee781e8	member	2	-	-	-	-	-	k99_1210_12	-	-	-	-	-	-	-	-	-	-	Bacteria	Proteobacteria	Gammaproteobacteria	Enterobacterales	Enterobacteriaceae	Escherichia	Escherichia sp. 4726-5	-	-	-	-	-	-	-	-	-	-	-	-	-	-	-	-	-	-	-	-	-	-	-	-
72ad6dce-d4b5-4313-b276-2690aee781e8	member	2	-	-	-	-	-	k99_1210_12	-	-	-	-	-	-	-	-	-	-	Bacteria	Proteobacteria	Gammaproteobacteria	Enterobacterales	Enterobacteriaceae	Escherichia	Escherichia sp. 4_1_40B	-	-	-	-	-	-	-	-	-	-	-	-	-	-	-	-	-	-	-	-	-	-	-	-
72ad6dce-d4b5-4313-b276-2690aee781e8	member	2	-	-	-	-	-	k99_1210_12	-	-	-	-	-	-	-	-	-	-	Bacteria	Proteobacteria	Gammaproteobacteria	Enterobacterales	Enterobacteriaceae	Escherichia	Escherichia sp. E10V10	-	-	-	-	-	-	-	-	-	-	-	-	-	-	-	-	-	-	-	-	-	-	-	-
72ad6dce-d4b5-4313-b276-2690aee781e8	member	2	-	-	-	-	-	k99_1210_12	-	-	-	-	-	-	-	-	-	-	Bacteria	Proteobacteria	Gammaproteobacteria	Enterobacterales	Enterobacteriaceae	Escherichia	Escherichia sp. E13S3	-	-	-	-	-	-	-	-	-	-	-	-	-	-	-	-	-	-	-	-	-	-	-	-
72ad6dce-d4b5-4313-b276-2690aee781e8	member	2	-	-	-	-	-	k99_1210_12	-	-	-	-	-	-	-	-	-	-	Bacteria	Proteobacteria	Gammaproteobacteria	Enterobacterales	Enterobacteriaceae	Escherichia	Escherichia sp. E14V10	-	-	-	-	-	-	-	-	-	-	-	-	-	-	-	-	-	-	-	-	-	-	-	-
72ad6dce-d4b5-4313-b276-2690aee781e8	member	2	-	-	-	-	-	k99_1210_12	-	-	-	-	-	-	-	-	-	-	Bacteria	Proteobacteria	Gammaproteobacteria	Enterobacterales	Enterobacteriaceae	Escherichia	Escherichia sp. E14V5	-	-	-	-	-	-	-	-	-	-	-	-	-	-	-	-	-	-	-	-	-	-	-	-
72ad6dce-d4b5-4313-b276-2690aee781e8	member	2	-	-	-	-	-	k99_1210_12	-	-	-	-	-	-	-	-	-	-	Bacteria	Proteobacteria	Gammaproteobacteria	Enterobacterales	Enterobacteriaceae	Escherichia	Escherichia sp. E14V7	-	-	-	-	-	-	-	-	-	-	-	-	-	-	-	-	-	-	-	-	-	-	-	-
72ad6dce-d4b5-4313-b276-2690aee781e8	member	2	-	-	-	-	-	k99_1210_12	-	-	-	-	-	-	-	-	-	-	Bacteria	Proteobacteria	Gammaproteobacteria	Enterobacterales	Enterobacteriaceae	Escherichia	Escherichia sp. E3659	-	-	-	-	-	-	-	-	-	-	-	-	-	-	-	-	-	-	-	-	-	-	-	-
72ad6dce-d4b5-4313-b276-2690aee781e8	member	2	-	-	-	-	-	k99_1210_12	-	-	-	-	-	-	-	-	-	-	Bacteria	Proteobacteria	Gammaproteobacteria	Enterobacterales	Enterobacteriaceae	Escherichia	Escherichia sp. E4702	-	-	-	-	-	-	-	-	-	-	-	-	-	-	-	-	-	-	-	-	-	-	-	-
72ad6dce-d4b5-4313-b276-2690aee781e8	member	2	-	-	-	-	-	k99_1210_12	-	-	-	-	-	-	-	-	-	-	Bacteria	Proteobacteria	Gammaproteobacteria	Enterobacterales	Enterobacteriaceae	Escherichia	Escherichia sp. E4930	-	-	-	-	-	-	-	-	-	-	-	-	-	-	-	-	-	-	-	-	-	-	-	-
72ad6dce-d4b5-4313-b276-2690aee781e8	member	2	-	-	-	-	-	k99_1210_12	-	-	-	-	-	-	-	-	-	-	Bacteria	Proteobacteria	Gammaproteobacteria	Enterobacterales	Enterobacteriaceae	Escherichia	Escherichia sp. E5028	-	-	-	-	-	-	-	-	-	-	-	-	-	-	-	-	-	-	-	-	-	-	-	-
72ad6dce-d4b5-4313-b276-2690aee781e8	member	2	-	-	-	-	-	k99_1210_12	-	-	-	-	-	-	-	-	-	-	Bacteria	Proteobacteria	Gammaproteobacteria	Enterobacterales	Enterobacteriaceae	Escherichia	Escherichia sp. KCJ4928	-	-	-	-	-	-	-	-	-	-	-	-	-	-	-	-	-	-	-	-	-	-	-	-
72ad6dce-d4b5-4313-b276-2690aee781e8	member	2	-	-	-	-	-	k99_1210_12	-	-	-	-	-	-	-	-	-	-	Bacteria	Proteobacteria	Gammaproteobacteria	Enterobacterales	Enterobacteriaceae	Escherichia	Escherichia sp. KCJ4943	-	-	-	-	-	-	-	-	-	-	-	-	-	-	-	-	-	-	-	-	-	-	-	-
72ad6dce-d4b5-4313-b276-2690aee781e8	member	2	-	-	-	-	-	k99_1210_12	-	-	-	-	-	-	-	-	-	-	Bacteria	Proteobacteria	Gammaproteobacteria	Enterobacterales	Enterobacteriaceae	Escherichia	Escherichia sp. KTE114	-	-	-	-	-	-	-	-	-	-	-	-	-	-	-	-	-	-	-	-	-	-	-	-
72ad6dce-d4b5-4313-b276-2690aee781e8	member	2	-	-	-	-	-	k99_1210_12	-	-	-	-	-	-	-	-	-	-	Bacteria	Proteobacteria	Gammaproteobacteria	Enterobacterales	Enterobacteriaceae	Escherichia	Escherichia sp. KTE172	-	-	-	-	-	-	-	-	-	-	-	-	-	-	-	-	-	-	-	-	-	-	-	-
72ad6dce-d4b5-4313-b276-2690aee781e8	member	2	-	-	-	-	-	k99_1210_12	-	-	-	-	-	-	-	-	-	-	Bacteria	Proteobacteria	Gammaproteobacteria	Enterobacterales	Enterobacteriaceae	Escherichia	Escherichia sp. KTE31	-	-	-	-	-	-	-	-	-	-	-	-	-	-	-	-	-	-	-	-	-	-	-	-
72ad6dce-d4b5-4313-b276-2690aee781e8	member	2	-	-	-	-	-	k99_1210_12	-	-	-	-	-	-	-	-	-	-	Bacteria	Proteobacteria	Gammaproteobacteria	Enterobacterales	Enterobacteriaceae	Escherichia	Escherichia sp. MOD1-EC6475	-	-	-	-	-	-	-	-	-	-	-	-	-	-	-	-	-	-	-	-	-	-	-	-
72ad6dce-d4b5-4313-b276-2690aee781e8	member	2	-	-	-	-	-	k99_1210_12	-	-	-	-	-	-	-	-	-	-	Bacteria	Proteobacteria	Gammaproteobacteria	Enterobacterales	Enterobacteriaceae	Escherichia	Escherichia sp. MR	-	-	-	-	-	-	-	-	-	-	-	-	-	-	-	-	-	-	-	-	-	-	-	-
72ad6dce-d4b5-4313-b276-2690aee781e8	member	2	-	-	-	-	-	k99_1210_12	-	-	-	-	-	-	-	-	-	-	Bacteria	Proteobacteria	Gammaproteobacteria	Enterobacterales	Enterobacteriaceae	Escherichia	Escherichia sp. R8	-	-	-	-	-	-	-	-	-	-	-	-	-	-	-	-	-	-	-	-	-	-	-	-
72ad6dce-d4b5-4313-b276-2690aee781e8	member	2	-	-	-	-	-	k99_1210_12	-	-	-	-	-	-	-	-	-	-	Bacteria	Proteobacteria	Gammaproteobacteria	Enterobacterales	Enterobacteriaceae	Klebsiella	Klebsiella oxytoca	-	-	-	-	-	-	-	-	-	-	-	-	-	-	-	-	-	-	-	-	-	-	-	-
72ad6dce-d4b5-4313-b276-2690aee781e8	member	2	-	-	-	-	-	k99_1210_12	-	-	-	-	-	-	-	-	-	-	Bacteria	Proteobacteria	Gammaproteobacteria	Enterobacterales	Enterobacteriaceae	Klebsiella	Klebsiella pneumoniae	-	-	-	-	-	-	-	-	-	-	-	-	-	-	-	-	-	-	-	-	-	-	-	-
72ad6dce-d4b5-4313-b276-2690aee781e8	member	2	-	-	-	-	-	k99_1210_12	-	-	-	-	-	-	-	-	-	-	Bacteria	Proteobacteria	Gammaproteobacteria	Enterobacterales	Enterobacteriaceae	Shigella	Shigella boydii	-	-	-	-	-	-	-	-	-	-	-	-	-	-	-	-	-	-	-	-	-	-	-	-
72ad6dce-d4b5-4313-b276-2690aee781e8	member	2	-	-	-	-	-	k99_1210_12	-	-	-	-	-	-	-	-	-	-	Bacteria	Proteobacteria	Gammaproteobacteria	Enterobacterales	Enterobacteriaceae	Shigella	Shigella dysenteriae	-	-	-	-	-	-	-	-	-	-	-	-	-	-	-	-	-	-	-	-	-	-	-	-
72ad6dce-d4b5-4313-b276-2690aee781e8	member	2	-	-	-	-	-	k99_1210_12	-	-	-	-	-	-	-	-	-	-	Bacteria	Proteobacteria	Gammaproteobacteria	Enterobacterales	Enterobacteriaceae	Shigella	Shigella flexneri	-	-	-	-	-	-	-	-	-	-	-	-	-	-	-	-	-	-	-	-	-	-	-	-
72ad6dce-d4b5-4313-b276-2690aee781e8	member	2	-	-	-	-	-	k99_1210_12	-	-	-	-	-	-	-	-	-	-	Bacteria	Proteobacteria	Gammaproteobacteria	Enterobacterales	Enterobacteriaceae	Shigella	Shigella sonnei	-	-	-	-	-	-	-	-	-	-	-	-	-	-	-	-	-	-	-	-	-	-	-	-
72ad6dce-d4b5-4313-b276-2690aee781e8	member	2	-	-	-	-	-	k99_1210_12	-	-	-	-	-	-	-	-	-	-	Bacteria	Proteobacteria	Gammaproteobacteria	Enterobacterales	Enterobacteriaceae	Shigella	Shigella sp. FC1056	-	-	-	-	-	-	-	-	-	-	-	-	-	-	-	-	-	-	-	-	-	-	-	-
72ad6dce-d4b5-4313-b276-2690aee781e8	member	2	-	-	-	-	-	k99_1210_12	-	-	-	-	-	-	-	-	-	-	Bacteria	Proteobacteria	Gammaproteobacteria	Enterobacterales	Enterobacteriaceae	Shigella	Shigella sp. FC1139	-	-	-	-	-	-	-	-	-	-	-	-	-	-	-	-	-	-	-	-	-	-	-	-
72ad6dce-d4b5-4313-b276-2690aee781e8	member	2	-	-	-	-	-	k99_1210_12	-	-	-	-	-	-	-	-	-	-	Bacteria	Proteobacteria	Gammaproteobacteria	Enterobacterales	Enterobacteriaceae	Shigella	Shigella sp. FC1172	-	-	-	-	-	-	-	-	-	-	-	-	-	-	-	-	-	-	-	-	-	-	-	-
72ad6dce-d4b5-4313-b276-2690aee781e8	member	2	-	-	-	-	-	k99_1210_12	-	-	-	-	-	-	-	-	-	-	Bacteria	Proteobacteria	Gammaproteobacteria	Enterobacterales	Enterobacteriaceae	Shigella	Shigella sp. FC1180	-	-	-	-	-	-	-	-	-	-	-	-	-	-	-	-	-	-	-	-	-	-	-	-
72ad6dce-d4b5-4313-b276-2690aee781e8	member	2	-	-	-	-	-	k99_1210_12	-	-	-	-	-	-	-	-	-	-	Bacteria	Proteobacteria	Gammaproteobacteria	Enterobacterales	Enterobacteriaceae	Shigella	Shigella sp. FC1544	-	-	-	-	-	-	-	-	-	-	-	-	-	-	-	-	-	-	-	-	-	-	-	-
72ad6dce-d4b5-4313-b276-2690aee781e8	member	2	-	-	-	-	-	k99_1210_12	-	-	-	-	-	-	-	-	-	-	Bacteria	Proteobacteria	Gammaproteobacteria	Enterobacterales	Enterobacteriaceae	Shigella	Shigella sp. FC1567	-	-	-	-	-	-	-	-	-	-	-	-	-	-	-	-	-	-	-	-	-	-	-	-
72ad6dce-d4b5-4313-b276-2690aee781e8	member	2	-	-	-	-	-	k99_1210_12	-	-	-	-	-	-	-	-	-	-	Bacteria	Proteobacteria	Gammaproteobacteria	Enterobacterales	Enterobacteriaceae	Shigella	Shigella sp. FC1708	-	-	-	-	-	-	-	-	-	-	-	-	-	-	-	-	-	-	-	-	-	-	-	-
72ad6dce-d4b5-4313-b276-2690aee781e8	member	2	-	-	-	-	-	k99_1210_12	-	-	-	-	-	-	-	-	-	-	Bacteria	Proteobacteria	Gammaproteobacteria	Enterobacterales	Enterobacteriaceae	Shigella	Shigella sp. FC1737	-	-	-	-	-	-	-	-	-	-	-	-	-	-	-	-	-	-	-	-	-	-	-	-
72ad6dce-d4b5-4313-b276-2690aee781e8	member	2	-	-	-	-	-	k99_1210_12	-	-	-	-	-	-	-	-	-	-	Bacteria	Proteobacteria	Gammaproteobacteria	Enterobacterales	Enterobacteriaceae	Shigella	Shigella sp. FC1764	-	-	-	-	-	-	-	-	-	-	-	-	-	-	-	-	-	-	-	-	-	-	-	-
72ad6dce-d4b5-4313-b276-2690aee781e8	member	2	-	-	-	-	-	k99_1210_12	-	-	-	-	-	-	-	-	-	-	Bacteria	Proteobacteria	Gammaproteobacteria	Enterobacterales	Enterobacteriaceae	Shigella	Shigella sp. FC1882	-	-	-	-	-	-	-	-	-	-	-	-	-	-	-	-	-	-	-	-	-	-	-	-
72ad6dce-d4b5-4313-b276-2690aee781e8	member	2	-	-	-	-	-	k99_1210_12	-	-	-	-	-	-	-	-	-	-	Bacteria	Proteobacteria	Gammaproteobacteria	Enterobacterales	Enterobacteriaceae	Shigella	Shigella sp. FC2045	-	-	-	-	-	-	-	-	-	-	-	-	-	-	-	-	-	-	-	-	-	-	-	-
72ad6dce-d4b5-4313-b276-2690aee781e8	member	2	-	-	-	-	-	k99_1210_12	-	-	-	-	-	-	-	-	-	-	Bacteria	Proteobacteria	Gammaproteobacteria	Enterobacterales	Enterobacteriaceae	Shigella	Shigella sp. FC2117	-	-	-	-	-	-	-	-	-	-	-	-	-	-	-	-	-	-	-	-	-	-	-	-
72ad6dce-d4b5-4313-b276-2690aee781e8	member	2	-	-	-	-	-	k99_1210_12	-	-	-	-	-	-	-	-	-	-	Bacteria	Proteobacteria	Gammaproteobacteria	Enterobacterales	Enterobacteriaceae	Shigella	Shigella sp. FC2125	-	-	-	-	-	-	-	-	-	-	-	-	-	-	-	-	-	-	-	-	-	-	-	-
72ad6dce-d4b5-4313-b276-2690aee781e8	member	2	-	-	-	-	-	k99_1210_12	-	-	-	-	-	-	-	-	-	-	Bacteria	Proteobacteria	Gammaproteobacteria	Enterobacterales	Enterobacteriaceae	Shigella	Shigella sp. FC2175	-	-	-	-	-	-	-	-	-	-	-	-	-	-	-	-	-	-	-	-	-	-	-	-
72ad6dce-d4b5-4313-b276-2690aee781e8	member	2	-	-	-	-	-	k99_1210_12	-	-	-	-	-	-	-	-	-	-	Bacteria	Proteobacteria	Gammaproteobacteria	Enterobacterales	Enterobacteriaceae	Shigella	Shigella sp. FC2531	-	-	-	-	-	-	-	-	-	-	-	-	-	-	-	-	-	-	-	-	-	-	-	-
72ad6dce-d4b5-4313-b276-2690aee781e8	member	2	-	-	-	-	-	k99_1210_12	-	-	-	-	-	-	-	-	-	-	Bacteria	Proteobacteria	Gammaproteobacteria	Enterobacterales	Enterobacteriaceae	Shigella	Shigella sp. FC2541	-	-	-	-	-	-	-	-	-	-	-	-	-	-	-	-	-	-	-	-	-	-	-	-
72ad6dce-d4b5-4313-b276-2690aee781e8	member	2	-	-	-	-	-	k99_1210_12	-	-	-	-	-	-	-	-	-	-	Bacteria	Proteobacteria	Gammaproteobacteria	Enterobacterales	Enterobacteriaceae	Shigella	Shigella sp. FC2710	-	-	-	-	-	-	-	-	-	-	-	-	-	-	-	-	-	-	-	-	-	-	-	-
72ad6dce-d4b5-4313-b276-2690aee781e8	member	2	-	-	-	-	-	k99_1210_12	-	-	-	-	-	-	-	-	-	-	Bacteria	Proteobacteria	Gammaproteobacteria	Enterobacterales	Enterobacteriaceae	Shigella	Shigella sp. FC2833	-	-	-	-	-	-	-	-	-	-	-	-	-	-	-	-	-	-	-	-	-	-	-	-
72ad6dce-d4b5-4313-b276-2690aee781e8	member	2	-	-	-	-	-	k99_1210_12	-	-	-	-	-	-	-	-	-	-	Bacteria	Proteobacteria	Gammaproteobacteria	Enterobacterales	Enterobacteriaceae	Shigella	Shigella sp. FC2928	-	-	-	-	-	-	-	-	-	-	-	-	-	-	-	-	-	-	-	-	-	-	-	-
72ad6dce-d4b5-4313-b276-2690aee781e8	member	2	-	-	-	-	-	k99_1210_12	-	-	-	-	-	-	-	-	-	-	Bacteria	Proteobacteria	Gammaproteobacteria	Enterobacterales	Enterobacteriaceae	Shigella	Shigella sp. FC3196	-	-	-	-	-	-	-	-	-	-	-	-	-	-	-	-	-	-	-	-	-	-	-	-
72ad6dce-d4b5-4313-b276-2690aee781e8	member	2	-	-	-	-	-	k99_1210_12	-	-	-	-	-	-	-	-	-	-	Bacteria	Proteobacteria	Gammaproteobacteria	Enterobacterales	Enterobacteriaceae	Shigella	Shigella sp. FC569	-	-	-	-	-	-	-	-	-	-	-	-	-	-	-	-	-	-	-	-	-	-	-	-
72ad6dce-d4b5-4313-b276-2690aee781e8	member	2	-	-	-	-	-	k99_1210_12	-	-	-	-	-	-	-	-	-	-	Bacteria	Proteobacteria	Gammaproteobacteria	Enterobacterales	Enterobacteriaceae	Shigella	Shigella sp. PAMC 28760	-	-	-	-	-	-	-	-	-	-	-	-	-	-	-	-	-	-	-	-	-	-	-	-
72ad6dce-d4b5-4313-b276-2690aee781e8	member	2	-	-	-	-	-	k99_1210_12	-	-	-	-	-	-	-	-	-	-	Bacteria	Proteobacteria	Gammaproteobacteria	Enterobacterales	Enterobacteriaceae	Shigella	Shigella sp. SF-2015	-	-	-	-	-	-	-	-	-	-	-	-	-	-	-	-	-	-	-	-	-	-	-	-
72ad6dce-d4b5-4313-b276-2690aee781e8	member	2	-	-	-	-	-	k99_1210_12	-	-	-	-	-	-	-	-	-	-	Bacteria	Proteobacteria	Gammaproteobacteria	Pseudomonadales	Moraxellaceae	Acinetobacter	Acinetobacter pittii	-	-	-	-	-	-	-	-	-	-	-	-	-	-	-	-	-	-	-	-	-	-	-	-
72ad6dce-d4b5-4313-b276-2690aee781e8	member	2	-	-	-	-	-	k99_1210_12	-	-	-	-	-	-	-	-	-	-	Bacteria	Proteobacteria	unclassified	unclassified	unclassified	unclassified	unclassified	-	-	-	-	-	-	-	-	-	-	-	-	-	-	-	-	-	-	-	-	-	-	-	-
72ad6dce-d4b5-4313-b276-2690aee781e8	member	2	-	-	-	-	-	k99_1210_12	-	-	-	-	-	-	-	-	-	-	Eukaryota	Nematoda	Enoplea	Trichinellida	Trichuridae	Trichuris	Trichuris trichiura	-	-	-	-	-	-	-	-	-	-	-	-	-	-	-	-	-	-	-	-	-	-	-	-
72ad6dce-d4b5-4313-b276-2690aee781e8	member	2	-	-	-	-	-	k99_1223_1	unclassified	unclassified	unclassified	unclassified	unclassified	unclassified	unclassified	unclassified	unclassified	unclassified	unclassified	unclassified	unclassified	unclassified	unclassified	unclassified	unclassified	-	-	-	-	-	-	-	-	-	-	-	-	-	-	-	-	-	-	-	-	-	-	-	-
72ad6dce-d4b5-4313-b276-2690aee781e8	member	2	-	-	-	-	-	k99_1223_35	metabolism	Energy production and conversion	0NDJF	Produces ATP from ADP in the presence of a proton gradient across the membrane. The alpha chain is a regulatory subunit (By similarity)	537007.BLAHAN_04005	CL0275	HAS-barrel	HAS-barrel superfamily	ATP synthase alpha/beta family, beta-barrel domain	PF02874	Bacteria	Firmicutes	Clostridia	Clostridiales	Lachnospiraceae	Blautia	Blautia coccoides	-	-	-	-	-	-	-	-	-	-	-	-	-	-	-	-	-	-	-	-	-	-	-	-
72ad6dce-d4b5-4313-b276-2690aee781e8	member	2	-	-	-	-	-	k99_1223_35	-	-	-	-	-	-	-	-	-	-	Bacteria	Firmicutes	Clostridia	Clostridiales	Lachnospiraceae	Blautia	Blautia producta	-	-	-	-	-	-	-	-	-	-	-	-	-	-	-	-	-	-	-	-	-	-	-	-
72ad6dce-d4b5-4313-b276-2690aee781e8	member	2	-	-	-	-	-	k99_1223_35	-	-	-	-	-	-	-	-	-	-	Bacteria	Firmicutes	Clostridia	Clostridiales	Lachnospiraceae	Blautia	unclassified	-	-	-	-	-	-	-	-	-	-	-	-	-	-	-	-	-	-	-	-	-	-	-	-
72ad6dce-d4b5-4313-b276-2690aee781e8	member	2	-	-	-	-	-	k99_1246_15	cellular processes and signaling	Posttranslational modification, protein turnover, chaperones	16Q5B	Peptidase (U32	99287.STM3274	unclassified	unclassified	unclassified	Peptidase family U32	PF01136	Bacteria	Proteobacteria	Betaproteobacteria	Burkholderiales	Alcaligenaceae	Achromobacter	Achromobacter sp. ATCC35328	-	-	-	-	-	-	-	-	-	-	-	-	-	-	-	-	-	-	-	-	-	-	-	-
72ad6dce-d4b5-4313-b276-2690aee781e8	member	2	-	-	-	-	-	k99_1246_15	-	-	-	-	-	-	-	-	-	-	Bacteria	Proteobacteria	Gammaproteobacteria	Enterobacterales	Enterobacteriaceae	Escherichia	Escherichia coli	-	-	-	-	-	-	-	-	-	-	-	-	-	-	-	-	-	-	-	-	-	-	-	-
72ad6dce-d4b5-4313-b276-2690aee781e8	member	2	-	-	-	-	-	k99_1246_15	-	-	-	-	-	-	-	-	-	-	Bacteria	Proteobacteria	Gammaproteobacteria	Enterobacterales	Enterobacteriaceae	Escherichia	Escherichia sp. 1_1_43	-	-	-	-	-	-	-	-	-	-	-	-	-	-	-	-	-	-	-	-	-	-	-	-
72ad6dce-d4b5-4313-b276-2690aee781e8	member	2	-	-	-	-	-	k99_1246_15	-	-	-	-	-	-	-	-	-	-	Bacteria	Proteobacteria	Gammaproteobacteria	Enterobacterales	Enterobacteriaceae	Escherichia	Escherichia sp. 4_1_40B	-	-	-	-	-	-	-	-	-	-	-	-	-	-	-	-	-	-	-	-	-	-	-	-
72ad6dce-d4b5-4313-b276-2690aee781e8	member	2	-	-	-	-	-	k99_1246_15	-	-	-	-	-	-	-	-	-	-	Bacteria	Proteobacteria	Gammaproteobacteria	Enterobacterales	Enterobacteriaceae	Escherichia	Escherichia sp. KCJ4943	-	-	-	-	-	-	-	-	-	-	-	-	-	-	-	-	-	-	-	-	-	-	-	-
72ad6dce-d4b5-4313-b276-2690aee781e8	member	2	-	-	-	-	-	k99_1246_15	-	-	-	-	-	-	-	-	-	-	Bacteria	Proteobacteria	Gammaproteobacteria	Enterobacterales	Enterobacteriaceae	Shigella	Shigella boydii	-	-	-	-	-	-	-	-	-	-	-	-	-	-	-	-	-	-	-	-	-	-	-	-
72ad6dce-d4b5-4313-b276-2690aee781e8	member	2	-	-	-	-	-	k99_1246_15	-	-	-	-	-	-	-	-	-	-	Bacteria	Proteobacteria	Gammaproteobacteria	Enterobacterales	Enterobacteriaceae	Shigella	Shigella dysenteriae	-	-	-	-	-	-	-	-	-	-	-	-	-	-	-	-	-	-	-	-	-	-	-	-
72ad6dce-d4b5-4313-b276-2690aee781e8	member	2	-	-	-	-	-	k99_1246_15	-	-	-	-	-	-	-	-	-	-	Bacteria	Proteobacteria	Gammaproteobacteria	Enterobacterales	Enterobacteriaceae	Shigella	Shigella flexneri	-	-	-	-	-	-	-	-	-	-	-	-	-	-	-	-	-	-	-	-	-	-	-	-
72ad6dce-d4b5-4313-b276-2690aee781e8	member	2	-	-	-	-	-	k99_1246_15	-	-	-	-	-	-	-	-	-	-	Bacteria	Proteobacteria	Gammaproteobacteria	Enterobacterales	Enterobacteriaceae	Shigella	Shigella sonnei	-	-	-	-	-	-	-	-	-	-	-	-	-	-	-	-	-	-	-	-	-	-	-	-
72ad6dce-d4b5-4313-b276-2690aee781e8	member	2	-	-	-	-	-	k99_1246_15	-	-	-	-	-	-	-	-	-	-	Bacteria	Proteobacteria	unclassified	unclassified	unclassified	unclassified	unclassified	-	-	-	-	-	-	-	-	-	-	-	-	-	-	-	-	-	-	-	-	-	-	-	-
72ad6dce-d4b5-4313-b276-2690aee781e8	member	2	-	-	-	-	-	k99_1246_22	information storage and processing	Translation, ribosomal structure and biogenesis	COG0184	Forms an intersubunit bridge (bridge B4) with the 23S rRNA of the 50S subunit in the ribosome (By similarity)	316385.ECDH10B_3339	CL0600	S15_NS1	S15/NS1 RNA-binding domain superfamily	Ribosomal protein S15	PF00312	Bacteria	Proteobacteria	Gammaproteobacteria	Enterobacterales	Enterobacteriaceae	Enterobacter	Enterobacter sp. EC-NT1	-	-	-	-	-	-	-	-	-	-	-	-	-	-	-	-	-	-	-	-	-	-	-	-
72ad6dce-d4b5-4313-b276-2690aee781e8	member	2	-	-	-	-	-	k99_1246_22	-	-	-	-	-	-	-	-	-	-	Bacteria	Proteobacteria	Gammaproteobacteria	Enterobacterales	Enterobacteriaceae	Escherichia	Escherichia albertii	-	-	-	-	-	-	-	-	-	-	-	-	-	-	-	-	-	-	-	-	-	-	-	-
72ad6dce-d4b5-4313-b276-2690aee781e8	member	2	-	-	-	-	-	k99_1246_22	-	-	-	-	-	-	-	-	-	-	Bacteria	Proteobacteria	Gammaproteobacteria	Enterobacterales	Enterobacteriaceae	Escherichia	Escherichia coli	-	-	-	-	-	-	-	-	-	-	-	-	-	-	-	-	-	-	-	-	-	-	-	-
72ad6dce-d4b5-4313-b276-2690aee781e8	member	2	-	-	-	-	-	k99_1246_22	-	-	-	-	-	-	-	-	-	-	Bacteria	Proteobacteria	Gammaproteobacteria	Enterobacterales	Enterobacteriaceae	Escherichia	Escherichia fergusonii	-	-	-	-	-	-	-	-	-	-	-	-	-	-	-	-	-	-	-	-	-	-	-	-
72ad6dce-d4b5-4313-b276-2690aee781e8	member	2	-	-	-	-	-	k99_1246_22	-	-	-	-	-	-	-	-	-	-	Bacteria	Proteobacteria	Gammaproteobacteria	Enterobacterales	Enterobacteriaceae	Escherichia	Escherichia sp. 1_1_43	-	-	-	-	-	-	-	-	-	-	-	-	-	-	-	-	-	-	-	-	-	-	-	-
72ad6dce-d4b5-4313-b276-2690aee781e8	member	2	-	-	-	-	-	k99_1246_22	-	-	-	-	-	-	-	-	-	-	Bacteria	Proteobacteria	Gammaproteobacteria	Enterobacterales	Enterobacteriaceae	Escherichia	Escherichia sp. 4_1_40B	-	-	-	-	-	-	-	-	-	-	-	-	-	-	-	-	-	-	-	-	-	-	-	-
72ad6dce-d4b5-4313-b276-2690aee781e8	member	2	-	-	-	-	-	k99_1246_22	-	-	-	-	-	-	-	-	-	-	Bacteria	Proteobacteria	Gammaproteobacteria	Enterobacterales	Enterobacteriaceae	Escherichia	Escherichia sp. KCJ4928	-	-	-	-	-	-	-	-	-	-	-	-	-	-	-	-	-	-	-	-	-	-	-	-
72ad6dce-d4b5-4313-b276-2690aee781e8	member	2	-	-	-	-	-	k99_1246_22	-	-	-	-	-	-	-	-	-	-	Bacteria	Proteobacteria	Gammaproteobacteria	Enterobacterales	Enterobacteriaceae	Escherichia	Escherichia sp. KCJ4943	-	-	-	-	-	-	-	-	-	-	-	-	-	-	-	-	-	-	-	-	-	-	-	-
72ad6dce-d4b5-4313-b276-2690aee781e8	member	2	-	-	-	-	-	k99_1246_22	-	-	-	-	-	-	-	-	-	-	Bacteria	Proteobacteria	Gammaproteobacteria	Enterobacterales	Enterobacteriaceae	Escherichia	Escherichia sp. KTE172	-	-	-	-	-	-	-	-	-	-	-	-	-	-	-	-	-	-	-	-	-	-	-	-
72ad6dce-d4b5-4313-b276-2690aee781e8	member	2	-	-	-	-	-	k99_1246_22	-	-	-	-	-	-	-	-	-	-	Bacteria	Proteobacteria	Gammaproteobacteria	Enterobacterales	Enterobacteriaceae	Escherichia	Escherichia sp. R8	-	-	-	-	-	-	-	-	-	-	-	-	-	-	-	-	-	-	-	-	-	-	-	-
72ad6dce-d4b5-4313-b276-2690aee781e8	member	2	-	-	-	-	-	k99_1246_22	-	-	-	-	-	-	-	-	-	-	Bacteria	Proteobacteria	Gammaproteobacteria	Enterobacterales	Enterobacteriaceae	Klebsiella	Klebsiella pneumoniae	-	-	-	-	-	-	-	-	-	-	-	-	-	-	-	-	-	-	-	-	-	-	-	-
72ad6dce-d4b5-4313-b276-2690aee781e8	member	2	-	-	-	-	-	k99_1246_22	-	-	-	-	-	-	-	-	-	-	Bacteria	Proteobacteria	Gammaproteobacteria	Enterobacterales	Enterobacteriaceae	Shigella	Shigella boydii	-	-	-	-	-	-	-	-	-	-	-	-	-	-	-	-	-	-	-	-	-	-	-	-
72ad6dce-d4b5-4313-b276-2690aee781e8	member	2	-	-	-	-	-	k99_1246_22	-	-	-	-	-	-	-	-	-	-	Bacteria	Proteobacteria	Gammaproteobacteria	Enterobacterales	Enterobacteriaceae	Shigella	Shigella dysenteriae	-	-	-	-	-	-	-	-	-	-	-	-	-	-	-	-	-	-	-	-	-	-	-	-
72ad6dce-d4b5-4313-b276-2690aee781e8	member	2	-	-	-	-	-	k99_1246_22	-	-	-	-	-	-	-	-	-	-	Bacteria	Proteobacteria	Gammaproteobacteria	Enterobacterales	Enterobacteriaceae	Shigella	Shigella flexneri	-	-	-	-	-	-	-	-	-	-	-	-	-	-	-	-	-	-	-	-	-	-	-	-
72ad6dce-d4b5-4313-b276-2690aee781e8	member	2	-	-	-	-	-	k99_1246_22	-	-	-	-	-	-	-	-	-	-	Bacteria	Proteobacteria	Gammaproteobacteria	Enterobacterales	Enterobacteriaceae	Shigella	Shigella sonnei	-	-	-	-	-	-	-	-	-	-	-	-	-	-	-	-	-	-	-	-	-	-	-	-
72ad6dce-d4b5-4313-b276-2690aee781e8	member	2	-	-	-	-	-	k99_1246_22	-	-	-	-	-	-	-	-	-	-	Bacteria	Proteobacteria	Gammaproteobacteria	Enterobacterales	Enterobacteriaceae	Shigella	Shigella sp. FC1056	-	-	-	-	-	-	-	-	-	-	-	-	-	-	-	-	-	-	-	-	-	-	-	-
72ad6dce-d4b5-4313-b276-2690aee781e8	member	2	-	-	-	-	-	k99_1246_22	-	-	-	-	-	-	-	-	-	-	Bacteria	Proteobacteria	Gammaproteobacteria	Enterobacterales	Enterobacteriaceae	Shigella	Shigella sp. FC1139	-	-	-	-	-	-	-	-	-	-	-	-	-	-	-	-	-	-	-	-	-	-	-	-
72ad6dce-d4b5-4313-b276-2690aee781e8	member	2	-	-	-	-	-	k99_1246_22	-	-	-	-	-	-	-	-	-	-	Bacteria	Proteobacteria	Gammaproteobacteria	Enterobacterales	Enterobacteriaceae	Shigella	Shigella sp. FC1172	-	-	-	-	-	-	-	-	-	-	-	-	-	-	-	-	-	-	-	-	-	-	-	-
72ad6dce-d4b5-4313-b276-2690aee781e8	member	2	-	-	-	-	-	k99_1246_22	-	-	-	-	-	-	-	-	-	-	Bacteria	Proteobacteria	Gammaproteobacteria	Enterobacterales	Enterobacteriaceae	Shigella	Shigella sp. FC1180	-	-	-	-	-	-	-	-	-	-	-	-	-	-	-	-	-	-	-	-	-	-	-	-
72ad6dce-d4b5-4313-b276-2690aee781e8	member	2	-	-	-	-	-	k99_1246_22	-	-	-	-	-	-	-	-	-	-	Bacteria	Proteobacteria	Gammaproteobacteria	Enterobacterales	Enterobacteriaceae	Shigella	Shigella sp. FC1544	-	-	-	-	-	-	-	-	-	-	-	-	-	-	-	-	-	-	-	-	-	-	-	-
72ad6dce-d4b5-4313-b276-2690aee781e8	member	2	-	-	-	-	-	k99_1246_22	-	-	-	-	-	-	-	-	-	-	Bacteria	Proteobacteria	Gammaproteobacteria	Enterobacterales	Enterobacteriaceae	Shigella	Shigella sp. FC1567	-	-	-	-	-	-	-	-	-	-	-	-	-	-	-	-	-	-	-	-	-	-	-	-
72ad6dce-d4b5-4313-b276-2690aee781e8	member	2	-	-	-	-	-	k99_1246_22	-	-	-	-	-	-	-	-	-	-	Bacteria	Proteobacteria	Gammaproteobacteria	Enterobacterales	Enterobacteriaceae	Shigella	Shigella sp. FC1661	-	-	-	-	-	-	-	-	-	-	-	-	-	-	-	-	-	-	-	-	-	-	-	-
72ad6dce-d4b5-4313-b276-2690aee781e8	member	2	-	-	-	-	-	k99_1246_22	-	-	-	-	-	-	-	-	-	-	Bacteria	Proteobacteria	Gammaproteobacteria	Enterobacterales	Enterobacteriaceae	Shigella	Shigella sp. FC1708	-	-	-	-	-	-	-	-	-	-	-	-	-	-	-	-	-	-	-	-	-	-	-	-
72ad6dce-d4b5-4313-b276-2690aee781e8	member	2	-	-	-	-	-	k99_1246_22	-	-	-	-	-	-	-	-	-	-	Bacteria	Proteobacteria	Gammaproteobacteria	Enterobacterales	Enterobacteriaceae	Shigella	Shigella sp. FC1737	-	-	-	-	-	-	-	-	-	-	-	-	-	-	-	-	-	-	-	-	-	-	-	-
72ad6dce-d4b5-4313-b276-2690aee781e8	member	2	-	-	-	-	-	k99_1246_22	-	-	-	-	-	-	-	-	-	-	Bacteria	Proteobacteria	Gammaproteobacteria	Enterobacterales	Enterobacteriaceae	Shigella	Shigella sp. FC1764	-	-	-	-	-	-	-	-	-	-	-	-	-	-	-	-	-	-	-	-	-	-	-	-
72ad6dce-d4b5-4313-b276-2690aee781e8	member	2	-	-	-	-	-	k99_1246_22	-	-	-	-	-	-	-	-	-	-	Bacteria	Proteobacteria	Gammaproteobacteria	Enterobacterales	Enterobacteriaceae	Shigella	Shigella sp. FC1882	-	-	-	-	-	-	-	-	-	-	-	-	-	-	-	-	-	-	-	-	-	-	-	-
72ad6dce-d4b5-4313-b276-2690aee781e8	member	2	-	-	-	-	-	k99_1246_22	-	-	-	-	-	-	-	-	-	-	Bacteria	Proteobacteria	Gammaproteobacteria	Enterobacterales	Enterobacteriaceae	Shigella	Shigella sp. FC2045	-	-	-	-	-	-	-	-	-	-	-	-	-	-	-	-	-	-	-	-	-	-	-	-
72ad6dce-d4b5-4313-b276-2690aee781e8	member	2	-	-	-	-	-	k99_1246_22	-	-	-	-	-	-	-	-	-	-	Bacteria	Proteobacteria	Gammaproteobacteria	Enterobacterales	Enterobacteriaceae	Shigella	Shigella sp. FC2117	-	-	-	-	-	-	-	-	-	-	-	-	-	-	-	-	-	-	-	-	-	-	-	-
72ad6dce-d4b5-4313-b276-2690aee781e8	member	2	-	-	-	-	-	k99_1246_22	-	-	-	-	-	-	-	-	-	-	Bacteria	Proteobacteria	Gammaproteobacteria	Enterobacterales	Enterobacteriaceae	Shigella	Shigella sp. FC2125	-	-	-	-	-	-	-	-	-	-	-	-	-	-	-	-	-	-	-	-	-	-	-	-
72ad6dce-d4b5-4313-b276-2690aee781e8	member	2	-	-	-	-	-	k99_1246_22	-	-	-	-	-	-	-	-	-	-	Bacteria	Proteobacteria	Gammaproteobacteria	Enterobacterales	Enterobacteriaceae	Shigella	Shigella sp. FC2175	-	-	-	-	-	-	-	-	-	-	-	-	-	-	-	-	-	-	-	-	-	-	-	-
72ad6dce-d4b5-4313-b276-2690aee781e8	member	2	-	-	-	-	-	k99_1246_22	-	-	-	-	-	-	-	-	-	-	Bacteria	Proteobacteria	Gammaproteobacteria	Enterobacterales	Enterobacteriaceae	Shigella	Shigella sp. FC2383	-	-	-	-	-	-	-	-	-	-	-	-	-	-	-	-	-	-	-	-	-	-	-	-
72ad6dce-d4b5-4313-b276-2690aee781e8	member	2	-	-	-	-	-	k99_1246_22	-	-	-	-	-	-	-	-	-	-	Bacteria	Proteobacteria	Gammaproteobacteria	Enterobacterales	Enterobacteriaceae	Shigella	Shigella sp. FC2531	-	-	-	-	-	-	-	-	-	-	-	-	-	-	-	-	-	-	-	-	-	-	-	-
72ad6dce-d4b5-4313-b276-2690aee781e8	member	2	-	-	-	-	-	k99_1246_22	-	-	-	-	-	-	-	-	-	-	Bacteria	Proteobacteria	Gammaproteobacteria	Enterobacterales	Enterobacteriaceae	Shigella	Shigella sp. FC2541	-	-	-	-	-	-	-	-	-	-	-	-	-	-	-	-	-	-	-	-	-	-	-	-
72ad6dce-d4b5-4313-b276-2690aee781e8	member	2	-	-	-	-	-	k99_1246_22	-	-	-	-	-	-	-	-	-	-	Bacteria	Proteobacteria	Gammaproteobacteria	Enterobacterales	Enterobacteriaceae	Shigella	Shigella sp. FC2710	-	-	-	-	-	-	-	-	-	-	-	-	-	-	-	-	-	-	-	-	-	-	-	-
72ad6dce-d4b5-4313-b276-2690aee781e8	member	2	-	-	-	-	-	k99_1246_22	-	-	-	-	-	-	-	-	-	-	Bacteria	Proteobacteria	Gammaproteobacteria	Enterobacterales	Enterobacteriaceae	Shigella	Shigella sp. FC2833	-	-	-	-	-	-	-	-	-	-	-	-	-	-	-	-	-	-	-	-	-	-	-	-
72ad6dce-d4b5-4313-b276-2690aee781e8	member	2	-	-	-	-	-	k99_1246_22	-	-	-	-	-	-	-	-	-	-	Bacteria	Proteobacteria	Gammaproteobacteria	Enterobacterales	Enterobacteriaceae	Shigella	Shigella sp. FC2928	-	-	-	-	-	-	-	-	-	-	-	-	-	-	-	-	-	-	-	-	-	-	-	-
72ad6dce-d4b5-4313-b276-2690aee781e8	member	2	-	-	-	-	-	k99_1246_22	-	-	-	-	-	-	-	-	-	-	Bacteria	Proteobacteria	Gammaproteobacteria	Enterobacterales	Enterobacteriaceae	Shigella	Shigella sp. FC3196	-	-	-	-	-	-	-	-	-	-	-	-	-	-	-	-	-	-	-	-	-	-	-	-
72ad6dce-d4b5-4313-b276-2690aee781e8	member	2	-	-	-	-	-	k99_1246_22	-	-	-	-	-	-	-	-	-	-	Bacteria	Proteobacteria	Gammaproteobacteria	Enterobacterales	Enterobacteriaceae	Shigella	Shigella sp. FC569	-	-	-	-	-	-	-	-	-	-	-	-	-	-	-	-	-	-	-	-	-	-	-	-
72ad6dce-d4b5-4313-b276-2690aee781e8	member	2	-	-	-	-	-	k99_1246_22	-	-	-	-	-	-	-	-	-	-	Bacteria	Proteobacteria	Gammaproteobacteria	Enterobacterales	Enterobacteriaceae	Shigella	Shigella sp. PAMC 28760	-	-	-	-	-	-	-	-	-	-	-	-	-	-	-	-	-	-	-	-	-	-	-	-
72ad6dce-d4b5-4313-b276-2690aee781e8	member	2	-	-	-	-	-	k99_1246_22	-	-	-	-	-	-	-	-	-	-	Bacteria	Proteobacteria	Gammaproteobacteria	Enterobacterales	Enterobacteriaceae	Shigella	Shigella sp. SF-2015	-	-	-	-	-	-	-	-	-	-	-	-	-	-	-	-	-	-	-	-	-	-	-	-
72ad6dce-d4b5-4313-b276-2690aee781e8	member	2	-	-	-	-	-	k99_1246_22	-	-	-	-	-	-	-	-	-	-	Bacteria	Proteobacteria	unclassified	unclassified	unclassified	unclassified	unclassified	-	-	-	-	-	-	-	-	-	-	-	-	-	-	-	-	-	-	-	-	-	-	-	-
72ad6dce-d4b5-4313-b276-2690aee781e8	member	2	-	-	-	-	-	k99_1246_22	-	-	-	-	-	-	-	-	-	-	Eukaryota	Nematoda	Enoplea	Trichinellida	Trichuridae	Trichuris	Trichuris trichiura	-	-	-	-	-	-	-	-	-	-	-	-	-	-	-	-	-	-	-	-	-	-	-	-
72ad6dce-d4b5-4313-b276-2690aee781e8	member	2	-	-	-	-	-	k99_1246_25	information storage and processing	Translation, ribosomal structure and biogenesis	COG0532	One of the essential components for the initiation of protein synthesis. Protects formylmethionyl-tRNA from spontaneous hydrolysis and promotes its binding to the 30S ribosomal subunits. Also involved in the hydrolysis of GTP during the formation of the 70S ribosomal complex (By similarity)	634503.NT01EI_0467	CL0023	P-loop_NTPase	P-loop containing nucleoside triphosphate hydrolase superfamily	Ferrous iron transport protein B	PF02421	Bacteria	Firmicutes	Bacilli	Lactobacillales	Streptococcaceae	Streptococcus	Streptococcus pneumoniae	-	-	-	-	-	-	-	-	-	-	-	-	-	-	-	-	-	-	-	-	-	-	-	-
72ad6dce-d4b5-4313-b276-2690aee781e8	member	2	-	-	-	-	-	k99_1246_25	-	-	-	-	-	-	-	-	-	-	Bacteria	Proteobacteria	Betaproteobacteria	Burkholderiales	Alcaligenaceae	Achromobacter	Achromobacter sp. ATCC35328	-	-	-	-	-	-	-	-	-	-	-	-	-	-	-	-	-	-	-	-	-	-	-	-
72ad6dce-d4b5-4313-b276-2690aee781e8	member	2	-	-	-	-	-	k99_1246_25	-	-	-	-	-	-	-	-	-	-	Bacteria	Proteobacteria	Gammaproteobacteria	Enterobacterales	Enterobacteriaceae	Enterobacter	Enterobacter sp. EC-NT1	-	-	-	-	-	-	-	-	-	-	-	-	-	-	-	-	-	-	-	-	-	-	-	-
72ad6dce-d4b5-4313-b276-2690aee781e8	member	2	-	-	-	-	-	k99_1246_25	-	-	-	-	-	-	-	-	-	-	Bacteria	Proteobacteria	Gammaproteobacteria	Enterobacterales	Enterobacteriaceae	Escherichia	Escherichia coli	-	-	-	-	-	-	-	-	-	-	-	-	-	-	-	-	-	-	-	-	-	-	-	-
72ad6dce-d4b5-4313-b276-2690aee781e8	member	2	-	-	-	-	-	k99_1246_25	-	-	-	-	-	-	-	-	-	-	Bacteria	Proteobacteria	Gammaproteobacteria	Enterobacterales	Enterobacteriaceae	Escherichia	Escherichia fergusonii	-	-	-	-	-	-	-	-	-	-	-	-	-	-	-	-	-	-	-	-	-	-	-	-
72ad6dce-d4b5-4313-b276-2690aee781e8	member	2	-	-	-	-	-	k99_1246_25	-	-	-	-	-	-	-	-	-	-	Bacteria	Proteobacteria	Gammaproteobacteria	Enterobacterales	Enterobacteriaceae	Escherichia	Escherichia sp. 1_1_43	-	-	-	-	-	-	-	-	-	-	-	-	-	-	-	-	-	-	-	-	-	-	-	-
72ad6dce-d4b5-4313-b276-2690aee781e8	member	2	-	-	-	-	-	k99_1246_25	-	-	-	-	-	-	-	-	-	-	Bacteria	Proteobacteria	Gammaproteobacteria	Enterobacterales	Enterobacteriaceae	Escherichia	Escherichia sp. 4_1_40B	-	-	-	-	-	-	-	-	-	-	-	-	-	-	-	-	-	-	-	-	-	-	-	-
72ad6dce-d4b5-4313-b276-2690aee781e8	member	2	-	-	-	-	-	k99_1246_25	-	-	-	-	-	-	-	-	-	-	Bacteria	Proteobacteria	Gammaproteobacteria	Enterobacterales	Enterobacteriaceae	Escherichia	Escherichia sp. KCJ4928	-	-	-	-	-	-	-	-	-	-	-	-	-	-	-	-	-	-	-	-	-	-	-	-
72ad6dce-d4b5-4313-b276-2690aee781e8	member	2	-	-	-	-	-	k99_1246_25	-	-	-	-	-	-	-	-	-	-	Bacteria	Proteobacteria	Gammaproteobacteria	Enterobacterales	Enterobacteriaceae	Escherichia	Escherichia sp. KCJ4943	-	-	-	-	-	-	-	-	-	-	-	-	-	-	-	-	-	-	-	-	-	-	-	-
72ad6dce-d4b5-4313-b276-2690aee781e8	member	2	-	-	-	-	-	k99_1246_25	-	-	-	-	-	-	-	-	-	-	Bacteria	Proteobacteria	Gammaproteobacteria	Enterobacterales	Enterobacteriaceae	Escherichia	Escherichia sp. KTE172	-	-	-	-	-	-	-	-	-	-	-	-	-	-	-	-	-	-	-	-	-	-	-	-
72ad6dce-d4b5-4313-b276-2690aee781e8	member	2	-	-	-	-	-	k99_1246_25	-	-	-	-	-	-	-	-	-	-	Bacteria	Proteobacteria	Gammaproteobacteria	Enterobacterales	Enterobacteriaceae	Escherichia	Escherichia sp. R8	-	-	-	-	-	-	-	-	-	-	-	-	-	-	-	-	-	-	-	-	-	-	-	-
72ad6dce-d4b5-4313-b276-2690aee781e8	member	2	-	-	-	-	-	k99_1246_25	-	-	-	-	-	-	-	-	-	-	Bacteria	Proteobacteria	Gammaproteobacteria	Enterobacterales	Enterobacteriaceae	Klebsiella	Klebsiella oxytoca	-	-	-	-	-	-	-	-	-	-	-	-	-	-	-	-	-	-	-	-	-	-	-	-
72ad6dce-d4b5-4313-b276-2690aee781e8	member	2	-	-	-	-	-	k99_1246_25	-	-	-	-	-	-	-	-	-	-	Bacteria	Proteobacteria	Gammaproteobacteria	Enterobacterales	Enterobacteriaceae	Klebsiella	Klebsiella pneumoniae	-	-	-	-	-	-	-	-	-	-	-	-	-	-	-	-	-	-	-	-	-	-	-	-
72ad6dce-d4b5-4313-b276-2690aee781e8	member	2	-	-	-	-	-	k99_1246_25	-	-	-	-	-	-	-	-	-	-	Bacteria	Proteobacteria	Gammaproteobacteria	Enterobacterales	Enterobacteriaceae	Shigella	Shigella boydii	-	-	-	-	-	-	-	-	-	-	-	-	-	-	-	-	-	-	-	-	-	-	-	-
72ad6dce-d4b5-4313-b276-2690aee781e8	member	2	-	-	-	-	-	k99_1246_25	-	-	-	-	-	-	-	-	-	-	Bacteria	Proteobacteria	Gammaproteobacteria	Enterobacterales	Enterobacteriaceae	Shigella	Shigella dysenteriae	-	-	-	-	-	-	-	-	-	-	-	-	-	-	-	-	-	-	-	-	-	-	-	-
72ad6dce-d4b5-4313-b276-2690aee781e8	member	2	-	-	-	-	-	k99_1246_25	-	-	-	-	-	-	-	-	-	-	Bacteria	Proteobacteria	Gammaproteobacteria	Enterobacterales	Enterobacteriaceae	Shigella	Shigella flexneri	-	-	-	-	-	-	-	-	-	-	-	-	-	-	-	-	-	-	-	-	-	-	-	-
72ad6dce-d4b5-4313-b276-2690aee781e8	member	2	-	-	-	-	-	k99_1246_25	-	-	-	-	-	-	-	-	-	-	Bacteria	Proteobacteria	Gammaproteobacteria	Enterobacterales	Enterobacteriaceae	Shigella	Shigella sonnei	-	-	-	-	-	-	-	-	-	-	-	-	-	-	-	-	-	-	-	-	-	-	-	-
72ad6dce-d4b5-4313-b276-2690aee781e8	member	2	-	-	-	-	-	k99_1246_25	-	-	-	-	-	-	-	-	-	-	Bacteria	Proteobacteria	Gammaproteobacteria	Enterobacterales	Enterobacteriaceae	Shigella	Shigella sp. FC1056	-	-	-	-	-	-	-	-	-	-	-	-	-	-	-	-	-	-	-	-	-	-	-	-
72ad6dce-d4b5-4313-b276-2690aee781e8	member	2	-	-	-	-	-	k99_1246_25	-	-	-	-	-	-	-	-	-	-	Bacteria	Proteobacteria	Gammaproteobacteria	Enterobacterales	Enterobacteriaceae	Shigella	Shigella sp. FC1544	-	-	-	-	-	-	-	-	-	-	-	-	-	-	-	-	-	-	-	-	-	-	-	-
72ad6dce-d4b5-4313-b276-2690aee781e8	member	2	-	-	-	-	-	k99_1246_25	-	-	-	-	-	-	-	-	-	-	Bacteria	Proteobacteria	Gammaproteobacteria	Enterobacterales	Enterobacteriaceae	Shigella	Shigella sp. FC1737	-	-	-	-	-	-	-	-	-	-	-	-	-	-	-	-	-	-	-	-	-	-	-	-
72ad6dce-d4b5-4313-b276-2690aee781e8	member	2	-	-	-	-	-	k99_1246_25	-	-	-	-	-	-	-	-	-	-	Bacteria	Proteobacteria	Gammaproteobacteria	Enterobacterales	Enterobacteriaceae	Shigella	Shigella sp. FC2541	-	-	-	-	-	-	-	-	-	-	-	-	-	-	-	-	-	-	-	-	-	-	-	-
72ad6dce-d4b5-4313-b276-2690aee781e8	member	2	-	-	-	-	-	k99_1246_25	-	-	-	-	-	-	-	-	-	-	Bacteria	Proteobacteria	Gammaproteobacteria	Enterobacterales	Enterobacteriaceae	Shigella	Shigella sp. FC2928	-	-	-	-	-	-	-	-	-	-	-	-	-	-	-	-	-	-	-	-	-	-	-	-
72ad6dce-d4b5-4313-b276-2690aee781e8	member	2	-	-	-	-	-	k99_1246_25	-	-	-	-	-	-	-	-	-	-	Bacteria	Proteobacteria	Gammaproteobacteria	Enterobacterales	Enterobacteriaceae	Shigella	Shigella sp. FC3196	-	-	-	-	-	-	-	-	-	-	-	-	-	-	-	-	-	-	-	-	-	-	-	-
72ad6dce-d4b5-4313-b276-2690aee781e8	member	2	-	-	-	-	-	k99_1246_25	-	-	-	-	-	-	-	-	-	-	Bacteria	Proteobacteria	Gammaproteobacteria	Enterobacterales	Enterobacteriaceae	Shigella	Shigella sp. PAMC 28760	-	-	-	-	-	-	-	-	-	-	-	-	-	-	-	-	-	-	-	-	-	-	-	-
72ad6dce-d4b5-4313-b276-2690aee781e8	member	2	-	-	-	-	-	k99_1246_25	-	-	-	-	-	-	-	-	-	-	Bacteria	Proteobacteria	Gammaproteobacteria	Enterobacterales	Enterobacteriaceae	Shigella	Shigella sp. SF-2015	-	-	-	-	-	-	-	-	-	-	-	-	-	-	-	-	-	-	-	-	-	-	-	-
72ad6dce-d4b5-4313-b276-2690aee781e8	member	2	-	-	-	-	-	k99_1246_25	-	-	-	-	-	-	-	-	-	-	Bacteria	Proteobacteria	Gammaproteobacteria	Enterobacterales	Enterobacteriaceae	Shigella	unclassified	-	-	-	-	-	-	-	-	-	-	-	-	-	-	-	-	-	-	-	-	-	-	-	-
72ad6dce-d4b5-4313-b276-2690aee781e8	member	2	-	-	-	-	-	k99_1246_25	-	-	-	-	-	-	-	-	-	-	Bacteria	Proteobacteria	unclassified	unclassified	unclassified	unclassified	unclassified	-	-	-	-	-	-	-	-	-	-	-	-	-	-	-	-	-	-	-	-	-	-	-	-
72ad6dce-d4b5-4313-b276-2690aee781e8	member	2	-	-	-	-	-	k99_1246_25	-	-	-	-	-	-	-	-	-	-	Eukaryota	Nematoda	Enoplea	Trichinellida	Trichuridae	Trichuris	Trichuris trichiura	-	-	-	-	-	-	-	-	-	-	-	-	-	-	-	-	-	-	-	-	-	-	-	-
72ad6dce-d4b5-4313-b276-2690aee781e8	member	2	-	-	-	-	-	k99_1252_5	metabolism	Inorganic ion transport and metabolism	COG0841	acriflavin resistance protein	411476.BACOVA_01389	CL0322	RND_permease	RND permease superfamily	MMPL family	PF03176	Bacteria	Bacteroidetes	Bacteroidia	Bacteroidales	Bacteroidaceae	Bacteroides	Bacteroides thetaiotaomicron	-	-	-	-	-	-	-	-	-	-	-	-	-	-	-	-	-	-	-	-	-	-	-	-
72ad6dce-d4b5-4313-b276-2690aee781e8	member	2	-	-	-	-	-	k99_1252_8	metabolism	Energy production and conversion	05C6K	Malic enzyme	471870.BACINT_04907	CL0063	NADP_Rossmann	FAD/NAD(P)-binding Rossmann fold Superfamily	Malic enzyme, NAD binding domain	PF03949	Bacteria	Bacteroidetes	Bacteroidia	Bacteroidales	Bacteroidaceae	Bacteroides	Bacteroides sp. AM23-12	-	-	-	-	-	-	-	-	-	-	-	-	-	-	-	-	-	-	-	-	-	-	-	-
72ad6dce-d4b5-4313-b276-2690aee781e8	member	2	-	-	-	-	-	k99_1252_8	-	-	-	-	-	-	-	-	-	-	Bacteria	Bacteroidetes	Bacteroidia	Bacteroidales	Bacteroidaceae	Bacteroides	Bacteroides sp. AR20	-	-	-	-	-	-	-	-	-	-	-	-	-	-	-	-	-	-	-	-	-	-	-	-
72ad6dce-d4b5-4313-b276-2690aee781e8	member	2	-	-	-	-	-	k99_1252_8	-	-	-	-	-	-	-	-	-	-	Bacteria	Bacteroidetes	Bacteroidia	Bacteroidales	Bacteroidaceae	Bacteroides	Bacteroides thetaiotaomicron	-	-	-	-	-	-	-	-	-	-	-	-	-	-	-	-	-	-	-	-	-	-	-	-
72ad6dce-d4b5-4313-b276-2690aee781e8	member	2	-	-	-	-	-	k99_1252_8	-	-	-	-	-	-	-	-	-	-	Bacteria	Bacteroidetes	Bacteroidia	Bacteroidales	Bacteroidaceae	Bacteroides	Bacteroides thetaiotaomicron CAG:40	-	-	-	-	-	-	-	-	-	-	-	-	-	-	-	-	-	-	-	-	-	-	-	-
72ad6dce-d4b5-4313-b276-2690aee781e8	member	2	-	-	-	-	-	k99_1252_8	-	-	-	-	-	-	-	-	-	-	Bacteria	Bacteroidetes	Bacteroidia	Bacteroidales	Bacteroidaceae	Bacteroides	unclassified	-	-	-	-	-	-	-	-	-	-	-	-	-	-	-	-	-	-	-	-	-	-	-	-
72ad6dce-d4b5-4313-b276-2690aee781e8	member	2	-	-	-	-	-	k99_1256_41	information storage and processing	Transcription	0NHG5	Transcriptional regulator, LacI family	445972.ANACOL_04321	CL0144	Periplas_BP	Periplasmic binding protein like	Periplasmic binding proteins and sugar binding domain of LacI family	PF00532	Bacteria	Firmicutes	Clostridia	Clostridiales	Lachnospiraceae	Blautia	Blautia coccoides	-	-	-	-	-	-	-	-	-	-	-	-	-	-	-	-	-	-	-	-	-	-	-	-
72ad6dce-d4b5-4313-b276-2690aee781e8	member	2	-	-	-	-	-	k99_1267_13	metabolism	Secondary metabolites biosynthesis, transport and catabolism	05PFA	Catalyzes the conversion of 5-hydroxyuridine (ho5U) to 5-methoxyuridine (mo5U) at position 34 in tRNA (By similarity)	99287.STM1906	CL0063	NADP_Rossmann	FAD/NAD(P)-binding Rossmann fold Superfamily	Mycolic acid cyclopropane synthetase	PF02353	Bacteria	Proteobacteria	Gammaproteobacteria	Enterobacterales	Enterobacteriaceae	Escherichia	Escherichia coli	-	-	-	-	-	-	-	-	-	-	-	-	-	-	-	-	-	-	-	-	-	-	-	-
72ad6dce-d4b5-4313-b276-2690aee781e8	member	2	-	-	-	-	-	k99_1267_13	-	-	-	-	-	-	-	-	-	-	Bacteria	Proteobacteria	Gammaproteobacteria	Enterobacterales	Enterobacteriaceae	Escherichia	Escherichia sp. 1_1_43	-	-	-	-	-	-	-	-	-	-	-	-	-	-	-	-	-	-	-	-	-	-	-	-
72ad6dce-d4b5-4313-b276-2690aee781e8	member	2	-	-	-	-	-	k99_1267_13	-	-	-	-	-	-	-	-	-	-	Bacteria	Proteobacteria	Gammaproteobacteria	Enterobacterales	Enterobacteriaceae	Escherichia	Escherichia sp. 4_1_40B	-	-	-	-	-	-	-	-	-	-	-	-	-	-	-	-	-	-	-	-	-	-	-	-
72ad6dce-d4b5-4313-b276-2690aee781e8	member	2	-	-	-	-	-	k99_1267_13	-	-	-	-	-	-	-	-	-	-	Bacteria	Proteobacteria	Gammaproteobacteria	Enterobacterales	Enterobacteriaceae	Escherichia	Escherichia sp. E4742	-	-	-	-	-	-	-	-	-	-	-	-	-	-	-	-	-	-	-	-	-	-	-	-
72ad6dce-d4b5-4313-b276-2690aee781e8	member	2	-	-	-	-	-	k99_1267_13	-	-	-	-	-	-	-	-	-	-	Bacteria	Proteobacteria	Gammaproteobacteria	Enterobacterales	Enterobacteriaceae	Escherichia	Escherichia sp. KCJ4943	-	-	-	-	-	-	-	-	-	-	-	-	-	-	-	-	-	-	-	-	-	-	-	-
72ad6dce-d4b5-4313-b276-2690aee781e8	member	2	-	-	-	-	-	k99_1267_13	-	-	-	-	-	-	-	-	-	-	Bacteria	Proteobacteria	Gammaproteobacteria	Enterobacterales	Enterobacteriaceae	Escherichia	Escherichia sp. KTE172	-	-	-	-	-	-	-	-	-	-	-	-	-	-	-	-	-	-	-	-	-	-	-	-
72ad6dce-d4b5-4313-b276-2690aee781e8	member	2	-	-	-	-	-	k99_1267_13	-	-	-	-	-	-	-	-	-	-	Bacteria	Proteobacteria	Gammaproteobacteria	Enterobacterales	Enterobacteriaceae	Escherichia	Escherichia sp. MR	-	-	-	-	-	-	-	-	-	-	-	-	-	-	-	-	-	-	-	-	-	-	-	-
72ad6dce-d4b5-4313-b276-2690aee781e8	member	2	-	-	-	-	-	k99_1267_13	-	-	-	-	-	-	-	-	-	-	Bacteria	Proteobacteria	Gammaproteobacteria	Enterobacterales	Enterobacteriaceae	Shigella	Shigella boydii	-	-	-	-	-	-	-	-	-	-	-	-	-	-	-	-	-	-	-	-	-	-	-	-
72ad6dce-d4b5-4313-b276-2690aee781e8	member	2	-	-	-	-	-	k99_1267_13	-	-	-	-	-	-	-	-	-	-	Bacteria	Proteobacteria	Gammaproteobacteria	Enterobacterales	Enterobacteriaceae	Shigella	Shigella dysenteriae	-	-	-	-	-	-	-	-	-	-	-	-	-	-	-	-	-	-	-	-	-	-	-	-
72ad6dce-d4b5-4313-b276-2690aee781e8	member	2	-	-	-	-	-	k99_1267_13	-	-	-	-	-	-	-	-	-	-	Bacteria	Proteobacteria	Gammaproteobacteria	Enterobacterales	Enterobacteriaceae	Shigella	Shigella flexneri	-	-	-	-	-	-	-	-	-	-	-	-	-	-	-	-	-	-	-	-	-	-	-	-
72ad6dce-d4b5-4313-b276-2690aee781e8	member	2	-	-	-	-	-	k99_1267_13	-	-	-	-	-	-	-	-	-	-	Bacteria	Proteobacteria	Gammaproteobacteria	Enterobacterales	Enterobacteriaceae	Shigella	Shigella sonnei	-	-	-	-	-	-	-	-	-	-	-	-	-	-	-	-	-	-	-	-	-	-	-	-
72ad6dce-d4b5-4313-b276-2690aee781e8	member	2	-	-	-	-	-	k99_1267_13	-	-	-	-	-	-	-	-	-	-	Bacteria	Proteobacteria	Gammaproteobacteria	Enterobacterales	Enterobacteriaceae	Shigella	Shigella sp. FC569	-	-	-	-	-	-	-	-	-	-	-	-	-	-	-	-	-	-	-	-	-	-	-	-
72ad6dce-d4b5-4313-b276-2690aee781e8	member	2	-	-	-	-	-	k99_1267_13	-	-	-	-	-	-	-	-	-	-	Bacteria	Proteobacteria	Gammaproteobacteria	Enterobacterales	Enterobacteriaceae	Shigella	Shigella sp. SF-2015	-	-	-	-	-	-	-	-	-	-	-	-	-	-	-	-	-	-	-	-	-	-	-	-
72ad6dce-d4b5-4313-b276-2690aee781e8	member	2	-	-	-	-	-	k99_1267_13	-	-	-	-	-	-	-	-	-	-	Bacteria	Proteobacteria	Gammaproteobacteria	Enterobacterales	Enterobacteriaceae	unclassified	unclassified	-	-	-	-	-	-	-	-	-	-	-	-	-	-	-	-	-	-	-	-	-	-	-	-
72ad6dce-d4b5-4313-b276-2690aee781e8	member	2	-	-	-	-	-	k99_1280_23	poorly characterized	Function unknown	1AQ94	Protein of unknown function (DUF917)	158190.SpiGrapes_0860	unclassified	unclassified	unclassified	Protein of unknown function (DUF917)	PF06032	Bacteria	Firmicutes	Clostridia	Clostridiales	Lachnospiraceae	Blautia	Blautia coccoides	-	-	-	-	-	-	-	-	-	-	-	-	-	-	-	-	-	-	-	-	-	-	-	-
72ad6dce-d4b5-4313-b276-2690aee781e8	member	2	-	-	-	-	-	k99_1280_23	-	-	-	-	-	-	-	-	-	-	Bacteria	Firmicutes	Clostridia	Clostridiales	Lachnospiraceae	Blautia	Blautia producta	-	-	-	-	-	-	-	-	-	-	-	-	-	-	-	-	-	-	-	-	-	-	-	-
72ad6dce-d4b5-4313-b276-2690aee781e8	member	2	-	-	-	-	-	k99_1280_23	-	-	-	-	-	-	-	-	-	-	Bacteria	Firmicutes	Clostridia	Clostridiales	Lachnospiraceae	Blautia	unclassified	-	-	-	-	-	-	-	-	-	-	-	-	-	-	-	-	-	-	-	-	-	-	-	-
72ad6dce-d4b5-4313-b276-2690aee781e8	member	2	-	-	-	-	-	k99_128_2	poorly characterized	Function unknown	066RB	phage protein	445335.CBN_1925	CL0266	PH	PH domain-like superfamily	Bacterial PH domain	PF14470	Bacteria	Firmicutes	Clostridia	Clostridiales	Lachnospiraceae	Blautia	Blautia producta	-	-	-	-	-	-	-	-	-	-	-	-	-	-	-	-	-	-	-	-	-	-	-	-
72ad6dce-d4b5-4313-b276-2690aee781e8	member	2	-	-	-	-	-	k99_1296_7	metabolism	Coenzyme transport and metabolism	05DAP	Nicotinate phosphoribosyltransferase	537007.BLAHAN_05848	CL0036	TIM_barrel	Common phosphate binding-site TIM barrel superfamily	Nicotinate phosphoribosyltransferase (NAPRTase) family	PF04095	Bacteria	Firmicutes	Clostridia	Clostridiales	Lachnospiraceae	Blautia	Blautia producta	-	-	-	-	-	-	-	-	-	-	-	-	-	-	-	-	-	-	-	-	-	-	-	-
72ad6dce-d4b5-4313-b276-2690aee781e8	member	2	-	-	-	-	-	k99_1306_40	metabolism	Coenzyme transport and metabolism	05CZF	Catalyzes the conversion of dethiobiotin (DTB) to biotin by the insertion of a sulfur atom into dethiobiotin via a radical- based mechanism (By similarity)	445974.CLORAM_03067	unclassified	unclassified	unclassified	Biotin and Thiamin Synthesis associated domain	PF06968	Bacteria	Firmicutes	Erysipelotrichia	Erysipelotrichales	Erysipelotrichaceae	Coprobacillus	Coprobacillus sp. D7	-	-	-	-	-	-	-	-	-	-	-	-	-	-	-	-	-	-	-	-	-	-	-	-
72ad6dce-d4b5-4313-b276-2690aee781e8	member	2	-	-	-	-	-	k99_1306_40	-	-	-	-	-	-	-	-	-	-	Bacteria	Firmicutes	Erysipelotrichia	Erysipelotrichales	Erysipelotrichaceae	Erysipelatoclostridium	Erysipelatoclostridium ramosum	-	-	-	-	-	-	-	-	-	-	-	-	-	-	-	-	-	-	-	-	-	-	-	-
72ad6dce-d4b5-4313-b276-2690aee781e8	member	2	-	-	-	-	-	k99_1306_40	-	-	-	-	-	-	-	-	-	-	Bacteria	Firmicutes	Erysipelotrichia	Erysipelotrichales	Erysipelotrichaceae	unclassified	unclassified	-	-	-	-	-	-	-	-	-	-	-	-	-	-	-	-	-	-	-	-	-	-	-	-
72ad6dce-d4b5-4313-b276-2690aee781e8	member	2	-	-	-	-	-	k99_1306_43	metabolism	Energy production and conversion	0I6CZ	Domain of unknown function (DUF362)	445974.CLORAM_03070	CL0344	4Fe-4S	4Fe-4S ferredoxins	4Fe-4S single cluster domain	PF13459	Bacteria	Firmicutes	Erysipelotrichia	Erysipelotrichales	Erysipelotrichaceae	Erysipelatoclostridium	Erysipelatoclostridium ramosum	-	-	-	-	-	-	-	-	-	-	-	-	-	-	-	-	-	-	-	-	-	-	-	-
72ad6dce-d4b5-4313-b276-2690aee781e8	member	2	-	-	-	-	-	k99_1314_1	information storage and processing	Replication, recombination and repair	05CZ8	DNA polymerase III is a complex, multichain enzyme responsible for most of the replicative synthesis in bacteria. This DNA polymerase also exhibits 3' to 5' exonuclease activity. The beta chain is required for initiation of replication once it is clamped onto DNA, it slides freely (bidirectional and ATP- independent) along duplex DNA (By similarity)	411490.ANACAC_02782	CL0060	DNA_clamp	DNA clamp superfamily	DNA polymerase III beta subunit, C-terminal domain	PF02768	Bacteria	Firmicutes	Clostridia	Clostridiales	Lachnospiraceae	Anaerostipes	Anaerostipes caccae	-	-	-	-	-	-	-	-	-	-	-	-	-	-	-	-	-	-	-	-	-	-	-	-
72ad6dce-d4b5-4313-b276-2690aee781e8	member	2	-	-	-	-	-	k99_1314_1	-	-	-	-	-	-	-	-	-	-	Bacteria	Firmicutes	Clostridia	Clostridiales	Lachnospiraceae	Anaerostipes	Anaerostipes sp. AF04-45	-	-	-	-	-	-	-	-	-	-	-	-	-	-	-	-	-	-	-	-	-	-	-	-
72ad6dce-d4b5-4313-b276-2690aee781e8	member	2	-	-	-	-	-	k99_1314_1	-	-	-	-	-	-	-	-	-	-	Bacteria	Firmicutes	Clostridia	Clostridiales	Lachnospiraceae	Anaerostipes	unclassified	-	-	-	-	-	-	-	-	-	-	-	-	-	-	-	-	-	-	-	-	-	-	-	-
72ad6dce-d4b5-4313-b276-2690aee781e8	member	2	-	-	-	-	-	k99_1324_23	information storage and processing	Translation, ribosomal structure and biogenesis	0NJE3	Located at the top of the head of the 30S subunit, it contacts several helices of the 16S rRNA. In the 70S ribosome it contacts the 23S rRNA (bridge B1a) and protein L5 of the 50S subunit (bridge B1b), connecting the 2 subunits	537007.BLAHAN_06354	CL0303	H2TH	Helix-two-turns-helix superfamily	Ribosomal protein S13/S18	PF00416	Bacteria	Firmicutes	Clostridia	Clostridiales	Lachnospiraceae	Blautia	Blautia coccoides	-	-	-	-	-	-	-	-	-	-	-	-	-	-	-	-	-	-	-	-	-	-	-	-
72ad6dce-d4b5-4313-b276-2690aee781e8	member	2	-	-	-	-	-	k99_1324_23	-	-	-	-	-	-	-	-	-	-	Bacteria	Firmicutes	Clostridia	Clostridiales	Lachnospiraceae	Blautia	Blautia producta	-	-	-	-	-	-	-	-	-	-	-	-	-	-	-	-	-	-	-	-	-	-	-	-
72ad6dce-d4b5-4313-b276-2690aee781e8	member	2	-	-	-	-	-	k99_1324_23	-	-	-	-	-	-	-	-	-	-	Bacteria	Firmicutes	Clostridia	Clostridiales	Lachnospiraceae	Blautia	Blautia sp. AF13-16	-	-	-	-	-	-	-	-	-	-	-	-	-	-	-	-	-	-	-	-	-	-	-	-
72ad6dce-d4b5-4313-b276-2690aee781e8	member	2	-	-	-	-	-	k99_1324_23	-	-	-	-	-	-	-	-	-	-	Bacteria	Firmicutes	Clostridia	Clostridiales	Lachnospiraceae	Blautia	Blautia sp. OF01-4LB	-	-	-	-	-	-	-	-	-	-	-	-	-	-	-	-	-	-	-	-	-	-	-	-
72ad6dce-d4b5-4313-b276-2690aee781e8	member	2	-	-	-	-	-	k99_1324_23	-	-	-	-	-	-	-	-	-	-	Bacteria	Firmicutes	Clostridia	Clostridiales	Lachnospiraceae	Blautia	Blautia sp. YL58	-	-	-	-	-	-	-	-	-	-	-	-	-	-	-	-	-	-	-	-	-	-	-	-
72ad6dce-d4b5-4313-b276-2690aee781e8	member	2	-	-	-	-	-	k99_1324_23	-	-	-	-	-	-	-	-	-	-	Bacteria	Firmicutes	Clostridia	Clostridiales	Lachnospiraceae	Blautia	unclassified	-	-	-	-	-	-	-	-	-	-	-	-	-	-	-	-	-	-	-	-	-	-	-	-
72ad6dce-d4b5-4313-b276-2690aee781e8	member	2	-	-	-	-	-	k99_1327_11	metabolism	Carbohydrate transport and metabolism	COG2723	beta-glucosidase	565653.EGBG_03012	CL0058	Glyco_hydro_tim	Tim barrel glycosyl hydrolase superfamily	Glycosyl hydrolase family 1	PF00232	Bacteria	Firmicutes	Erysipelotrichia	Erysipelotrichales	Erysipelotrichaceae	Erysipelatoclostridium	Erysipelatoclostridium ramosum	-	-	-	-	-	-	-	-	-	-	-	-	-	-	-	-	-	-	-	-	-	-	-	-
72ad6dce-d4b5-4313-b276-2690aee781e8	member	2	-	-	-	-	-	k99_1327_25	metabolism	Energy production and conversion	0NDJF	Produces ATP from ADP in the presence of a proton gradient across the membrane. The alpha chain is a regulatory subunit (By similarity)	469596.HMPREF9488_01883	CL0275	HAS-barrel	HAS-barrel superfamily	ATP synthase alpha/beta family, beta-barrel domain	PF02874	Bacteria	Firmicutes	Erysipelotrichia	Erysipelotrichales	Erysipelotrichaceae	Coprobacillus	Coprobacillus sp. 3_3_56FAA	-	-	-	-	-	-	-	-	-	-	-	-	-	-	-	-	-	-	-	-	-	-	-	-
72ad6dce-d4b5-4313-b276-2690aee781e8	member	2	-	-	-	-	-	k99_1327_25	-	-	-	-	-	-	-	-	-	-	Bacteria	Firmicutes	Erysipelotrichia	Erysipelotrichales	Erysipelotrichaceae	Coprobacillus	Coprobacillus sp. 8_2_54BFAA	-	-	-	-	-	-	-	-	-	-	-	-	-	-	-	-	-	-	-	-	-	-	-	-
72ad6dce-d4b5-4313-b276-2690aee781e8	member	2	-	-	-	-	-	k99_1327_25	-	-	-	-	-	-	-	-	-	-	Bacteria	Firmicutes	Erysipelotrichia	Erysipelotrichales	Erysipelotrichaceae	Coprobacillus	Coprobacillus sp. AF09-1A	-	-	-	-	-	-	-	-	-	-	-	-	-	-	-	-	-	-	-	-	-	-	-	-
72ad6dce-d4b5-4313-b276-2690aee781e8	member	2	-	-	-	-	-	k99_1327_25	-	-	-	-	-	-	-	-	-	-	Bacteria	Firmicutes	Erysipelotrichia	Erysipelotrichales	Erysipelotrichaceae	Coprobacillus	Coprobacillus sp. D7	-	-	-	-	-	-	-	-	-	-	-	-	-	-	-	-	-	-	-	-	-	-	-	-
72ad6dce-d4b5-4313-b276-2690aee781e8	member	2	-	-	-	-	-	k99_1327_25	-	-	-	-	-	-	-	-	-	-	Bacteria	Firmicutes	Erysipelotrichia	Erysipelotrichales	Erysipelotrichaceae	Erysipelatoclostridium	Erysipelatoclostridium ramosum	-	-	-	-	-	-	-	-	-	-	-	-	-	-	-	-	-	-	-	-	-	-	-	-
72ad6dce-d4b5-4313-b276-2690aee781e8	member	2	-	-	-	-	-	k99_1327_25	-	-	-	-	-	-	-	-	-	-	Bacteria	Firmicutes	Erysipelotrichia	Erysipelotrichales	Erysipelotrichaceae	unclassified	unclassified	-	-	-	-	-	-	-	-	-	-	-	-	-	-	-	-	-	-	-	-	-	-	-	-
72ad6dce-d4b5-4313-b276-2690aee781e8	member	2	-	-	-	-	-	k99_1327_40	information storage and processing	Replication, recombination and repair	COG0556	damaged site, the DNA wraps around one UvrB monomer. DNA wrap is dependent on ATP binding by UvrB and probably causes local melting of the DNA helix, facilitating insertion of UvrB beta-hairpin between the DNA strands. Then UvrB probes one DNA strand for the presence of a lesion. If a lesion is found the UvrA subunits dissociate and the UvrB-DNA preincision complex is formed. This complex is subs…	469596.HMPREF9488_00579	CL0023	P-loop_NTPase	P-loop containing nucleoside triphosphate hydrolase superfamily	AAA domain	PF13604	Bacteria	Firmicutes	Erysipelotrichia	Erysipelotrichales	Erysipelotrichaceae	Coprobacillus	Coprobacillus sp. 3_3_56FAA	-	-	-	-	-	-	-	-	-	-	-	-	-	-	-	-	-	-	-	-	-	-	-	-
72ad6dce-d4b5-4313-b276-2690aee781e8	member	2	-	-	-	-	-	k99_1327_40	-	-	-	-	-	-	-	-	-	-	Bacteria	Firmicutes	Erysipelotrichia	Erysipelotrichales	Erysipelotrichaceae	Coprobacillus	Coprobacillus sp. 8_2_54BFAA	-	-	-	-	-	-	-	-	-	-	-	-	-	-	-	-	-	-	-	-	-	-	-	-
72ad6dce-d4b5-4313-b276-2690aee781e8	member	2	-	-	-	-	-	k99_1327_40	-	-	-	-	-	-	-	-	-	-	Bacteria	Firmicutes	Erysipelotrichia	Erysipelotrichales	Erysipelotrichaceae	Coprobacillus	Coprobacillus sp. CAG:183	-	-	-	-	-	-	-	-	-	-	-	-	-	-	-	-	-	-	-	-	-	-	-	-
72ad6dce-d4b5-4313-b276-2690aee781e8	member	2	-	-	-	-	-	k99_1327_40	-	-	-	-	-	-	-	-	-	-	Bacteria	Firmicutes	Erysipelotrichia	Erysipelotrichales	Erysipelotrichaceae	Coprobacillus	Coprobacillus sp. D7	-	-	-	-	-	-	-	-	-	-	-	-	-	-	-	-	-	-	-	-	-	-	-	-
72ad6dce-d4b5-4313-b276-2690aee781e8	member	2	-	-	-	-	-	k99_1327_40	-	-	-	-	-	-	-	-	-	-	Bacteria	Firmicutes	Erysipelotrichia	Erysipelotrichales	Erysipelotrichaceae	Erysipelatoclostridium	Erysipelatoclostridium ramosum	-	-	-	-	-	-	-	-	-	-	-	-	-	-	-	-	-	-	-	-	-	-	-	-
72ad6dce-d4b5-4313-b276-2690aee781e8	member	2	-	-	-	-	-	k99_1327_40	-	-	-	-	-	-	-	-	-	-	Bacteria	Firmicutes	Erysipelotrichia	Erysipelotrichales	Erysipelotrichaceae	unclassified	unclassified	-	-	-	-	-	-	-	-	-	-	-	-	-	-	-	-	-	-	-	-	-	-	-	-
72ad6dce-d4b5-4313-b276-2690aee781e8	member	2	-	-	-	-	-	k99_1327_42	information storage and processing	Replication, recombination and repair	COG0178	The UvrABC repair system catalyzes the recognition and processing of DNA lesions. UvrA is an ATPase and a DNA-binding protein. A damage recognition complex composed of 2 UvrA and 2 UvrB subunits scans DNA for abnormalities. When the presence of a lesion has been verified by UvrB, the UvrA molecules dissociate (By similarity)	428126.CLOSPI_02296	CL0023	P-loop_NTPase	P-loop containing nucleoside triphosphate hydrolase superfamily	RsgA GTPase	PF03193	Bacteria	Firmicutes	Erysipelotrichia	Erysipelotrichales	Erysipelotrichaceae	Coprobacillus	Coprobacillus sp. 3_3_56FAA	-	-	-	-	-	-	-	-	-	-	-	-	-	-	-	-	-	-	-	-	-	-	-	-
72ad6dce-d4b5-4313-b276-2690aee781e8	member	2	-	-	-	-	-	k99_1327_42	-	-	-	-	-	-	-	-	-	-	Bacteria	Firmicutes	Erysipelotrichia	Erysipelotrichales	Erysipelotrichaceae	Coprobacillus	Coprobacillus sp. 8_2_54BFAA	-	-	-	-	-	-	-	-	-	-	-	-	-	-	-	-	-	-	-	-	-	-	-	-
72ad6dce-d4b5-4313-b276-2690aee781e8	member	2	-	-	-	-	-	k99_1327_42	-	-	-	-	-	-	-	-	-	-	Bacteria	Firmicutes	Erysipelotrichia	Erysipelotrichales	Erysipelotrichaceae	Coprobacillus	Coprobacillus sp. AF09-1A	-	-	-	-	-	-	-	-	-	-	-	-	-	-	-	-	-	-	-	-	-	-	-	-
72ad6dce-d4b5-4313-b276-2690aee781e8	member	2	-	-	-	-	-	k99_1327_42	-	-	-	-	-	-	-	-	-	-	Bacteria	Firmicutes	Erysipelotrichia	Erysipelotrichales	Erysipelotrichaceae	Coprobacillus	Coprobacillus sp. CAG:183	-	-	-	-	-	-	-	-	-	-	-	-	-	-	-	-	-	-	-	-	-	-	-	-
72ad6dce-d4b5-4313-b276-2690aee781e8	member	2	-	-	-	-	-	k99_1327_42	-	-	-	-	-	-	-	-	-	-	Bacteria	Firmicutes	Erysipelotrichia	Erysipelotrichales	Erysipelotrichaceae	Erysipelatoclostridium	Erysipelatoclostridium ramosum	-	-	-	-	-	-	-	-	-	-	-	-	-	-	-	-	-	-	-	-	-	-	-	-
72ad6dce-d4b5-4313-b276-2690aee781e8	member	2	-	-	-	-	-	k99_1327_42	-	-	-	-	-	-	-	-	-	-	Bacteria	Firmicutes	Erysipelotrichia	Erysipelotrichales	Erysipelotrichaceae	unclassified	unclassified	-	-	-	-	-	-	-	-	-	-	-	-	-	-	-	-	-	-	-	-	-	-	-	-
72ad6dce-d4b5-4313-b276-2690aee781e8	member	2	-	-	-	-	-	k99_1328_13	metabolism	Energy production and conversion	COG2086	Electron transfer flavoprotein	226186.BT_1804	CL0039	HUP	HUP - HIGH-signature proteins, UspA, and PP-ATPase.	Electron transfer flavoprotein domain	PF01012	Bacteria	Bacteroidetes	Bacteroidia	Bacteroidales	Bacteroidaceae	Bacteroides	Bacteroides sp. 1_1_14	-	-	-	-	-	-	-	-	-	-	-	-	-	-	-	-	-	-	-	-	-	-	-	-
72ad6dce-d4b5-4313-b276-2690aee781e8	member	2	-	-	-	-	-	k99_1328_13	-	-	-	-	-	-	-	-	-	-	Bacteria	Bacteroidetes	Bacteroidia	Bacteroidales	Bacteroidaceae	Bacteroides	Bacteroides sp. AM23-12	-	-	-	-	-	-	-	-	-	-	-	-	-	-	-	-	-	-	-	-	-	-	-	-
72ad6dce-d4b5-4313-b276-2690aee781e8	member	2	-	-	-	-	-	k99_1328_13	-	-	-	-	-	-	-	-	-	-	Bacteria	Bacteroidetes	Bacteroidia	Bacteroidales	Bacteroidaceae	Bacteroides	Bacteroides thetaiotaomicron	-	-	-	-	-	-	-	-	-	-	-	-	-	-	-	-	-	-	-	-	-	-	-	-
72ad6dce-d4b5-4313-b276-2690aee781e8	member	2	-	-	-	-	-	k99_1328_13	-	-	-	-	-	-	-	-	-	-	Bacteria	Bacteroidetes	Bacteroidia	Bacteroidales	Bacteroidaceae	Bacteroides	Bacteroides thetaiotaomicron CAG:40	-	-	-	-	-	-	-	-	-	-	-	-	-	-	-	-	-	-	-	-	-	-	-	-
72ad6dce-d4b5-4313-b276-2690aee781e8	member	2	-	-	-	-	-	k99_1328_13	-	-	-	-	-	-	-	-	-	-	Bacteria	Bacteroidetes	Bacteroidia	Bacteroidales	Bacteroidaceae	Bacteroides	unclassified	-	-	-	-	-	-	-	-	-	-	-	-	-	-	-	-	-	-	-	-	-	-	-	-
72ad6dce-d4b5-4313-b276-2690aee781e8	member	2	-	-	-	-	-	k99_1328_18	poorly characterized	Function unknown	099Z4	Conserved protein, with weak BamHI domain	226186.BT_1809	unclassified	unclassified	unclassified	Domain of unknown function (DUF4132)	PF13569	Bacteria	Bacteroidetes	Bacteroidia	Bacteroidales	Bacteroidaceae	Bacteroides	Bacteroides thetaiotaomicron	-	-	-	-	-	-	-	-	-	-	-	-	-	-	-	-	-	-	-	-	-	-	-	-
72ad6dce-d4b5-4313-b276-2690aee781e8	member	2	-	-	-	-	-	k99_1328_20	poorly characterized	Function unknown	123MJ	NA	226186.BT_1811	CL0123	HTH	Helix-turn-helix clan	MerR HTH family regulatory protein	PF13591	Bacteria	Bacteroidetes	Bacteroidia	Bacteroidales	Bacteroidaceae	Bacteroides	Bacteroides sp. 1_1_14	-	-	-	-	-	-	-	-	-	-	-	-	-	-	-	-	-	-	-	-	-	-	-	-
72ad6dce-d4b5-4313-b276-2690aee781e8	member	2	-	-	-	-	-	k99_1328_20	-	-	-	-	-	-	-	-	-	-	Bacteria	Bacteroidetes	Bacteroidia	Bacteroidales	Bacteroidaceae	Bacteroides	Bacteroides sp. AM23-12	-	-	-	-	-	-	-	-	-	-	-	-	-	-	-	-	-	-	-	-	-	-	-	-
72ad6dce-d4b5-4313-b276-2690aee781e8	member	2	-	-	-	-	-	k99_1328_20	-	-	-	-	-	-	-	-	-	-	Bacteria	Bacteroidetes	Bacteroidia	Bacteroidales	Bacteroidaceae	Bacteroides	Bacteroides sp. AR20	-	-	-	-	-	-	-	-	-	-	-	-	-	-	-	-	-	-	-	-	-	-	-	-
72ad6dce-d4b5-4313-b276-2690aee781e8	member	2	-	-	-	-	-	k99_1328_20	-	-	-	-	-	-	-	-	-	-	Bacteria	Bacteroidetes	Bacteroidia	Bacteroidales	Bacteroidaceae	Bacteroides	Bacteroides thetaiotaomicron	-	-	-	-	-	-	-	-	-	-	-	-	-	-	-	-	-	-	-	-	-	-	-	-
72ad6dce-d4b5-4313-b276-2690aee781e8	member	2	-	-	-	-	-	k99_1328_20	-	-	-	-	-	-	-	-	-	-	Bacteria	Bacteroidetes	Bacteroidia	Bacteroidales	Bacteroidaceae	Bacteroides	Bacteroides thetaiotaomicron CAG:40	-	-	-	-	-	-	-	-	-	-	-	-	-	-	-	-	-	-	-	-	-	-	-	-
72ad6dce-d4b5-4313-b276-2690aee781e8	member	2	-	-	-	-	-	k99_1328_20	-	-	-	-	-	-	-	-	-	-	Bacteria	Bacteroidetes	Bacteroidia	Bacteroidales	Bacteroidaceae	Bacteroides	unclassified	-	-	-	-	-	-	-	-	-	-	-	-	-	-	-	-	-	-	-	-	-	-	-	-
72ad6dce-d4b5-4313-b276-2690aee781e8	member	2	-	-	-	-	-	k99_1328_27	poorly characterized	Function unknown	0582U	NA	226186.BT_1818	unclassified	unclassified	unclassified	unclassified	unclassified	Bacteria	Bacteroidetes	Bacteroidia	Bacteroidales	Bacteroidaceae	Bacteroides	Bacteroides thetaiotaomicron	-	-	-	-	-	-	-	-	-	-	-	-	-	-	-	-	-	-	-	-	-	-	-	-
72ad6dce-d4b5-4313-b276-2690aee781e8	member	2	-	-	-	-	-	k99_1328_6	information storage and processing	Transcription	062RA	Transcriptional Regulator AraC Family	226186.BT_1797	CL0123	HTH	Helix-turn-helix clan	Bacterial regulatory helix-turn-helix proteins, AraC family	PF00165	Bacteria	Bacteroidetes	Bacteroidia	Bacteroidales	Bacteroidaceae	Bacteroides	Bacteroides thetaiotaomicron	-	-	-	-	-	-	-	-	-	-	-	-	-	-	-	-	-	-	-	-	-	-	-	-
72ad6dce-d4b5-4313-b276-2690aee781e8	member	2	-	-	-	-	-	k99_1328_9	cellular processes and signaling	Signal transduction mechanisms	0YJGU	His Kinase A (phospho-acceptor) domain	226186.BT_1800	CL0020	TPR	Tetratrico peptide repeat superfamily	MalT-like TPR region	PF17874	Bacteria	Bacteroidetes	Bacteroidia	Bacteroidales	Bacteroidaceae	Bacteroides	Bacteroides thetaiotaomicron	-	-	-	-	-	-	-	-	-	-	-	-	-	-	-	-	-	-	-	-	-	-	-	-
72ad6dce-d4b5-4313-b276-2690aee781e8	member	2	-	-	-	-	-	k99_1330_8	information storage and processing	Translation, ribosomal structure and biogenesis	16PVN	glutaminyl-tRNA synthetase	701347.Entcl_3135	unclassified	unclassified	unclassified	tRNA synthetases class I (E and Q), anti-codon binding domain	PF03950	Bacteria	Firmicutes	Bacilli	Lactobacillales	Enterococcaceae	Enterococcus	Enterococcus durans	-	-	-	-	-	-	-	-	-	-	-	-	-	-	-	-	-	-	-	-	-	-	-	-
72ad6dce-d4b5-4313-b276-2690aee781e8	member	2	-	-	-	-	-	k99_1330_8	-	-	-	-	-	-	-	-	-	-	Bacteria	Firmicutes	Bacilli	Lactobacillales	Streptococcaceae	Streptococcus	Streptococcus pneumoniae	-	-	-	-	-	-	-	-	-	-	-	-	-	-	-	-	-	-	-	-	-	-	-	-
72ad6dce-d4b5-4313-b276-2690aee781e8	member	2	-	-	-	-	-	k99_1330_8	-	-	-	-	-	-	-	-	-	-	Bacteria	Proteobacteria	Betaproteobacteria	Burkholderiales	Alcaligenaceae	Achromobacter	Achromobacter sp. ATCC35328	-	-	-	-	-	-	-	-	-	-	-	-	-	-	-	-	-	-	-	-	-	-	-	-
72ad6dce-d4b5-4313-b276-2690aee781e8	member	2	-	-	-	-	-	k99_1330_8	-	-	-	-	-	-	-	-	-	-	Bacteria	Proteobacteria	Gammaproteobacteria	Enterobacterales	Enterobacteriaceae	Enterobacter	Enterobacter sp. EC-NT1	-	-	-	-	-	-	-	-	-	-	-	-	-	-	-	-	-	-	-	-	-	-	-	-
72ad6dce-d4b5-4313-b276-2690aee781e8	member	2	-	-	-	-	-	k99_1330_8	-	-	-	-	-	-	-	-	-	-	Bacteria	Proteobacteria	Gammaproteobacteria	Enterobacterales	Enterobacteriaceae	Escherichia	Escherichia coli	-	-	-	-	-	-	-	-	-	-	-	-	-	-	-	-	-	-	-	-	-	-	-	-
72ad6dce-d4b5-4313-b276-2690aee781e8	member	2	-	-	-	-	-	k99_1330_8	-	-	-	-	-	-	-	-	-	-	Bacteria	Proteobacteria	Gammaproteobacteria	Enterobacterales	Enterobacteriaceae	Escherichia	Escherichia fergusonii	-	-	-	-	-	-	-	-	-	-	-	-	-	-	-	-	-	-	-	-	-	-	-	-
72ad6dce-d4b5-4313-b276-2690aee781e8	member	2	-	-	-	-	-	k99_1330_8	-	-	-	-	-	-	-	-	-	-	Bacteria	Proteobacteria	Gammaproteobacteria	Enterobacterales	Enterobacteriaceae	Escherichia	Escherichia sp. 1_1_43	-	-	-	-	-	-	-	-	-	-	-	-	-	-	-	-	-	-	-	-	-	-	-	-
72ad6dce-d4b5-4313-b276-2690aee781e8	member	2	-	-	-	-	-	k99_1330_8	-	-	-	-	-	-	-	-	-	-	Bacteria	Proteobacteria	Gammaproteobacteria	Enterobacterales	Enterobacteriaceae	Escherichia	Escherichia sp. 4_1_40B	-	-	-	-	-	-	-	-	-	-	-	-	-	-	-	-	-	-	-	-	-	-	-	-
72ad6dce-d4b5-4313-b276-2690aee781e8	member	2	-	-	-	-	-	k99_1330_8	-	-	-	-	-	-	-	-	-	-	Bacteria	Proteobacteria	Gammaproteobacteria	Enterobacterales	Enterobacteriaceae	Escherichia	Escherichia sp. KCJ4928	-	-	-	-	-	-	-	-	-	-	-	-	-	-	-	-	-	-	-	-	-	-	-	-
72ad6dce-d4b5-4313-b276-2690aee781e8	member	2	-	-	-	-	-	k99_1330_8	-	-	-	-	-	-	-	-	-	-	Bacteria	Proteobacteria	Gammaproteobacteria	Enterobacterales	Enterobacteriaceae	Escherichia	Escherichia sp. KCJ4943	-	-	-	-	-	-	-	-	-	-	-	-	-	-	-	-	-	-	-	-	-	-	-	-
72ad6dce-d4b5-4313-b276-2690aee781e8	member	2	-	-	-	-	-	k99_1330_8	-	-	-	-	-	-	-	-	-	-	Bacteria	Proteobacteria	Gammaproteobacteria	Enterobacterales	Enterobacteriaceae	Klebsiella	Klebsiella pneumoniae	-	-	-	-	-	-	-	-	-	-	-	-	-	-	-	-	-	-	-	-	-	-	-	-
72ad6dce-d4b5-4313-b276-2690aee781e8	member	2	-	-	-	-	-	k99_1330_8	-	-	-	-	-	-	-	-	-	-	Bacteria	Proteobacteria	Gammaproteobacteria	Enterobacterales	Enterobacteriaceae	Shigella	Shigella boydii	-	-	-	-	-	-	-	-	-	-	-	-	-	-	-	-	-	-	-	-	-	-	-	-
72ad6dce-d4b5-4313-b276-2690aee781e8	member	2	-	-	-	-	-	k99_1330_8	-	-	-	-	-	-	-	-	-	-	Bacteria	Proteobacteria	Gammaproteobacteria	Enterobacterales	Enterobacteriaceae	Shigella	Shigella dysenteriae	-	-	-	-	-	-	-	-	-	-	-	-	-	-	-	-	-	-	-	-	-	-	-	-
72ad6dce-d4b5-4313-b276-2690aee781e8	member	2	-	-	-	-	-	k99_1330_8	-	-	-	-	-	-	-	-	-	-	Bacteria	Proteobacteria	Gammaproteobacteria	Enterobacterales	Enterobacteriaceae	Shigella	Shigella flexneri	-	-	-	-	-	-	-	-	-	-	-	-	-	-	-	-	-	-	-	-	-	-	-	-
72ad6dce-d4b5-4313-b276-2690aee781e8	member	2	-	-	-	-	-	k99_1330_8	-	-	-	-	-	-	-	-	-	-	Bacteria	Proteobacteria	Gammaproteobacteria	Enterobacterales	Enterobacteriaceae	Shigella	Shigella sonnei	-	-	-	-	-	-	-	-	-	-	-	-	-	-	-	-	-	-	-	-	-	-	-	-
72ad6dce-d4b5-4313-b276-2690aee781e8	member	2	-	-	-	-	-	k99_1330_8	-	-	-	-	-	-	-	-	-	-	Bacteria	Proteobacteria	Gammaproteobacteria	Enterobacterales	Enterobacteriaceae	Shigella	Shigella sp. FC1056	-	-	-	-	-	-	-	-	-	-	-	-	-	-	-	-	-	-	-	-	-	-	-	-
72ad6dce-d4b5-4313-b276-2690aee781e8	member	2	-	-	-	-	-	k99_1330_8	-	-	-	-	-	-	-	-	-	-	Bacteria	Proteobacteria	Gammaproteobacteria	Enterobacterales	Enterobacteriaceae	Shigella	Shigella sp. FC1544	-	-	-	-	-	-	-	-	-	-	-	-	-	-	-	-	-	-	-	-	-	-	-	-
72ad6dce-d4b5-4313-b276-2690aee781e8	member	2	-	-	-	-	-	k99_1330_8	-	-	-	-	-	-	-	-	-	-	Bacteria	Proteobacteria	Gammaproteobacteria	Enterobacterales	Enterobacteriaceae	Shigella	Shigella sp. FC1661	-	-	-	-	-	-	-	-	-	-	-	-	-	-	-	-	-	-	-	-	-	-	-	-
72ad6dce-d4b5-4313-b276-2690aee781e8	member	2	-	-	-	-	-	k99_1330_8	-	-	-	-	-	-	-	-	-	-	Bacteria	Proteobacteria	Gammaproteobacteria	Enterobacterales	Enterobacteriaceae	Shigella	Shigella sp. FC1708	-	-	-	-	-	-	-	-	-	-	-	-	-	-	-	-	-	-	-	-	-	-	-	-
72ad6dce-d4b5-4313-b276-2690aee781e8	member	2	-	-	-	-	-	k99_1330_8	-	-	-	-	-	-	-	-	-	-	Bacteria	Proteobacteria	Gammaproteobacteria	Enterobacterales	Enterobacteriaceae	Shigella	Shigella sp. FC1737	-	-	-	-	-	-	-	-	-	-	-	-	-	-	-	-	-	-	-	-	-	-	-	-
72ad6dce-d4b5-4313-b276-2690aee781e8	member	2	-	-	-	-	-	k99_1330_8	-	-	-	-	-	-	-	-	-	-	Bacteria	Proteobacteria	Gammaproteobacteria	Enterobacterales	Enterobacteriaceae	Shigella	Shigella sp. FC2383	-	-	-	-	-	-	-	-	-	-	-	-	-	-	-	-	-	-	-	-	-	-	-	-
72ad6dce-d4b5-4313-b276-2690aee781e8	member	2	-	-	-	-	-	k99_1330_8	-	-	-	-	-	-	-	-	-	-	Bacteria	Proteobacteria	Gammaproteobacteria	Enterobacterales	Enterobacteriaceae	Shigella	Shigella sp. FC2531	-	-	-	-	-	-	-	-	-	-	-	-	-	-	-	-	-	-	-	-	-	-	-	-
72ad6dce-d4b5-4313-b276-2690aee781e8	member	2	-	-	-	-	-	k99_1330_8	-	-	-	-	-	-	-	-	-	-	Bacteria	Proteobacteria	Gammaproteobacteria	Enterobacterales	Enterobacteriaceae	Shigella	Shigella sp. FC2541	-	-	-	-	-	-	-	-	-	-	-	-	-	-	-	-	-	-	-	-	-	-	-	-
72ad6dce-d4b5-4313-b276-2690aee781e8	member	2	-	-	-	-	-	k99_1330_8	-	-	-	-	-	-	-	-	-	-	Bacteria	Proteobacteria	Gammaproteobacteria	Enterobacterales	Enterobacteriaceae	Shigella	Shigella sp. FC3196	-	-	-	-	-	-	-	-	-	-	-	-	-	-	-	-	-	-	-	-	-	-	-	-
72ad6dce-d4b5-4313-b276-2690aee781e8	member	2	-	-	-	-	-	k99_1330_8	-	-	-	-	-	-	-	-	-	-	Bacteria	Proteobacteria	Gammaproteobacteria	Enterobacterales	Enterobacteriaceae	Shigella	Shigella sp. PAMC 28760	-	-	-	-	-	-	-	-	-	-	-	-	-	-	-	-	-	-	-	-	-	-	-	-
72ad6dce-d4b5-4313-b276-2690aee781e8	member	2	-	-	-	-	-	k99_1330_8	-	-	-	-	-	-	-	-	-	-	Bacteria	unclassified	unclassified	unclassified	unclassified	unclassified	unclassified	-	-	-	-	-	-	-	-	-	-	-	-	-	-	-	-	-	-	-	-	-	-	-	-
72ad6dce-d4b5-4313-b276-2690aee781e8	member	2	-	-	-	-	-	k99_1330_8	-	-	-	-	-	-	-	-	-	-	Eukaryota	Nematoda	Enoplea	Trichinellida	Trichuridae	Trichuris	Trichuris trichiura	-	-	-	-	-	-	-	-	-	-	-	-	-	-	-	-	-	-	-	-	-	-	-	-
72ad6dce-d4b5-4313-b276-2690aee781e8	member	2	-	-	-	-	-	k99_1330_8	-	-	-	-	-	-	-	-	-	-	unclassified	unclassified	unclassified	unclassified	unclassified	unclassified	translation factor module pTFM1	-	-	-	-	-	-	-	-	-	-	-	-	-	-	-	-	-	-	-	-	-	-	-	-
72ad6dce-d4b5-4313-b276-2690aee781e8	member	2	-	-	-	-	-	k99_1331_6	metabolism	Carbohydrate transport and metabolism	0QHZF	General (non sugar-specific) component of the phosphoenolpyruvate-dependent sugar phosphotransferase system (sugar PTS). This major carbohydrate active-transport system catalyzes the phosphorylation of incoming sugar substrates concomitantly with their translocation across the cell membrane. Enzyme I transfers the phosphoryl group from phosphoenolpyruvate (PEP) to the phosphoryl carrier protein (…	634499.EpC_11430	CL0364	Leu-IlvD	LeuD/IlvD-like	PEP-utilising enzyme, mobile domain	PF00391	Bacteria	Proteobacteria	Betaproteobacteria	Burkholderiales	Alcaligenaceae	Achromobacter	Achromobacter sp. ATCC35328	-	-	-	-	-	-	-	-	-	-	-	-	-	-	-	-	-	-	-	-	-	-	-	-
72ad6dce-d4b5-4313-b276-2690aee781e8	member	2	-	-	-	-	-	k99_1331_6	-	-	-	-	-	-	-	-	-	-	Bacteria	Proteobacteria	Gammaproteobacteria	Enterobacterales	Enterobacteriaceae	Escherichia	Escherichia coli	-	-	-	-	-	-	-	-	-	-	-	-	-	-	-	-	-	-	-	-	-	-	-	-
72ad6dce-d4b5-4313-b276-2690aee781e8	member	2	-	-	-	-	-	k99_1331_6	-	-	-	-	-	-	-	-	-	-	Bacteria	Proteobacteria	Gammaproteobacteria	Enterobacterales	Enterobacteriaceae	Escherichia	Escherichia sp. 1_1_43	-	-	-	-	-	-	-	-	-	-	-	-	-	-	-	-	-	-	-	-	-	-	-	-
72ad6dce-d4b5-4313-b276-2690aee781e8	member	2	-	-	-	-	-	k99_1331_6	-	-	-	-	-	-	-	-	-	-	Bacteria	Proteobacteria	Gammaproteobacteria	Enterobacterales	Enterobacteriaceae	Escherichia	Escherichia sp. 4_1_40B	-	-	-	-	-	-	-	-	-	-	-	-	-	-	-	-	-	-	-	-	-	-	-	-
72ad6dce-d4b5-4313-b276-2690aee781e8	member	2	-	-	-	-	-	k99_1331_6	-	-	-	-	-	-	-	-	-	-	Bacteria	Proteobacteria	Gammaproteobacteria	Enterobacterales	Enterobacteriaceae	Escherichia	Escherichia sp. KCJ4943	-	-	-	-	-	-	-	-	-	-	-	-	-	-	-	-	-	-	-	-	-	-	-	-
72ad6dce-d4b5-4313-b276-2690aee781e8	member	2	-	-	-	-	-	k99_1331_6	-	-	-	-	-	-	-	-	-	-	Bacteria	Proteobacteria	Gammaproteobacteria	Enterobacterales	Enterobacteriaceae	Shigella	Shigella boydii	-	-	-	-	-	-	-	-	-	-	-	-	-	-	-	-	-	-	-	-	-	-	-	-
72ad6dce-d4b5-4313-b276-2690aee781e8	member	2	-	-	-	-	-	k99_1331_6	-	-	-	-	-	-	-	-	-	-	Bacteria	Proteobacteria	Gammaproteobacteria	Enterobacterales	Enterobacteriaceae	Shigella	Shigella flexneri	-	-	-	-	-	-	-	-	-	-	-	-	-	-	-	-	-	-	-	-	-	-	-	-
72ad6dce-d4b5-4313-b276-2690aee781e8	member	2	-	-	-	-	-	k99_1331_6	-	-	-	-	-	-	-	-	-	-	Bacteria	Proteobacteria	Gammaproteobacteria	Enterobacterales	Enterobacteriaceae	Shigella	Shigella sonnei	-	-	-	-	-	-	-	-	-	-	-	-	-	-	-	-	-	-	-	-	-	-	-	-
72ad6dce-d4b5-4313-b276-2690aee781e8	member	2	-	-	-	-	-	k99_1331_6	-	-	-	-	-	-	-	-	-	-	Bacteria	Proteobacteria	unclassified	unclassified	unclassified	unclassified	unclassified	-	-	-	-	-	-	-	-	-	-	-	-	-	-	-	-	-	-	-	-	-	-	-	-
72ad6dce-d4b5-4313-b276-2690aee781e8	member	2	-	-	-	-	-	k99_1331_6	-	-	-	-	-	-	-	-	-	-	unclassified	unclassified	unclassified	unclassified	unclassified	unclassified	Cloning vector pTrcHisA-(tvF)ccxylB-(teF)ptsI-(teF)tvmv	-	-	-	-	-	-	-	-	-	-	-	-	-	-	-	-	-	-	-	-	-	-	-	-
72ad6dce-d4b5-4313-b276-2690aee781e8	member	2	-	-	-	-	-	k99_1334_7	cellular processes and signaling	Cell wall/membrane/envelope biogenesis	172GZ	Catalyzes the formation of dTDP-glucose, from dTTP and glucose 1-phosphate, as well as its pyrophosphorolysis (By similarity)	471874.PROSTU_00505	CL0110	GT-A	Glycosyl transferase clan GT-A	MobA-like NTP transferase domain	PF12804	Bacteria	Proteobacteria	Gammaproteobacteria	Enterobacterales	Enterobacteriaceae	Escherichia	Escherichia coli	-	-	-	-	-	-	-	-	-	-	-	-	-	-	-	-	-	-	-	-	-	-	-	-
72ad6dce-d4b5-4313-b276-2690aee781e8	member	2	-	-	-	-	-	k99_1334_7	-	-	-	-	-	-	-	-	-	-	unclassified	unclassified	unclassified	unclassified	unclassified	unclassified	synthetic construct	-	-	-	-	-	-	-	-	-	-	-	-	-	-	-	-	-	-	-	-	-	-	-	-
72ad6dce-d4b5-4313-b276-2690aee781e8	member	2	-	-	-	-	-	k99_1336_14	metabolism	Amino acid transport and metabolism	0NDBT	Glutamate synthase	469596.HMPREF9488_02950	CL0063	NADP_Rossmann	FAD/NAD(P)-binding Rossmann fold Superfamily	FAD binding domain	PF01494	Bacteria	Firmicutes	Erysipelotrichia	Erysipelotrichales	Erysipelotrichaceae	Coprobacillus	Coprobacillus sp. 3_3_56FAA	-	-	-	-	-	-	-	-	-	-	-	-	-	-	-	-	-	-	-	-	-	-	-	-
72ad6dce-d4b5-4313-b276-2690aee781e8	member	2	-	-	-	-	-	k99_1336_14	-	-	-	-	-	-	-	-	-	-	Bacteria	Firmicutes	Erysipelotrichia	Erysipelotrichales	Erysipelotrichaceae	Coprobacillus	Coprobacillus sp. AF09-1A	-	-	-	-	-	-	-	-	-	-	-	-	-	-	-	-	-	-	-	-	-	-	-	-
72ad6dce-d4b5-4313-b276-2690aee781e8	member	2	-	-	-	-	-	k99_1336_14	-	-	-	-	-	-	-	-	-	-	Bacteria	Firmicutes	Erysipelotrichia	Erysipelotrichales	Erysipelotrichaceae	Coprobacillus	Coprobacillus sp. D7	-	-	-	-	-	-	-	-	-	-	-	-	-	-	-	-	-	-	-	-	-	-	-	-
72ad6dce-d4b5-4313-b276-2690aee781e8	member	2	-	-	-	-	-	k99_1336_14	-	-	-	-	-	-	-	-	-	-	Bacteria	Firmicutes	Erysipelotrichia	Erysipelotrichales	Erysipelotrichaceae	Erysipelatoclostridium	Erysipelatoclostridium ramosum	-	-	-	-	-	-	-	-	-	-	-	-	-	-	-	-	-	-	-	-	-	-	-	-
72ad6dce-d4b5-4313-b276-2690aee781e8	member	2	-	-	-	-	-	k99_1336_14	-	-	-	-	-	-	-	-	-	-	Bacteria	Firmicutes	Erysipelotrichia	Erysipelotrichales	Erysipelotrichaceae	unclassified	unclassified	-	-	-	-	-	-	-	-	-	-	-	-	-	-	-	-	-	-	-	-	-	-	-	-
72ad6dce-d4b5-4313-b276-2690aee781e8	member	2	-	-	-	-	-	k99_1336_24	metabolism	Carbohydrate transport and metabolism	COG1501	hydrolase, family 31	445974.CLORAM_01524	CL0004	Concanavalin	Concanavalin-like lectin/glucanase superfamily	MAM domain, meprin/A5/mu	PF00629	Bacteria	Firmicutes	Erysipelotrichia	Erysipelotrichales	Erysipelotrichaceae	Erysipelatoclostridium	Erysipelatoclostridium ramosum	-	-	-	-	-	-	-	-	-	-	-	-	-	-	-	-	-	-	-	-	-	-	-	-
72ad6dce-d4b5-4313-b276-2690aee781e8	member	2	-	-	-	-	-	k99_1336_28	poorly characterized	Function unknown	0I7EK	Pfam:UPF0157	445974.CLORAM_01528	CL0260	NTP_transf	Nucleotidyltransferase superfamily	GrpB protein	PF04229	Bacteria	Firmicutes	Erysipelotrichia	Erysipelotrichales	Erysipelotrichaceae	Coprobacillus	Coprobacillus sp. 3_3_56FAA	-	-	-	-	-	-	-	-	-	-	-	-	-	-	-	-	-	-	-	-	-	-	-	-
72ad6dce-d4b5-4313-b276-2690aee781e8	member	2	-	-	-	-	-	k99_1336_28	-	-	-	-	-	-	-	-	-	-	Bacteria	Firmicutes	Erysipelotrichia	Erysipelotrichales	Erysipelotrichaceae	Coprobacillus	Coprobacillus sp. 8_2_54BFAA	-	-	-	-	-	-	-	-	-	-	-	-	-	-	-	-	-	-	-	-	-	-	-	-
72ad6dce-d4b5-4313-b276-2690aee781e8	member	2	-	-	-	-	-	k99_1336_28	-	-	-	-	-	-	-	-	-	-	Bacteria	Firmicutes	Erysipelotrichia	Erysipelotrichales	Erysipelotrichaceae	Coprobacillus	Coprobacillus sp. AF09-1A	-	-	-	-	-	-	-	-	-	-	-	-	-	-	-	-	-	-	-	-	-	-	-	-
72ad6dce-d4b5-4313-b276-2690aee781e8	member	2	-	-	-	-	-	k99_1336_28	-	-	-	-	-	-	-	-	-	-	Bacteria	Firmicutes	Erysipelotrichia	Erysipelotrichales	Erysipelotrichaceae	Coprobacillus	Coprobacillus sp. CAG:183	-	-	-	-	-	-	-	-	-	-	-	-	-	-	-	-	-	-	-	-	-	-	-	-
72ad6dce-d4b5-4313-b276-2690aee781e8	member	2	-	-	-	-	-	k99_1336_28	-	-	-	-	-	-	-	-	-	-	Bacteria	Firmicutes	Erysipelotrichia	Erysipelotrichales	Erysipelotrichaceae	Coprobacillus	Coprobacillus sp. D7	-	-	-	-	-	-	-	-	-	-	-	-	-	-	-	-	-	-	-	-	-	-	-	-
72ad6dce-d4b5-4313-b276-2690aee781e8	member	2	-	-	-	-	-	k99_1336_28	-	-	-	-	-	-	-	-	-	-	Bacteria	Firmicutes	Erysipelotrichia	Erysipelotrichales	Erysipelotrichaceae	Erysipelatoclostridium	Erysipelatoclostridium ramosum	-	-	-	-	-	-	-	-	-	-	-	-	-	-	-	-	-	-	-	-	-	-	-	-
72ad6dce-d4b5-4313-b276-2690aee781e8	member	2	-	-	-	-	-	k99_1336_28	-	-	-	-	-	-	-	-	-	-	Bacteria	Firmicutes	Erysipelotrichia	Erysipelotrichales	Erysipelotrichaceae	unclassified	unclassified	-	-	-	-	-	-	-	-	-	-	-	-	-	-	-	-	-	-	-	-	-	-	-	-
72ad6dce-d4b5-4313-b276-2690aee781e8	member	2	-	-	-	-	-	k99_1336_44	metabolism	Carbohydrate transport and metabolism	COG0297	starch synthase activity	469596.HMPREF9488_02910	CL0113	GT-B	Glycosyl transferase clan GT-B	Glycosyl transferases group 1	PF13692	Bacteria	Firmicutes	Erysipelotrichia	Erysipelotrichales	Erysipelotrichaceae	Coprobacillus	Coprobacillus sp. 3_3_56FAA	-	-	-	-	-	-	-	-	-	-	-	-	-	-	-	-	-	-	-	-	-	-	-	-
72ad6dce-d4b5-4313-b276-2690aee781e8	member	2	-	-	-	-	-	k99_1336_44	-	-	-	-	-	-	-	-	-	-	Bacteria	Firmicutes	Erysipelotrichia	Erysipelotrichales	Erysipelotrichaceae	Coprobacillus	Coprobacillus sp. AF09-1A	-	-	-	-	-	-	-	-	-	-	-	-	-	-	-	-	-	-	-	-	-	-	-	-
72ad6dce-d4b5-4313-b276-2690aee781e8	member	2	-	-	-	-	-	k99_1336_44	-	-	-	-	-	-	-	-	-	-	Bacteria	Firmicutes	Erysipelotrichia	Erysipelotrichales	Erysipelotrichaceae	Coprobacillus	Coprobacillus sp. CAG:183	-	-	-	-	-	-	-	-	-	-	-	-	-	-	-	-	-	-	-	-	-	-	-	-
72ad6dce-d4b5-4313-b276-2690aee781e8	member	2	-	-	-	-	-	k99_1336_44	-	-	-	-	-	-	-	-	-	-	Bacteria	Firmicutes	Erysipelotrichia	Erysipelotrichales	Erysipelotrichaceae	Coprobacillus	Coprobacillus sp. D7	-	-	-	-	-	-	-	-	-	-	-	-	-	-	-	-	-	-	-	-	-	-	-	-
72ad6dce-d4b5-4313-b276-2690aee781e8	member	2	-	-	-	-	-	k99_1336_44	-	-	-	-	-	-	-	-	-	-	Bacteria	Firmicutes	Erysipelotrichia	Erysipelotrichales	Erysipelotrichaceae	Erysipelatoclostridium	Erysipelatoclostridium ramosum	-	-	-	-	-	-	-	-	-	-	-	-	-	-	-	-	-	-	-	-	-	-	-	-
72ad6dce-d4b5-4313-b276-2690aee781e8	member	2	-	-	-	-	-	k99_1336_44	-	-	-	-	-	-	-	-	-	-	Bacteria	Firmicutes	Erysipelotrichia	Erysipelotrichales	Erysipelotrichaceae	unclassified	unclassified	-	-	-	-	-	-	-	-	-	-	-	-	-	-	-	-	-	-	-	-	-	-	-	-
72ad6dce-d4b5-4313-b276-2690aee781e8	member	2	-	-	-	-	-	k99_1339_3	cellular processes and signaling	Cell wall/membrane/envelope biogenesis	COG1686	Carboxypeptidase	290339.ESA_02695	CL0013	Beta-lactamase	Serine beta-lactamase-like superfamily	Beta-lactamase enzyme family	PF13354	Bacteria	Firmicutes	Bacilli	Lactobacillales	Streptococcaceae	Streptococcus	Streptococcus pneumoniae	-	-	-	-	-	-	-	-	-	-	-	-	-	-	-	-	-	-	-	-	-	-	-	-
72ad6dce-d4b5-4313-b276-2690aee781e8	member	2	-	-	-	-	-	k99_1339_3	-	-	-	-	-	-	-	-	-	-	Bacteria	Proteobacteria	Betaproteobacteria	Burkholderiales	Alcaligenaceae	Achromobacter	Achromobacter sp. ATCC35328	-	-	-	-	-	-	-	-	-	-	-	-	-	-	-	-	-	-	-	-	-	-	-	-
72ad6dce-d4b5-4313-b276-2690aee781e8	member	2	-	-	-	-	-	k99_1339_3	-	-	-	-	-	-	-	-	-	-	Bacteria	Proteobacteria	Gammaproteobacteria	Enterobacterales	Enterobacteriaceae	Escherichia	Escherichia coli	-	-	-	-	-	-	-	-	-	-	-	-	-	-	-	-	-	-	-	-	-	-	-	-
72ad6dce-d4b5-4313-b276-2690aee781e8	member	2	-	-	-	-	-	k99_1339_3	-	-	-	-	-	-	-	-	-	-	Bacteria	Proteobacteria	Gammaproteobacteria	Enterobacterales	Enterobacteriaceae	Escherichia	Escherichia fergusonii	-	-	-	-	-	-	-	-	-	-	-	-	-	-	-	-	-	-	-	-	-	-	-	-
72ad6dce-d4b5-4313-b276-2690aee781e8	member	2	-	-	-	-	-	k99_1339_3	-	-	-	-	-	-	-	-	-	-	Bacteria	Proteobacteria	Gammaproteobacteria	Enterobacterales	Enterobacteriaceae	Escherichia	Escherichia sp. 1_1_43	-	-	-	-	-	-	-	-	-	-	-	-	-	-	-	-	-	-	-	-	-	-	-	-
72ad6dce-d4b5-4313-b276-2690aee781e8	member	2	-	-	-	-	-	k99_1339_3	-	-	-	-	-	-	-	-	-	-	Bacteria	Proteobacteria	Gammaproteobacteria	Enterobacterales	Enterobacteriaceae	Escherichia	Escherichia sp. 4_1_40B	-	-	-	-	-	-	-	-	-	-	-	-	-	-	-	-	-	-	-	-	-	-	-	-
72ad6dce-d4b5-4313-b276-2690aee781e8	member	2	-	-	-	-	-	k99_1339_3	-	-	-	-	-	-	-	-	-	-	Bacteria	Proteobacteria	Gammaproteobacteria	Enterobacterales	Enterobacteriaceae	Shigella	Shigella sonnei	-	-	-	-	-	-	-	-	-	-	-	-	-	-	-	-	-	-	-	-	-	-	-	-
72ad6dce-d4b5-4313-b276-2690aee781e8	member	2	-	-	-	-	-	k99_1345_12	poorly characterized	Function unknown	05VXX	VRR-NUC domain protein	1000569.HMPREF1040_0204	unclassified	unclassified	unclassified	unclassified	unclassified	Bacteria	Firmicutes	Clostridia	Clostridiales	Lachnospiraceae	Blautia	Blautia producta	-	-	-	-	-	-	-	-	-	-	-	-	-	-	-	-	-	-	-	-	-	-	-	-
72ad6dce-d4b5-4313-b276-2690aee781e8	member	2	-	-	-	-	-	k99_1348_1	cellular processes and signaling	Posttranslational modification, protein turnover, chaperones	05C2Z	ATP-dependent CLP protease ATP-binding subunit	706191.PANA_3010	CL0023	P-loop_NTPase	P-loop containing nucleoside triphosphate hydrolase superfamily	Holliday junction DNA helicase RuvB P-loop domain	PF05496	Bacteria	Firmicutes	Bacilli	Lactobacillales	Streptococcaceae	Streptococcus	Streptococcus pneumoniae	-	-	-	-	-	-	-	-	-	-	-	-	-	-	-	-	-	-	-	-	-	-	-	-
72ad6dce-d4b5-4313-b276-2690aee781e8	member	2	-	-	-	-	-	k99_1348_1	-	-	-	-	-	-	-	-	-	-	Bacteria	Proteobacteria	Betaproteobacteria	Burkholderiales	Alcaligenaceae	Achromobacter	Achromobacter sp. ATCC35328	-	-	-	-	-	-	-	-	-	-	-	-	-	-	-	-	-	-	-	-	-	-	-	-
72ad6dce-d4b5-4313-b276-2690aee781e8	member	2	-	-	-	-	-	k99_1348_1	-	-	-	-	-	-	-	-	-	-	Bacteria	Proteobacteria	Gammaproteobacteria	Enterobacterales	Enterobacteriaceae	Escherichia	Escherichia coli	-	-	-	-	-	-	-	-	-	-	-	-	-	-	-	-	-	-	-	-	-	-	-	-
72ad6dce-d4b5-4313-b276-2690aee781e8	member	2	-	-	-	-	-	k99_1348_1	-	-	-	-	-	-	-	-	-	-	Bacteria	Proteobacteria	Gammaproteobacteria	Enterobacterales	Enterobacteriaceae	Escherichia	Escherichia fergusonii	-	-	-	-	-	-	-	-	-	-	-	-	-	-	-	-	-	-	-	-	-	-	-	-
72ad6dce-d4b5-4313-b276-2690aee781e8	member	2	-	-	-	-	-	k99_1348_1	-	-	-	-	-	-	-	-	-	-	Bacteria	Proteobacteria	Gammaproteobacteria	Enterobacterales	Enterobacteriaceae	Escherichia	Escherichia sp. 1_1_43	-	-	-	-	-	-	-	-	-	-	-	-	-	-	-	-	-	-	-	-	-	-	-	-
72ad6dce-d4b5-4313-b276-2690aee781e8	member	2	-	-	-	-	-	k99_1348_1	-	-	-	-	-	-	-	-	-	-	Bacteria	Proteobacteria	Gammaproteobacteria	Enterobacterales	Enterobacteriaceae	Escherichia	Escherichia sp. 4_1_40B	-	-	-	-	-	-	-	-	-	-	-	-	-	-	-	-	-	-	-	-	-	-	-	-
72ad6dce-d4b5-4313-b276-2690aee781e8	member	2	-	-	-	-	-	k99_1348_1	-	-	-	-	-	-	-	-	-	-	Bacteria	Proteobacteria	Gammaproteobacteria	Enterobacterales	Enterobacteriaceae	Escherichia	Escherichia sp. KCJ4928	-	-	-	-	-	-	-	-	-	-	-	-	-	-	-	-	-	-	-	-	-	-	-	-
72ad6dce-d4b5-4313-b276-2690aee781e8	member	2	-	-	-	-	-	k99_1348_1	-	-	-	-	-	-	-	-	-	-	Bacteria	Proteobacteria	Gammaproteobacteria	Enterobacterales	Enterobacteriaceae	Escherichia	Escherichia sp. KCJ4943	-	-	-	-	-	-	-	-	-	-	-	-	-	-	-	-	-	-	-	-	-	-	-	-
72ad6dce-d4b5-4313-b276-2690aee781e8	member	2	-	-	-	-	-	k99_1348_1	-	-	-	-	-	-	-	-	-	-	Bacteria	Proteobacteria	Gammaproteobacteria	Enterobacterales	Enterobacteriaceae	Escherichia	Escherichia sp. KTE172	-	-	-	-	-	-	-	-	-	-	-	-	-	-	-	-	-	-	-	-	-	-	-	-
72ad6dce-d4b5-4313-b276-2690aee781e8	member	2	-	-	-	-	-	k99_1348_1	-	-	-	-	-	-	-	-	-	-	Bacteria	Proteobacteria	Gammaproteobacteria	Enterobacterales	Enterobacteriaceae	Escherichia	Escherichia sp. R8	-	-	-	-	-	-	-	-	-	-	-	-	-	-	-	-	-	-	-	-	-	-	-	-
72ad6dce-d4b5-4313-b276-2690aee781e8	member	2	-	-	-	-	-	k99_1348_1	-	-	-	-	-	-	-	-	-	-	Bacteria	Proteobacteria	Gammaproteobacteria	Enterobacterales	Enterobacteriaceae	Klebsiella	Klebsiella oxytoca	-	-	-	-	-	-	-	-	-	-	-	-	-	-	-	-	-	-	-	-	-	-	-	-
72ad6dce-d4b5-4313-b276-2690aee781e8	member	2	-	-	-	-	-	k99_1348_1	-	-	-	-	-	-	-	-	-	-	Bacteria	Proteobacteria	Gammaproteobacteria	Enterobacterales	Enterobacteriaceae	Klebsiella	Klebsiella pneumoniae	-	-	-	-	-	-	-	-	-	-	-	-	-	-	-	-	-	-	-	-	-	-	-	-
72ad6dce-d4b5-4313-b276-2690aee781e8	member	2	-	-	-	-	-	k99_1348_1	-	-	-	-	-	-	-	-	-	-	Bacteria	Proteobacteria	Gammaproteobacteria	Enterobacterales	Enterobacteriaceae	Shigella	Shigella boydii	-	-	-	-	-	-	-	-	-	-	-	-	-	-	-	-	-	-	-	-	-	-	-	-
72ad6dce-d4b5-4313-b276-2690aee781e8	member	2	-	-	-	-	-	k99_1348_1	-	-	-	-	-	-	-	-	-	-	Bacteria	Proteobacteria	Gammaproteobacteria	Enterobacterales	Enterobacteriaceae	Shigella	Shigella dysenteriae	-	-	-	-	-	-	-	-	-	-	-	-	-	-	-	-	-	-	-	-	-	-	-	-
72ad6dce-d4b5-4313-b276-2690aee781e8	member	2	-	-	-	-	-	k99_1348_1	-	-	-	-	-	-	-	-	-	-	Bacteria	Proteobacteria	Gammaproteobacteria	Enterobacterales	Enterobacteriaceae	Shigella	Shigella flexneri	-	-	-	-	-	-	-	-	-	-	-	-	-	-	-	-	-	-	-	-	-	-	-	-
72ad6dce-d4b5-4313-b276-2690aee781e8	member	2	-	-	-	-	-	k99_1348_1	-	-	-	-	-	-	-	-	-	-	Bacteria	Proteobacteria	Gammaproteobacteria	Enterobacterales	Enterobacteriaceae	Shigella	Shigella sonnei	-	-	-	-	-	-	-	-	-	-	-	-	-	-	-	-	-	-	-	-	-	-	-	-
72ad6dce-d4b5-4313-b276-2690aee781e8	member	2	-	-	-	-	-	k99_1348_1	-	-	-	-	-	-	-	-	-	-	Bacteria	Proteobacteria	Gammaproteobacteria	Enterobacterales	Enterobacteriaceae	Shigella	Shigella sp. FC1056	-	-	-	-	-	-	-	-	-	-	-	-	-	-	-	-	-	-	-	-	-	-	-	-
72ad6dce-d4b5-4313-b276-2690aee781e8	member	2	-	-	-	-	-	k99_1348_1	-	-	-	-	-	-	-	-	-	-	Bacteria	Proteobacteria	Gammaproteobacteria	Enterobacterales	Enterobacteriaceae	Shigella	Shigella sp. FC1544	-	-	-	-	-	-	-	-	-	-	-	-	-	-	-	-	-	-	-	-	-	-	-	-
72ad6dce-d4b5-4313-b276-2690aee781e8	member	2	-	-	-	-	-	k99_1348_1	-	-	-	-	-	-	-	-	-	-	Bacteria	Proteobacteria	Gammaproteobacteria	Enterobacterales	Enterobacteriaceae	Shigella	Shigella sp. FC1567	-	-	-	-	-	-	-	-	-	-	-	-	-	-	-	-	-	-	-	-	-	-	-	-
72ad6dce-d4b5-4313-b276-2690aee781e8	member	2	-	-	-	-	-	k99_1348_1	-	-	-	-	-	-	-	-	-	-	Bacteria	Proteobacteria	Gammaproteobacteria	Enterobacterales	Enterobacteriaceae	Shigella	Shigella sp. FC1708	-	-	-	-	-	-	-	-	-	-	-	-	-	-	-	-	-	-	-	-	-	-	-	-
72ad6dce-d4b5-4313-b276-2690aee781e8	member	2	-	-	-	-	-	k99_1348_1	-	-	-	-	-	-	-	-	-	-	Bacteria	Proteobacteria	Gammaproteobacteria	Enterobacterales	Enterobacteriaceae	Shigella	Shigella sp. FC1737	-	-	-	-	-	-	-	-	-	-	-	-	-	-	-	-	-	-	-	-	-	-	-	-
72ad6dce-d4b5-4313-b276-2690aee781e8	member	2	-	-	-	-	-	k99_1348_1	-	-	-	-	-	-	-	-	-	-	Bacteria	Proteobacteria	Gammaproteobacteria	Enterobacterales	Enterobacteriaceae	Shigella	Shigella sp. FC1764	-	-	-	-	-	-	-	-	-	-	-	-	-	-	-	-	-	-	-	-	-	-	-	-
72ad6dce-d4b5-4313-b276-2690aee781e8	member	2	-	-	-	-	-	k99_1348_1	-	-	-	-	-	-	-	-	-	-	Bacteria	Proteobacteria	Gammaproteobacteria	Enterobacterales	Enterobacteriaceae	Shigella	Shigella sp. FC1882	-	-	-	-	-	-	-	-	-	-	-	-	-	-	-	-	-	-	-	-	-	-	-	-
72ad6dce-d4b5-4313-b276-2690aee781e8	member	2	-	-	-	-	-	k99_1348_1	-	-	-	-	-	-	-	-	-	-	Bacteria	Proteobacteria	Gammaproteobacteria	Enterobacterales	Enterobacteriaceae	Shigella	Shigella sp. FC2045	-	-	-	-	-	-	-	-	-	-	-	-	-	-	-	-	-	-	-	-	-	-	-	-
72ad6dce-d4b5-4313-b276-2690aee781e8	member	2	-	-	-	-	-	k99_1348_1	-	-	-	-	-	-	-	-	-	-	Bacteria	Proteobacteria	Gammaproteobacteria	Enterobacterales	Enterobacteriaceae	Shigella	Shigella sp. FC2117	-	-	-	-	-	-	-	-	-	-	-	-	-	-	-	-	-	-	-	-	-	-	-	-
72ad6dce-d4b5-4313-b276-2690aee781e8	member	2	-	-	-	-	-	k99_1348_1	-	-	-	-	-	-	-	-	-	-	Bacteria	Proteobacteria	Gammaproteobacteria	Enterobacterales	Enterobacteriaceae	Shigella	Shigella sp. FC2125	-	-	-	-	-	-	-	-	-	-	-	-	-	-	-	-	-	-	-	-	-	-	-	-
72ad6dce-d4b5-4313-b276-2690aee781e8	member	2	-	-	-	-	-	k99_1348_1	-	-	-	-	-	-	-	-	-	-	Bacteria	Proteobacteria	Gammaproteobacteria	Enterobacterales	Enterobacteriaceae	Shigella	Shigella sp. FC2175	-	-	-	-	-	-	-	-	-	-	-	-	-	-	-	-	-	-	-	-	-	-	-	-
72ad6dce-d4b5-4313-b276-2690aee781e8	member	2	-	-	-	-	-	k99_1348_1	-	-	-	-	-	-	-	-	-	-	Bacteria	Proteobacteria	Gammaproteobacteria	Enterobacterales	Enterobacteriaceae	Shigella	Shigella sp. FC2531	-	-	-	-	-	-	-	-	-	-	-	-	-	-	-	-	-	-	-	-	-	-	-	-
72ad6dce-d4b5-4313-b276-2690aee781e8	member	2	-	-	-	-	-	k99_1348_1	-	-	-	-	-	-	-	-	-	-	Bacteria	Proteobacteria	Gammaproteobacteria	Enterobacterales	Enterobacteriaceae	Shigella	Shigella sp. FC2541	-	-	-	-	-	-	-	-	-	-	-	-	-	-	-	-	-	-	-	-	-	-	-	-
72ad6dce-d4b5-4313-b276-2690aee781e8	member	2	-	-	-	-	-	k99_1348_1	-	-	-	-	-	-	-	-	-	-	Bacteria	Proteobacteria	Gammaproteobacteria	Enterobacterales	Enterobacteriaceae	Shigella	Shigella sp. FC2710	-	-	-	-	-	-	-	-	-	-	-	-	-	-	-	-	-	-	-	-	-	-	-	-
72ad6dce-d4b5-4313-b276-2690aee781e8	member	2	-	-	-	-	-	k99_1348_1	-	-	-	-	-	-	-	-	-	-	Bacteria	Proteobacteria	Gammaproteobacteria	Enterobacterales	Enterobacteriaceae	Shigella	Shigella sp. FC2833	-	-	-	-	-	-	-	-	-	-	-	-	-	-	-	-	-	-	-	-	-	-	-	-
72ad6dce-d4b5-4313-b276-2690aee781e8	member	2	-	-	-	-	-	k99_1348_1	-	-	-	-	-	-	-	-	-	-	Bacteria	Proteobacteria	Gammaproteobacteria	Enterobacterales	Enterobacteriaceae	Shigella	Shigella sp. FC2928	-	-	-	-	-	-	-	-	-	-	-	-	-	-	-	-	-	-	-	-	-	-	-	-
72ad6dce-d4b5-4313-b276-2690aee781e8	member	2	-	-	-	-	-	k99_1348_1	-	-	-	-	-	-	-	-	-	-	Bacteria	Proteobacteria	Gammaproteobacteria	Enterobacterales	Enterobacteriaceae	Shigella	Shigella sp. FC3196	-	-	-	-	-	-	-	-	-	-	-	-	-	-	-	-	-	-	-	-	-	-	-	-
72ad6dce-d4b5-4313-b276-2690aee781e8	member	2	-	-	-	-	-	k99_1348_1	-	-	-	-	-	-	-	-	-	-	Bacteria	Proteobacteria	Gammaproteobacteria	Enterobacterales	Enterobacteriaceae	Shigella	Shigella sp. PAMC 28760	-	-	-	-	-	-	-	-	-	-	-	-	-	-	-	-	-	-	-	-	-	-	-	-
72ad6dce-d4b5-4313-b276-2690aee781e8	member	2	-	-	-	-	-	k99_1348_1	-	-	-	-	-	-	-	-	-	-	Bacteria	Proteobacteria	Gammaproteobacteria	Enterobacterales	Enterobacteriaceae	Shigella	Shigella sp. SF-2015	-	-	-	-	-	-	-	-	-	-	-	-	-	-	-	-	-	-	-	-	-	-	-	-
72ad6dce-d4b5-4313-b276-2690aee781e8	member	2	-	-	-	-	-	k99_1348_1	-	-	-	-	-	-	-	-	-	-	Bacteria	Proteobacteria	unclassified	unclassified	unclassified	unclassified	unclassified	-	-	-	-	-	-	-	-	-	-	-	-	-	-	-	-	-	-	-	-	-	-	-	-
72ad6dce-d4b5-4313-b276-2690aee781e8	member	2	-	-	-	-	-	k99_1349_13	information storage and processing	Replication, recombination and repair	0NDWE	UPF0246 protein	478749.BRYFOR_06638	unclassified	unclassified	unclassified	Peroxide stress protein YaaA	PF03883	Bacteria	Firmicutes	Clostridia	Clostridiales	Lachnospiraceae	Blautia	Blautia coccoides	-	-	-	-	-	-	-	-	-	-	-	-	-	-	-	-	-	-	-	-	-	-	-	-
72ad6dce-d4b5-4313-b276-2690aee781e8	member	2	-	-	-	-	-	k99_1349_13	-	-	-	-	-	-	-	-	-	-	Bacteria	Firmicutes	Clostridia	Clostridiales	Lachnospiraceae	Blautia	unclassified	-	-	-	-	-	-	-	-	-	-	-	-	-	-	-	-	-	-	-	-	-	-	-	-
72ad6dce-d4b5-4313-b276-2690aee781e8	member	2	-	-	-	-	-	k99_1349_14	information storage and processing	Translation, ribosomal structure and biogenesis	0NKRN	IA, variant 3	537007.BLAHAN_05618	CL0137	HAD	HAD superfamily	HAD-hyrolase-like	PF13242	Bacteria	Firmicutes	Clostridia	Clostridiales	Lachnospiraceae	Blautia	Blautia coccoides	-	-	-	-	-	-	-	-	-	-	-	-	-	-	-	-	-	-	-	-	-	-	-	-
72ad6dce-d4b5-4313-b276-2690aee781e8	member	2	-	-	-	-	-	k99_1354_1	cellular processes and signaling	Defense mechanisms	COG1136	(ABC) transporter	445974.CLORAM_02676	CL0023	P-loop_NTPase	P-loop containing nucleoside triphosphate hydrolase superfamily	ABC transporter	PF00005	Bacteria	Firmicutes	Erysipelotrichia	Erysipelotrichales	Erysipelotrichaceae	Coprobacillus	Coprobacillus sp. 3_3_56FAA	-	-	-	-	-	-	-	-	-	-	-	-	-	-	-	-	-	-	-	-	-	-	-	-
72ad6dce-d4b5-4313-b276-2690aee781e8	member	2	-	-	-	-	-	k99_1354_1	-	-	-	-	-	-	-	-	-	-	Bacteria	Firmicutes	Erysipelotrichia	Erysipelotrichales	Erysipelotrichaceae	Coprobacillus	Coprobacillus sp. CAG:183	-	-	-	-	-	-	-	-	-	-	-	-	-	-	-	-	-	-	-	-	-	-	-	-
72ad6dce-d4b5-4313-b276-2690aee781e8	member	2	-	-	-	-	-	k99_1354_1	-	-	-	-	-	-	-	-	-	-	Bacteria	Firmicutes	Erysipelotrichia	Erysipelotrichales	Erysipelotrichaceae	Erysipelatoclostridium	Erysipelatoclostridium ramosum	-	-	-	-	-	-	-	-	-	-	-	-	-	-	-	-	-	-	-	-	-	-	-	-
72ad6dce-d4b5-4313-b276-2690aee781e8	member	2	-	-	-	-	-	k99_1354_1	-	-	-	-	-	-	-	-	-	-	Bacteria	Firmicutes	Erysipelotrichia	Erysipelotrichales	Erysipelotrichaceae	unclassified	unclassified	-	-	-	-	-	-	-	-	-	-	-	-	-	-	-	-	-	-	-	-	-	-	-	-
72ad6dce-d4b5-4313-b276-2690aee781e8	member	2	-	-	-	-	-	k99_1354_18	metabolism	Carbohydrate transport and metabolism	COG1299	pts system	445974.CLORAM_02659	CL0493	PTS_EIIC	Phosphotransferase system, EIIC superfamily	Phosphotransferase system, EIIC	PF02378	Bacteria	Firmicutes	Erysipelotrichia	Erysipelotrichales	Erysipelotrichaceae	Coprobacillus	Coprobacillus sp. 3_3_56FAA	-	-	-	-	-	-	-	-	-	-	-	-	-	-	-	-	-	-	-	-	-	-	-	-
72ad6dce-d4b5-4313-b276-2690aee781e8	member	2	-	-	-	-	-	k99_1354_18	-	-	-	-	-	-	-	-	-	-	Bacteria	Firmicutes	Erysipelotrichia	Erysipelotrichales	Erysipelotrichaceae	Coprobacillus	Coprobacillus sp. 8_2_54BFAA	-	-	-	-	-	-	-	-	-	-	-	-	-	-	-	-	-	-	-	-	-	-	-	-
72ad6dce-d4b5-4313-b276-2690aee781e8	member	2	-	-	-	-	-	k99_1354_18	-	-	-	-	-	-	-	-	-	-	Bacteria	Firmicutes	Erysipelotrichia	Erysipelotrichales	Erysipelotrichaceae	Coprobacillus	Coprobacillus sp. AF09-1A	-	-	-	-	-	-	-	-	-	-	-	-	-	-	-	-	-	-	-	-	-	-	-	-
72ad6dce-d4b5-4313-b276-2690aee781e8	member	2	-	-	-	-	-	k99_1354_18	-	-	-	-	-	-	-	-	-	-	Bacteria	Firmicutes	Erysipelotrichia	Erysipelotrichales	Erysipelotrichaceae	Coprobacillus	Coprobacillus sp. D7	-	-	-	-	-	-	-	-	-	-	-	-	-	-	-	-	-	-	-	-	-	-	-	-
72ad6dce-d4b5-4313-b276-2690aee781e8	member	2	-	-	-	-	-	k99_1354_18	-	-	-	-	-	-	-	-	-	-	Bacteria	Firmicutes	Erysipelotrichia	Erysipelotrichales	Erysipelotrichaceae	Erysipelatoclostridium	Erysipelatoclostridium ramosum	-	-	-	-	-	-	-	-	-	-	-	-	-	-	-	-	-	-	-	-	-	-	-	-
72ad6dce-d4b5-4313-b276-2690aee781e8	member	2	-	-	-	-	-	k99_1354_18	-	-	-	-	-	-	-	-	-	-	Bacteria	Firmicutes	Erysipelotrichia	Erysipelotrichales	Erysipelotrichaceae	unclassified	unclassified	-	-	-	-	-	-	-	-	-	-	-	-	-	-	-	-	-	-	-	-	-	-	-	-
72ad6dce-d4b5-4313-b276-2690aee781e8	member	2	-	-	-	-	-	k99_1358_15	metabolism	Amino acid transport and metabolism	COG2066	Glutaminase	226186.BT_2571	CL0013	Beta-lactamase	Serine beta-lactamase-like superfamily	Glutaminase	PF04960	Bacteria	Bacteroidetes	Bacteroidia	Bacteroidales	Bacteroidaceae	Bacteroides	Bacteroides thetaiotaomicron	-	-	-	-	-	-	-	-	-	-	-	-	-	-	-	-	-	-	-	-	-	-	-	-
72ad6dce-d4b5-4313-b276-2690aee781e8	member	2	-	-	-	-	-	k99_1358_3	metabolism	Inorganic ion transport and metabolism	05C27	TonB-dependent Receptor Plug	226186.BT_2560	CL0193	MBB	Outer membrane beta-barrel protein superfamily	Outer membrane protein beta-barrel family	PF14905	Bacteria	Bacteroidetes	Bacteroidia	Bacteroidales	Bacteroidaceae	Bacteroides	Bacteroides thetaiotaomicron	-	-	-	-	-	-	-	-	-	-	-	-	-	-	-	-	-	-	-	-	-	-	-	-
72ad6dce-d4b5-4313-b276-2690aee781e8	member	2	-	-	-	-	-	k99_1358_64	cellular processes and signaling	Signal transduction mechanisms	COG2204	two component, sigma54 specific, transcriptional regulator, Fis family	226186.BT_2618	CL0023	P-loop_NTPase	P-loop containing nucleoside triphosphate hydrolase superfamily	AAA domain (dynein-related subfamily)	PF07728	Bacteria	Bacteroidetes	Bacteroidia	Bacteroidales	Bacteroidaceae	Bacteroides	Bacteroides fragilis	-	-	-	-	-	-	-	-	-	-	-	-	-	-	-	-	-	-	-	-	-	-	-	-
72ad6dce-d4b5-4313-b276-2690aee781e8	member	2	-	-	-	-	-	k99_1358_64	-	-	-	-	-	-	-	-	-	-	Bacteria	Bacteroidetes	Bacteroidia	Bacteroidales	Bacteroidaceae	Bacteroides	Bacteroides thetaiotaomicron	-	-	-	-	-	-	-	-	-	-	-	-	-	-	-	-	-	-	-	-	-	-	-	-
72ad6dce-d4b5-4313-b276-2690aee781e8	member	2	-	-	-	-	-	k99_1358_64	-	-	-	-	-	-	-	-	-	-	Bacteria	Bacteroidetes	Bacteroidia	Bacteroidales	Bacteroidaceae	Bacteroides	unclassified	-	-	-	-	-	-	-	-	-	-	-	-	-	-	-	-	-	-	-	-	-	-	-	-
72ad6dce-d4b5-4313-b276-2690aee781e8	member	2	-	-	-	-	-	k99_1358_65	cellular processes and signaling	Signal transduction mechanisms	05BZU	Histidine kinase	226186.BT_2619	CL0025	His_Kinase_A	His Kinase A (phospho-acceptor) domain	His Kinase A (phospho-acceptor) domain	PF00512	Bacteria	Bacteroidetes	Bacteroidia	Bacteroidales	Bacteroidaceae	Bacteroides	Bacteroides thetaiotaomicron	-	-	-	-	-	-	-	-	-	-	-	-	-	-	-	-	-	-	-	-	-	-	-	-
72ad6dce-d4b5-4313-b276-2690aee781e8	member	2	-	-	-	-	-	k99_1358_65	-	-	-	-	-	-	-	-	-	-	Bacteria	Bacteroidetes	Bacteroidia	Bacteroidales	Bacteroidaceae	Bacteroides	unclassified	-	-	-	-	-	-	-	-	-	-	-	-	-	-	-	-	-	-	-	-	-	-	-	-
72ad6dce-d4b5-4313-b276-2690aee781e8	member	2	-	-	-	-	-	k99_1358_72	metabolism	Inorganic ion transport and metabolism	05C27	TonB-dependent Receptor Plug	742766.HMPREF9455_03363	unclassified	unclassified	unclassified	TonB-dependent Receptor Plug Domain	PF07715	Bacteria	Bacteroidetes	Bacteroidia	Bacteroidales	Bacteroidaceae	Bacteroides	Bacteroides thetaiotaomicron	-	-	-	-	-	-	-	-	-	-	-	-	-	-	-	-	-	-	-	-	-	-	-	-
72ad6dce-d4b5-4313-b276-2690aee781e8	member	2	-	-	-	-	-	k99_1358_78	metabolism	Carbohydrate transport and metabolism	COG4833	hydrolase (Family 76	226186.BT_2631	CL0059	6_Hairpin	Six-hairpin glycosidase superfamily	N-acylglucosamine 2-epimerase (GlcNAc 2-epimerase)	PF07221	Bacteria	Bacteroidetes	Bacteroidia	Bacteroidales	Bacteroidaceae	Bacteroides	Bacteroides finegoldii CAG:203	-	-	-	-	-	-	-	-	-	-	-	-	-	-	-	-	-	-	-	-	-	-	-	-
72ad6dce-d4b5-4313-b276-2690aee781e8	member	2	-	-	-	-	-	k99_1358_78	-	-	-	-	-	-	-	-	-	-	Bacteria	Bacteroidetes	Bacteroidia	Bacteroidales	Bacteroidaceae	Bacteroides	Bacteroides fragilis	-	-	-	-	-	-	-	-	-	-	-	-	-	-	-	-	-	-	-	-	-	-	-	-
72ad6dce-d4b5-4313-b276-2690aee781e8	member	2	-	-	-	-	-	k99_1358_78	-	-	-	-	-	-	-	-	-	-	Bacteria	Bacteroidetes	Bacteroidia	Bacteroidales	Bacteroidaceae	Bacteroides	Bacteroides ovatus	-	-	-	-	-	-	-	-	-	-	-	-	-	-	-	-	-	-	-	-	-	-	-	-
72ad6dce-d4b5-4313-b276-2690aee781e8	member	2	-	-	-	-	-	k99_1358_78	-	-	-	-	-	-	-	-	-	-	Bacteria	Bacteroidetes	Bacteroidia	Bacteroidales	Bacteroidaceae	Bacteroides	Bacteroides sp. HMSC073E02	-	-	-	-	-	-	-	-	-	-	-	-	-	-	-	-	-	-	-	-	-	-	-	-
72ad6dce-d4b5-4313-b276-2690aee781e8	member	2	-	-	-	-	-	k99_1358_78	-	-	-	-	-	-	-	-	-	-	Bacteria	Bacteroidetes	Bacteroidia	Bacteroidales	Bacteroidaceae	Bacteroides	Bacteroides thetaiotaomicron	-	-	-	-	-	-	-	-	-	-	-	-	-	-	-	-	-	-	-	-	-	-	-	-
72ad6dce-d4b5-4313-b276-2690aee781e8	member	2	-	-	-	-	-	k99_1358_78	-	-	-	-	-	-	-	-	-	-	Bacteria	Bacteroidetes	Bacteroidia	Bacteroidales	Bacteroidaceae	Bacteroides	Bacteroides xylanisolvens	-	-	-	-	-	-	-	-	-	-	-	-	-	-	-	-	-	-	-	-	-	-	-	-
72ad6dce-d4b5-4313-b276-2690aee781e8	member	2	-	-	-	-	-	k99_1358_78	-	-	-	-	-	-	-	-	-	-	Bacteria	Bacteroidetes	Bacteroidia	Bacteroidales	Bacteroidaceae	Bacteroides	unclassified	-	-	-	-	-	-	-	-	-	-	-	-	-	-	-	-	-	-	-	-	-	-	-	-
72ad6dce-d4b5-4313-b276-2690aee781e8	member	2	-	-	-	-	-	k99_1358_88	information storage and processing	Replication, recombination and repair	COG0550	Releases the supercoiling and torsional tension of DNA, which is introduced during the DNA replication and transcription, by transiently cleaving and rejoining one strand of the DNA duplex. Introduces a single-strand break via transesterification at a target site in duplex DNA. The scissile phosphodiester is attacked by the catalytic tyrosine of the enzyme, resulting in the formation of a DNA-(5'…	226186.BT_2644	CL0413	Toprim-like	Toprim domain	Toprim domain	PF01751	Bacteria	Bacteroidetes	Bacteroidia	Bacteroidales	Bacteroidaceae	Bacteroides	Bacteroides thetaiotaomicron	-	-	-	-	-	-	-	-	-	-	-	-	-	-	-	-	-	-	-	-	-	-	-	-
72ad6dce-d4b5-4313-b276-2690aee781e8	member	2	-	-	-	-	-	k99_1358_88	-	-	-	-	-	-	-	-	-	-	Bacteria	Bacteroidetes	Bacteroidia	Bacteroidales	Bacteroidaceae	Bacteroides	unclassified	-	-	-	-	-	-	-	-	-	-	-	-	-	-	-	-	-	-	-	-	-	-	-	-
72ad6dce-d4b5-4313-b276-2690aee781e8	member	2	-	-	-	-	-	k99_1364_4	information storage and processing	Transcription	0XUEY	Transcriptional regulator, luxr family	155864.Z4176	CL0123	HTH	Helix-turn-helix clan	Sigma-70, region 4	PF08281	Bacteria	Proteobacteria	Gammaproteobacteria	Enterobacterales	Enterobacteriaceae	Escherichia	Escherichia coli	-	-	-	-	-	-	-	-	-	-	-	-	-	-	-	-	-	-	-	-	-	-	-	-
72ad6dce-d4b5-4313-b276-2690aee781e8	member	2	-	-	-	-	-	k99_1364_4	-	-	-	-	-	-	-	-	-	-	Bacteria	Proteobacteria	Gammaproteobacteria	Enterobacterales	Enterobacteriaceae	Escherichia	unclassified	-	-	-	-	-	-	-	-	-	-	-	-	-	-	-	-	-	-	-	-	-	-	-	-
72ad6dce-d4b5-4313-b276-2690aee781e8	member	2	-	-	-	-	-	k99_1364_4	-	-	-	-	-	-	-	-	-	-	Bacteria	Proteobacteria	Gammaproteobacteria	Enterobacterales	Enterobacteriaceae	Shigella	Shigella boydii	-	-	-	-	-	-	-	-	-	-	-	-	-	-	-	-	-	-	-	-	-	-	-	-
72ad6dce-d4b5-4313-b276-2690aee781e8	member	2	-	-	-	-	-	k99_1364_4	-	-	-	-	-	-	-	-	-	-	Bacteria	Proteobacteria	Gammaproteobacteria	Enterobacterales	Enterobacteriaceae	Shigella	Shigella sonnei	-	-	-	-	-	-	-	-	-	-	-	-	-	-	-	-	-	-	-	-	-	-	-	-
72ad6dce-d4b5-4313-b276-2690aee781e8	member	2	-	-	-	-	-	k99_1369_3	cellular processes and signaling	Cell wall/membrane/envelope biogenesis	05CNE	Part of the outer membrane protein assembly complex, which is involved in assembly and insertion of beta-barrel proteins into the outer membrane (By similarity)	500640.CIT292_06001	CL0186	Beta_propeller	Beta propeller clan	PQQ-like domain	PF13570	Bacteria	Proteobacteria	Gammaproteobacteria	Enterobacterales	Enterobacteriaceae	Escherichia	Escherichia coli	-	-	-	-	-	-	-	-	-	-	-	-	-	-	-	-	-	-	-	-	-	-	-	-
72ad6dce-d4b5-4313-b276-2690aee781e8	member	2	-	-	-	-	-	k99_137_4	metabolism	Energy production and conversion	COG1143	NDH-1 shuttles electrons from NADH, via FMN and iron- sulfur (Fe-S) centers, to quinones in the respiratory chain. The immediate electron acceptor for the enzyme in this species is believed to be ubiquinone. Couples the redox reaction to proton translocation (for every two electrons transferred, four hydrogen ions are translocated across the cytoplasmic membrane), and thus conserves the redox ene…	316407.85675541	CL0344	4Fe-4S	4Fe-4S ferredoxins	4Fe-4S binding domain	PF12797	Bacteria	Proteobacteria	Betaproteobacteria	Burkholderiales	Alcaligenaceae	Achromobacter	Achromobacter sp. ATCC35328	-	-	-	-	-	-	-	-	-	-	-	-	-	-	-	-	-	-	-	-	-	-	-	-
72ad6dce-d4b5-4313-b276-2690aee781e8	member	2	-	-	-	-	-	k99_137_4	-	-	-	-	-	-	-	-	-	-	Bacteria	Proteobacteria	Gammaproteobacteria	Enterobacterales	Enterobacteriaceae	Escherichia	Escherichia coli	-	-	-	-	-	-	-	-	-	-	-	-	-	-	-	-	-	-	-	-	-	-	-	-
72ad6dce-d4b5-4313-b276-2690aee781e8	member	2	-	-	-	-	-	k99_137_4	-	-	-	-	-	-	-	-	-	-	Bacteria	Proteobacteria	Gammaproteobacteria	Enterobacterales	Enterobacteriaceae	Escherichia	Escherichia sp. 4_1_40B	-	-	-	-	-	-	-	-	-	-	-	-	-	-	-	-	-	-	-	-	-	-	-	-
72ad6dce-d4b5-4313-b276-2690aee781e8	member	2	-	-	-	-	-	k99_137_4	-	-	-	-	-	-	-	-	-	-	Bacteria	Proteobacteria	Gammaproteobacteria	Enterobacterales	Enterobacteriaceae	Shigella	Shigella boydii	-	-	-	-	-	-	-	-	-	-	-	-	-	-	-	-	-	-	-	-	-	-	-	-
72ad6dce-d4b5-4313-b276-2690aee781e8	member	2	-	-	-	-	-	k99_137_4	-	-	-	-	-	-	-	-	-	-	Bacteria	Proteobacteria	Gammaproteobacteria	Enterobacterales	Enterobacteriaceae	Shigella	Shigella sonnei	-	-	-	-	-	-	-	-	-	-	-	-	-	-	-	-	-	-	-	-	-	-	-	-
72ad6dce-d4b5-4313-b276-2690aee781e8	member	2	-	-	-	-	-	k99_137_4	-	-	-	-	-	-	-	-	-	-	Bacteria	Proteobacteria	unclassified	unclassified	unclassified	unclassified	unclassified	-	-	-	-	-	-	-	-	-	-	-	-	-	-	-	-	-	-	-	-	-	-	-	-
72ad6dce-d4b5-4313-b276-2690aee781e8	member	2	-	-	-	-	-	k99_1386_1	metabolism	Carbohydrate transport and metabolism	16Q0B	Phosphorylase is an important allosteric enzyme in carbohydrate metabolism. Enzymes from different sources differ in their regulatory mechanisms and in their natural substrates. However, all known phosphorylases share catalytic and structural properties (By similarity)	198214.SF3440	CL0113	GT-B	Glycosyl transferase clan GT-B	Carbohydrate phosphorylase	PF00343	Bacteria	Proteobacteria	Betaproteobacteria	Burkholderiales	Alcaligenaceae	Achromobacter	Achromobacter sp. ATCC35328	-	-	-	-	-	-	-	-	-	-	-	-	-	-	-	-	-	-	-	-	-	-	-	-
72ad6dce-d4b5-4313-b276-2690aee781e8	member	2	-	-	-	-	-	k99_1386_1	-	-	-	-	-	-	-	-	-	-	Bacteria	Proteobacteria	Gammaproteobacteria	Enterobacterales	Enterobacteriaceae	Escherichia	Escherichia coli	-	-	-	-	-	-	-	-	-	-	-	-	-	-	-	-	-	-	-	-	-	-	-	-
72ad6dce-d4b5-4313-b276-2690aee781e8	member	2	-	-	-	-	-	k99_1386_1	-	-	-	-	-	-	-	-	-	-	Bacteria	Proteobacteria	Gammaproteobacteria	Enterobacterales	Enterobacteriaceae	Escherichia	Escherichia sp. 1_1_43	-	-	-	-	-	-	-	-	-	-	-	-	-	-	-	-	-	-	-	-	-	-	-	-
72ad6dce-d4b5-4313-b276-2690aee781e8	member	2	-	-	-	-	-	k99_1386_1	-	-	-	-	-	-	-	-	-	-	Bacteria	Proteobacteria	Gammaproteobacteria	Enterobacterales	Enterobacteriaceae	Escherichia	Escherichia sp. 4_1_40B	-	-	-	-	-	-	-	-	-	-	-	-	-	-	-	-	-	-	-	-	-	-	-	-
72ad6dce-d4b5-4313-b276-2690aee781e8	member	2	-	-	-	-	-	k99_1386_1	-	-	-	-	-	-	-	-	-	-	Bacteria	Proteobacteria	Gammaproteobacteria	Enterobacterales	Enterobacteriaceae	Escherichia	Escherichia sp. KCJ4928	-	-	-	-	-	-	-	-	-	-	-	-	-	-	-	-	-	-	-	-	-	-	-	-
72ad6dce-d4b5-4313-b276-2690aee781e8	member	2	-	-	-	-	-	k99_1386_1	-	-	-	-	-	-	-	-	-	-	Bacteria	Proteobacteria	Gammaproteobacteria	Enterobacterales	Enterobacteriaceae	Klebsiella	Klebsiella pneumoniae	-	-	-	-	-	-	-	-	-	-	-	-	-	-	-	-	-	-	-	-	-	-	-	-
72ad6dce-d4b5-4313-b276-2690aee781e8	member	2	-	-	-	-	-	k99_1386_1	-	-	-	-	-	-	-	-	-	-	Bacteria	Proteobacteria	Gammaproteobacteria	Enterobacterales	Enterobacteriaceae	Shigella	Shigella boydii	-	-	-	-	-	-	-	-	-	-	-	-	-	-	-	-	-	-	-	-	-	-	-	-
72ad6dce-d4b5-4313-b276-2690aee781e8	member	2	-	-	-	-	-	k99_1386_1	-	-	-	-	-	-	-	-	-	-	Bacteria	Proteobacteria	Gammaproteobacteria	Enterobacterales	Enterobacteriaceae	Shigella	Shigella dysenteriae	-	-	-	-	-	-	-	-	-	-	-	-	-	-	-	-	-	-	-	-	-	-	-	-
72ad6dce-d4b5-4313-b276-2690aee781e8	member	2	-	-	-	-	-	k99_1386_1	-	-	-	-	-	-	-	-	-	-	Bacteria	Proteobacteria	Gammaproteobacteria	Enterobacterales	Enterobacteriaceae	Shigella	Shigella flexneri	-	-	-	-	-	-	-	-	-	-	-	-	-	-	-	-	-	-	-	-	-	-	-	-
72ad6dce-d4b5-4313-b276-2690aee781e8	member	2	-	-	-	-	-	k99_1386_1	-	-	-	-	-	-	-	-	-	-	Bacteria	Proteobacteria	Gammaproteobacteria	Enterobacterales	Enterobacteriaceae	Shigella	Shigella sonnei	-	-	-	-	-	-	-	-	-	-	-	-	-	-	-	-	-	-	-	-	-	-	-	-
72ad6dce-d4b5-4313-b276-2690aee781e8	member	2	-	-	-	-	-	k99_1386_1	-	-	-	-	-	-	-	-	-	-	Bacteria	Proteobacteria	Gammaproteobacteria	Enterobacterales	Enterobacteriaceae	unclassified	unclassified	-	-	-	-	-	-	-	-	-	-	-	-	-	-	-	-	-	-	-	-	-	-	-	-
72ad6dce-d4b5-4313-b276-2690aee781e8	member	2	-	-	-	-	-	k99_1386_1	-	-	-	-	-	-	-	-	-	-	Bacteria	Proteobacteria	unclassified	unclassified	unclassified	unclassified	unclassified	-	-	-	-	-	-	-	-	-	-	-	-	-	-	-	-	-	-	-	-	-	-	-	-
72ad6dce-d4b5-4313-b276-2690aee781e8	member	2	-	-	-	-	-	k99_1397_14	metabolism	Amino acid transport and metabolism	0NE4K	Membrane	658655.HMPREF0988_02649	CL0184	DMT	Drug/Metabolite transporter superfamily	EamA-like transporter family	PF00892	Bacteria	Firmicutes	Clostridia	Clostridiales	Lachnospiraceae	Blautia	Blautia coccoides	-	-	-	-	-	-	-	-	-	-	-	-	-	-	-	-	-	-	-	-	-	-	-	-
72ad6dce-d4b5-4313-b276-2690aee781e8	member	2	-	-	-	-	-	k99_1397_14	-	-	-	-	-	-	-	-	-	-	Bacteria	Firmicutes	Clostridia	Clostridiales	Lachnospiraceae	Blautia	unclassified	-	-	-	-	-	-	-	-	-	-	-	-	-	-	-	-	-	-	-	-	-	-	-	-
72ad6dce-d4b5-4313-b276-2690aee781e8	member	2	-	-	-	-	-	k99_1397_21	information storage and processing	Transcription	0NI2I	Negatively regulates transcription of bacterial ribonucleotide reductase nrd genes and operons by binding to NrdR- boxes (By similarity)	537007.BLAHAN_07137	unclassified	unclassified	unclassified	ATP cone domain	PF03477	Bacteria	Firmicutes	Clostridia	Clostridiales	Lachnospiraceae	Blautia	Blautia coccoides	-	-	-	-	-	-	-	-	-	-	-	-	-	-	-	-	-	-	-	-	-	-	-	-
72ad6dce-d4b5-4313-b276-2690aee781e8	member	2	-	-	-	-	-	k99_1397_21	-	-	-	-	-	-	-	-	-	-	Bacteria	Firmicutes	Clostridia	Clostridiales	Lachnospiraceae	Blautia	Blautia producta	-	-	-	-	-	-	-	-	-	-	-	-	-	-	-	-	-	-	-	-	-	-	-	-
72ad6dce-d4b5-4313-b276-2690aee781e8	member	2	-	-	-	-	-	k99_1397_21	-	-	-	-	-	-	-	-	-	-	Bacteria	Firmicutes	Clostridia	Clostridiales	Lachnospiraceae	Blautia	unclassified	-	-	-	-	-	-	-	-	-	-	-	-	-	-	-	-	-	-	-	-	-	-	-	-
72ad6dce-d4b5-4313-b276-2690aee781e8	member	2	-	-	-	-	-	k99_1397_9	metabolism	Amino acid transport and metabolism	0F7DC	phospho-2-dehydro-3-deoxyheptonate aldolase	537007.BLAHAN_04978	CL0036	TIM_barrel	Common phosphate binding-site TIM barrel superfamily	NeuB family	PF03102	Bacteria	Firmicutes	Clostridia	Clostridiales	Lachnospiraceae	Blautia	Blautia coccoides	-	-	-	-	-	-	-	-	-	-	-	-	-	-	-	-	-	-	-	-	-	-	-	-
72ad6dce-d4b5-4313-b276-2690aee781e8	member	2	-	-	-	-	-	k99_1397_9	-	-	-	-	-	-	-	-	-	-	Bacteria	Firmicutes	Clostridia	Clostridiales	Lachnospiraceae	Blautia	Blautia producta	-	-	-	-	-	-	-	-	-	-	-	-	-	-	-	-	-	-	-	-	-	-	-	-
72ad6dce-d4b5-4313-b276-2690aee781e8	member	2	-	-	-	-	-	k99_1397_9	-	-	-	-	-	-	-	-	-	-	Bacteria	Firmicutes	Clostridia	Clostridiales	Lachnospiraceae	Blautia	unclassified	-	-	-	-	-	-	-	-	-	-	-	-	-	-	-	-	-	-	-	-	-	-	-	-
72ad6dce-d4b5-4313-b276-2690aee781e8	member	2	-	-	-	-	-	k99_1402_2	metabolism	Carbohydrate transport and metabolism	08UHU	Aldolase	469008.ECD_01821	CL0036	TIM_barrel	Common phosphate binding-site TIM barrel superfamily	KDPG and KHG aldolase	PF01081	Bacteria	Firmicutes	Bacilli	Lactobacillales	Streptococcaceae	Streptococcus	Streptococcus pneumoniae	-	-	-	-	-	-	-	-	-	-	-	-	-	-	-	-	-	-	-	-	-	-	-	-
72ad6dce-d4b5-4313-b276-2690aee781e8	member	2	-	-	-	-	-	k99_1402_2	-	-	-	-	-	-	-	-	-	-	Bacteria	Proteobacteria	Betaproteobacteria	Burkholderiales	Alcaligenaceae	Achromobacter	Achromobacter sp. ATCC35328	-	-	-	-	-	-	-	-	-	-	-	-	-	-	-	-	-	-	-	-	-	-	-	-
72ad6dce-d4b5-4313-b276-2690aee781e8	member	2	-	-	-	-	-	k99_1402_2	-	-	-	-	-	-	-	-	-	-	Bacteria	Proteobacteria	Gammaproteobacteria	Enterobacterales	Enterobacteriaceae	Enterobacter	Enterobacter sp. EC-NT1	-	-	-	-	-	-	-	-	-	-	-	-	-	-	-	-	-	-	-	-	-	-	-	-
72ad6dce-d4b5-4313-b276-2690aee781e8	member	2	-	-	-	-	-	k99_1402_2	-	-	-	-	-	-	-	-	-	-	Bacteria	Proteobacteria	Gammaproteobacteria	Enterobacterales	Enterobacteriaceae	Escherichia	Escherichia albertii	-	-	-	-	-	-	-	-	-	-	-	-	-	-	-	-	-	-	-	-	-	-	-	-
72ad6dce-d4b5-4313-b276-2690aee781e8	member	2	-	-	-	-	-	k99_1402_2	-	-	-	-	-	-	-	-	-	-	Bacteria	Proteobacteria	Gammaproteobacteria	Enterobacterales	Enterobacteriaceae	Escherichia	Escherichia coli	-	-	-	-	-	-	-	-	-	-	-	-	-	-	-	-	-	-	-	-	-	-	-	-
72ad6dce-d4b5-4313-b276-2690aee781e8	member	2	-	-	-	-	-	k99_1402_2	-	-	-	-	-	-	-	-	-	-	Bacteria	Proteobacteria	Gammaproteobacteria	Enterobacterales	Enterobacteriaceae	Escherichia	Escherichia fergusonii	-	-	-	-	-	-	-	-	-	-	-	-	-	-	-	-	-	-	-	-	-	-	-	-
72ad6dce-d4b5-4313-b276-2690aee781e8	member	2	-	-	-	-	-	k99_1402_2	-	-	-	-	-	-	-	-	-	-	Bacteria	Proteobacteria	Gammaproteobacteria	Enterobacterales	Enterobacteriaceae	Escherichia	Escherichia sp. 4_1_40B	-	-	-	-	-	-	-	-	-	-	-	-	-	-	-	-	-	-	-	-	-	-	-	-
72ad6dce-d4b5-4313-b276-2690aee781e8	member	2	-	-	-	-	-	k99_1402_2	-	-	-	-	-	-	-	-	-	-	Bacteria	Proteobacteria	Gammaproteobacteria	Enterobacterales	Enterobacteriaceae	Escherichia	Escherichia sp. KCJ4943	-	-	-	-	-	-	-	-	-	-	-	-	-	-	-	-	-	-	-	-	-	-	-	-
72ad6dce-d4b5-4313-b276-2690aee781e8	member	2	-	-	-	-	-	k99_1402_2	-	-	-	-	-	-	-	-	-	-	Bacteria	Proteobacteria	Gammaproteobacteria	Enterobacterales	Enterobacteriaceae	Escherichia	Escherichia sp. KTE172	-	-	-	-	-	-	-	-	-	-	-	-	-	-	-	-	-	-	-	-	-	-	-	-
72ad6dce-d4b5-4313-b276-2690aee781e8	member	2	-	-	-	-	-	k99_1402_2	-	-	-	-	-	-	-	-	-	-	Bacteria	Proteobacteria	Gammaproteobacteria	Enterobacterales	Enterobacteriaceae	Escherichia	Escherichia sp. KTE31	-	-	-	-	-	-	-	-	-	-	-	-	-	-	-	-	-	-	-	-	-	-	-	-
72ad6dce-d4b5-4313-b276-2690aee781e8	member	2	-	-	-	-	-	k99_1402_2	-	-	-	-	-	-	-	-	-	-	Bacteria	Proteobacteria	Gammaproteobacteria	Enterobacterales	Enterobacteriaceae	Escherichia	Escherichia sp. MOD1-EC6475	-	-	-	-	-	-	-	-	-	-	-	-	-	-	-	-	-	-	-	-	-	-	-	-
72ad6dce-d4b5-4313-b276-2690aee781e8	member	2	-	-	-	-	-	k99_1402_2	-	-	-	-	-	-	-	-	-	-	Bacteria	Proteobacteria	Gammaproteobacteria	Enterobacterales	Enterobacteriaceae	Escherichia	Escherichia sp. MR	-	-	-	-	-	-	-	-	-	-	-	-	-	-	-	-	-	-	-	-	-	-	-	-
72ad6dce-d4b5-4313-b276-2690aee781e8	member	2	-	-	-	-	-	k99_1402_2	-	-	-	-	-	-	-	-	-	-	Bacteria	Proteobacteria	Gammaproteobacteria	Enterobacterales	Enterobacteriaceae	Escherichia	Escherichia sp. R8	-	-	-	-	-	-	-	-	-	-	-	-	-	-	-	-	-	-	-	-	-	-	-	-
72ad6dce-d4b5-4313-b276-2690aee781e8	member	2	-	-	-	-	-	k99_1402_2	-	-	-	-	-	-	-	-	-	-	Bacteria	Proteobacteria	Gammaproteobacteria	Enterobacterales	Enterobacteriaceae	Klebsiella	Klebsiella oxytoca	-	-	-	-	-	-	-	-	-	-	-	-	-	-	-	-	-	-	-	-	-	-	-	-
72ad6dce-d4b5-4313-b276-2690aee781e8	member	2	-	-	-	-	-	k99_1402_2	-	-	-	-	-	-	-	-	-	-	Bacteria	Proteobacteria	Gammaproteobacteria	Enterobacterales	Enterobacteriaceae	Klebsiella	Klebsiella pneumoniae	-	-	-	-	-	-	-	-	-	-	-	-	-	-	-	-	-	-	-	-	-	-	-	-
72ad6dce-d4b5-4313-b276-2690aee781e8	member	2	-	-	-	-	-	k99_1402_2	-	-	-	-	-	-	-	-	-	-	Bacteria	Proteobacteria	Gammaproteobacteria	Enterobacterales	Enterobacteriaceae	Shigella	Shigella boydii	-	-	-	-	-	-	-	-	-	-	-	-	-	-	-	-	-	-	-	-	-	-	-	-
72ad6dce-d4b5-4313-b276-2690aee781e8	member	2	-	-	-	-	-	k99_1402_2	-	-	-	-	-	-	-	-	-	-	Bacteria	Proteobacteria	Gammaproteobacteria	Enterobacterales	Enterobacteriaceae	Shigella	Shigella dysenteriae	-	-	-	-	-	-	-	-	-	-	-	-	-	-	-	-	-	-	-	-	-	-	-	-
72ad6dce-d4b5-4313-b276-2690aee781e8	member	2	-	-	-	-	-	k99_1402_2	-	-	-	-	-	-	-	-	-	-	Bacteria	Proteobacteria	Gammaproteobacteria	Enterobacterales	Enterobacteriaceae	Shigella	Shigella flexneri	-	-	-	-	-	-	-	-	-	-	-	-	-	-	-	-	-	-	-	-	-	-	-	-
72ad6dce-d4b5-4313-b276-2690aee781e8	member	2	-	-	-	-	-	k99_1402_2	-	-	-	-	-	-	-	-	-	-	Bacteria	Proteobacteria	Gammaproteobacteria	Enterobacterales	Enterobacteriaceae	Shigella	Shigella sonnei	-	-	-	-	-	-	-	-	-	-	-	-	-	-	-	-	-	-	-	-	-	-	-	-
72ad6dce-d4b5-4313-b276-2690aee781e8	member	2	-	-	-	-	-	k99_1402_2	-	-	-	-	-	-	-	-	-	-	Bacteria	Proteobacteria	Gammaproteobacteria	Enterobacterales	Enterobacteriaceae	Shigella	Shigella sp. FC1139	-	-	-	-	-	-	-	-	-	-	-	-	-	-	-	-	-	-	-	-	-	-	-	-
72ad6dce-d4b5-4313-b276-2690aee781e8	member	2	-	-	-	-	-	k99_1402_2	-	-	-	-	-	-	-	-	-	-	Bacteria	Proteobacteria	Gammaproteobacteria	Enterobacterales	Enterobacteriaceae	Shigella	Shigella sp. FC1172	-	-	-	-	-	-	-	-	-	-	-	-	-	-	-	-	-	-	-	-	-	-	-	-
72ad6dce-d4b5-4313-b276-2690aee781e8	member	2	-	-	-	-	-	k99_1402_2	-	-	-	-	-	-	-	-	-	-	Bacteria	Proteobacteria	Gammaproteobacteria	Enterobacterales	Enterobacteriaceae	Shigella	Shigella sp. FC1180	-	-	-	-	-	-	-	-	-	-	-	-	-	-	-	-	-	-	-	-	-	-	-	-
72ad6dce-d4b5-4313-b276-2690aee781e8	member	2	-	-	-	-	-	k99_1402_2	-	-	-	-	-	-	-	-	-	-	Bacteria	Proteobacteria	Gammaproteobacteria	Enterobacterales	Enterobacteriaceae	Shigella	Shigella sp. FC1567	-	-	-	-	-	-	-	-	-	-	-	-	-	-	-	-	-	-	-	-	-	-	-	-
72ad6dce-d4b5-4313-b276-2690aee781e8	member	2	-	-	-	-	-	k99_1402_2	-	-	-	-	-	-	-	-	-	-	Bacteria	Proteobacteria	Gammaproteobacteria	Enterobacterales	Enterobacteriaceae	Shigella	Shigella sp. FC1661	-	-	-	-	-	-	-	-	-	-	-	-	-	-	-	-	-	-	-	-	-	-	-	-
72ad6dce-d4b5-4313-b276-2690aee781e8	member	2	-	-	-	-	-	k99_1402_2	-	-	-	-	-	-	-	-	-	-	Bacteria	Proteobacteria	Gammaproteobacteria	Enterobacterales	Enterobacteriaceae	Shigella	Shigella sp. FC1764	-	-	-	-	-	-	-	-	-	-	-	-	-	-	-	-	-	-	-	-	-	-	-	-
72ad6dce-d4b5-4313-b276-2690aee781e8	member	2	-	-	-	-	-	k99_1402_2	-	-	-	-	-	-	-	-	-	-	Bacteria	Proteobacteria	Gammaproteobacteria	Enterobacterales	Enterobacteriaceae	Shigella	Shigella sp. FC1882	-	-	-	-	-	-	-	-	-	-	-	-	-	-	-	-	-	-	-	-	-	-	-	-
72ad6dce-d4b5-4313-b276-2690aee781e8	member	2	-	-	-	-	-	k99_1402_2	-	-	-	-	-	-	-	-	-	-	Bacteria	Proteobacteria	Gammaproteobacteria	Enterobacterales	Enterobacteriaceae	Shigella	Shigella sp. FC2045	-	-	-	-	-	-	-	-	-	-	-	-	-	-	-	-	-	-	-	-	-	-	-	-
72ad6dce-d4b5-4313-b276-2690aee781e8	member	2	-	-	-	-	-	k99_1402_2	-	-	-	-	-	-	-	-	-	-	Bacteria	Proteobacteria	Gammaproteobacteria	Enterobacterales	Enterobacteriaceae	Shigella	Shigella sp. FC2117	-	-	-	-	-	-	-	-	-	-	-	-	-	-	-	-	-	-	-	-	-	-	-	-
72ad6dce-d4b5-4313-b276-2690aee781e8	member	2	-	-	-	-	-	k99_1402_2	-	-	-	-	-	-	-	-	-	-	Bacteria	Proteobacteria	Gammaproteobacteria	Enterobacterales	Enterobacteriaceae	Shigella	Shigella sp. FC2125	-	-	-	-	-	-	-	-	-	-	-	-	-	-	-	-	-	-	-	-	-	-	-	-
72ad6dce-d4b5-4313-b276-2690aee781e8	member	2	-	-	-	-	-	k99_1402_2	-	-	-	-	-	-	-	-	-	-	Bacteria	Proteobacteria	Gammaproteobacteria	Enterobacterales	Enterobacteriaceae	Shigella	Shigella sp. FC2175	-	-	-	-	-	-	-	-	-	-	-	-	-	-	-	-	-	-	-	-	-	-	-	-
72ad6dce-d4b5-4313-b276-2690aee781e8	member	2	-	-	-	-	-	k99_1402_2	-	-	-	-	-	-	-	-	-	-	Bacteria	Proteobacteria	Gammaproteobacteria	Enterobacterales	Enterobacteriaceae	Shigella	Shigella sp. FC2383	-	-	-	-	-	-	-	-	-	-	-	-	-	-	-	-	-	-	-	-	-	-	-	-
72ad6dce-d4b5-4313-b276-2690aee781e8	member	2	-	-	-	-	-	k99_1402_2	-	-	-	-	-	-	-	-	-	-	Bacteria	Proteobacteria	Gammaproteobacteria	Enterobacterales	Enterobacteriaceae	Shigella	Shigella sp. FC2710	-	-	-	-	-	-	-	-	-	-	-	-	-	-	-	-	-	-	-	-	-	-	-	-
72ad6dce-d4b5-4313-b276-2690aee781e8	member	2	-	-	-	-	-	k99_1402_2	-	-	-	-	-	-	-	-	-	-	Bacteria	Proteobacteria	Gammaproteobacteria	Enterobacterales	Enterobacteriaceae	Shigella	Shigella sp. FC2833	-	-	-	-	-	-	-	-	-	-	-	-	-	-	-	-	-	-	-	-	-	-	-	-
72ad6dce-d4b5-4313-b276-2690aee781e8	member	2	-	-	-	-	-	k99_1402_2	-	-	-	-	-	-	-	-	-	-	Bacteria	Proteobacteria	Gammaproteobacteria	Enterobacterales	Enterobacteriaceae	Shigella	Shigella sp. FC2928	-	-	-	-	-	-	-	-	-	-	-	-	-	-	-	-	-	-	-	-	-	-	-	-
72ad6dce-d4b5-4313-b276-2690aee781e8	member	2	-	-	-	-	-	k99_1402_2	-	-	-	-	-	-	-	-	-	-	Bacteria	Proteobacteria	Gammaproteobacteria	Enterobacterales	Enterobacteriaceae	Shigella	Shigella sp. FC569	-	-	-	-	-	-	-	-	-	-	-	-	-	-	-	-	-	-	-	-	-	-	-	-
72ad6dce-d4b5-4313-b276-2690aee781e8	member	2	-	-	-	-	-	k99_1402_2	-	-	-	-	-	-	-	-	-	-	Bacteria	Proteobacteria	Gammaproteobacteria	Enterobacterales	Enterobacteriaceae	Shigella	Shigella sp. PAMC 28760	-	-	-	-	-	-	-	-	-	-	-	-	-	-	-	-	-	-	-	-	-	-	-	-
72ad6dce-d4b5-4313-b276-2690aee781e8	member	2	-	-	-	-	-	k99_1402_2	-	-	-	-	-	-	-	-	-	-	Bacteria	Proteobacteria	Gammaproteobacteria	Enterobacterales	Enterobacteriaceae	Shigella	Shigella sp. SF-2015	-	-	-	-	-	-	-	-	-	-	-	-	-	-	-	-	-	-	-	-	-	-	-	-
72ad6dce-d4b5-4313-b276-2690aee781e8	member	2	-	-	-	-	-	k99_1402_2	-	-	-	-	-	-	-	-	-	-	Bacteria	Proteobacteria	unclassified	unclassified	unclassified	unclassified	unclassified	-	-	-	-	-	-	-	-	-	-	-	-	-	-	-	-	-	-	-	-	-	-	-	-
72ad6dce-d4b5-4313-b276-2690aee781e8	member	2	-	-	-	-	-	k99_1402_2	-	-	-	-	-	-	-	-	-	-	Eukaryota	Nematoda	Enoplea	Trichinellida	Trichuridae	Trichuris	Trichuris trichiura	-	-	-	-	-	-	-	-	-	-	-	-	-	-	-	-	-	-	-	-	-	-	-	-
72ad6dce-d4b5-4313-b276-2690aee781e8	member	2	-	-	-	-	-	k99_1407_2	cellular processes and signaling	Cell wall/membrane/envelope biogenesis	16PEJ	Phospho-2-dehydro-3-deoxyoctonate aldolase	316407.1651603	CL0036	TIM_barrel	Common phosphate binding-site TIM barrel superfamily	DAHP synthetase I family	PF00793	Bacteria	Firmicutes	Bacilli	Lactobacillales	Streptococcaceae	Streptococcus	Streptococcus pneumoniae	-	-	-	-	-	-	-	-	-	-	-	-	-	-	-	-	-	-	-	-	-	-	-	-
72ad6dce-d4b5-4313-b276-2690aee781e8	member	2	-	-	-	-	-	k99_1407_2	-	-	-	-	-	-	-	-	-	-	Bacteria	Proteobacteria	Betaproteobacteria	Burkholderiales	Alcaligenaceae	Achromobacter	Achromobacter sp. ATCC35328	-	-	-	-	-	-	-	-	-	-	-	-	-	-	-	-	-	-	-	-	-	-	-	-
72ad6dce-d4b5-4313-b276-2690aee781e8	member	2	-	-	-	-	-	k99_1407_2	-	-	-	-	-	-	-	-	-	-	Bacteria	Proteobacteria	Gammaproteobacteria	Enterobacterales	Enterobacteriaceae	Enterobacter	Enterobacter sp. EC-NT1	-	-	-	-	-	-	-	-	-	-	-	-	-	-	-	-	-	-	-	-	-	-	-	-
72ad6dce-d4b5-4313-b276-2690aee781e8	member	2	-	-	-	-	-	k99_1407_2	-	-	-	-	-	-	-	-	-	-	Bacteria	Proteobacteria	Gammaproteobacteria	Enterobacterales	Enterobacteriaceae	Escherichia	Escherichia coli	-	-	-	-	-	-	-	-	-	-	-	-	-	-	-	-	-	-	-	-	-	-	-	-
72ad6dce-d4b5-4313-b276-2690aee781e8	member	2	-	-	-	-	-	k99_1407_2	-	-	-	-	-	-	-	-	-	-	Bacteria	Proteobacteria	Gammaproteobacteria	Enterobacterales	Enterobacteriaceae	Escherichia	Escherichia fergusonii	-	-	-	-	-	-	-	-	-	-	-	-	-	-	-	-	-	-	-	-	-	-	-	-
72ad6dce-d4b5-4313-b276-2690aee781e8	member	2	-	-	-	-	-	k99_1407_2	-	-	-	-	-	-	-	-	-	-	Bacteria	Proteobacteria	Gammaproteobacteria	Enterobacterales	Enterobacteriaceae	Escherichia	Escherichia sp. 1_1_43	-	-	-	-	-	-	-	-	-	-	-	-	-	-	-	-	-	-	-	-	-	-	-	-
72ad6dce-d4b5-4313-b276-2690aee781e8	member	2	-	-	-	-	-	k99_1407_2	-	-	-	-	-	-	-	-	-	-	Bacteria	Proteobacteria	Gammaproteobacteria	Enterobacterales	Enterobacteriaceae	Escherichia	Escherichia sp. 4_1_40B	-	-	-	-	-	-	-	-	-	-	-	-	-	-	-	-	-	-	-	-	-	-	-	-
72ad6dce-d4b5-4313-b276-2690aee781e8	member	2	-	-	-	-	-	k99_1407_2	-	-	-	-	-	-	-	-	-	-	Bacteria	Proteobacteria	Gammaproteobacteria	Enterobacterales	Enterobacteriaceae	Escherichia	Escherichia sp. KCJ4928	-	-	-	-	-	-	-	-	-	-	-	-	-	-	-	-	-	-	-	-	-	-	-	-
72ad6dce-d4b5-4313-b276-2690aee781e8	member	2	-	-	-	-	-	k99_1407_2	-	-	-	-	-	-	-	-	-	-	Bacteria	Proteobacteria	Gammaproteobacteria	Enterobacterales	Enterobacteriaceae	Escherichia	Escherichia sp. KCJ4943	-	-	-	-	-	-	-	-	-	-	-	-	-	-	-	-	-	-	-	-	-	-	-	-
72ad6dce-d4b5-4313-b276-2690aee781e8	member	2	-	-	-	-	-	k99_1407_2	-	-	-	-	-	-	-	-	-	-	Bacteria	Proteobacteria	Gammaproteobacteria	Enterobacterales	Enterobacteriaceae	Escherichia	Escherichia sp. KTE172	-	-	-	-	-	-	-	-	-	-	-	-	-	-	-	-	-	-	-	-	-	-	-	-
72ad6dce-d4b5-4313-b276-2690aee781e8	member	2	-	-	-	-	-	k99_1407_2	-	-	-	-	-	-	-	-	-	-	Bacteria	Proteobacteria	Gammaproteobacteria	Enterobacterales	Enterobacteriaceae	Escherichia	Escherichia sp. MOD1-EC7003	-	-	-	-	-	-	-	-	-	-	-	-	-	-	-	-	-	-	-	-	-	-	-	-
72ad6dce-d4b5-4313-b276-2690aee781e8	member	2	-	-	-	-	-	k99_1407_2	-	-	-	-	-	-	-	-	-	-	Bacteria	Proteobacteria	Gammaproteobacteria	Enterobacterales	Enterobacteriaceae	Escherichia	Escherichia sp. R8	-	-	-	-	-	-	-	-	-	-	-	-	-	-	-	-	-	-	-	-	-	-	-	-
72ad6dce-d4b5-4313-b276-2690aee781e8	member	2	-	-	-	-	-	k99_1407_2	-	-	-	-	-	-	-	-	-	-	Bacteria	Proteobacteria	Gammaproteobacteria	Enterobacterales	Enterobacteriaceae	Klebsiella	Klebsiella oxytoca	-	-	-	-	-	-	-	-	-	-	-	-	-	-	-	-	-	-	-	-	-	-	-	-
72ad6dce-d4b5-4313-b276-2690aee781e8	member	2	-	-	-	-	-	k99_1407_2	-	-	-	-	-	-	-	-	-	-	Bacteria	Proteobacteria	Gammaproteobacteria	Enterobacterales	Enterobacteriaceae	Klebsiella	Klebsiella pneumoniae	-	-	-	-	-	-	-	-	-	-	-	-	-	-	-	-	-	-	-	-	-	-	-	-
72ad6dce-d4b5-4313-b276-2690aee781e8	member	2	-	-	-	-	-	k99_1407_2	-	-	-	-	-	-	-	-	-	-	Bacteria	Proteobacteria	Gammaproteobacteria	Enterobacterales	Enterobacteriaceae	Shigella	Shigella boydii	-	-	-	-	-	-	-	-	-	-	-	-	-	-	-	-	-	-	-	-	-	-	-	-
72ad6dce-d4b5-4313-b276-2690aee781e8	member	2	-	-	-	-	-	k99_1407_2	-	-	-	-	-	-	-	-	-	-	Bacteria	Proteobacteria	Gammaproteobacteria	Enterobacterales	Enterobacteriaceae	Shigella	Shigella dysenteriae	-	-	-	-	-	-	-	-	-	-	-	-	-	-	-	-	-	-	-	-	-	-	-	-
72ad6dce-d4b5-4313-b276-2690aee781e8	member	2	-	-	-	-	-	k99_1407_2	-	-	-	-	-	-	-	-	-	-	Bacteria	Proteobacteria	Gammaproteobacteria	Enterobacterales	Enterobacteriaceae	Shigella	Shigella flexneri	-	-	-	-	-	-	-	-	-	-	-	-	-	-	-	-	-	-	-	-	-	-	-	-
72ad6dce-d4b5-4313-b276-2690aee781e8	member	2	-	-	-	-	-	k99_1407_2	-	-	-	-	-	-	-	-	-	-	Bacteria	Proteobacteria	Gammaproteobacteria	Enterobacterales	Enterobacteriaceae	Shigella	Shigella sonnei	-	-	-	-	-	-	-	-	-	-	-	-	-	-	-	-	-	-	-	-	-	-	-	-
72ad6dce-d4b5-4313-b276-2690aee781e8	member	2	-	-	-	-	-	k99_1407_2	-	-	-	-	-	-	-	-	-	-	Bacteria	Proteobacteria	Gammaproteobacteria	Enterobacterales	Enterobacteriaceae	Shigella	Shigella sp. FC1056	-	-	-	-	-	-	-	-	-	-	-	-	-	-	-	-	-	-	-	-	-	-	-	-
72ad6dce-d4b5-4313-b276-2690aee781e8	member	2	-	-	-	-	-	k99_1407_2	-	-	-	-	-	-	-	-	-	-	Bacteria	Proteobacteria	Gammaproteobacteria	Enterobacterales	Enterobacteriaceae	Shigella	Shigella sp. FC1139	-	-	-	-	-	-	-	-	-	-	-	-	-	-	-	-	-	-	-	-	-	-	-	-
72ad6dce-d4b5-4313-b276-2690aee781e8	member	2	-	-	-	-	-	k99_1407_2	-	-	-	-	-	-	-	-	-	-	Bacteria	Proteobacteria	Gammaproteobacteria	Enterobacterales	Enterobacteriaceae	Shigella	Shigella sp. FC1172	-	-	-	-	-	-	-	-	-	-	-	-	-	-	-	-	-	-	-	-	-	-	-	-
72ad6dce-d4b5-4313-b276-2690aee781e8	member	2	-	-	-	-	-	k99_1407_2	-	-	-	-	-	-	-	-	-	-	Bacteria	Proteobacteria	Gammaproteobacteria	Enterobacterales	Enterobacteriaceae	Shigella	Shigella sp. FC1180	-	-	-	-	-	-	-	-	-	-	-	-	-	-	-	-	-	-	-	-	-	-	-	-
72ad6dce-d4b5-4313-b276-2690aee781e8	member	2	-	-	-	-	-	k99_1407_2	-	-	-	-	-	-	-	-	-	-	Bacteria	Proteobacteria	Gammaproteobacteria	Enterobacterales	Enterobacteriaceae	Shigella	Shigella sp. FC1544	-	-	-	-	-	-	-	-	-	-	-	-	-	-	-	-	-	-	-	-	-	-	-	-
72ad6dce-d4b5-4313-b276-2690aee781e8	member	2	-	-	-	-	-	k99_1407_2	-	-	-	-	-	-	-	-	-	-	Bacteria	Proteobacteria	Gammaproteobacteria	Enterobacterales	Enterobacteriaceae	Shigella	Shigella sp. FC1567	-	-	-	-	-	-	-	-	-	-	-	-	-	-	-	-	-	-	-	-	-	-	-	-
72ad6dce-d4b5-4313-b276-2690aee781e8	member	2	-	-	-	-	-	k99_1407_2	-	-	-	-	-	-	-	-	-	-	Bacteria	Proteobacteria	Gammaproteobacteria	Enterobacterales	Enterobacteriaceae	Shigella	Shigella sp. FC1661	-	-	-	-	-	-	-	-	-	-	-	-	-	-	-	-	-	-	-	-	-	-	-	-
72ad6dce-d4b5-4313-b276-2690aee781e8	member	2	-	-	-	-	-	k99_1407_2	-	-	-	-	-	-	-	-	-	-	Bacteria	Proteobacteria	Gammaproteobacteria	Enterobacterales	Enterobacteriaceae	Shigella	Shigella sp. FC1708	-	-	-	-	-	-	-	-	-	-	-	-	-	-	-	-	-	-	-	-	-	-	-	-
72ad6dce-d4b5-4313-b276-2690aee781e8	member	2	-	-	-	-	-	k99_1407_2	-	-	-	-	-	-	-	-	-	-	Bacteria	Proteobacteria	Gammaproteobacteria	Enterobacterales	Enterobacteriaceae	Shigella	Shigella sp. FC1737	-	-	-	-	-	-	-	-	-	-	-	-	-	-	-	-	-	-	-	-	-	-	-	-
72ad6dce-d4b5-4313-b276-2690aee781e8	member	2	-	-	-	-	-	k99_1407_2	-	-	-	-	-	-	-	-	-	-	Bacteria	Proteobacteria	Gammaproteobacteria	Enterobacterales	Enterobacteriaceae	Shigella	Shigella sp. FC1764	-	-	-	-	-	-	-	-	-	-	-	-	-	-	-	-	-	-	-	-	-	-	-	-
72ad6dce-d4b5-4313-b276-2690aee781e8	member	2	-	-	-	-	-	k99_1407_2	-	-	-	-	-	-	-	-	-	-	Bacteria	Proteobacteria	Gammaproteobacteria	Enterobacterales	Enterobacteriaceae	Shigella	Shigella sp. FC1882	-	-	-	-	-	-	-	-	-	-	-	-	-	-	-	-	-	-	-	-	-	-	-	-
72ad6dce-d4b5-4313-b276-2690aee781e8	member	2	-	-	-	-	-	k99_1407_2	-	-	-	-	-	-	-	-	-	-	Bacteria	Proteobacteria	Gammaproteobacteria	Enterobacterales	Enterobacteriaceae	Shigella	Shigella sp. FC2117	-	-	-	-	-	-	-	-	-	-	-	-	-	-	-	-	-	-	-	-	-	-	-	-
72ad6dce-d4b5-4313-b276-2690aee781e8	member	2	-	-	-	-	-	k99_1407_2	-	-	-	-	-	-	-	-	-	-	Bacteria	Proteobacteria	Gammaproteobacteria	Enterobacterales	Enterobacteriaceae	Shigella	Shigella sp. FC2125	-	-	-	-	-	-	-	-	-	-	-	-	-	-	-	-	-	-	-	-	-	-	-	-
72ad6dce-d4b5-4313-b276-2690aee781e8	member	2	-	-	-	-	-	k99_1407_2	-	-	-	-	-	-	-	-	-	-	Bacteria	Proteobacteria	Gammaproteobacteria	Enterobacterales	Enterobacteriaceae	Shigella	Shigella sp. FC2175	-	-	-	-	-	-	-	-	-	-	-	-	-	-	-	-	-	-	-	-	-	-	-	-
72ad6dce-d4b5-4313-b276-2690aee781e8	member	2	-	-	-	-	-	k99_1407_2	-	-	-	-	-	-	-	-	-	-	Bacteria	Proteobacteria	Gammaproteobacteria	Enterobacterales	Enterobacteriaceae	Shigella	Shigella sp. FC2383	-	-	-	-	-	-	-	-	-	-	-	-	-	-	-	-	-	-	-	-	-	-	-	-
72ad6dce-d4b5-4313-b276-2690aee781e8	member	2	-	-	-	-	-	k99_1407_2	-	-	-	-	-	-	-	-	-	-	Bacteria	Proteobacteria	Gammaproteobacteria	Enterobacterales	Enterobacteriaceae	Shigella	Shigella sp. FC2531	-	-	-	-	-	-	-	-	-	-	-	-	-	-	-	-	-	-	-	-	-	-	-	-
72ad6dce-d4b5-4313-b276-2690aee781e8	member	2	-	-	-	-	-	k99_1407_2	-	-	-	-	-	-	-	-	-	-	Bacteria	Proteobacteria	Gammaproteobacteria	Enterobacterales	Enterobacteriaceae	Shigella	Shigella sp. FC2541	-	-	-	-	-	-	-	-	-	-	-	-	-	-	-	-	-	-	-	-	-	-	-	-
72ad6dce-d4b5-4313-b276-2690aee781e8	member	2	-	-	-	-	-	k99_1407_2	-	-	-	-	-	-	-	-	-	-	Bacteria	Proteobacteria	Gammaproteobacteria	Enterobacterales	Enterobacteriaceae	Shigella	Shigella sp. FC2710	-	-	-	-	-	-	-	-	-	-	-	-	-	-	-	-	-	-	-	-	-	-	-	-
72ad6dce-d4b5-4313-b276-2690aee781e8	member	2	-	-	-	-	-	k99_1407_2	-	-	-	-	-	-	-	-	-	-	Bacteria	Proteobacteria	Gammaproteobacteria	Enterobacterales	Enterobacteriaceae	Shigella	Shigella sp. FC2833	-	-	-	-	-	-	-	-	-	-	-	-	-	-	-	-	-	-	-	-	-	-	-	-
72ad6dce-d4b5-4313-b276-2690aee781e8	member	2	-	-	-	-	-	k99_1407_2	-	-	-	-	-	-	-	-	-	-	Bacteria	Proteobacteria	Gammaproteobacteria	Enterobacterales	Enterobacteriaceae	Shigella	Shigella sp. FC3196	-	-	-	-	-	-	-	-	-	-	-	-	-	-	-	-	-	-	-	-	-	-	-	-
72ad6dce-d4b5-4313-b276-2690aee781e8	member	2	-	-	-	-	-	k99_1407_2	-	-	-	-	-	-	-	-	-	-	Bacteria	Proteobacteria	Gammaproteobacteria	Enterobacterales	Enterobacteriaceae	Shigella	Shigella sp. FC569	-	-	-	-	-	-	-	-	-	-	-	-	-	-	-	-	-	-	-	-	-	-	-	-
72ad6dce-d4b5-4313-b276-2690aee781e8	member	2	-	-	-	-	-	k99_1407_2	-	-	-	-	-	-	-	-	-	-	Bacteria	Proteobacteria	Gammaproteobacteria	Enterobacterales	Enterobacteriaceae	Shigella	Shigella sp. PAMC 28760	-	-	-	-	-	-	-	-	-	-	-	-	-	-	-	-	-	-	-	-	-	-	-	-
72ad6dce-d4b5-4313-b276-2690aee781e8	member	2	-	-	-	-	-	k99_1407_2	-	-	-	-	-	-	-	-	-	-	Bacteria	Proteobacteria	Gammaproteobacteria	Enterobacterales	Enterobacteriaceae	Shigella	Shigella sp. SF-2015	-	-	-	-	-	-	-	-	-	-	-	-	-	-	-	-	-	-	-	-	-	-	-	-
72ad6dce-d4b5-4313-b276-2690aee781e8	member	2	-	-	-	-	-	k99_1407_2	-	-	-	-	-	-	-	-	-	-	Bacteria	Proteobacteria	Gammaproteobacteria	Enterobacterales	Enterobacteriaceae	Shigella	unclassified	-	-	-	-	-	-	-	-	-	-	-	-	-	-	-	-	-	-	-	-	-	-	-	-
72ad6dce-d4b5-4313-b276-2690aee781e8	member	2	-	-	-	-	-	k99_1407_2	-	-	-	-	-	-	-	-	-	-	Bacteria	Proteobacteria	Gammaproteobacteria	Enterobacterales	Enterobacteriaceae	unclassified	unclassified	-	-	-	-	-	-	-	-	-	-	-	-	-	-	-	-	-	-	-	-	-	-	-	-
72ad6dce-d4b5-4313-b276-2690aee781e8	member	2	-	-	-	-	-	k99_1407_2	-	-	-	-	-	-	-	-	-	-	Bacteria	Proteobacteria	unclassified	unclassified	unclassified	unclassified	unclassified	-	-	-	-	-	-	-	-	-	-	-	-	-	-	-	-	-	-	-	-	-	-	-	-
72ad6dce-d4b5-4313-b276-2690aee781e8	member	2	-	-	-	-	-	k99_1413_2	cellular processes and signaling	Cell wall/membrane/envelope biogenesis	07IPJ	glycosyl transferase group 1	445974.CLORAM_00878	CL0113	GT-B	Glycosyl transferase clan GT-B	Glycosyl transferase 4-like	PF13477	Bacteria	Firmicutes	Erysipelotrichia	Erysipelotrichales	Erysipelotrichaceae	Erysipelatoclostridium	Erysipelatoclostridium ramosum	-	-	-	-	-	-	-	-	-	-	-	-	-	-	-	-	-	-	-	-	-	-	-	-
72ad6dce-d4b5-4313-b276-2690aee781e8	member	2	-	-	-	-	-	k99_1425_9	information storage and processing	Replication, recombination and repair	COG0178	The UvrABC repair system catalyzes the recognition and processing of DNA lesions. UvrA is an ATPase and a DNA-binding protein. A damage recognition complex composed of 2 UvrA and 2 UvrB subunits scans DNA for abnormalities. When the presence of a lesion has been verified by UvrB, the UvrA molecules dissociate (By similarity)	445974.CLORAM_03097	CL0023	P-loop_NTPase	P-loop containing nucleoside triphosphate hydrolase superfamily	ABC transporter	PF00005	Bacteria	Firmicutes	Erysipelotrichia	Erysipelotrichales	Erysipelotrichaceae	Coprobacillus	Coprobacillus sp. 3_3_56FAA	-	-	-	-	-	-	-	-	-	-	-	-	-	-	-	-	-	-	-	-	-	-	-	-
72ad6dce-d4b5-4313-b276-2690aee781e8	member	2	-	-	-	-	-	k99_1425_9	-	-	-	-	-	-	-	-	-	-	Bacteria	Firmicutes	Erysipelotrichia	Erysipelotrichales	Erysipelotrichaceae	Coprobacillus	Coprobacillus sp. 8_2_54BFAA	-	-	-	-	-	-	-	-	-	-	-	-	-	-	-	-	-	-	-	-	-	-	-	-
72ad6dce-d4b5-4313-b276-2690aee781e8	member	2	-	-	-	-	-	k99_1425_9	-	-	-	-	-	-	-	-	-	-	Bacteria	Firmicutes	Erysipelotrichia	Erysipelotrichales	Erysipelotrichaceae	Coprobacillus	Coprobacillus sp. AF09-1A	-	-	-	-	-	-	-	-	-	-	-	-	-	-	-	-	-	-	-	-	-	-	-	-
72ad6dce-d4b5-4313-b276-2690aee781e8	member	2	-	-	-	-	-	k99_1425_9	-	-	-	-	-	-	-	-	-	-	Bacteria	Firmicutes	Erysipelotrichia	Erysipelotrichales	Erysipelotrichaceae	Coprobacillus	Coprobacillus sp. CAG:183	-	-	-	-	-	-	-	-	-	-	-	-	-	-	-	-	-	-	-	-	-	-	-	-
72ad6dce-d4b5-4313-b276-2690aee781e8	member	2	-	-	-	-	-	k99_1425_9	-	-	-	-	-	-	-	-	-	-	Bacteria	Firmicutes	Erysipelotrichia	Erysipelotrichales	Erysipelotrichaceae	Coprobacillus	Coprobacillus sp. D7	-	-	-	-	-	-	-	-	-	-	-	-	-	-	-	-	-	-	-	-	-	-	-	-
72ad6dce-d4b5-4313-b276-2690aee781e8	member	2	-	-	-	-	-	k99_1425_9	-	-	-	-	-	-	-	-	-	-	Bacteria	Firmicutes	Erysipelotrichia	Erysipelotrichales	Erysipelotrichaceae	Coprobacillus	unclassified	-	-	-	-	-	-	-	-	-	-	-	-	-	-	-	-	-	-	-	-	-	-	-	-
72ad6dce-d4b5-4313-b276-2690aee781e8	member	2	-	-	-	-	-	k99_1425_9	-	-	-	-	-	-	-	-	-	-	Bacteria	Firmicutes	Erysipelotrichia	Erysipelotrichales	Erysipelotrichaceae	Erysipelatoclostridium	Erysipelatoclostridium ramosum	-	-	-	-	-	-	-	-	-	-	-	-	-	-	-	-	-	-	-	-	-	-	-	-
72ad6dce-d4b5-4313-b276-2690aee781e8	member	2	-	-	-	-	-	k99_1430_15	metabolism	Inorganic ion transport and metabolism	0EPMX	Transporter	658088.HMPREF0987_02456	CL0062	APC	APC superfamily	Sodium:neurotransmitter symporter family	PF00209	Bacteria	Firmicutes	Clostridia	Clostridiales	Lachnospiraceae	Blautia	Blautia producta	-	-	-	-	-	-	-	-	-	-	-	-	-	-	-	-	-	-	-	-	-	-	-	-
72ad6dce-d4b5-4313-b276-2690aee781e8	member	2	-	-	-	-	-	k99_1430_30	metabolism	Carbohydrate transport and metabolism	0NFRR	Glycosyl hydrolases family 43	610130.Closa_2607	CL0598	B_GA	Bacterial immunoglobulin/albumin-binding domain superfamily	FIVAR domain	PF07554	Bacteria	Firmicutes	Clostridia	Clostridiales	Lachnospiraceae	Blautia	Blautia producta	-	-	-	-	-	-	-	-	-	-	-	-	-	-	-	-	-	-	-	-	-	-	-	-
72ad6dce-d4b5-4313-b276-2690aee781e8	member	2	-	-	-	-	-	k99_1439_123	poorly characterized	Function unknown	05DP1	NA	358681.BBR47_57560	unclassified	unclassified	unclassified	unclassified	unclassified	Bacteria	Bacteroidetes	Bacteroidia	Bacteroidales	Bacteroidaceae	Bacteroides	Bacteroides thetaiotaomicron	-	-	-	-	-	-	-	-	-	-	-	-	-	-	-	-	-	-	-	-	-	-	-	-
72ad6dce-d4b5-4313-b276-2690aee781e8	member	2	-	-	-	-	-	k99_1439_18	cellular processes and signaling	Signal transduction mechanisms	05BZU	Histidine kinase	226186.BT_2540	CL0025	His_Kinase_A	His Kinase A (phospho-acceptor) domain	His Kinase A (phospho-acceptor) domain	PF00512	Bacteria	Bacteroidetes	Bacteroidia	Bacteroidales	Bacteroidaceae	Bacteroides	Bacteroides thetaiotaomicron	-	-	-	-	-	-	-	-	-	-	-	-	-	-	-	-	-	-	-	-	-	-	-	-
72ad6dce-d4b5-4313-b276-2690aee781e8	member	2	-	-	-	-	-	k99_1439_27	metabolism	Inorganic ion transport and metabolism	05C27	TonB-dependent Receptor Plug	742766.HMPREF9455_03363	CL0287	Transthyretin	Transthyretin superfamily	Carboxypeptidase regulatory-like domain	PF13620	Bacteria	Bacteroidetes	Bacteroidia	Bacteroidales	Bacteroidaceae	Bacteroides	Bacteroides thetaiotaomicron	-	-	-	-	-	-	-	-	-	-	-	-	-	-	-	-	-	-	-	-	-	-	-	-
72ad6dce-d4b5-4313-b276-2690aee781e8	member	2	-	-	-	-	-	k99_1439_41	metabolism	Lipid transport and metabolism	09AZN	Converts 2C-methyl-D-erythritol 2,4-cyclodiphosphate (ME-2,4cPP) into 1-hydroxy-2-methyl-2-(E)-butenyl 4-diphosphate (By similarity)	226186.BT_2517	unclassified	unclassified	unclassified	GcpE protein	PF04551	Bacteria	Bacteroidetes	Bacteroidia	Bacteroidales	Bacteroidaceae	Bacteroides	Bacteroides sp. AM23-12	-	-	-	-	-	-	-	-	-	-	-	-	-	-	-	-	-	-	-	-	-	-	-	-
72ad6dce-d4b5-4313-b276-2690aee781e8	member	2	-	-	-	-	-	k99_1439_41	-	-	-	-	-	-	-	-	-	-	Bacteria	Bacteroidetes	Bacteroidia	Bacteroidales	Bacteroidaceae	Bacteroides	Bacteroides sp. AR20	-	-	-	-	-	-	-	-	-	-	-	-	-	-	-	-	-	-	-	-	-	-	-	-
72ad6dce-d4b5-4313-b276-2690aee781e8	member	2	-	-	-	-	-	k99_1439_41	-	-	-	-	-	-	-	-	-	-	Bacteria	Bacteroidetes	Bacteroidia	Bacteroidales	Bacteroidaceae	Bacteroides	Bacteroides thetaiotaomicron	-	-	-	-	-	-	-	-	-	-	-	-	-	-	-	-	-	-	-	-	-	-	-	-
72ad6dce-d4b5-4313-b276-2690aee781e8	member	2	-	-	-	-	-	k99_1439_41	-	-	-	-	-	-	-	-	-	-	Bacteria	Bacteroidetes	Bacteroidia	Bacteroidales	Bacteroidaceae	Bacteroides	unclassified	-	-	-	-	-	-	-	-	-	-	-	-	-	-	-	-	-	-	-	-	-	-	-	-
72ad6dce-d4b5-4313-b276-2690aee781e8	member	2	-	-	-	-	-	k99_1439_41	-	-	-	-	-	-	-	-	-	-	unclassified	unclassified	unclassified	unclassified	unclassified	unclassified	uncultured organism	-	-	-	-	-	-	-	-	-	-	-	-	-	-	-	-	-	-	-	-	-	-	-	-
72ad6dce-d4b5-4313-b276-2690aee781e8	member	2	-	-	-	-	-	k99_1439_83	poorly characterized	Function unknown	09JHM	Histone H1-like protein Hc1	445970.ALIPUT_02513	unclassified	unclassified	unclassified	Histone H1-like protein Hc1	PF07432	Bacteria	Bacteroidetes	Bacteroidia	Bacteroidales	Bacteroidaceae	Bacteroides	Bacteroides caccae	-	-	-	-	-	-	-	-	-	-	-	-	-	-	-	-	-	-	-	-	-	-	-	-
72ad6dce-d4b5-4313-b276-2690aee781e8	member	2	-	-	-	-	-	k99_1439_83	-	-	-	-	-	-	-	-	-	-	Bacteria	Bacteroidetes	Bacteroidia	Bacteroidales	Bacteroidaceae	Bacteroides	Bacteroides finegoldii	-	-	-	-	-	-	-	-	-	-	-	-	-	-	-	-	-	-	-	-	-	-	-	-
72ad6dce-d4b5-4313-b276-2690aee781e8	member	2	-	-	-	-	-	k99_1439_83	-	-	-	-	-	-	-	-	-	-	Bacteria	Bacteroidetes	Bacteroidia	Bacteroidales	Bacteroidaceae	Bacteroides	Bacteroides stercoris	-	-	-	-	-	-	-	-	-	-	-	-	-	-	-	-	-	-	-	-	-	-	-	-
72ad6dce-d4b5-4313-b276-2690aee781e8	member	2	-	-	-	-	-	k99_1439_83	-	-	-	-	-	-	-	-	-	-	Bacteria	Bacteroidetes	Bacteroidia	Bacteroidales	Bacteroidaceae	Bacteroides	Bacteroides thetaiotaomicron	-	-	-	-	-	-	-	-	-	-	-	-	-	-	-	-	-	-	-	-	-	-	-	-
72ad6dce-d4b5-4313-b276-2690aee781e8	member	2	-	-	-	-	-	k99_1439_83	-	-	-	-	-	-	-	-	-	-	Bacteria	Bacteroidetes	Bacteroidia	Bacteroidales	Bacteroidaceae	Bacteroides	unclassified	-	-	-	-	-	-	-	-	-	-	-	-	-	-	-	-	-	-	-	-	-	-	-	-
72ad6dce-d4b5-4313-b276-2690aee781e8	member	2	-	-	-	-	-	k99_1439_94	metabolism	Inorganic ion transport and metabolism	05C27	TonB-dependent Receptor Plug	226186.BT_2461	CL0287	Transthyretin	Transthyretin superfamily	Carboxypeptidase regulatory-like domain	PF13620	Bacteria	Bacteroidetes	Bacteroidia	Bacteroidales	Bacteroidaceae	Bacteroides	Bacteroides caccae	-	-	-	-	-	-	-	-	-	-	-	-	-	-	-	-	-	-	-	-	-	-	-	-
72ad6dce-d4b5-4313-b276-2690aee781e8	member	2	-	-	-	-	-	k99_1439_94	-	-	-	-	-	-	-	-	-	-	Bacteria	Bacteroidetes	Bacteroidia	Bacteroidales	Bacteroidaceae	Bacteroides	Bacteroides fragilis	-	-	-	-	-	-	-	-	-	-	-	-	-	-	-	-	-	-	-	-	-	-	-	-
72ad6dce-d4b5-4313-b276-2690aee781e8	member	2	-	-	-	-	-	k99_1439_94	-	-	-	-	-	-	-	-	-	-	Bacteria	Bacteroidetes	Bacteroidia	Bacteroidales	Bacteroidaceae	Bacteroides	Bacteroides ovatus	-	-	-	-	-	-	-	-	-	-	-	-	-	-	-	-	-	-	-	-	-	-	-	-
72ad6dce-d4b5-4313-b276-2690aee781e8	member	2	-	-	-	-	-	k99_1439_94	-	-	-	-	-	-	-	-	-	-	Bacteria	Bacteroidetes	Bacteroidia	Bacteroidales	Bacteroidaceae	Bacteroides	Bacteroides sp. 43_46	-	-	-	-	-	-	-	-	-	-	-	-	-	-	-	-	-	-	-	-	-	-	-	-
72ad6dce-d4b5-4313-b276-2690aee781e8	member	2	-	-	-	-	-	k99_1439_94	-	-	-	-	-	-	-	-	-	-	Bacteria	Bacteroidetes	Bacteroidia	Bacteroidales	Bacteroidaceae	Bacteroides	Bacteroides sp. AF32-8BH	-	-	-	-	-	-	-	-	-	-	-	-	-	-	-	-	-	-	-	-	-	-	-	-
72ad6dce-d4b5-4313-b276-2690aee781e8	member	2	-	-	-	-	-	k99_1439_94	-	-	-	-	-	-	-	-	-	-	Bacteria	Bacteroidetes	Bacteroidia	Bacteroidales	Bacteroidaceae	Bacteroides	Bacteroides sp. PHL 2737	-	-	-	-	-	-	-	-	-	-	-	-	-	-	-	-	-	-	-	-	-	-	-	-
72ad6dce-d4b5-4313-b276-2690aee781e8	member	2	-	-	-	-	-	k99_1439_94	-	-	-	-	-	-	-	-	-	-	Bacteria	Bacteroidetes	Bacteroidia	Bacteroidales	Bacteroidaceae	Bacteroides	Bacteroides thetaiotaomicron	-	-	-	-	-	-	-	-	-	-	-	-	-	-	-	-	-	-	-	-	-	-	-	-
72ad6dce-d4b5-4313-b276-2690aee781e8	member	2	-	-	-	-	-	k99_1439_94	-	-	-	-	-	-	-	-	-	-	Bacteria	Bacteroidetes	Bacteroidia	Bacteroidales	Bacteroidaceae	Bacteroides	Bacteroides xylanisolvens	-	-	-	-	-	-	-	-	-	-	-	-	-	-	-	-	-	-	-	-	-	-	-	-
72ad6dce-d4b5-4313-b276-2690aee781e8	member	2	-	-	-	-	-	k99_1439_94	-	-	-	-	-	-	-	-	-	-	Bacteria	Bacteroidetes	Bacteroidia	Bacteroidales	Bacteroidaceae	Bacteroides	unclassified	-	-	-	-	-	-	-	-	-	-	-	-	-	-	-	-	-	-	-	-	-	-	-	-
72ad6dce-d4b5-4313-b276-2690aee781e8	member	2	-	-	-	-	-	k99_1453_11	metabolism	Carbohydrate transport and metabolism	0XPV5	extracellular solute-binding protein, family 1	457412.RSAG_01846	CL0177	PBP	Periplasmic binding protein clan	Bacterial extracellular solute-binding protein	PF01547	Bacteria	Firmicutes	Clostridia	Clostridiales	Lachnospiraceae	Blautia	Blautia coccoides	-	-	-	-	-	-	-	-	-	-	-	-	-	-	-	-	-	-	-	-	-	-	-	-
72ad6dce-d4b5-4313-b276-2690aee781e8	member	2	-	-	-	-	-	k99_1453_11	-	-	-	-	-	-	-	-	-	-	Bacteria	Firmicutes	Clostridia	Clostridiales	Lachnospiraceae	Blautia	unclassified	-	-	-	-	-	-	-	-	-	-	-	-	-	-	-	-	-	-	-	-	-	-	-	-
72ad6dce-d4b5-4313-b276-2690aee781e8	member	2	-	-	-	-	-	k99_1453_14	metabolism	Carbohydrate transport and metabolism	05CG6	trap dicarboxylate transporter dctm subunit	287752.SI859A1_00066	CL0182	IT	IT (Ion Transporter) superfamily	Tripartite ATP-independent periplasmic transporter, DctM component	PF06808	Bacteria	Firmicutes	Clostridia	Clostridiales	Lachnospiraceae	Blautia	Blautia producta	-	-	-	-	-	-	-	-	-	-	-	-	-	-	-	-	-	-	-	-	-	-	-	-
72ad6dce-d4b5-4313-b276-2690aee781e8	member	2	-	-	-	-	-	k99_1453_7	information storage and processing	Transcription	08UXR	Transcriptional regulator, ARAC family	293826.Amet_0763	CL0029	Cupin	Cupin fold	AraC-like ligand binding domain	PF02311	Bacteria	Firmicutes	Clostridia	Clostridiales	Lachnospiraceae	Blautia	Blautia coccoides	-	-	-	-	-	-	-	-	-	-	-	-	-	-	-	-	-	-	-	-	-	-	-	-
72ad6dce-d4b5-4313-b276-2690aee781e8	member	2	-	-	-	-	-	k99_1453_7	-	-	-	-	-	-	-	-	-	-	Bacteria	Firmicutes	Clostridia	Clostridiales	Lachnospiraceae	Blautia	unclassified	-	-	-	-	-	-	-	-	-	-	-	-	-	-	-	-	-	-	-	-	-	-	-	-
72ad6dce-d4b5-4313-b276-2690aee781e8	member	2	-	-	-	-	-	k99_1460_56	poorly characterized	Function unknown	0NG4J	Phosphotriesterase	553973.CLOHYLEM_06485	CL0034	Amidohydrolase	Amidohydrolase superfamily	Phosphotriesterase family	PF02126	Bacteria	Firmicutes	Clostridia	Clostridiales	Lachnospiraceae	Blautia	Blautia producta	-	-	-	-	-	-	-	-	-	-	-	-	-	-	-	-	-	-	-	-	-	-	-	-
72ad6dce-d4b5-4313-b276-2690aee781e8	member	2	-	-	-	-	-	k99_1462_30	metabolism	Amino acid transport and metabolism	0NHIS	lipolytic protein G-D-S-L family	537007.BLAHAN_04123	CL0264	SGNH_hydrolase	SGNH hydrolase superfamily	GDSL-like Lipase/Acylhydrolase	PF00657	Bacteria	Firmicutes	Clostridia	Clostridiales	Lachnospiraceae	Blautia	Blautia coccoides	-	-	-	-	-	-	-	-	-	-	-	-	-	-	-	-	-	-	-	-	-	-	-	-
72ad6dce-d4b5-4313-b276-2690aee781e8	member	2	-	-	-	-	-	k99_1462_30	-	-	-	-	-	-	-	-	-	-	Bacteria	Firmicutes	Clostridia	Clostridiales	Lachnospiraceae	Blautia	Blautia producta	-	-	-	-	-	-	-	-	-	-	-	-	-	-	-	-	-	-	-	-	-	-	-	-
72ad6dce-d4b5-4313-b276-2690aee781e8	member	2	-	-	-	-	-	k99_1462_30	-	-	-	-	-	-	-	-	-	-	Bacteria	Firmicutes	Clostridia	Clostridiales	Lachnospiraceae	Blautia	unclassified	-	-	-	-	-	-	-	-	-	-	-	-	-	-	-	-	-	-	-	-	-	-	-	-
72ad6dce-d4b5-4313-b276-2690aee781e8	member	2	-	-	-	-	-	k99_1465_2	metabolism	Amino acid transport and metabolism	0QME8	D-alanine D-serine glycine permease	399741.Spro_1825	CL0062	APC	APC superfamily	Amino acid permease	PF13520	Bacteria	Firmicutes	Bacilli	Lactobacillales	Enterococcaceae	Enterococcus	Enterococcus durans	-	-	-	-	-	-	-	-	-	-	-	-	-	-	-	-	-	-	-	-	-	-	-	-
72ad6dce-d4b5-4313-b276-2690aee781e8	member	2	-	-	-	-	-	k99_1465_2	-	-	-	-	-	-	-	-	-	-	Bacteria	Firmicutes	Bacilli	Lactobacillales	Enterococcaceae	Enterococcus	Enterococcus gallinarum	-	-	-	-	-	-	-	-	-	-	-	-	-	-	-	-	-	-	-	-	-	-	-	-
72ad6dce-d4b5-4313-b276-2690aee781e8	member	2	-	-	-	-	-	k99_1465_2	-	-	-	-	-	-	-	-	-	-	Bacteria	Firmicutes	Bacilli	Lactobacillales	Streptococcaceae	Streptococcus	Streptococcus pneumoniae	-	-	-	-	-	-	-	-	-	-	-	-	-	-	-	-	-	-	-	-	-	-	-	-
72ad6dce-d4b5-4313-b276-2690aee781e8	member	2	-	-	-	-	-	k99_1465_2	-	-	-	-	-	-	-	-	-	-	Bacteria	Proteobacteria	Betaproteobacteria	Burkholderiales	Alcaligenaceae	Achromobacter	Achromobacter sp. ATCC35328	-	-	-	-	-	-	-	-	-	-	-	-	-	-	-	-	-	-	-	-	-	-	-	-
72ad6dce-d4b5-4313-b276-2690aee781e8	member	2	-	-	-	-	-	k99_1465_2	-	-	-	-	-	-	-	-	-	-	Bacteria	Proteobacteria	Gammaproteobacteria	Enterobacterales	Enterobacteriaceae	Escherichia	Escherichia coli	-	-	-	-	-	-	-	-	-	-	-	-	-	-	-	-	-	-	-	-	-	-	-	-
72ad6dce-d4b5-4313-b276-2690aee781e8	member	2	-	-	-	-	-	k99_1465_2	-	-	-	-	-	-	-	-	-	-	Bacteria	Proteobacteria	Gammaproteobacteria	Enterobacterales	Enterobacteriaceae	Escherichia	Escherichia sp. 1_1_43	-	-	-	-	-	-	-	-	-	-	-	-	-	-	-	-	-	-	-	-	-	-	-	-
72ad6dce-d4b5-4313-b276-2690aee781e8	member	2	-	-	-	-	-	k99_1465_2	-	-	-	-	-	-	-	-	-	-	Bacteria	Proteobacteria	Gammaproteobacteria	Enterobacterales	Enterobacteriaceae	Escherichia	Escherichia sp. 4_1_40B	-	-	-	-	-	-	-	-	-	-	-	-	-	-	-	-	-	-	-	-	-	-	-	-
72ad6dce-d4b5-4313-b276-2690aee781e8	member	2	-	-	-	-	-	k99_1465_2	-	-	-	-	-	-	-	-	-	-	Bacteria	Proteobacteria	Gammaproteobacteria	Enterobacterales	Enterobacteriaceae	Escherichia	Escherichia sp. E1S7	-	-	-	-	-	-	-	-	-	-	-	-	-	-	-	-	-	-	-	-	-	-	-	-
72ad6dce-d4b5-4313-b276-2690aee781e8	member	2	-	-	-	-	-	k99_1465_2	-	-	-	-	-	-	-	-	-	-	Bacteria	Proteobacteria	Gammaproteobacteria	Enterobacterales	Enterobacteriaceae	Escherichia	Escherichia sp. E1V33	-	-	-	-	-	-	-	-	-	-	-	-	-	-	-	-	-	-	-	-	-	-	-	-
72ad6dce-d4b5-4313-b276-2690aee781e8	member	2	-	-	-	-	-	k99_1465_2	-	-	-	-	-	-	-	-	-	-	Bacteria	Proteobacteria	Gammaproteobacteria	Enterobacterales	Enterobacteriaceae	Escherichia	Escherichia sp. KCJ4928	-	-	-	-	-	-	-	-	-	-	-	-	-	-	-	-	-	-	-	-	-	-	-	-
72ad6dce-d4b5-4313-b276-2690aee781e8	member	2	-	-	-	-	-	k99_1465_2	-	-	-	-	-	-	-	-	-	-	Bacteria	Proteobacteria	Gammaproteobacteria	Enterobacterales	Enterobacteriaceae	Escherichia	Escherichia sp. KCJ4943	-	-	-	-	-	-	-	-	-	-	-	-	-	-	-	-	-	-	-	-	-	-	-	-
72ad6dce-d4b5-4313-b276-2690aee781e8	member	2	-	-	-	-	-	k99_1465_2	-	-	-	-	-	-	-	-	-	-	Bacteria	Proteobacteria	Gammaproteobacteria	Enterobacterales	Enterobacteriaceae	Escherichia	Escherichia sp. R8	-	-	-	-	-	-	-	-	-	-	-	-	-	-	-	-	-	-	-	-	-	-	-	-
72ad6dce-d4b5-4313-b276-2690aee781e8	member	2	-	-	-	-	-	k99_1465_2	-	-	-	-	-	-	-	-	-	-	Bacteria	Proteobacteria	Gammaproteobacteria	Enterobacterales	Enterobacteriaceae	Klebsiella	Klebsiella pneumoniae	-	-	-	-	-	-	-	-	-	-	-	-	-	-	-	-	-	-	-	-	-	-	-	-
72ad6dce-d4b5-4313-b276-2690aee781e8	member	2	-	-	-	-	-	k99_1465_2	-	-	-	-	-	-	-	-	-	-	Bacteria	Proteobacteria	Gammaproteobacteria	Enterobacterales	Enterobacteriaceae	Shigella	Shigella boydii	-	-	-	-	-	-	-	-	-	-	-	-	-	-	-	-	-	-	-	-	-	-	-	-
72ad6dce-d4b5-4313-b276-2690aee781e8	member	2	-	-	-	-	-	k99_1465_2	-	-	-	-	-	-	-	-	-	-	Bacteria	Proteobacteria	Gammaproteobacteria	Enterobacterales	Enterobacteriaceae	Shigella	Shigella dysenteriae	-	-	-	-	-	-	-	-	-	-	-	-	-	-	-	-	-	-	-	-	-	-	-	-
72ad6dce-d4b5-4313-b276-2690aee781e8	member	2	-	-	-	-	-	k99_1465_2	-	-	-	-	-	-	-	-	-	-	Bacteria	Proteobacteria	Gammaproteobacteria	Enterobacterales	Enterobacteriaceae	Shigella	Shigella flexneri	-	-	-	-	-	-	-	-	-	-	-	-	-	-	-	-	-	-	-	-	-	-	-	-
72ad6dce-d4b5-4313-b276-2690aee781e8	member	2	-	-	-	-	-	k99_1465_2	-	-	-	-	-	-	-	-	-	-	Bacteria	Proteobacteria	Gammaproteobacteria	Enterobacterales	Enterobacteriaceae	Shigella	Shigella sonnei	-	-	-	-	-	-	-	-	-	-	-	-	-	-	-	-	-	-	-	-	-	-	-	-
72ad6dce-d4b5-4313-b276-2690aee781e8	member	2	-	-	-	-	-	k99_1465_2	-	-	-	-	-	-	-	-	-	-	Bacteria	Proteobacteria	Gammaproteobacteria	Enterobacterales	Enterobacteriaceae	Shigella	Shigella sp. FC1056	-	-	-	-	-	-	-	-	-	-	-	-	-	-	-	-	-	-	-	-	-	-	-	-
72ad6dce-d4b5-4313-b276-2690aee781e8	member	2	-	-	-	-	-	k99_1465_2	-	-	-	-	-	-	-	-	-	-	Bacteria	Proteobacteria	Gammaproteobacteria	Enterobacterales	Enterobacteriaceae	Shigella	Shigella sp. FC1544	-	-	-	-	-	-	-	-	-	-	-	-	-	-	-	-	-	-	-	-	-	-	-	-
72ad6dce-d4b5-4313-b276-2690aee781e8	member	2	-	-	-	-	-	k99_1465_2	-	-	-	-	-	-	-	-	-	-	Bacteria	Proteobacteria	Gammaproteobacteria	Enterobacterales	Enterobacteriaceae	Shigella	Shigella sp. FC1708	-	-	-	-	-	-	-	-	-	-	-	-	-	-	-	-	-	-	-	-	-	-	-	-
72ad6dce-d4b5-4313-b276-2690aee781e8	member	2	-	-	-	-	-	k99_1465_2	-	-	-	-	-	-	-	-	-	-	Bacteria	Proteobacteria	Gammaproteobacteria	Enterobacterales	Enterobacteriaceae	Shigella	Shigella sp. FC1737	-	-	-	-	-	-	-	-	-	-	-	-	-	-	-	-	-	-	-	-	-	-	-	-
72ad6dce-d4b5-4313-b276-2690aee781e8	member	2	-	-	-	-	-	k99_1465_2	-	-	-	-	-	-	-	-	-	-	Bacteria	Proteobacteria	Gammaproteobacteria	Enterobacterales	Enterobacteriaceae	Shigella	Shigella sp. FC2531	-	-	-	-	-	-	-	-	-	-	-	-	-	-	-	-	-	-	-	-	-	-	-	-
72ad6dce-d4b5-4313-b276-2690aee781e8	member	2	-	-	-	-	-	k99_1465_2	-	-	-	-	-	-	-	-	-	-	Bacteria	Proteobacteria	Gammaproteobacteria	Enterobacterales	Enterobacteriaceae	Shigella	Shigella sp. FC2541	-	-	-	-	-	-	-	-	-	-	-	-	-	-	-	-	-	-	-	-	-	-	-	-
72ad6dce-d4b5-4313-b276-2690aee781e8	member	2	-	-	-	-	-	k99_1465_2	-	-	-	-	-	-	-	-	-	-	Bacteria	Proteobacteria	Gammaproteobacteria	Enterobacterales	Enterobacteriaceae	Shigella	Shigella sp. FC3196	-	-	-	-	-	-	-	-	-	-	-	-	-	-	-	-	-	-	-	-	-	-	-	-
72ad6dce-d4b5-4313-b276-2690aee781e8	member	2	-	-	-	-	-	k99_1465_2	-	-	-	-	-	-	-	-	-	-	Bacteria	Proteobacteria	Gammaproteobacteria	Enterobacterales	Enterobacteriaceae	Shigella	Shigella sp. PAMC 28760	-	-	-	-	-	-	-	-	-	-	-	-	-	-	-	-	-	-	-	-	-	-	-	-
72ad6dce-d4b5-4313-b276-2690aee781e8	member	2	-	-	-	-	-	k99_1465_2	-	-	-	-	-	-	-	-	-	-	Bacteria	Proteobacteria	Gammaproteobacteria	Enterobacterales	Enterobacteriaceae	Shigella	Shigella sp. SF-2015	-	-	-	-	-	-	-	-	-	-	-	-	-	-	-	-	-	-	-	-	-	-	-	-
72ad6dce-d4b5-4313-b276-2690aee781e8	member	2	-	-	-	-	-	k99_1465_2	-	-	-	-	-	-	-	-	-	-	Bacteria	unclassified	unclassified	unclassified	unclassified	unclassified	unclassified	-	-	-	-	-	-	-	-	-	-	-	-	-	-	-	-	-	-	-	-	-	-	-	-
72ad6dce-d4b5-4313-b276-2690aee781e8	member	2	-	-	-	-	-	k99_1467_3	metabolism	Inorganic ion transport and metabolism	05C2J	ABC transporter	640513.Entas_4422	CL0023	P-loop_NTPase	P-loop containing nucleoside triphosphate hydrolase superfamily	AAA domain, putative AbiEii toxin, Type IV TA system	PF13304	Bacteria	Proteobacteria	Betaproteobacteria	Burkholderiales	Alcaligenaceae	Achromobacter	Achromobacter sp. ATCC35328	-	-	-	-	-	-	-	-	-	-	-	-	-	-	-	-	-	-	-	-	-	-	-	-
72ad6dce-d4b5-4313-b276-2690aee781e8	member	2	-	-	-	-	-	k99_1467_3	-	-	-	-	-	-	-	-	-	-	Bacteria	Proteobacteria	Gammaproteobacteria	Enterobacterales	Enterobacteriaceae	Escherichia	Escherichia coli	-	-	-	-	-	-	-	-	-	-	-	-	-	-	-	-	-	-	-	-	-	-	-	-
72ad6dce-d4b5-4313-b276-2690aee781e8	member	2	-	-	-	-	-	k99_1467_3	-	-	-	-	-	-	-	-	-	-	Bacteria	Proteobacteria	Gammaproteobacteria	Enterobacterales	Enterobacteriaceae	Escherichia	Escherichia sp. 1_1_43	-	-	-	-	-	-	-	-	-	-	-	-	-	-	-	-	-	-	-	-	-	-	-	-
72ad6dce-d4b5-4313-b276-2690aee781e8	member	2	-	-	-	-	-	k99_1467_3	-	-	-	-	-	-	-	-	-	-	Bacteria	Proteobacteria	Gammaproteobacteria	Enterobacterales	Enterobacteriaceae	Escherichia	Escherichia sp. 4_1_40B	-	-	-	-	-	-	-	-	-	-	-	-	-	-	-	-	-	-	-	-	-	-	-	-
72ad6dce-d4b5-4313-b276-2690aee781e8	member	2	-	-	-	-	-	k99_1467_3	-	-	-	-	-	-	-	-	-	-	Bacteria	Proteobacteria	Gammaproteobacteria	Enterobacterales	Enterobacteriaceae	Escherichia	Escherichia sp. KCJ4943	-	-	-	-	-	-	-	-	-	-	-	-	-	-	-	-	-	-	-	-	-	-	-	-
72ad6dce-d4b5-4313-b276-2690aee781e8	member	2	-	-	-	-	-	k99_1467_3	-	-	-	-	-	-	-	-	-	-	Bacteria	Proteobacteria	Gammaproteobacteria	Enterobacterales	Enterobacteriaceae	Escherichia	Escherichia sp. R8	-	-	-	-	-	-	-	-	-	-	-	-	-	-	-	-	-	-	-	-	-	-	-	-
72ad6dce-d4b5-4313-b276-2690aee781e8	member	2	-	-	-	-	-	k99_1467_3	-	-	-	-	-	-	-	-	-	-	Bacteria	Proteobacteria	Gammaproteobacteria	Enterobacterales	Enterobacteriaceae	Klebsiella	Klebsiella oxytoca	-	-	-	-	-	-	-	-	-	-	-	-	-	-	-	-	-	-	-	-	-	-	-	-
72ad6dce-d4b5-4313-b276-2690aee781e8	member	2	-	-	-	-	-	k99_1467_3	-	-	-	-	-	-	-	-	-	-	Bacteria	Proteobacteria	Gammaproteobacteria	Enterobacterales	Enterobacteriaceae	Shigella	Shigella boydii	-	-	-	-	-	-	-	-	-	-	-	-	-	-	-	-	-	-	-	-	-	-	-	-
72ad6dce-d4b5-4313-b276-2690aee781e8	member	2	-	-	-	-	-	k99_1467_3	-	-	-	-	-	-	-	-	-	-	Bacteria	Proteobacteria	Gammaproteobacteria	Enterobacterales	Enterobacteriaceae	Shigella	Shigella flexneri	-	-	-	-	-	-	-	-	-	-	-	-	-	-	-	-	-	-	-	-	-	-	-	-
72ad6dce-d4b5-4313-b276-2690aee781e8	member	2	-	-	-	-	-	k99_1467_3	-	-	-	-	-	-	-	-	-	-	Bacteria	Proteobacteria	Gammaproteobacteria	Enterobacterales	Enterobacteriaceae	Shigella	Shigella sonnei	-	-	-	-	-	-	-	-	-	-	-	-	-	-	-	-	-	-	-	-	-	-	-	-
72ad6dce-d4b5-4313-b276-2690aee781e8	member	2	-	-	-	-	-	k99_1467_3	-	-	-	-	-	-	-	-	-	-	Bacteria	Proteobacteria	unclassified	unclassified	unclassified	unclassified	unclassified	-	-	-	-	-	-	-	-	-	-	-	-	-	-	-	-	-	-	-	-	-	-	-	-
72ad6dce-d4b5-4313-b276-2690aee781e8	member	2	-	-	-	-	-	k99_1471_109	metabolism	Energy production and conversion	11G02	domain protein	526218.Sterm_3271	unclassified	unclassified	unclassified	Cysteine-rich domain	PF02754	Bacteria	Firmicutes	Clostridia	Clostridiales	Lachnospiraceae	Blautia	Blautia producta	-	-	-	-	-	-	-	-	-	-	-	-	-	-	-	-	-	-	-	-	-	-	-	-
72ad6dce-d4b5-4313-b276-2690aee781e8	member	2	-	-	-	-	-	k99_1471_130	metabolism	Energy production and conversion	0EQ4J	ATP synthase subunit C	537007.BLAHAN_04556	unclassified	unclassified	unclassified	ATP synthase (C/AC39) subunit	PF01992	Bacteria	Firmicutes	Clostridia	Clostridiales	Lachnospiraceae	Blautia	Blautia coccoides	-	-	-	-	-	-	-	-	-	-	-	-	-	-	-	-	-	-	-	-	-	-	-	-
72ad6dce-d4b5-4313-b276-2690aee781e8	member	2	-	-	-	-	-	k99_1471_130	-	-	-	-	-	-	-	-	-	-	Bacteria	Firmicutes	Clostridia	Clostridiales	Lachnospiraceae	Blautia	Blautia producta	-	-	-	-	-	-	-	-	-	-	-	-	-	-	-	-	-	-	-	-	-	-	-	-
72ad6dce-d4b5-4313-b276-2690aee781e8	member	2	-	-	-	-	-	k99_1471_130	-	-	-	-	-	-	-	-	-	-	Bacteria	Firmicutes	Clostridia	Clostridiales	Lachnospiraceae	Blautia	unclassified	-	-	-	-	-	-	-	-	-	-	-	-	-	-	-	-	-	-	-	-	-	-	-	-
72ad6dce-d4b5-4313-b276-2690aee781e8	member	2	-	-	-	-	-	k99_1471_135	metabolism	Energy production and conversion	0EQND	Produces ATP from ADP in the presence of a proton gradient across the membrane (By similarity)	742740.HMPREF9474_00605	unclassified	unclassified	unclassified	ATP synthase subunit D	PF01813	Bacteria	Firmicutes	Clostridia	Clostridiales	Lachnospiraceae	Blautia	Blautia coccoides	-	-	-	-	-	-	-	-	-	-	-	-	-	-	-	-	-	-	-	-	-	-	-	-
72ad6dce-d4b5-4313-b276-2690aee781e8	member	2	-	-	-	-	-	k99_1471_135	-	-	-	-	-	-	-	-	-	-	Bacteria	Firmicutes	Clostridia	Clostridiales	Lachnospiraceae	Blautia	Blautia producta	-	-	-	-	-	-	-	-	-	-	-	-	-	-	-	-	-	-	-	-	-	-	-	-
72ad6dce-d4b5-4313-b276-2690aee781e8	member	2	-	-	-	-	-	k99_1471_135	-	-	-	-	-	-	-	-	-	-	Bacteria	Firmicutes	Clostridia	Clostridiales	Lachnospiraceae	Blautia	unclassified	-	-	-	-	-	-	-	-	-	-	-	-	-	-	-	-	-	-	-	-	-	-	-	-
72ad6dce-d4b5-4313-b276-2690aee781e8	member	2	-	-	-	-	-	k99_1471_52	metabolism	Amino acid transport and metabolism	COG0174	glutamine synthetase	742740.HMPREF9474_00734	unclassified	unclassified	unclassified	Glutamine synthetase, beta-Grasp domain	PF03951	Bacteria	Firmicutes	Clostridia	Clostridiales	Lachnospiraceae	Blautia	Blautia producta	-	-	-	-	-	-	-	-	-	-	-	-	-	-	-	-	-	-	-	-	-	-	-	-
72ad6dce-d4b5-4313-b276-2690aee781e8	member	2	-	-	-	-	-	k99_1471_62	cellular processes and signaling	Defense mechanisms	0ES32	ABC-2 type transporter	428125.CLOLEP_03591	CL0181	ABC-2	ABC-2-transporter-like clan	ABC-2 type transporter	PF01061	Bacteria	Firmicutes	Clostridia	Clostridiales	Lachnospiraceae	Blautia	Blautia producta	-	-	-	-	-	-	-	-	-	-	-	-	-	-	-	-	-	-	-	-	-	-	-	-
72ad6dce-d4b5-4313-b276-2690aee781e8	member	2	-	-	-	-	-	k99_1471_66	cellular processes and signaling	Signal transduction mechanisms	0ND5T	Histidine kinase	203119.Cthe_1825	unclassified	unclassified	unclassified	Hpt domain	PF01627	Bacteria	Firmicutes	Clostridia	Clostridiales	Lachnospiraceae	Blautia	Blautia producta	-	-	-	-	-	-	-	-	-	-	-	-	-	-	-	-	-	-	-	-	-	-	-	-
72ad6dce-d4b5-4313-b276-2690aee781e8	member	2	-	-	-	-	-	k99_1471_87	cellular processes and signaling	Cell wall/membrane/envelope biogenesis	0NED7	domain protein	657323.CK1_28420	CL0128	vWA-like	von Willebrand factor type A	von Willebrand factor type A domain	PF13519	Bacteria	Firmicutes	Clostridia	Clostridiales	Lachnospiraceae	Blautia	Blautia producta	-	-	-	-	-	-	-	-	-	-	-	-	-	-	-	-	-	-	-	-	-	-	-	-
72ad6dce-d4b5-4313-b276-2690aee781e8	member	2	-	-	-	-	-	k99_1476_11	information storage and processing	Transcription	0EW2Q	Transcriptional regulator	657314.CK5_19750	CL0123	HTH	Helix-turn-helix clan	Bacterial regulatory proteins, tetR family	PF00440	Bacteria	Firmicutes	Clostridia	Clostridiales	Lachnospiraceae	Blautia	Blautia coccoides	-	-	-	-	-	-	-	-	-	-	-	-	-	-	-	-	-	-	-	-	-	-	-	-
72ad6dce-d4b5-4313-b276-2690aee781e8	member	2	-	-	-	-	-	k99_1476_11	-	-	-	-	-	-	-	-	-	-	Bacteria	Firmicutes	Clostridia	Clostridiales	Lachnospiraceae	Blautia	unclassified	-	-	-	-	-	-	-	-	-	-	-	-	-	-	-	-	-	-	-	-	-	-	-	-
72ad6dce-d4b5-4313-b276-2690aee781e8	member	2	-	-	-	-	-	k99_1476_12	cellular processes and signaling	Cell cycle control, cell division, chromosome partitioning	COG3640	cobyrinic Acid a,c-diamide synthase	411459.RUMOBE_02477	CL0023	P-loop_NTPase	P-loop containing nucleoside triphosphate hydrolase superfamily	Cellulose biosynthesis protein BcsQ	PF06564	Bacteria	Firmicutes	Clostridia	Clostridiales	Lachnospiraceae	Blautia	Blautia coccoides	-	-	-	-	-	-	-	-	-	-	-	-	-	-	-	-	-	-	-	-	-	-	-	-
72ad6dce-d4b5-4313-b276-2690aee781e8	member	2	-	-	-	-	-	k99_1476_12	-	-	-	-	-	-	-	-	-	-	Bacteria	Firmicutes	Clostridia	Clostridiales	Lachnospiraceae	Blautia	unclassified	-	-	-	-	-	-	-	-	-	-	-	-	-	-	-	-	-	-	-	-	-	-	-	-
72ad6dce-d4b5-4313-b276-2690aee781e8	member	2	-	-	-	-	-	k99_1476_17	cellular processes and signaling	Signal transduction mechanisms	05HSR	Histidine kinase	556261.HMPREF0240_01715	CL0025	His_Kinase_A	His Kinase A (phospho-acceptor) domain	Histidine kinase-, DNA gyrase B-, and HSP90-like ATPase	PF02518	Bacteria	Firmicutes	Clostridia	Clostridiales	Lachnospiraceae	Blautia	Blautia producta	-	-	-	-	-	-	-	-	-	-	-	-	-	-	-	-	-	-	-	-	-	-	-	-
72ad6dce-d4b5-4313-b276-2690aee781e8	member	2	-	-	-	-	-	k99_1476_62	metabolism	Carbohydrate transport and metabolism	0NEDD	beta-galactosidase	556261.HMPREF0240_00041	CL0369	GHD	Glycosyl hydrolase domain superfamily	Beta-galactosidase C-terminal domain	PF08533	Bacteria	Firmicutes	Clostridia	Clostridiales	Lachnospiraceae	Blautia	Blautia producta	-	-	-	-	-	-	-	-	-	-	-	-	-	-	-	-	-	-	-	-	-	-	-	-
72ad6dce-d4b5-4313-b276-2690aee781e8	member	2	-	-	-	-	-	k99_1476_75	cellular processes and signaling	Signal transduction mechanisms	0ND5T	Histidine kinase	658086.HMPREF0994_05657	CL0025	His_Kinase_A	His Kinase A (phospho-acceptor) domain	His Kinase A (phospho-acceptor) domain	PF00512	Bacteria	Firmicutes	Clostridia	Clostridiales	Lachnospiraceae	Blautia	Blautia producta	-	-	-	-	-	-	-	-	-	-	-	-	-	-	-	-	-	-	-	-	-	-	-	-
72ad6dce-d4b5-4313-b276-2690aee781e8	member	2	-	-	-	-	-	k99_1476_9	poorly characterized	Function unknown	0NDNW	ribonuclease J	633697.EubceDRAFT_1405	CL0381	Metallo-HOrase	Metallo-hydrolase/oxidoreductase superfamily	Beta-lactamase superfamily domain	PF12706	Bacteria	Firmicutes	Clostridia	Clostridiales	Lachnospiraceae	Blautia	Blautia producta	-	-	-	-	-	-	-	-	-	-	-	-	-	-	-	-	-	-	-	-	-	-	-	-
72ad6dce-d4b5-4313-b276-2690aee781e8	member	2	-	-	-	-	-	k99_1482_1	metabolism	Carbohydrate transport and metabolism	COG2942	n-acylglucosamine 2-epimerase	226186.BT_0437	CL0059	6_Hairpin	Six-hairpin glycosidase superfamily	N-acylglucosamine 2-epimerase (GlcNAc 2-epimerase)	PF07221	Bacteria	Bacteroidetes	Bacteroidia	Bacteroidales	Bacteroidaceae	Bacteroides	Bacteroides thetaiotaomicron	-	-	-	-	-	-	-	-	-	-	-	-	-	-	-	-	-	-	-	-	-	-	-	-
72ad6dce-d4b5-4313-b276-2690aee781e8	member	2	-	-	-	-	-	k99_1482_17	metabolism	Inorganic ion transport and metabolism	05C27	TonB-dependent Receptor Plug	411476.BACOVA_01796	CL0287	Transthyretin	Transthyretin superfamily	Carboxypeptidase regulatory-like domain	PF13620	Bacteria	Bacteroidetes	Bacteroidia	Bacteroidales	Bacteroidaceae	Bacteroides	Bacteroides thetaiotaomicron	-	-	-	-	-	-	-	-	-	-	-	-	-	-	-	-	-	-	-	-	-	-	-	-
72ad6dce-d4b5-4313-b276-2690aee781e8	member	2	-	-	-	-	-	k99_1482_3	metabolism	Inorganic ion transport and metabolism	05C27	TonB-dependent Receptor Plug	435590.BVU_0946	CL0287	Transthyretin	Transthyretin superfamily	Carboxypeptidase regulatory-like domain	PF13620	Bacteria	Bacteroidetes	Bacteroidia	Bacteroidales	Bacteroidaceae	Bacteroides	Bacteroides thetaiotaomicron	-	-	-	-	-	-	-	-	-	-	-	-	-	-	-	-	-	-	-	-	-	-	-	-
72ad6dce-d4b5-4313-b276-2690aee781e8	member	2	-	-	-	-	-	k99_1486_1	information storage and processing	Translation, ribosomal structure and biogenesis	0NDP3	Allows the formation of correctly charged Asn-tRNA(Asn) or Gln-tRNA(Gln) through the transamidation of misacylated Asp- tRNA(Asn) or Glu-tRNA(Gln) in organisms which lack either or both of asparaginyl-tRNA or glutaminyl-tRNA synthetases. The reaction takes place in the presence of glutamine and ATP through an activated phospho-Asp-tRNA(Asn) or phospho-Glu-tRNA(Gln) (By similarity)	428126.CLOSPI_01734	CL0279	GatB_YqeY	YqeY-like superfamily	GatB domain	PF02637	Bacteria	Firmicutes	Erysipelotrichia	Erysipelotrichales	Erysipelotrichaceae	Erysipelatoclostridium	Erysipelatoclostridium ramosum	-	-	-	-	-	-	-	-	-	-	-	-	-	-	-	-	-	-	-	-	-	-	-	-
72ad6dce-d4b5-4313-b276-2690aee781e8	member	2	-	-	-	-	-	k99_14_2	cellular processes and signaling	Signal transduction mechanisms	COG2172	anti-sigma regulatory factor serine threonine protein kinase	445974.CLORAM_01204	CL0025	His_Kinase_A	His Kinase A (phospho-acceptor) domain	Histidine kinase-, DNA gyrase B-, and HSP90-like ATPase	PF02518	Bacteria	Firmicutes	Erysipelotrichia	Erysipelotrichales	Erysipelotrichaceae	Coprobacillus	Coprobacillus sp. 3_3_56FAA	-	-	-	-	-	-	-	-	-	-	-	-	-	-	-	-	-	-	-	-	-	-	-	-
72ad6dce-d4b5-4313-b276-2690aee781e8	member	2	-	-	-	-	-	k99_14_2	-	-	-	-	-	-	-	-	-	-	Bacteria	Firmicutes	Erysipelotrichia	Erysipelotrichales	Erysipelotrichaceae	Coprobacillus	Coprobacillus sp. 8_2_54BFAA	-	-	-	-	-	-	-	-	-	-	-	-	-	-	-	-	-	-	-	-	-	-	-	-
72ad6dce-d4b5-4313-b276-2690aee781e8	member	2	-	-	-	-	-	k99_14_2	-	-	-	-	-	-	-	-	-	-	Bacteria	Firmicutes	Erysipelotrichia	Erysipelotrichales	Erysipelotrichaceae	Coprobacillus	Coprobacillus sp. AF09-1A	-	-	-	-	-	-	-	-	-	-	-	-	-	-	-	-	-	-	-	-	-	-	-	-
72ad6dce-d4b5-4313-b276-2690aee781e8	member	2	-	-	-	-	-	k99_14_2	-	-	-	-	-	-	-	-	-	-	Bacteria	Firmicutes	Erysipelotrichia	Erysipelotrichales	Erysipelotrichaceae	Coprobacillus	Coprobacillus sp. CAG:183	-	-	-	-	-	-	-	-	-	-	-	-	-	-	-	-	-	-	-	-	-	-	-	-
72ad6dce-d4b5-4313-b276-2690aee781e8	member	2	-	-	-	-	-	k99_14_2	-	-	-	-	-	-	-	-	-	-	Bacteria	Firmicutes	Erysipelotrichia	Erysipelotrichales	Erysipelotrichaceae	Coprobacillus	Coprobacillus sp. D7	-	-	-	-	-	-	-	-	-	-	-	-	-	-	-	-	-	-	-	-	-	-	-	-
72ad6dce-d4b5-4313-b276-2690aee781e8	member	2	-	-	-	-	-	k99_14_2	-	-	-	-	-	-	-	-	-	-	Bacteria	Firmicutes	Erysipelotrichia	Erysipelotrichales	Erysipelotrichaceae	Erysipelatoclostridium	Erysipelatoclostridium ramosum	-	-	-	-	-	-	-	-	-	-	-	-	-	-	-	-	-	-	-	-	-	-	-	-
72ad6dce-d4b5-4313-b276-2690aee781e8	member	2	-	-	-	-	-	k99_14_2	-	-	-	-	-	-	-	-	-	-	Bacteria	Firmicutes	Erysipelotrichia	Erysipelotrichales	Erysipelotrichaceae	unclassified	unclassified	-	-	-	-	-	-	-	-	-	-	-	-	-	-	-	-	-	-	-	-	-	-	-	-
72ad6dce-d4b5-4313-b276-2690aee781e8	member	2	-	-	-	-	-	k99_1503_13	cellular processes and signaling	Cell cycle control, cell division, chromosome partitioning	0ESFX	Capsular exopolysaccharide family	556261.HMPREF0240_00215	CL0023	P-loop_NTPase	P-loop containing nucleoside triphosphate hydrolase superfamily	ATPase MipZ	PF09140	Bacteria	Firmicutes	Clostridia	Clostridiales	Lachnospiraceae	Blautia	Blautia producta	-	-	-	-	-	-	-	-	-	-	-	-	-	-	-	-	-	-	-	-	-	-	-	-
72ad6dce-d4b5-4313-b276-2690aee781e8	member	2	-	-	-	-	-	k99_1507_13	cellular processes and signaling	Signal transduction mechanisms	0NEKU	Histidine kinase	445974.CLORAM_01237	CL0025	His_Kinase_A	His Kinase A (phospho-acceptor) domain	His Kinase A (phospho-acceptor) domain	PF00512	Bacteria	Firmicutes	Erysipelotrichia	Erysipelotrichales	Erysipelotrichaceae	Coprobacillus	Coprobacillus sp. 3_3_56FAA	-	-	-	-	-	-	-	-	-	-	-	-	-	-	-	-	-	-	-	-	-	-	-	-
72ad6dce-d4b5-4313-b276-2690aee781e8	member	2	-	-	-	-	-	k99_1507_13	-	-	-	-	-	-	-	-	-	-	Bacteria	Firmicutes	Erysipelotrichia	Erysipelotrichales	Erysipelotrichaceae	Coprobacillus	Coprobacillus sp. 8_2_54BFAA	-	-	-	-	-	-	-	-	-	-	-	-	-	-	-	-	-	-	-	-	-	-	-	-
72ad6dce-d4b5-4313-b276-2690aee781e8	member	2	-	-	-	-	-	k99_1507_13	-	-	-	-	-	-	-	-	-	-	Bacteria	Firmicutes	Erysipelotrichia	Erysipelotrichales	Erysipelotrichaceae	Coprobacillus	Coprobacillus sp. AF09-1A	-	-	-	-	-	-	-	-	-	-	-	-	-	-	-	-	-	-	-	-	-	-	-	-
72ad6dce-d4b5-4313-b276-2690aee781e8	member	2	-	-	-	-	-	k99_1507_13	-	-	-	-	-	-	-	-	-	-	Bacteria	Firmicutes	Erysipelotrichia	Erysipelotrichales	Erysipelotrichaceae	Coprobacillus	Coprobacillus sp. CAG:183	-	-	-	-	-	-	-	-	-	-	-	-	-	-	-	-	-	-	-	-	-	-	-	-
72ad6dce-d4b5-4313-b276-2690aee781e8	member	2	-	-	-	-	-	k99_1507_13	-	-	-	-	-	-	-	-	-	-	Bacteria	Firmicutes	Erysipelotrichia	Erysipelotrichales	Erysipelotrichaceae	Erysipelatoclostridium	Erysipelatoclostridium ramosum	-	-	-	-	-	-	-	-	-	-	-	-	-	-	-	-	-	-	-	-	-	-	-	-
72ad6dce-d4b5-4313-b276-2690aee781e8	member	2	-	-	-	-	-	k99_1507_13	-	-	-	-	-	-	-	-	-	-	Bacteria	Firmicutes	Erysipelotrichia	Erysipelotrichales	Erysipelotrichaceae	unclassified	unclassified	-	-	-	-	-	-	-	-	-	-	-	-	-	-	-	-	-	-	-	-	-	-	-	-
72ad6dce-d4b5-4313-b276-2690aee781e8	member	2	-	-	-	-	-	k99_1507_4	metabolism	Carbohydrate transport and metabolism	COG2723	beta-glucosidase	469596.HMPREF9488_00488	CL0058	Glyco_hydro_tim	Tim barrel glycosyl hydrolase superfamily	Glycosyl hydrolase family 1	PF00232	Bacteria	Firmicutes	Erysipelotrichia	Erysipelotrichales	Erysipelotrichaceae	Coprobacillus	Coprobacillus sp. 3_3_56FAA	-	-	-	-	-	-	-	-	-	-	-	-	-	-	-	-	-	-	-	-	-	-	-	-
72ad6dce-d4b5-4313-b276-2690aee781e8	member	2	-	-	-	-	-	k99_1507_4	-	-	-	-	-	-	-	-	-	-	Bacteria	Firmicutes	Erysipelotrichia	Erysipelotrichales	Erysipelotrichaceae	Coprobacillus	Coprobacillus sp. 8_2_54BFAA	-	-	-	-	-	-	-	-	-	-	-	-	-	-	-	-	-	-	-	-	-	-	-	-
72ad6dce-d4b5-4313-b276-2690aee781e8	member	2	-	-	-	-	-	k99_1507_4	-	-	-	-	-	-	-	-	-	-	Bacteria	Firmicutes	Erysipelotrichia	Erysipelotrichales	Erysipelotrichaceae	Coprobacillus	Coprobacillus sp. AF09-1A	-	-	-	-	-	-	-	-	-	-	-	-	-	-	-	-	-	-	-	-	-	-	-	-
72ad6dce-d4b5-4313-b276-2690aee781e8	member	2	-	-	-	-	-	k99_1507_4	-	-	-	-	-	-	-	-	-	-	Bacteria	Firmicutes	Erysipelotrichia	Erysipelotrichales	Erysipelotrichaceae	Coprobacillus	Coprobacillus sp. CAG:183	-	-	-	-	-	-	-	-	-	-	-	-	-	-	-	-	-	-	-	-	-	-	-	-
72ad6dce-d4b5-4313-b276-2690aee781e8	member	2	-	-	-	-	-	k99_1507_4	-	-	-	-	-	-	-	-	-	-	Bacteria	Firmicutes	Erysipelotrichia	Erysipelotrichales	Erysipelotrichaceae	Coprobacillus	Coprobacillus sp. D7	-	-	-	-	-	-	-	-	-	-	-	-	-	-	-	-	-	-	-	-	-	-	-	-
72ad6dce-d4b5-4313-b276-2690aee781e8	member	2	-	-	-	-	-	k99_1507_4	-	-	-	-	-	-	-	-	-	-	Bacteria	Firmicutes	Erysipelotrichia	Erysipelotrichales	Erysipelotrichaceae	Erysipelatoclostridium	Erysipelatoclostridium ramosum	-	-	-	-	-	-	-	-	-	-	-	-	-	-	-	-	-	-	-	-	-	-	-	-
72ad6dce-d4b5-4313-b276-2690aee781e8	member	2	-	-	-	-	-	k99_1507_4	-	-	-	-	-	-	-	-	-	-	Bacteria	Firmicutes	Erysipelotrichia	Erysipelotrichales	Erysipelotrichaceae	unclassified	unclassified	-	-	-	-	-	-	-	-	-	-	-	-	-	-	-	-	-	-	-	-	-	-	-	-
72ad6dce-d4b5-4313-b276-2690aee781e8	member	2	-	-	-	-	-	k99_1507_6	metabolism	Carbohydrate transport and metabolism	COG2723	beta-glucosidase	445974.CLORAM_01244	CL0058	Glyco_hydro_tim	Tim barrel glycosyl hydrolase superfamily	Glycosyl hydrolase family 1	PF00232	Bacteria	Firmicutes	Erysipelotrichia	Erysipelotrichales	Erysipelotrichaceae	Coprobacillus	Coprobacillus sp. 3_3_56FAA	-	-	-	-	-	-	-	-	-	-	-	-	-	-	-	-	-	-	-	-	-	-	-	-
72ad6dce-d4b5-4313-b276-2690aee781e8	member	2	-	-	-	-	-	k99_1507_6	-	-	-	-	-	-	-	-	-	-	Bacteria	Firmicutes	Erysipelotrichia	Erysipelotrichales	Erysipelotrichaceae	Coprobacillus	Coprobacillus sp. AF09-1A	-	-	-	-	-	-	-	-	-	-	-	-	-	-	-	-	-	-	-	-	-	-	-	-
72ad6dce-d4b5-4313-b276-2690aee781e8	member	2	-	-	-	-	-	k99_1507_6	-	-	-	-	-	-	-	-	-	-	Bacteria	Firmicutes	Erysipelotrichia	Erysipelotrichales	Erysipelotrichaceae	Coprobacillus	Coprobacillus sp. CAG:183	-	-	-	-	-	-	-	-	-	-	-	-	-	-	-	-	-	-	-	-	-	-	-	-
72ad6dce-d4b5-4313-b276-2690aee781e8	member	2	-	-	-	-	-	k99_1507_6	-	-	-	-	-	-	-	-	-	-	Bacteria	Firmicutes	Erysipelotrichia	Erysipelotrichales	Erysipelotrichaceae	Coprobacillus	Coprobacillus sp. D7	-	-	-	-	-	-	-	-	-	-	-	-	-	-	-	-	-	-	-	-	-	-	-	-
72ad6dce-d4b5-4313-b276-2690aee781e8	member	2	-	-	-	-	-	k99_1507_6	-	-	-	-	-	-	-	-	-	-	Bacteria	Firmicutes	Erysipelotrichia	Erysipelotrichales	Erysipelotrichaceae	Erysipelatoclostridium	Erysipelatoclostridium ramosum	-	-	-	-	-	-	-	-	-	-	-	-	-	-	-	-	-	-	-	-	-	-	-	-
72ad6dce-d4b5-4313-b276-2690aee781e8	member	2	-	-	-	-	-	k99_1507_6	-	-	-	-	-	-	-	-	-	-	Bacteria	Firmicutes	Erysipelotrichia	Erysipelotrichales	Erysipelotrichaceae	unclassified	unclassified	-	-	-	-	-	-	-	-	-	-	-	-	-	-	-	-	-	-	-	-	-	-	-	-
72ad6dce-d4b5-4313-b276-2690aee781e8	member	2	-	-	-	-	-	k99_1509_14	information storage and processing	Replication, recombination and repair	COG0513	purine NTP-dependent helicase activity	658088.HMPREF0987_02205	CL0023	P-loop_NTPase	P-loop containing nucleoside triphosphate hydrolase superfamily	Type III restriction enzyme, res subunit	PF04851	Bacteria	Firmicutes	Clostridia	Clostridiales	Lachnospiraceae	Blautia	Blautia coccoides	-	-	-	-	-	-	-	-	-	-	-	-	-	-	-	-	-	-	-	-	-	-	-	-
72ad6dce-d4b5-4313-b276-2690aee781e8	member	2	-	-	-	-	-	k99_1509_14	-	-	-	-	-	-	-	-	-	-	Bacteria	Firmicutes	Clostridia	Clostridiales	Lachnospiraceae	Blautia	unclassified	-	-	-	-	-	-	-	-	-	-	-	-	-	-	-	-	-	-	-	-	-	-	-	-
72ad6dce-d4b5-4313-b276-2690aee781e8	member	2	-	-	-	-	-	k99_1514_1	metabolism	Energy production and conversion	16QA0	Formate acetyltransferase	469613.HMPREF0864_00649	CL0339	PFL-like	PFL-like glycyl radical enzyme superfamily	Glycine radical	PF01228	Bacteria	Firmicutes	Bacilli	Lactobacillales	Enterococcaceae	Enterococcus	Enterococcus durans	-	-	-	-	-	-	-	-	-	-	-	-	-	-	-	-	-	-	-	-	-	-	-	-
72ad6dce-d4b5-4313-b276-2690aee781e8	member	2	-	-	-	-	-	k99_1514_1	-	-	-	-	-	-	-	-	-	-	Bacteria	Firmicutes	Bacilli	Lactobacillales	Enterococcaceae	Enterococcus	Enterococcus gallinarum	-	-	-	-	-	-	-	-	-	-	-	-	-	-	-	-	-	-	-	-	-	-	-	-
72ad6dce-d4b5-4313-b276-2690aee781e8	member	2	-	-	-	-	-	k99_1514_1	-	-	-	-	-	-	-	-	-	-	Bacteria	Proteobacteria	Betaproteobacteria	Burkholderiales	Alcaligenaceae	Achromobacter	Achromobacter sp. ATCC35328	-	-	-	-	-	-	-	-	-	-	-	-	-	-	-	-	-	-	-	-	-	-	-	-
72ad6dce-d4b5-4313-b276-2690aee781e8	member	2	-	-	-	-	-	k99_1514_1	-	-	-	-	-	-	-	-	-	-	Bacteria	Proteobacteria	Gammaproteobacteria	Enterobacterales	Enterobacteriaceae	Escherichia	Escherichia coli	-	-	-	-	-	-	-	-	-	-	-	-	-	-	-	-	-	-	-	-	-	-	-	-
72ad6dce-d4b5-4313-b276-2690aee781e8	member	2	-	-	-	-	-	k99_1514_1	-	-	-	-	-	-	-	-	-	-	Bacteria	Proteobacteria	Gammaproteobacteria	Enterobacterales	Enterobacteriaceae	Escherichia	Escherichia sp. 1_1_43	-	-	-	-	-	-	-	-	-	-	-	-	-	-	-	-	-	-	-	-	-	-	-	-
72ad6dce-d4b5-4313-b276-2690aee781e8	member	2	-	-	-	-	-	k99_1514_1	-	-	-	-	-	-	-	-	-	-	Bacteria	Proteobacteria	Gammaproteobacteria	Enterobacterales	Enterobacteriaceae	Escherichia	Escherichia sp. 4_1_40B	-	-	-	-	-	-	-	-	-	-	-	-	-	-	-	-	-	-	-	-	-	-	-	-
72ad6dce-d4b5-4313-b276-2690aee781e8	member	2	-	-	-	-	-	k99_1514_1	-	-	-	-	-	-	-	-	-	-	Bacteria	Proteobacteria	Gammaproteobacteria	Enterobacterales	Enterobacteriaceae	Escherichia	Escherichia sp. KCJ4943	-	-	-	-	-	-	-	-	-	-	-	-	-	-	-	-	-	-	-	-	-	-	-	-
72ad6dce-d4b5-4313-b276-2690aee781e8	member	2	-	-	-	-	-	k99_1514_1	-	-	-	-	-	-	-	-	-	-	Bacteria	Proteobacteria	Gammaproteobacteria	Enterobacterales	Enterobacteriaceae	Klebsiella	Klebsiella pneumoniae	-	-	-	-	-	-	-	-	-	-	-	-	-	-	-	-	-	-	-	-	-	-	-	-
72ad6dce-d4b5-4313-b276-2690aee781e8	member	2	-	-	-	-	-	k99_1514_1	-	-	-	-	-	-	-	-	-	-	Bacteria	Proteobacteria	Gammaproteobacteria	Enterobacterales	Enterobacteriaceae	Shigella	Shigella boydii	-	-	-	-	-	-	-	-	-	-	-	-	-	-	-	-	-	-	-	-	-	-	-	-
72ad6dce-d4b5-4313-b276-2690aee781e8	member	2	-	-	-	-	-	k99_1514_1	-	-	-	-	-	-	-	-	-	-	Bacteria	Proteobacteria	Gammaproteobacteria	Enterobacterales	Enterobacteriaceae	Shigella	Shigella dysenteriae	-	-	-	-	-	-	-	-	-	-	-	-	-	-	-	-	-	-	-	-	-	-	-	-
72ad6dce-d4b5-4313-b276-2690aee781e8	member	2	-	-	-	-	-	k99_1514_1	-	-	-	-	-	-	-	-	-	-	Bacteria	Proteobacteria	Gammaproteobacteria	Enterobacterales	Enterobacteriaceae	Shigella	Shigella flexneri	-	-	-	-	-	-	-	-	-	-	-	-	-	-	-	-	-	-	-	-	-	-	-	-
72ad6dce-d4b5-4313-b276-2690aee781e8	member	2	-	-	-	-	-	k99_1514_1	-	-	-	-	-	-	-	-	-	-	Bacteria	Proteobacteria	Gammaproteobacteria	Enterobacterales	Enterobacteriaceae	Shigella	Shigella sonnei	-	-	-	-	-	-	-	-	-	-	-	-	-	-	-	-	-	-	-	-	-	-	-	-
72ad6dce-d4b5-4313-b276-2690aee781e8	member	2	-	-	-	-	-	k99_1514_1	-	-	-	-	-	-	-	-	-	-	Bacteria	Proteobacteria	Gammaproteobacteria	Enterobacterales	Enterobacteriaceae	Shigella	Shigella sp. PAMC 28760	-	-	-	-	-	-	-	-	-	-	-	-	-	-	-	-	-	-	-	-	-	-	-	-
72ad6dce-d4b5-4313-b276-2690aee781e8	member	2	-	-	-	-	-	k99_1514_1	-	-	-	-	-	-	-	-	-	-	Bacteria	Proteobacteria	Gammaproteobacteria	Enterobacterales	Enterobacteriaceae	unclassified	unclassified	-	-	-	-	-	-	-	-	-	-	-	-	-	-	-	-	-	-	-	-	-	-	-	-
72ad6dce-d4b5-4313-b276-2690aee781e8	member	2	-	-	-	-	-	k99_1514_1	-	-	-	-	-	-	-	-	-	-	Bacteria	unclassified	unclassified	unclassified	unclassified	unclassified	unclassified	-	-	-	-	-	-	-	-	-	-	-	-	-	-	-	-	-	-	-	-	-	-	-	-
72ad6dce-d4b5-4313-b276-2690aee781e8	member	2	-	-	-	-	-	k99_1514_1	-	-	-	-	-	-	-	-	-	-	unclassified	unclassified	unclassified	unclassified	unclassified	unclassified	Expression vector pUDE204	-	-	-	-	-	-	-	-	-	-	-	-	-	-	-	-	-	-	-	-	-	-	-	-
72ad6dce-d4b5-4313-b276-2690aee781e8	member	2	-	-	-	-	-	k99_1517_1	information storage and processing	Translation, ribosomal structure and biogenesis	0ERTJ	Located at the back of the 30S subunit body where it stabilizes the conformation of the head with respect to the body (By similarity)	411490.ANACAC_03191	CL0196	DSRM	DSRM-like clan	Ribosomal protein S5, N-terminal domain	PF00333	Bacteria	Firmicutes	Clostridia	Clostridiales	Lachnospiraceae	Anaerostipes	Anaerostipes caccae	-	-	-	-	-	-	-	-	-	-	-	-	-	-	-	-	-	-	-	-	-	-	-	-
72ad6dce-d4b5-4313-b276-2690aee781e8	member	2	-	-	-	-	-	k99_1517_1	-	-	-	-	-	-	-	-	-	-	Bacteria	Firmicutes	Clostridia	Clostridiales	Lachnospiraceae	Anaerostipes	Anaerostipes rhamnosivorans	-	-	-	-	-	-	-	-	-	-	-	-	-	-	-	-	-	-	-	-	-	-	-	-
72ad6dce-d4b5-4313-b276-2690aee781e8	member	2	-	-	-	-	-	k99_1517_1	-	-	-	-	-	-	-	-	-	-	Bacteria	Firmicutes	Clostridia	Clostridiales	Lachnospiraceae	Anaerostipes	Anaerostipes sp. AF04-45	-	-	-	-	-	-	-	-	-	-	-	-	-	-	-	-	-	-	-	-	-	-	-	-
72ad6dce-d4b5-4313-b276-2690aee781e8	member	2	-	-	-	-	-	k99_1517_1	-	-	-	-	-	-	-	-	-	-	Bacteria	Firmicutes	Clostridia	Clostridiales	Lachnospiraceae	Anaerostipes	Anaerostipes sp. CAG:276	-	-	-	-	-	-	-	-	-	-	-	-	-	-	-	-	-	-	-	-	-	-	-	-
72ad6dce-d4b5-4313-b276-2690aee781e8	member	2	-	-	-	-	-	k99_1517_1	-	-	-	-	-	-	-	-	-	-	Bacteria	Firmicutes	Clostridia	Clostridiales	Lachnospiraceae	Anaerostipes	unclassified	-	-	-	-	-	-	-	-	-	-	-	-	-	-	-	-	-	-	-	-	-	-	-	-
72ad6dce-d4b5-4313-b276-2690aee781e8	member	2	-	-	-	-	-	k99_1528_21	information storage and processing	Transcription	0NN97	transcriptional regulator, arac family	445974.CLORAM_01594	CL0029	Cupin	Cupin fold	AraC-like ligand binding domain	PF02311	Bacteria	Firmicutes	Erysipelotrichia	Erysipelotrichales	Erysipelotrichaceae	Erysipelatoclostridium	Erysipelatoclostridium ramosum	-	-	-	-	-	-	-	-	-	-	-	-	-	-	-	-	-	-	-	-	-	-	-	-
72ad6dce-d4b5-4313-b276-2690aee781e8	member	2	-	-	-	-	-	k99_1528_23	metabolism	Amino acid transport and metabolism	0I7YT	Inherit from firmNOG: glyoxalase	445974.CLORAM_01592	CL0104	Glyoxalase	VOC superfamily	Glyoxalase-like domain	PF12681	Bacteria	Firmicutes	Erysipelotrichia	Erysipelotrichales	Erysipelotrichaceae	Erysipelatoclostridium	Erysipelatoclostridium ramosum	-	-	-	-	-	-	-	-	-	-	-	-	-	-	-	-	-	-	-	-	-	-	-	-
72ad6dce-d4b5-4313-b276-2690aee781e8	member	2	-	-	-	-	-	k99_1531_8	metabolism	Amino acid transport and metabolism	COG0347	Nitrogen regulatory protein pii	316385.ECDH10B_2720	CL0089	GlnB-like	GlnB-like superfamily	Nitrogen regulatory protein P-II	PF00543	Bacteria	Firmicutes	Bacilli	Lactobacillales	Streptococcaceae	Streptococcus	Streptococcus pneumoniae	-	-	-	-	-	-	-	-	-	-	-	-	-	-	-	-	-	-	-	-	-	-	-	-
72ad6dce-d4b5-4313-b276-2690aee781e8	member	2	-	-	-	-	-	k99_1531_8	-	-	-	-	-	-	-	-	-	-	Bacteria	Proteobacteria	Gammaproteobacteria	Enterobacterales	Enterobacteriaceae	Citrobacter	Citrobacter freundii	-	-	-	-	-	-	-	-	-	-	-	-	-	-	-	-	-	-	-	-	-	-	-	-
72ad6dce-d4b5-4313-b276-2690aee781e8	member	2	-	-	-	-	-	k99_1531_8	-	-	-	-	-	-	-	-	-	-	Bacteria	Proteobacteria	Gammaproteobacteria	Enterobacterales	Enterobacteriaceae	Citrobacter	Citrobacter sp. CRE-46	-	-	-	-	-	-	-	-	-	-	-	-	-	-	-	-	-	-	-	-	-	-	-	-
72ad6dce-d4b5-4313-b276-2690aee781e8	member	2	-	-	-	-	-	k99_1531_8	-	-	-	-	-	-	-	-	-	-	Bacteria	Proteobacteria	Gammaproteobacteria	Enterobacterales	Enterobacteriaceae	Citrobacter	Citrobacter sp. TBCS-15	-	-	-	-	-	-	-	-	-	-	-	-	-	-	-	-	-	-	-	-	-	-	-	-
72ad6dce-d4b5-4313-b276-2690aee781e8	member	2	-	-	-	-	-	k99_1531_8	-	-	-	-	-	-	-	-	-	-	Bacteria	Proteobacteria	Gammaproteobacteria	Enterobacterales	Enterobacteriaceae	Citrobacter	Citrobacter sp. wls615	-	-	-	-	-	-	-	-	-	-	-	-	-	-	-	-	-	-	-	-	-	-	-	-
72ad6dce-d4b5-4313-b276-2690aee781e8	member	2	-	-	-	-	-	k99_1531_8	-	-	-	-	-	-	-	-	-	-	Bacteria	Proteobacteria	Gammaproteobacteria	Enterobacterales	Enterobacteriaceae	Citrobacter	Citrobacter sp. wls707	-	-	-	-	-	-	-	-	-	-	-	-	-	-	-	-	-	-	-	-	-	-	-	-
72ad6dce-d4b5-4313-b276-2690aee781e8	member	2	-	-	-	-	-	k99_1531_8	-	-	-	-	-	-	-	-	-	-	Bacteria	Proteobacteria	Gammaproteobacteria	Enterobacterales	Enterobacteriaceae	Citrobacter	Citrobacter sp. wls708	-	-	-	-	-	-	-	-	-	-	-	-	-	-	-	-	-	-	-	-	-	-	-	-
72ad6dce-d4b5-4313-b276-2690aee781e8	member	2	-	-	-	-	-	k99_1531_8	-	-	-	-	-	-	-	-	-	-	Bacteria	Proteobacteria	Gammaproteobacteria	Enterobacterales	Enterobacteriaceae	Citrobacter	Citrobacter sp. wls714	-	-	-	-	-	-	-	-	-	-	-	-	-	-	-	-	-	-	-	-	-	-	-	-
72ad6dce-d4b5-4313-b276-2690aee781e8	member	2	-	-	-	-	-	k99_1531_8	-	-	-	-	-	-	-	-	-	-	Bacteria	Proteobacteria	Gammaproteobacteria	Enterobacterales	Enterobacteriaceae	Citrobacter	Citrobacter sp. wls717	-	-	-	-	-	-	-	-	-	-	-	-	-	-	-	-	-	-	-	-	-	-	-	-
72ad6dce-d4b5-4313-b276-2690aee781e8	member	2	-	-	-	-	-	k99_1531_8	-	-	-	-	-	-	-	-	-	-	Bacteria	Proteobacteria	Gammaproteobacteria	Enterobacterales	Enterobacteriaceae	Citrobacter	Citrobacter sp. wls830	-	-	-	-	-	-	-	-	-	-	-	-	-	-	-	-	-	-	-	-	-	-	-	-
72ad6dce-d4b5-4313-b276-2690aee781e8	member	2	-	-	-	-	-	k99_1531_8	-	-	-	-	-	-	-	-	-	-	Bacteria	Proteobacteria	Gammaproteobacteria	Enterobacterales	Enterobacteriaceae	Citrobacter	Citrobacter werkmanii	-	-	-	-	-	-	-	-	-	-	-	-	-	-	-	-	-	-	-	-	-	-	-	-
72ad6dce-d4b5-4313-b276-2690aee781e8	member	2	-	-	-	-	-	k99_1531_8	-	-	-	-	-	-	-	-	-	-	Bacteria	Proteobacteria	Gammaproteobacteria	Enterobacterales	Enterobacteriaceae	Enterobacter	Enterobacter sp. EC-NT1	-	-	-	-	-	-	-	-	-	-	-	-	-	-	-	-	-	-	-	-	-	-	-	-
72ad6dce-d4b5-4313-b276-2690aee781e8	member	2	-	-	-	-	-	k99_1531_8	-	-	-	-	-	-	-	-	-	-	Bacteria	Proteobacteria	Gammaproteobacteria	Enterobacterales	Enterobacteriaceae	Escherichia	Escherichia albertii	-	-	-	-	-	-	-	-	-	-	-	-	-	-	-	-	-	-	-	-	-	-	-	-
72ad6dce-d4b5-4313-b276-2690aee781e8	member	2	-	-	-	-	-	k99_1531_8	-	-	-	-	-	-	-	-	-	-	Bacteria	Proteobacteria	Gammaproteobacteria	Enterobacterales	Enterobacteriaceae	Escherichia	Escherichia coli	-	-	-	-	-	-	-	-	-	-	-	-	-	-	-	-	-	-	-	-	-	-	-	-
72ad6dce-d4b5-4313-b276-2690aee781e8	member	2	-	-	-	-	-	k99_1531_8	-	-	-	-	-	-	-	-	-	-	Bacteria	Proteobacteria	Gammaproteobacteria	Enterobacterales	Enterobacteriaceae	Escherichia	Escherichia fergusonii	-	-	-	-	-	-	-	-	-	-	-	-	-	-	-	-	-	-	-	-	-	-	-	-
72ad6dce-d4b5-4313-b276-2690aee781e8	member	2	-	-	-	-	-	k99_1531_8	-	-	-	-	-	-	-	-	-	-	Bacteria	Proteobacteria	Gammaproteobacteria	Enterobacterales	Enterobacteriaceae	Escherichia	Escherichia marmotae	-	-	-	-	-	-	-	-	-	-	-	-	-	-	-	-	-	-	-	-	-	-	-	-
72ad6dce-d4b5-4313-b276-2690aee781e8	member	2	-	-	-	-	-	k99_1531_8	-	-	-	-	-	-	-	-	-	-	Bacteria	Proteobacteria	Gammaproteobacteria	Enterobacterales	Enterobacteriaceae	Escherichia	Escherichia sp. 20412-1	-	-	-	-	-	-	-	-	-	-	-	-	-	-	-	-	-	-	-	-	-	-	-	-
72ad6dce-d4b5-4313-b276-2690aee781e8	member	2	-	-	-	-	-	k99_1531_8	-	-	-	-	-	-	-	-	-	-	Bacteria	Proteobacteria	Gammaproteobacteria	Enterobacterales	Enterobacteriaceae	Escherichia	Escherichia sp. 4726-5	-	-	-	-	-	-	-	-	-	-	-	-	-	-	-	-	-	-	-	-	-	-	-	-
72ad6dce-d4b5-4313-b276-2690aee781e8	member	2	-	-	-	-	-	k99_1531_8	-	-	-	-	-	-	-	-	-	-	Bacteria	Proteobacteria	Gammaproteobacteria	Enterobacterales	Enterobacteriaceae	Escherichia	Escherichia sp. 4_1_40B	-	-	-	-	-	-	-	-	-	-	-	-	-	-	-	-	-	-	-	-	-	-	-	-
72ad6dce-d4b5-4313-b276-2690aee781e8	member	2	-	-	-	-	-	k99_1531_8	-	-	-	-	-	-	-	-	-	-	Bacteria	Proteobacteria	Gammaproteobacteria	Enterobacterales	Enterobacteriaceae	Escherichia	Escherichia sp. KCJ4928	-	-	-	-	-	-	-	-	-	-	-	-	-	-	-	-	-	-	-	-	-	-	-	-
72ad6dce-d4b5-4313-b276-2690aee781e8	member	2	-	-	-	-	-	k99_1531_8	-	-	-	-	-	-	-	-	-	-	Bacteria	Proteobacteria	Gammaproteobacteria	Enterobacterales	Enterobacteriaceae	Escherichia	Escherichia sp. KTE11	-	-	-	-	-	-	-	-	-	-	-	-	-	-	-	-	-	-	-	-	-	-	-	-
72ad6dce-d4b5-4313-b276-2690aee781e8	member	2	-	-	-	-	-	k99_1531_8	-	-	-	-	-	-	-	-	-	-	Bacteria	Proteobacteria	Gammaproteobacteria	Enterobacterales	Enterobacteriaceae	Escherichia	Escherichia sp. KTE114	-	-	-	-	-	-	-	-	-	-	-	-	-	-	-	-	-	-	-	-	-	-	-	-
72ad6dce-d4b5-4313-b276-2690aee781e8	member	2	-	-	-	-	-	k99_1531_8	-	-	-	-	-	-	-	-	-	-	Bacteria	Proteobacteria	Gammaproteobacteria	Enterobacterales	Enterobacteriaceae	Escherichia	Escherichia sp. KTE159	-	-	-	-	-	-	-	-	-	-	-	-	-	-	-	-	-	-	-	-	-	-	-	-
72ad6dce-d4b5-4313-b276-2690aee781e8	member	2	-	-	-	-	-	k99_1531_8	-	-	-	-	-	-	-	-	-	-	Bacteria	Proteobacteria	Gammaproteobacteria	Enterobacterales	Enterobacteriaceae	Escherichia	Escherichia sp. KTE172	-	-	-	-	-	-	-	-	-	-	-	-	-	-	-	-	-	-	-	-	-	-	-	-
72ad6dce-d4b5-4313-b276-2690aee781e8	member	2	-	-	-	-	-	k99_1531_8	-	-	-	-	-	-	-	-	-	-	Bacteria	Proteobacteria	Gammaproteobacteria	Enterobacterales	Enterobacteriaceae	Escherichia	Escherichia sp. KTE31	-	-	-	-	-	-	-	-	-	-	-	-	-	-	-	-	-	-	-	-	-	-	-	-
72ad6dce-d4b5-4313-b276-2690aee781e8	member	2	-	-	-	-	-	k99_1531_8	-	-	-	-	-	-	-	-	-	-	Bacteria	Proteobacteria	Gammaproteobacteria	Enterobacterales	Enterobacteriaceae	Escherichia	Escherichia sp. KTE52	-	-	-	-	-	-	-	-	-	-	-	-	-	-	-	-	-	-	-	-	-	-	-	-
72ad6dce-d4b5-4313-b276-2690aee781e8	member	2	-	-	-	-	-	k99_1531_8	-	-	-	-	-	-	-	-	-	-	Bacteria	Proteobacteria	Gammaproteobacteria	Enterobacterales	Enterobacteriaceae	Escherichia	Escherichia sp. KTE96	-	-	-	-	-	-	-	-	-	-	-	-	-	-	-	-	-	-	-	-	-	-	-	-
72ad6dce-d4b5-4313-b276-2690aee781e8	member	2	-	-	-	-	-	k99_1531_8	-	-	-	-	-	-	-	-	-	-	Bacteria	Proteobacteria	Gammaproteobacteria	Enterobacterales	Enterobacteriaceae	Escherichia	Escherichia sp. MOD1-EC5451	-	-	-	-	-	-	-	-	-	-	-	-	-	-	-	-	-	-	-	-	-	-	-	-
72ad6dce-d4b5-4313-b276-2690aee781e8	member	2	-	-	-	-	-	k99_1531_8	-	-	-	-	-	-	-	-	-	-	Bacteria	Proteobacteria	Gammaproteobacteria	Enterobacterales	Enterobacteriaceae	Escherichia	Escherichia sp. MOD1-EC6475	-	-	-	-	-	-	-	-	-	-	-	-	-	-	-	-	-	-	-	-	-	-	-	-
72ad6dce-d4b5-4313-b276-2690aee781e8	member	2	-	-	-	-	-	k99_1531_8	-	-	-	-	-	-	-	-	-	-	Bacteria	Proteobacteria	Gammaproteobacteria	Enterobacterales	Enterobacteriaceae	Escherichia	Escherichia sp. MR	-	-	-	-	-	-	-	-	-	-	-	-	-	-	-	-	-	-	-	-	-	-	-	-
72ad6dce-d4b5-4313-b276-2690aee781e8	member	2	-	-	-	-	-	k99_1531_8	-	-	-	-	-	-	-	-	-	-	Bacteria	Proteobacteria	Gammaproteobacteria	Enterobacterales	Enterobacteriaceae	Escherichia	Escherichia sp. R8	-	-	-	-	-	-	-	-	-	-	-	-	-	-	-	-	-	-	-	-	-	-	-	-
72ad6dce-d4b5-4313-b276-2690aee781e8	member	2	-	-	-	-	-	k99_1531_8	-	-	-	-	-	-	-	-	-	-	Bacteria	Proteobacteria	Gammaproteobacteria	Enterobacterales	Enterobacteriaceae	Klebsiella	Klebsiella oxytoca	-	-	-	-	-	-	-	-	-	-	-	-	-	-	-	-	-	-	-	-	-	-	-	-
72ad6dce-d4b5-4313-b276-2690aee781e8	member	2	-	-	-	-	-	k99_1531_8	-	-	-	-	-	-	-	-	-	-	Bacteria	Proteobacteria	Gammaproteobacteria	Enterobacterales	Enterobacteriaceae	Klebsiella	Klebsiella pneumoniae	-	-	-	-	-	-	-	-	-	-	-	-	-	-	-	-	-	-	-	-	-	-	-	-
72ad6dce-d4b5-4313-b276-2690aee781e8	member	2	-	-	-	-	-	k99_1531_8	-	-	-	-	-	-	-	-	-	-	Bacteria	Proteobacteria	Gammaproteobacteria	Enterobacterales	Enterobacteriaceae	Salmonella	Salmonella bongori	-	-	-	-	-	-	-	-	-	-	-	-	-	-	-	-	-	-	-	-	-	-	-	-
72ad6dce-d4b5-4313-b276-2690aee781e8	member	2	-	-	-	-	-	k99_1531_8	-	-	-	-	-	-	-	-	-	-	Bacteria	Proteobacteria	Gammaproteobacteria	Enterobacterales	Enterobacteriaceae	Salmonella	Salmonella enterica	-	-	-	-	-	-	-	-	-	-	-	-	-	-	-	-	-	-	-	-	-	-	-	-
72ad6dce-d4b5-4313-b276-2690aee781e8	member	2	-	-	-	-	-	k99_1531_8	-	-	-	-	-	-	-	-	-	-	Bacteria	Proteobacteria	Gammaproteobacteria	Enterobacterales	Enterobacteriaceae	Salmonella	Salmonella sp. 3DZ2-4SM	-	-	-	-	-	-	-	-	-	-	-	-	-	-	-	-	-	-	-	-	-	-	-	-
72ad6dce-d4b5-4313-b276-2690aee781e8	member	2	-	-	-	-	-	k99_1531_8	-	-	-	-	-	-	-	-	-	-	Bacteria	Proteobacteria	Gammaproteobacteria	Enterobacterales	Enterobacteriaceae	Salmonella	Salmonella sp. NCTC 11881	-	-	-	-	-	-	-	-	-	-	-	-	-	-	-	-	-	-	-	-	-	-	-	-
72ad6dce-d4b5-4313-b276-2690aee781e8	member	2	-	-	-	-	-	k99_1531_8	-	-	-	-	-	-	-	-	-	-	Bacteria	Proteobacteria	Gammaproteobacteria	Enterobacterales	Enterobacteriaceae	Salmonella	Salmonella sp. SSDFZ54	-	-	-	-	-	-	-	-	-	-	-	-	-	-	-	-	-	-	-	-	-	-	-	-
72ad6dce-d4b5-4313-b276-2690aee781e8	member	2	-	-	-	-	-	k99_1531_8	-	-	-	-	-	-	-	-	-	-	Bacteria	Proteobacteria	Gammaproteobacteria	Enterobacterales	Enterobacteriaceae	Salmonella	Salmonella sp. SSDFZ69	-	-	-	-	-	-	-	-	-	-	-	-	-	-	-	-	-	-	-	-	-	-	-	-
72ad6dce-d4b5-4313-b276-2690aee781e8	member	2	-	-	-	-	-	k99_1531_8	-	-	-	-	-	-	-	-	-	-	Bacteria	Proteobacteria	Gammaproteobacteria	Enterobacterales	Enterobacteriaceae	Shigella	Shigella boydii	-	-	-	-	-	-	-	-	-	-	-	-	-	-	-	-	-	-	-	-	-	-	-	-
72ad6dce-d4b5-4313-b276-2690aee781e8	member	2	-	-	-	-	-	k99_1531_8	-	-	-	-	-	-	-	-	-	-	Bacteria	Proteobacteria	Gammaproteobacteria	Enterobacterales	Enterobacteriaceae	Shigella	Shigella dysenteriae	-	-	-	-	-	-	-	-	-	-	-	-	-	-	-	-	-	-	-	-	-	-	-	-
72ad6dce-d4b5-4313-b276-2690aee781e8	member	2	-	-	-	-	-	k99_1531_8	-	-	-	-	-	-	-	-	-	-	Bacteria	Proteobacteria	Gammaproteobacteria	Enterobacterales	Enterobacteriaceae	Shigella	Shigella flexneri	-	-	-	-	-	-	-	-	-	-	-	-	-	-	-	-	-	-	-	-	-	-	-	-
72ad6dce-d4b5-4313-b276-2690aee781e8	member	2	-	-	-	-	-	k99_1531_8	-	-	-	-	-	-	-	-	-	-	Bacteria	Proteobacteria	Gammaproteobacteria	Enterobacterales	Enterobacteriaceae	Shigella	Shigella sonnei	-	-	-	-	-	-	-	-	-	-	-	-	-	-	-	-	-	-	-	-	-	-	-	-
72ad6dce-d4b5-4313-b276-2690aee781e8	member	2	-	-	-	-	-	k99_1531_8	-	-	-	-	-	-	-	-	-	-	Bacteria	Proteobacteria	Gammaproteobacteria	Enterobacterales	Enterobacteriaceae	Shigella	Shigella sp. FC1056	-	-	-	-	-	-	-	-	-	-	-	-	-	-	-	-	-	-	-	-	-	-	-	-
72ad6dce-d4b5-4313-b276-2690aee781e8	member	2	-	-	-	-	-	k99_1531_8	-	-	-	-	-	-	-	-	-	-	Bacteria	Proteobacteria	Gammaproteobacteria	Enterobacterales	Enterobacteriaceae	Shigella	Shigella sp. FC1139	-	-	-	-	-	-	-	-	-	-	-	-	-	-	-	-	-	-	-	-	-	-	-	-
72ad6dce-d4b5-4313-b276-2690aee781e8	member	2	-	-	-	-	-	k99_1531_8	-	-	-	-	-	-	-	-	-	-	Bacteria	Proteobacteria	Gammaproteobacteria	Enterobacterales	Enterobacteriaceae	Shigella	Shigella sp. FC1172	-	-	-	-	-	-	-	-	-	-	-	-	-	-	-	-	-	-	-	-	-	-	-	-
72ad6dce-d4b5-4313-b276-2690aee781e8	member	2	-	-	-	-	-	k99_1531_8	-	-	-	-	-	-	-	-	-	-	Bacteria	Proteobacteria	Gammaproteobacteria	Enterobacterales	Enterobacteriaceae	Shigella	Shigella sp. FC1180	-	-	-	-	-	-	-	-	-	-	-	-	-	-	-	-	-	-	-	-	-	-	-	-
72ad6dce-d4b5-4313-b276-2690aee781e8	member	2	-	-	-	-	-	k99_1531_8	-	-	-	-	-	-	-	-	-	-	Bacteria	Proteobacteria	Gammaproteobacteria	Enterobacterales	Enterobacteriaceae	Shigella	Shigella sp. FC1544	-	-	-	-	-	-	-	-	-	-	-	-	-	-	-	-	-	-	-	-	-	-	-	-
72ad6dce-d4b5-4313-b276-2690aee781e8	member	2	-	-	-	-	-	k99_1531_8	-	-	-	-	-	-	-	-	-	-	Bacteria	Proteobacteria	Gammaproteobacteria	Enterobacterales	Enterobacteriaceae	Shigella	Shigella sp. FC1567	-	-	-	-	-	-	-	-	-	-	-	-	-	-	-	-	-	-	-	-	-	-	-	-
72ad6dce-d4b5-4313-b276-2690aee781e8	member	2	-	-	-	-	-	k99_1531_8	-	-	-	-	-	-	-	-	-	-	Bacteria	Proteobacteria	Gammaproteobacteria	Enterobacterales	Enterobacteriaceae	Shigella	Shigella sp. FC1661	-	-	-	-	-	-	-	-	-	-	-	-	-	-	-	-	-	-	-	-	-	-	-	-
72ad6dce-d4b5-4313-b276-2690aee781e8	member	2	-	-	-	-	-	k99_1531_8	-	-	-	-	-	-	-	-	-	-	Bacteria	Proteobacteria	Gammaproteobacteria	Enterobacterales	Enterobacteriaceae	Shigella	Shigella sp. FC1708	-	-	-	-	-	-	-	-	-	-	-	-	-	-	-	-	-	-	-	-	-	-	-	-
72ad6dce-d4b5-4313-b276-2690aee781e8	member	2	-	-	-	-	-	k99_1531_8	-	-	-	-	-	-	-	-	-	-	Bacteria	Proteobacteria	Gammaproteobacteria	Enterobacterales	Enterobacteriaceae	Shigella	Shigella sp. FC1737	-	-	-	-	-	-	-	-	-	-	-	-	-	-	-	-	-	-	-	-	-	-	-	-
72ad6dce-d4b5-4313-b276-2690aee781e8	member	2	-	-	-	-	-	k99_1531_8	-	-	-	-	-	-	-	-	-	-	Bacteria	Proteobacteria	Gammaproteobacteria	Enterobacterales	Enterobacteriaceae	Shigella	Shigella sp. FC1764	-	-	-	-	-	-	-	-	-	-	-	-	-	-	-	-	-	-	-	-	-	-	-	-
72ad6dce-d4b5-4313-b276-2690aee781e8	member	2	-	-	-	-	-	k99_1531_8	-	-	-	-	-	-	-	-	-	-	Bacteria	Proteobacteria	Gammaproteobacteria	Enterobacterales	Enterobacteriaceae	Shigella	Shigella sp. FC1882	-	-	-	-	-	-	-	-	-	-	-	-	-	-	-	-	-	-	-	-	-	-	-	-
72ad6dce-d4b5-4313-b276-2690aee781e8	member	2	-	-	-	-	-	k99_1531_8	-	-	-	-	-	-	-	-	-	-	Bacteria	Proteobacteria	Gammaproteobacteria	Enterobacterales	Enterobacteriaceae	Shigella	Shigella sp. FC2045	-	-	-	-	-	-	-	-	-	-	-	-	-	-	-	-	-	-	-	-	-	-	-	-
72ad6dce-d4b5-4313-b276-2690aee781e8	member	2	-	-	-	-	-	k99_1531_8	-	-	-	-	-	-	-	-	-	-	Bacteria	Proteobacteria	Gammaproteobacteria	Enterobacterales	Enterobacteriaceae	Shigella	Shigella sp. FC2117	-	-	-	-	-	-	-	-	-	-	-	-	-	-	-	-	-	-	-	-	-	-	-	-
72ad6dce-d4b5-4313-b276-2690aee781e8	member	2	-	-	-	-	-	k99_1531_8	-	-	-	-	-	-	-	-	-	-	Bacteria	Proteobacteria	Gammaproteobacteria	Enterobacterales	Enterobacteriaceae	Shigella	Shigella sp. FC2125	-	-	-	-	-	-	-	-	-	-	-	-	-	-	-	-	-	-	-	-	-	-	-	-
72ad6dce-d4b5-4313-b276-2690aee781e8	member	2	-	-	-	-	-	k99_1531_8	-	-	-	-	-	-	-	-	-	-	Bacteria	Proteobacteria	Gammaproteobacteria	Enterobacterales	Enterobacteriaceae	Shigella	Shigella sp. FC2175	-	-	-	-	-	-	-	-	-	-	-	-	-	-	-	-	-	-	-	-	-	-	-	-
72ad6dce-d4b5-4313-b276-2690aee781e8	member	2	-	-	-	-	-	k99_1531_8	-	-	-	-	-	-	-	-	-	-	Bacteria	Proteobacteria	Gammaproteobacteria	Enterobacterales	Enterobacteriaceae	Shigella	Shigella sp. FC2383	-	-	-	-	-	-	-	-	-	-	-	-	-	-	-	-	-	-	-	-	-	-	-	-
72ad6dce-d4b5-4313-b276-2690aee781e8	member	2	-	-	-	-	-	k99_1531_8	-	-	-	-	-	-	-	-	-	-	Bacteria	Proteobacteria	Gammaproteobacteria	Enterobacterales	Enterobacteriaceae	Shigella	Shigella sp. FC2531	-	-	-	-	-	-	-	-	-	-	-	-	-	-	-	-	-	-	-	-	-	-	-	-
72ad6dce-d4b5-4313-b276-2690aee781e8	member	2	-	-	-	-	-	k99_1531_8	-	-	-	-	-	-	-	-	-	-	Bacteria	Proteobacteria	Gammaproteobacteria	Enterobacterales	Enterobacteriaceae	Shigella	Shigella sp. FC2541	-	-	-	-	-	-	-	-	-	-	-	-	-	-	-	-	-	-	-	-	-	-	-	-
72ad6dce-d4b5-4313-b276-2690aee781e8	member	2	-	-	-	-	-	k99_1531_8	-	-	-	-	-	-	-	-	-	-	Bacteria	Proteobacteria	Gammaproteobacteria	Enterobacterales	Enterobacteriaceae	Shigella	Shigella sp. FC2710	-	-	-	-	-	-	-	-	-	-	-	-	-	-	-	-	-	-	-	-	-	-	-	-
72ad6dce-d4b5-4313-b276-2690aee781e8	member	2	-	-	-	-	-	k99_1531_8	-	-	-	-	-	-	-	-	-	-	Bacteria	Proteobacteria	Gammaproteobacteria	Enterobacterales	Enterobacteriaceae	Shigella	Shigella sp. FC2833	-	-	-	-	-	-	-	-	-	-	-	-	-	-	-	-	-	-	-	-	-	-	-	-
72ad6dce-d4b5-4313-b276-2690aee781e8	member	2	-	-	-	-	-	k99_1531_8	-	-	-	-	-	-	-	-	-	-	Bacteria	Proteobacteria	Gammaproteobacteria	Enterobacterales	Enterobacteriaceae	Shigella	Shigella sp. FC2928	-	-	-	-	-	-	-	-	-	-	-	-	-	-	-	-	-	-	-	-	-	-	-	-
72ad6dce-d4b5-4313-b276-2690aee781e8	member	2	-	-	-	-	-	k99_1531_8	-	-	-	-	-	-	-	-	-	-	Bacteria	Proteobacteria	Gammaproteobacteria	Enterobacterales	Enterobacteriaceae	Shigella	Shigella sp. FC3196	-	-	-	-	-	-	-	-	-	-	-	-	-	-	-	-	-	-	-	-	-	-	-	-
72ad6dce-d4b5-4313-b276-2690aee781e8	member	2	-	-	-	-	-	k99_1531_8	-	-	-	-	-	-	-	-	-	-	Bacteria	Proteobacteria	Gammaproteobacteria	Enterobacterales	Enterobacteriaceae	Shigella	Shigella sp. FC569	-	-	-	-	-	-	-	-	-	-	-	-	-	-	-	-	-	-	-	-	-	-	-	-
72ad6dce-d4b5-4313-b276-2690aee781e8	member	2	-	-	-	-	-	k99_1531_8	-	-	-	-	-	-	-	-	-	-	Bacteria	Proteobacteria	Gammaproteobacteria	Enterobacterales	Enterobacteriaceae	Shigella	Shigella sp. PAMC 28760	-	-	-	-	-	-	-	-	-	-	-	-	-	-	-	-	-	-	-	-	-	-	-	-
72ad6dce-d4b5-4313-b276-2690aee781e8	member	2	-	-	-	-	-	k99_1531_8	-	-	-	-	-	-	-	-	-	-	Bacteria	Proteobacteria	Gammaproteobacteria	Enterobacterales	Enterobacteriaceae	Shigella	Shigella sp. SF-2015	-	-	-	-	-	-	-	-	-	-	-	-	-	-	-	-	-	-	-	-	-	-	-	-
72ad6dce-d4b5-4313-b276-2690aee781e8	member	2	-	-	-	-	-	k99_1531_8	-	-	-	-	-	-	-	-	-	-	Bacteria	Proteobacteria	Gammaproteobacteria	Enterobacterales	Enterobacteriaceae	unclassified	unclassified	-	-	-	-	-	-	-	-	-	-	-	-	-	-	-	-	-	-	-	-	-	-	-	-
72ad6dce-d4b5-4313-b276-2690aee781e8	member	2	-	-	-	-	-	k99_1540_2	metabolism	Energy production and conversion	0NDVK	aldo keto reductase	873449.STRCR_1512	unclassified	unclassified	unclassified	Aldo/keto reductase family	PF00248	Bacteria	Firmicutes	Erysipelotrichia	Erysipelotrichales	Erysipelotrichaceae	Coprobacillus	Coprobacillus sp. 8_2_54BFAA	-	-	-	-	-	-	-	-	-	-	-	-	-	-	-	-	-	-	-	-	-	-	-	-
72ad6dce-d4b5-4313-b276-2690aee781e8	member	2	-	-	-	-	-	k99_1540_2	-	-	-	-	-	-	-	-	-	-	Bacteria	Firmicutes	Erysipelotrichia	Erysipelotrichales	Erysipelotrichaceae	Coprobacillus	Coprobacillus sp. AF09-1A	-	-	-	-	-	-	-	-	-	-	-	-	-	-	-	-	-	-	-	-	-	-	-	-
72ad6dce-d4b5-4313-b276-2690aee781e8	member	2	-	-	-	-	-	k99_1540_2	-	-	-	-	-	-	-	-	-	-	Bacteria	Firmicutes	Erysipelotrichia	Erysipelotrichales	Erysipelotrichaceae	Coprobacillus	Coprobacillus sp. CAG:183	-	-	-	-	-	-	-	-	-	-	-	-	-	-	-	-	-	-	-	-	-	-	-	-
72ad6dce-d4b5-4313-b276-2690aee781e8	member	2	-	-	-	-	-	k99_1540_2	-	-	-	-	-	-	-	-	-	-	Bacteria	Firmicutes	Erysipelotrichia	Erysipelotrichales	Erysipelotrichaceae	Coprobacillus	Coprobacillus sp. D7	-	-	-	-	-	-	-	-	-	-	-	-	-	-	-	-	-	-	-	-	-	-	-	-
72ad6dce-d4b5-4313-b276-2690aee781e8	member	2	-	-	-	-	-	k99_1540_2	-	-	-	-	-	-	-	-	-	-	Bacteria	Firmicutes	Erysipelotrichia	Erysipelotrichales	Erysipelotrichaceae	Erysipelatoclostridium	Erysipelatoclostridium ramosum	-	-	-	-	-	-	-	-	-	-	-	-	-	-	-	-	-	-	-	-	-	-	-	-
72ad6dce-d4b5-4313-b276-2690aee781e8	member	2	-	-	-	-	-	k99_1540_2	-	-	-	-	-	-	-	-	-	-	Bacteria	Firmicutes	Erysipelotrichia	Erysipelotrichales	Erysipelotrichaceae	unclassified	unclassified	-	-	-	-	-	-	-	-	-	-	-	-	-	-	-	-	-	-	-	-	-	-	-	-
72ad6dce-d4b5-4313-b276-2690aee781e8	member	2	-	-	-	-	-	k99_1540_26	metabolism	Energy production and conversion	0NIEJ	nitroreductase	445974.CLORAM_01820	CL0529	FMN-dep-NRtase	FMN-dependent nitroreductase-like	Putative TM nitroreductase	PF14512	Bacteria	Firmicutes	Erysipelotrichia	Erysipelotrichales	Erysipelotrichaceae	Erysipelatoclostridium	Erysipelatoclostridium ramosum	-	-	-	-	-	-	-	-	-	-	-	-	-	-	-	-	-	-	-	-	-	-	-	-
72ad6dce-d4b5-4313-b276-2690aee781e8	member	2	-	-	-	-	-	k99_1556_5	information storage and processing	Transcription	05DAV	Sigma factors are initiation factors that promote the attachment of RNA polymerase to specific initiation sites and are then released (By similarity)	537007.BLAHAN_06704	CL0123	HTH	Helix-turn-helix clan	Helix-turn-helix	PF01381	Bacteria	Firmicutes	Clostridia	Clostridiales	Lachnospiraceae	Blautia	Blautia coccoides	-	-	-	-	-	-	-	-	-	-	-	-	-	-	-	-	-	-	-	-	-	-	-	-
72ad6dce-d4b5-4313-b276-2690aee781e8	member	2	-	-	-	-	-	k99_1556_5	-	-	-	-	-	-	-	-	-	-	Bacteria	Firmicutes	Clostridia	Clostridiales	Lachnospiraceae	Blautia	Blautia producta	-	-	-	-	-	-	-	-	-	-	-	-	-	-	-	-	-	-	-	-	-	-	-	-
72ad6dce-d4b5-4313-b276-2690aee781e8	member	2	-	-	-	-	-	k99_1556_5	-	-	-	-	-	-	-	-	-	-	Bacteria	Firmicutes	Clostridia	Clostridiales	Lachnospiraceae	Blautia	unclassified	-	-	-	-	-	-	-	-	-	-	-	-	-	-	-	-	-	-	-	-	-	-	-	-
72ad6dce-d4b5-4313-b276-2690aee781e8	member	2	-	-	-	-	-	k99_1561_1	cellular processes and signaling	Defense mechanisms	COG1136	(ABC) transporter	411490.ANACAC_02938	CL0023	P-loop_NTPase	P-loop containing nucleoside triphosphate hydrolase superfamily	ABC transporter	PF00005	Bacteria	Firmicutes	Clostridia	Clostridiales	Lachnospiraceae	Anaerostipes	Anaerostipes caccae	-	-	-	-	-	-	-	-	-	-	-	-	-	-	-	-	-	-	-	-	-	-	-	-
72ad6dce-d4b5-4313-b276-2690aee781e8	member	2	-	-	-	-	-	k99_1562_26	cellular processes and signaling	Posttranslational modification, protein turnover, chaperones	0ND4R	ATP-dependent clp protease, ATP-binding subunit	537007.BLAHAN_06212	CL0023	P-loop_NTPase	P-loop containing nucleoside triphosphate hydrolase superfamily	Magnesium chelatase, subunit ChlI	PF01078	Bacteria	Firmicutes	Clostridia	Clostridiales	Lachnospiraceae	Blautia	Blautia producta	-	-	-	-	-	-	-	-	-	-	-	-	-	-	-	-	-	-	-	-	-	-	-	-
72ad6dce-d4b5-4313-b276-2690aee781e8	member	2	-	-	-	-	-	k99_1571_2	metabolism	Energy production and conversion	07QSA	Oxaloacetate decarboxylase	537007.BLAHAN_04886	CL0036	TIM_barrel	Common phosphate binding-site TIM barrel superfamily	HMGL-like	PF00682	Bacteria	Firmicutes	Clostridia	Clostridiales	Lachnospiraceae	Blautia	Blautia producta	-	-	-	-	-	-	-	-	-	-	-	-	-	-	-	-	-	-	-	-	-	-	-	-
72ad6dce-d4b5-4313-b276-2690aee781e8	member	2	-	-	-	-	-	k99_1571_49	information storage and processing	Translation, ribosomal structure and biogenesis	05C64	Binds directly to 23S rRNA. The L1 stalk is quite mobile in the ribosome, and is involved in E site tRNA release (By similarity)	411459.RUMOBE_03873	unclassified	unclassified	unclassified	Ribosomal protein L1p/L10e family	PF00687	Bacteria	Firmicutes	Clostridia	Clostridiales	Lachnospiraceae	Blautia	Blautia producta	-	-	-	-	-	-	-	-	-	-	-	-	-	-	-	-	-	-	-	-	-	-	-	-
72ad6dce-d4b5-4313-b276-2690aee781e8	member	2	-	-	-	-	-	k99_1571_55	poorly characterized	Function unknown	0ZQTB	Metallo-beta-lactamase superfamily	657323.CK1_20380	CL0381	Metallo-HOrase	Metallo-hydrolase/oxidoreductase superfamily	Metallo-beta-lactamase superfamily	PF00753	Bacteria	Firmicutes	Clostridia	Clostridiales	Lachnospiraceae	Blautia	Blautia producta	-	-	-	-	-	-	-	-	-	-	-	-	-	-	-	-	-	-	-	-	-	-	-	-
72ad6dce-d4b5-4313-b276-2690aee781e8	member	2	-	-	-	-	-	k99_1573_7	cellular processes and signaling	Signal transduction mechanisms	05DPZ	Two component transcriptional regulator (Winged helix family	445974.CLORAM_02990	CL0123	HTH	Helix-turn-helix clan	Transcriptional regulatory protein, C terminal	PF00486	Bacteria	Firmicutes	Erysipelotrichia	Erysipelotrichales	Erysipelotrichaceae	Coprobacillus	Coprobacillus sp. 3_3_56FAA	-	-	-	-	-	-	-	-	-	-	-	-	-	-	-	-	-	-	-	-	-	-	-	-
72ad6dce-d4b5-4313-b276-2690aee781e8	member	2	-	-	-	-	-	k99_1573_7	-	-	-	-	-	-	-	-	-	-	Bacteria	Firmicutes	Erysipelotrichia	Erysipelotrichales	Erysipelotrichaceae	Coprobacillus	Coprobacillus sp. 8_2_54BFAA	-	-	-	-	-	-	-	-	-	-	-	-	-	-	-	-	-	-	-	-	-	-	-	-
72ad6dce-d4b5-4313-b276-2690aee781e8	member	2	-	-	-	-	-	k99_1573_7	-	-	-	-	-	-	-	-	-	-	Bacteria	Firmicutes	Erysipelotrichia	Erysipelotrichales	Erysipelotrichaceae	Coprobacillus	Coprobacillus sp. AF09-1A	-	-	-	-	-	-	-	-	-	-	-	-	-	-	-	-	-	-	-	-	-	-	-	-
72ad6dce-d4b5-4313-b276-2690aee781e8	member	2	-	-	-	-	-	k99_1573_7	-	-	-	-	-	-	-	-	-	-	Bacteria	Firmicutes	Erysipelotrichia	Erysipelotrichales	Erysipelotrichaceae	Coprobacillus	Coprobacillus sp. CAG:183	-	-	-	-	-	-	-	-	-	-	-	-	-	-	-	-	-	-	-	-	-	-	-	-
72ad6dce-d4b5-4313-b276-2690aee781e8	member	2	-	-	-	-	-	k99_1573_7	-	-	-	-	-	-	-	-	-	-	Bacteria	Firmicutes	Erysipelotrichia	Erysipelotrichales	Erysipelotrichaceae	Coprobacillus	Coprobacillus sp. D7	-	-	-	-	-	-	-	-	-	-	-	-	-	-	-	-	-	-	-	-	-	-	-	-
72ad6dce-d4b5-4313-b276-2690aee781e8	member	2	-	-	-	-	-	k99_1573_7	-	-	-	-	-	-	-	-	-	-	Bacteria	Firmicutes	Erysipelotrichia	Erysipelotrichales	Erysipelotrichaceae	Erysipelatoclostridium	Erysipelatoclostridium ramosum	-	-	-	-	-	-	-	-	-	-	-	-	-	-	-	-	-	-	-	-	-	-	-	-
72ad6dce-d4b5-4313-b276-2690aee781e8	member	2	-	-	-	-	-	k99_1573_7	-	-	-	-	-	-	-	-	-	-	Bacteria	Firmicutes	Erysipelotrichia	Erysipelotrichales	Erysipelotrichaceae	unclassified	unclassified	-	-	-	-	-	-	-	-	-	-	-	-	-	-	-	-	-	-	-	-	-	-	-	-
72ad6dce-d4b5-4313-b276-2690aee781e8	member	2	-	-	-	-	-	k99_1580_17	information storage and processing	Transcription	0XVW8	transcriptional regulator	445974.CLORAM_01647	CL0123	HTH	Helix-turn-helix clan	Helix-turn-helix domain	PF12844	Bacteria	Firmicutes	Erysipelotrichia	Erysipelotrichales	Erysipelotrichaceae	Coprobacillus	Coprobacillus sp. 8_2_54BFAA	-	-	-	-	-	-	-	-	-	-	-	-	-	-	-	-	-	-	-	-	-	-	-	-
72ad6dce-d4b5-4313-b276-2690aee781e8	member	2	-	-	-	-	-	k99_1580_17	-	-	-	-	-	-	-	-	-	-	Bacteria	Firmicutes	Erysipelotrichia	Erysipelotrichales	Erysipelotrichaceae	Erysipelatoclostridium	Erysipelatoclostridium ramosum	-	-	-	-	-	-	-	-	-	-	-	-	-	-	-	-	-	-	-	-	-	-	-	-
72ad6dce-d4b5-4313-b276-2690aee781e8	member	2	-	-	-	-	-	k99_1580_17	-	-	-	-	-	-	-	-	-	-	Bacteria	Firmicutes	Erysipelotrichia	Erysipelotrichales	Erysipelotrichaceae	unclassified	unclassified	-	-	-	-	-	-	-	-	-	-	-	-	-	-	-	-	-	-	-	-	-	-	-	-
72ad6dce-d4b5-4313-b276-2690aee781e8	member	2	-	-	-	-	-	k99_1587_15	information storage and processing	Translation, ribosomal structure and biogenesis	05C22	threonyL-tRNA synthetase	272559.BF1694	CL0072	Ubiquitin	Ubiquitin superfamily	TGS domain	PF02824	Bacteria	Bacteroidetes	Bacteroidia	Bacteroidales	Bacteroidaceae	Bacteroides	Bacteroides thetaiotaomicron	-	-	-	-	-	-	-	-	-	-	-	-	-	-	-	-	-	-	-	-	-	-	-	-
72ad6dce-d4b5-4313-b276-2690aee781e8	member	2	-	-	-	-	-	k99_1587_21	poorly characterized	Function unknown	056Q1	Sulfotransferase domain	226186.BT_0416	CL0023	P-loop_NTPase	P-loop containing nucleoside triphosphate hydrolase superfamily	Sulfotransferase domain	PF00685	Bacteria	Bacteroidetes	Bacteroidia	Bacteroidales	Bacteroidaceae	Bacteroides	Bacteroides sp. 1_1_14	-	-	-	-	-	-	-	-	-	-	-	-	-	-	-	-	-	-	-	-	-	-	-	-
72ad6dce-d4b5-4313-b276-2690aee781e8	member	2	-	-	-	-	-	k99_1587_21	-	-	-	-	-	-	-	-	-	-	Bacteria	Bacteroidetes	Bacteroidia	Bacteroidales	Bacteroidaceae	Bacteroides	Bacteroides sp. AM23-12	-	-	-	-	-	-	-	-	-	-	-	-	-	-	-	-	-	-	-	-	-	-	-	-
72ad6dce-d4b5-4313-b276-2690aee781e8	member	2	-	-	-	-	-	k99_1587_21	-	-	-	-	-	-	-	-	-	-	Bacteria	Bacteroidetes	Bacteroidia	Bacteroidales	Bacteroidaceae	Bacteroides	Bacteroides thetaiotaomicron	-	-	-	-	-	-	-	-	-	-	-	-	-	-	-	-	-	-	-	-	-	-	-	-
72ad6dce-d4b5-4313-b276-2690aee781e8	member	2	-	-	-	-	-	k99_1587_21	-	-	-	-	-	-	-	-	-	-	Bacteria	Bacteroidetes	Bacteroidia	Bacteroidales	Bacteroidaceae	Bacteroides	Bacteroides thetaiotaomicron CAG:40	-	-	-	-	-	-	-	-	-	-	-	-	-	-	-	-	-	-	-	-	-	-	-	-
72ad6dce-d4b5-4313-b276-2690aee781e8	member	2	-	-	-	-	-	k99_1587_21	-	-	-	-	-	-	-	-	-	-	Bacteria	Bacteroidetes	Bacteroidia	Bacteroidales	Bacteroidaceae	Bacteroides	unclassified	-	-	-	-	-	-	-	-	-	-	-	-	-	-	-	-	-	-	-	-	-	-	-	-
72ad6dce-d4b5-4313-b276-2690aee781e8	member	2	-	-	-	-	-	k99_1587_29	poorly characterized	Function unknown	05BA5	NA	226186.BT_0408	unclassified	unclassified	unclassified	YtxH-like protein	PF12732	Bacteria	Bacteroidetes	Bacteroidia	Bacteroidales	Bacteroidaceae	Bacteroides	Bacteroides sp. 1_1_14	-	-	-	-	-	-	-	-	-	-	-	-	-	-	-	-	-	-	-	-	-	-	-	-
72ad6dce-d4b5-4313-b276-2690aee781e8	member	2	-	-	-	-	-	k99_1587_29	-	-	-	-	-	-	-	-	-	-	Bacteria	Bacteroidetes	Bacteroidia	Bacteroidales	Bacteroidaceae	Bacteroides	Bacteroides sp. AM23-12	-	-	-	-	-	-	-	-	-	-	-	-	-	-	-	-	-	-	-	-	-	-	-	-
72ad6dce-d4b5-4313-b276-2690aee781e8	member	2	-	-	-	-	-	k99_1587_29	-	-	-	-	-	-	-	-	-	-	Bacteria	Bacteroidetes	Bacteroidia	Bacteroidales	Bacteroidaceae	Bacteroides	Bacteroides sp. AR20	-	-	-	-	-	-	-	-	-	-	-	-	-	-	-	-	-	-	-	-	-	-	-	-
72ad6dce-d4b5-4313-b276-2690aee781e8	member	2	-	-	-	-	-	k99_1587_29	-	-	-	-	-	-	-	-	-	-	Bacteria	Bacteroidetes	Bacteroidia	Bacteroidales	Bacteroidaceae	Bacteroides	Bacteroides thetaiotaomicron	-	-	-	-	-	-	-	-	-	-	-	-	-	-	-	-	-	-	-	-	-	-	-	-
72ad6dce-d4b5-4313-b276-2690aee781e8	member	2	-	-	-	-	-	k99_1587_29	-	-	-	-	-	-	-	-	-	-	Bacteria	Bacteroidetes	Bacteroidia	Bacteroidales	Bacteroidaceae	Bacteroides	unclassified	-	-	-	-	-	-	-	-	-	-	-	-	-	-	-	-	-	-	-	-	-	-	-	-
72ad6dce-d4b5-4313-b276-2690aee781e8	member	2	-	-	-	-	-	k99_1588_10	cellular processes and signaling	Cell wall/membrane/envelope biogenesis	08I19	Catalyzes the formation of dTDP-glucose, from dTTP and glucose 1-phosphate, as well as its pyrophosphorolysis (By similarity)	470145.BACCOP_01903	CL0110	GT-A	Glycosyl transferase clan GT-A	MobA-like NTP transferase domain	PF12804	Bacteria	Bacteroidetes	Bacteroidia	Bacteroidales	Bacteroidaceae	Bacteroides	Bacteroides thetaiotaomicron	-	-	-	-	-	-	-	-	-	-	-	-	-	-	-	-	-	-	-	-	-	-	-	-
72ad6dce-d4b5-4313-b276-2690aee781e8	member	2	-	-	-	-	-	k99_1588_2	metabolism	Carbohydrate transport and metabolism	COG4409	sialidase	226186.BT_0455	CL0434	Sialidase	Sialidase superfamily	BNR/Asp-box repeat	PF02012	Bacteria	Bacteroidetes	Bacteroidia	Bacteroidales	Bacteroidaceae	Bacteroides	Bacteroides thetaiotaomicron	-	-	-	-	-	-	-	-	-	-	-	-	-	-	-	-	-	-	-	-	-	-	-	-
72ad6dce-d4b5-4313-b276-2690aee781e8	member	2	-	-	-	-	-	k99_1588_6	metabolism	Carbohydrate transport and metabolism	05E2D	ec 3.2.1.52	226186.BT_0459	CL0159	E-set	Ig-like fold superfamily (E-set)	Chitobiase/beta-hexosaminidase C-terminal domain	PF13290	Bacteria	Bacteroidetes	Bacteroidia	Bacteroidales	Bacteroidaceae	Bacteroides	Bacteroides thetaiotaomicron	-	-	-	-	-	-	-	-	-	-	-	-	-	-	-	-	-	-	-	-	-	-	-	-
72ad6dce-d4b5-4313-b276-2690aee781e8	member	2	-	-	-	-	-	k99_1591_19	cellular processes and signaling	Signal transduction mechanisms	05DEH	response regulator	556261.HMPREF0240_02337	CL0304	CheY	CheY-like superfamily	Response regulator receiver domain	PF00072	Bacteria	Firmicutes	Clostridia	Clostridiales	Lachnospiraceae	Blautia	Blautia producta	-	-	-	-	-	-	-	-	-	-	-	-	-	-	-	-	-	-	-	-	-	-	-	-
72ad6dce-d4b5-4313-b276-2690aee781e8	member	2	-	-	-	-	-	k99_1591_2	metabolism	Inorganic ion transport and metabolism	05D9V	Binding-protein-dependent transport systems, inner membrane component	904296.HMPREF9124_1971	CL0404	BPD_transp_1	BPD transporter like	Binding-protein-dependent transport system inner membrane component	PF00528	Bacteria	Firmicutes	Clostridia	Clostridiales	Lachnospiraceae	Blautia	Blautia producta	-	-	-	-	-	-	-	-	-	-	-	-	-	-	-	-	-	-	-	-	-	-	-	-
72ad6dce-d4b5-4313-b276-2690aee781e8	member	2	-	-	-	-	-	k99_1597_35	metabolism	Energy production and conversion	0NDB2	Oxidoreductase required for the transfer of electrons from pyruvate to flavodoxin (By similarity)	401526.TcarDRAFT_1831	CL0344	4Fe-4S	4Fe-4S ferredoxins	4Fe-4S binding domain	PF12797	Bacteria	Firmicutes	Clostridia	Clostridiales	Lachnospiraceae	Blautia	Blautia producta	-	-	-	-	-	-	-	-	-	-	-	-	-	-	-	-	-	-	-	-	-	-	-	-
72ad6dce-d4b5-4313-b276-2690aee781e8	member	2	-	-	-	-	-	k99_1601_1	metabolism	Lipid transport and metabolism	COG1024	Enoyl-CoA hydratase	886882.PPSC2_c3390	CL0314	PP-binding	ACP-like superfamily	Phosphopantetheine attachment site	PF00550	Bacteria	Firmicutes	Clostridia	Clostridiales	Lachnospiraceae	Blautia	Blautia producta	-	-	-	-	-	-	-	-	-	-	-	-	-	-	-	-	-	-	-	-	-	-	-	-
72ad6dce-d4b5-4313-b276-2690aee781e8	member	2	-	-	-	-	-	k99_1621_5	poorly characterized	Function unknown	11NZ5	NA	445974.CLORAM_00893	unclassified	unclassified	unclassified	Domain of unknown function (DUF3842)	PF12953	Bacteria	Firmicutes	Erysipelotrichia	Erysipelotrichales	Erysipelotrichaceae	Coprobacillus	Coprobacillus sp. 3_3_56FAA	-	-	-	-	-	-	-	-	-	-	-	-	-	-	-	-	-	-	-	-	-	-	-	-
72ad6dce-d4b5-4313-b276-2690aee781e8	member	2	-	-	-	-	-	k99_1621_5	-	-	-	-	-	-	-	-	-	-	Bacteria	Firmicutes	Erysipelotrichia	Erysipelotrichales	Erysipelotrichaceae	Coprobacillus	Coprobacillus sp. 8_2_54BFAA	-	-	-	-	-	-	-	-	-	-	-	-	-	-	-	-	-	-	-	-	-	-	-	-
72ad6dce-d4b5-4313-b276-2690aee781e8	member	2	-	-	-	-	-	k99_1621_5	-	-	-	-	-	-	-	-	-	-	Bacteria	Firmicutes	Erysipelotrichia	Erysipelotrichales	Erysipelotrichaceae	Coprobacillus	Coprobacillus sp. AF09-1A	-	-	-	-	-	-	-	-	-	-	-	-	-	-	-	-	-	-	-	-	-	-	-	-
72ad6dce-d4b5-4313-b276-2690aee781e8	member	2	-	-	-	-	-	k99_1621_5	-	-	-	-	-	-	-	-	-	-	Bacteria	Firmicutes	Erysipelotrichia	Erysipelotrichales	Erysipelotrichaceae	Coprobacillus	Coprobacillus sp. CAG:183	-	-	-	-	-	-	-	-	-	-	-	-	-	-	-	-	-	-	-	-	-	-	-	-
72ad6dce-d4b5-4313-b276-2690aee781e8	member	2	-	-	-	-	-	k99_1621_5	-	-	-	-	-	-	-	-	-	-	Bacteria	Firmicutes	Erysipelotrichia	Erysipelotrichales	Erysipelotrichaceae	Coprobacillus	Coprobacillus sp. D7	-	-	-	-	-	-	-	-	-	-	-	-	-	-	-	-	-	-	-	-	-	-	-	-
72ad6dce-d4b5-4313-b276-2690aee781e8	member	2	-	-	-	-	-	k99_1621_5	-	-	-	-	-	-	-	-	-	-	Bacteria	Firmicutes	Erysipelotrichia	Erysipelotrichales	Erysipelotrichaceae	Erysipelatoclostridium	Erysipelatoclostridium ramosum	-	-	-	-	-	-	-	-	-	-	-	-	-	-	-	-	-	-	-	-	-	-	-	-
72ad6dce-d4b5-4313-b276-2690aee781e8	member	2	-	-	-	-	-	k99_1621_5	-	-	-	-	-	-	-	-	-	-	Bacteria	Firmicutes	Erysipelotrichia	Erysipelotrichales	Erysipelotrichaceae	unclassified	unclassified	-	-	-	-	-	-	-	-	-	-	-	-	-	-	-	-	-	-	-	-	-	-	-	-
72ad6dce-d4b5-4313-b276-2690aee781e8	member	2	-	-	-	-	-	k99_1630_9	information storage and processing	Translation, ribosomal structure and biogenesis	COG0013	Catalyzes the attachment of alanine to tRNA(Ala) in a two-step reaction alanine is first activated by ATP to form Ala- AMP and then transferred to the acceptor end of tRNA(Ala). Also edits incorrectly charged Ser-tRNA(Ala) and Gly-tRNA(Ala) via its editing domain (By similarity)	640513.Entas_3404	unclassified	unclassified	unclassified	DHHA1 domain	PF02272	Bacteria	Proteobacteria	Gammaproteobacteria	Enterobacterales	Enterobacteriaceae	Escherichia	Escherichia coli	-	-	-	-	-	-	-	-	-	-	-	-	-	-	-	-	-	-	-	-	-	-	-	-
72ad6dce-d4b5-4313-b276-2690aee781e8	member	2	-	-	-	-	-	k99_1631_9	poorly characterized	Function unknown	11N3J	arginase	445974.CLORAM_02727	CL0302	Arginase	Arginase/deacetylase superfamily	Arginase family	PF00491	Bacteria	Firmicutes	Erysipelotrichia	Erysipelotrichales	Erysipelotrichaceae	Coprobacillus	Coprobacillus sp. 3_3_56FAA	-	-	-	-	-	-	-	-	-	-	-	-	-	-	-	-	-	-	-	-	-	-	-	-
72ad6dce-d4b5-4313-b276-2690aee781e8	member	2	-	-	-	-	-	k99_1631_9	-	-	-	-	-	-	-	-	-	-	Bacteria	Firmicutes	Erysipelotrichia	Erysipelotrichales	Erysipelotrichaceae	Coprobacillus	Coprobacillus sp. 8_2_54BFAA	-	-	-	-	-	-	-	-	-	-	-	-	-	-	-	-	-	-	-	-	-	-	-	-
72ad6dce-d4b5-4313-b276-2690aee781e8	member	2	-	-	-	-	-	k99_1631_9	-	-	-	-	-	-	-	-	-	-	Bacteria	Firmicutes	Erysipelotrichia	Erysipelotrichales	Erysipelotrichaceae	Coprobacillus	Coprobacillus sp. AF09-1A	-	-	-	-	-	-	-	-	-	-	-	-	-	-	-	-	-	-	-	-	-	-	-	-
72ad6dce-d4b5-4313-b276-2690aee781e8	member	2	-	-	-	-	-	k99_1631_9	-	-	-	-	-	-	-	-	-	-	Bacteria	Firmicutes	Erysipelotrichia	Erysipelotrichales	Erysipelotrichaceae	Coprobacillus	Coprobacillus sp. CAG:183	-	-	-	-	-	-	-	-	-	-	-	-	-	-	-	-	-	-	-	-	-	-	-	-
72ad6dce-d4b5-4313-b276-2690aee781e8	member	2	-	-	-	-	-	k99_1631_9	-	-	-	-	-	-	-	-	-	-	Bacteria	Firmicutes	Erysipelotrichia	Erysipelotrichales	Erysipelotrichaceae	Erysipelatoclostridium	Erysipelatoclostridium ramosum	-	-	-	-	-	-	-	-	-	-	-	-	-	-	-	-	-	-	-	-	-	-	-	-
72ad6dce-d4b5-4313-b276-2690aee781e8	member	2	-	-	-	-	-	k99_1631_9	-	-	-	-	-	-	-	-	-	-	Bacteria	Firmicutes	Erysipelotrichia	Erysipelotrichales	Erysipelotrichaceae	unclassified	unclassified	-	-	-	-	-	-	-	-	-	-	-	-	-	-	-	-	-	-	-	-	-	-	-	-
72ad6dce-d4b5-4313-b276-2690aee781e8	member	2	-	-	-	-	-	k99_1648_17	information storage and processing	Replication, recombination and repair	COG0178	The UvrABC repair system catalyzes the recognition and processing of DNA lesions. UvrA is an ATPase and a DNA-binding protein. A damage recognition complex composed of 2 UvrA and 2 UvrB subunits scans DNA for abnormalities. When the presence of a lesion has been verified by UvrB, the UvrA molecules dissociate (By similarity)	537007.BLAHAN_07161	CL0023	P-loop_NTPase	P-loop containing nucleoside triphosphate hydrolase superfamily	AAA domain, putative AbiEii toxin, Type IV TA system	PF13304	Bacteria	Firmicutes	Clostridia	Clostridiales	Lachnospiraceae	Blautia	Blautia producta	-	-	-	-	-	-	-	-	-	-	-	-	-	-	-	-	-	-	-	-	-	-	-	-
72ad6dce-d4b5-4313-b276-2690aee781e8	member	2	-	-	-	-	-	k99_1651_1	information storage and processing	Replication, recombination and repair	05C24	DNA gyrase negatively supercoils closed circular double- stranded DNA in an ATP-dependent manner and also catalyzes the interconversion of other topological isomers of double-stranded DNA rings, including catenanes and knotted rings (By similarity)	545696.HOLDEFILI_00967	unclassified	unclassified	unclassified	DNA gyrase/topoisomerase IV, subunit A	PF00521	Bacteria	Firmicutes	Erysipelotrichia	Erysipelotrichales	Erysipelotrichaceae	Coprobacillus	Coprobacillus sp. 3_3_56FAA	-	-	-	-	-	-	-	-	-	-	-	-	-	-	-	-	-	-	-	-	-	-	-	-
72ad6dce-d4b5-4313-b276-2690aee781e8	member	2	-	-	-	-	-	k99_1651_1	-	-	-	-	-	-	-	-	-	-	Bacteria	Firmicutes	Erysipelotrichia	Erysipelotrichales	Erysipelotrichaceae	Coprobacillus	Coprobacillus sp. AF09-1A	-	-	-	-	-	-	-	-	-	-	-	-	-	-	-	-	-	-	-	-	-	-	-	-
72ad6dce-d4b5-4313-b276-2690aee781e8	member	2	-	-	-	-	-	k99_1651_1	-	-	-	-	-	-	-	-	-	-	Bacteria	Firmicutes	Erysipelotrichia	Erysipelotrichales	Erysipelotrichaceae	Coprobacillus	Coprobacillus sp. CAG:183	-	-	-	-	-	-	-	-	-	-	-	-	-	-	-	-	-	-	-	-	-	-	-	-
72ad6dce-d4b5-4313-b276-2690aee781e8	member	2	-	-	-	-	-	k99_1651_1	-	-	-	-	-	-	-	-	-	-	Bacteria	Firmicutes	Erysipelotrichia	Erysipelotrichales	Erysipelotrichaceae	Coprobacillus	Coprobacillus sp. D7	-	-	-	-	-	-	-	-	-	-	-	-	-	-	-	-	-	-	-	-	-	-	-	-
72ad6dce-d4b5-4313-b276-2690aee781e8	member	2	-	-	-	-	-	k99_1651_1	-	-	-	-	-	-	-	-	-	-	Bacteria	Firmicutes	Erysipelotrichia	Erysipelotrichales	Erysipelotrichaceae	Erysipelatoclostridium	Erysipelatoclostridium ramosum	-	-	-	-	-	-	-	-	-	-	-	-	-	-	-	-	-	-	-	-	-	-	-	-
72ad6dce-d4b5-4313-b276-2690aee781e8	member	2	-	-	-	-	-	k99_1651_1	-	-	-	-	-	-	-	-	-	-	Bacteria	Firmicutes	Erysipelotrichia	Erysipelotrichales	Erysipelotrichaceae	unclassified	unclassified	-	-	-	-	-	-	-	-	-	-	-	-	-	-	-	-	-	-	-	-	-	-	-	-
72ad6dce-d4b5-4313-b276-2690aee781e8	member	2	-	-	-	-	-	k99_1651_2	information storage and processing	Replication, recombination and repair	COG0187	DNA gyrase negatively supercoils closed circular double- stranded DNA in an ATP-dependent manner and also catalyzes the interconversion of other topological isomers of double-stranded DNA rings, including catenanes and knotted rings (By similarity)	428126.CLOSPI_02409	CL0413	Toprim-like	Toprim domain	Toprim domain	PF01751	Bacteria	Firmicutes	Erysipelotrichia	Erysipelotrichales	Erysipelotrichaceae	Coprobacillus	Coprobacillus sp. 3_3_56FAA	-	-	-	-	-	-	-	-	-	-	-	-	-	-	-	-	-	-	-	-	-	-	-	-
72ad6dce-d4b5-4313-b276-2690aee781e8	member	2	-	-	-	-	-	k99_1651_2	-	-	-	-	-	-	-	-	-	-	Bacteria	Firmicutes	Erysipelotrichia	Erysipelotrichales	Erysipelotrichaceae	Coprobacillus	Coprobacillus sp. 8_2_54BFAA	-	-	-	-	-	-	-	-	-	-	-	-	-	-	-	-	-	-	-	-	-	-	-	-
72ad6dce-d4b5-4313-b276-2690aee781e8	member	2	-	-	-	-	-	k99_1651_2	-	-	-	-	-	-	-	-	-	-	Bacteria	Firmicutes	Erysipelotrichia	Erysipelotrichales	Erysipelotrichaceae	Coprobacillus	Coprobacillus sp. AF09-1A	-	-	-	-	-	-	-	-	-	-	-	-	-	-	-	-	-	-	-	-	-	-	-	-
72ad6dce-d4b5-4313-b276-2690aee781e8	member	2	-	-	-	-	-	k99_1651_2	-	-	-	-	-	-	-	-	-	-	Bacteria	Firmicutes	Erysipelotrichia	Erysipelotrichales	Erysipelotrichaceae	Coprobacillus	Coprobacillus sp. CAG:183	-	-	-	-	-	-	-	-	-	-	-	-	-	-	-	-	-	-	-	-	-	-	-	-
72ad6dce-d4b5-4313-b276-2690aee781e8	member	2	-	-	-	-	-	k99_1651_2	-	-	-	-	-	-	-	-	-	-	Bacteria	Firmicutes	Erysipelotrichia	Erysipelotrichales	Erysipelotrichaceae	Erysipelatoclostridium	Erysipelatoclostridium ramosum	-	-	-	-	-	-	-	-	-	-	-	-	-	-	-	-	-	-	-	-	-	-	-	-
72ad6dce-d4b5-4313-b276-2690aee781e8	member	2	-	-	-	-	-	k99_1651_2	-	-	-	-	-	-	-	-	-	-	Bacteria	Firmicutes	Erysipelotrichia	Erysipelotrichales	Erysipelotrichaceae	unclassified	unclassified	-	-	-	-	-	-	-	-	-	-	-	-	-	-	-	-	-	-	-	-	-	-	-	-
72ad6dce-d4b5-4313-b276-2690aee781e8	member	2	-	-	-	-	-	k99_1669_25	cellular processes and signaling	Cell wall/membrane/envelope biogenesis	0EQIS	Glycosyl transferase family 2	658655.HMPREF0988_01782	CL0110	GT-A	Glycosyl transferase clan GT-A	Glycosyl transferase family 2	PF00535	Bacteria	Firmicutes	Clostridia	Clostridiales	Lachnospiraceae	Blautia	Blautia coccoides	-	-	-	-	-	-	-	-	-	-	-	-	-	-	-	-	-	-	-	-	-	-	-	-
72ad6dce-d4b5-4313-b276-2690aee781e8	member	2	-	-	-	-	-	k99_1669_25	-	-	-	-	-	-	-	-	-	-	Bacteria	Firmicutes	Clostridia	Clostridiales	Lachnospiraceae	Blautia	unclassified	-	-	-	-	-	-	-	-	-	-	-	-	-	-	-	-	-	-	-	-	-	-	-	-
72ad6dce-d4b5-4313-b276-2690aee781e8	member	2	-	-	-	-	-	k99_1672_14	metabolism	Coenzyme transport and metabolism	05CBF	Catalyzes the synthesis of the hydroxymethylpyrimidine phosphate (HMP-P) moiety of thiamine from aminoimidazole ribotide (AIR) in a radical S-adenosyl-L-methionine (SAM)-dependent reaction (By similarity)	290338.CKO_02992	unclassified	unclassified	unclassified	ThiC-associated domain	PF13667	Bacteria	Proteobacteria	Betaproteobacteria	Burkholderiales	Alcaligenaceae	Achromobacter	Achromobacter sp. ATCC35328	-	-	-	-	-	-	-	-	-	-	-	-	-	-	-	-	-	-	-	-	-	-	-	-
72ad6dce-d4b5-4313-b276-2690aee781e8	member	2	-	-	-	-	-	k99_1672_14	-	-	-	-	-	-	-	-	-	-	Bacteria	Proteobacteria	Gammaproteobacteria	Enterobacterales	Enterobacteriaceae	Escherichia	Escherichia coli	-	-	-	-	-	-	-	-	-	-	-	-	-	-	-	-	-	-	-	-	-	-	-	-
72ad6dce-d4b5-4313-b276-2690aee781e8	member	2	-	-	-	-	-	k99_1672_14	-	-	-	-	-	-	-	-	-	-	Bacteria	Proteobacteria	Gammaproteobacteria	Enterobacterales	Enterobacteriaceae	Escherichia	Escherichia fergusonii	-	-	-	-	-	-	-	-	-	-	-	-	-	-	-	-	-	-	-	-	-	-	-	-
72ad6dce-d4b5-4313-b276-2690aee781e8	member	2	-	-	-	-	-	k99_1672_14	-	-	-	-	-	-	-	-	-	-	Bacteria	Proteobacteria	Gammaproteobacteria	Enterobacterales	Enterobacteriaceae	Escherichia	Escherichia sp. 1_1_43	-	-	-	-	-	-	-	-	-	-	-	-	-	-	-	-	-	-	-	-	-	-	-	-
72ad6dce-d4b5-4313-b276-2690aee781e8	member	2	-	-	-	-	-	k99_1672_14	-	-	-	-	-	-	-	-	-	-	Bacteria	Proteobacteria	Gammaproteobacteria	Enterobacterales	Enterobacteriaceae	Escherichia	Escherichia sp. 4_1_40B	-	-	-	-	-	-	-	-	-	-	-	-	-	-	-	-	-	-	-	-	-	-	-	-
72ad6dce-d4b5-4313-b276-2690aee781e8	member	2	-	-	-	-	-	k99_1672_14	-	-	-	-	-	-	-	-	-	-	Bacteria	Proteobacteria	Gammaproteobacteria	Enterobacterales	Enterobacteriaceae	Klebsiella	Klebsiella pneumoniae	-	-	-	-	-	-	-	-	-	-	-	-	-	-	-	-	-	-	-	-	-	-	-	-
72ad6dce-d4b5-4313-b276-2690aee781e8	member	2	-	-	-	-	-	k99_1672_14	-	-	-	-	-	-	-	-	-	-	Bacteria	Proteobacteria	Gammaproteobacteria	Enterobacterales	Enterobacteriaceae	Shigella	Shigella boydii	-	-	-	-	-	-	-	-	-	-	-	-	-	-	-	-	-	-	-	-	-	-	-	-
72ad6dce-d4b5-4313-b276-2690aee781e8	member	2	-	-	-	-	-	k99_1672_14	-	-	-	-	-	-	-	-	-	-	Bacteria	Proteobacteria	Gammaproteobacteria	Enterobacterales	Enterobacteriaceae	Shigella	Shigella dysenteriae	-	-	-	-	-	-	-	-	-	-	-	-	-	-	-	-	-	-	-	-	-	-	-	-
72ad6dce-d4b5-4313-b276-2690aee781e8	member	2	-	-	-	-	-	k99_1672_14	-	-	-	-	-	-	-	-	-	-	Bacteria	Proteobacteria	Gammaproteobacteria	Enterobacterales	Enterobacteriaceae	Shigella	Shigella flexneri	-	-	-	-	-	-	-	-	-	-	-	-	-	-	-	-	-	-	-	-	-	-	-	-
72ad6dce-d4b5-4313-b276-2690aee781e8	member	2	-	-	-	-	-	k99_1672_14	-	-	-	-	-	-	-	-	-	-	Bacteria	Proteobacteria	Gammaproteobacteria	Enterobacterales	Enterobacteriaceae	Shigella	Shigella sonnei	-	-	-	-	-	-	-	-	-	-	-	-	-	-	-	-	-	-	-	-	-	-	-	-
72ad6dce-d4b5-4313-b276-2690aee781e8	member	2	-	-	-	-	-	k99_1672_14	-	-	-	-	-	-	-	-	-	-	Bacteria	Proteobacteria	unclassified	unclassified	unclassified	unclassified	unclassified	-	-	-	-	-	-	-	-	-	-	-	-	-	-	-	-	-	-	-	-	-	-	-	-
72ad6dce-d4b5-4313-b276-2690aee781e8	member	2	-	-	-	-	-	k99_1672_21	information storage and processing	Transcription	05D27	DNA-dependent RNA polymerase catalyzes the transcription of DNA into RNA using the four ribonucleoside triphosphates as substrates (By similarity)	469613.HMPREF0864_04092	unclassified	unclassified	unclassified	RNA polymerase Rpb1, domain 4	PF05000	Bacteria	Firmicutes	Bacilli	Lactobacillales	Streptococcaceae	Streptococcus	Streptococcus pneumoniae	-	-	-	-	-	-	-	-	-	-	-	-	-	-	-	-	-	-	-	-	-	-	-	-
72ad6dce-d4b5-4313-b276-2690aee781e8	member	2	-	-	-	-	-	k99_1672_21	-	-	-	-	-	-	-	-	-	-	Bacteria	Proteobacteria	Betaproteobacteria	Burkholderiales	Alcaligenaceae	Achromobacter	Achromobacter sp. ATCC35328	-	-	-	-	-	-	-	-	-	-	-	-	-	-	-	-	-	-	-	-	-	-	-	-
72ad6dce-d4b5-4313-b276-2690aee781e8	member	2	-	-	-	-	-	k99_1672_21	-	-	-	-	-	-	-	-	-	-	Bacteria	Proteobacteria	Gammaproteobacteria	Enterobacterales	Enterobacteriaceae	Enterobacter	Enterobacter sp. EC-NT1	-	-	-	-	-	-	-	-	-	-	-	-	-	-	-	-	-	-	-	-	-	-	-	-
72ad6dce-d4b5-4313-b276-2690aee781e8	member	2	-	-	-	-	-	k99_1672_21	-	-	-	-	-	-	-	-	-	-	Bacteria	Proteobacteria	Gammaproteobacteria	Enterobacterales	Enterobacteriaceae	Escherichia	Escherichia coli	-	-	-	-	-	-	-	-	-	-	-	-	-	-	-	-	-	-	-	-	-	-	-	-
72ad6dce-d4b5-4313-b276-2690aee781e8	member	2	-	-	-	-	-	k99_1672_21	-	-	-	-	-	-	-	-	-	-	Bacteria	Proteobacteria	Gammaproteobacteria	Enterobacterales	Enterobacteriaceae	Escherichia	Escherichia fergusonii	-	-	-	-	-	-	-	-	-	-	-	-	-	-	-	-	-	-	-	-	-	-	-	-
72ad6dce-d4b5-4313-b276-2690aee781e8	member	2	-	-	-	-	-	k99_1672_21	-	-	-	-	-	-	-	-	-	-	Bacteria	Proteobacteria	Gammaproteobacteria	Enterobacterales	Enterobacteriaceae	Escherichia	Escherichia sp. 1_1_43	-	-	-	-	-	-	-	-	-	-	-	-	-	-	-	-	-	-	-	-	-	-	-	-
72ad6dce-d4b5-4313-b276-2690aee781e8	member	2	-	-	-	-	-	k99_1672_21	-	-	-	-	-	-	-	-	-	-	Bacteria	Proteobacteria	Gammaproteobacteria	Enterobacterales	Enterobacteriaceae	Escherichia	Escherichia sp. 4_1_40B	-	-	-	-	-	-	-	-	-	-	-	-	-	-	-	-	-	-	-	-	-	-	-	-
72ad6dce-d4b5-4313-b276-2690aee781e8	member	2	-	-	-	-	-	k99_1672_21	-	-	-	-	-	-	-	-	-	-	Bacteria	Proteobacteria	Gammaproteobacteria	Enterobacterales	Enterobacteriaceae	Escherichia	Escherichia sp. E10V10	-	-	-	-	-	-	-	-	-	-	-	-	-	-	-	-	-	-	-	-	-	-	-	-
72ad6dce-d4b5-4313-b276-2690aee781e8	member	2	-	-	-	-	-	k99_1672_21	-	-	-	-	-	-	-	-	-	-	Bacteria	Proteobacteria	Gammaproteobacteria	Enterobacterales	Enterobacteriaceae	Escherichia	Escherichia sp. E13S3	-	-	-	-	-	-	-	-	-	-	-	-	-	-	-	-	-	-	-	-	-	-	-	-
72ad6dce-d4b5-4313-b276-2690aee781e8	member	2	-	-	-	-	-	k99_1672_21	-	-	-	-	-	-	-	-	-	-	Bacteria	Proteobacteria	Gammaproteobacteria	Enterobacterales	Enterobacteriaceae	Escherichia	Escherichia sp. E14V10	-	-	-	-	-	-	-	-	-	-	-	-	-	-	-	-	-	-	-	-	-	-	-	-
72ad6dce-d4b5-4313-b276-2690aee781e8	member	2	-	-	-	-	-	k99_1672_21	-	-	-	-	-	-	-	-	-	-	Bacteria	Proteobacteria	Gammaproteobacteria	Enterobacterales	Enterobacteriaceae	Escherichia	Escherichia sp. E14V5	-	-	-	-	-	-	-	-	-	-	-	-	-	-	-	-	-	-	-	-	-	-	-	-
72ad6dce-d4b5-4313-b276-2690aee781e8	member	2	-	-	-	-	-	k99_1672_21	-	-	-	-	-	-	-	-	-	-	Bacteria	Proteobacteria	Gammaproteobacteria	Enterobacterales	Enterobacteriaceae	Escherichia	Escherichia sp. E14V7	-	-	-	-	-	-	-	-	-	-	-	-	-	-	-	-	-	-	-	-	-	-	-	-
72ad6dce-d4b5-4313-b276-2690aee781e8	member	2	-	-	-	-	-	k99_1672_21	-	-	-	-	-	-	-	-	-	-	Bacteria	Proteobacteria	Gammaproteobacteria	Enterobacterales	Enterobacteriaceae	Escherichia	Escherichia sp. E1S7	-	-	-	-	-	-	-	-	-	-	-	-	-	-	-	-	-	-	-	-	-	-	-	-
72ad6dce-d4b5-4313-b276-2690aee781e8	member	2	-	-	-	-	-	k99_1672_21	-	-	-	-	-	-	-	-	-	-	Bacteria	Proteobacteria	Gammaproteobacteria	Enterobacterales	Enterobacteriaceae	Escherichia	Escherichia sp. E1V33	-	-	-	-	-	-	-	-	-	-	-	-	-	-	-	-	-	-	-	-	-	-	-	-
72ad6dce-d4b5-4313-b276-2690aee781e8	member	2	-	-	-	-	-	k99_1672_21	-	-	-	-	-	-	-	-	-	-	Bacteria	Proteobacteria	Gammaproteobacteria	Enterobacterales	Enterobacteriaceae	Escherichia	Escherichia sp. E2661	-	-	-	-	-	-	-	-	-	-	-	-	-	-	-	-	-	-	-	-	-	-	-	-
72ad6dce-d4b5-4313-b276-2690aee781e8	member	2	-	-	-	-	-	k99_1672_21	-	-	-	-	-	-	-	-	-	-	Bacteria	Proteobacteria	Gammaproteobacteria	Enterobacterales	Enterobacteriaceae	Escherichia	Escherichia sp. E3659	-	-	-	-	-	-	-	-	-	-	-	-	-	-	-	-	-	-	-	-	-	-	-	-
72ad6dce-d4b5-4313-b276-2690aee781e8	member	2	-	-	-	-	-	k99_1672_21	-	-	-	-	-	-	-	-	-	-	Bacteria	Proteobacteria	Gammaproteobacteria	Enterobacterales	Enterobacteriaceae	Escherichia	Escherichia sp. E4208	-	-	-	-	-	-	-	-	-	-	-	-	-	-	-	-	-	-	-	-	-	-	-	-
72ad6dce-d4b5-4313-b276-2690aee781e8	member	2	-	-	-	-	-	k99_1672_21	-	-	-	-	-	-	-	-	-	-	Bacteria	Proteobacteria	Gammaproteobacteria	Enterobacterales	Enterobacteriaceae	Escherichia	Escherichia sp. E4694	-	-	-	-	-	-	-	-	-	-	-	-	-	-	-	-	-	-	-	-	-	-	-	-
72ad6dce-d4b5-4313-b276-2690aee781e8	member	2	-	-	-	-	-	k99_1672_21	-	-	-	-	-	-	-	-	-	-	Bacteria	Proteobacteria	Gammaproteobacteria	Enterobacterales	Enterobacteriaceae	Escherichia	Escherichia sp. E4702	-	-	-	-	-	-	-	-	-	-	-	-	-	-	-	-	-	-	-	-	-	-	-	-
72ad6dce-d4b5-4313-b276-2690aee781e8	member	2	-	-	-	-	-	k99_1672_21	-	-	-	-	-	-	-	-	-	-	Bacteria	Proteobacteria	Gammaproteobacteria	Enterobacterales	Enterobacteriaceae	Escherichia	Escherichia sp. E4930	-	-	-	-	-	-	-	-	-	-	-	-	-	-	-	-	-	-	-	-	-	-	-	-
72ad6dce-d4b5-4313-b276-2690aee781e8	member	2	-	-	-	-	-	k99_1672_21	-	-	-	-	-	-	-	-	-	-	Bacteria	Proteobacteria	Gammaproteobacteria	Enterobacterales	Enterobacteriaceae	Escherichia	Escherichia sp. E5028	-	-	-	-	-	-	-	-	-	-	-	-	-	-	-	-	-	-	-	-	-	-	-	-
72ad6dce-d4b5-4313-b276-2690aee781e8	member	2	-	-	-	-	-	k99_1672_21	-	-	-	-	-	-	-	-	-	-	Bacteria	Proteobacteria	Gammaproteobacteria	Enterobacterales	Enterobacteriaceae	Escherichia	Escherichia sp. KCJ4928	-	-	-	-	-	-	-	-	-	-	-	-	-	-	-	-	-	-	-	-	-	-	-	-
72ad6dce-d4b5-4313-b276-2690aee781e8	member	2	-	-	-	-	-	k99_1672_21	-	-	-	-	-	-	-	-	-	-	Bacteria	Proteobacteria	Gammaproteobacteria	Enterobacterales	Enterobacteriaceae	Escherichia	Escherichia sp. KCJ4943	-	-	-	-	-	-	-	-	-	-	-	-	-	-	-	-	-	-	-	-	-	-	-	-
72ad6dce-d4b5-4313-b276-2690aee781e8	member	2	-	-	-	-	-	k99_1672_21	-	-	-	-	-	-	-	-	-	-	Bacteria	Proteobacteria	Gammaproteobacteria	Enterobacterales	Enterobacteriaceae	Escherichia	Escherichia sp. KTE172	-	-	-	-	-	-	-	-	-	-	-	-	-	-	-	-	-	-	-	-	-	-	-	-
72ad6dce-d4b5-4313-b276-2690aee781e8	member	2	-	-	-	-	-	k99_1672_21	-	-	-	-	-	-	-	-	-	-	Bacteria	Proteobacteria	Gammaproteobacteria	Enterobacterales	Enterobacteriaceae	Escherichia	Escherichia sp. R8	-	-	-	-	-	-	-	-	-	-	-	-	-	-	-	-	-	-	-	-	-	-	-	-
72ad6dce-d4b5-4313-b276-2690aee781e8	member	2	-	-	-	-	-	k99_1672_21	-	-	-	-	-	-	-	-	-	-	Bacteria	Proteobacteria	Gammaproteobacteria	Enterobacterales	Enterobacteriaceae	Klebsiella	Klebsiella pneumoniae	-	-	-	-	-	-	-	-	-	-	-	-	-	-	-	-	-	-	-	-	-	-	-	-
72ad6dce-d4b5-4313-b276-2690aee781e8	member	2	-	-	-	-	-	k99_1672_21	-	-	-	-	-	-	-	-	-	-	Bacteria	Proteobacteria	Gammaproteobacteria	Enterobacterales	Enterobacteriaceae	Shigella	Shigella boydii	-	-	-	-	-	-	-	-	-	-	-	-	-	-	-	-	-	-	-	-	-	-	-	-
72ad6dce-d4b5-4313-b276-2690aee781e8	member	2	-	-	-	-	-	k99_1672_21	-	-	-	-	-	-	-	-	-	-	Bacteria	Proteobacteria	Gammaproteobacteria	Enterobacterales	Enterobacteriaceae	Shigella	Shigella dysenteriae	-	-	-	-	-	-	-	-	-	-	-	-	-	-	-	-	-	-	-	-	-	-	-	-
72ad6dce-d4b5-4313-b276-2690aee781e8	member	2	-	-	-	-	-	k99_1672_21	-	-	-	-	-	-	-	-	-	-	Bacteria	Proteobacteria	Gammaproteobacteria	Enterobacterales	Enterobacteriaceae	Shigella	Shigella flexneri	-	-	-	-	-	-	-	-	-	-	-	-	-	-	-	-	-	-	-	-	-	-	-	-
72ad6dce-d4b5-4313-b276-2690aee781e8	member	2	-	-	-	-	-	k99_1672_21	-	-	-	-	-	-	-	-	-	-	Bacteria	Proteobacteria	Gammaproteobacteria	Enterobacterales	Enterobacteriaceae	Shigella	Shigella sonnei	-	-	-	-	-	-	-	-	-	-	-	-	-	-	-	-	-	-	-	-	-	-	-	-
72ad6dce-d4b5-4313-b276-2690aee781e8	member	2	-	-	-	-	-	k99_1672_21	-	-	-	-	-	-	-	-	-	-	Bacteria	Proteobacteria	Gammaproteobacteria	Enterobacterales	Enterobacteriaceae	Shigella	Shigella sp. FC1056	-	-	-	-	-	-	-	-	-	-	-	-	-	-	-	-	-	-	-	-	-	-	-	-
72ad6dce-d4b5-4313-b276-2690aee781e8	member	2	-	-	-	-	-	k99_1672_21	-	-	-	-	-	-	-	-	-	-	Bacteria	Proteobacteria	Gammaproteobacteria	Enterobacterales	Enterobacteriaceae	Shigella	Shigella sp. FC1139	-	-	-	-	-	-	-	-	-	-	-	-	-	-	-	-	-	-	-	-	-	-	-	-
72ad6dce-d4b5-4313-b276-2690aee781e8	member	2	-	-	-	-	-	k99_1672_21	-	-	-	-	-	-	-	-	-	-	Bacteria	Proteobacteria	Gammaproteobacteria	Enterobacterales	Enterobacteriaceae	Shigella	Shigella sp. FC1172	-	-	-	-	-	-	-	-	-	-	-	-	-	-	-	-	-	-	-	-	-	-	-	-
72ad6dce-d4b5-4313-b276-2690aee781e8	member	2	-	-	-	-	-	k99_1672_21	-	-	-	-	-	-	-	-	-	-	Bacteria	Proteobacteria	Gammaproteobacteria	Enterobacterales	Enterobacteriaceae	Shigella	Shigella sp. FC1180	-	-	-	-	-	-	-	-	-	-	-	-	-	-	-	-	-	-	-	-	-	-	-	-
72ad6dce-d4b5-4313-b276-2690aee781e8	member	2	-	-	-	-	-	k99_1672_21	-	-	-	-	-	-	-	-	-	-	Bacteria	Proteobacteria	Gammaproteobacteria	Enterobacterales	Enterobacteriaceae	Shigella	Shigella sp. FC1544	-	-	-	-	-	-	-	-	-	-	-	-	-	-	-	-	-	-	-	-	-	-	-	-
72ad6dce-d4b5-4313-b276-2690aee781e8	member	2	-	-	-	-	-	k99_1672_21	-	-	-	-	-	-	-	-	-	-	Bacteria	Proteobacteria	Gammaproteobacteria	Enterobacterales	Enterobacteriaceae	Shigella	Shigella sp. FC1567	-	-	-	-	-	-	-	-	-	-	-	-	-	-	-	-	-	-	-	-	-	-	-	-
72ad6dce-d4b5-4313-b276-2690aee781e8	member	2	-	-	-	-	-	k99_1672_21	-	-	-	-	-	-	-	-	-	-	Bacteria	Proteobacteria	Gammaproteobacteria	Enterobacterales	Enterobacteriaceae	Shigella	Shigella sp. FC1661	-	-	-	-	-	-	-	-	-	-	-	-	-	-	-	-	-	-	-	-	-	-	-	-
72ad6dce-d4b5-4313-b276-2690aee781e8	member	2	-	-	-	-	-	k99_1672_21	-	-	-	-	-	-	-	-	-	-	Bacteria	Proteobacteria	Gammaproteobacteria	Enterobacterales	Enterobacteriaceae	Shigella	Shigella sp. FC1708	-	-	-	-	-	-	-	-	-	-	-	-	-	-	-	-	-	-	-	-	-	-	-	-
72ad6dce-d4b5-4313-b276-2690aee781e8	member	2	-	-	-	-	-	k99_1672_21	-	-	-	-	-	-	-	-	-	-	Bacteria	Proteobacteria	Gammaproteobacteria	Enterobacterales	Enterobacteriaceae	Shigella	Shigella sp. FC1737	-	-	-	-	-	-	-	-	-	-	-	-	-	-	-	-	-	-	-	-	-	-	-	-
72ad6dce-d4b5-4313-b276-2690aee781e8	member	2	-	-	-	-	-	k99_1672_21	-	-	-	-	-	-	-	-	-	-	Bacteria	Proteobacteria	Gammaproteobacteria	Enterobacterales	Enterobacteriaceae	Shigella	Shigella sp. FC1764	-	-	-	-	-	-	-	-	-	-	-	-	-	-	-	-	-	-	-	-	-	-	-	-
72ad6dce-d4b5-4313-b276-2690aee781e8	member	2	-	-	-	-	-	k99_1672_21	-	-	-	-	-	-	-	-	-	-	Bacteria	Proteobacteria	Gammaproteobacteria	Enterobacterales	Enterobacteriaceae	Shigella	Shigella sp. FC2117	-	-	-	-	-	-	-	-	-	-	-	-	-	-	-	-	-	-	-	-	-	-	-	-
72ad6dce-d4b5-4313-b276-2690aee781e8	member	2	-	-	-	-	-	k99_1672_21	-	-	-	-	-	-	-	-	-	-	Bacteria	Proteobacteria	Gammaproteobacteria	Enterobacterales	Enterobacteriaceae	Shigella	Shigella sp. FC2383	-	-	-	-	-	-	-	-	-	-	-	-	-	-	-	-	-	-	-	-	-	-	-	-
72ad6dce-d4b5-4313-b276-2690aee781e8	member	2	-	-	-	-	-	k99_1672_21	-	-	-	-	-	-	-	-	-	-	Bacteria	Proteobacteria	Gammaproteobacteria	Enterobacterales	Enterobacteriaceae	Shigella	Shigella sp. FC2531	-	-	-	-	-	-	-	-	-	-	-	-	-	-	-	-	-	-	-	-	-	-	-	-
72ad6dce-d4b5-4313-b276-2690aee781e8	member	2	-	-	-	-	-	k99_1672_21	-	-	-	-	-	-	-	-	-	-	Bacteria	Proteobacteria	Gammaproteobacteria	Enterobacterales	Enterobacteriaceae	Shigella	Shigella sp. FC2541	-	-	-	-	-	-	-	-	-	-	-	-	-	-	-	-	-	-	-	-	-	-	-	-
72ad6dce-d4b5-4313-b276-2690aee781e8	member	2	-	-	-	-	-	k99_1672_21	-	-	-	-	-	-	-	-	-	-	Bacteria	Proteobacteria	Gammaproteobacteria	Enterobacterales	Enterobacteriaceae	Shigella	Shigella sp. FC2710	-	-	-	-	-	-	-	-	-	-	-	-	-	-	-	-	-	-	-	-	-	-	-	-
72ad6dce-d4b5-4313-b276-2690aee781e8	member	2	-	-	-	-	-	k99_1672_21	-	-	-	-	-	-	-	-	-	-	Bacteria	Proteobacteria	Gammaproteobacteria	Enterobacterales	Enterobacteriaceae	Shigella	Shigella sp. FC2833	-	-	-	-	-	-	-	-	-	-	-	-	-	-	-	-	-	-	-	-	-	-	-	-
72ad6dce-d4b5-4313-b276-2690aee781e8	member	2	-	-	-	-	-	k99_1672_21	-	-	-	-	-	-	-	-	-	-	Bacteria	Proteobacteria	Gammaproteobacteria	Enterobacterales	Enterobacteriaceae	Shigella	Shigella sp. FC3196	-	-	-	-	-	-	-	-	-	-	-	-	-	-	-	-	-	-	-	-	-	-	-	-
72ad6dce-d4b5-4313-b276-2690aee781e8	member	2	-	-	-	-	-	k99_1672_21	-	-	-	-	-	-	-	-	-	-	Bacteria	Proteobacteria	Gammaproteobacteria	Enterobacterales	Enterobacteriaceae	Shigella	Shigella sp. PAMC 28760	-	-	-	-	-	-	-	-	-	-	-	-	-	-	-	-	-	-	-	-	-	-	-	-
72ad6dce-d4b5-4313-b276-2690aee781e8	member	2	-	-	-	-	-	k99_1672_21	-	-	-	-	-	-	-	-	-	-	Bacteria	Proteobacteria	Gammaproteobacteria	Enterobacterales	Enterobacteriaceae	Shigella	Shigella sp. SF-2015	-	-	-	-	-	-	-	-	-	-	-	-	-	-	-	-	-	-	-	-	-	-	-	-
72ad6dce-d4b5-4313-b276-2690aee781e8	member	2	-	-	-	-	-	k99_1672_21	-	-	-	-	-	-	-	-	-	-	Bacteria	Proteobacteria	unclassified	unclassified	unclassified	unclassified	unclassified	-	-	-	-	-	-	-	-	-	-	-	-	-	-	-	-	-	-	-	-	-	-	-	-
72ad6dce-d4b5-4313-b276-2690aee781e8	member	2	-	-	-	-	-	k99_1672_21	-	-	-	-	-	-	-	-	-	-	unclassified	unclassified	unclassified	unclassified	unclassified	unclassified	Cloning vector pIA423	-	-	-	-	-	-	-	-	-	-	-	-	-	-	-	-	-	-	-	-	-	-	-	-
72ad6dce-d4b5-4313-b276-2690aee781e8	member	2	-	-	-	-	-	k99_1672_22	information storage and processing	Transcription	COG0085	DNA-dependent RNA polymerase catalyzes the transcription of DNA into RNA using the four ribonucleoside triphosphates as substrates (By similarity)	592316.Pat9b_0210	unclassified	unclassified	unclassified	RNA polymerase Rpb2, domain 2	PF04561	Bacteria	Firmicutes	Bacilli	Lactobacillales	Streptococcaceae	Streptococcus	Streptococcus pneumoniae	-	-	-	-	-	-	-	-	-	-	-	-	-	-	-	-	-	-	-	-	-	-	-	-
72ad6dce-d4b5-4313-b276-2690aee781e8	member	2	-	-	-	-	-	k99_1672_22	-	-	-	-	-	-	-	-	-	-	Bacteria	Proteobacteria	Betaproteobacteria	Burkholderiales	Alcaligenaceae	Achromobacter	Achromobacter sp. ATCC35328	-	-	-	-	-	-	-	-	-	-	-	-	-	-	-	-	-	-	-	-	-	-	-	-
72ad6dce-d4b5-4313-b276-2690aee781e8	member	2	-	-	-	-	-	k99_1672_22	-	-	-	-	-	-	-	-	-	-	Bacteria	Proteobacteria	Gammaproteobacteria	Enterobacterales	Enterobacteriaceae	Enterobacter	Enterobacter sp. EC-NT1	-	-	-	-	-	-	-	-	-	-	-	-	-	-	-	-	-	-	-	-	-	-	-	-
72ad6dce-d4b5-4313-b276-2690aee781e8	member	2	-	-	-	-	-	k99_1672_22	-	-	-	-	-	-	-	-	-	-	Bacteria	Proteobacteria	Gammaproteobacteria	Enterobacterales	Enterobacteriaceae	Escherichia	Escherichia coli	-	-	-	-	-	-	-	-	-	-	-	-	-	-	-	-	-	-	-	-	-	-	-	-
72ad6dce-d4b5-4313-b276-2690aee781e8	member	2	-	-	-	-	-	k99_1672_22	-	-	-	-	-	-	-	-	-	-	Bacteria	Proteobacteria	Gammaproteobacteria	Enterobacterales	Enterobacteriaceae	Escherichia	Escherichia fergusonii	-	-	-	-	-	-	-	-	-	-	-	-	-	-	-	-	-	-	-	-	-	-	-	-
72ad6dce-d4b5-4313-b276-2690aee781e8	member	2	-	-	-	-	-	k99_1672_22	-	-	-	-	-	-	-	-	-	-	Bacteria	Proteobacteria	Gammaproteobacteria	Enterobacterales	Enterobacteriaceae	Escherichia	Escherichia sp. 1_1_43	-	-	-	-	-	-	-	-	-	-	-	-	-	-	-	-	-	-	-	-	-	-	-	-
72ad6dce-d4b5-4313-b276-2690aee781e8	member	2	-	-	-	-	-	k99_1672_22	-	-	-	-	-	-	-	-	-	-	Bacteria	Proteobacteria	Gammaproteobacteria	Enterobacterales	Enterobacteriaceae	Escherichia	Escherichia sp. 4726-5	-	-	-	-	-	-	-	-	-	-	-	-	-	-	-	-	-	-	-	-	-	-	-	-
72ad6dce-d4b5-4313-b276-2690aee781e8	member	2	-	-	-	-	-	k99_1672_22	-	-	-	-	-	-	-	-	-	-	Bacteria	Proteobacteria	Gammaproteobacteria	Enterobacterales	Enterobacteriaceae	Escherichia	Escherichia sp. 4_1_40B	-	-	-	-	-	-	-	-	-	-	-	-	-	-	-	-	-	-	-	-	-	-	-	-
72ad6dce-d4b5-4313-b276-2690aee781e8	member	2	-	-	-	-	-	k99_1672_22	-	-	-	-	-	-	-	-	-	-	Bacteria	Proteobacteria	Gammaproteobacteria	Enterobacterales	Enterobacteriaceae	Escherichia	Escherichia sp. E10V10	-	-	-	-	-	-	-	-	-	-	-	-	-	-	-	-	-	-	-	-	-	-	-	-
72ad6dce-d4b5-4313-b276-2690aee781e8	member	2	-	-	-	-	-	k99_1672_22	-	-	-	-	-	-	-	-	-	-	Bacteria	Proteobacteria	Gammaproteobacteria	Enterobacterales	Enterobacteriaceae	Escherichia	Escherichia sp. E10V4	-	-	-	-	-	-	-	-	-	-	-	-	-	-	-	-	-	-	-	-	-	-	-	-
72ad6dce-d4b5-4313-b276-2690aee781e8	member	2	-	-	-	-	-	k99_1672_22	-	-	-	-	-	-	-	-	-	-	Bacteria	Proteobacteria	Gammaproteobacteria	Enterobacterales	Enterobacteriaceae	Escherichia	Escherichia sp. E10V5	-	-	-	-	-	-	-	-	-	-	-	-	-	-	-	-	-	-	-	-	-	-	-	-
72ad6dce-d4b5-4313-b276-2690aee781e8	member	2	-	-	-	-	-	k99_1672_22	-	-	-	-	-	-	-	-	-	-	Bacteria	Proteobacteria	Gammaproteobacteria	Enterobacterales	Enterobacteriaceae	Escherichia	Escherichia sp. E1130	-	-	-	-	-	-	-	-	-	-	-	-	-	-	-	-	-	-	-	-	-	-	-	-
72ad6dce-d4b5-4313-b276-2690aee781e8	member	2	-	-	-	-	-	k99_1672_22	-	-	-	-	-	-	-	-	-	-	Bacteria	Proteobacteria	Gammaproteobacteria	Enterobacterales	Enterobacteriaceae	Escherichia	Escherichia sp. E13S3	-	-	-	-	-	-	-	-	-	-	-	-	-	-	-	-	-	-	-	-	-	-	-	-
72ad6dce-d4b5-4313-b276-2690aee781e8	member	2	-	-	-	-	-	k99_1672_22	-	-	-	-	-	-	-	-	-	-	Bacteria	Proteobacteria	Gammaproteobacteria	Enterobacterales	Enterobacteriaceae	Escherichia	Escherichia sp. E14S1	-	-	-	-	-	-	-	-	-	-	-	-	-	-	-	-	-	-	-	-	-	-	-	-
72ad6dce-d4b5-4313-b276-2690aee781e8	member	2	-	-	-	-	-	k99_1672_22	-	-	-	-	-	-	-	-	-	-	Bacteria	Proteobacteria	Gammaproteobacteria	Enterobacterales	Enterobacteriaceae	Escherichia	Escherichia sp. E14V10	-	-	-	-	-	-	-	-	-	-	-	-	-	-	-	-	-	-	-	-	-	-	-	-
72ad6dce-d4b5-4313-b276-2690aee781e8	member	2	-	-	-	-	-	k99_1672_22	-	-	-	-	-	-	-	-	-	-	Bacteria	Proteobacteria	Gammaproteobacteria	Enterobacterales	Enterobacteriaceae	Escherichia	Escherichia sp. E14V5	-	-	-	-	-	-	-	-	-	-	-	-	-	-	-	-	-	-	-	-	-	-	-	-
72ad6dce-d4b5-4313-b276-2690aee781e8	member	2	-	-	-	-	-	k99_1672_22	-	-	-	-	-	-	-	-	-	-	Bacteria	Proteobacteria	Gammaproteobacteria	Enterobacterales	Enterobacteriaceae	Escherichia	Escherichia sp. E14V7	-	-	-	-	-	-	-	-	-	-	-	-	-	-	-	-	-	-	-	-	-	-	-	-
72ad6dce-d4b5-4313-b276-2690aee781e8	member	2	-	-	-	-	-	k99_1672_22	-	-	-	-	-	-	-	-	-	-	Bacteria	Proteobacteria	Gammaproteobacteria	Enterobacterales	Enterobacteriaceae	Escherichia	Escherichia sp. E1S7	-	-	-	-	-	-	-	-	-	-	-	-	-	-	-	-	-	-	-	-	-	-	-	-
72ad6dce-d4b5-4313-b276-2690aee781e8	member	2	-	-	-	-	-	k99_1672_22	-	-	-	-	-	-	-	-	-	-	Bacteria	Proteobacteria	Gammaproteobacteria	Enterobacterales	Enterobacteriaceae	Escherichia	Escherichia sp. E1V33	-	-	-	-	-	-	-	-	-	-	-	-	-	-	-	-	-	-	-	-	-	-	-	-
72ad6dce-d4b5-4313-b276-2690aee781e8	member	2	-	-	-	-	-	k99_1672_22	-	-	-	-	-	-	-	-	-	-	Bacteria	Proteobacteria	Gammaproteobacteria	Enterobacterales	Enterobacteriaceae	Escherichia	Escherichia sp. E2562	-	-	-	-	-	-	-	-	-	-	-	-	-	-	-	-	-	-	-	-	-	-	-	-
72ad6dce-d4b5-4313-b276-2690aee781e8	member	2	-	-	-	-	-	k99_1672_22	-	-	-	-	-	-	-	-	-	-	Bacteria	Proteobacteria	Gammaproteobacteria	Enterobacterales	Enterobacteriaceae	Escherichia	Escherichia sp. E2586	-	-	-	-	-	-	-	-	-	-	-	-	-	-	-	-	-	-	-	-	-	-	-	-
72ad6dce-d4b5-4313-b276-2690aee781e8	member	2	-	-	-	-	-	k99_1672_22	-	-	-	-	-	-	-	-	-	-	Bacteria	Proteobacteria	Gammaproteobacteria	Enterobacterales	Enterobacteriaceae	Escherichia	Escherichia sp. E2593	-	-	-	-	-	-	-	-	-	-	-	-	-	-	-	-	-	-	-	-	-	-	-	-
72ad6dce-d4b5-4313-b276-2690aee781e8	member	2	-	-	-	-	-	k99_1672_22	-	-	-	-	-	-	-	-	-	-	Bacteria	Proteobacteria	Gammaproteobacteria	Enterobacterales	Enterobacteriaceae	Escherichia	Escherichia sp. E2748	-	-	-	-	-	-	-	-	-	-	-	-	-	-	-	-	-	-	-	-	-	-	-	-
72ad6dce-d4b5-4313-b276-2690aee781e8	member	2	-	-	-	-	-	k99_1672_22	-	-	-	-	-	-	-	-	-	-	Bacteria	Proteobacteria	Gammaproteobacteria	Enterobacterales	Enterobacteriaceae	Escherichia	Escherichia sp. E3356	-	-	-	-	-	-	-	-	-	-	-	-	-	-	-	-	-	-	-	-	-	-	-	-
72ad6dce-d4b5-4313-b276-2690aee781e8	member	2	-	-	-	-	-	k99_1672_22	-	-	-	-	-	-	-	-	-	-	Bacteria	Proteobacteria	Gammaproteobacteria	Enterobacterales	Enterobacteriaceae	Escherichia	Escherichia sp. E3659	-	-	-	-	-	-	-	-	-	-	-	-	-	-	-	-	-	-	-	-	-	-	-	-
72ad6dce-d4b5-4313-b276-2690aee781e8	member	2	-	-	-	-	-	k99_1672_22	-	-	-	-	-	-	-	-	-	-	Bacteria	Proteobacteria	Gammaproteobacteria	Enterobacterales	Enterobacteriaceae	Escherichia	Escherichia sp. E4208	-	-	-	-	-	-	-	-	-	-	-	-	-	-	-	-	-	-	-	-	-	-	-	-
72ad6dce-d4b5-4313-b276-2690aee781e8	member	2	-	-	-	-	-	k99_1672_22	-	-	-	-	-	-	-	-	-	-	Bacteria	Proteobacteria	Gammaproteobacteria	Enterobacterales	Enterobacteriaceae	Escherichia	Escherichia sp. E4385	-	-	-	-	-	-	-	-	-	-	-	-	-	-	-	-	-	-	-	-	-	-	-	-
72ad6dce-d4b5-4313-b276-2690aee781e8	member	2	-	-	-	-	-	k99_1672_22	-	-	-	-	-	-	-	-	-	-	Bacteria	Proteobacteria	Gammaproteobacteria	Enterobacterales	Enterobacteriaceae	Escherichia	Escherichia sp. E4694	-	-	-	-	-	-	-	-	-	-	-	-	-	-	-	-	-	-	-	-	-	-	-	-
72ad6dce-d4b5-4313-b276-2690aee781e8	member	2	-	-	-	-	-	k99_1672_22	-	-	-	-	-	-	-	-	-	-	Bacteria	Proteobacteria	Gammaproteobacteria	Enterobacterales	Enterobacteriaceae	Escherichia	Escherichia sp. E4702	-	-	-	-	-	-	-	-	-	-	-	-	-	-	-	-	-	-	-	-	-	-	-	-
72ad6dce-d4b5-4313-b276-2690aee781e8	member	2	-	-	-	-	-	k99_1672_22	-	-	-	-	-	-	-	-	-	-	Bacteria	Proteobacteria	Gammaproteobacteria	Enterobacterales	Enterobacteriaceae	Escherichia	Escherichia sp. E4736	-	-	-	-	-	-	-	-	-	-	-	-	-	-	-	-	-	-	-	-	-	-	-	-
72ad6dce-d4b5-4313-b276-2690aee781e8	member	2	-	-	-	-	-	k99_1672_22	-	-	-	-	-	-	-	-	-	-	Bacteria	Proteobacteria	Gammaproteobacteria	Enterobacterales	Enterobacteriaceae	Escherichia	Escherichia sp. E4930	-	-	-	-	-	-	-	-	-	-	-	-	-	-	-	-	-	-	-	-	-	-	-	-
72ad6dce-d4b5-4313-b276-2690aee781e8	member	2	-	-	-	-	-	k99_1672_22	-	-	-	-	-	-	-	-	-	-	Bacteria	Proteobacteria	Gammaproteobacteria	Enterobacterales	Enterobacteriaceae	Escherichia	Escherichia sp. E5028	-	-	-	-	-	-	-	-	-	-	-	-	-	-	-	-	-	-	-	-	-	-	-	-
72ad6dce-d4b5-4313-b276-2690aee781e8	member	2	-	-	-	-	-	k99_1672_22	-	-	-	-	-	-	-	-	-	-	Bacteria	Proteobacteria	Gammaproteobacteria	Enterobacterales	Enterobacteriaceae	Escherichia	Escherichia sp. KCJ4928	-	-	-	-	-	-	-	-	-	-	-	-	-	-	-	-	-	-	-	-	-	-	-	-
72ad6dce-d4b5-4313-b276-2690aee781e8	member	2	-	-	-	-	-	k99_1672_22	-	-	-	-	-	-	-	-	-	-	Bacteria	Proteobacteria	Gammaproteobacteria	Enterobacterales	Enterobacteriaceae	Escherichia	Escherichia sp. KCJ4943	-	-	-	-	-	-	-	-	-	-	-	-	-	-	-	-	-	-	-	-	-	-	-	-
72ad6dce-d4b5-4313-b276-2690aee781e8	member	2	-	-	-	-	-	k99_1672_22	-	-	-	-	-	-	-	-	-	-	Bacteria	Proteobacteria	Gammaproteobacteria	Enterobacterales	Enterobacteriaceae	Escherichia	Escherichia sp. KTE172	-	-	-	-	-	-	-	-	-	-	-	-	-	-	-	-	-	-	-	-	-	-	-	-
72ad6dce-d4b5-4313-b276-2690aee781e8	member	2	-	-	-	-	-	k99_1672_22	-	-	-	-	-	-	-	-	-	-	Bacteria	Proteobacteria	Gammaproteobacteria	Enterobacterales	Enterobacteriaceae	Escherichia	Escherichia sp. KTE31	-	-	-	-	-	-	-	-	-	-	-	-	-	-	-	-	-	-	-	-	-	-	-	-
72ad6dce-d4b5-4313-b276-2690aee781e8	member	2	-	-	-	-	-	k99_1672_22	-	-	-	-	-	-	-	-	-	-	Bacteria	Proteobacteria	Gammaproteobacteria	Enterobacterales	Enterobacteriaceae	Escherichia	Escherichia sp. MOD1-EC6475	-	-	-	-	-	-	-	-	-	-	-	-	-	-	-	-	-	-	-	-	-	-	-	-
72ad6dce-d4b5-4313-b276-2690aee781e8	member	2	-	-	-	-	-	k99_1672_22	-	-	-	-	-	-	-	-	-	-	Bacteria	Proteobacteria	Gammaproteobacteria	Enterobacterales	Enterobacteriaceae	Escherichia	Escherichia sp. MR	-	-	-	-	-	-	-	-	-	-	-	-	-	-	-	-	-	-	-	-	-	-	-	-
72ad6dce-d4b5-4313-b276-2690aee781e8	member	2	-	-	-	-	-	k99_1672_22	-	-	-	-	-	-	-	-	-	-	Bacteria	Proteobacteria	Gammaproteobacteria	Enterobacterales	Enterobacteriaceae	Escherichia	Escherichia sp. R8	-	-	-	-	-	-	-	-	-	-	-	-	-	-	-	-	-	-	-	-	-	-	-	-
72ad6dce-d4b5-4313-b276-2690aee781e8	member	2	-	-	-	-	-	k99_1672_22	-	-	-	-	-	-	-	-	-	-	Bacteria	Proteobacteria	Gammaproteobacteria	Enterobacterales	Enterobacteriaceae	Klebsiella	Klebsiella oxytoca	-	-	-	-	-	-	-	-	-	-	-	-	-	-	-	-	-	-	-	-	-	-	-	-
72ad6dce-d4b5-4313-b276-2690aee781e8	member	2	-	-	-	-	-	k99_1672_22	-	-	-	-	-	-	-	-	-	-	Bacteria	Proteobacteria	Gammaproteobacteria	Enterobacterales	Enterobacteriaceae	Klebsiella	Klebsiella pneumoniae	-	-	-	-	-	-	-	-	-	-	-	-	-	-	-	-	-	-	-	-	-	-	-	-
72ad6dce-d4b5-4313-b276-2690aee781e8	member	2	-	-	-	-	-	k99_1672_22	-	-	-	-	-	-	-	-	-	-	Bacteria	Proteobacteria	Gammaproteobacteria	Enterobacterales	Enterobacteriaceae	Shigella	Shigella boydii	-	-	-	-	-	-	-	-	-	-	-	-	-	-	-	-	-	-	-	-	-	-	-	-
72ad6dce-d4b5-4313-b276-2690aee781e8	member	2	-	-	-	-	-	k99_1672_22	-	-	-	-	-	-	-	-	-	-	Bacteria	Proteobacteria	Gammaproteobacteria	Enterobacterales	Enterobacteriaceae	Shigella	Shigella dysenteriae	-	-	-	-	-	-	-	-	-	-	-	-	-	-	-	-	-	-	-	-	-	-	-	-
72ad6dce-d4b5-4313-b276-2690aee781e8	member	2	-	-	-	-	-	k99_1672_22	-	-	-	-	-	-	-	-	-	-	Bacteria	Proteobacteria	Gammaproteobacteria	Enterobacterales	Enterobacteriaceae	Shigella	Shigella flexneri	-	-	-	-	-	-	-	-	-	-	-	-	-	-	-	-	-	-	-	-	-	-	-	-
72ad6dce-d4b5-4313-b276-2690aee781e8	member	2	-	-	-	-	-	k99_1672_22	-	-	-	-	-	-	-	-	-	-	Bacteria	Proteobacteria	Gammaproteobacteria	Enterobacterales	Enterobacteriaceae	Shigella	Shigella sonnei	-	-	-	-	-	-	-	-	-	-	-	-	-	-	-	-	-	-	-	-	-	-	-	-
72ad6dce-d4b5-4313-b276-2690aee781e8	member	2	-	-	-	-	-	k99_1672_22	-	-	-	-	-	-	-	-	-	-	Bacteria	Proteobacteria	Gammaproteobacteria	Enterobacterales	Enterobacteriaceae	Shigella	Shigella sp. FC1056	-	-	-	-	-	-	-	-	-	-	-	-	-	-	-	-	-	-	-	-	-	-	-	-
72ad6dce-d4b5-4313-b276-2690aee781e8	member	2	-	-	-	-	-	k99_1672_22	-	-	-	-	-	-	-	-	-	-	Bacteria	Proteobacteria	Gammaproteobacteria	Enterobacterales	Enterobacteriaceae	Shigella	Shigella sp. FC1139	-	-	-	-	-	-	-	-	-	-	-	-	-	-	-	-	-	-	-	-	-	-	-	-
72ad6dce-d4b5-4313-b276-2690aee781e8	member	2	-	-	-	-	-	k99_1672_22	-	-	-	-	-	-	-	-	-	-	Bacteria	Proteobacteria	Gammaproteobacteria	Enterobacterales	Enterobacteriaceae	Shigella	Shigella sp. FC1172	-	-	-	-	-	-	-	-	-	-	-	-	-	-	-	-	-	-	-	-	-	-	-	-
72ad6dce-d4b5-4313-b276-2690aee781e8	member	2	-	-	-	-	-	k99_1672_22	-	-	-	-	-	-	-	-	-	-	Bacteria	Proteobacteria	Gammaproteobacteria	Enterobacterales	Enterobacteriaceae	Shigella	Shigella sp. FC1180	-	-	-	-	-	-	-	-	-	-	-	-	-	-	-	-	-	-	-	-	-	-	-	-
72ad6dce-d4b5-4313-b276-2690aee781e8	member	2	-	-	-	-	-	k99_1672_22	-	-	-	-	-	-	-	-	-	-	Bacteria	Proteobacteria	Gammaproteobacteria	Enterobacterales	Enterobacteriaceae	Shigella	Shigella sp. FC1544	-	-	-	-	-	-	-	-	-	-	-	-	-	-	-	-	-	-	-	-	-	-	-	-
72ad6dce-d4b5-4313-b276-2690aee781e8	member	2	-	-	-	-	-	k99_1672_22	-	-	-	-	-	-	-	-	-	-	Bacteria	Proteobacteria	Gammaproteobacteria	Enterobacterales	Enterobacteriaceae	Shigella	Shigella sp. FC1567	-	-	-	-	-	-	-	-	-	-	-	-	-	-	-	-	-	-	-	-	-	-	-	-
72ad6dce-d4b5-4313-b276-2690aee781e8	member	2	-	-	-	-	-	k99_1672_22	-	-	-	-	-	-	-	-	-	-	Bacteria	Proteobacteria	Gammaproteobacteria	Enterobacterales	Enterobacteriaceae	Shigella	Shigella sp. FC1661	-	-	-	-	-	-	-	-	-	-	-	-	-	-	-	-	-	-	-	-	-	-	-	-
72ad6dce-d4b5-4313-b276-2690aee781e8	member	2	-	-	-	-	-	k99_1672_22	-	-	-	-	-	-	-	-	-	-	Bacteria	Proteobacteria	Gammaproteobacteria	Enterobacterales	Enterobacteriaceae	Shigella	Shigella sp. FC1708	-	-	-	-	-	-	-	-	-	-	-	-	-	-	-	-	-	-	-	-	-	-	-	-
72ad6dce-d4b5-4313-b276-2690aee781e8	member	2	-	-	-	-	-	k99_1672_22	-	-	-	-	-	-	-	-	-	-	Bacteria	Proteobacteria	Gammaproteobacteria	Enterobacterales	Enterobacteriaceae	Shigella	Shigella sp. FC1737	-	-	-	-	-	-	-	-	-	-	-	-	-	-	-	-	-	-	-	-	-	-	-	-
72ad6dce-d4b5-4313-b276-2690aee781e8	member	2	-	-	-	-	-	k99_1672_22	-	-	-	-	-	-	-	-	-	-	Bacteria	Proteobacteria	Gammaproteobacteria	Enterobacterales	Enterobacteriaceae	Shigella	Shigella sp. FC1764	-	-	-	-	-	-	-	-	-	-	-	-	-	-	-	-	-	-	-	-	-	-	-	-
72ad6dce-d4b5-4313-b276-2690aee781e8	member	2	-	-	-	-	-	k99_1672_22	-	-	-	-	-	-	-	-	-	-	Bacteria	Proteobacteria	Gammaproteobacteria	Enterobacterales	Enterobacteriaceae	Shigella	Shigella sp. FC1882	-	-	-	-	-	-	-	-	-	-	-	-	-	-	-	-	-	-	-	-	-	-	-	-
72ad6dce-d4b5-4313-b276-2690aee781e8	member	2	-	-	-	-	-	k99_1672_22	-	-	-	-	-	-	-	-	-	-	Bacteria	Proteobacteria	Gammaproteobacteria	Enterobacterales	Enterobacteriaceae	Shigella	Shigella sp. FC2045	-	-	-	-	-	-	-	-	-	-	-	-	-	-	-	-	-	-	-	-	-	-	-	-
72ad6dce-d4b5-4313-b276-2690aee781e8	member	2	-	-	-	-	-	k99_1672_22	-	-	-	-	-	-	-	-	-	-	Bacteria	Proteobacteria	Gammaproteobacteria	Enterobacterales	Enterobacteriaceae	Shigella	Shigella sp. FC2117	-	-	-	-	-	-	-	-	-	-	-	-	-	-	-	-	-	-	-	-	-	-	-	-
72ad6dce-d4b5-4313-b276-2690aee781e8	member	2	-	-	-	-	-	k99_1672_22	-	-	-	-	-	-	-	-	-	-	Bacteria	Proteobacteria	Gammaproteobacteria	Enterobacterales	Enterobacteriaceae	Shigella	Shigella sp. FC2125	-	-	-	-	-	-	-	-	-	-	-	-	-	-	-	-	-	-	-	-	-	-	-	-
72ad6dce-d4b5-4313-b276-2690aee781e8	member	2	-	-	-	-	-	k99_1672_22	-	-	-	-	-	-	-	-	-	-	Bacteria	Proteobacteria	Gammaproteobacteria	Enterobacterales	Enterobacteriaceae	Shigella	Shigella sp. FC2175	-	-	-	-	-	-	-	-	-	-	-	-	-	-	-	-	-	-	-	-	-	-	-	-
72ad6dce-d4b5-4313-b276-2690aee781e8	member	2	-	-	-	-	-	k99_1672_22	-	-	-	-	-	-	-	-	-	-	Bacteria	Proteobacteria	Gammaproteobacteria	Enterobacterales	Enterobacteriaceae	Shigella	Shigella sp. FC2383	-	-	-	-	-	-	-	-	-	-	-	-	-	-	-	-	-	-	-	-	-	-	-	-
72ad6dce-d4b5-4313-b276-2690aee781e8	member	2	-	-	-	-	-	k99_1672_22	-	-	-	-	-	-	-	-	-	-	Bacteria	Proteobacteria	Gammaproteobacteria	Enterobacterales	Enterobacteriaceae	Shigella	Shigella sp. FC2531	-	-	-	-	-	-	-	-	-	-	-	-	-	-	-	-	-	-	-	-	-	-	-	-
72ad6dce-d4b5-4313-b276-2690aee781e8	member	2	-	-	-	-	-	k99_1672_22	-	-	-	-	-	-	-	-	-	-	Bacteria	Proteobacteria	Gammaproteobacteria	Enterobacterales	Enterobacteriaceae	Shigella	Shigella sp. FC2541	-	-	-	-	-	-	-	-	-	-	-	-	-	-	-	-	-	-	-	-	-	-	-	-
72ad6dce-d4b5-4313-b276-2690aee781e8	member	2	-	-	-	-	-	k99_1672_22	-	-	-	-	-	-	-	-	-	-	Bacteria	Proteobacteria	Gammaproteobacteria	Enterobacterales	Enterobacteriaceae	Shigella	Shigella sp. FC2710	-	-	-	-	-	-	-	-	-	-	-	-	-	-	-	-	-	-	-	-	-	-	-	-
72ad6dce-d4b5-4313-b276-2690aee781e8	member	2	-	-	-	-	-	k99_1672_22	-	-	-	-	-	-	-	-	-	-	Bacteria	Proteobacteria	Gammaproteobacteria	Enterobacterales	Enterobacteriaceae	Shigella	Shigella sp. FC2833	-	-	-	-	-	-	-	-	-	-	-	-	-	-	-	-	-	-	-	-	-	-	-	-
72ad6dce-d4b5-4313-b276-2690aee781e8	member	2	-	-	-	-	-	k99_1672_22	-	-	-	-	-	-	-	-	-	-	Bacteria	Proteobacteria	Gammaproteobacteria	Enterobacterales	Enterobacteriaceae	Shigella	Shigella sp. FC2928	-	-	-	-	-	-	-	-	-	-	-	-	-	-	-	-	-	-	-	-	-	-	-	-
72ad6dce-d4b5-4313-b276-2690aee781e8	member	2	-	-	-	-	-	k99_1672_22	-	-	-	-	-	-	-	-	-	-	Bacteria	Proteobacteria	Gammaproteobacteria	Enterobacterales	Enterobacteriaceae	Shigella	Shigella sp. FC3196	-	-	-	-	-	-	-	-	-	-	-	-	-	-	-	-	-	-	-	-	-	-	-	-
72ad6dce-d4b5-4313-b276-2690aee781e8	member	2	-	-	-	-	-	k99_1672_22	-	-	-	-	-	-	-	-	-	-	Bacteria	Proteobacteria	Gammaproteobacteria	Enterobacterales	Enterobacteriaceae	Shigella	Shigella sp. FC569	-	-	-	-	-	-	-	-	-	-	-	-	-	-	-	-	-	-	-	-	-	-	-	-
72ad6dce-d4b5-4313-b276-2690aee781e8	member	2	-	-	-	-	-	k99_1672_22	-	-	-	-	-	-	-	-	-	-	Bacteria	Proteobacteria	Gammaproteobacteria	Enterobacterales	Enterobacteriaceae	Shigella	Shigella sp. PAMC 28760	-	-	-	-	-	-	-	-	-	-	-	-	-	-	-	-	-	-	-	-	-	-	-	-
72ad6dce-d4b5-4313-b276-2690aee781e8	member	2	-	-	-	-	-	k99_1672_22	-	-	-	-	-	-	-	-	-	-	Bacteria	Proteobacteria	Gammaproteobacteria	Enterobacterales	Enterobacteriaceae	Shigella	Shigella sp. SF-2015	-	-	-	-	-	-	-	-	-	-	-	-	-	-	-	-	-	-	-	-	-	-	-	-
72ad6dce-d4b5-4313-b276-2690aee781e8	member	2	-	-	-	-	-	k99_1672_22	-	-	-	-	-	-	-	-	-	-	Bacteria	Proteobacteria	unclassified	unclassified	unclassified	unclassified	unclassified	-	-	-	-	-	-	-	-	-	-	-	-	-	-	-	-	-	-	-	-	-	-	-	-
72ad6dce-d4b5-4313-b276-2690aee781e8	member	2	-	-	-	-	-	k99_1672_22	-	-	-	-	-	-	-	-	-	-	unclassified	unclassified	unclassified	unclassified	unclassified	unclassified	Cloning vector pIA423	-	-	-	-	-	-	-	-	-	-	-	-	-	-	-	-	-	-	-	-	-	-	-	-
72ad6dce-d4b5-4313-b276-2690aee781e8	member	2	-	-	-	-	-	k99_1672_25	information storage and processing	Translation, ribosomal structure and biogenesis	05C64	Binds directly to 23S rRNA. The L1 stalk is quite mobile in the ribosome, and is involved in E site tRNA release (By similarity)	529507.PMI2788	unclassified	unclassified	unclassified	Ribosomal protein L1p/L10e family	PF00687	Archaea	Crenarchaeota	Thermoprotei	Sulfolobales	Sulfolobaceae	Sulfolobus	Sulfolobus acidocaldarius	-	-	-	-	-	-	-	-	-	-	-	-	-	-	-	-	-	-	-	-	-	-	-	-
72ad6dce-d4b5-4313-b276-2690aee781e8	member	2	-	-	-	-	-	k99_1672_25	-	-	-	-	-	-	-	-	-	-	Bacteria	Firmicutes	Bacilli	Lactobacillales	Streptococcaceae	Streptococcus	Streptococcus pneumoniae	-	-	-	-	-	-	-	-	-	-	-	-	-	-	-	-	-	-	-	-	-	-	-	-
72ad6dce-d4b5-4313-b276-2690aee781e8	member	2	-	-	-	-	-	k99_1672_25	-	-	-	-	-	-	-	-	-	-	Bacteria	Proteobacteria	Betaproteobacteria	Burkholderiales	Alcaligenaceae	Achromobacter	Achromobacter sp. ATCC35328	-	-	-	-	-	-	-	-	-	-	-	-	-	-	-	-	-	-	-	-	-	-	-	-
72ad6dce-d4b5-4313-b276-2690aee781e8	member	2	-	-	-	-	-	k99_1672_25	-	-	-	-	-	-	-	-	-	-	Bacteria	Proteobacteria	Gammaproteobacteria	Enterobacterales	Enterobacteriaceae	Enterobacter	Enterobacter sp. EC-NT1	-	-	-	-	-	-	-	-	-	-	-	-	-	-	-	-	-	-	-	-	-	-	-	-
72ad6dce-d4b5-4313-b276-2690aee781e8	member	2	-	-	-	-	-	k99_1672_25	-	-	-	-	-	-	-	-	-	-	Bacteria	Proteobacteria	Gammaproteobacteria	Enterobacterales	Enterobacteriaceae	Escherichia	Escherichia coli	-	-	-	-	-	-	-	-	-	-	-	-	-	-	-	-	-	-	-	-	-	-	-	-
72ad6dce-d4b5-4313-b276-2690aee781e8	member	2	-	-	-	-	-	k99_1672_25	-	-	-	-	-	-	-	-	-	-	Bacteria	Proteobacteria	Gammaproteobacteria	Enterobacterales	Enterobacteriaceae	Escherichia	Escherichia fergusonii	-	-	-	-	-	-	-	-	-	-	-	-	-	-	-	-	-	-	-	-	-	-	-	-
72ad6dce-d4b5-4313-b276-2690aee781e8	member	2	-	-	-	-	-	k99_1672_25	-	-	-	-	-	-	-	-	-	-	Bacteria	Proteobacteria	Gammaproteobacteria	Enterobacterales	Enterobacteriaceae	Escherichia	Escherichia sp. 1_1_43	-	-	-	-	-	-	-	-	-	-	-	-	-	-	-	-	-	-	-	-	-	-	-	-
72ad6dce-d4b5-4313-b276-2690aee781e8	member	2	-	-	-	-	-	k99_1672_25	-	-	-	-	-	-	-	-	-	-	Bacteria	Proteobacteria	Gammaproteobacteria	Enterobacterales	Enterobacteriaceae	Escherichia	Escherichia sp. 4_1_40B	-	-	-	-	-	-	-	-	-	-	-	-	-	-	-	-	-	-	-	-	-	-	-	-
72ad6dce-d4b5-4313-b276-2690aee781e8	member	2	-	-	-	-	-	k99_1672_25	-	-	-	-	-	-	-	-	-	-	Bacteria	Proteobacteria	Gammaproteobacteria	Enterobacterales	Enterobacteriaceae	Escherichia	Escherichia sp. E10V10	-	-	-	-	-	-	-	-	-	-	-	-	-	-	-	-	-	-	-	-	-	-	-	-
72ad6dce-d4b5-4313-b276-2690aee781e8	member	2	-	-	-	-	-	k99_1672_25	-	-	-	-	-	-	-	-	-	-	Bacteria	Proteobacteria	Gammaproteobacteria	Enterobacterales	Enterobacteriaceae	Escherichia	Escherichia sp. E10V4	-	-	-	-	-	-	-	-	-	-	-	-	-	-	-	-	-	-	-	-	-	-	-	-
72ad6dce-d4b5-4313-b276-2690aee781e8	member	2	-	-	-	-	-	k99_1672_25	-	-	-	-	-	-	-	-	-	-	Bacteria	Proteobacteria	Gammaproteobacteria	Enterobacterales	Enterobacteriaceae	Escherichia	Escherichia sp. E10V5	-	-	-	-	-	-	-	-	-	-	-	-	-	-	-	-	-	-	-	-	-	-	-	-
72ad6dce-d4b5-4313-b276-2690aee781e8	member	2	-	-	-	-	-	k99_1672_25	-	-	-	-	-	-	-	-	-	-	Bacteria	Proteobacteria	Gammaproteobacteria	Enterobacterales	Enterobacteriaceae	Escherichia	Escherichia sp. E1130	-	-	-	-	-	-	-	-	-	-	-	-	-	-	-	-	-	-	-	-	-	-	-	-
72ad6dce-d4b5-4313-b276-2690aee781e8	member	2	-	-	-	-	-	k99_1672_25	-	-	-	-	-	-	-	-	-	-	Bacteria	Proteobacteria	Gammaproteobacteria	Enterobacterales	Enterobacteriaceae	Escherichia	Escherichia sp. E13S3	-	-	-	-	-	-	-	-	-	-	-	-	-	-	-	-	-	-	-	-	-	-	-	-
72ad6dce-d4b5-4313-b276-2690aee781e8	member	2	-	-	-	-	-	k99_1672_25	-	-	-	-	-	-	-	-	-	-	Bacteria	Proteobacteria	Gammaproteobacteria	Enterobacterales	Enterobacteriaceae	Escherichia	Escherichia sp. E14S1	-	-	-	-	-	-	-	-	-	-	-	-	-	-	-	-	-	-	-	-	-	-	-	-
72ad6dce-d4b5-4313-b276-2690aee781e8	member	2	-	-	-	-	-	k99_1672_25	-	-	-	-	-	-	-	-	-	-	Bacteria	Proteobacteria	Gammaproteobacteria	Enterobacterales	Enterobacteriaceae	Escherichia	Escherichia sp. E14V10	-	-	-	-	-	-	-	-	-	-	-	-	-	-	-	-	-	-	-	-	-	-	-	-
72ad6dce-d4b5-4313-b276-2690aee781e8	member	2	-	-	-	-	-	k99_1672_25	-	-	-	-	-	-	-	-	-	-	Bacteria	Proteobacteria	Gammaproteobacteria	Enterobacterales	Enterobacteriaceae	Escherichia	Escherichia sp. E14V5	-	-	-	-	-	-	-	-	-	-	-	-	-	-	-	-	-	-	-	-	-	-	-	-
72ad6dce-d4b5-4313-b276-2690aee781e8	member	2	-	-	-	-	-	k99_1672_25	-	-	-	-	-	-	-	-	-	-	Bacteria	Proteobacteria	Gammaproteobacteria	Enterobacterales	Enterobacteriaceae	Escherichia	Escherichia sp. E14V7	-	-	-	-	-	-	-	-	-	-	-	-	-	-	-	-	-	-	-	-	-	-	-	-
72ad6dce-d4b5-4313-b276-2690aee781e8	member	2	-	-	-	-	-	k99_1672_25	-	-	-	-	-	-	-	-	-	-	Bacteria	Proteobacteria	Gammaproteobacteria	Enterobacterales	Enterobacteriaceae	Escherichia	Escherichia sp. E1S7	-	-	-	-	-	-	-	-	-	-	-	-	-	-	-	-	-	-	-	-	-	-	-	-
72ad6dce-d4b5-4313-b276-2690aee781e8	member	2	-	-	-	-	-	k99_1672_25	-	-	-	-	-	-	-	-	-	-	Bacteria	Proteobacteria	Gammaproteobacteria	Enterobacterales	Enterobacteriaceae	Escherichia	Escherichia sp. E1V33	-	-	-	-	-	-	-	-	-	-	-	-	-	-	-	-	-	-	-	-	-	-	-	-
72ad6dce-d4b5-4313-b276-2690aee781e8	member	2	-	-	-	-	-	k99_1672_25	-	-	-	-	-	-	-	-	-	-	Bacteria	Proteobacteria	Gammaproteobacteria	Enterobacterales	Enterobacteriaceae	Escherichia	Escherichia sp. E2562	-	-	-	-	-	-	-	-	-	-	-	-	-	-	-	-	-	-	-	-	-	-	-	-
72ad6dce-d4b5-4313-b276-2690aee781e8	member	2	-	-	-	-	-	k99_1672_25	-	-	-	-	-	-	-	-	-	-	Bacteria	Proteobacteria	Gammaproteobacteria	Enterobacterales	Enterobacteriaceae	Escherichia	Escherichia sp. E2586	-	-	-	-	-	-	-	-	-	-	-	-	-	-	-	-	-	-	-	-	-	-	-	-
72ad6dce-d4b5-4313-b276-2690aee781e8	member	2	-	-	-	-	-	k99_1672_25	-	-	-	-	-	-	-	-	-	-	Bacteria	Proteobacteria	Gammaproteobacteria	Enterobacterales	Enterobacteriaceae	Escherichia	Escherichia sp. E2593	-	-	-	-	-	-	-	-	-	-	-	-	-	-	-	-	-	-	-	-	-	-	-	-
72ad6dce-d4b5-4313-b276-2690aee781e8	member	2	-	-	-	-	-	k99_1672_25	-	-	-	-	-	-	-	-	-	-	Bacteria	Proteobacteria	Gammaproteobacteria	Enterobacterales	Enterobacteriaceae	Escherichia	Escherichia sp. E2661	-	-	-	-	-	-	-	-	-	-	-	-	-	-	-	-	-	-	-	-	-	-	-	-
72ad6dce-d4b5-4313-b276-2690aee781e8	member	2	-	-	-	-	-	k99_1672_25	-	-	-	-	-	-	-	-	-	-	Bacteria	Proteobacteria	Gammaproteobacteria	Enterobacterales	Enterobacteriaceae	Escherichia	Escherichia sp. E2748	-	-	-	-	-	-	-	-	-	-	-	-	-	-	-	-	-	-	-	-	-	-	-	-
72ad6dce-d4b5-4313-b276-2690aee781e8	member	2	-	-	-	-	-	k99_1672_25	-	-	-	-	-	-	-	-	-	-	Bacteria	Proteobacteria	Gammaproteobacteria	Enterobacterales	Enterobacteriaceae	Escherichia	Escherichia sp. E3356	-	-	-	-	-	-	-	-	-	-	-	-	-	-	-	-	-	-	-	-	-	-	-	-
72ad6dce-d4b5-4313-b276-2690aee781e8	member	2	-	-	-	-	-	k99_1672_25	-	-	-	-	-	-	-	-	-	-	Bacteria	Proteobacteria	Gammaproteobacteria	Enterobacterales	Enterobacteriaceae	Escherichia	Escherichia sp. E3659	-	-	-	-	-	-	-	-	-	-	-	-	-	-	-	-	-	-	-	-	-	-	-	-
72ad6dce-d4b5-4313-b276-2690aee781e8	member	2	-	-	-	-	-	k99_1672_25	-	-	-	-	-	-	-	-	-	-	Bacteria	Proteobacteria	Gammaproteobacteria	Enterobacterales	Enterobacteriaceae	Escherichia	Escherichia sp. E4208	-	-	-	-	-	-	-	-	-	-	-	-	-	-	-	-	-	-	-	-	-	-	-	-
72ad6dce-d4b5-4313-b276-2690aee781e8	member	2	-	-	-	-	-	k99_1672_25	-	-	-	-	-	-	-	-	-	-	Bacteria	Proteobacteria	Gammaproteobacteria	Enterobacterales	Enterobacteriaceae	Escherichia	Escherichia sp. E4385	-	-	-	-	-	-	-	-	-	-	-	-	-	-	-	-	-	-	-	-	-	-	-	-
72ad6dce-d4b5-4313-b276-2690aee781e8	member	2	-	-	-	-	-	k99_1672_25	-	-	-	-	-	-	-	-	-	-	Bacteria	Proteobacteria	Gammaproteobacteria	Enterobacterales	Enterobacteriaceae	Escherichia	Escherichia sp. E4694	-	-	-	-	-	-	-	-	-	-	-	-	-	-	-	-	-	-	-	-	-	-	-	-
72ad6dce-d4b5-4313-b276-2690aee781e8	member	2	-	-	-	-	-	k99_1672_25	-	-	-	-	-	-	-	-	-	-	Bacteria	Proteobacteria	Gammaproteobacteria	Enterobacterales	Enterobacteriaceae	Escherichia	Escherichia sp. E4702	-	-	-	-	-	-	-	-	-	-	-	-	-	-	-	-	-	-	-	-	-	-	-	-
72ad6dce-d4b5-4313-b276-2690aee781e8	member	2	-	-	-	-	-	k99_1672_25	-	-	-	-	-	-	-	-	-	-	Bacteria	Proteobacteria	Gammaproteobacteria	Enterobacterales	Enterobacteriaceae	Escherichia	Escherichia sp. E4736	-	-	-	-	-	-	-	-	-	-	-	-	-	-	-	-	-	-	-	-	-	-	-	-
72ad6dce-d4b5-4313-b276-2690aee781e8	member	2	-	-	-	-	-	k99_1672_25	-	-	-	-	-	-	-	-	-	-	Bacteria	Proteobacteria	Gammaproteobacteria	Enterobacterales	Enterobacteriaceae	Escherichia	Escherichia sp. E4742	-	-	-	-	-	-	-	-	-	-	-	-	-	-	-	-	-	-	-	-	-	-	-	-
72ad6dce-d4b5-4313-b276-2690aee781e8	member	2	-	-	-	-	-	k99_1672_25	-	-	-	-	-	-	-	-	-	-	Bacteria	Proteobacteria	Gammaproteobacteria	Enterobacterales	Enterobacteriaceae	Escherichia	Escherichia sp. E4930	-	-	-	-	-	-	-	-	-	-	-	-	-	-	-	-	-	-	-	-	-	-	-	-
72ad6dce-d4b5-4313-b276-2690aee781e8	member	2	-	-	-	-	-	k99_1672_25	-	-	-	-	-	-	-	-	-	-	Bacteria	Proteobacteria	Gammaproteobacteria	Enterobacterales	Enterobacteriaceae	Escherichia	Escherichia sp. E5028	-	-	-	-	-	-	-	-	-	-	-	-	-	-	-	-	-	-	-	-	-	-	-	-
72ad6dce-d4b5-4313-b276-2690aee781e8	member	2	-	-	-	-	-	k99_1672_25	-	-	-	-	-	-	-	-	-	-	Bacteria	Proteobacteria	Gammaproteobacteria	Enterobacterales	Enterobacteriaceae	Escherichia	Escherichia sp. KCJ4928	-	-	-	-	-	-	-	-	-	-	-	-	-	-	-	-	-	-	-	-	-	-	-	-
72ad6dce-d4b5-4313-b276-2690aee781e8	member	2	-	-	-	-	-	k99_1672_25	-	-	-	-	-	-	-	-	-	-	Bacteria	Proteobacteria	Gammaproteobacteria	Enterobacterales	Enterobacteriaceae	Escherichia	Escherichia sp. KCJ4943	-	-	-	-	-	-	-	-	-	-	-	-	-	-	-	-	-	-	-	-	-	-	-	-
72ad6dce-d4b5-4313-b276-2690aee781e8	member	2	-	-	-	-	-	k99_1672_25	-	-	-	-	-	-	-	-	-	-	Bacteria	Proteobacteria	Gammaproteobacteria	Enterobacterales	Enterobacteriaceae	Escherichia	Escherichia sp. KTE172	-	-	-	-	-	-	-	-	-	-	-	-	-	-	-	-	-	-	-	-	-	-	-	-
72ad6dce-d4b5-4313-b276-2690aee781e8	member	2	-	-	-	-	-	k99_1672_25	-	-	-	-	-	-	-	-	-	-	Bacteria	Proteobacteria	Gammaproteobacteria	Enterobacterales	Enterobacteriaceae	Escherichia	Escherichia sp. R8	-	-	-	-	-	-	-	-	-	-	-	-	-	-	-	-	-	-	-	-	-	-	-	-
72ad6dce-d4b5-4313-b276-2690aee781e8	member	2	-	-	-	-	-	k99_1672_25	-	-	-	-	-	-	-	-	-	-	Bacteria	Proteobacteria	Gammaproteobacteria	Enterobacterales	Enterobacteriaceae	Klebsiella	Klebsiella oxytoca	-	-	-	-	-	-	-	-	-	-	-	-	-	-	-	-	-	-	-	-	-	-	-	-
72ad6dce-d4b5-4313-b276-2690aee781e8	member	2	-	-	-	-	-	k99_1672_25	-	-	-	-	-	-	-	-	-	-	Bacteria	Proteobacteria	Gammaproteobacteria	Enterobacterales	Enterobacteriaceae	Klebsiella	Klebsiella pneumoniae	-	-	-	-	-	-	-	-	-	-	-	-	-	-	-	-	-	-	-	-	-	-	-	-
72ad6dce-d4b5-4313-b276-2690aee781e8	member	2	-	-	-	-	-	k99_1672_25	-	-	-	-	-	-	-	-	-	-	Bacteria	Proteobacteria	Gammaproteobacteria	Enterobacterales	Enterobacteriaceae	Shigella	Shigella boydii	-	-	-	-	-	-	-	-	-	-	-	-	-	-	-	-	-	-	-	-	-	-	-	-
72ad6dce-d4b5-4313-b276-2690aee781e8	member	2	-	-	-	-	-	k99_1672_25	-	-	-	-	-	-	-	-	-	-	Bacteria	Proteobacteria	Gammaproteobacteria	Enterobacterales	Enterobacteriaceae	Shigella	Shigella dysenteriae	-	-	-	-	-	-	-	-	-	-	-	-	-	-	-	-	-	-	-	-	-	-	-	-
72ad6dce-d4b5-4313-b276-2690aee781e8	member	2	-	-	-	-	-	k99_1672_25	-	-	-	-	-	-	-	-	-	-	Bacteria	Proteobacteria	Gammaproteobacteria	Enterobacterales	Enterobacteriaceae	Shigella	Shigella flexneri	-	-	-	-	-	-	-	-	-	-	-	-	-	-	-	-	-	-	-	-	-	-	-	-
72ad6dce-d4b5-4313-b276-2690aee781e8	member	2	-	-	-	-	-	k99_1672_25	-	-	-	-	-	-	-	-	-	-	Bacteria	Proteobacteria	Gammaproteobacteria	Enterobacterales	Enterobacteriaceae	Shigella	Shigella sonnei	-	-	-	-	-	-	-	-	-	-	-	-	-	-	-	-	-	-	-	-	-	-	-	-
72ad6dce-d4b5-4313-b276-2690aee781e8	member	2	-	-	-	-	-	k99_1672_25	-	-	-	-	-	-	-	-	-	-	Bacteria	Proteobacteria	Gammaproteobacteria	Enterobacterales	Enterobacteriaceae	Shigella	Shigella sp. FC1056	-	-	-	-	-	-	-	-	-	-	-	-	-	-	-	-	-	-	-	-	-	-	-	-
72ad6dce-d4b5-4313-b276-2690aee781e8	member	2	-	-	-	-	-	k99_1672_25	-	-	-	-	-	-	-	-	-	-	Bacteria	Proteobacteria	Gammaproteobacteria	Enterobacterales	Enterobacteriaceae	Shigella	Shigella sp. FC1139	-	-	-	-	-	-	-	-	-	-	-	-	-	-	-	-	-	-	-	-	-	-	-	-
72ad6dce-d4b5-4313-b276-2690aee781e8	member	2	-	-	-	-	-	k99_1672_25	-	-	-	-	-	-	-	-	-	-	Bacteria	Proteobacteria	Gammaproteobacteria	Enterobacterales	Enterobacteriaceae	Shigella	Shigella sp. FC1172	-	-	-	-	-	-	-	-	-	-	-	-	-	-	-	-	-	-	-	-	-	-	-	-
72ad6dce-d4b5-4313-b276-2690aee781e8	member	2	-	-	-	-	-	k99_1672_25	-	-	-	-	-	-	-	-	-	-	Bacteria	Proteobacteria	Gammaproteobacteria	Enterobacterales	Enterobacteriaceae	Shigella	Shigella sp. FC1180	-	-	-	-	-	-	-	-	-	-	-	-	-	-	-	-	-	-	-	-	-	-	-	-
72ad6dce-d4b5-4313-b276-2690aee781e8	member	2	-	-	-	-	-	k99_1672_25	-	-	-	-	-	-	-	-	-	-	Bacteria	Proteobacteria	Gammaproteobacteria	Enterobacterales	Enterobacteriaceae	Shigella	Shigella sp. FC1544	-	-	-	-	-	-	-	-	-	-	-	-	-	-	-	-	-	-	-	-	-	-	-	-
72ad6dce-d4b5-4313-b276-2690aee781e8	member	2	-	-	-	-	-	k99_1672_25	-	-	-	-	-	-	-	-	-	-	Bacteria	Proteobacteria	Gammaproteobacteria	Enterobacterales	Enterobacteriaceae	Shigella	Shigella sp. FC1567	-	-	-	-	-	-	-	-	-	-	-	-	-	-	-	-	-	-	-	-	-	-	-	-
72ad6dce-d4b5-4313-b276-2690aee781e8	member	2	-	-	-	-	-	k99_1672_25	-	-	-	-	-	-	-	-	-	-	Bacteria	Proteobacteria	Gammaproteobacteria	Enterobacterales	Enterobacteriaceae	Shigella	Shigella sp. FC1661	-	-	-	-	-	-	-	-	-	-	-	-	-	-	-	-	-	-	-	-	-	-	-	-
72ad6dce-d4b5-4313-b276-2690aee781e8	member	2	-	-	-	-	-	k99_1672_25	-	-	-	-	-	-	-	-	-	-	Bacteria	Proteobacteria	Gammaproteobacteria	Enterobacterales	Enterobacteriaceae	Shigella	Shigella sp. FC1708	-	-	-	-	-	-	-	-	-	-	-	-	-	-	-	-	-	-	-	-	-	-	-	-
72ad6dce-d4b5-4313-b276-2690aee781e8	member	2	-	-	-	-	-	k99_1672_25	-	-	-	-	-	-	-	-	-	-	Bacteria	Proteobacteria	Gammaproteobacteria	Enterobacterales	Enterobacteriaceae	Shigella	Shigella sp. FC1737	-	-	-	-	-	-	-	-	-	-	-	-	-	-	-	-	-	-	-	-	-	-	-	-
72ad6dce-d4b5-4313-b276-2690aee781e8	member	2	-	-	-	-	-	k99_1672_25	-	-	-	-	-	-	-	-	-	-	Bacteria	Proteobacteria	Gammaproteobacteria	Enterobacterales	Enterobacteriaceae	Shigella	Shigella sp. FC1764	-	-	-	-	-	-	-	-	-	-	-	-	-	-	-	-	-	-	-	-	-	-	-	-
72ad6dce-d4b5-4313-b276-2690aee781e8	member	2	-	-	-	-	-	k99_1672_25	-	-	-	-	-	-	-	-	-	-	Bacteria	Proteobacteria	Gammaproteobacteria	Enterobacterales	Enterobacteriaceae	Shigella	Shigella sp. FC1882	-	-	-	-	-	-	-	-	-	-	-	-	-	-	-	-	-	-	-	-	-	-	-	-
72ad6dce-d4b5-4313-b276-2690aee781e8	member	2	-	-	-	-	-	k99_1672_25	-	-	-	-	-	-	-	-	-	-	Bacteria	Proteobacteria	Gammaproteobacteria	Enterobacterales	Enterobacteriaceae	Shigella	Shigella sp. FC2045	-	-	-	-	-	-	-	-	-	-	-	-	-	-	-	-	-	-	-	-	-	-	-	-
72ad6dce-d4b5-4313-b276-2690aee781e8	member	2	-	-	-	-	-	k99_1672_25	-	-	-	-	-	-	-	-	-	-	Bacteria	Proteobacteria	Gammaproteobacteria	Enterobacterales	Enterobacteriaceae	Shigella	Shigella sp. FC2117	-	-	-	-	-	-	-	-	-	-	-	-	-	-	-	-	-	-	-	-	-	-	-	-
72ad6dce-d4b5-4313-b276-2690aee781e8	member	2	-	-	-	-	-	k99_1672_25	-	-	-	-	-	-	-	-	-	-	Bacteria	Proteobacteria	Gammaproteobacteria	Enterobacterales	Enterobacteriaceae	Shigella	Shigella sp. FC2125	-	-	-	-	-	-	-	-	-	-	-	-	-	-	-	-	-	-	-	-	-	-	-	-
72ad6dce-d4b5-4313-b276-2690aee781e8	member	2	-	-	-	-	-	k99_1672_25	-	-	-	-	-	-	-	-	-	-	Bacteria	Proteobacteria	Gammaproteobacteria	Enterobacterales	Enterobacteriaceae	Shigella	Shigella sp. FC2175	-	-	-	-	-	-	-	-	-	-	-	-	-	-	-	-	-	-	-	-	-	-	-	-
72ad6dce-d4b5-4313-b276-2690aee781e8	member	2	-	-	-	-	-	k99_1672_25	-	-	-	-	-	-	-	-	-	-	Bacteria	Proteobacteria	Gammaproteobacteria	Enterobacterales	Enterobacteriaceae	Shigella	Shigella sp. FC2383	-	-	-	-	-	-	-	-	-	-	-	-	-	-	-	-	-	-	-	-	-	-	-	-
[truncated: 91,014 more rows]
[truncated: 72 more columns]
