# Supplementary material for: Critical Assessment of MetaProteome Investigation (CAMPI): a multi-laboratory comparison of established workflows
Source: Nat Commun. 2021 Dec 15;12:7305. doi: 10.1038/s41467-021-27542-8 (PMC8674281; doi:10.1038/s41467-021-27542-8)
Supplement: Supplementary file 18 — Supplementary Dataset 15 [file 41467_2021_27542_MOESM18_ESM.xlsx]

## Sheet: Supplementary_Data_15_Peptidema
PeptideSeq	PS_SIHUMIx_S03	PS_SIHUMIx_S05	PS_SIHUMIx_S07	PS_SIHUMIx_S08	PS_SIHUMIx_S11	PS_SIHUMIx_S14_Rep1	MPA_SIHUMIx_S03	MPA_SIHUMIx_S05	MPA_SIHUMIx_S07	MPA_SIHUMIx_S11	MPA_SIHUMIx_S08	MPA_SIHUMIx_S14_Rep1	MQ_SIHUMIx_S03	MQ_SIHUMIx_S05	MQ_SIHUMIx_S07	MQ_SIHUMIx_S11	MQ_SIHUMIx_S08	MQ_SIHUMIx_S14_Rep1	PD_SIHUMIx_S03	PD_SIHUMIx_S05	PD_SIHUMIx_S07	PD_SIHUMIx_S11	PD_SIHUMIx_S08	PD_SIHUMIx_S14_Rep1
AAAAAAATJTAATQAASK	1	1	0	1	1	0	0	0	0	0	0	0	0	0	0	0	0	0	0	0	0	0	0	0
AAAAAKDVJEJAK	0	0	0	1	0	0	0	0	0	1	0	0	0	0	0	1	0	0	0	0	0	1	0	0
AAAAAMDAYVYR	1	1	0	0	0	1	1	0	0	0	0	0	1	0	0	0	0	1	1	1	0	0	0	1
AAAAAPEAPVCJGR	1	1	0	1	0	0	1	1	0	1	0	0	1	1	0	1	0	0	1	1	0	1	0	0
AAAAAQHHJYGTTSGK	1	1	0	1	0	0	1	1	0	1	0	0	1	0	0	0	0	0	1	1	0	1	0	0
AAAAETJADVK	0	1	0	0	1	0	0	1	0	0	1	0	1	1	0	0	1	0	0	1	0	0	1	0
AAAAETJADVKK	1	1	1	1	1	1	1	1	0	1	1	1	1	1	1	1	1	1	1	1	1	1	1	1
AAAAEYJDTYTDGK	0	1	0	1	1	0	0	1	0	1	1	0	0	1	0	1	1	0	0	1	0	1	1	0
AAAAEYJDTYTDGKK	1	1	0	1	1	1	1	1	0	1	1	1	1	1	0	1	1	1	1	1	0	1	1	1
AAAAEYJDTYTDGKKNGAATK	0	0	0	1	0	0	0	0	0	0	0	0	0	0	0	1	0	0	0	0	0	1	0	0
AAAAEYJDTYTDGKKNGAATKK	0	0	0	1	0	0	0	0	0	0	0	0	0	0	0	0	0	0	0	0	0	0	0	0
AAAAGEHEEWSJDYPHFADVAEQEGFPMJAAMYR	1	1	1	0	0	1	1	1	1	1	0	1	1	1	0	1	0	0	1	1	1	0	0	1
AAAAGENEEYTDMYPSFAK	1	1	1	1	1	1	1	1	1	1	1	1	1	1	0	1	1	1	1	1	1	1	1	1
AAAAGVDVJEVHGDR	0	1	0	0	0	0	0	1	0	0	0	0	0	1	0	0	0	0	0	1	0	0	0	0
AAAAMNEQJQSK	1	1	1	1	1	0	1	1	1	1	1	0	1	1	1	1	1	0	1	1	1	1	1	0
AAACGGVTTVFDYPVQHTGETJR	1	1	0	1	1	1	1	1	0	1	0	1	1	1	0	1	1	1	1	1	0	1	1	1
AAADAMQDGDVJJJQNTR	1	1	1	1	1	1	1	1	1	1	1	0	1	1	1	1	1	0	1	1	1	1	1	0
AAADJDHYJVK	0	0	0	0	1	0	0	0	0	0	1	0	0	1	0	0	1	0	0	0	0	0	1	0
AAADKYVNTQEJNHJJRDEJAAJJTENNSDDVADFDVPJK	0	0	0	0	0	0	0	0	0	0	0	0	0	1	0	0	0	0	0	0	0	0	0	0
AAADRJNTSNNTK	0	0	1	1	0	0	0	0	0	0	0	0	0	0	0	0	0	0	0	0	1	0	0	0
AAADVQJR	0	0	0	0	1	0	0	0	0	0	1	0	0	0	0	0	1	0	0	0	0	0	1	0
AAADYVTAPJDEDGJSK	0	1	0	0	1	0	0	1	0	0	1	0	1	1	0	0	1	0	0	1	0	0	1	0
AAAEAGDKAAAAADTSAADKPADEGKAE	0	1	0	0	0	0	0	0	0	0	0	0	0	0	0	0	0	0	0	1	0	0	0	0
AAAEAPAEEATEAPAEEAAATEAAAE	1	1	1	1	1	0	1	1	1	1	0	0	1	1	1	1	1	0	1	1	1	1	1	0
AAAEAYFGK	1	1	1	1	1	1	1	1	1	1	1	1	1	1	1	1	1	1	1	1	1	1	1	1
AAAEAYFGKAAGTK	0	0	0	1	0	0	0	0	0	1	0	0	0	0	0	1	0	0	0	0	0	1	0	0
AAAEEJNK	0	0	0	1	0	0	0	0	0	0	0	0	0	0	0	0	0	0	0	0	0	1	0	0
AAAEEJNKJFFEVJJAPDYDVDAJEJJGQKK	0	0	0	0	0	0	0	0	0	0	0	0	0	1	0	0	0	0	0	0	0	0	0	0
AAAEERGDNJVQGR	0	0	1	0	0	0	0	0	0	0	0	0	0	0	0	0	0	0	0	0	0	0	0	0
AAAEGEMKGVJGYTEDDVVSTDFNGEVCTSVFDAK	0	0	0	0	0	0	0	0	0	1	0	0	0	0	0	0	0	0	0	0	0	0	0	0
AAAEJDGPVYMR	1	1	0	0	1	0	1	1	0	0	1	0	1	1	0	0	1	0	1	1	0	0	1	0
AAAEJJDGKK	0	1	0	0	0	0	0	1	0	0	0	0	0	0	0	0	0	0	0	1	0	0	0	0
AAAEJSEJFVYNJPJR	0	0	0	0	0	1	0	0	0	0	0	1	0	1	0	0	0	1	0	0	0	0	0	1
AAAEQAFKGNYGHSJGK	0	0	0	1	0	0	0	0	0	1	0	0	0	0	0	1	0	0	0	0	0	0	0	0
AAAESSJQVK	0	0	0	1	1	0	0	0	0	1	1	0	0	1	0	1	1	0	0	0	0	1	0	0
AAAETJADVKK	0	1	0	0	0	0	0	0	0	0	0	0	0	0	0	0	0	0	0	0	0	0	0	0
AAAEVGAPFJEJHTGCYADAK	0	0	0	0	0	0	0	0	0	0	0	0	0	0	0	0	0	1	0	0	0	0	0	0
AAAFADFER	1	1	1	1	0	0	1	1	1	1	0	0	0	1	1	1	1	0	0	1	1	1	0	0
AAAFCQCGCHKAEK	0	0	0	1	0	0	0	0	0	1	0	0	0	0	0	1	0	0	0	0	0	1	0	0
AAAFCQCGCHKAEKK	0	0	0	1	0	0	0	0	0	0	0	0	0	0	0	1	0	0	0	0	0	1	0	0
AAAFEGEJJPASQJDR	0	1	0	1	1	1	0	1	0	1	0	1	1	1	0	1	1	0	1	1	0	1	1	1
AAAFEGEJJPASQJDRJATJPTYEEAJAR	0	0	1	1	0	0	0	0	1	1	0	0	0	0	1	1	0	0	0	0	1	1	0	0
AAAFJKEDEEA	1	1	1	1	1	1	1	1	1	1	1	0	1	1	1	1	1	1	1	1	0	1	1	0
AAAFPNTAVDRMVFGTDK	0	1	0	0	0	0	0	0	0	0	0	0	0	0	0	0	0	0	0	0	0	0	0	0
AAAGEQJTQWANR	1	1	0	0	0	1	1	1	1	0	0	1	1	1	1	1	1	0	1	1	0	0	0	1
AAAGJESKMJAJJGJDR	0	0	0	1	0	0	0	0	0	1	0	0	0	0	0	0	0	0	0	0	0	0	0	0
AAAGJMGEJVGGCGK	0	1	0	0	0	0	0	0	0	0	0	0	0	0	0	0	0	0	0	0	0	0	0	0
AAAJAAADAR	0	0	1	1	1	0	0	0	1	1	1	0	0	0	1	1	1	0	0	0	1	1	1	0
AAAJAAADARJPJAK	0	0	0	1	0	0	0	0	0	1	0	0	0	0	0	1	0	0	0	0	0	1	0	0
AAAJAJGYJSEAEFDSWVRPEQMVGSMK	0	0	0	1	0	0	0	0	0	0	0	0	0	0	0	0	0	0	0	0	0	0	0	0
AAAJJEQWTGTPSJDEYQSR	1	1	0	0	0	0	0	0	0	0	0	0	0	0	0	0	0	0	0	0	0	0	0	0
AAAJJSEK	0	0	1	1	0	0	0	0	0	0	0	0	0	0	0	0	0	0	0	0	0	1	0	0
AAAJNTJAHSTGAAK	1	1	0	1	0	1	1	1	0	1	0	1	0	1	0	1	0	1	1	1	0	1	0	1
AAAJQPGEVJJJE	1	1	0	0	0	0	0	0	0	0	0	0	0	0	0	0	0	0	0	0	0	0	0	0
AAAJQPGEVJJJENJR	1	1	1	1	1	1	1	1	1	1	0	1	1	1	1	1	1	1	1	1	1	1	1	1
AAAJQPGEVJJJENJRFYAEEEGKPR	0	0	0	0	0	0	0	0	0	0	0	0	0	0	1	0	0	0	0	0	0	0	0	0
AAAJVYGQVJSNEEMVSJVDSJFACPSPNYTPDGK	1	0	0	0	0	0	1	0	0	0	0	0	1	0	0	0	0	0	1	1	0	0	0	0
AAAKEAERJR	0	0	0	1	0	0	0	0	0	0	0	0	0	0	0	1	0	0	0	0	0	1	0	0
AAAKEHHVEFEER	1	1	0	1	0	0	1	1	0	1	0	0	1	1	0	1	0	0	1	1	0	1	0	0
AAAMANKEJQTJPK	0	0	0	1	0	0	0	0	0	1	0	0	0	0	0	1	0	0	0	0	0	1	0	0
AAANHKGASVVEVJQNCVJFNDGTHASVATK	0	0	0	1	0	0	0	0	0	1	0	0	0	0	0	0	0	0	0	0	0	1	0	0
AAANMQJQQQJANAQQPVVEEAEEVVVTDANJAPR	0	0	0	0	0	1	0	0	0	0	0	0	0	0	0	0	0	0	0	0	0	0	0	0
AAANSAPSFGNR	0	1	0	0	0	0	0	1	0	0	0	0	0	0	0	0	0	0	0	1	0	0	0	0
AAAPMJPFMTEDJYQNJVR	1	0	1	1	0	0	1	0	1	1	0	0	1	0	0	1	0	0	1	0	1	1	0	0
AAAQAMKDGDVJJJENTR	0	1	0	0	0	0	0	0	0	1	0	0	0	0	0	0	0	0	0	0	0	1	0	0
AAAQJQQGJADTSDENJK	1	1	0	0	1	1	1	1	0	0	1	1	1	1	0	0	1	1	1	1	0	0	1	1
AAAQJQQGJADTSDENJKAVJNJR	0	0	0	1	0	0	0	0	0	1	0	0	0	0	0	1	0	0	0	0	0	1	0	0
AAAQNWR	0	0	0	0	0	0	0	0	0	0	0	0	0	0	0	1	0	0	0	0	0	0	0	0
AAASAGAYJJCR	1	0	0	0	0	0	1	0	0	0	0	0	0	0	0	0	0	0	1	0	0	0	0	0
AAASJJTK	1	1	0	1	1	0	1	1	0	1	1	0	1	1	0	1	1	0	1	1	0	1	1	0
AAASJSJGDFTEK	1	1	0	1	1	1	1	1	0	1	0	1	1	1	0	1	1	1	1	0	0	1	1	1
AAASNPEVESYEVK	0	0	0	0	0	1	0	0	0	0	0	0	0	0	0	0	0	1	0	0	0	0	0	1
AAASYJDJPJYR	1	1	1	1	1	1	1	1	1	1	0	1	1	1	1	1	1	1	1	1	1	1	1	1
AAATESFGYTEEEJVSSDJJGJK	1	1	1	1	0	1	1	1	1	1	0	1	1	1	0	1	0	1	1	1	1	1	0	1
AAATPSFGYTEEQJVSSDJJGJNYGSJFDATQTMVK	0	0	0	0	0	0	0	0	0	0	0	0	0	0	0	0	0	1	0	0	0	0	0	0
AAATQEMTJVDTPNAK	0	1	1	1	1	1	0	1	1	1	1	1	0	1	1	1	1	1	0	1	1	1	1	1
AAAVEQJMJWGER	0	0	0	1	0	1	0	0	0	1	0	1	0	0	0	0	0	1	0	0	0	1	0	1
AAAVJEPJAVJJR	0	0	0	0	0	0	0	0	0	0	0	0	0	0	0	0	0	1	0	0	0	0	0	0
AAAVNJVPNSTGAAK	1	1	1	1	1	1	1	1	1	1	1	1	1	1	1	1	1	1	1	1	1	1	1	1
AAAVNJVPNSTGAAKAJGJVJPEJNGK	0	0	1	0	0	0	0	0	1	0	0	0	0	0	1	0	0	0	0	0	1	0	0	0
AAAVSDJHAGASYNVFK	1	1	0	1	0	0	1	0	0	1	0	0	0	1	0	1	0	1	1	0	0	1	0	0
AAAYGAGSYEJAK	1	1	0	1	0	0	1	1	0	1	0	0	1	1	0	1	0	0	1	1	1	1	0	0
AAAYVYJR	1	1	0	0	0	0	1	1	0	0	0	0	1	1	0	0	0	0	1	1	0	0	0	0
AACAANHSATHJJDSAJR	1	1	0	1	1	1	1	0	0	1	1	1	1	1	0	1	1	1	1	1	0	1	1	1
AACAANHSATHJJDSAJREVJGEHJEQK	1	1	0	1	0	0	0	0	0	1	0	0	0	1	0	0	0	0	0	1	0	1	0	0
AACAGEVNGEVVDJR	1	1	0	1	1	0	1	1	0	1	1	0	1	1	0	1	0	0	1	1	0	1	1	0
AACDYTTNANNNEGVVAEJJEK	1	1	0	0	0	0	1	1	0	0	0	0	1	1	0	0	0	0	1	1	0	0	0	0
AACEJVKK	0	0	0	1	0	0	0	0	0	0	0	0	0	0	0	0	0	0	0	0	0	0	0	0
AACFYEAMQPEFK	0	0	0	0	1	0	0	0	0	0	1	0	0	0	0	0	1	0	0	0	0	0	1	0
AACJEJEAGKJADQFPVDVMQGGAGTSSNMNMNEVJANRAJEJAGR	0	0	0	0	0	0	0	0	0	0	0	0	0	0	0	0	0	0	1	0	0	0	0	0
AACQJJEJJMDEE	0	1	0	1	0	1	0	1	0	1	0	1	1	1	0	1	0	0	0	1	0	1	0	1
AACQYAJDHHJPSVTJVHK	0	0	0	1	0	0	0	0	0	1	0	0	0	0	0	1	0	0	0	0	0	1	0	0
AADAAAAJGEGJQAF	1	0	0	0	0	1	0	0	0	0	0	0	0	0	0	0	0	0	0	0	0	0	0	0
AADAAAAJGEGJQAFCJPGSVAEQR	1	1	0	1	1	1	1	1	0	1	0	1	1	1	0	1	1	1	1	1	0	1	1	1
AADAAAAJGEGJQAFCJPGSVAEQRK	0	0	1	0	0	0	0	0	1	0	0	0	0	0	1	0	0	0	0	0	1	0	0	0
AADAJRJPDWDAK	0	0	0	1	0	0	0	0	0	1	0	0	0	0	0	1	0	0	0	0	0	1	0	0
AADAKKEJJAKR	0	0	0	1	0	0	0	0	0	0	0	0	0	0	0	0	0	0	0	0	0	0	0	0
AADAVVJAAEEGEFJSKDDFR	0	0	0	0	0	0	0	0	0	0	0	0	0	0	0	1	0	0	0	0	0	0	0	0
AADDJVNPNJVVPDSVTK	1	1	1	0	1	1	1	1	1	0	0	1	1	1	0	0	1	1	1	1	1	0	1	1
AADECGJDJVSQPEJDVVQJEK	1	1	1	1	1	1	1	1	1	1	0	1	1	1	0	1	1	1	1	1	0	1	1	1
AADEGDTGKMVVJDR	1	0	0	1	0	0	1	0	0	1	0	0	1	0	0	1	0	0	1	0	0	1	0	0
AADEGDTGKMVVJDRVSDDPYMSATGJYDVHR	0	0	0	1	0	0	0	0	0	0	0	0	0	0	0	0	0	0	0	0	0	0	0	0
AADEHHVEYEER	0	1	0	0	0	0	0	1	0	0	0	0	0	1	0	0	0	0	0	1	0	0	0	0
AADEJFYQDYKK	0	0	0	1	0	0	0	0	0	0	0	0	0	0	0	0	0	0	0	0	0	1	0	0
AADETTJKNVJVMK	0	0	0	0	0	0	0	0	0	0	0	0	0	0	0	1	0	0	0	0	0	0	0	0
AADFJDGJK	1	1	1	1	1	0	1	1	1	1	1	0	1	1	1	1	1	0	1	1	1	1	1	0
AADFJDGJKNJGYQMAFK	0	0	1	1	0	0	0	0	1	1	0	0	0	0	1	1	0	0	0	0	1	1	0	0
AADFJEEMGJDFEMTJJSAHR	0	0	0	0	0	0	0	0	0	0	0	0	0	0	0	0	0	0	0	0	0	0	0	1
AADFVDRK	1	0	0	0	0	0	0	0	0	0	0	0	0	0	0	0	0	0	0	0	0	0	0	0
AADFVK	0	0	0	0	1	0	0	0	0	0	0	0	0	0	0	0	1	0	0	0	0	0	1	0
AADFVKFCDAFEJPVJSJTNVK	0	0	0	1	0	0	0	0	0	1	0	0	0	0	0	1	0	0	0	0	0	1	0	0
AADGEYRDJAHPJNSATR	0	0	0	1	0	0	0	0	0	1	0	0	0	0	0	1	0	0	0	0	0	1	0	0
AADGSTVAQTAJSYDDYR	0	0	0	0	0	0	0	1	0	0	0	0	0	0	0	0	0	0	0	1	0	0	0	0
AADHVJDJGPGAGVHGGEVVAEGPJEAJMAVPESJTGQYMSGKR	0	0	0	1	0	0	0	0	0	0	0	0	0	0	0	0	0	0	0	0	0	0	0	0
AADJEATDVYAGJSGSGNJSCFVNGK	0	0	0	0	0	0	0	0	0	0	0	0	0	0	0	0	0	1	0	0	0	0	0	0
AADJFSK	0	0	0	1	1	0	0	1	0	1	1	0	0	0	0	1	1	0	0	0	0	1	1	0
AADJGCAMGJTGTDVAK	1	1	0	1	1	0	1	1	0	1	1	0	1	1	0	0	1	0	1	1	0	1	1	0
AADJGJSVDTAVDVAKESADJJJJEK	0	0	1	0	0	0	0	0	0	0	0	0	0	0	0	0	0	0	0	0	0	0	0	0
AADJGVDJVAPTJFGYTEATK	0	0	0	0	0	1	0	0	0	0	0	0	0	0	0	0	0	0	0	0	0	0	0	0
AADJJFJK	1	1	0	1	1	0	1	0	0	1	0	0	1	1	0	1	1	0	1	1	1	1	1	0
AADJJJK	0	0	0	0	0	0	0	0	0	1	0	0	0	0	0	0	0	0	0	0	0	1	1	0
AADJJR	0	0	0	0	0	0	0	0	0	0	1	0	0	0	0	0	0	0	0	0	0	0	1	0
AADJJREGJFR	0	0	1	1	0	0	0	0	1	1	0	0	0	0	1	1	0	0	0	0	1	1	0	0
AADJKDVSR	0	0	0	1	1	0	0	0	0	1	1	0	0	0	0	1	1	0	0	0	0	1	1	0
AADJKDVSRR	0	0	0	1	0	0	0	0	0	0	0	0	0	0	0	1	0	0	0	0	0	1	0	0
AADJKJEDYK	1	1	0	1	1	0	1	1	0	1	1	0	1	1	1	1	1	0	1	1	0	1	1	0
AADJKJEDYKAGDK	0	0	0	0	0	0	0	0	0	0	0	0	0	0	0	0	0	0	0	0	0	1	0	0
AADJKJEDYKAGDKJVPFK	0	0	0	1	0	0	0	0	0	0	0	0	0	0	0	0	0	0	0	0	0	0	0	0
AADJPVEVJNTAJSK	1	1	1	0	1	1	1	1	0	0	0	1	1	1	0	0	1	1	1	0	1	0	1	1
AADJRSDEEQTSTTTDTPATPAR	1	1	1	0	0	0	1	1	1	0	0	0	1	1	1	0	0	0	1	1	1	0	0	0
AADJVDAJGQENNPEWK	1	1	0	1	0	0	1	1	0	1	0	0	1	1	0	0	0	0	1	1	0	0	0	0
AADJVJQAAJAAGAPK	1	1	1	1	1	1	1	1	1	1	0	1	1	1	1	1	1	0	1	1	1	1	1	1
AADMJEK	0	0	0	1	0	0	0	0	0	0	0	0	0	0	0	1	0	0	0	0	0	1	0	0
AADMTGADJEAMTR	1	1	1	1	1	1	1	1	1	1	1	0	1	1	1	1	1	0	1	1	1	1	1	0
AADNKKPVNSWTCEDFJAVDESFQPTAVGFAEAJNNK	1	1	0	0	0	0	0	0	0	0	0	0	1	1	0	0	0	0	1	1	0	0	0	0
AADNKSJGQFNJDGJNPAPR	0	0	1	1	0	0	0	0	1	1	0	0	0	0	1	1	0	0	0	0	1	1	0	0
AADQAAKDTGJPJJFTCPYADVR	0	0	1	0	0	0	0	0	1	0	0	0	0	0	1	0	0	0	0	0	1	0	0	0
AADTEDEAKFSEWVEJJJDQAJJAER	0	0	0	0	0	0	0	0	0	0	0	0	1	0	0	0	0	0	0	0	0	0	0	0
AADVETJGDJVQFNK	1	1	1	1	1	1	1	1	1	1	0	1	1	1	1	1	1	1	1	1	1	1	1	1
AADVETJGDJVQFNKTDJJK	1	1	1	1	1	0	1	1	1	1	0	0	1	1	1	1	1	0	1	1	1	1	1	0
AADVGADJVGK	1	1	1	1	1	1	1	1	1	1	1	1	1	1	1	1	1	1	1	1	0	1	1	1
AADVKDJSER	0	0	0	1	0	0	0	0	0	1	0	0	0	0	0	1	0	0	0	0	0	1	0	0
AADVRDJGKR	0	0	0	1	0	0	0	0	0	0	0	0	0	0	0	1	0	0	0	0	0	1	0	0
AADVTJK	0	0	0	1	0	0	0	0	0	0	0	0	0	0	0	0	0	0	0	0	0	0	0	0
AADYETJVDWWAK	0	0	0	0	0	1	0	0	0	0	0	0	0	0	0	0	0	0	0	0	0	0	0	0
AADYJJDJGPNAGR	1	1	0	0	0	1	1	1	0	0	0	0	1	1	0	0	0	0	1	1	0	0	0	0
AADYKJMVNAHEATR	0	0	0	0	0	0	0	0	0	0	0	0	0	0	0	0	0	1	0	0	0	0	0	0
AADYKJMVNAHEATRPTGJCR	0	0	0	1	0	0	0	0	0	0	0	0	0	0	0	1	0	0	0	0	0	1	0	0
AADYNEATAPJYTFNSDTSTQPGJJFDQYJVJPJMYWVK	1	1	0	0	0	0	1	1	0	0	0	0	1	0	0	0	0	0	1	1	0	0	0	0
AADYYNNDHTHTSJK	1	1	0	0	0	0	0	1	0	0	0	0	0	1	0	0	0	0	1	1	0	0	0	0
AAEAAEKAAAEAPAEEATEAPAEEAAATEAAAE	0	0	1	1	1	0	0	0	1	1	0	0	0	0	1	1	0	0	0	0	1	1	0	0
AAEAAYVGTQEPVK	1	1	1	0	1	0	1	1	1	0	1	0	1	1	1	0	1	1	1	1	1	0	1	1
AAEAAYVGTQEPVKEMQK	1	1	1	1	1	1	1	1	1	1	1	1	1	1	1	1	1	0	1	1	1	1	1	1
AAEAEJPVFTVDR	1	0	0	0	1	0	1	0	0	0	0	0	0	0	0	0	1	0	1	0	0	0	1	0
AAEAJAVTSJDGR	1	0	0	0	0	0	1	0	0	0	0	0	1	0	0	0	0	0	1	0	0	0	0	0
AAEASJMSAR	1	1	1	1	1	1	1	0	1	1	1	1	1	1	1	1	1	1	1	1	1	1	1	1
AAEAVJJDTJR	0	0	0	0	0	0	0	0	0	0	0	1	0	0	0	0	0	0	0	0	0	0	0	1
AAEAVYSTEGK	0	0	0	1	1	0	0	0	0	1	1	0	0	0	0	1	1	0	0	0	0	1	1	0
AAEDGFKNTTTMJAVHGR	0	0	0	1	0	0	0	0	0	1	0	0	0	0	0	1	0	0	0	0	0	1	0	0
AAEDGFVMANGKPVK	0	0	0	1	0	0	0	0	0	1	0	0	0	0	0	0	0	0	0	0	0	1	0	0
AAEDJFJGR	1	0	1	1	1	1	1	0	1	1	1	1	1	1	1	1	1	1	1	0	1	1	1	1
AAEDJFJSPSAVJK	0	1	0	0	0	0	0	1	0	0	0	0	0	0	0	0	0	0	0	1	0	0	0	0
AAEDVNKQEJK	0	1	1	1	0	0	0	1	0	1	0	0	0	1	1	1	0	0	0	1	1	1	0	0
AAEEAPAAPPAPPAPTK	1	1	1	0	0	0	1	1	1	0	0	1	1	1	1	0	0	1	1	1	1	0	0	1
AAEEAPAAPPAPPAPTKEEVJJTEJR	1	1	1	1	1	1	1	1	1	1	0	1	1	1	1	1	1	1	1	1	1	1	1	1
AAEEAPAAPPAPPAPTKEEVJJTEJRDJJK	1	1	1	1	0	0	0	0	0	0	0	0	1	1	1	1	0	0	1	1	1	1	0	0
AAEEDWGTEYJDAVJSJK	0	0	0	0	0	1	0	0	0	0	0	0	0	0	0	0	0	1	0	0	0	0	0	0
AAEEGRJDPVVGR	0	0	0	1	0	0	0	0	0	1	0	0	0	1	0	1	0	0	0	0	0	1	0	0
AAEEJJFHSVTTGASNDJEQATK	0	1	0	1	0	0	0	0	0	1	0	0	0	0	0	1	0	0	0	1	0	1	0	0
AAEEJVDKYJAK	1	1	0	0	0	0	1	1	0	0	0	0	1	1	0	0	0	0	1	1	0	0	0	0
AAEENAKWR	0	0	0	1	0	0	0	0	0	1	0	0	0	0	0	1	0	0	0	0	0	1	0	0
AAEENQVMVJEAMR	0	0	0	0	1	0	0	0	0	0	1	0	0	0	0	0	1	0	0	0	0	0	1	0
AAEENQVMVJEAMRSVF	1	1	0	0	0	0	0	0	0	0	0	0	0	0	0	0	0	0	0	0	0	0	0	0
AAEESGADSVSJJNTJJGMAJDAER	0	0	0	0	0	1	0	0	0	0	0	1	0	0	0	0	0	1	0	0	0	0	0	1
AAEESJEEJK	1	0	0	0	1	0	0	0	0	0	1	0	1	0	0	0	1	0	1	0	0	1	1	0
AAEEYJDR	0	0	0	1	0	0	0	0	0	1	0	0	0	0	0	1	0	0	0	0	0	1	0	0
AAEEYYCJAJPK	0	1	0	0	0	0	0	0	0	0	0	0	1	0	0	0	0	0	0	0	0	0	0	0
AAEGFTNYJFTVYADESFANVAFDQCQJVJNGKPVSAJTNDKR	1	1	0	0	0	0	0	0	0	0	0	0	1	0	0	0	0	0	1	1	0	0	0	0
AAEHNVTJPFTR	0	0	0	1	0	0	0	0	0	0	0	0	0	0	0	1	0	0	0	0	0	1	0	0
AAEJAGNDTJPVEJTR	0	1	0	0	1	0	0	1	0	0	0	0	0	1	0	0	1	0	0	1	0	0	1	0
AAEJDMTSJVCADSJTEAK	0	0	0	0	1	0	0	0	0	0	0	0	0	0	0	0	0	0	0	0	0	0	0	0
AAEJETJASGGGAGR	1	0	0	0	0	0	1	0	0	0	0	0	1	0	0	0	0	0	1	0	0	0	0	0
AAEJGJPKFR	1	0	0	0	0	0	0	0	0	0	0	0	0	0	0	0	0	0	0	0	0	0	0	0
AAEJGYVDEVJDPAVTR	0	0	1	1	1	1	0	0	1	1	0	1	0	0	1	1	1	0	0	0	1	1	1	1
AAEJGYVDEVJDPAVTRJR	0	0	1	0	0	0	0	0	1	0	0	0	0	0	1	0	0	0	0	0	1	0	0	0
AAEJHYPR	1	0	0	1	1	1	1	0	0	1	1	1	1	1	0	1	1	1	1	0	0	1	1	1
AAEJHYTR	0	0	0	1	1	1	0	0	0	1	1	0	0	1	0	1	1	0	0	0	0	1	1	0
AAEJJEGQJK	1	1	0	1	1	0	1	1	0	1	1	0	1	1	0	1	1	0	1	1	0	1	1	0
AAEJJJPEJVSK	0	1	0	0	1	1	0	1	0	0	0	1	0	1	0	0	1	1	0	1	0	0	1	1
AAEJJQGGTR	1	1	0	1	1	0	1	1	0	1	1	0	0	1	0	1	1	0	1	1	0	1	1	0
AAEJMNVTFTAEEGATR	0	0	0	1	0	0	0	0	0	0	0	0	0	0	0	0	0	0	0	0	0	0	0	0
AAEJPJDQJ	0	0	0	0	0	1	0	0	0	0	0	0	0	0	0	0	0	0	0	0	0	0	0	0
AAEJPJDQJNAQAR	1	1	1	1	1	1	1	1	1	1	1	1	1	1	1	1	1	1	1	1	1	1	1	1
AAEJYAK	0	0	0	1	1	0	0	0	0	1	1	0	0	0	0	1	0	0	0	0	1	1	1	0
AAEJYAKDHDGFNVK	1	1	1	1	1	0	1	1	1	1	1	0	1	1	1	1	1	0	1	1	1	1	1	0
AAEJYAKDHDGFNVKVTEJQSDDJETK	0	0	0	1	0	0	0	0	0	0	0	0	0	0	0	1	0	0	0	0	0	1	0	0
AAEKEGJTNFPJHVK	1	0	0	1	0	0	0	0	0	1	0	0	0	0	0	1	0	0	0	0	0	1	0	0
AAEKFDETR	0	0	1	1	1	0	0	0	0	1	0	0	0	0	1	1	1	0	0	0	1	1	1	0
AAEKJEAGK	1	0	0	0	0	0	0	0	0	0	0	0	0	0	0	0	0	0	0	0	0	0	0	0
AAEKJPAVTGYDEEJKNFQSFJSTVK	1	1	1	1	0	0	0	0	0	0	0	0	0	0	1	1	0	0	1	1	1	0	0	0
AAEKQEJFGKYGK	0	0	0	1	0	0	0	0	0	0	0	0	0	0	0	0	0	0	0	0	0	0	0	0
AAEMJGQVTTANDAJTQNAYJHMGJSYJQJAEK	0	1	0	1	0	0	0	1	0	1	0	0	1	0	0	1	0	0	1	1	0	0	0	0
AAEMKJNDMSFK	0	0	0	1	0	0	0	0	0	1	0	0	0	0	0	1	0	0	0	0	0	0	0	0
AAEMSJASCYYNTNSAR	1	1	1	1	1	1	1	1	1	1	1	1	1	1	1	1	0	0	1	1	1	1	1	1
AAENFR	0	0	0	0	0	0	0	0	0	0	0	0	0	0	1	0	0	0	0	0	0	0	0	0
AAENGATAGKFDJAK	1	1	0	0	0	0	0	0	0	0	0	0	0	0	0	0	0	0	0	0	0	0	0	0
AAENNPEJAAFJDECR	0	1	0	0	0	0	0	1	0	0	0	0	1	1	0	0	0	0	1	1	0	0	0	0
AAENNPEJAAFJDECRNTK	0	0	0	1	0	0	0	0	0	1	0	0	0	0	0	1	0	0	0	0	0	1	0	0
AAENVJFSYJVHEGNJVPGNSHFDTTK	0	1	0	0	0	1	0	1	0	0	0	0	1	1	0	0	0	0	0	0	0	0	0	0
AAEPVJTTQCVR	1	1	1	1	1	1	1	1	1	1	1	1	1	1	1	1	1	1	1	1	1	1	1	1
AAEQGRADDTPEAJAK	0	0	0	1	0	0	0	0	0	1	0	0	0	0	0	0	0	0	0	0	0	1	0	0
AAEQJEKEGJNCNJTJJFSFAQAR	0	0	0	1	0	0	0	0	0	1	0	0	0	0	0	1	0	0	0	0	0	1	0	0
AAEQJJR	0	0	0	0	0	0	0	0	0	0	0	0	0	0	0	0	1	0	0	0	0	0	0	0
AAEQJYVSQPSJSR	0	0	0	0	0	0	0	0	0	0	0	0	1	1	0	0	0	0	0	0	0	0	0	0
AAEQQAAYCAJK	0	0	0	0	1	0	0	0	0	0	1	0	0	0	0	0	1	0	0	0	0	0	1	0
AAEQQAAYCAJKK	0	1	0	0	0	0	0	0	0	0	0	0	1	1	0	0	0	0	0	0	0	0	0	0
AAEQTEQQAAPAAAQAAPAAAPAAEEGGJHK	0	1	0	0	0	0	0	0	0	0	0	0	0	0	0	0	0	0	0	0	0	0	0	0
AAEQWPNAR	1	1	0	0	0	0	1	0	0	0	0	0	1	1	0	0	0	0	1	1	0	1	0	0
AAEQYVJDEYNK	1	0	0	0	1	0	1	0	0	0	1	0	0	0	0	0	1	0	1	0	0	0	1	0
AAEQYVJDEYNKJK	0	0	0	1	0	0	0	0	0	1	0	0	0	0	0	1	0	0	0	0	0	1	0	0
AAERGEVPVGAVVVCK	0	0	0	0	0	0	0	0	0	0	0	0	0	1	0	0	0	0	0	0	0	0	0	0
AAERJDVDETGK	0	1	0	0	0	0	0	0	0	0	0	0	0	0	0	0	0	0	0	0	0	0	0	0
AAERTFQJJTQAAGR	0	0	0	0	0	0	1	0	0	0	0	0	0	0	0	0	0	0	0	0	0	0	0	0
AAESAJNJDVPVNAQYJR	1	1	1	0	0	1	1	1	1	0	0	0	0	1	1	0	0	0	0	1	1	0	0	0
AAESGADEVJJJEDPQYESFHJDYFTNVMESVJK	1	1	0	0	0	0	1	1	0	0	0	0	0	1	0	0	0	1	0	1	0	0	0	0
AAESGADEVJJJEDPQYESFHJDYFTNVMESVJKEEKPVAVJVGGTQDGK	0	1	0	0	0	0	0	0	0	0	0	0	0	1	0	0	0	0	0	0	0	0	0	0
AAESGJVJPEQJPAGJEJSEKEEGJJQJVADFAAVVK	1	1	0	0	0	1	1	1	0	0	0	1	1	1	0	0	0	1	1	1	0	0	0	1
AAESNPAJAJQYK	1	1	1	1	1	0	1	1	1	1	1	0	1	1	1	1	1	0	1	1	1	1	1	0
AAESRPAPFJJHQESNVJVR	0	0	0	1	0	0	0	0	0	1	0	0	0	0	0	1	0	0	0	0	0	1	0	0
AAESTDVFAK	0	1	0	1	0	0	0	1	0	1	0	0	0	1	0	1	0	0	0	1	0	1	0	0
AAETAJHTYVSPDVQVTJTTESK	0	0	0	1	0	0	0	0	0	1	0	0	0	0	0	0	0	0	0	0	0	0	0	0
AAETJADVKK	1	1	0	0	0	0	0	0	0	0	0	0	0	0	0	0	0	0	0	0	0	0	0	0
AAETJJPAGETJAYDQMSJR	1	1	1	1	1	1	1	1	1	1	0	1	1	1	1	1	1	1	1	1	1	1	1	1
AAETYTTVK	0	0	0	0	1	0	0	0	0	0	1	0	0	0	0	0	1	0	0	0	0	0	1	0
AAETYTTVKEPGFYAJVPDDFPGVTPK	1	1	1	1	0	0	1	1	1	1	0	0	1	1	1	1	0	0	1	1	1	1	0	0
AAEVFFSDK	1	1	0	0	0	0	1	1	0	0	0	0	0	1	0	0	0	0	1	1	0	0	0	0
AAEVFTEMSSPMQETJJNAFTRSEJK	1	0	0	0	0	0	0	0	0	0	0	0	0	0	0	0	0	0	0	0	0	0	0	0
AAEYJDTYTDGKK	1	1	0	0	0	0	0	0	0	0	0	0	0	0	0	0	0	0	0	0	0	0	0	0
AAFDAJTK	0	1	0	0	0	0	0	0	0	0	0	0	0	0	0	0	0	0	0	0	0	0	0	0
AAFDDAJAAR	1	1	0	0	1	1	1	1	0	0	1	0	1	1	0	0	1	0	1	1	0	0	1	0
AAFDFAVEHQSVER	0	1	0	1	0	1	1	1	0	1	0	1	1	1	0	1	0	1	0	1	0	1	0	1
AAFDQWVAK	0	1	0	0	0	0	0	0	0	0	0	0	0	0	0	0	0	0	0	0	0	0	0	0
AAFDSGVCJVAK	0	0	0	1	0	0	0	0	0	1	0	0	0	0	0	1	0	0	0	0	0	0	0	0
AAFEAYK	1	1	0	0	0	0	1	0	0	0	0	0	1	1	0	0	0	0	1	1	0	0	0	1
AAFGGNJK	0	0	0	1	0	0	0	0	0	0	0	0	0	0	0	1	0	0	0	0	0	1	0	0
AAFGKDHPDEMK	0	0	0	0	1	0	0	0	0	0	0	0	0	0	0	0	0	0	0	0	0	0	0	0
AAFJDAEHAJDPVYAQNJGVNJDEJJJSQPDSGEQGJEJAETJVR	1	1	0	0	0	0	1	1	0	0	0	0	1	1	0	0	0	0	1	1	0	0	0	0
AAFJDEMQR	0	0	0	0	1	0	0	0	0	0	0	0	0	0	0	0	0	0	0	0	0	0	1	0
AAFJJPK	1	1	1	1	1	0	1	1	0	1	1	0	1	1	1	1	1	0	1	1	1	1	1	0
AAFJMDK	0	0	0	1	0	0	0	0	0	0	0	0	0	0	0	0	0	0	0	0	0	1	0	0
AAFSDFSK	0	1	0	0	0	0	0	0	0	0	0	0	0	0	0	0	0	0	1	1	0	0	0	0
AAFSNDMVYMEK	0	0	0	1	0	0	0	0	0	1	0	0	0	0	0	1	0	0	0	0	0	1	0	0
AAFVAAPAYDDYVATDAEAR	1	0	0	1	1	1	1	0	0	1	0	1	1	1	0	0	1	1	1	0	0	0	1	1
AAFVAAPAYDDYVATDAEARR	0	0	0	1	0	0	0	0	0	1	0	0	0	0	0	1	0	0	0	0	0	1	0	0
AAFVNPETK	0	0	0	1	0	0	0	0	0	0	0	0	0	0	0	1	0	0	0	0	0	1	0	0
AAFYJFPK	1	1	1	1	1	1	1	1	0	0	0	0	1	1	0	0	1	1	1	1	1	1	1	1
AAFYVDGSWK	1	1	0	0	0	1	1	0	0	0	0	0	0	1	0	1	0	1	1	1	0	0	0	1
AAGAAVVGTGR	0	0	1	1	1	0	0	0	1	1	1	0	0	0	1	1	1	0	0	0	1	1	1	0
AAGAEJVGMEDJADQJK	1	1	0	1	1	1	1	1	0	1	0	0	1	1	1	1	1	1	1	1	0	1	1	1
AAGAEJVGMEDJADQJKKGEMNFDVVJASPDAMR	1	1	0	0	0	0	0	0	0	0	0	0	0	0	0	1	0	0	1	1	0	1	0	0
AAGAEVHTSJFDDVHDTTGR	1	0	0	1	0	0	1	0	0	1	0	0	1	0	0	1	0	0	1	1	0	1	0	0
AAGAEVJJTNK	1	1	1	1	0	1	1	1	1	1	0	1	1	1	1	1	0	1	1	1	1	1	0	1
AAGAEYVGAEEJJPK	1	1	0	1	1	1	1	1	0	1	0	1	1	1	0	1	1	1	1	1	0	1	1	0
AAGAFVVESJJHDQKK	0	0	1	0	0	0	0	0	0	0	0	0	0	0	0	0	0	0	0	0	0	0	0	0
AAGAGHSGPFGASDJNK	1	0	0	0	0	0	0	0	0	0	0	0	0	0	0	0	0	0	0	0	0	0	0	0
AAGANJJR	0	1	0	0	0	0	0	0	0	0	0	0	0	0	0	0	0	0	0	0	0	0	0	0
AAGANKVAVJK	0	0	0	1	0	0	0	0	0	1	0	0	0	0	0	1	0	0	0	0	0	1	0	0
AAGANPJJJRK	1	1	0	0	0	0	0	0	0	0	0	0	0	0	0	0	0	0	0	0	0	0	0	0
AAGATTANJTQAJEQMR	1	0	0	1	0	0	1	0	0	1	0	0	1	0	0	1	0	0	1	0	0	1	0	0
AAGCJJPVSHDJNJPK	0	1	0	0	0	1	0	0	0	0	0	1	0	0	0	0	0	0	0	0	0	0	0	1
AAGDANADNYEYJTYEGYGPSGVAVJVETJTDNK	0	0	0	0	0	1	0	0	0	0	0	0	0	1	0	0	0	1	0	0	0	0	0	1
AAGDANADNYEYJTYEGYGPSGVAVJVETJTDNKNR	1	1	0	1	0	0	1	0	0	1	0	0	1	1	0	1	0	0	1	0	0	1	0	0
AAGDDEAMFYDEDYVTAJEYGJPPTAGJGJGJDR	0	0	0	0	0	1	0	0	0	0	0	1	0	0	0	0	0	1	0	0	0	0	0	1
AAGDDRAJJYSGVGGGR	0	0	1	1	0	0	0	0	1	1	0	0	0	0	1	1	0	0	0	0	1	1	0	0
AAGDDRAJJYSGVGGGRR	0	0	0	1	0	0	0	0	0	0	0	0	0	0	0	1	0	0	0	0	0	1	0	0
AAGDECYJJGSJEAGDK	1	1	0	0	0	0	1	1	0	0	0	0	1	1	0	0	0	0	1	1	0	0	0	0
AAGDECYJJGSJEAGDKGVQJC	1	1	0	0	0	0	1	1	0	0	0	0	1	1	0	0	0	0	1	1	0	0	0	0
AAGDQJHEJDKK	1	1	0	0	0	0	1	0	0	0	0	0	0	0	0	0	0	0	0	0	0	0	0	0
AAGEAPAAPQVTAEDASASJAEJJNAGJGGSDNE	0	1	0	0	0	0	0	1	0	0	0	0	0	1	0	0	0	0	0	1	0	0	0	0
AAGEGMDEFJQVFTDK	0	0	0	0	0	1	0	0	0	0	0	1	0	0	0	0	0	0	0	0	0	0	0	1
AAGEJPNJYVTDFJK	1	1	0	0	0	0	1	0	0	0	0	0	0	0	0	0	0	0	0	1	0	0	0	0
AAGEJPNJYVTDFJKDMAAAYAASDJVJSR	0	0	0	0	0	0	0	0	0	0	0	0	0	0	1	0	0	0	0	0	0	0	0	0
AAGEKFJAENK	0	0	1	1	0	0	0	0	1	1	0	0	0	0	1	1	0	0	0	0	1	1	0	0
AAGEKFJAENKTK	0	0	0	1	0	0	0	0	0	0	0	0	0	0	0	1	0	0	0	0	0	1	0	0
AAGEKFJAENKTKEGVK	0	0	0	1	0	0	0	0	0	0	0	0	0	0	0	0	0	0	0	0	0	0	0	0
AAGEPFDK	0	0	0	0	1	0	0	0	0	0	0	0	0	0	0	0	0	0	0	0	0	0	1	0
AAGETPYVJGR	1	1	1	1	1	1	1	1	1	1	1	1	1	1	1	1	1	1	1	1	1	1	1	1
AAGFJTR	0	0	0	1	1	0	0	0	0	1	1	0	0	0	0	1	1	0	0	0	0	1	1	0
AAGFMJSGJJATAFJYGMKK	0	0	0	0	0	0	0	0	0	1	0	0	0	0	0	0	0	0	0	0	0	0	0	0
AAGGGTGJSMDJDEYDTMEHPYK	0	0	0	0	1	0	0	0	0	0	1	0	1	0	0	0	1	0	0	0	0	0	1	0
AAGGJAJJGTER	1	1	1	1	1	0	1	1	1	1	1	0	1	1	1	1	1	0	1	1	1	1	1	0
AAGGJAJJGTERHESR	0	0	0	1	0	0	0	0	0	1	0	0	0	0	0	1	0	0	0	0	0	1	0	0
AAGGJASFDDAER	1	1	0	0	1	0	1	1	0	0	1	0	1	1	0	0	1	0	1	1	0	0	1	0
AAGGJNNJADCMAMJEAGSDR	0	0	0	1	0	1	0	0	0	1	0	1	0	0	0	1	0	0	0	0	0	0	0	1
AAGHHJJHV	0	0	0	0	0	0	0	0	0	0	0	1	0	0	0	0	0	0	0	0	0	0	0	0
AAGHMVDEVR	0	1	0	0	1	1	0	1	0	0	1	1	0	1	0	0	1	1	1	1	0	0	1	1
AAGHMVDEVRR	1	1	1	1	1	0	1	1	1	1	1	0	1	1	1	1	1	0	1	1	1	1	1	0
AAGJDJKDVMTDJJENKF	0	0	0	1	0	1	0	0	0	0	0	0	0	0	0	1	0	1	0	0	0	1	0	1
AAGJDMEFVQDNQSSSK	0	0	0	1	1	1	0	0	0	1	1	0	0	0	0	1	1	0	0	0	0	1	1	0
AAGJDVYSQVEGJQPJCFENAK	1	1	0	0	0	1	1	1	0	1	0	0	1	1	0	0	0	1	1	1	0	1	0	0
AAGJENFJHVR	1	1	1	1	1	1	1	1	1	1	1	1	1	1	1	1	1	1	1	1	1	1	1	1
AAGJENPPTTWDEFK	0	1	0	0	0	0	0	1	0	0	0	0	0	1	0	0	0	0	0	1	0	0	0	0
AAGJENPPTTWDEFKEACEK	1	1	0	0	0	0	1	1	0	0	0	1	1	1	0	1	0	0	1	1	0	1	0	1
AAGJGJTK	0	0	1	1	0	0	0	0	0	0	0	0	0	0	0	1	0	0	0	0	1	1	0	0
AAGJGVAMGNASEK	1	1	0	1	1	0	1	1	0	1	1	0	1	0	0	1	1	0	1	1	0	1	1	0
AAGJJPVVK	1	1	1	1	1	0	1	1	1	1	1	0	1	1	1	1	1	0	1	1	1	1	1	0
AAGJNTPHSR	0	0	1	1	1	0	0	0	1	1	1	0	0	0	1	1	1	0	0	0	1	1	1	0
AAGJNVPJJPGJKPFK	0	0	1	0	0	0	0	0	1	0	0	0	0	0	0	0	0	0	0	0	1	0	0	0
AAGJNVPJJPGJKPFKK	0	0	0	1	0	0	0	0	0	0	0	0	0	0	0	0	0	0	0	0	0	1	0	0
AAGJPSJFMJNK	0	1	1	1	1	0	0	0	1	1	0	0	0	0	1	1	1	0	0	0	0	1	1	0
AAGJPSJFMJNKK	0	0	0	1	0	0	0	0	0	1	0	0	0	0	0	1	0	0	0	0	0	1	0	0
AAGJQDVTYQTDQQTJJJNTATAYFNVJNAJDVJSYTQAQK	1	1	0	0	0	0	1	1	0	0	0	0	0	1	0	0	0	0	0	1	0	0	0	0
AAGJRAEJFPDAAK	0	0	0	0	0	0	0	0	0	0	0	0	0	0	0	1	0	0	0	0	0	0	0	0
AAGJSAVJAADVAVMNYAR	0	0	0	1	0	0	0	0	0	0	0	0	0	0	0	0	0	0	0	0	0	1	0	0
AAGJSNQEJNHQEVVEAANK	1	1	0	0	1	0	1	1	0	0	1	0	1	1	0	0	1	0	1	1	0	0	1	0
AAGJSNQEJNHQEVVEAANKAEK	1	0	0	0	0	0	0	0	0	0	0	0	1	0	0	0	0	0	1	0	0	0	0	0
AAGJSVJQPSGTPGGEMSJR	0	0	1	1	1	1	0	0	1	1	1	1	1	0	1	1	1	1	0	0	1	1	1	1
AAGJTVCNVK	1	1	0	0	0	0	1	1	0	0	0	0	1	0	0	0	0	0	1	0	0	0	0	0
AAGJVNYVJGCTHJTEGAJPFAAK	1	1	0	1	0	0	1	1	0	1	0	0	1	1	0	1	0	0	1	1	0	1	0	0
AAGJVNYVJGCTHJTEGAJPFAAKDPVR	0	1	0	0	0	0	0	1	0	0	0	0	0	1	0	0	0	0	0	1	0	0	0	0
AAGJVSSGVEAK	0	0	0	1	0	0	0	0	0	1	0	0	0	0	0	0	0	0	0	0	0	1	0	0
AAGKDYKVNPGDGAFYGPK	0	0	0	1	0	0	0	0	0	0	0	0	0	0	0	1	0	0	0	0	0	0	0	0
AAGKNANJJMNJGPQPDGEJPEVAVQR	0	0	0	0	0	0	0	0	0	1	0	0	0	0	0	1	0	0	0	0	0	0	0	0
AAGKTEJSGK	0	0	0	1	0	0	0	0	0	1	0	0	0	0	0	1	0	0	0	0	0	1	0	0
AAGKVNEAHEJVDFTPVVEETKEADAATETPVEAAE	0	0	0	0	0	0	0	0	0	0	0	0	0	0	0	1	0	0	0	0	0	0	0	0
AAGMDJTPEMQK	0	0	0	1	1	0	0	0	0	1	1	0	0	0	0	1	0	0	0	0	0	1	1	0
AAGMEVYQAGK	0	0	0	0	0	0	0	0	0	0	0	0	0	0	0	0	0	0	0	0	0	0	1	0
AAGMEVYQAGKEEPJR	0	1	0	0	0	0	0	0	0	0	0	0	1	1	0	0	0	0	0	0	0	0	0	0
AAGMNAHJAKPJDPAR	0	0	0	1	0	0	0	0	0	1	0	0	0	0	0	0	0	0	0	0	0	1	0	0
AAGMPJVAPMHTYVR	0	0	0	0	0	1	0	0	0	0	0	0	0	0	0	1	0	1	0	0	0	1	0	0
AAGMSYJVAPWMDVPK	0	0	0	0	0	1	0	0	0	1	0	1	0	0	0	1	0	1	0	0	0	0	0	1
AAGNRVJTVJAGR	0	0	0	0	0	0	0	0	0	0	0	0	0	0	0	0	0	0	0	0	0	1	0	0
AAGNVDDQJNR	0	0	0	1	0	0	0	0	0	1	0	0	0	0	0	1	0	0	0	0	0	1	0	0
AAGPAAGAAAVEEK	1	1	0	0	1	0	0	0	0	0	0	0	0	0	0	0	0	0	0	0	0	0	0	0
AAGQHJJJK	0	1	0	1	1	1	0	1	0	1	0	0	0	1	0	1	1	1	0	1	0	1	1	1
AAGQHJJJKDAVAJEQMR	0	0	0	0	0	0	0	0	0	0	0	0	0	0	0	1	0	0	0	0	0	0	0	0
AAGSTQJSGENAFK	1	1	0	1	1	0	1	1	0	1	1	0	1	1	0	1	1	0	1	1	0	1	1	0
AAGTKEJGESMGNJYJAQGQYER	0	0	1	1	0	0	0	0	1	1	0	0	1	0	1	1	0	0	0	0	1	1	0	0
AAGTRPYCJJDFFPDDFJJVJDESHVSVPQVR	0	1	0	0	0	0	0	1	0	0	0	0	0	1	0	0	0	0	0	1	0	0	0	1
AAGVEJJVAJNKJDKPSANJER	0	0	0	1	0	0	0	0	0	0	0	0	0	0	0	1	0	0	0	0	0	1	0	0
AAGVETEVFFEVEADPTJSJVR	0	0	0	1	0	1	0	0	0	1	0	0	0	0	0	0	0	0	0	0	0	1	0	0
AAGVETEVFFEVEADPTJSJVRK	0	0	0	1	0	0	0	0	0	1	0	0	0	0	0	1	0	0	0	0	0	1	0	0
AAGVPJVVAJNK	1	1	0	1	0	0	1	1	0	1	0	0	1	1	0	0	0	0	1	1	0	1	0	0
AAGVPJVVAJNKJDKEGADPER	0	1	0	1	0	0	0	0	0	0	0	0	0	1	0	1	0	0	0	1	0	1	0	0
AAGVQVSK	0	0	0	1	0	0	0	0	0	0	0	0	0	0	0	0	0	0	0	0	0	1	0	0
AAGVSCVJAETFAR	0	1	0	0	0	0	0	1	0	0	0	0	0	1	0	0	0	0	0	1	0	0	0	0
AAGVSKDVTJK	0	0	0	1	1	0	0	0	0	1	1	0	0	0	0	1	0	0	0	0	0	1	1	0
AAGVSVQNVSGTFGTAPK	1	1	1	1	1	1	1	1	1	1	1	1	1	1	1	1	1	1	1	1	1	1	1	1
AAGVVDHJEK	1	1	0	0	0	0	1	0	0	0	0	0	0	1	0	0	0	0	1	1	0	0	0	0
AAGYDAEVJGASFK	1	1	0	0	0	0	1	1	0	0	0	0	1	1	0	0	1	0	1	1	0	0	0	0
AAGYDKPFK	1	0	0	1	0	0	1	0	0	1	0	0	0	0	0	1	0	0	1	0	0	1	0	0
AAGYEJGK	0	0	0	0	1	0	0	0	0	0	1	0	0	0	0	0	1	0	0	0	0	0	1	0
AAGYEJGKDJTJAMDCAASEFYK	0	1	0	1	0	1	0	1	0	1	0	1	0	1	0	1	0	1	0	1	0	1	0	1
AAGYEJGKDJTJAMDCAASEFYKDGK	1	1	0	0	0	0	0	0	0	0	0	0	1	1	0	0	0	0	1	1	0	0	0	0
AAGYEPGKDVM	0	0	0	0	1	0	0	0	0	0	0	0	0	0	0	0	0	0	0	0	0	0	0	0
AAGYEPGKDVMJGMDCASSEFYHDGJYDYTK	1	1	0	1	0	1	1	1	0	1	0	1	1	1	0	1	0	1	1	1	0	1	0	1
AAGYEPGKDVMJGMDCASSEFYHDGJYDYTKFEGAK	1	1	1	0	0	0	0	0	0	0	0	0	1	1	1	0	0	0	1	1	1	0	0	0
AAHASACPEEGJNAJNAAR	1	1	0	0	0	0	1	1	0	0	0	0	1	1	0	0	0	0	1	1	0	0	0	0
AAHEAGERVJJVR	0	0	1	1	0	0	0	0	0	1	0	0	0	0	1	1	0	0	0	0	1	1	0	0
AAHGNGFNEEFVCNDEER	1	1	0	0	1	1	1	1	0	0	0	0	1	1	0	0	0	1	1	1	0	0	0	1
AAHGNGFNEEFVCNDEERQR	0	0	0	1	0	0	0	0	0	1	0	0	0	0	0	1	0	0	0	0	0	1	0	0
AAHJPEQMJQNJAK	1	1	1	1	1	1	1	1	1	1	1	1	1	1	1	1	1	1	1	1	1	1	1	1
AAHKDDJAJTQANVRK	0	0	0	1	0	0	0	0	0	0	0	0	0	0	0	1	0	0	0	0	0	1	0	0
AAHNTSPVATAAJGR	1	1	0	1	0	1	1	1	0	1	0	1	1	1	1	1	0	0	1	1	0	1	0	1
AAHPJFTYTEPER	0	0	1	0	0	1	0	0	1	0	0	0	0	0	0	0	0	1	0	0	1	0	0	0
AAHSFNJJDAR	0	1	0	1	1	0	0	1	0	1	1	0	1	1	0	1	1	0	0	1	0	1	1	0
AAJAAAQANPNAK	1	1	1	1	1	1	1	1	1	1	1	1	1	1	1	1	1	1	1	1	1	1	1	1
AAJAAGGEAAK	0	0	0	0	1	0	0	0	0	0	1	0	0	0	0	0	1	0	0	0	0	0	1	0
AAJAAQNPPJNN	1	1	1	1	1	1	0	0	0	1	1	0	1	1	1	1	1	0	0	0	1	1	1	1
AAJADFJVDNR	1	0	0	0	0	0	1	0	0	0	0	0	0	0	0	0	0	0	1	0	0	0	0	0
AAJADNNTHWJCGDJR	1	1	1	1	1	1	1	1	1	1	1	1	1	1	1	1	1	1	1	1	1	1	1	1
AAJADNNTHWJCGDJRK	1	0	1	1	0	0	1	0	1	1	0	0	1	0	1	1	0	0	1	0	1	1	0	0
AAJAEHGTTPYHR	1	1	1	1	0	0	1	1	1	1	0	0	1	1	1	0	0	0	1	1	1	1	0	0
AAJAEVEK	0	1	1	1	1	0	0	1	0	1	1	0	0	1	1	1	1	0	0	1	1	1	1	0
AAJANFTK	0	0	0	0	1	0	0	0	0	0	1	0	0	0	0	0	0	0	0	0	0	0	1	0
AAJANJFSEJPSK	0	0	0	0	0	1	0	0	0	0	0	1	0	0	0	0	0	0	0	0	0	0	0	1
AAJAPSAAGTGFTGTPVVAPDEQDKK	1	1	0	0	0	0	1	1	0	0	0	0	1	1	0	0	0	0	1	1	0	0	0	0
AAJATADACTMSR	0	1	0	0	1	0	0	1	0	0	1	0	0	1	0	0	1	0	0	1	0	0	1	0
AAJAVCK	0	0	0	1	1	0	0	0	0	1	1	0	0	0	0	1	1	0	0	0	0	1	1	0
AAJAYGADEVDVVFPYR	0	0	0	0	0	1	0	0	0	0	0	1	0	0	0	0	0	1	0	0	0	0	0	1
AAJAYJEANGVAPVFEEGDNAJMK	1	1	0	1	0	1	1	1	0	1	0	0	1	1	0	1	0	1	1	1	0	1	0	0
AAJCGDTFSAR	1	1	1	1	1	1	1	1	0	1	1	1	0	1	0	1	0	1	1	1	1	1	1	1
AAJCTDCFCAEATR	1	1	0	1	1	0	1	1	0	1	1	0	1	1	0	1	1	0	1	1	0	1	1	0
AAJCTDCFCAEATRQHNNANVJAJGGR	0	0	0	0	0	0	0	0	0	0	0	0	0	0	0	1	0	0	0	0	0	0	0	0
AAJCWNAEJAHJAR	0	0	1	1	0	0	0	0	1	1	0	0	0	0	1	1	0	0	0	0	1	1	0	0
AAJDAGATEAEMKPJQDDJR	0	0	0	0	1	0	0	0	0	0	1	0	0	0	0	0	1	1	0	0	0	0	1	0
AAJDAGCAAAMRTGRVJSR	0	0	0	1	0	0	0	0	0	0	0	0	0	0	0	0	0	0	0	0	0	0	0	0
AAJDAYYEK	1	0	0	0	0	0	0	0	0	0	0	0	0	0	0	0	0	0	0	0	0	0	0	0
AAJDEQQRFEVJAK	0	0	0	1	0	0	0	0	0	1	0	0	0	0	0	1	0	0	0	0	0	1	0	0
AAJDFJNHPFYNNJTK	1	1	1	1	0	1	1	1	1	1	0	1	1	1	1	1	0	1	1	1	1	1	0	1
AAJDJJNTGJYSJDPQESANNJDSK	1	0	0	0	0	1	1	0	0	0	0	1	1	0	0	0	0	0	1	1	0	0	0	1
AAJDJNVPJJTNAR	1	1	1	1	0	0	1	1	1	1	0	0	1	1	1	1	0	0	1	1	1	1	0	0
AAJDNNDMATJEAK	1	1	0	0	1	0	1	1	0	0	1	0	1	1	0	0	1	0	1	1	0	0	1	0
AAJEAAGGKJEE	1	0	1	1	1	0	1	0	0	1	1	0	1	0	0	1	1	0	1	0	1	1	1	0
AAJEAER	0	0	0	0	0	0	0	0	0	0	0	0	0	0	0	1	0	0	0	0	0	1	0	0
AAJEAERYJSAK	0	0	0	1	0	0	0	0	0	1	0	0	0	0	0	1	0	0	0	0	0	1	0	0
AAJEAGEJPKER	1	1	0	0	0	0	1	0	0	0	0	0	0	0	0	0	0	0	1	1	0	0	0	0
AAJEAGFSSJMFDGSHYGJEENJEK	1	1	0	1	0	0	1	1	0	1	0	0	1	1	0	1	0	0	1	1	0	1	0	1
AAJEAGFSSJMFDGSHYGJEENJEKTK	0	1	0	0	0	0	0	1	0	0	0	0	0	1	0	0	0	0	0	1	0	0	0	0
AAJEAGFSSJMFDGSHYGJEENJEKTKEJVEJCHSK	0	0	0	0	0	0	0	0	0	0	0	0	0	0	0	0	0	0	0	1	0	0	0	0
AAJEAJNGJYPTNDVEJJYVGNTFSSNYJK	1	1	0	0	0	0	1	1	0	0	0	0	1	0	0	0	0	0	1	0	0	0	0	0
AAJEAVK	0	0	0	1	1	0	0	0	0	1	1	0	0	0	0	1	1	0	0	0	0	1	1	0
AAJEDPVTAJR	0	1	0	0	0	0	0	0	0	0	0	0	0	0	0	0	0	0	0	0	0	0	0	0
AAJEEAEHAAK	1	1	0	1	1	1	1	1	0	1	1	1	1	1	0	1	1	1	1	1	0	1	1	1
AAJEEAEHASK	1	1	0	0	1	0	1	1	0	0	1	0	1	1	0	0	1	0	1	1	0	0	1	0
AAJEEGJJPGGGVAYJR	1	1	1	1	1	1	1	1	1	1	0	1	1	1	1	1	1	1	1	1	1	1	1	1
AAJEEMJASJPAEWCNJDJJVNNAGJAJGMEPAHK	1	1	0	0	0	0	1	1	0	0	0	0	1	0	0	0	0	0	1	1	0	0	0	0
AAJEFJSR	1	1	0	0	1	0	1	0	0	0	1	0	1	0	0	0	1	0	0	0	0	0	1	0
AAJEGFKDVEGTCJK	1	1	0	0	0	0	1	1	0	0	0	0	1	1	0	1	0	0	1	1	0	1	0	0
AAJEGJEAGK	1	1	0	0	1	0	0	0	0	0	1	0	0	1	0	0	1	0	1	0	0	0	1	0
AAJEJAEQR	1	1	1	1	1	1	1	1	1	1	1	0	1	1	1	1	1	1	1	1	1	1	1	1
AAJEJJK	0	0	1	1	1	0	0	0	1	0	1	0	0	0	1	1	1	0	0	0	1	1	1	0
AAJEJMJK	0	0	0	1	1	0	0	0	0	1	0	0	0	0	0	1	0	0	0	0	0	1	1	0
AAJEJMTDGJAK	1	1	0	0	0	0	0	1	0	0	0	0	0	1	0	0	0	0	1	1	0	0	0	0
AAJEKGDVEAAK	0	1	0	0	0	0	0	0	0	0	0	0	0	0	0	0	0	0	0	0	0	0	0	0
AAJEKJAAGR	0	0	0	1	0	0	0	0	0	1	0	0	0	0	0	1	0	0	0	0	0	1	0	0
AAJEKJAAGRK	0	0	0	1	0	0	0	0	0	0	0	0	0	0	0	1	0	0	0	0	0	1	0	0
AAJENAQJJFDKK	1	0	0	1	0	0	1	0	0	1	0	0	1	0	0	1	0	0	1	0	0	1	0	0
AAJENQJKDSK	1	1	0	1	0	0	1	1	0	0	0	0	1	1	0	0	0	0	1	1	0	0	0	0
AAJESEAEJR	1	1	0	1	1	0	1	1	0	1	1	0	1	1	0	1	1	0	1	1	0	1	1	0
AAJESGVNQJADTVR	1	1	1	1	1	1	1	1	1	1	1	1	1	1	1	1	1	1	1	1	1	1	1	1
AAJESGVNQJADTVRVTJGPK	0	0	1	1	0	0	0	0	1	1	0	0	0	0	1	1	0	0	0	0	1	1	0	0
AAJESJAYQTNDVJK	1	0	0	0	0	0	1	0	0	0	0	0	1	1	0	0	0	0	1	0	0	0	0	0
AAJESTJAAJTESJK	0	0	0	0	0	1	0	0	0	0	0	1	0	0	0	0	0	1	0	0	0	0	0	1
AAJESTJAAJTESJKEGDAVQJVGFGTFK	1	0	1	1	0	1	1	0	1	1	0	1	1	0	0	1	0	1	1	0	0	1	0	1
AAJEYAJANDRDSVTJVHK	0	0	0	0	0	1	0	0	0	0	0	1	0	0	0	0	0	1	0	0	0	0	0	1
AAJFAAGQAMK	0	0	0	0	0	0	0	0	0	0	0	0	0	0	0	0	0	0	0	0	0	0	1	0
AAJFAPDEK	1	0	0	0	0	0	0	0	0	0	0	0	0	0	0	0	0	0	0	0	0	0	0	0
AAJFDJQDKK	1	0	0	0	0	0	1	0	0	0	0	0	1	1	0	0	0	0	1	0	0	0	0	0
AAJFGHDANWGR	0	1	0	0	0	0	0	0	0	0	0	0	0	0	0	0	0	0	0	1	0	0	0	0
AAJFNGFK	1	1	1	1	1	0	1	1	1	1	1	0	1	1	1	1	1	0	1	1	1	1	1	0
AAJFNGFKVK	0	0	0	1	0	0	0	0	0	1	0	0	0	0	0	1	0	0	0	0	0	1	0	0
AAJFQMK	0	1	1	1	1	0	0	0	0	1	1	0	0	0	0	1	1	0	0	0	1	1	1	0
AAJFSEVGK	1	0	0	0	0	0	1	0	0	0	0	0	1	0	0	0	0	0	1	0	0	0	0	1
AAJFSEVGKQTECFVR	0	0	0	1	0	0	0	0	0	1	0	0	0	0	0	1	0	0	0	0	0	1	0	0
AAJFVEPGKMTVEEVPK	0	0	0	0	0	0	0	1	0	0	0	0	0	0	0	0	0	0	0	0	0	0	0	0
AAJFYSDJJTTVSPTYAR	1	1	0	0	0	0	1	1	0	0	0	0	0	1	0	0	0	0	1	1	0	0	0	0
AAJGAJER	1	1	1	1	1	1	1	1	1	1	1	0	1	1	1	1	1	1	1	0	1	1	1	0
AAJGDDVSYADJR	1	0	0	0	0	0	1	0	0	0	0	0	0	0	0	0	0	0	1	0	0	0	0	0
AAJGEDCSEJEMSPAR	0	0	0	0	1	0	0	0	0	0	1	0	0	0	0	0	1	0	0	0	0	0	1	0
AAJGEYJDCJGAK	1	1	0	0	0	1	1	1	0	0	0	1	1	1	0	0	0	1	1	1	0	0	0	1
AAJGJPEEEJR	1	1	1	1	1	1	1	1	1	1	1	1	1	1	1	1	1	1	1	1	1	1	1	1
AAJGJPEEEJRK	1	1	1	1	1	1	1	1	1	1	1	1	1	1	1	1	1	1	1	1	1	1	1	1
AAJGJPEEEJRKAAK	0	0	1	1	0	0	0	0	0	0	0	0	0	0	1	0	0	0	0	0	1	0	0	0
AAJGVJR	0	0	0	0	1	0	0	0	1	0	1	0	0	0	1	0	1	0	0	0	1	0	1	0
AAJJAKK	0	0	0	1	0	0	0	0	0	1	0	0	0	0	0	1	0	0	0	0	0	1	0	0
AAJJANEJAEEAEFFSFGTNDJTQMTFGFSR	1	0	0	0	0	1	1	0	0	0	0	1	1	1	0	0	0	1	1	0	0	0	0	1
AAJJDCJAPDR	1	1	1	1	1	1	1	1	1	1	1	1	1	1	1	1	1	0	1	1	1	1	1	1
AAJJDCJAPDRR	1	1	1	1	1	1	1	1	1	1	1	1	1	1	1	1	1	1	1	1	1	1	1	1
AAJJDCJAPDRRVEJEVK	0	0	1	1	0	0	0	0	0	0	0	0	0	1	1	1	0	0	0	0	1	1	0	0
AAJJDJQR	1	0	0	0	0	0	1	0	0	0	0	0	0	0	0	0	0	0	1	0	0	0	0	0
AAJJDWQSTNPDGWESDTRPPJK	0	0	0	0	0	1	0	0	0	0	0	0	0	0	0	0	0	0	0	0	0	0	0	0
AAJJETJFKR	0	0	0	1	0	0	0	0	0	1	0	0	0	0	0	1	0	0	0	0	0	1	0	0
AAJJFGNVTPGDAANJMK	0	0	0	0	1	1	0	0	0	0	0	1	0	0	0	0	1	1	0	0	0	0	1	0
AAJJGJGTVGNGVYK	0	1	0	0	0	0	0	0	0	0	0	0	0	0	0	0	0	0	0	0	0	0	0	0
AAJJJPFQEDKR	1	1	1	1	1	0	1	1	1	1	0	0	1	1	1	1	1	1	1	1	1	1	1	0
AAJJNTAR	0	1	0	0	1	0	0	0	0	0	0	0	0	0	0	0	0	0	0	0	0	0	0	0
AAJJNYR	0	0	0	0	0	0	0	0	0	0	0	0	0	0	0	0	0	0	0	0	0	0	1	0
AAJJREK	0	0	0	0	0	0	0	0	0	0	0	0	0	0	0	1	0	0	0	0	0	1	0	0
AAJJSGJNTR	0	0	0	1	0	0	0	0	0	1	0	0	0	0	0	0	0	0	0	0	0	0	0	0
AAJJTAEECK	1	1	1	0	1	1	1	1	1	0	1	1	1	1	1	0	1	1	1	1	1	0	1	1
AAJJTAEECKSPJJJGVSEGAGK	1	1	1	1	1	0	1	1	1	1	0	0	1	1	1	1	1	0	1	1	1	1	1	0
AAJJTAEECKSPJJJGVSEGAGKYMTGFK	0	0	1	1	0	0	0	0	0	0	0	0	0	0	1	1	0	0	0	0	1	1	0	0
AAJJTFHSGEDR	1	1	0	0	0	0	1	0	0	0	0	0	1	0	0	0	0	0	1	1	0	0	0	0
AAJKDFR	0	0	0	1	0	0	0	0	0	1	0	0	0	0	0	0	0	0	0	0	0	1	0	0
AAJKEAQTEK	0	0	1	1	0	0	0	0	1	1	0	0	0	0	1	1	0	0	0	0	1	1	0	0
AAJKEAQTEKERPTJJJGK	0	0	0	1	0	0	0	0	0	0	0	0	0	0	0	0	0	0	0	0	0	1	0	0
AAJKEGJYMK	0	0	0	1	0	0	0	0	0	1	0	0	0	0	0	1	0	0	0	0	1	1	0	0
AAJKEJQGQJEFSK	0	0	0	1	0	0	0	0	0	1	0	0	0	0	0	1	0	0	0	0	0	1	0	0
AAJKEJVEK	0	0	0	0	1	0	0	0	0	0	0	0	0	0	0	0	0	0	0	0	0	0	1	0
AAJKGASJNVYJNTK	0	0	0	1	0	0	0	0	0	1	0	0	0	0	0	1	0	0	0	0	0	1	0	0
AAJKQJVR	0	0	0	1	0	0	0	0	0	1	0	0	0	0	0	1	1	0	0	0	0	1	0	0
AAJMSPSSK	0	0	0	0	0	0	0	0	0	0	0	0	0	0	0	0	1	0	0	0	0	0	0	0
AAJMSPSSKR	0	0	0	1	0	0	0	0	0	1	0	0	0	0	0	1	0	0	0	0	0	1	0	0
AAJMYAK	1	1	1	1	1	0	1	1	0	1	0	0	1	1	1	1	1	0	1	1	1	1	1	0
AAJNAHQEKPVSJFK	0	0	0	1	1	0	0	0	0	1	0	0	0	0	0	1	1	0	0	0	0	0	1	0
AAJNCGQVR	0	0	0	0	1	0	0	0	0	0	1	0	0	0	0	0	1	0	0	0	0	0	1	0
AAJNEYGYEVJGYVYGYR	1	1	0	1	0	1	1	1	0	1	0	1	1	1	0	1	0	1	1	1	0	0	0	1
AAJNJVDNGGNJGK	1	1	0	1	1	1	1	1	0	1	1	1	1	1	0	1	1	1	1	1	0	0	1	1
AAJNSJFGGANVVDJATPEJPQGVER	0	0	0	1	0	0	0	0	0	1	0	0	0	0	0	1	0	0	0	0	0	0	0	0
AAJNYJTK	1	0	0	0	0	0	0	0	0	0	0	0	0	0	0	0	0	0	0	0	0	0	0	0
AAJPAJFNPEDJNAJEQAJR	1	1	1	1	0	1	1	1	1	1	0	1	1	1	1	1	0	1	1	1	1	1	0	1
AAJPEAPJJYVGGJVSR	0	0	1	0	0	0	0	0	1	0	0	1	0	0	1	0	0	1	0	0	1	0	0	1
AAJPEVEHVFVFDTAFHQTJDR	0	0	0	0	0	0	0	1	0	0	0	0	0	0	0	0	0	0	0	0	0	0	0	0
AAJPEVEHVFVFDTAFHQTJDRER	1	1	0	0	0	0	1	1	0	0	0	0	1	1	0	0	0	0	1	1	0	0	0	0
AAJPTGDAJTASMPSSTGGAGSMTTSPVAASVQTPVAAPSAPSK	0	0	0	0	1	1	0	0	0	0	0	1	0	0	0	0	1	1	0	0	0	0	1	1
AAJPTJK	0	0	0	0	0	0	0	0	1	1	1	0	0	0	1	1	1	0	0	0	1	1	1	0
AAJPTJKK	1	1	0	1	1	0	1	0	0	1	1	1	1	0	0	1	0	0	1	1	0	1	1	1
AAJPTJNYJJEQAPK	0	1	0	0	0	0	0	0	0	0	0	0	0	0	0	0	0	0	0	0	0	0	0	0
AAJPWDTMJGVSR	1	1	1	1	1	1	1	1	1	1	0	1	1	1	1	0	1	1	1	1	1	0	1	1
AAJPWDTMJGVSRR	0	0	0	1	0	0	0	0	0	1	0	0	0	0	0	1	0	0	0	0	0	1	0	0
AAJQDEJK	1	1	1	1	1	0	1	0	0	0	1	0	1	1	1	0	1	0	1	1	1	0	1	0
AAJQDEJKKR	0	0	0	1	0	0	0	0	0	0	0	0	0	0	0	1	0	0	0	0	0	1	0	0
AAJQEEJDKR	1	1	1	1	1	0	1	1	1	1	1	0	1	1	1	1	1	0	1	1	1	1	1	0
AAJQNTJJK	0	0	0	0	0	1	0	0	0	0	0	0	1	0	0	0	0	0	0	0	0	0	0	1
AAJQQEVDEATAQJATTTDDYTSFJR	1	1	1	1	0	1	1	1	1	1	0	1	1	1	0	1	0	1	1	1	0	1	0	1
AAJQTSSFMSAASFQETTK	1	1	1	1	1	1	1	1	1	1	1	1	1	1	1	1	1	1	1	1	1	1	1	0
AAJQYCR	0	1	0	0	0	0	0	0	0	0	0	0	0	1	0	0	0	0	0	1	0	0	0	0
AAJRAEGFMTR	0	0	0	1	0	0	0	0	0	1	0	0	0	0	0	1	0	0	0	0	0	1	0	0
AAJSAJDGNAAMDEJK	1	1	0	1	0	0	0	0	0	1	0	0	1	1	0	1	0	0	0	0	0	0	0	0
AAJSGJGTNJAGPJQQTATEJATAHPEJRPJJASJSEK	0	0	0	0	0	0	0	0	1	0	0	0	0	0	1	0	0	0	0	0	1	0	0	0
AAJSGVNEVSHR	1	1	0	0	0	0	0	0	0	0	0	0	0	0	0	0	0	0	0	0	0	0	0	0
AAJSMTJPTGTGJHR	1	1	1	0	1	1	0	1	1	0	1	1	1	1	0	0	1	1	0	1	1	0	1	1
AAJSMTJPTGTGJHRR	0	0	0	1	0	0	0	0	0	1	0	0	0	0	0	1	0	0	0	0	0	1	0	0
AAJSNMNQPJGK	0	0	0	1	0	0	0	0	0	1	0	0	1	0	0	1	0	0	0	0	0	1	0	0
AAJSQASDVAAJDNVR	0	1	0	0	0	1	0	1	0	0	0	0	1	1	0	0	1	0	0	1	0	0	0	0
AAJSQMJAEHKEDK	0	0	0	0	0	1	0	0	0	0	0	0	0	0	0	0	0	0	0	0	0	0	0	0
AAJSQMJAEHKEDKQK	0	0	0	1	0	0	0	0	0	0	0	0	0	0	0	1	0	0	0	0	0	0	0	0
AAJSQVEKPNQGTK	0	0	0	0	0	0	0	0	0	0	0	0	0	0	0	0	0	1	0	0	0	0	0	0
AAJSQVEKPNQGTKED	1	1	1	1	1	1	0	0	0	0	0	0	1	1	1	1	1	1	1	1	1	1	1	1
AAJTADEJAEEAEFFSFGTNDJTQMTFGFSR	1	1	0	1	0	1	1	1	0	1	0	1	1	1	0	1	0	1	1	1	0	1	0	1
AAJTADEJAEEAEFFSFGTNDJTQMTFGFSRDDAGK	0	0	0	1	0	0	0	0	0	1	0	0	0	0	0	0	0	0	0	0	0	1	0	0
AAJTADEJAK	1	1	0	1	1	0	1	1	0	1	1	0	1	1	0	1	1	0	1	1	0	1	1	0
AAJTADEJAKEAEFFSFGTNDJTQMTFGFSR	0	0	0	0	0	0	0	0	0	0	0	0	0	1	0	0	0	0	0	0	0	0	0	0
AAJTADR	0	0	0	1	0	0	0	0	0	1	0	0	0	0	0	1	0	0	0	0	0	1	0	0
AAJTAEJR	1	1	1	1	1	0	0	0	1	1	1	0	0	0	1	0	1	0	1	0	1	1	1	1
AAJTDJJDNR	0	0	0	0	1	0	0	0	0	0	0	0	0	0	0	0	1	0	0	0	0	0	0	0
AAJTEAESDJNAK	1	1	1	1	0	0	0	0	1	1	0	0	0	1	1	1	0	0	0	1	1	1	0	0
AAJTJPAK	1	1	1	1	1	0	1	1	1	1	1	0	1	1	1	1	1	1	1	1	1	1	1	0
AAJTJPAKK	1	1	1	1	1	1	1	1	0	1	1	1	1	1	1	1	1	1	1	1	1	1	1	1
AAJTJPAKKVAK	0	0	0	1	0	0	0	0	0	0	0	0	0	0	0	1	0	0	0	0	0	1	0	0
AAJTYEJK	1	0	0	0	0	0	0	0	0	0	0	0	0	0	0	0	0	0	0	0	0	0	0	0
AAJVDYDK	0	0	0	0	1	0	0	0	0	0	0	0	0	0	0	0	0	0	0	0	0	0	0	0
AAJVEVNSETDFVAK	0	0	0	0	0	1	0	0	0	0	0	1	0	0	0	0	0	1	0	0	0	0	0	1
AAJVGJTK	0	0	0	0	1	0	0	0	0	0	0	0	0	0	0	0	0	0	0	0	0	0	1	0
AAJVGVADDVJYAJVPAR	0	0	0	1	0	0	0	0	0	1	0	1	0	0	0	0	0	1	0	0	0	0	0	1
AAJVGYGNJGHYVJEAJQAAPDFEJAGVVR	1	1	1	1	0	0	1	1	1	1	0	0	0	1	1	1	0	0	0	1	1	1	0	0
AAJVGYGNJGHYVJEAJQAAPDFEJAGVVRR	0	0	0	0	0	0	0	0	1	1	0	0	0	0	1	0	0	0	0	0	1	0	0	0
AAJVHGJK	1	1	0	1	1	0	1	0	0	1	1	0	1	1	0	1	1	0	1	1	0	1	1	0
AAJYAASVAK	0	1	0	0	0	0	0	0	0	0	0	0	0	0	0	0	0	0	0	1	0	0	0	0
AAJYNGJQVK	1	1	1	1	1	0	0	0	1	1	1	0	1	1	1	1	1	0	1	1	1	1	1	0
AAKDTPKDJJK	0	0	0	1	0	0	0	0	0	0	0	0	0	0	0	0	0	0	0	0	0	0	0	0
AAKDVKFGNDAR	0	0	0	1	0	0	0	0	0	0	0	0	0	0	0	1	0	0	0	0	0	0	0	0
AAKEJGYPVJVR	0	0	0	1	0	0	0	0	0	1	0	0	0	0	0	1	0	0	0	0	0	1	0	0
AAKFPSMEEAMPEJYKEJDAJQTK	0	1	0	1	0	0	0	0	0	0	0	0	0	1	0	0	0	0	0	0	0	0	0	0
AAKGDSFGJYGTAWK	0	0	0	1	0	0	0	0	0	1	0	0	0	0	0	1	0	0	0	0	0	1	0	0
AAKPEJSVPJYER	1	1	0	0	0	1	1	1	0	0	0	0	0	0	0	0	0	1	1	1	0	0	0	0
AAKPJPSR	0	0	0	1	0	0	0	0	0	0	0	0	0	0	0	0	0	0	0	0	0	0	0	0
AAKPJPSRK	0	0	0	1	0	0	0	0	0	0	0	0	0	0	0	0	0	0	0	0	0	0	0	0
AAKPSJPK	0	0	0	1	0	1	0	0	0	0	0	0	0	0	0	1	0	0	0	0	0	0	0	0
AAKTPNDAJAGJJER	0	0	0	1	0	0	0	0	0	1	0	0	0	0	0	1	0	0	0	0	0	1	0	0
AAKVEDGRJADVAPTJJK	0	0	0	1	0	0	0	0	0	0	0	0	0	0	0	1	0	0	0	0	0	1	0	0
AAMAGFADVPGTR	1	1	1	1	1	1	1	1	1	1	1	1	0	1	1	1	1	0	1	1	0	1	1	1
AAMAJAEJCYETJJDEGJDAK	0	0	0	0	0	1	0	0	0	0	0	0	0	0	0	0	0	0	0	0	0	0	0	0
AAMAVDTHVFR	1	1	0	0	0	0	1	1	0	0	0	0	1	1	0	0	0	0	1	1	0	0	0	0
AAMDKDJGK	0	0	0	1	0	0	0	0	0	1	0	0	0	0	0	1	0	0	0	0	0	1	1	0
AAMDKDJGKNSJPJJJATDQEGGJVYR	0	1	0	1	0	0	0	0	0	0	0	0	0	1	0	1	0	0	0	1	0	1	0	0
AAMEGMJAPEJK	0	0	0	0	1	0	0	0	0	0	1	0	0	0	0	0	1	0	0	0	0	0	1	0
AAMESGVAR	0	0	0	1	0	0	0	0	0	1	0	0	0	0	0	1	0	0	0	0	0	1	0	0
AAMJAAAADVPVTMVSR	0	0	0	0	0	0	0	0	0	0	0	0	0	0	0	0	0	0	0	0	0	0	1	0
AAMJESGTWQJATJDTDNKDDVTWEYK	0	1	0	0	0	1	0	1	0	0	0	0	0	1	0	0	0	0	0	1	0	0	0	0
AAMKQEJVEVAJDVATK	0	0	0	1	0	0	0	0	0	1	0	0	0	0	0	1	0	0	0	0	0	1	0	0
AAMNAPTAR	0	0	0	1	0	0	0	0	0	0	0	0	0	0	0	1	0	0	0	0	0	1	0	0
AAMNJMGMEVGPJR	0	0	1	1	0	0	0	0	0	1	0	1	0	0	0	1	0	1	0	0	0	1	0	1
AAMSGMJSPEJK	0	0	0	0	1	0	0	0	0	0	1	0	0	0	0	0	0	0	0	0	0	0	1	0
AAMTCJGSWYTGTJK	1	0	0	1	0	1	0	0	0	1	0	1	1	0	0	1	0	1	0	0	0	1	0	0
AAMTCJGSWYTGTJKQDSEEFYNK	1	1	0	1	0	0	1	1	0	1	0	0	1	1	0	1	0	0	1	1	0	1	0	0
AAMTTJAQWJEEGTJSASDFJTHR	0	0	0	0	0	0	0	0	0	0	0	0	0	0	0	0	0	0	0	0	0	0	0	1
AAMTVSJSDMTVPPQKPEMJQK	0	0	0	1	0	0	0	0	0	1	0	0	0	0	0	1	0	0	0	0	0	1	0	0
AAMVKNPTMSK	0	0	0	0	1	0	0	0	0	0	0	0	0	0	0	0	0	0	0	0	0	0	0	0
AAMVQKFFSNJEDVPMJPADVEJPTK	0	0	0	0	0	0	0	0	1	0	0	0	0	0	0	0	0	0	0	0	1	0	0	0
AAMVSNJJVVJCADEAAQPVVNTGTJNH	0	0	0	0	0	1	0	0	0	0	0	0	0	0	0	0	0	1	0	0	0	0	0	0
AANADJMNSJTK	0	0	0	0	1	0	0	0	0	0	0	0	0	0	0	0	1	0	0	0	0	0	1	0
AANAEEJSK	0	0	0	1	0	0	0	0	0	1	0	0	0	0	0	0	0	0	0	0	0	1	0	0
AANAEJPJJFJTAK	1	1	1	1	1	1	1	1	1	1	0	1	1	1	1	1	1	1	1	1	1	1	1	1
AANAGGVATSAJEMSQNSER	1	1	1	1	1	1	1	1	1	1	1	1	1	1	1	1	1	1	1	1	1	1	1	1
AANAGGVAVSAJEMAQNSMR	0	0	0	0	1	0	0	0	0	1	1	0	0	0	0	0	0	0	0	0	0	0	1	0
AANAGGVAVSAJEMSQNSMR	0	0	0	0	0	0	0	0	0	1	1	0	0	0	0	0	0	0	0	0	0	0	1	0
AANAGGVSVSGJEMTQN	0	0	0	0	1	1	0	0	0	0	0	0	0	0	0	0	0	0	0	0	0	0	0	0
AANAGGVSVSGJEMTQNSJK	1	1	1	1	1	1	1	1	1	1	1	1	1	1	1	1	1	1	1	1	1	1	1	1
AANAKFDETJEAHJR	0	0	0	1	0	0	0	0	0	1	0	0	0	0	0	0	0	0	0	0	0	1	0	0
AANANJPAAQYNJSJJYR	0	0	1	1	0	0	0	0	1	1	0	0	0	0	1	1	0	0	0	0	0	1	0	0
AANATSJDQYK	1	1	1	1	1	1	1	1	1	1	1	1	1	1	1	1	1	1	1	1	1	1	1	1
AANAVJJPJPAATR	1	1	0	0	0	0	1	1	0	0	0	0	0	1	0	0	1	0	1	1	0	0	0	0
AANDDJJNSFWJJDSEKGEAR	1	1	0	1	0	0	1	1	0	1	0	0	1	1	0	1	0	0	1	1	0	1	0	0
AANEAJRNDGJATK	0	0	0	1	0	0	0	0	0	1	0	0	0	1	0	1	0	0	0	0	0	1	0	0
AANEGQYNFJSEVK	1	1	1	0	0	0	1	1	1	0	0	0	1	1	1	0	0	1	1	1	1	0	0	0
AANFNAVR	0	0	0	1	0	0	0	0	0	1	0	0	0	0	0	1	0	0	1	0	0	1	0	0
AANFVJDHJSTNEGVJSDAEGGDGGJFHGJFFR	0	0	0	0	0	1	0	0	0	0	0	0	0	0	0	0	0	0	0	0	0	0	0	0
AANGAJJVK	0	0	1	1	0	0	0	0	1	1	0	0	0	0	1	1	0	0	0	0	1	1	0	0
AANGVJJJTTK	1	1	1	1	1	0	1	1	1	1	1	0	1	1	1	1	1	0	1	1	1	1	1	0
AANGVJJJTTKK	0	1	1	1	0	0	0	1	1	1	0	0	0	1	1	1	0	0	0	1	1	1	0	0
AANGVVJJTTK	1	1	0	1	0	0	1	1	0	1	0	0	1	1	0	1	0	0	1	1	0	1	0	0
AANGVVJJTTVTPK	0	0	0	0	0	0	0	0	0	0	0	0	0	0	0	1	0	0	0	0	0	0	0	0
AANGVVMJTTK	1	1	1	1	0	0	1	1	1	1	0	1	1	0	1	1	0	1	1	1	1	1	0	1
AANJDAJHDTV	0	0	0	0	0	1	0	0	0	0	0	0	0	0	0	0	0	0	0	0	0	0	0	0
AANJDAJHDTVHE	1	1	0	0	0	0	0	0	0	0	0	0	0	0	0	0	0	0	0	0	0	0	0	0
AANJDAJHDTVHEM	0	0	0	0	1	0	0	0	0	0	0	0	0	0	0	0	0	0	0	0	0	0	0	0
AANJDAJHDTVHEMAR	1	1	1	1	1	1	1	1	1	1	1	1	1	1	1	1	1	1	1	1	1	1	1	1
AANJDAJHDTVHEMARDEAR	1	1	1	1	1	0	1	1	1	1	1	0	1	1	1	1	1	0	1	1	1	1	1	0
AANJJEEJK	0	1	0	0	0	0	0	0	0	0	0	0	0	1	0	0	0	0	0	1	0	0	0	0
AANJJEEJKJTR	0	0	0	1	0	0	0	0	0	1	0	0	0	0	0	0	0	0	0	0	0	0	0	0
AANJJGJQJEFAK	1	0	0	1	0	0	1	0	0	1	0	0	1	0	0	1	0	0	1	0	0	1	0	0
AANJJVKDEK	1	1	0	1	1	1	1	1	0	1	1	0	1	1	0	1	1	0	1	1	0	1	1	0
AANJKJEQSGVK	1	0	0	1	0	0	1	0	0	1	0	0	1	1	1	1	0	0	1	0	0	1	0	0
AANJMMEAGAK	1	1	1	1	1	0	1	1	1	1	1	0	1	1	1	1	1	0	1	1	1	1	1	0
AANJSPJEAJR	0	1	0	0	0	0	0	0	0	0	0	0	0	0	0	0	0	0	0	0	0	0	0	0
AANJVEDGVEAK	1	1	0	1	1	1	0	1	0	1	1	0	0	1	0	1	1	0	0	1	0	1	1	1
AANKFPAJJYGGK	1	1	1	1	1	1	1	1	1	1	1	1	1	1	1	1	1	1	1	1	1	1	1	1
AANNDDKCVGVJTWMHTFSPAK	0	1	0	0	0	0	0	1	0	0	0	0	0	0	0	0	0	0	0	1	0	0	0	0
AANPTPEKPFVJGCPTGSSPJGMYK	1	1	1	1	1	1	1	1	1	1	0	1	1	1	1	1	1	1	1	1	1	1	1	1
AANQJAJGGVJAGVCEAJTYAR	0	0	0	1	0	1	0	0	0	1	0	0	0	0	0	1	0	0	0	0	0	1	0	1
AANQJJTDEVADJJJJGK	0	0	0	0	0	1	0	0	0	0	0	0	0	0	0	0	0	1	0	0	0	0	0	0
AANQJJTDEVADJJJJGKPAEJNEJAVK	0	1	1	1	0	1	0	1	1	1	0	1	1	0	1	1	0	1	0	1	1	1	0	1
AANSFYVYQQVYDENGKPJENMFVDR	0	0	0	0	0	1	0	0	0	0	0	0	0	0	0	0	0	0	0	0	0	0	0	0
AANSNJJGVVJNK	1	1	0	0	1	0	1	1	0	0	0	0	1	1	0	0	1	0	1	1	0	0	1	0
AANSNTVTSTAJGSVHYJSPEQAK	0	0	0	0	0	0	1	0	0	0	0	0	0	0	0	0	0	0	0	0	0	0	0	0
AANSTEVKR	1	1	0	0	0	0	0	0	0	0	0	0	0	0	0	0	0	0	0	0	0	0	0	0
AANTDJAGAJQGK	0	0	0	0	1	0	0	0	0	0	0	0	0	0	0	0	0	0	0	0	0	0	1	0
AANTDVTTGTVNHEGYK	1	1	0	0	1	1	1	1	0	0	1	1	1	1	0	0	1	1	1	1	0	0	1	1
AANTDVTTGTVNHEGYKDVAK	1	1	1	1	1	1	1	1	1	1	1	1	1	1	1	1	1	1	1	1	1	1	1	1
AANTPFDFDJGJAK	1	1	0	0	1	0	1	1	0	0	0	0	1	1	0	0	1	0	1	1	0	0	1	0
AANTPTQGAHVR	0	0	0	1	0	0	0	0	0	1	0	0	0	0	0	0	0	0	0	0	0	1	0	0
AANTVJTJGR	1	1	1	1	0	0	0	0	0	0	0	0	1	1	0	1	1	0	0	0	0	0	0	0
AANVJMSYEDRPHNYDAWDJNNYYTEK	1	1	0	1	0	1	0	0	0	0	0	0	0	0	0	0	0	0	0	0	0	0	0	0
AANVJREEEVSAMEKMVEAAKETJVSK	0	0	1	0	0	0	0	0	0	0	0	0	0	0	0	0	0	0	0	0	0	0	0	0
AANWJJR	1	1	1	1	1	1	1	1	1	1	1	1	1	1	1	1	1	1	1	1	1	1	1	1
AANYAVVQEJAAEFK	0	0	0	1	0	0	0	0	0	1	0	0	0	0	0	1	0	0	0	0	0	1	0	0
AAPAAAPAAEEGGJHKEJK	1	1	0	0	0	0	0	0	0	0	0	0	0	0	0	0	0	0	0	0	0	0	0	0
AAPAAKPAASAAGAVAVTASVPGK	1	1	1	1	1	1	1	1	1	1	1	1	1	1	1	1	1	1	1	1	1	1	1	1
AAPAAKPAASAAGAVAVTASVPGKVFK	0	0	0	1	0	0	0	0	0	0	0	0	0	0	0	1	0	0	0	0	0	1	0	0
AAPAASFPVMQQAYAAPMMQQPAQSNAAAPATVPSMEAPAAAEJSGHJVR	0	1	0	0	0	0	0	1	0	0	0	0	0	0	0	0	0	0	0	0	0	0	0	0
AAPAPAAAAPK	0	0	1	1	0	1	0	0	1	1	0	1	0	0	1	1	1	1	0	0	1	1	0	1
AAPAPAAAAPKAAPTPAK	0	0	0	0	0	0	0	0	0	0	0	0	1	0	0	0	0	0	0	0	0	0	0	0
AAPATPAAPAQPGJJSR	0	0	1	1	0	1	0	0	1	1	0	0	0	0	0	1	1	0	0	0	0	1	0	0
AAPCJJFJDEJDAVGR	0	0	0	0	0	0	0	0	0	0	0	0	0	0	0	0	0	1	0	0	0	0	0	0
AAPEJTDEWVK	0	1	0	0	0	0	0	1	0	0	0	0	0	0	0	0	0	0	0	0	0	0	0	0
AAPEJTR	0	0	0	1	0	0	0	0	0	0	0	0	0	0	0	0	0	0	0	0	0	1	0	0
AAPEMPTVJVEPVJKDDVEJFGEYVGR	0	0	0	0	0	1	0	0	0	0	0	1	0	0	0	0	0	0	0	0	0	0	0	1
AAPENAVANAYDMVJNGYEVGGGSVR	0	1	1	0	0	1	0	1	1	0	0	0	0	1	1	0	0	0	0	1	1	0	0	0
AAPEVKTEEK	0	0	0	1	0	0	0	0	0	1	0	0	0	0	0	0	0	0	0	0	0	1	0	0
AAPEVNMNJGJJSJJK	0	0	0	0	0	1	0	0	0	0	0	0	0	0	0	0	0	0	0	0	0	0	0	0
AAPGYYJAK	0	1	0	0	0	0	0	0	0	0	0	0	0	1	0	0	0	0	0	0	0	0	0	0
AAPHGTGJYK	0	1	0	1	1	0	0	1	0	1	1	0	0	1	0	0	1	0	0	1	0	1	1	0
AAPJANSDADK	0	0	0	0	1	0	0	0	0	0	1	0	0	0	0	0	1	0	0	0	0	0	1	0
AAPJANSDADKYAAEK	1	0	1	0	1	1	1	0	1	0	1	1	1	1	1	0	1	1	1	0	1	0	1	1
AAPJANSDADKYAAEKEK	1	1	1	1	1	1	0	0	0	0	0	0	1	1	1	1	1	1	1	1	1	1	1	1
AAPJANSDADKYAAEKEKADGR	0	0	1	1	0	0	0	0	0	0	0	0	0	0	0	0	0	0	0	0	0	0	0	0
AAPJAPVYNK	0	0	1	1	1	1	0	0	0	1	1	0	0	0	0	1	1	0	0	0	1	1	1	1
AAPJAPVYNKEYGJYSVJPEFQK	0	1	0	1	0	0	0	1	0	1	0	0	0	0	0	1	0	0	0	0	0	1	0	0
AAPJRESGDJAGTGACK	1	1	0	0	0	0	0	0	0	0	0	0	0	0	0	0	0	0	0	0	0	0	0	0
AAPNAJYJJVSNPVDJMTYVFTK	0	0	1	1	0	0	0	0	1	1	0	0	0	0	1	1	0	0	0	0	1	1	0	0
AAPNAJYJJVSNPVDJMTYVFTKJSGJPENQJJGSGTJJDTAR	0	0	1	0	0	0	0	0	1	0	0	0	0	0	1	0	0	0	0	0	0	0	0	0
AAPNGTGHJK	0	0	0	1	0	0	0	0	0	0	0	0	0	0	0	1	0	0	0	0	0	1	0	0
AAPPVHTFDPQVEEVJNSJESK	0	1	0	0	0	0	0	1	0	0	0	0	0	0	0	0	0	0	0	0	0	0	0	0
AAPQNFDJJJK	1	1	1	1	1	1	1	1	1	1	0	1	1	1	1	1	1	1	1	1	1	1	1	1
AAPQNFDJJJKQGK	0	0	0	1	0	0	0	0	0	1	0	0	0	0	0	1	0	0	0	0	0	1	0	0
AAPSYEEJSNSQEJJETGJK	1	1	1	1	1	1	1	1	1	1	0	1	1	1	0	1	1	0	1	1	1	0	1	1
AAPSYEEJSNSQEJJETGJKVJDJMCPFAK	0	0	0	1	0	0	0	0	1	1	0	0	0	0	1	1	0	0	0	0	0	1	0	0
AAPTFVAVGAJHJPGNK	0	0	0	0	1	0	0	0	0	0	0	0	0	0	0	0	1	0	0	0	0	0	1	0
AAPTGKAYVVQJGAJK	0	0	0	1	0	0	0	0	0	0	0	0	0	0	0	0	0	0	0	0	0	0	0	0
AAPTPAKPMGPNDYMVJGJAR	0	0	1	1	1	0	0	0	1	1	0	1	0	0	1	1	0	1	0	0	1	1	0	1
AAPVJJEPJMR	1	1	1	1	1	1	1	1	1	1	1	1	1	1	1	1	1	1	1	1	0	1	1	1
AAPVJJEPJMRVEVTTPEDYMGDVJGDJNSR	0	0	0	1	0	0	0	0	0	1	0	0	0	0	0	1	0	0	0	0	0	1	0	0
AAPVJRPNKK	0	0	0	1	0	0	0	0	0	0	0	0	0	0	0	1	0	0	0	0	0	1	0	0
AAQAAESJDVAJCMMMK	0	1	0	1	0	0	0	1	0	1	0	0	0	1	0	1	0	0	0	1	0	1	0	0
AAQAFAAR	0	0	0	0	1	0	0	0	0	0	1	0	0	0	0	0	1	0	0	0	0	0	1	0
AAQAVATMR	0	0	0	1	0	0	0	0	0	1	0	0	0	0	0	1	0	0	0	0	0	1	0	0
AAQAVJWDPJTK	1	1	0	1	1	1	1	1	0	1	0	1	1	1	0	1	1	1	1	1	0	1	1	0
AAQDJSJSFR	1	1	1	0	0	1	1	1	1	0	0	1	1	1	0	0	0	1	1	1	0	0	0	1
AAQEDJJKAYEAYDFHEVVQR	0	0	0	1	0	0	0	0	0	1	0	0	0	0	0	1	0	0	0	0	0	1	0	0
AAQEEEFSJEJR	1	0	0	0	0	1	1	0	0	0	0	1	1	0	0	0	0	1	0	0	0	0	0	1
AAQEEVTMJQSK	0	1	0	0	0	0	0	0	0	0	0	0	0	0	0	0	0	0	0	1	0	0	0	0
AAQEGJVFSFK	1	0	0	0	0	0	0	0	0	0	0	0	0	0	0	0	0	0	1	0	0	0	0	0
AAQEJFJSQPTJSK	0	1	0	0	0	0	0	0	0	0	0	0	0	0	0	0	0	0	0	1	0	0	0	0
AAQEMJEK	0	0	1	1	1	0	0	0	0	1	1	0	0	0	0	1	1	0	0	0	1	1	1	0
AAQETGKVVTVEEHSVVGGJGGAVAEVJSEK	1	1	0	0	0	0	1	1	0	0	0	0	1	1	0	0	0	0	1	1	0	0	0	0
AAQETGKVVTVEEHSVVGGJGGAVAEVJSEKAPTK	1	1	0	1	0	0	0	0	0	0	0	0	0	1	0	1	0	0	0	1	0	1	0	0
AAQGEAVPDAATAASH	0	1	1	0	0	1	0	1	1	0	0	0	0	1	1	0	0	1	0	1	0	0	0	1
AAQGNNFGTVJJPEGJVEFJPAMK	1	1	1	1	0	1	1	1	1	1	0	1	1	1	1	1	0	1	1	1	1	1	0	1
AAQGNNFGTVJJPEGJVEFJPAMKR	1	1	1	1	0	0	1	1	1	1	0	0	1	1	1	1	0	0	1	1	1	1	0	0
AAQJEYAQVJAK	1	1	0	1	1	0	1	1	0	1	1	0	1	1	0	1	1	0	1	1	0	1	1	0
AAQJJMDEFK	0	0	0	0	1	0	0	0	0	0	1	0	0	0	0	0	0	0	0	0	0	1	1	0
AAQJJNDMHVPFEMNAJSAHR	1	1	1	1	0	1	1	1	1	1	0	0	1	1	1	1	0	0	1	1	1	1	0	0
AAQJJNDMHVPFEMNAJSAHRTPEAVEEFAK	0	0	0	0	0	0	0	0	0	1	0	0	0	0	1	1	0	0	0	0	0	0	0	0
AAQJJNJDRK	1	1	0	0	0	0	1	1	0	0	0	0	1	1	0	0	0	0	1	1	0	0	0	0
AAQJTKDDJK	0	1	0	0	0	0	0	1	0	0	0	0	0	0	0	0	0	0	0	1	0	0	0	0
AAQKJPJTTK	1	0	0	0	0	0	0	0	0	0	0	0	0	0	0	0	0	0	0	0	0	0	0	0
AAQNNFPSJCEGEK	0	0	0	0	1	0	0	0	0	0	1	0	0	0	0	0	0	0	0	0	0	0	1	0
AAQPJYMGESFDTJAGYK	0	0	0	0	0	1	0	0	0	0	0	1	0	0	0	0	0	0	0	0	0	0	0	1
AAQPNKQHJSJTNYJQAPEYDEJVER	0	0	0	1	0	0	0	0	0	1	0	0	0	0	0	1	0	0	0	0	0	1	0	0
AAQSJYENGYJTYMRTDSVTJSQEGJTAARNAVSYHFGDK	0	0	0	0	0	1	0	0	0	0	0	0	0	0	0	0	0	0	0	0	0	0	0	0
AAQTGEJGDGR	0	0	0	0	1	0	0	0	0	0	1	0	0	0	0	0	1	0	0	0	0	0	1	0
AAQTGEJGDGRJFVJPJEDAJR	0	0	1	1	0	0	0	0	1	1	0	0	0	0	1	1	0	0	0	0	1	1	0	0
AAQVPVJEPSDSQEAK	1	1	0	0	1	1	1	1	0	0	1	1	1	1	0	0	1	1	1	1	0	0	1	1
AAQVPVJEPSDSQEAKDFVK	1	1	1	1	1	0	1	1	1	1	0	0	1	1	1	1	1	0	1	1	1	1	1	0
AAQVPVVVAVNK	0	0	0	1	1	0	0	0	0	1	1	0	0	0	0	1	1	0	0	0	0	1	1	0
AAQVPVVVAVNKJDKPEADPDR	0	0	0	1	0	0	0	0	0	0	0	0	0	0	0	1	0	0	0	0	0	1	0	0
AAQYVASHPGEVCPAK	1	1	1	1	1	1	1	1	1	1	1	1	1	1	1	1	1	1	1	1	1	1	1	1
AAQYVASHPGEVCPAKWK	0	0	0	1	0	0	0	0	0	1	0	0	0	0	0	1	0	0	0	0	0	1	0	0
AAQYVASHPGEVCPAKWKEGEATJAPSJDJVGKJ	0	0	1	0	0	0	0	0	0	0	0	0	0	0	0	0	0	0	0	0	0	0	0	0
AAREGRNPQTGETMTJAASK	0	0	0	0	0	0	0	0	0	0	0	0	0	0	0	1	0	0	0	0	0	0	0	0
AARGYHJAQGNPAR	0	0	0	0	1	0	0	0	0	0	0	0	0	0	0	0	0	0	0	0	0	0	0	0
AARJPHAMTJHGDTR	0	0	0	0	0	0	0	0	0	1	0	0	0	0	0	0	0	0	0	0	0	0	0	0
AARKDGJYKADNVTSJR	0	0	0	1	0	0	0	0	0	0	0	0	0	0	0	0	0	0	0	0	0	0	0	0
AARPDJQJSSDFJVGFPGETTEDFEK	0	1	0	0	0	0	0	0	0	0	0	0	0	0	0	0	0	0	0	0	0	0	0	0
AARPSTFJQR	0	1	0	1	0	0	0	1	0	1	0	0	0	0	0	1	0	0	0	1	0	0	0	0
AASAAGJSJHVPFAPGR	0	0	0	1	0	0	0	0	0	1	0	0	0	1	0	1	0	0	0	0	0	1	0	0
AASATVJGAJAMQVENMJVASADJSNSDK	0	0	0	0	0	1	0	0	0	0	0	1	0	0	0	0	0	1	0	0	0	0	0	1
AASATVJGAJAMQVENMJVASADJSNSDKTDGFJK	1	1	1	0	0	1	1	1	1	0	0	0	1	1	0	0	0	0	1	1	0	0	0	0
AASATVJGAJAMQVENMJVASADJSNSDKTDGFJKK	1	1	1	1	0	0	0	0	0	0	0	0	1	1	1	1	0	0	1	1	1	1	0	0
AASDDVJKEYPTVSJEYR	0	1	0	0	0	0	0	1	0	0	0	0	0	1	0	0	0	0	0	1	0	0	0	0
AASDJHEJDAVPYDGVJAJNGAECVJR	0	1	0	0	0	0	0	1	0	0	0	0	0	1	0	0	0	0	0	1	0	0	0	0
AASEAVKDAAJSCDQFFVNHR	0	0	1	1	1	0	0	0	1	1	0	0	0	0	1	1	1	0	0	0	1	1	1	0
AASEFEAJR	1	1	0	0	1	1	1	0	0	0	1	0	1	1	0	0	0	0	1	1	0	0	0	0
AASEFEAJRJETEASGK	1	1	0	1	0	1	1	1	0	1	0	0	1	0	0	1	0	1	1	0	0	0	0	0
AASEFEAJRJETEASGKRPK	0	0	0	1	0	0	0	0	0	0	0	0	0	0	0	0	0	0	0	0	0	1	0	0
AASESYSPVJEMGEPR	0	0	0	1	0	0	0	0	0	1	0	0	1	0	0	1	0	0	0	0	0	1	0	0
AASFJNNR	0	0	0	0	0	0	0	0	0	0	0	0	0	0	0	0	0	0	0	0	0	0	0	1
AASFJYCGJR	1	1	0	0	0	0	1	0	0	0	0	0	1	0	0	0	0	0	1	0	0	0	0	0
AASGASGAEJANJVNEAAJR	1	1	0	1	0	0	1	1	0	1	0	0	1	1	0	0	0	0	1	1	0	1	0	0
AASGNJJPSSTGAAK	1	1	1	1	1	1	1	1	1	1	1	1	1	1	1	1	1	1	1	1	1	1	1	1
AASGNJJPSSTGAAKA	0	1	0	1	0	0	0	0	0	0	0	0	0	0	0	0	0	0	0	0	0	0	0	0
AASGNJJPSSTGAAKAVGK	0	0	1	1	0	0	0	0	1	0	0	0	0	0	1	0	0	0	0	0	1	0	0	0
AASGTAJJDEYGEHQJK	1	1	0	0	0	0	1	1	0	1	0	0	1	1	0	0	0	0	1	1	0	0	0	0
AASGYYFAK	1	1	0	0	0	0	0	0	0	0	0	0	1	1	0	0	0	0	1	1	0	1	0	0
AASHTVSETQK	0	1	0	0	0	0	0	0	0	0	0	0	0	0	0	0	0	0	0	0	0	0	0	0
AASJAFPVVJR	0	0	0	0	0	0	0	0	0	1	0	0	0	0	0	0	0	0	0	0	0	0	0	0
AASJGNAVDJYGQEK	1	1	1	0	1	0	1	1	1	0	1	0	1	1	1	0	1	0	1	1	1	0	1	0
AASJGNAVDJYGQEKNPTTYNJAR	1	1	1	1	0	0	1	1	1	1	0	0	1	1	1	1	0	0	1	1	1	1	0	0
AASJJPVGJTHJEGEFEKDDJVR	1	0	0	0	0	1	1	0	0	0	0	1	0	1	0	0	0	1	1	0	0	0	0	1
AASJJTPEDVER	0	0	0	0	0	1	0	0	0	0	0	0	1	1	0	0	0	1	0	0	0	0	0	1
AASJQAVAHGSDSVQYFQJR	1	0	1	1	0	0	1	0	1	1	0	0	1	0	1	1	0	1	1	0	1	1	0	0
AASJTYSTQQJGGDEJTR	0	0	0	1	0	0	0	0	0	1	0	0	0	0	0	0	0	1	0	0	0	0	0	0
AASKAEAEEJKTK	0	1	0	0	0	0	0	0	0	0	0	0	0	0	0	0	0	0	0	0	0	0	0	0
AASKJEVPR	0	0	0	1	0	0	0	0	0	1	0	0	0	0	0	1	0	0	0	0	0	1	0	0
AASKTPJTAJR	0	0	0	1	0	0	0	0	0	1	0	0	0	0	0	1	0	0	0	0	0	1	0	0
AASPJEKEJVPGQCATJTTSGDJR	0	0	0	1	0	0	0	0	0	1	0	0	0	0	0	1	0	0	0	0	0	1	0	0
AASPTRTPYGTK	0	0	0	1	0	0	0	0	0	1	0	0	0	0	0	1	0	0	0	0	0	1	0	0
AASSHTGAJASSDSAVEAJFR	1	0	0	1	1	1	1	0	0	1	0	1	0	0	0	1	1	1	1	0	0	1	1	1
AASSHTGAJASSDSAVEAJFRK	0	0	0	1	0	0	0	0	0	1	0	0	0	0	0	1	0	0	0	0	0	1	0	0
AASSNTJSTNAMGSVHYSSPEQVR	1	1	1	1	1	1	1	1	1	1	1	1	1	1	1	1	1	0	1	1	1	1	1	1
AASSTEYYJYEVSTK	1	1	0	0	0	0	0	0	0	0	0	0	0	0	0	0	0	0	1	1	0	0	0	0
AASTENEKDJYQR	1	1	0	1	0	1	1	1	0	1	0	0	1	1	0	1	0	1	1	1	0	1	0	0
AASTJJSAADK	1	1	0	0	1	1	1	1	0	0	1	1	1	1	0	0	1	1	1	1	1	0	1	1
AASTJJSAADKADNNSJSPJFJMQAGEJJVK	1	1	1	1	0	1	1	1	1	1	0	1	1	1	1	1	0	1	1	1	1	1	0	1
AASTPJGJDK	0	1	0	0	1	1	0	0	0	0	1	1	0	0	0	0	1	1	0	0	0	0	1	1
AASVNAAPEVNMNJGJJSJJK	1	1	1	1	1	1	1	1	1	1	0	1	1	1	1	1	1	1	1	1	1	1	1	1
AASVNAAPEVNMNJGJJSJJKGDK	1	1	1	1	0	0	1	1	1	1	0	0	1	1	1	1	0	0	1	1	1	1	0	0
AASVNAAPEVNMNJGJJSJJKGDKAAAEAYFGK	0	1	1	1	0	0	0	0	0	0	0	0	0	1	1	1	0	0	0	1	1	1	0	0
AASYAGDEKAWK	0	0	0	1	0	0	0	0	0	1	0	0	0	0	0	1	0	0	0	0	0	1	0	0
AASYAGDEKAWKK	0	0	0	1	0	0	0	0	0	0	0	0	0	0	0	1	0	0	0	0	0	1	0	0
AASYAVVPFQNGJNK	0	1	0	0	0	0	0	1	0	0	0	0	0	1	0	0	0	0	0	1	0	0	0	0
AASYJPGTHR	0	1	1	1	1	0	0	1	1	1	1	0	0	1	1	1	1	0	0	1	1	1	1	0
AASYNANVSAFFEK	0	0	0	1	0	0	0	0	0	1	0	0	0	0	0	1	0	0	0	0	0	1	0	0
AATAGNGNEAAJEAQAAGVEQR	1	1	1	1	1	0	1	1	1	1	1	0	1	1	1	1	1	0	1	1	1	1	1	0
AATAJQJEQVJR	0	0	0	1	0	0	0	0	0	1	0	0	0	0	0	0	0	0	0	0	0	1	0	0
AATAJTJFPVJTK	0	0	0	0	1	0	0	0	0	0	0	0	0	0	0	0	1	0	0	0	0	0	1	0
AATAVCHYFNPEVK	1	0	0	0	0	1	1	0	0	0	0	0	1	0	0	0	0	1	1	0	0	0	0	1
AATDAJPNVPFEJJAQK	1	0	1	0	0	1	1	0	1	0	0	1	1	1	1	0	0	1	1	0	1	0	0	1
AATDAJPNVPFEJJAQKJR	0	0	1	0	0	0	0	0	1	0	0	0	0	0	1	0	0	0	0	0	1	0	0	0
AATDGPMPQTR	0	1	0	0	1	0	0	0	0	0	0	0	0	0	0	0	0	0	0	0	0	0	0	0
AATDJEFSK	1	1	1	1	1	1	1	1	0	1	1	1	1	1	1	1	1	1	1	1	1	1	1	1
AATDJEFSKFFTNADFMSJJK	1	1	1	1	0	0	1	1	1	1	0	0	1	1	1	1	0	0	1	1	1	1	0	0
AATDNGGSJJK	0	0	0	0	0	0	0	0	0	0	0	0	0	0	0	0	1	0	0	0	0	0	0	0
AATDRPFGVNJPJMYPQJEEJMAJVAEEGVK	1	0	0	0	0	0	1	0	0	0	0	0	1	0	0	0	0	1	1	0	0	0	0	0
AATEAVGVJGYGR	1	1	0	0	0	0	1	1	0	0	0	0	1	1	0	0	0	0	1	1	0	0	0	0
AATEGTJPJJPGJSTVSEJMJGMDYGJK	1	0	0	0	0	1	1	0	0	0	0	0	1	0	0	0	0	0	1	0	0	0	0	0
AATEGTJPJJPGJSTVSEJMJGMDYGJKEFK	0	0	1	0	0	0	0	0	1	0	0	0	0	0	0	0	0	0	0	0	1	0	0	0
AATEKGDYDYTK	0	1	0	0	0	0	0	0	0	0	0	0	0	0	0	0	0	0	0	0	0	0	0	0
AATEKGJEAEJJAJPJTDAJSK	0	1	1	1	0	0	0	1	1	1	0	0	0	0	1	1	0	0	0	1	1	1	0	0
AATETEMKEAK	0	1	0	0	0	0	0	0	0	0	0	0	0	0	0	0	0	0	0	0	0	0	0	0
AATEVCQJFDK	1	1	0	0	1	0	1	1	0	0	1	0	1	1	0	0	1	0	1	0	0	0	1	1
AATFNAGJJNR	0	1	0	0	0	0	0	0	0	0	0	0	0	0	0	0	0	0	0	0	0	0	0	0
AATGNTSAEJEJEVVVTGSYQMEJTTPR	1	1	0	0	0	0	1	1	0	0	0	0	1	1	0	0	0	0	1	1	0	1	0	0
AATGVDAJTHAJEGYJTR	1	1	1	1	0	1	1	1	1	1	0	1	1	0	1	1	0	1	1	1	1	1	0	1
AATHDVJAGJTAR	0	1	0	1	0	0	0	1	0	1	0	0	0	1	0	1	0	0	0	1	0	1	0	0
AATJFNDAQR	1	1	1	1	1	0	0	0	1	1	1	0	1	0	1	0	1	0	0	0	1	1	1	0
AATJJAEQJEAFVDJR	1	1	0	0	0	1	1	1	0	0	0	1	1	1	0	0	0	1	1	1	0	0	0	1
AATJQAJADPASTPATFGR	1	1	0	0	0	1	0	0	0	0	0	1	1	1	0	0	0	1	0	0	0	0	0	0
AATJQAJADPASTPATFGRPGHJNPJYAQEK	1	1	1	1	0	1	1	1	1	1	0	1	1	1	1	1	0	1	1	1	1	0	0	1
AATKEEAJR	0	0	0	1	0	0	0	0	0	1	0	0	0	0	0	1	0	0	0	0	0	1	0	0
AATNDVJK	0	0	0	1	1	0	0	0	0	1	1	0	0	0	0	1	1	0	0	0	0	1	1	0
AATNDVJKAAYK	0	0	0	1	0	0	0	0	0	1	0	0	0	0	0	1	0	0	0	0	0	1	0	0
AATPGSVJJQQFENPANPAMHJR	0	1	1	0	0	0	0	1	1	0	0	0	0	0	1	0	0	0	0	0	1	0	0	0
AATPJJGNHWAJGJEGNYVATJAAK	0	0	1	0	0	0	0	0	1	0	0	0	0	0	1	0	0	0	0	0	1	0	0	0
AATRWEMVEQJR	0	0	1	1	0	0	0	0	1	1	0	0	0	0	1	1	0	0	0	0	1	1	0	0
AATRWEMVEQJRQDJR	0	0	0	0	0	1	0	0	0	0	0	0	0	0	0	1	0	0	0	0	0	0	0	0
AATSEPADEHSDEJJJPK	1	1	0	1	1	1	1	1	0	1	1	1	1	1	0	1	1	1	1	1	0	1	1	1
AATSTAEJTYK	1	1	0	0	1	1	1	1	0	0	1	0	1	1	0	0	1	1	1	1	0	0	1	1
AATSTQJJQGJTR	1	0	0	0	0	0	0	0	0	0	0	0	0	0	0	0	0	0	0	0	0	0	0	0
AATSVKDANFVEEVEEE	1	1	1	1	1	0	1	1	0	1	0	0	1	1	0	1	1	0	1	1	0	1	1	0
AATTGTGSAJQR	0	0	0	0	0	0	0	0	0	0	0	0	0	0	0	1	0	0	0	0	0	0	0	0
AATTJJGEMSR	0	0	1	0	1	1	0	0	1	0	1	1	0	0	1	0	1	1	0	0	1	0	0	1
AATTVNGGTVHFK	0	0	0	0	1	1	0	0	0	0	0	0	0	0	0	0	0	0	0	0	0	0	0	0
AATTYSJQQPEEFJSR	1	1	0	1	0	0	1	1	0	1	0	0	1	1	0	0	0	1	1	1	0	1	0	0
AATVAJETVVK	0	1	0	0	0	0	0	0	0	0	0	0	0	0	0	0	0	0	0	0	0	0	0	0
AATVVFDNSK	1	0	0	1	1	0	0	0	0	0	1	0	1	0	0	0	1	1	1	0	0	1	1	0
AATYEQJK	0	1	1	1	1	0	0	0	1	1	1	0	0	0	1	1	1	0	0	1	1	1	1	0
AATYEQJKAAVK	0	0	0	1	0	0	0	0	0	1	0	0	0	0	0	1	0	0	0	0	0	0	0	0
AAVAAVSGJVAK	0	0	0	0	1	0	0	0	0	0	1	0	0	0	0	0	1	0	0	0	0	0	1	0
AAVADCJAATDKR	0	0	0	0	0	1	0	0	0	0	0	0	0	0	0	0	0	0	0	0	0	0	0	0
AAVAEGJVJGGGAAJVEAYKEJKPVJK	0	1	0	0	0	0	0	0	0	0	0	0	0	1	0	0	0	0	0	1	0	0	0	0
AAVAEGJVJGGGAAJVEAYKEJKPVJKNDNVDVQK	0	1	0	0	0	0	0	0	0	0	0	0	0	0	0	0	0	0	0	0	0	0	0	0
AAVAFJGTAJDAGHTNVJAJQSSAAGSATNVGVQJJDR	0	0	0	0	0	1	0	0	0	0	0	1	0	0	0	0	0	1	0	0	0	0	0	1
AAVAGJAMGJVK	0	0	0	1	1	1	0	0	0	1	0	0	0	0	0	1	1	0	0	0	0	1	1	1
AAVAJAMNHFGVSEADJK	0	0	0	1	0	1	0	0	0	1	0	1	0	0	0	0	0	1	0	0	0	1	0	1
AAVAJAMNHFGVSEADJKK	0	0	1	0	0	0	0	0	1	0	0	0	0	0	1	0	0	0	0	0	1	0	0	0
AAVAVSDSPAGPYR	1	1	1	1	1	0	1	1	1	1	1	1	1	1	1	1	1	1	1	1	1	1	1	1
AAVCHDPFSTER	1	1	0	1	1	1	1	1	0	1	0	1	1	1	0	1	0	0	1	1	0	1	1	1
AAVCSTDRDKEFADR	1	1	0	1	0	0	0	0	0	0	0	0	1	1	0	1	0	0	1	1	0	1	0	0
AAVDAGFAEHDR	1	1	1	1	1	1	1	1	1	1	1	1	1	1	1	1	1	1	1	1	1	1	1	1
AAVDAGFAEHDRQJGQTGVTVRPK	0	0	1	1	0	0	0	0	0	0	0	0	0	0	1	1	0	0	0	0	1	1	0	0
AAVDAVKK	0	0	0	1	0	0	0	0	0	1	0	0	0	0	0	0	0	0	0	0	0	1	0	0
AAVDFANJDKAPEER	1	1	0	0	0	0	0	0	0	0	0	0	0	0	0	0	0	0	0	0	0	0	0	0
AAVDJJYTQSNJR	1	1	0	0	0	0	1	1	0	0	0	0	1	1	0	0	0	0	1	1	0	0	0	0
AAVDKAJSNNMTR	0	0	0	1	0	0	0	0	0	1	0	0	0	0	0	1	0	0	0	0	0	1	0	0
AAVDNEJK	0	0	0	1	0	0	0	0	0	0	0	0	0	0	0	0	0	0	0	0	0	1	0	0
AAVDNGKDTVAR	0	0	1	1	1	0	0	0	1	1	1	0	0	0	1	1	1	0	0	0	1	1	1	0
AAVDSGVCVVAK	1	1	0	1	1	0	1	1	0	1	1	0	1	1	0	1	1	0	1	1	0	1	1	0
AAVDSGVCVVAKK	0	0	0	1	0	0	0	0	0	1	0	0	0	0	0	1	0	0	0	0	0	1	0	0
AAVDSWJPDPQR	0	0	0	0	0	1	0	0	0	0	0	0	0	0	0	0	0	0	0	0	0	0	0	0
AAVEAAYQHEGPVYJR	1	1	1	1	1	1	1	1	1	1	1	1	1	1	1	1	1	1	1	1	1	1	1	1
AAVEAGVGSVMSSFNJVDGJPATANK	0	0	0	0	0	0	0	0	0	0	0	0	0	0	0	0	0	1	0	0	0	0	0	1
AAVEDYJYQASJK	0	0	0	0	0	0	1	0	0	0	0	0	1	1	0	0	0	0	1	0	0	0	0	0
AAVEEGJJAGGGSAYJHASK	1	1	1	1	1	1	1	1	1	1	1	1	1	1	1	1	1	1	1	1	1	1	1	1
AAVEEGJJAGGGSAYJHASKEVEK	1	0	1	1	1	0	1	0	1	1	1	0	1	0	1	1	1	0	1	0	1	1	1	0
AAVEEGJJFGGGSAYJHASK	0	0	0	0	0	1	0	0	0	0	0	1	0	0	0	1	0	1	0	0	0	0	0	1
AAVEEGJJFGGGSAYJHASKK	0	0	0	0	0	0	0	0	0	0	0	0	0	0	0	1	0	0	0	0	0	0	0	0
AAVEEGVVAGGGVAJJR	0	0	1	1	1	1	0	0	1	1	0	1	0	0	1	1	1	1	0	0	1	1	1	1
AAVEJAVK	1	1	0	0	0	0	1	1	0	0	0	0	1	0	0	0	0	0	1	1	0	0	0	0
AAVENSYNVJR	1	1	1	1	1	1	1	1	1	1	1	1	1	1	1	1	1	1	1	1	1	1	1	1
AAVESHJTTJYNQMR	0	0	0	0	0	0	0	0	0	0	0	1	0	0	0	0	0	1	0	0	0	0	0	0
AAVETKSPVJJQVSK	0	0	1	1	0	0	0	0	1	1	0	0	0	0	1	1	0	0	0	0	1	1	0	0
AAVGDAJKPFEER	0	0	1	0	0	0	0	0	1	0	0	0	0	0	0	0	0	0	0	0	0	0	0	0
AAVGVTPDRPJJJDR	0	1	0	1	1	0	0	1	0	1	1	0	1	1	0	1	1	0	0	1	0	1	1	0
AAVGYKPNDR	0	0	1	1	1	0	0	0	1	1	1	0	0	0	1	1	0	0	0	0	1	1	1	0
AAVGYKPNDRFHJDJNJATTJTR	0	0	1	1	0	0	0	0	0	0	0	0	0	0	1	1	0	0	0	0	1	1	0	0
AAVJAAGYDJJVEEANKEER	1	1	0	1	0	1	1	1	0	1	0	1	0	1	0	1	0	1	1	1	0	1	0	1
AAVJCFAAESVATDCQR	1	1	0	1	1	1	1	1	0	1	0	1	1	1	0	1	1	1	1	1	0	1	1	1
AAVJDTJKEFEVSTGK	0	0	1	1	0	0	0	0	1	1	0	0	0	0	1	0	0	0	0	0	1	1	0	0
AAVJJADSFK	1	1	0	1	1	1	1	1	0	1	1	1	0	1	0	1	1	0	1	1	0	1	1	1
AAVJPANJJQAQR	1	0	1	0	1	1	1	0	1	0	0	1	1	0	1	0	1	1	1	1	1	0	1	1
AAVJSTDDSR	0	0	1	1	1	0	0	0	1	1	1	0	0	0	0	1	1	0	0	0	1	1	1	0
AAVJSTDDSRVK	0	0	0	0	0	0	0	0	0	0	0	0	0	0	0	1	0	0	0	0	0	0	0	0
AAVJTSSDSGYAGER	1	1	1	0	1	1	1	1	1	0	1	0	0	1	1	0	1	1	1	1	1	0	1	0
AAVJTSSDSGYAGEREDMSAPVJCEJJEK	0	1	0	1	0	1	0	1	0	1	0	1	0	1	0	1	0	1	0	1	0	1	0	0
AAVJVKK	0	0	0	1	0	0	0	0	0	0	0	0	0	0	0	1	0	0	0	0	0	1	0	0
AAVKDJATK	0	0	0	1	0	0	0	0	0	0	0	0	0	0	0	0	0	0	0	0	0	0	0	0
AAVKGDDYQFTJTFYPAEVYJFGNTTGGSWAFNDEWK	1	1	0	0	0	0	1	1	0	0	0	0	1	1	0	0	0	0	1	1	0	0	0	0
AAVKQEDEKPR	0	0	0	1	0	0	0	0	0	0	0	0	0	0	0	1	0	0	0	0	1	1	0	0
AAVKSPNQVJFJTGVFPSGK	0	0	0	1	0	0	0	0	0	1	0	0	0	0	0	1	0	0	0	0	0	1	0	0
AAVNANJDTEVKK	1	1	0	0	0	0	0	0	0	0	0	0	0	0	0	0	0	0	0	0	0	0	0	0
AAVNJVPNSTGAAK	0	1	1	0	0	0	0	0	0	0	0	0	0	0	0	0	0	0	0	0	0	0	0	0
AAVPJGEAJPASPGAATGK	1	1	1	1	1	1	1	1	1	1	1	1	1	1	1	1	1	1	1	1	1	1	1	1
AAVPJGEAJPASPGAATGKVYFTAETAK	0	0	0	1	0	0	0	0	0	1	0	0	0	0	0	1	0	0	0	0	0	1	0	0
AAVRDGEVJK	0	0	0	0	0	0	0	0	0	0	0	0	0	0	0	0	1	0	0	0	0	0	0	0
AAVRDGEVJKEYPTEJJNPK	0	0	0	1	0	0	0	0	0	0	0	0	0	0	0	1	0	0	0	0	0	1	0	0
AAVSMJGGADNSATDJWWAK	0	0	1	1	0	0	0	0	1	1	0	1	0	0	1	0	0	1	0	0	1	1	0	1
AAVSMJGGADNSATDJWWAKKN	0	0	1	1	0	0	0	0	0	0	0	0	0	0	0	1	0	0	0	0	0	1	0	0
AAVTASVTVJKAEDJVNTPVANPMEJJQGR	1	1	0	0	0	0	1	1	0	1	0	0	0	1	0	1	0	0	1	1	0	0	0	0
AAVTMPSSK	0	1	1	1	0	0	0	1	1	1	0	0	0	1	1	1	0	0	0	1	1	1	0	0
AAVTTPJGJPGAEGYK	0	0	1	0	1	1	0	0	1	0	0	1	1	1	1	0	1	1	0	1	1	0	1	1
AAVTTPJGJPGAEGYKDGGPEJAK	1	1	0	0	1	0	1	1	0	0	0	0	1	1	0	0	1	0	1	1	0	0	1	0
AAVVGVDNTTJYCMAPR	1	1	1	1	1	1	1	1	1	1	1	1	1	1	1	1	1	1	1	1	1	1	1	1
AAVVJPDNVJFEAGAGETJR	0	0	1	0	0	1	0	0	1	0	0	0	0	0	1	0	0	1	0	0	1	0	0	0
AAVVNJHR	1	0	0	0	1	0	1	0	0	0	1	0	1	0	0	0	1	0	1	0	0	0	1	0
AAVVTKNJPD	1	0	0	0	0	0	0	0	0	0	0	0	0	0	0	0	0	0	0	0	0	0	0	0
AAVVVPDNVJFEGGK	0	0	0	0	0	0	0	0	0	0	0	0	0	1	0	0	0	0	0	0	0	0	0	0
AAWAEQJGJSR	0	0	0	0	0	1	0	0	0	0	0	0	0	0	0	0	0	0	0	0	0	0	0	0
AAWAEQJGJSREEAPVEK	0	0	0	1	0	0	0	0	0	0	0	0	0	0	0	0	0	0	0	0	0	0	0	0
AAWJQAVNGQFR	1	1	1	0	1	0	1	0	1	0	0	0	1	1	1	0	0	0	1	1	1	0	1	0
AAWJYJJCDEAGKR	0	0	0	1	0	0	0	0	0	1	0	0	0	0	0	1	0	0	0	0	0	0	0	0
AAWKEDGK	1	1	0	0	0	0	0	0	0	0	0	0	0	0	0	0	0	0	0	0	0	0	0	0
AAYAEESFYVGADQJDAJVAJK	1	1	0	1	0	1	1	1	0	1	0	1	1	1	0	1	0	1	1	1	0	1	0	1
AAYAFAAR	0	1	1	1	0	0	0	0	0	0	0	0	0	0	1	1	0	0	0	0	0	1	0	0
AAYAJGGJGSGFCDNEEQJDVJVEK	1	0	0	1	0	0	1	1	0	1	0	0	1	0	0	1	0	1	1	0	0	1	0	0
AAYAKDMVTGFJR	0	0	0	1	0	0	0	0	0	1	0	0	0	0	0	1	0	0	0	0	0	1	0	0
AAYAQVVASJPDJEQSJR	1	1	1	0	0	1	1	1	1	0	0	1	1	1	1	1	0	1	1	1	0	0	0	1
AAYAQVVASJPDJEQSJRETENAJSTFJGEAPHAJK	0	1	0	0	0	0	0	1	0	0	0	0	0	1	0	0	0	0	0	1	0	0	0	0
AAYAQVVASJPDJEQSJRETENAJSTFJGEAPHAJKR	0	1	0	0	0	0	0	0	0	0	0	0	0	1	1	0	0	0	0	1	1	0	0	0
AAYAVVDDGKR	1	1	0	1	1	0	1	1	0	1	1	1	1	1	0	1	1	1	1	1	0	1	1	1
AAYDFAJANGMKPK	0	0	1	1	1	0	0	0	0	1	1	0	0	0	0	1	1	0	0	0	1	1	1	0
AAYEEAEHAAK	1	1	1	1	1	0	1	1	0	1	1	0	1	1	1	1	1	0	1	1	0	1	1	0
AAYEEAEHAAKFAEJJGEVVTDSTKK	0	0	0	1	0	0	0	0	0	0	0	0	0	0	0	1	0	0	0	0	0	1	0	0
AAYEENRVK	0	0	0	1	0	0	0	0	0	0	0	0	0	0	0	1	0	0	0	0	0	1	0	0
AAYEQYQMAVDGAQK	0	0	0	0	0	0	0	0	0	0	0	1	0	0	0	0	0	0	0	0	0	0	0	0
AAYEQYQMAVDGAQKEDKESAASMVNAAR	0	0	0	0	0	0	0	0	0	0	0	0	0	0	0	0	0	1	0	0	0	0	0	0
AAYERGDYEEAK	1	1	0	0	0	0	0	1	0	0	0	0	1	1	0	0	0	0	1	1	0	0	0	0
AAYESESKEVVK	1	1	0	1	0	0	1	1	0	1	0	0	1	1	1	1	0	0	1	1	0	1	0	0
AAYESESKEVVKAFEK	0	0	0	1	0	0	0	0	0	0	0	0	0	0	0	0	0	0	0	0	0	1	0	0
AAYGJJNJK	0	0	1	1	0	0	0	0	0	1	0	0	0	1	0	1	0	0	0	0	1	1	0	0
AAYGVJJVK	0	0	0	1	0	0	0	0	0	1	0	0	0	0	0	1	0	0	0	0	0	1	0	0
AAYJAQHKE	0	1	1	1	1	0	0	1	0	1	1	0	0	0	1	1	1	0	0	1	1	1	1	0
AAYJEASMKDNGJNSJJJSVPCEYYTAAMR	0	0	0	0	0	1	0	0	0	0	0	0	0	0	0	0	0	0	0	0	0	0	0	0
AAYJEEK	0	0	0	1	0	0	0	0	0	0	0	0	0	0	0	1	0	0	0	0	0	1	0	0
AAYJEEKAAJSK	0	0	0	1	0	0	0	0	0	1	0	0	0	0	0	1	0	0	0	0	0	1	0	0
AAYJMGEDPJQTDAEJSAVRK	0	0	0	1	0	0	0	0	0	1	0	0	0	0	0	0	0	0	0	0	0	0	0	0
AAYJNTGVWAK	1	1	1	1	1	0	1	1	1	1	1	0	1	1	1	1	1	0	1	1	1	1	1	0
AAYJTDDCDKDGJYNACK	1	1	0	0	0	0	1	1	0	0	0	0	1	1	0	0	0	0	1	1	0	0	0	0
AAYNASFNAVJGK	0	0	0	0	0	0	0	0	0	0	0	0	0	0	0	1	0	0	0	0	0	0	0	0
AAYNJGCR	1	1	0	0	0	0	0	0	0	0	0	0	1	1	0	0	0	0	1	1	0	0	0	0
AAYPEJEAJDNDAJR	1	1	1	1	1	0	1	1	1	1	0	0	1	1	1	1	1	1	1	1	1	1	1	0
AAYPJESVR	1	1	0	0	0	1	1	1	0	0	0	0	0	0	0	0	0	1	0	1	0	0	0	1
AAYQHEGPVYJR	1	0	0	0	0	0	0	0	0	0	0	0	0	0	0	0	0	0	0	0	0	0	0	0
AAYQPKJPK	0	0	0	1	0	0	0	0	0	1	0	0	0	0	0	1	0	0	0	0	0	1	0	0
AAYSSGKPAJGVGAGNAPAYVDSDVDJVR	0	0	0	0	0	0	0	0	0	1	0	0	0	0	0	0	0	0	0	0	0	0	0	0
AAYSSGKPAJGVGAGNTPVVJDETADJK	1	0	0	0	1	0	1	0	0	0	0	0	1	0	0	0	1	0	1	0	0	0	1	0
AAYSSGKPAJGVGAGNTPVVJDETADJKR	1	1	0	1	1	1	0	0	0	0	0	0	1	1	0	1	1	1	1	1	0	1	1	1
AAYVDGJGTSAR	1	1	0	0	1	0	1	0	0	0	1	0	1	0	0	0	0	0	1	1	0	0	1	0
AAYYDGJENYSSNHJVMJJNPJSADJNCMR	1	1	0	1	0	1	1	1	0	1	0	1	1	1	0	1	0	0	1	1	0	1	0	1
ACAAYGPJYK	1	1	0	0	0	0	1	1	0	0	0	0	1	1	0	1	0	0	1	1	0	0	0	0
ACADNSJJQNPEJVSAFSYAK	1	1	1	0	0	1	1	1	1	0	0	1	1	1	1	0	0	1	1	1	1	0	0	1
ACADNSJJQNPEJVSAFSYAKENGK	0	0	1	1	0	0	0	0	1	1	0	0	0	0	1	1	0	0	0	0	1	1	0	0
ACADPDGEYGNFFYJEDR	1	1	0	0	0	1	1	1	0	0	0	1	1	1	0	0	0	1	1	1	0	0	0	1
ACADPDGEYGNFFYJEDRK	1	1	0	0	0	0	1	1	0	0	0	0	1	1	0	0	0	0	1	1	0	0	0	0
ACADPDGEYGNFFYJEDRKEGEJPCNWR	0	0	0	1	0	0	0	0	0	0	0	0	0	1	0	1	0	0	0	0	0	0	0	0
ACAEAGVFJJSPFVGR	0	0	0	0	0	1	0	0	0	0	0	0	1	1	0	0	0	0	0	0	0	0	0	0
ACAETGAQVCEYSAAPVFMDEHAK	1	1	0	1	1	0	1	1	0	1	1	1	1	1	0	1	1	1	1	1	0	1	1	1
ACAGVAVSDFPNGPFTYJGSFRPNNAMSR	0	0	0	1	0	0	0	0	0	0	0	0	0	0	1	0	0	0	0	0	0	1	0	0
ACAJYNEAVR	0	0	0	1	0	0	0	0	0	1	0	0	0	0	0	0	0	0	0	0	0	1	0	0
ACAQGWJSPR	0	1	0	0	0	0	0	1	0	0	0	0	0	0	0	0	0	0	0	1	0	0	0	0
ACATAWJAAR	1	1	1	1	1	1	1	1	1	1	1	1	1	1	1	1	1	1	1	1	1	1	1	1
ACCVVTR	0	0	0	1	1	0	0	0	0	1	0	0	0	0	0	0	0	0	0	0	0	1	1	0
ACDDEVEEMKNSYNQR	0	0	0	0	0	0	0	0	0	0	0	0	0	0	0	0	0	0	1	0	0	0	0	0
ACDJMMK	0	0	0	1	0	0	0	0	0	1	0	0	0	0	0	1	0	0	0	0	0	1	0	0
ACDKJNVEPEEAJVJEDSEAGJQAASEAK	0	1	0	0	0	0	0	1	0	0	0	0	0	1	0	0	0	0	0	1	0	0	0	0
ACDPYJR	0	1	0	0	0	0	0	0	0	0	0	0	0	0	0	0	0	0	0	0	0	0	0	0
ACDRPMJAGDFR	0	0	0	1	0	0	0	0	0	1	0	0	0	0	0	0	0	0	0	0	0	1	0	0
ACDTJEJVCDJPYHR	0	0	0	0	0	0	0	0	0	0	0	0	1	0	0	0	0	0	0	0	0	0	0	0
ACDTJEJVTSJPYQR	0	0	0	0	0	0	1	0	0	0	0	0	0	0	0	0	0	0	0	0	0	0	0	0
ACDVKGVEVJDK	0	0	0	1	0	0	0	0	0	1	0	0	0	0	0	1	0	0	0	0	0	1	0	0
ACDVTADMHJTAMK	1	0	0	0	1	0	1	0	0	0	1	0	1	0	0	0	1	0	1	0	0	0	1	0
ACEAECPKNJSJSNJAR	0	0	0	1	1	0	0	0	0	1	1	0	0	0	0	1	1	0	0	0	0	1	1	0
ACEAPNJWK	1	1	0	0	0	0	0	0	0	0	0	0	1	1	0	1	0	0	1	1	0	0	0	0
ACEAPNJWKR	0	0	0	1	0	0	0	0	0	1	0	0	0	0	0	1	0	0	0	0	0	1	0	0
ACEATPSTMAAJJAJPDEK	0	0	0	0	0	0	0	0	0	0	0	1	0	0	0	0	1	0	0	0	0	0	0	0
ACEEAAEGQVVSPVNFNSPGQVVJAGHK	1	0	0	1	1	1	1	0	0	1	0	1	1	1	0	1	1	0	1	0	0	1	1	1
ACEEAGJSAEAJDPQQAR	0	0	0	0	0	0	0	0	0	0	0	1	0	0	0	0	0	1	0	0	0	0	0	1
ACEEEFGVSAAAGVVVAAAGDGAAAAEEKDEFDVEJTEVGPNK	1	1	0	0	0	0	1	1	0	0	0	0	1	1	0	0	0	0	1	1	0	0	0	0
ACEFGFNJAK	1	1	0	1	1	0	1	1	0	1	0	0	1	1	0	1	1	0	1	1	0	1	1	0
ACEFHFQPDWYR	1	1	0	1	0	1	1	1	0	1	0	1	1	1	0	1	0	1	1	1	0	1	0	1
ACEGVMTGR	0	0	0	1	1	0	0	0	0	1	1	0	0	0	0	1	1	0	0	0	0	1	1	0
ACEGVMTGRNESR	1	0	0	0	0	0	0	0	0	0	0	0	0	0	0	0	0	0	0	0	0	0	0	0
ACEJAEK	0	0	0	1	0	0	0	0	0	1	0	0	0	0	0	1	0	0	0	0	0	1	0	0
ACEJAEKFAK	0	0	0	1	0	0	0	0	0	1	0	0	0	0	0	1	0	0	0	0	0	1	0	0
ACEJJGGR	1	1	0	1	0	1	0	0	0	1	0	0	0	0	0	0	0	0	1	1	0	1	0	1
ACEJJNR	0	0	0	0	0	1	1	1	0	1	0	1	1	1	0	1	0	1	1	1	0	1	0	1
ACEJMK	0	0	1	1	0	0	0	0	0	0	0	0	0	0	1	1	0	0	0	0	1	1	0	0
ACEJMKNFK	0	0	0	0	0	0	0	0	0	0	0	0	0	0	0	0	0	1	0	0	0	0	0	0
ACEJPEGNDKR	0	1	0	0	0	0	0	0	0	0	0	0	0	1	0	0	0	0	0	1	0	0	0	0
ACEJQYAJNEJJYK	1	1	0	0	0	1	1	1	0	0	0	1	1	1	0	0	0	1	1	1	0	0	0	1
ACEJYJK	0	1	0	0	0	0	0	0	0	0	0	0	0	0	0	0	0	0	0	0	0	0	0	0
ACEREGJAYEK	0	0	1	1	0	0	0	0	0	1	0	0	0	0	1	1	0	0	0	0	0	1	0	0
ACESAGHJFVDR	1	1	0	1	0	0	1	1	0	1	0	1	1	1	0	1	0	0	1	1	0	1	0	0
ACESJFSHEPFR	0	0	0	0	0	1	0	0	0	0	0	0	0	0	0	0	0	0	0	0	0	0	0	0
ACEVCGFK	1	1	0	1	1	0	1	1	0	1	1	0	1	1	0	1	1	0	1	1	0	1	1	1
ACFEDPTTQJATJVKPFTADEPFAVJENVNSPK	1	0	0	1	0	0	1	1	0	1	0	0	0	0	0	0	0	1	1	0	0	0	0	0
ACFGAAFJSJHPTK	0	0	0	0	0	1	0	0	0	0	0	0	0	0	0	0	0	0	0	0	0	0	0	0
ACFJJAGJDEK	1	0	0	0	0	0	1	0	0	0	0	0	1	0	0	0	0	0	1	0	0	0	0	0
ACFVDPNNCER	0	1	0	0	1	0	1	1	0	0	1	0	1	1	0	0	0	0	1	1	0	0	1	0
ACFVDYTGTGAJEK	1	1	0	1	0	0	1	1	0	0	0	0	1	1	0	1	0	0	1	1	0	0	0	0
ACFVJDAJR	0	1	1	1	0	0	0	1	1	0	0	0	1	0	1	0	0	0	0	1	1	1	0	0
ACGGJCASCQR	0	0	0	1	0	0	0	0	0	1	0	0	0	0	0	1	0	0	0	0	0	1	0	0
ACGJEAYDTPFTDVEDMEGJEKDTEFAK	0	1	0	0	0	0	0	1	0	0	0	0	1	1	0	0	0	0	0	1	0	0	0	0
ACGJEJGJPEEMVYR	1	1	1	1	1	0	1	1	1	1	0	0	1	1	1	1	1	0	1	1	1	1	1	0
ACGJEJGJPEEMVYRQPFPGPGJGVR	1	1	0	1	0	0	1	1	1	1	0	0	1	0	1	1	0	0	0	0	1	1	0	0
ACGJEJGJPYEMVYR	1	1	0	1	1	1	1	1	0	1	0	1	1	1	0	1	1	0	1	1	0	1	1	1
ACGJEJGJPYEMVYRQPFPGPGJGVR	0	0	1	1	0	0	0	0	1	1	0	0	0	0	1	1	0	0	0	0	1	1	0	0
ACGJSGYJJGVNPFDQPGVEAYK	0	0	0	0	0	0	0	0	0	0	0	0	0	1	0	0	0	0	0	0	0	0	0	0
ACGJSGYJJGVNPFNQPGVEAYK	0	1	1	0	0	1	0	1	1	0	0	1	0	1	1	0	0	1	0	1	1	0	0	1
ACGJSGYJJGVNPFNQPGVEAYKK	0	0	1	1	0	0	0	0	1	1	0	0	0	0	1	1	0	0	0	0	1	1	0	0
ACGKPVNYHFAPR	0	0	0	0	0	1	0	0	0	0	0	0	0	0	0	0	0	0	0	0	0	0	0	0
ACGSDVPFAENPAAJYAATR	1	1	1	1	1	1	1	1	1	1	0	1	1	1	1	1	1	1	1	1	1	1	1	1
ACGSDVPFAENPAAJYAATRNEJYR	0	0	1	0	0	0	0	0	1	0	0	0	0	0	1	0	0	0	0	0	1	0	0	0
ACGSYNKKEJJK	0	0	0	1	0	0	0	0	0	0	0	0	0	0	0	1	0	0	0	0	0	1	0	0
ACHENGVEVDDR	0	0	0	1	1	0	0	0	0	1	1	0	0	0	0	0	0	0	0	0	0	1	1	0
ACHFNVJER	1	1	0	0	1	0	1	1	0	0	1	0	1	1	0	0	1	0	1	1	0	0	1	0
ACHFNVJERK	0	0	0	1	0	0	0	0	0	1	0	0	0	0	0	1	0	0	0	0	0	1	0	0
ACHNPSYVR	1	1	0	0	0	0	0	0	0	0	0	0	0	0	0	0	0	0	0	0	0	0	0	0
ACJAEVYDQATAEAJR	1	1	1	1	1	1	1	1	0	0	0	0	0	0	0	0	0	0	0	1	0	0	0	0
ACJAEVYDQATAEAJRJQYGGSVNAK	0	0	1	1	0	0	0	0	1	1	0	0	0	0	0	0	0	0	0	0	0	0	0	0
ACJCJNEVGAYYAPDATENYTPATSEJK	0	1	0	0	0	1	0	1	0	0	0	1	1	0	0	0	0	1	0	1	0	0	0	1
ACJDFJCDDJEJAASYJPAR	0	0	0	0	0	0	0	0	0	0	0	0	0	0	0	0	0	1	0	0	0	0	0	0
ACJEAMHK	0	0	0	1	0	0	0	0	0	1	0	0	0	0	0	1	0	0	0	0	0	1	0	0
ACJEFSVR	0	0	0	0	0	0	1	0	0	0	0	0	0	0	0	0	0	0	0	0	0	0	0	0
ACJFATRHVPATJJJMDMJEEAGJQAMVGK	0	0	0	0	0	0	0	0	0	0	0	1	0	0	0	0	0	0	0	0	0	0	0	0
ACJFDJDGTJADTVESJGVVGNR	0	0	0	1	0	1	0	0	0	1	0	1	0	0	0	1	0	0	0	0	0	1	0	1
ACJFJGK	1	1	1	1	1	1	1	1	0	1	1	1	1	1	1	0	0	1	1	0	1	1	1	1
ACJNNYJSFJTK	1	1	1	0	0	1	1	1	1	0	0	1	1	1	1	1	0	1	1	1	1	0	0	1
ACKDDPAJAJGJNVVEGK	0	0	0	1	0	1	0	0	0	1	0	1	0	0	0	0	0	1	0	0	0	1	0	1
ACKEDKSNRVMPK	0	0	0	1	0	0	0	0	0	0	0	0	0	0	0	0	0	0	0	0	0	0	0	0
ACMEJMPGKPNVAVFDTAFHQTMPEK	1	1	0	1	0	0	1	1	0	1	0	0	1	1	0	1	0	1	1	1	0	1	0	0
ACMJTGK	0	0	0	1	0	0	0	0	0	0	0	0	0	0	0	0	0	0	0	0	0	1	0	0
ACNGDDJGTTJSGGK	1	1	0	1	1	0	1	1	0	1	1	0	1	1	0	1	0	0	1	1	0	1	1	0
ACNJKSGSGVPNKTK	0	0	0	1	0	0	0	0	0	0	0	0	0	0	0	0	0	0	0	0	0	0	0	0
ACNKJQGQYTSGPCSVSQK	0	0	0	1	0	0	0	0	0	1	0	0	0	0	0	1	0	0	0	0	0	1	0	0
ACNVSGAAJHQR	1	1	0	1	0	0	1	1	0	1	0	0	1	1	0	1	0	0	1	1	0	1	0	0
ACPEJKDK	0	0	1	0	0	0	0	0	0	0	0	0	0	0	0	0	0	0	0	0	0	0	0	0
ACPJDAVK	1	1	0	0	1	1	0	1	0	0	1	1	0	0	0	0	0	1	0	0	0	0	1	0
ACPMDVJEVVEG	1	1	1	1	1	1	1	1	1	1	0	1	1	1	0	1	1	1	0	0	0	0	1	0
ACPQMJJGAGTVJNPAQVNSAJEAGSEFJVSPGJNPK	1	1	0	0	0	0	1	1	0	0	0	0	0	1	0	0	0	0	1	0	0	0	0	0
ACQNYGPJYK	1	1	1	1	1	1	1	1	0	1	1	1	1	1	1	1	0	1	1	1	1	1	1	1
ACQNYGPJYKR	0	1	0	1	0	0	0	0	0	1	0	0	1	1	0	1	0	0	0	1	0	1	0	0
ACQQSDASNCVGGK	0	0	1	1	1	0	0	0	1	1	1	0	0	0	1	1	1	0	0	0	1	1	1	0
ACQVACSEWNDJR	0	0	0	0	0	0	0	0	0	0	0	0	0	0	0	0	0	1	0	0	0	0	0	0
ACSEJQGJGVJGFAFR	0	1	0	1	0	1	0	1	0	1	0	0	0	1	0	1	0	1	0	1	0	1	0	0
ACSJVEJEQYDEAKK	1	1	0	0	0	0	1	0	0	0	0	0	1	1	0	0	0	0	1	0	0	0	0	0
ACSTSFYK	1	1	0	0	1	0	1	1	0	0	1	0	1	1	0	0	1	0	1	1	0	0	1	0
ACSTSFYKEFDPDKSCJQJJDK	0	1	0	1	0	0	0	0	0	0	0	0	0	1	0	1	0	0	0	1	0	1	0	0
ACSTSFYKEFDPDKSCJQJJDKK	0	1	0	1	0	0	0	0	0	0	0	0	0	0	0	0	0	0	0	0	0	0	0	0
ACTQDJNVMQYJAYAQR	1	1	0	1	1	1	1	1	1	1	0	1	1	1	1	1	1	1	1	1	0	1	1	1
ACTQDJNVMQYJAYAQRGEFEK	0	0	1	1	0	0	0	0	1	1	0	0	0	0	1	1	0	0	0	0	0	1	0	0
ACTSFJKDHQYAQJDER	1	0	0	1	0	0	1	0	0	1	0	0	1	0	0	1	0	0	1	0	0	0	0	0
ACTTYGPJYK	1	1	0	1	0	0	1	1	0	1	0	0	1	1	0	1	0	0	1	1	0	1	0	0
ACTVSCJGCGK	0	1	0	1	0	0	0	1	0	1	0	0	0	1	0	1	0	0	0	1	0	1	0	0
ACVAYK	0	0	0	1	0	0	0	0	0	0	0	0	0	0	0	0	0	0	0	0	0	1	0	0
ACVAYKVDGEEJDYFPYDJTEGVEPVYAEJPGWK	1	1	0	1	0	0	1	1	0	1	0	0	1	1	0	1	0	0	1	1	0	0	0	0
ACVDJGYR	1	1	0	0	0	0	1	0	0	0	0	0	0	0	0	0	0	0	0	0	0	0	0	0
ACVGCGATYHJK	1	1	0	1	1	1	1	1	0	1	1	1	1	1	0	1	1	1	1	1	0	1	0	1
ACWVESDDPAEJEAFK	0	1	0	0	0	0	0	1	0	0	0	0	1	1	0	0	0	0	0	1	0	0	0	0
ACWVESDDPAEJEAFKK	0	0	0	1	0	0	0	0	0	1	0	0	1	1	0	1	0	0	0	0	0	1	0	0
ACYDGGVR	0	0	1	1	0	0	0	0	0	0	0	0	0	0	1	1	0	0	0	0	0	0	0	0
ACYKRPJSVEQJEK	0	0	0	1	0	0	0	0	0	0	0	0	0	0	0	1	0	0	0	0	0	1	0	0
ACYVJDVJR	1	1	1	1	1	0	1	1	1	1	0	0	1	1	1	1	1	0	1	1	1	1	1	0
ADAAJAASJFHFR	0	0	0	1	0	0	0	0	0	1	0	0	0	0	0	1	0	0	0	0	0	1	0	1
ADAAJJDEMJNNJQFJPGDFTR	0	0	0	0	0	1	0	0	0	0	0	1	0	0	0	0	0	0	0	0	0	0	0	0
ADAASWVKPVK	1	1	0	0	0	0	0	0	0	0	0	0	0	0	0	0	0	0	0	0	0	0	0	0
ADAATJJAJJTSDDAPTDDVJSAEFVVR	0	0	0	0	0	0	0	0	0	0	0	1	0	0	0	0	0	1	0	0	0	0	0	0
ADACSHYGVAR	0	1	0	0	0	0	0	1	0	0	0	0	0	1	0	0	0	0	0	1	0	0	0	0
ADADEKSAAJGQAVK	1	1	0	0	0	0	0	0	0	0	0	0	0	0	0	0	0	0	0	0	0	0	0	0
ADADJASAER	0	0	0	0	1	0	0	0	0	0	1	0	0	0	0	0	1	0	0	0	0	0	1	0
ADAENYJGEK	0	0	0	0	0	0	0	0	0	0	0	0	0	0	0	0	0	0	0	0	0	0	0	1
ADAFAVJVK	1	1	1	1	1	1	1	1	1	1	1	1	1	1	1	1	1	1	1	1	1	0	1	1
ADAJAEAATQVEAJRNSMQAAJDNK	0	0	0	0	0	0	0	1	0	0	0	0	0	0	0	0	0	0	0	0	0	0	0	0
ADAJJAK	0	0	0	0	0	0	0	0	0	0	0	0	0	0	0	1	0	0	0	0	1	1	0	0
ADAJJTENEQVK	1	1	0	0	1	0	1	0	0	0	1	0	1	1	0	0	1	0	1	1	0	0	1	0
ADAKJNQGQNFSR	0	0	0	1	0	0	0	0	0	1	0	0	0	0	0	1	0	0	0	0	0	1	0	0
ADAMJEK	0	0	0	0	0	0	0	0	0	0	0	0	0	0	0	1	0	0	0	0	0	1	0	0
ADANAEAFYASQSVK	1	1	1	1	1	1	1	1	1	1	1	1	1	1	1	1	1	1	1	1	1	1	1	1
ADAPJJTNPSFEHEJDKNEVQJYK	0	1	0	1	1	0	0	0	0	0	0	0	0	0	0	0	0	0	0	0	0	0	0	0
ADAPKJEFVEKDSR	1	0	0	1	0	0	0	0	0	0	0	0	1	1	0	1	0	0	0	0	0	1	0	0
ADAQTATQYK	0	0	0	0	1	0	0	0	0	0	1	0	0	0	0	1	1	0	0	0	0	0	1	0
ADAQTATQYKENJSK	1	1	1	1	1	0	1	1	1	1	1	0	1	1	1	1	1	0	1	1	1	1	1	0
ADAVEJKDFWTADER	1	0	0	0	0	0	1	0	0	0	0	0	1	0	0	0	0	0	1	0	0	0	0	0
ADAVVAEMGSJEGSNHR	1	1	1	0	1	1	1	1	1	0	1	1	1	1	1	1	1	1	1	1	1	1	1	1
ADAVYENK	0	0	0	1	1	0	0	0	0	0	1	0	0	0	0	0	0	0	0	0	0	1	1	0
ADAYDMVVNGVEVGGGSJR	1	1	1	1	1	1	1	1	1	1	0	1	1	0	1	0	1	0	1	0	1	0	1	1
ADAYGJAQYFGJETGGETYEPVPEPK	0	0	0	1	0	0	0	0	0	1	0	0	0	0	0	1	0	0	0	0	0	1	0	0
ADAYYWCGESYYR	1	1	0	0	0	1	1	1	0	0	0	0	1	1	0	1	0	0	1	1	0	0	0	0
ADCDNDTJJJQADPAGPVCHTGTDTCWGEKNEEPVMFJK	1	1	0	0	0	0	0	1	0	0	0	0	0	1	0	0	0	0	1	1	0	0	0	0
ADCJGJJGVAR	1	1	0	0	0	1	1	1	0	0	0	0	1	1	0	0	0	0	1	1	0	0	0	0
ADCJTDGACTESSTYFQK	1	1	0	0	0	1	1	1	0	0	0	1	1	1	0	0	0	0	1	1	0	0	0	1
ADCPNANQMR	0	0	0	1	0	0	0	0	0	1	0	0	0	0	0	1	0	0	0	0	0	1	0	0
ADDAJENJJNMFAHTR	0	1	1	1	0	0	0	1	1	1	0	0	0	1	1	1	0	0	0	1	1	1	0	0
ADDAJWJFPTVYK	1	0	0	1	0	1	1	0	0	1	0	1	0	0	0	1	0	1	1	0	0	1	0	1
ADDDMNYYGK	1	1	1	1	1	0	1	1	1	1	1	0	1	1	1	1	1	0	1	1	1	1	1	0
ADDEAJRVFTENJR	0	0	1	1	0	0	0	0	0	1	0	0	0	0	0	0	0	0	0	0	1	1	0	0
ADDEFRPJJTGEAAR	0	0	0	0	1	0	0	0	0	0	0	0	0	0	0	0	0	0	0	0	0	0	0	0
ADDFEKNPJEANKR	1	1	0	0	0	0	0	0	0	0	0	0	1	1	0	0	0	0	1	0	0	0	0	0
ADDJAVWJJK	0	0	0	0	0	1	0	0	0	0	0	0	0	0	0	0	0	0	0	0	0	0	0	0
ADDJEQAJANHEVR	1	0	0	0	0	0	0	0	0	0	0	0	0	0	0	0	0	0	0	0	0	0	0	0
ADDNEETJK	0	0	0	0	1	0	0	0	0	0	1	0	0	0	0	0	1	0	0	0	0	0	1	0
ADDNEETJKKR	0	0	1	1	0	0	0	0	0	0	0	0	0	0	1	1	0	0	0	0	1	1	0	0
ADDTJSJAAK	1	1	0	1	1	0	1	1	0	1	1	0	1	0	0	1	1	1	1	1	0	1	1	0
ADDTKAEGTGKFAPVAK	0	0	0	0	1	0	0	0	0	0	0	0	0	0	0	0	0	0	0	0	0	0	0	0
ADDVHKTAATVR	0	0	0	1	0	0	0	0	0	1	0	0	0	0	0	0	0	0	0	0	0	0	0	0
ADDVWYEJK	1	1	0	0	0	1	1	1	0	0	0	1	1	1	0	0	1	1	1	1	0	0	0	1
ADEAQAAGADYVGAEEJJPK	1	1	1	1	1	1	1	1	1	1	0	1	1	1	1	1	1	1	1	1	1	1	1	1
ADEAVVJENAPJGVEAGHK	0	0	0	0	1	1	0	0	0	0	0	0	0	0	0	0	0	0	0	0	0	0	1	0
ADEAYRJGJVNK	0	1	0	0	0	0	0	0	0	0	0	0	0	0	0	0	0	0	0	0	0	0	0	0
ADEDNPDTGTDNAK	0	0	1	1	1	0	0	0	1	1	1	0	0	0	1	1	1	0	0	0	1	1	1	0
ADEDNPDTGTDNAKYJYYGEDJCK	0	0	0	1	0	0	0	0	0	1	0	0	0	0	0	0	0	0	0	0	0	1	0	0
ADEDNPDTGTDNAKYJYYGEDJCKK	0	0	0	1	0	0	0	0	0	0	0	0	0	0	0	0	0	0	0	0	0	0	0	0
ADEEMSEJPVJFJTAJNSTADJVK	1	1	0	0	0	1	1	0	0	0	0	1	1	0	0	0	0	1	1	0	0	0	0	1
ADEEPJJR	1	1	0	1	1	0	1	1	0	1	1	0	0	0	0	1	1	0	1	1	0	1	1	0
ADEFSWR	1	1	0	0	0	0	1	1	0	0	0	0	1	0	0	0	0	0	1	1	0	0	0	0
ADEFWJDEAPK	0	0	0	0	1	1	0	0	0	0	0	1	0	0	0	0	0	1	0	0	0	0	1	1
ADEGEGKKJPVVWTSYJTGFETGSK	1	1	1	1	0	0	0	0	0	0	0	0	1	1	1	1	0	0	1	1	1	1	0	0
ADEJAGJGJTNQR	0	1	0	0	0	0	0	1	0	0	0	0	0	1	0	0	0	0	0	1	0	0	0	0
ADEJEJPJFJSQJDAYHJCK	1	0	0	1	0	0	1	0	0	1	0	0	1	1	0	0	0	0	0	1	0	1	0	0
ADEJFR	0	0	0	0	0	0	0	0	0	1	0	0	0	0	0	1	0	0	0	0	0	1	0	0
ADEJGJHVDTVR	1	0	0	0	0	0	0	0	0	0	0	0	0	0	0	0	0	0	0	0	0	0	0	0
ADEJJGR	0	0	0	0	1	0	0	0	1	0	1	0	0	0	1	0	0	0	0	0	0	0	1	0
ADEJMAEVJR	1	1	0	1	1	1	1	1	0	1	1	1	1	1	0	1	1	1	1	1	0	1	1	1
ADEJRDQJASMGJJJK	0	1	0	0	0	0	0	1	0	0	0	1	0	1	0	0	0	0	0	1	0	0	0	0
ADEKJEQJKK	1	1	0	1	0	0	0	0	0	0	0	0	1	1	0	1	0	0	1	1	0	1	0	0
ADEMCKAER	0	0	0	1	0	0	0	0	0	1	0	0	0	0	0	1	0	0	0	0	0	1	0	0
ADEMJJR	0	0	0	0	1	0	0	0	0	0	1	0	0	0	0	0	0	0	0	0	0	0	1	0
ADEMMVKEJEEVVVR	0	0	0	1	0	0	0	0	0	0	0	0	0	0	0	1	0	0	0	0	0	0	0	0
ADEPSYASJTVJSKVSDJQADK	0	0	0	0	0	0	0	0	1	0	0	0	0	0	0	0	0	0	0	0	0	0	0	0
ADEQJJDJGDASAQEJAEJJK	1	1	0	0	0	1	1	1	0	0	0	1	1	1	0	0	0	1	1	1	0	0	0	1
ADEQQDEGYATYDJYDJGEFDQK	1	1	0	0	0	1	1	1	0	0	0	1	1	1	0	0	0	1	1	1	0	0	0	1
ADESJQQAK	0	0	0	1	1	0	0	0	0	1	1	0	0	0	0	1	1	0	0	0	0	1	1	0
ADEVJQQGVQGJTDMJYNPGJJNVDFADJQTVMR	1	0	0	0	0	0	1	0	0	0	0	0	0	0	0	0	0	0	1	0	0	0	0	0
ADEVJR	0	0	0	1	1	0	0	0	0	0	0	0	0	0	0	1	1	0	0	0	0	1	1	0
ADEVKEJFSSFNGDJSAGJJNVTMNSAPTFJAYADVK	1	1	0	0	0	0	1	1	0	0	0	0	0	1	0	0	0	0	1	1	0	0	0	0
ADEYVR	0	0	0	0	1	0	0	0	0	0	1	0	0	0	0	0	0	0	0	0	0	0	1	0
ADFEFR	0	0	0	0	0	0	0	0	0	0	0	0	0	0	0	0	0	0	0	1	0	0	0	0
ADFEJJKPAJVNSESJGJJQEFJK	0	0	0	0	0	1	0	0	0	0	0	1	0	0	0	0	0	1	0	0	0	0	0	1
ADFEKGEDYNFJVTJYSGK	0	0	0	0	0	1	0	0	0	0	0	0	0	0	0	0	0	1	0	0	0	0	0	0
ADFFDNJJK	1	1	0	0	1	0	1	1	0	0	0	0	0	1	0	0	0	0	1	1	0	0	1	0
ADFFFK	0	0	0	1	0	0	0	0	0	1	0	0	0	0	0	0	0	0	0	0	0	1	1	0
ADFGAAGMTVNEER	0	0	0	0	1	0	0	0	0	0	1	0	0	0	0	0	1	0	0	0	0	0	1	0
ADFGDJSVVSVYHPSGTSGDER	1	1	0	0	1	0	1	1	0	0	0	0	1	1	0	0	1	0	1	1	0	0	1	0
ADFGPJDTVTVHTK	1	1	0	1	1	1	1	1	0	1	1	1	1	1	0	0	1	1	1	1	0	1	1	1
ADFKAMYK	0	0	0	1	0	0	0	0	0	1	0	0	0	0	0	1	0	0	0	0	0	1	0	0
ADFKYDQQSEK	0	1	1	1	0	0	0	1	1	1	0	0	0	1	1	1	0	0	0	1	1	1	0	0
ADFKYMTDJMPAANAEFAEK	0	0	0	1	0	0	0	0	0	1	0	0	0	0	0	1	0	0	0	0	0	1	0	0
ADFMKDAQTMJDAFK	0	0	0	0	1	0	0	0	0	0	0	0	0	0	0	0	0	0	0	0	0	0	0	0
ADFSESGPMNEMVVMGVJAJR	0	0	1	1	0	1	0	0	1	1	0	1	0	0	1	1	0	1	0	0	1	1	0	1
ADFSYAJADKDCFMHK	0	0	0	1	0	1	0	0	0	1	0	1	0	0	0	1	0	1	0	0	0	1	0	1
ADFVACHCAPYMTK	1	1	0	1	0	1	1	1	0	1	0	0	1	1	0	1	0	1	1	1	0	1	0	1
ADFYCJGNK	1	1	0	0	0	0	1	1	0	0	0	0	1	1	0	0	0	0	1	1	0	0	0	0
ADGAEJVPNDAPEJMNJJK	1	1	1	0	1	1	1	1	0	0	0	1	1	1	1	0	1	1	1	1	0	0	1	1
ADGAEJVPNDAPEJMNJJKEJWATGCTK	0	0	1	0	0	0	0	0	1	0	0	0	0	0	1	0	0	0	0	0	0	0	0	0
ADGAMDAGNMJKPAJAR	0	0	0	1	1	1	0	0	0	0	1	1	0	0	0	0	1	1	0	0	0	0	1	1
ADGATJTJEDGR	0	1	0	0	0	0	0	1	0	0	0	0	0	1	0	0	0	0	0	1	0	0	0	0
ADGAVEECPSJEHJJTJETGGJDEJK	0	0	0	0	0	0	1	1	0	0	0	0	0	0	0	0	0	0	0	0	0	0	0	0
ADGDNJEPAK	0	0	0	0	1	0	0	0	0	0	1	0	0	0	0	0	1	0	0	0	0	0	1	0
ADGDREEJTJFR	1	0	0	0	0	0	0	0	0	0	0	0	0	0	0	0	0	0	0	0	0	0	0	0
ADGEJVAQGJK	0	0	0	0	1	0	0	0	0	0	0	0	0	0	0	0	0	0	0	0	0	0	0	0
ADGFEJVK	0	0	0	0	0	1	0	0	0	0	0	0	0	0	0	0	0	0	0	0	0	0	0	0
ADGFEJVKDFSDJFGMNAAGTDAK	0	0	0	0	0	1	0	0	0	0	0	0	0	0	0	0	0	0	0	0	0	0	0	0
ADGGKFGKTESGNJWJDPR	0	0	0	1	0	0	0	0	0	0	0	0	0	0	0	1	0	0	0	0	0	1	0	0
ADGGMRDAJSJFDQVVSFTGGNJTYK	0	0	0	1	0	0	0	0	0	1	0	0	0	0	0	0	0	0	0	0	0	0	0	0
ADGJAAGKGVVJVDNHEDATVTJK	0	0	0	0	0	0	0	1	0	0	0	0	0	0	0	0	0	0	0	0	0	0	0	0
ADGJAJGK	0	0	0	1	0	0	0	0	0	1	0	0	0	0	0	1	0	0	0	0	0	1	0	0
ADGJAJHAFMTTAVAAASGMJSWMJMDVWK	0	0	0	1	0	0	0	0	0	0	0	0	0	0	0	0	0	0	0	0	0	1	0	0
ADGJGSJJPAAR	1	0	0	1	1	0	1	0	0	1	0	0	1	0	0	0	0	1	1	0	0	1	0	0
ADGJJJSGAJTR	0	0	0	0	0	1	0	0	0	0	0	0	0	0	0	0	0	0	0	0	0	0	0	0
ADGJJTR	0	0	0	0	1	0	0	0	0	1	0	0	0	0	0	0	1	0	0	0	0	0	1	0
ADGKYVGQJPGGK	0	1	0	0	0	0	0	0	0	0	0	0	0	0	0	0	0	0	0	0	0	0	0	0
ADGPFJSKEDVJKR	0	0	0	0	0	0	0	0	0	0	0	0	0	0	0	0	0	0	0	0	0	1	0	0
ADGQFVK	0	0	0	1	1	0	0	0	0	0	0	0	0	0	0	1	1	0	0	0	0	1	1	0
ADGSJEPJPAK	1	0	0	0	1	0	1	0	0	0	1	0	1	0	0	0	1	1	1	0	0	0	1	0
ADGSPAPEJTEYFPVK	0	1	0	0	0	0	0	1	0	0	0	0	1	1	0	0	0	0	0	1	0	0	0	0
ADGSPAPEJTEYFPVKVWK	0	1	1	1	0	0	0	1	1	1	0	0	0	1	1	1	0	0	0	1	1	1	0	0
ADGSSKFNKDNR	0	0	0	1	0	0	0	0	0	0	0	0	0	0	0	1	0	0	0	0	0	1	0	0
ADGSSYEANCATHGAPJGGDAYVNTJK	1	1	0	0	0	1	1	1	0	0	0	1	1	1	0	0	0	0	1	1	0	0	0	1
ADGSTVFSNK	0	0	0	1	0	0	0	0	0	1	0	0	0	0	0	1	0	0	0	0	0	0	0	0
ADGVJVPGDHGTTYGGNPJAGAAVNAVFDQFEK	0	0	0	1	0	0	0	0	0	1	0	0	0	0	0	0	0	0	0	0	0	0	0	0
ADHANTMNQJFAAYAR	1	1	1	1	1	1	1	0	1	1	1	1	1	1	1	1	1	1	1	0	1	1	1	1
ADHDTFWFDTTR	0	0	0	1	0	0	0	0	0	1	0	0	0	0	0	1	0	0	0	0	0	1	0	0
ADHNJJJJK	1	1	0	0	1	0	0	0	0	0	0	0	0	0	0	0	0	0	0	0	0	0	0	0
ADHQDJANQJFACYAHVQDVR	1	1	0	0	0	0	1	1	0	0	0	0	1	1	0	0	0	0	1	1	0	0	0	0
ADHTFSFAAFEYDPDEJTFJR	0	0	0	0	0	1	0	0	0	0	0	1	0	0	0	0	0	0	0	0	0	0	0	1
ADHTTAEFJNNTGVYNFJNGDJQR	1	1	1	0	0	1	1	1	1	0	0	0	1	1	1	0	0	1	1	0	1	0	0	0
ADHVNAJWNJJDWDVVEK	1	1	0	1	0	1	1	1	0	1	0	1	1	1	0	1	0	1	1	1	0	1	0	1
ADHVNAJWNJJDWDVVEKR	1	1	0	1	0	0	1	1	0	1	0	0	1	1	0	1	0	0	1	1	0	1	0	0
ADJAEJJK	0	0	0	0	0	0	0	0	0	0	0	0	0	1	0	0	0	0	0	0	0	0	0	0
ADJAEJJKNEGFJK	0	1	0	1	0	0	0	1	0	1	0	0	0	1	0	1	0	0	0	1	0	1	0	0
ADJAEQSAVR	1	1	1	1	1	1	1	1	1	1	1	1	1	1	1	1	1	1	1	1	1	1	1	1
ADJAJJATAQNGNK	0	0	0	0	0	0	0	0	0	0	0	0	0	1	0	0	0	0	0	0	0	0	0	0
ADJAJPCATQNEJNGEDAQNJJK	1	1	1	0	1	1	1	1	1	1	0	1	1	1	0	1	0	1	1	1	1	0	0	1
ADJAMNHPEAFK	1	0	0	0	0	0	0	0	0	0	0	0	0	0	0	0	0	0	0	0	0	0	0	0
ADJAMTGEJTJR	0	0	1	0	0	0	0	0	0	0	0	0	0	0	0	0	0	0	0	0	1	0	0	0
ADJAREAJAWJEEGMVJAJDASSTCWYJAR	0	0	0	0	0	0	0	0	1	0	0	0	0	0	0	0	0	0	0	0	0	0	0	0
ADJAVYK	0	1	1	0	1	1	0	1	0	0	1	0	1	1	0	0	0	0	0	1	1	0	1	0
ADJDAVAJVTTSGEHCWQJAAAJDAGK	0	0	0	0	0	1	0	0	0	0	0	1	0	0	0	0	0	1	0	0	0	0	0	1
ADJDQVJGK	1	1	0	0	0	1	1	1	0	0	0	1	1	1	0	0	0	1	1	1	0	0	0	1
ADJDQVJGKQ	1	1	1	1	0	0	1	1	1	1	0	0	1	1	1	1	0	0	1	1	1	1	0	0
ADJDSJQEK	1	1	1	1	1	0	0	0	1	1	1	0	1	0	1	1	1	0	1	1	1	1	1	0
ADJDYATAEADTTYGK	1	1	0	1	1	0	1	1	0	1	1	0	1	1	0	1	1	0	1	1	0	1	1	0
ADJDYCHAEAJTK	1	1	1	1	1	0	1	1	1	1	1	0	1	1	1	1	1	0	1	1	1	1	1	0
ADJDYGFAEADTTYGK	1	1	1	1	1	0	1	1	1	1	0	0	1	1	1	1	1	0	1	1	1	1	1	0
ADJDYGFAEADTTYGKVGVK	0	0	0	1	0	0	0	0	0	1	0	0	0	0	0	1	0	0	0	0	0	1	0	0
ADJDYNTSEAHTTYGVJGVK	1	1	1	1	1	0	1	1	1	1	1	0	1	1	0	1	1	0	1	1	1	1	1	0
ADJEAJJPER	1	1	0	0	1	1	1	1	0	0	0	0	1	1	0	0	1	1	1	1	0	0	1	0
ADJEEHJAR	0	1	0	0	0	0	0	0	0	0	0	0	0	0	0	0	0	0	0	0	0	0	0	0
ADJEGGDNSEN	0	0	0	0	1	0	0	0	0	0	1	0	0	0	0	0	1	0	0	0	0	0	1	0
ADJEJVJK	1	1	0	1	0	1	1	1	0	1	0	0	1	1	0	1	0	1	1	1	0	1	0	1
ADJEJVJQK	1	1	1	1	1	0	1	0	1	1	1	0	1	0	1	1	1	0	1	1	1	1	1	0
ADJEKEVAJR	1	1	0	1	1	0	1	0	0	1	1	0	1	0	1	1	1	0	1	1	0	1	1	0
ADJEKJJSJDEJGEK	0	1	0	0	0	0	0	0	0	0	0	0	0	0	0	0	0	0	0	0	0	0	0	0
ADJEKQFEEVK	0	0	0	0	0	0	0	0	0	0	0	0	0	1	0	0	0	0	0	0	0	0	0	0
ADJEKQFEEVKAK	1	1	0	1	0	0	0	0	0	0	0	0	1	1	0	1	0	0	1	1	0	1	0	0
ADJEKTDDVK	0	0	0	0	1	0	0	0	0	0	1	0	0	0	0	1	1	0	0	0	0	0	1	0
ADJEKTDDVKAAAHJGK	1	0	0	1	0	0	0	0	0	0	0	0	1	0	0	1	0	0	0	0	0	1	0	0
ADJEMQJESJTEEJAYJK	0	0	0	0	0	1	0	0	0	0	0	1	0	0	0	0	0	1	0	0	0	0	0	1
ADJEMQJESJTEEJAYJKK	0	0	0	1	0	1	0	0	0	1	0	1	0	0	0	1	0	1	0	0	0	1	0	1
ADJEQAMR	0	0	0	0	1	0	0	0	0	0	1	0	0	0	0	0	1	0	0	0	0	0	1	0
ADJFEAGDKJDATATSK	0	0	0	0	1	0	0	0	0	0	1	0	0	0	0	0	1	0	0	0	0	0	1	0
ADJFGJYYVADPK	1	0	0	0	0	1	1	0	0	0	0	1	1	1	0	0	0	1	1	0	0	0	0	1
ADJFJKKPGQK	0	0	0	0	0	0	0	0	0	0	0	0	0	0	0	1	0	0	0	0	0	0	0	0
ADJFPENGFJK	1	1	0	0	1	0	0	0	0	0	0	0	0	0	0	0	1	0	0	0	0	0	1	0
ADJFVNSFJNGTNWEDEVTAJDR	0	0	0	0	0	1	0	0	0	0	0	1	1	0	0	0	0	0	1	0	0	0	0	1
ADJFVRPEJVNFAGR	0	0	0	1	0	0	0	0	0	1	0	0	0	0	0	1	0	0	0	0	0	0	0	0
ADJGEJKEJKGJNDAETMK	0	0	0	0	0	0	0	0	0	0	0	0	0	0	0	0	0	0	0	1	0	0	0	0
ADJGJAMGGJGSDAAJEAADJVJMTDEPSK	0	0	0	0	0	0	0	0	0	0	0	0	0	0	0	0	0	0	1	0	0	0	0	0
ADJGTDAPTTGNJTR	1	1	1	1	0	1	1	1	1	1	0	1	1	1	1	1	1	0	1	1	1	1	0	1
ADJGVJJDWVPAHFPR	0	0	0	1	0	0	0	0	0	1	0	0	0	0	0	1	0	0	0	0	0	1	0	0
ADJJATAR	1	0	0	0	0	0	0	0	0	0	0	0	0	0	0	0	0	0	0	0	0	0	0	0
ADJJGEJKQR	1	0	0	0	0	0	1	0	0	0	0	0	0	0	0	0	0	0	0	0	0	0	0	0
ADJJKEJNTFR	0	0	0	1	0	0	0	0	0	1	0	0	0	0	0	1	0	0	0	0	0	1	0	0
ADJJKPSR	1	1	0	0	0	1	1	0	0	0	0	0	0	0	0	0	0	0	0	0	0	0	0	0
ADJJMJDNMDNATMK	0	0	0	0	1	0	0	0	0	0	1	0	0	0	0	0	0	0	0	0	0	0	0	0
ADJJMJJJNDEJQAK	0	0	0	0	0	1	0	0	0	0	0	0	0	0	0	0	0	0	0	0	0	0	0	1
ADJJNJJR	0	0	0	0	0	0	1	1	0	0	0	1	0	1	0	0	1	1	1	1	0	0	1	1
ADJJPEJNJK	1	1	0	0	0	1	1	1	0	0	0	1	1	1	0	0	0	1	1	0	0	0	0	1
ADJJPNJVETVK	1	0	0	0	1	0	1	1	0	0	0	0	0	0	0	0	1	0	1	0	0	0	1	0
ADJJPNJVNTVK	0	0	0	0	1	1	0	0	0	0	0	1	0	0	0	0	1	0	0	0	0	0	1	1
ADJJRJTHQSMNNAAJFKPJTK	0	0	0	1	0	0	0	0	0	0	0	0	0	0	0	0	0	0	0	0	0	0	0	0
ADJJSFJQK	1	1	1	1	1	0	1	1	1	1	0	0	1	1	1	1	1	0	1	1	1	1	1	0
ADJJSNHVSYSTDK	0	1	0	0	0	0	0	0	0	0	0	0	0	1	0	0	0	0	1	1	0	0	0	0
ADJJSRDNJJJGNGAAEVJYSVVR	1	0	0	0	0	0	0	0	0	0	0	0	0	0	0	0	0	0	0	0	0	0	0	0
ADJJTJR	0	0	0	0	0	0	0	0	0	1	0	0	0	0	0	1	0	0	0	0	0	1	0	0
ADJJVJSGAEGGTGASPASSJR	0	1	0	0	0	0	0	1	0	0	0	0	1	1	0	0	0	1	0	1	0	0	0	0
ADJJVWJVR	0	0	0	0	0	1	0	0	0	0	0	1	0	0	0	0	0	1	0	0	0	0	0	1
ADJKAFAEQJVNJTVK	1	1	1	1	0	0	0	0	0	0	0	0	1	1	1	1	0	0	0	0	0	0	0	0
ADJKDHAPR	0	0	1	1	1	0	0	0	1	1	1	0	0	0	1	1	1	0	0	0	1	1	1	0
ADJKFFQEVK	0	0	0	0	0	0	0	0	0	0	0	0	0	1	0	0	0	0	0	0	0	0	0	0
ADJKNEJPDQEYAYGFNDGDVSVFK	1	0	0	0	0	0	0	0	0	0	0	0	0	0	0	0	0	0	0	0	0	0	0	0
ADJKYYDVJJKPJVTEK	0	0	0	1	0	0	0	0	0	0	0	0	0	0	0	0	0	0	0	0	0	0	0	0
ADJMKJTADJSSVGK	0	0	0	0	0	0	0	0	0	0	0	0	0	0	0	0	0	0	0	1	0	0	0	0
ADJMKVFJK	0	0	0	1	0	0	0	0	0	0	0	0	0	0	0	0	0	0	0	0	0	0	0	0
ADJNAEDYMR	1	1	1	1	1	1	1	1	0	1	1	1	1	1	1	1	1	1	1	1	1	1	1	1
ADJNAEDYMRAEYVJEEJQR	0	0	0	0	0	0	0	0	0	1	0	0	0	0	0	0	0	0	0	0	0	0	0	0
ADJNDJSMVVTDNDJMEEKKTFKEJPKR	1	0	0	0	0	0	0	0	0	0	0	0	0	0	0	0	0	0	0	0	0	0	0	0
ADJNNENJEAJEK	1	1	1	1	1	1	1	1	1	1	1	1	1	1	1	1	1	1	1	1	1	1	1	1
ADJNNENJEAJEKG	0	0	1	0	0	0	0	0	0	0	0	0	0	0	0	0	0	0	0	0	0	0	0	0
ADJNNENJEAJEKGJPNJJK	0	0	1	1	0	0	0	0	1	1	0	0	0	0	1	1	0	0	0	0	1	1	0	0
ADJNVPVK	1	1	0	0	1	0	0	0	0	0	1	0	1	0	0	0	1	0	1	1	0	0	1	0
ADJNVPVKDGK	1	1	1	1	1	1	0	1	1	1	1	1	1	1	1	1	1	1	1	1	1	1	1	1
ADJNVPVKDGKVTSDAR	0	0	1	1	0	0	0	0	0	0	0	0	0	0	0	1	0	0	0	0	0	1	0	0
ADJPENJK	1	0	0	0	1	0	0	0	0	0	1	0	0	0	0	0	1	0	0	0	0	0	1	1
ADJPENJKEHJJVEJYSK	1	1	1	1	0	0	1	1	1	1	0	0	1	1	1	1	0	0	1	1	1	1	0	0
ADJPGJK	0	0	0	1	1	0	0	0	0	0	0	0	0	0	0	0	0	0	0	0	0	0	1	0
ADJQAPACAYJPJDYDRR	0	0	0	0	0	0	0	0	1	0	0	0	0	0	0	0	0	0	0	0	0	0	0	0
ADJQQJAETK	1	1	0	1	0	1	1	1	0	1	0	0	1	1	0	1	0	1	1	1	0	1	0	1
ADJRGQNEDQNVGJK	0	1	0	0	0	0	0	0	0	0	0	0	0	0	0	0	0	0	0	0	0	0	0	0
ADJSCJJK	1	1	0	1	1	0	1	1	0	1	1	0	1	1	0	1	1	0	0	1	0	1	1	0
ADJSGGNFDEJJDHJCSR	0	1	1	1	0	0	0	1	1	1	0	0	0	1	1	1	0	0	0	1	1	1	0	0
ADJSSDQJAAJGJTNQR	1	1	0	0	0	1	1	1	0	0	0	1	1	1	0	0	0	0	1	1	0	0	0	1
ADJSSHTDFK	0	1	0	0	0	1	0	1	0	0	0	1	0	1	0	0	0	0	0	1	0	0	0	1
ADJSVJVYDEJRR	0	1	0	1	0	1	0	1	0	1	0	0	0	1	0	1	0	0	0	1	0	1	0	0
ADJSVNJGEJQMK	0	0	0	1	1	1	0	0	0	0	0	0	0	0	0	0	1	0	0	0	0	0	0	0
ADJSYQJJJYSFADSDGDGYGDJNGVTQK	1	1	0	0	0	1	1	1	0	0	0	1	1	1	0	0	0	0	1	1	0	0	0	1
ADJTAAJK	0	1	0	0	0	0	0	0	0	0	0	0	0	0	0	0	0	0	0	1	0	0	0	0
ADJTTDFDCSK	0	0	0	0	0	0	0	0	0	0	0	0	0	1	0	0	0	0	0	0	0	0	0	0
ADJTTESHAAAAGGVTSJMDMPNTNPQTTTJEAJNDK	0	0	0	0	0	0	0	0	0	0	0	1	0	0	0	0	0	1	0	0	0	0	0	1
ADJTYVEAATR	1	0	0	1	1	0	1	0	0	1	1	0	1	1	0	1	1	0	1	0	0	1	1	0
ADJVDEHFYRPESWFJSQGAR	0	1	0	0	0	0	0	1	0	0	0	0	0	1	0	0	0	0	0	1	0	0	0	0
ADJVGTDGNJR	0	1	0	0	0	0	0	1	0	0	0	0	0	1	0	0	0	0	0	1	0	0	0	0
ADJVJDNNQGJDEJYQQJETJJK	0	0	0	0	0	0	0	0	0	0	0	0	0	0	0	0	0	0	0	0	0	0	0	1
ADJVKQKJPSNNGGFK	0	0	0	1	0	0	0	0	0	0	0	0	0	0	0	1	0	0	0	0	0	1	0	0
ADJVNEJTK	1	1	1	1	1	0	1	0	1	1	1	0	1	1	1	1	1	0	1	1	1	1	1	0
ADJVNEJTKK	1	1	1	1	1	0	1	1	1	1	1	0	1	1	1	1	1	0	1	1	1	1	1	0
ADJVRNDK	1	0	0	0	0	0	1	0	0	0	0	0	0	0	0	0	0	0	0	0	0	0	0	0
ADJVTCJJGR	1	1	0	0	0	0	1	0	0	0	0	0	1	1	0	0	0	0	1	0	0	0	0	0
ADJVVJCSSDDEYAEYAVPAFK	0	0	0	1	0	1	0	0	0	1	0	1	0	0	0	1	0	1	0	0	0	0	0	1
ADJWYJR	1	1	0	0	0	1	1	1	0	0	0	1	1	1	1	0	0	1	1	1	1	0	0	1
ADKAANWJJR	0	1	1	1	1	0	0	0	1	1	1	0	1	1	1	1	1	0	0	1	1	1	1	0
ADKEGNSJDEJAVDAJYTPVER	0	0	0	0	0	0	0	0	0	0	0	0	0	0	0	0	0	1	0	0	0	0	0	0
ADKEVJVDJEKR	0	0	0	1	0	0	0	0	0	0	0	0	0	0	0	1	0	0	0	0	0	1	0	0
ADKFSJK	0	0	0	0	1	0	0	0	0	0	0	0	0	0	0	0	0	0	0	0	0	0	0	0
ADKGEAEQVNSSVGJTQNTVYJK	1	0	0	0	0	0	1	0	0	0	0	0	1	0	0	0	0	0	1	0	0	0	0	0
ADKGEJJFGTVDTWJVWK	0	0	0	0	0	0	0	0	1	0	0	0	0	0	0	0	0	0	0	0	0	0	0	0
ADKHEJAVK	0	1	0	0	0	0	0	0	0	0	0	0	0	0	0	0	0	0	0	0	0	0	0	0
ADKJAAEJTQAGADVRPJYFSATEJQSCK	1	1	0	0	0	1	0	0	0	0	0	0	1	0	0	1	0	0	1	1	0	0	0	0
ADKJAJVNMGSJFQQVAQK	0	0	1	1	0	0	0	0	0	0	0	0	0	0	0	0	0	0	0	0	0	0	0	0
ADKJJQFK	0	0	0	1	1	0	0	0	0	1	0	0	0	0	0	1	1	0	0	0	0	1	1	0
ADKJVSGSK	0	0	0	1	0	0	0	0	0	1	0	0	0	0	0	1	0	0	0	0	0	1	0	0
ADKJVSGSKESFDK	0	1	1	1	0	0	0	0	0	0	0	0	1	1	1	1	0	0	0	1	1	1	0	0
ADKJVSGSKESFDKAJSGK	0	0	0	1	0	0	0	0	0	0	0	0	0	0	0	0	0	0	0	0	0	0	0	0
ADKKENYTJJNPGSVSJPK	0	0	0	1	0	0	0	0	0	0	0	0	0	0	0	1	0	0	0	0	0	0	0	0
ADKKRYPAVNPJDSYSK	0	0	0	1	0	0	0	0	0	0	0	0	0	0	0	0	0	0	0	0	0	0	0	0
ADKPJFAAPK	0	0	0	0	1	0	0	0	0	0	0	0	0	0	0	0	0	0	0	0	0	0	0	0
ADKPJVGTGMER	0	1	1	1	0	1	0	1	0	1	0	0	0	0	0	1	0	0	0	0	1	1	0	0
ADKSSYEGJEK	0	1	0	0	0	0	0	0	0	0	0	0	0	1	0	0	0	0	0	0	0	0	0	0
ADKTFKGDAPJGWK	1	1	1	1	0	0	0	0	0	0	0	0	1	1	1	1	0	0	0	0	1	1	0	0
ADKTTWVAEK	1	1	1	1	0	0	1	1	1	1	0	0	1	1	1	1	0	0	1	1	1	1	0	0
ADKVAEEADK	0	0	0	0	1	0	0	0	0	0	0	0	0	0	0	0	0	0	0	0	0	0	0	0
ADKVAEEADKAVGK	1	1	0	0	0	0	0	0	0	0	0	0	0	0	0	0	0	0	0	0	0	0	0	0
ADKVEAGENSJTVDGK	1	1	0	0	0	0	0	0	0	0	0	0	0	0	0	0	0	0	0	0	0	0	0	0
ADKVGSJEPGK	0	1	0	0	0	0	0	0	0	0	0	0	0	1	0	0	0	0	0	1	0	0	0	0
ADKVREJAAK	0	0	0	1	0	0	0	0	0	0	0	0	0	0	0	0	0	0	0	0	0	1	0	0
ADKVRKEPJR	0	0	0	1	0	0	0	0	0	0	0	0	0	0	0	0	0	0	0	0	0	0	0	0
ADKWFGAYDPAKNEKPVSHEESAK	0	0	0	1	0	0	0	0	0	0	0	0	0	0	0	0	0	0	0	0	0	0	0	0
ADKYJAGK	1	0	0	0	0	0	0	0	0	0	0	0	0	0	0	0	0	0	0	0	0	0	0	0
ADKYNVPR	1	1	0	0	0	0	0	0	0	0	0	0	0	0	0	0	0	0	0	0	0	0	0	0
ADMDJMVAATYDNJMMVEGEMHEVSEAEJJEAMK	1	0	0	0	0	1	1	0	0	0	0	1	1	0	0	0	0	1	1	0	0	0	0	1
ADMDQJAAGVQJEDGEJHADAJSYTDDFKK	1	1	0	0	0	0	1	1	0	0	0	0	1	1	0	0	0	0	1	1	0	0	0	0
ADMEGAAVJJGSATPSJESYQK	0	0	0	0	0	0	1	0	0	0	0	0	0	0	0	0	0	0	0	0	0	0	0	0
ADMEGKPEEMJEJVHK	0	0	0	1	1	1	0	0	0	1	1	1	0	0	0	0	1	0	0	0	0	1	1	1
ADMESDRPMDR	0	0	0	0	0	0	0	0	0	0	0	0	0	1	0	0	0	0	0	0	0	0	0	0
ADMGHPAPFNJK	1	0	0	1	1	1	1	0	0	1	1	1	1	0	0	1	1	1	1	1	0	1	1	1
ADMJYAEJDR	1	1	1	1	1	1	1	0	1	1	1	1	1	1	1	0	1	1	1	0	0	1	1	1
ADMJYAEJDRNK	1	1	1	1	0	0	1	1	1	1	0	0	1	1	1	1	0	0	1	1	1	1	0	0
ADMJYAEJDRNKJFVGTAAK	0	0	1	0	0	0	0	0	0	0	0	0	0	0	1	0	0	0	0	0	1	0	0	0
ADMJYAEJDRNKJFVGTAAKEDR	0	0	1	1	0	0	0	0	0	0	0	0	0	0	0	0	0	0	0	0	0	0	0	0
ADMKNJJGGK	0	0	0	1	0	0	0	0	0	0	0	0	0	0	0	1	0	0	0	0	0	1	0	0
ADMMDAAR	0	0	0	1	0	0	0	0	0	1	0	0	0	0	0	1	0	0	0	0	0	1	0	0
ADMMEQJEK	0	0	0	0	1	0	0	0	0	0	1	0	0	0	0	0	1	0	0	0	0	0	1	0
ADMPAGCTJJGJSAJPTDHPJNK	0	0	0	0	0	1	0	0	0	0	0	0	0	0	0	0	0	0	0	0	0	0	0	0
ADMTQAVJEGVAFAJR	0	1	0	1	0	1	0	1	0	1	0	1	1	1	0	1	0	1	0	1	0	1	0	1
ADMTQAVJEGVAFAJRDSFEVAK	0	0	1	1	0	0	0	0	0	1	0	0	0	0	1	1	0	0	0	0	1	1	0	0
ADNAAYVSAJK	1	1	0	1	1	1	1	1	0	1	1	1	1	1	0	1	1	1	1	1	0	1	1	1
ADNANJNJFJ	1	0	0	1	1	0	1	0	0	1	0	0	1	1	0	1	1	0	0	0	0	0	0	0
ADNARNYSQCDSJJJGDK	0	0	0	0	0	0	0	0	0	0	0	0	0	1	0	0	0	0	0	0	0	0	0	0
ADNAVJCVPSGNFGNJTAGJFGK	0	0	0	0	0	1	0	0	1	0	0	1	0	0	1	0	0	0	0	0	0	0	0	1
ADNDJAGMMER	0	0	0	1	1	0	0	0	0	1	1	0	0	0	0	1	1	0	0	0	0	1	1	0
ADNEDVFJKEGSPASYKVEAGSGPR	0	0	0	0	0	0	0	0	0	0	0	0	0	0	0	1	0	0	0	0	0	0	0	0
ADNEGEJFAENSPR	1	1	0	0	1	0	1	1	0	0	1	0	1	1	0	0	1	0	1	1	0	0	1	0
ADNGNVVJNEJDVSQSEDWK	0	0	0	0	0	0	0	0	0	0	0	0	0	0	0	0	0	1	0	0	0	0	0	0
ADNJHNJVNHSEAK	0	1	0	0	0	0	0	1	0	0	0	0	1	1	0	0	0	0	0	1	0	0	0	0
ADNJJCJR	1	0	0	0	0	0	1	0	0	0	0	0	1	0	0	0	0	0	1	0	0	0	0	0
ADNKPDENFNK	1	1	0	0	0	0	0	0	0	0	0	0	0	0	0	0	0	0	0	0	0	0	0	0
ADNMFVGYTJPVK	0	0	0	0	0	1	0	0	0	0	0	0	0	0	0	0	0	0	0	0	0	0	0	0
ADNNSJSPJFJMQAGEJJVK	1	1	1	1	0	1	1	1	1	1	0	1	1	1	1	1	0	1	1	1	1	1	0	1
ADNPJADTFYHTESJK	0	0	0	1	0	1	0	0	0	1	0	0	0	0	0	0	0	0	0	0	0	0	0	1
ADNPJGGAYEVEVDDAANJAK	1	1	0	0	0	0	1	1	0	0	0	0	1	1	0	0	0	0	1	1	0	0	0	0
ADNPJJTAK	0	0	0	0	0	1	0	0	0	0	0	1	0	0	0	0	0	1	0	0	0	0	0	1
ADNQMFFVTPWTNVWK	0	0	0	1	0	0	0	0	0	1	0	0	0	0	0	1	0	0	0	0	0	1	0	0
ADNQVATTPASANAEJSGMK	1	1	1	1	1	0	1	1	1	1	1	0	1	1	1	1	1	1	1	1	1	1	1	0
ADNTSJJYGGSCKPSNAK	1	1	0	0	0	0	0	0	0	0	0	0	0	0	0	0	0	0	0	0	0	0	0	0
ADNVFKGDTK	0	0	0	0	1	0	0	0	0	0	0	0	0	0	0	0	0	0	0	0	0	0	1	0
ADNVHNJVNHSEAK	1	1	0	1	0	0	1	1	0	1	0	0	1	1	0	1	0	0	1	1	0	1	0	0
ADNVHVNJNPETCDFGVYAEK	1	1	0	1	0	0	1	1	0	1	0	0	1	1	0	1	0	0	1	1	0	1	0	0
ADNVTSJR	0	0	0	1	1	0	0	0	0	0	1	0	0	0	0	1	1	0	0	0	0	1	1	0
ADNVYVSJGDFGWSDJGTWGSJYDJSER	0	0	0	0	0	1	0	0	0	0	0	0	0	0	0	0	0	1	0	0	0	0	0	1
ADNWWJR	1	1	0	0	0	0	1	1	0	0	0	0	1	0	0	0	0	0	1	1	0	0	0	0
ADNWYJR	0	0	0	0	0	0	0	0	0	0	0	0	0	0	0	0	0	0	0	1	0	0	0	0
ADPAYGAGVAK	0	0	1	0	1	0	0	0	1	0	1	0	0	0	1	0	1	0	0	0	1	0	1	0
ADPEWNVVJJR	1	1	1	0	0	1	1	1	1	0	0	1	1	1	1	0	0	1	1	1	1	0	1	1
ADPNHKEQFJQDYJJASEYADAAJAAETNEAK	1	1	1	1	0	1	1	1	1	1	0	1	1	1	1	1	0	0	1	1	1	1	0	1
ADPSSTJEFSYJGFK	0	0	0	0	0	0	0	1	0	0	0	0	0	0	0	0	0	0	0	0	0	0	0	0
ADPSVNSJNJEVDCR	1	1	0	0	0	0	1	1	0	0	0	0	1	1	0	0	0	0	1	1	0	0	0	0
ADPVJGVDMASTGEVGCJGSDTSCAVJK	0	0	0	1	0	0	0	0	0	0	0	0	0	0	0	1	0	1	0	0	0	0	0	0
ADPVJGVDMSSTGEVGCJGDDFSEAJJNAMJATGFK	1	1	0	0	0	0	1	1	0	0	0	0	1	1	0	0	0	0	1	1	0	0	0	0
ADPVJGVDMSSTGEVGCJGDDFSEAJJNAMJATGFKJPEK	1	1	0	0	0	0	1	1	0	0	0	0	1	1	0	0	0	0	1	1	0	0	0	0
ADPYAFYSEJRPGTASR	1	1	0	1	1	0	1	1	0	1	0	0	1	1	0	1	0	0	1	1	0	1	1	0
ADPYFVNDETHVK	1	1	1	1	1	1	1	1	1	1	1	1	1	1	1	1	1	1	1	1	1	1	1	1
ADPYGNQAEJRPK	0	0	0	1	1	0	0	0	0	1	0	0	0	0	0	1	0	0	0	0	0	1	0	0
ADQJNEAYER	0	0	0	0	1	0	0	0	0	0	1	0	0	0	0	0	0	0	0	0	0	0	1	0
ADQJQWSAGJEPGDPR	0	0	0	0	0	1	0	0	0	0	0	0	1	0	0	0	0	0	0	0	0	0	0	0
ADQJSQJJJRACFNNCQFHTK	0	0	0	0	0	1	0	0	0	0	0	0	0	0	0	0	0	0	0	0	0	0	0	0
ADQMTVQJJFJJEMYK	0	0	0	0	0	0	0	0	0	0	0	0	0	0	0	0	0	0	0	0	0	1	0	0
ADQQVTDEPEK	0	0	0	0	1	0	0	0	0	0	1	0	0	0	0	0	1	0	0	0	0	0	1	0
ADQQVTDEPEKYYDR	1	1	0	0	0	1	1	1	0	0	0	0	1	1	0	0	0	1	1	1	0	0	0	0
ADQTJYDDSSWEETFR	1	1	0	0	1	1	1	1	0	0	0	1	1	1	0	0	1	0	1	1	0	0	1	1
ADQVJQDKJR	0	0	0	1	0	0	0	0	0	1	0	0	0	0	0	1	0	0	0	0	0	1	0	0
ADRJPNTJNWDJFTGPAK	1	1	1	1	0	1	1	1	1	1	0	1	1	1	1	1	0	1	1	1	1	1	0	1
ADRPGGYTR	0	0	0	0	1	0	0	0	0	0	0	0	0	0	0	0	0	0	0	0	0	0	0	0
ADRQPEFTQJDCEMSFVEQEDJJSTFEGMAK	1	1	0	0	0	0	1	1	0	1	0	0	1	1	0	0	0	0	1	1	0	0	0	0
ADSADAEKVJK	0	0	0	0	0	0	0	0	0	0	0	0	0	0	0	1	0	0	0	0	0	0	0	0
ADSAEVSMJPSTK	0	0	0	0	1	1	0	0	0	0	1	0	0	0	0	0	0	0	0	0	0	0	1	0
ADSAJEKGDJDGYJJJR	0	0	0	0	1	0	0	0	0	0	0	0	0	0	0	0	0	0	0	0	0	0	0	0
ADSAQQCJK	0	0	0	1	0	0	0	0	0	1	0	0	0	0	0	1	0	0	0	0	0	1	0	0
ADSAVQCJQFJK	0	1	0	0	1	1	0	1	0	0	0	1	0	1	0	0	1	0	0	1	0	0	1	1
ADSAVQCJQFJKADEEPJJR	1	1	0	1	0	0	1	1	0	1	0	0	1	1	0	1	0	0	1	1	0	1	0	0
ADSCEQCFAJJTGNSSAK	1	1	0	1	0	0	1	1	0	1	0	0	1	1	0	1	0	0	1	1	0	0	0	0
ADSDGNSVJKSDNSGYWTJGDVJJAJQK	0	0	0	0	0	1	0	0	0	0	0	0	0	0	0	0	0	0	0	0	0	0	0	0
ADSEJJSJNHSFHGR	0	0	0	0	0	0	0	0	0	0	0	0	1	0	0	0	0	0	0	0	0	0	0	0
ADSEREJHJK	0	1	0	0	0	0	0	0	0	0	0	0	0	1	0	0	0	0	0	0	0	0	0	0
ADSFJYSJEFER	0	0	0	0	0	0	0	0	0	0	0	0	0	0	0	0	0	1	0	0	0	0	0	0
ADSFKKEEJVYK	1	0	0	0	0	0	0	0	0	0	0	0	0	0	0	0	0	0	0	0	0	0	0	0
ADSKQYJSPDJYSAR	0	0	0	1	0	0	0	0	0	1	0	0	0	0	0	1	0	0	0	0	0	1	0	0
ADSPJJJK	0	1	0	1	1	1	0	0	0	0	0	0	0	0	0	0	0	0	0	0	0	0	0	0
ADSTRJJDTSGGJVJDPQGGJFR	0	0	0	0	0	0	1	1	0	0	0	0	0	0	0	0	0	0	0	0	0	0	0	0
ADSVJJGTPPMEPK	1	1	0	1	1	1	1	1	0	1	1	1	1	1	0	1	1	1	1	1	0	1	1	1
ADSYAYEDKVNAAJTSK	1	1	0	0	0	0	1	0	0	0	0	0	1	1	0	0	0	0	1	0	0	0	0	0
ADTCKNHSATHJJQK	0	0	0	1	0	0	0	0	0	1	0	0	0	0	0	1	0	0	0	0	0	1	0	0
ADTDEEDDYFEQYJSR	0	1	0	0	0	0	0	1	0	0	0	0	1	1	0	0	0	0	0	1	0	0	0	0
ADTDMENJR	0	0	0	0	0	0	0	0	0	0	0	0	0	0	0	0	1	0	0	0	0	0	0	0
ADTEJKDJHQK	0	0	0	0	0	0	0	0	0	0	0	0	0	0	0	0	0	0	0	1	0	0	0	0
ADTGKDJPYDVJEMK	1	0	0	0	0	0	0	0	0	0	0	0	0	0	0	0	0	0	0	0	0	0	0	0
ADTJFEKPSFR	0	1	0	0	0	0	0	1	0	0	0	0	1	1	0	0	0	0	0	1	0	0	0	0
ADTJFEKPSFREPJMK	0	0	1	1	0	0	0	0	0	0	0	0	0	0	1	1	0	0	0	0	1	1	0	0
ADTJGNJAFR	1	1	0	0	0	0	1	0	0	0	0	0	1	0	0	1	0	1	1	1	0	0	0	0
ADTJGNJAFRYTGRAT	0	0	0	1	0	0	0	0	0	0	0	0	0	0	0	0	0	0	0	0	0	0	0	0
ADTJPVJK	0	0	0	0	0	0	0	0	0	0	0	0	0	1	0	0	0	0	0	0	0	0	0	0
ADTMFGVTFMVJAPESDJVAQJTTPAQK	1	0	0	1	0	1	1	0	0	1	0	0	1	0	0	0	0	0	1	0	0	1	0	1
ADTPHDAEVAR	0	1	0	0	0	0	0	0	0	0	0	0	0	0	0	0	0	0	0	0	0	0	0	0
ADTTJNNGJK	0	0	1	0	1	0	0	0	1	0	1	0	0	0	1	0	1	0	0	0	1	0	1	0
ADTTJNNGJKDVPSR	1	1	1	1	1	0	1	0	1	1	1	0	1	1	1	1	1	0	1	1	1	1	1	0
ADTVSAMYGNGGTVK	0	1	1	1	1	0	0	1	1	1	1	0	1	1	1	1	1	0	0	1	1	1	1	0
ADTVTYK	0	0	0	0	1	0	0	0	0	0	0	0	0	0	0	0	0	0	0	0	0	0	1	0
ADTYFJJADFK	0	0	0	0	0	0	0	0	0	0	0	0	1	0	0	0	0	0	0	0	0	0	0	0
ADVAAJEEK	1	1	1	1	1	1	1	1	1	1	1	0	1	1	1	1	1	0	1	1	1	1	1	0
ADVAAJEEKGVKPTJCJJR	0	0	0	1	0	0	0	0	0	0	0	0	0	0	0	1	0	0	0	0	0	1	0	0
ADVAFEFFHK	1	1	1	1	1	1	1	1	1	1	0	0	1	1	1	1	1	1	1	1	1	1	1	1
ADVAFVVDPDVDR	1	1	0	0	1	1	1	1	0	0	0	1	1	1	0	1	1	1	1	1	0	0	1	1
ADVAFVVDPDVDRJAMJCENGVMYGEEYTJVTVADYVJK	1	0	0	0	0	0	0	0	0	0	0	0	0	0	0	0	0	0	0	0	0	0	0	0
ADVAJJJTDJEJAGAER	0	0	0	0	0	1	0	0	0	0	0	0	0	0	0	0	0	0	0	0	0	0	0	0
ADVAMTGEJTJR	0	0	0	0	0	0	0	0	0	0	1	0	0	0	0	0	0	0	0	0	0	0	0	0
ADVAPSNJAJVGR	1	0	1	0	1	0	1	0	1	0	1	1	0	0	1	0	1	0	0	0	1	0	1	1
ADVDDJDHJSNR	1	0	0	0	0	0	1	0	0	0	0	0	1	0	0	1	0	0	1	0	0	0	0	0
ADVEASGGNTFNGK	0	0	1	0	0	0	0	0	1	0	0	0	0	0	0	0	0	0	0	0	1	0	0	0
ADVFNGVJDAEGR	1	1	1	1	1	1	1	1	1	1	0	1	1	1	1	1	1	0	1	1	1	1	1	0
ADVFYPDGYSJNDVVK	1	0	0	1	0	1	1	0	0	1	0	1	1	0	0	1	0	1	1	0	0	1	0	1
ADVJDPAJJRPGR	1	1	0	0	1	0	1	1	0	0	0	0	0	1	0	0	1	0	1	1	0	0	1	0
ADVJHYSVDGJNNFGFR	1	1	1	1	0	0	1	1	1	1	0	0	1	1	1	1	0	0	1	1	1	1	0	0
ADVJJAAJGKPK	0	0	0	0	1	0	0	0	0	0	1	0	0	1	0	0	1	0	0	0	0	0	1	0
ADVJJEDQJAK	1	1	0	0	0	1	1	1	0	0	0	1	1	1	0	0	0	1	1	1	0	0	0	1
ADVJJJEPNJSTHK	1	1	0	0	1	0	1	1	0	0	0	1	1	1	0	0	0	1	1	1	0	0	1	1
ADVJJVSDTSMJGAEJPSJTTGJR	0	0	0	0	0	1	0	0	0	0	0	1	0	0	0	0	0	1	0	0	0	0	0	1
ADVJPJDSNHVNTEEAR	1	1	0	0	1	1	1	1	0	0	1	0	1	1	0	0	0	0	1	1	0	0	1	0
ADVJTPNJTEJFYJJDEPYK	0	0	0	0	0	0	0	0	0	0	0	0	0	0	0	0	0	0	0	0	0	0	0	1
ADVNFEJVNJJVR	1	0	0	1	0	0	1	0	0	1	0	1	1	0	0	1	0	1	1	0	0	1	0	1
ADVPAGVTJAEK	1	0	1	0	1	0	0	0	0	0	0	0	0	0	0	0	0	0	0	0	0	0	0	0
ADVPEEPQKPDDSKK	0	1	0	0	0	0	0	0	0	0	0	0	0	0	0	0	0	0	0	0	0	0	0	0
ADVQGEFEEHAEEER	1	0	0	1	1	0	1	0	0	1	1	0	1	0	0	1	1	1	1	0	0	1	1	0
ADVQGEFEEHAEEERR	1	1	1	1	1	1	1	1	1	1	1	1	1	1	1	1	1	1	1	1	1	1	1	1
ADVQGSVEAJSDSJJK	0	0	0	1	0	0	0	0	0	1	0	0	1	0	0	1	0	0	1	0	0	0	0	0
ADVQGSVEAVK	1	1	0	0	1	0	0	0	0	0	1	0	1	1	0	0	1	0	1	1	0	0	1	0
ADVQGSVEAVKQSJVK	0	0	0	1	0	0	0	0	0	1	0	0	0	0	0	1	0	0	0	0	0	1	0	0
ADVQGTAEAVK	0	0	0	1	1	0	0	0	0	1	1	0	0	1	0	1	1	0	1	0	0	1	1	0
ADVQNTPJEENR	0	0	0	0	1	1	0	0	0	0	0	1	0	0	0	0	0	1	0	0	0	0	1	1
ADVQNTPJEENRR	1	0	1	0	1	1	0	0	1	1	1	1	1	0	1	1	1	1	0	0	1	0	1	1
ADVSSJDEVCEVCK	0	0	0	1	1	1	0	0	0	1	1	0	1	1	1	1	1	0	0	0	0	1	1	0
ADVTFSJQJPK	1	1	0	0	0	0	1	1	0	0	0	0	1	1	0	0	0	0	1	1	0	0	0	0
ADVVNGSJDSTQVNTNK	1	1	0	0	1	0	1	1	0	0	1	0	1	1	0	0	1	0	1	1	0	0	1	0
ADVVQJJGR	1	1	0	1	0	0	1	1	0	1	0	0	1	1	0	1	0	0	1	1	0	1	0	0
ADVVVAJGGDGTJNEJAR	0	0	0	0	0	1	0	0	0	0	0	1	0	0	0	0	0	0	0	0	0	0	0	1
ADVWVNDVKVGQHTGGFTPFYFDJTSAJNK	0	0	0	0	0	0	1	0	0	0	0	0	0	0	0	0	0	0	0	0	0	0	0	0
ADVYDJRPJJR	1	1	1	1	1	1	1	1	1	1	0	1	1	1	1	1	1	1	1	1	1	1	1	1
ADVYPRFAPTMEWDTAAGHAJAR	0	0	0	1	0	0	0	0	0	0	0	0	0	0	0	0	0	0	0	0	0	0	0	0
ADWDJJR	0	0	0	0	0	0	0	1	0	0	0	0	0	0	0	0	0	0	0	0	0	0	0	0
ADWEJYAJDANGSDNFNSGQSPDR	1	1	0	0	0	1	1	1	0	0	0	1	1	1	0	0	0	1	1	1	0	0	0	1
ADWPSVVJEPGQTYNSECJFK	1	1	0	0	0	1	0	1	0	0	0	1	0	0	0	0	0	1	0	1	0	0	0	1
ADWSVPAVEJEDAPR	1	1	0	1	0	1	0	0	0	1	0	1	1	1	0	0	0	0	0	1	0	0	0	1
ADYADSJTENGTHGSDSVESAAR	1	1	0	1	0	0	1	1	0	1	0	0	1	1	0	1	0	0	1	1	0	1	0	0
ADYAJVDYR	0	1	0	0	0	0	0	1	0	0	0	0	0	1	0	0	0	0	0	1	0	0	0	0
ADYASTEVNJMK	0	0	0	1	0	0	0	0	0	1	0	0	0	0	0	0	0	0	0	0	0	1	0	0
ADYDDJKNYYWMDVYAYGR	1	1	0	0	0	0	1	1	0	0	0	0	1	1	0	0	0	0	1	1	0	0	0	0
ADYDKJQEHDJJSVJGJPDFAPGR	0	0	0	0	0	0	0	0	0	0	0	0	0	0	0	0	0	1	0	0	0	0	0	0
ADYEJJPGFYYK	1	1	0	0	0	0	1	0	0	0	0	0	1	1	0	0	0	0	1	0	0	0	0	0
ADYFJGSPTEJPGPGAPYEVVVPAJFAVNSPAVSJAENYYSVYAK	0	0	0	0	0	0	0	0	0	0	0	0	0	1	0	0	0	0	0	1	0	0	0	0
ADYJJR	0	0	0	0	0	0	0	0	0	1	1	0	0	0	0	1	1	0	0	0	0	1	1	0
ADYJTDRNTSDGJYNACR	1	1	0	0	0	0	1	1	0	0	0	0	1	1	0	0	0	0	1	1	0	0	0	0
ADYMAFDRYSAPDYSQSSYVQGVER	0	0	1	1	0	0	0	0	1	1	0	1	0	0	1	1	0	0	0	0	1	1	0	0
ADYMEFK	1	1	0	0	1	0	1	0	0	0	1	0	1	0	0	0	1	0	1	1	0	0	1	0
ADYMJAJGGGSSMDTAK	0	0	0	1	1	0	0	0	0	1	1	0	0	0	0	1	1	0	0	0	0	1	1	0
ADYNGKYVPFVPK	0	0	0	1	1	0	0	0	0	1	0	0	0	0	0	1	1	0	0	0	1	1	1	0
ADYNJRPVYJNNNJMR	0	0	1	0	0	0	0	0	1	0	0	0	0	0	1	0	0	0	0	0	1	0	0	0
ADYQEKVDK	0	0	0	1	0	0	0	0	0	1	0	0	0	0	0	1	0	0	0	0	0	1	0	0
ADYTGPMCJJMGAEDTGVSYDHJAJCDEWVK	0	0	0	0	0	1	0	0	0	0	0	1	0	0	0	0	0	1	0	0	0	0	0	1
ADYTSEJJK	0	1	0	1	1	0	0	1	0	0	1	0	0	1	0	0	1	0	0	0	0	1	1	1
ADYVGFK	0	1	0	0	0	0	0	0	0	0	0	0	0	0	0	0	0	0	0	1	0	0	0	0
ADYVVTGAFSK	1	1	0	0	0	1	1	1	0	0	0	0	1	1	0	0	0	0	1	1	0	0	0	0
ADYWJNVGTASTJDEJK	0	0	0	0	0	1	0	0	0	0	0	0	0	0	0	0	0	0	0	0	0	0	0	0
AEAAEJNJR	1	1	0	0	0	0	0	1	0	0	0	0	1	1	0	1	0	0	1	1	0	0	0	0
AEAAEJQQJMDK	1	0	0	0	1	1	1	0	0	0	1	1	1	0	0	0	1	0	1	0	0	0	1	1
AEAAEJQQJMDKEGK	0	0	0	0	1	1	0	0	0	0	0	0	0	0	0	0	0	0	0	0	0	0	1	0
AEAAJFJNJKK	0	0	0	1	0	0	0	0	0	1	0	0	0	0	0	1	0	0	0	0	0	1	0	0
AEAAJMYK	1	1	0	0	0	0	0	0	0	0	0	0	0	1	0	0	0	0	1	1	0	0	0	1
AEAAJYNJJGGDPK	0	0	0	0	1	0	0	0	0	0	0	0	0	0	0	0	1	0	0	0	0	0	1	0
AEAAPAATGGGJPGMJPWPK	0	0	0	0	0	1	0	0	0	0	0	1	0	0	0	0	0	1	0	0	0	0	0	1
AEADVENJKER	1	1	0	1	0	0	1	1	0	1	0	0	1	1	0	1	0	0	1	1	0	1	0	0
AEAEAJEASGHPJK	1	1	0	0	1	1	1	1	0	0	1	1	1	1	0	0	1	1	1	1	0	0	1	1
AEAEAJEASGHPJKER	1	1	1	1	1	1	1	1	1	1	1	1	1	1	1	1	1	1	1	1	1	1	1	1
AEAEANAEADKKER	0	1	1	1	0	0	0	0	0	0	0	0	0	0	1	1	0	0	0	0	1	1	0	0
AEAEDJKAKJEGEGAK	1	0	1	0	0	0	0	0	0	0	0	0	0	0	0	0	0	0	1	0	0	0	0	0
AEAEEJKTK	0	0	1	1	0	0	0	0	1	1	0	0	0	0	1	1	0	0	0	0	1	1	0	0
AEAEEJKTKJEGEGAK	1	1	1	1	0	0	0	0	0	0	0	0	1	1	1	1	0	0	1	1	1	1	0	0
AEAEEJKTKJEGEGAKVTJK	0	0	1	1	0	0	0	0	0	0	0	0	0	0	0	0	0	0	0	0	0	0	0	0
AEAEFGDVMFSJJNAAR	0	0	0	0	0	0	0	0	0	0	0	0	0	0	0	0	0	1	0	0	0	0	0	0
AEAEKNJRJEQANTEKESR	0	0	1	1	0	0	0	0	0	0	0	0	0	0	0	0	0	0	0	0	0	0	0	0
AEAEQTJAAJTEK	1	1	1	1	1	1	1	1	1	1	1	1	1	1	1	1	1	1	1	1	1	1	1	1
AEAEQTJAAJTEKAR	0	0	1	0	0	0	0	0	1	0	0	0	0	0	1	0	0	0	0	0	1	0	0	0
AEAESJYQSK	1	1	0	1	1	1	1	1	0	1	1	1	1	0	1	1	1	1	1	0	0	1	1	1
AEAESJYQSKYEEJQJTAGR	0	0	0	1	0	0	0	0	0	1	0	0	0	0	0	1	0	0	0	0	0	1	0	0
AEAGDVANAJJDGTDAVMJSGESAK	1	1	1	1	0	1	1	1	0	1	0	1	1	1	0	1	0	1	1	1	1	1	0	1
AEAGJDPWATPK	0	0	0	0	0	0	0	0	0	0	0	0	0	0	0	1	0	0	0	0	0	0	0	0
AEAGKTGMJKDYK	0	0	0	1	0	0	0	0	0	0	0	0	0	0	0	1	0	0	0	0	0	1	0	0
AEAGQQFEDTKRK	0	1	0	0	0	0	0	0	0	0	0	0	0	0	0	0	0	0	0	0	0	0	0	0
AEAJCAJNR	1	1	1	1	1	1	1	1	1	1	1	1	1	1	1	1	1	1	1	1	0	1	1	1
AEAJEASGHPJKER	1	1	0	0	0	0	0	0	0	0	0	0	0	0	0	0	0	0	0	0	0	0	0	0
AEAJEJVNQVR	1	1	1	1	1	1	1	1	1	1	1	1	1	1	1	1	1	1	1	1	1	1	1	1
AEAJFR	0	0	0	0	0	0	0	0	0	1	1	0	0	0	0	0	0	0	0	0	1	1	1	0
AEAJFRQGGDATGDJNEJR	0	0	1	1	0	0	0	0	1	1	0	0	0	0	1	1	0	0	0	0	1	1	0	0
AEAJFRQGGDATGDJNEJRK	0	0	1	1	0	0	0	0	0	0	0	0	0	0	1	1	0	0	0	0	0	1	0	0
AEAJHYJGDJVQR	1	1	1	0	1	1	1	1	1	0	1	1	1	1	1	0	1	1	1	1	1	0	1	1
AEAJJK	0	0	0	0	0	0	0	0	0	0	0	0	0	0	0	0	0	0	0	0	0	0	1	0
AEAJJMQDTPDJEAAAK	0	0	0	0	1	1	0	0	0	0	1	1	0	0	0	0	1	1	0	0	0	0	1	1
AEAJJNJAHPDFR	0	0	0	0	0	1	0	0	0	0	0	1	0	0	0	0	0	1	0	0	0	0	0	1
AEAJJWK	0	0	0	0	0	0	0	0	0	0	0	0	0	1	0	0	0	0	0	1	0	0	0	0
AEAJKDSTDWK	1	1	0	0	1	0	1	1	0	0	1	0	1	1	0	0	1	0	1	1	1	0	1	0
AEAJKDSTDWKATADAJTK	0	0	1	1	0	0	0	0	0	0	0	0	0	0	1	1	0	0	0	0	1	1	0	0
AEAJKDYJVK	0	1	1	0	1	0	0	1	0	0	0	0	0	1	1	0	1	0	0	1	1	0	1	0
AEAJKDYJVKNEK	0	0	0	1	0	0	0	0	0	0	0	0	0	0	0	1	0	0	0	0	0	1	0	0
AEAJPGVVHVJTHJNCPDJYYTPGGQSAPEPSPJDR	0	0	0	0	0	1	0	0	0	0	0	0	0	0	0	0	0	0	0	0	0	0	0	1
AEAJVJJTDVDAJYTAPPSQPGSRRVEYVPNVJDAJGDJQVSGSGSK	0	0	0	0	0	1	0	0	0	0	0	0	0	0	0	0	0	0	0	0	0	0	0	0
AEAKEAVPJMFGDMVHETGK	1	0	0	0	0	0	0	0	0	0	0	0	0	0	0	0	0	0	0	0	0	0	0	0
AEAMEGADFVCJR	1	1	0	1	1	1	1	1	0	1	1	1	0	0	0	1	1	1	1	1	0	1	1	1
AEANPAJHPGQSAAJYJK	0	1	0	0	0	1	0	1	0	0	0	0	1	0	0	0	0	1	0	1	0	0	0	0
AEAPAAAPAAK	0	0	1	1	0	0	0	0	1	1	0	0	0	0	1	1	1	0	0	0	1	1	0	0
AEAPEDYYJNVJMQEKJK	0	0	0	0	0	1	0	0	0	0	0	0	0	0	0	0	0	0	0	0	0	0	0	0
AEAQGJKVYTAAEAAK	0	0	0	1	0	0	0	0	0	1	0	0	0	0	0	1	0	0	0	0	0	1	0	0
AEAQVJJEQANK	1	1	0	1	1	1	1	1	0	1	1	1	1	1	1	1	1	1	1	0	0	1	1	1
AEAQVJJEQANKR	1	0	1	1	0	0	1	0	1	1	0	0	1	0	1	1	0	0	1	0	1	1	0	0
AEARJDKWMWAVR	0	1	0	0	0	0	0	0	0	0	0	0	0	0	0	0	0	0	0	0	0	0	0	0
AEASGKSFEQJAEAARTDWNNEJ	0	1	0	0	0	0	0	0	0	0	0	0	0	0	0	0	0	0	0	0	0	0	0	0
AEASPDTDNJJJJAK	0	1	0	0	0	0	0	1	0	0	0	0	0	0	0	0	0	0	0	0	0	0	0	0
AEATPNTEMJJVSDVDJDJJNAJHTYGSVR	1	1	0	1	0	0	1	1	1	1	0	0	1	1	0	1	0	1	1	0	0	1	0	0
AEAVCSQDAMDDJJJASDVVMVAR	0	0	0	1	0	1	0	0	0	1	0	1	0	1	0	1	0	1	0	0	0	1	0	1
AEAVRDJMVNEFGVPASQJK	1	1	1	1	1	0	1	1	1	1	0	0	1	1	1	1	1	0	1	1	1	1	1	0
AEAVRDJMVNEFGVPASQJKVDYK	0	0	1	1	0	0	0	0	0	0	0	0	0	0	1	1	0	0	0	0	1	1	0	0
AEAVSGVEFJK	1	1	0	0	1	0	1	1	0	0	1	0	1	1	0	0	1	0	1	1	0	0	1	0
AEAVTCAVMQAK	0	1	0	0	0	0	0	0	0	0	0	0	0	0	0	0	0	0	0	0	0	0	0	0
AEAVYNCJVNEFGVPASQJK	0	0	0	0	0	1	0	0	0	0	0	1	0	0	0	0	0	1	0	0	0	0	0	1
AEAYAMK	0	0	0	1	0	0	0	0	0	1	0	0	0	0	0	1	0	0	0	0	0	1	0	0
AEAYAMKEMYPQAJADJNJWR	0	0	1	1	0	0	0	0	1	1	0	0	0	0	0	0	0	0	0	0	1	1	0	0
AEAYGPVTQGJAKPVNDJSR	1	1	1	0	0	0	1	1	1	0	0	0	1	1	1	0	0	0	1	1	1	0	0	0
AEAYQESGR	0	0	0	1	0	0	0	0	0	0	0	0	0	0	0	0	0	0	0	0	0	0	0	0
AEAYTJK	0	0	1	0	1	0	0	0	1	0	0	0	0	0	1	0	0	0	0	0	0	0	1	0
AEAYTJKK	0	0	0	1	1	0	0	0	0	0	0	0	0	0	0	0	1	0	0	0	0	1	1	0
AECEGAQEVJDJK	0	1	0	0	1	1	0	1	0	0	1	0	0	0	0	0	0	0	0	1	0	0	1	1
AECPJJJYESJJEQECJR	0	0	0	0	0	1	0	0	0	1	0	1	0	0	0	0	0	0	0	0	0	0	0	1
AEDAFTVJAPTNDAVJR	1	1	1	0	1	0	1	1	1	0	0	0	1	1	1	0	1	0	1	1	1	0	1	0
AEDATDEEKAAAK	1	1	0	0	0	0	0	0	0	0	0	0	0	0	0	0	0	0	0	0	0	0	0	0
AEDATDEEKAAAKK	1	1	0	0	0	0	0	0	0	0	0	0	0	0	0	0	0	0	0	0	0	0	0	0
AEDAVJJGDR	0	0	0	0	1	0	0	0	0	0	1	0	0	0	0	0	1	0	0	0	0	0	1	0
AEDFGEJVPJGCSK	0	1	0	0	0	0	1	1	0	0	0	0	0	0	0	0	0	0	0	1	0	0	0	0
AEDGGASAEEJR	0	0	0	0	1	0	0	0	0	0	1	0	0	0	0	0	1	0	0	0	0	0	1	0
AEDGJAEYDJJSEEEYJDJJDTJPK	1	1	0	0	0	0	1	1	0	0	0	0	1	1	0	0	0	0	1	1	0	0	0	0
AEDGJAEYDJJSEEEYJDJJDTJPKDNQYJEDNDPNK	0	0	0	0	0	0	0	0	0	1	0	0	0	0	0	0	0	0	0	0	0	0	0	0
AEDGJAEYDJJSEEEYJDJJDTJPKDNQYJEDNDPNKFJAK	1	1	0	0	0	0	0	0	0	0	0	0	1	1	0	0	0	0	1	1	0	0	0	0
AEDJJVAR	1	0	0	0	1	0	1	0	0	0	1	0	0	0	0	0	1	0	0	0	0	0	1	0
AEDJSMJEJEK	1	1	0	0	1	0	1	1	0	0	1	0	1	0	0	0	1	0	1	1	0	0	1	0
AEDJSMJEJEKTGEDGAFVK	0	0	0	1	0	0	0	0	0	1	0	0	0	0	0	1	0	0	0	0	0	1	0	0
AEDJVNTPVANPMEJJQGR	0	0	0	1	1	0	0	0	0	1	0	1	0	0	0	1	1	1	0	0	0	1	1	1
AEDJVVJPNSVNSSJFSDJNPJNR	0	0	1	0	0	0	0	0	0	0	0	0	0	0	0	0	0	0	0	0	0	0	0	0
AEDJYPJFAK	1	0	1	0	1	0	0	0	0	0	0	0	1	0	0	0	1	0	1	0	0	0	1	0
AEDKJGTQMK	0	0	0	1	0	0	0	0	0	1	0	0	0	0	0	1	0	0	0	0	0	1	0	0
AEDKSGVGJGHR	0	0	1	1	0	0	0	0	0	1	0	0	0	0	0	0	0	0	0	0	1	1	0	0
AEDMEKEVER	0	0	0	0	1	0	0	0	0	0	1	0	0	0	0	0	1	0	0	0	0	0	1	0
AEDMVVVDJDGK	0	0	0	0	1	0	0	0	0	0	1	0	0	0	0	0	1	0	0	0	0	0	1	0
AEDRQEFKDTMEK	0	0	0	1	0	0	0	0	0	0	0	0	0	0	0	0	0	0	0	0	0	1	0	0
AEDVEJK	0	0	0	0	0	0	0	0	0	0	0	0	0	0	0	0	1	0	0	0	0	0	1	0
AEDVEKWSGGR	0	0	0	1	0	0	0	0	0	1	0	0	0	0	0	1	0	0	0	0	0	1	0	0
AEDYVSJTSYTHHPFYSQFAJEJQDNWR	1	1	0	0	0	0	1	1	0	0	0	0	1	1	0	0	0	0	0	1	0	0	0	0
AEEAGFHDMAJFK	0	0	0	0	0	1	0	0	0	0	0	0	0	0	0	0	0	1	0	0	0	0	0	1
AEEAGVDJVEJSPNAEPPVCR	0	0	0	0	0	0	0	0	0	0	0	0	0	1	0	0	0	0	0	0	0	0	0	0
AEEAJGKDER	1	1	0	0	0	0	0	0	0	0	0	0	0	0	0	0	0	0	0	0	0	0	0	0
AEEAPKTVAAEAPKVTE	0	0	0	1	0	0	0	0	0	0	0	0	0	0	0	1	0	0	0	0	0	1	0	0
AEEDCJYJEK	1	1	0	0	0	1	1	1	0	0	0	1	1	1	0	0	0	1	1	1	0	0	0	1
AEEDJEJKVK	0	0	0	1	0	0	0	0	0	0	0	0	0	0	0	0	0	0	0	0	0	1	0	0
AEEEDAVJVR	1	1	0	0	0	0	0	0	0	0	0	0	0	0	0	0	0	0	1	1	0	0	0	0
AEEEGJEJR	1	0	0	0	1	0	1	0	0	0	0	0	1	1	0	0	0	0	1	0	0	0	1	0
AEEEGKPR	1	1	0	0	0	0	0	0	0	0	0	0	0	0	0	0	0	0	0	0	0	0	0	0
AEEEKQJFDFVVSR	0	0	0	1	0	0	0	0	0	1	0	0	0	0	0	1	0	0	0	0	0	1	0	0
AEEFANGTGSCQK	0	0	1	1	1	0	0	0	1	1	1	0	0	0	1	1	1	0	0	0	1	1	1	0
AEEFDDVJKMGR	0	0	0	0	0	1	0	0	0	0	0	0	0	0	0	0	0	0	0	0	0	0	0	0
AEEFJRENJVS	0	0	0	0	0	0	0	0	1	0	0	0	0	0	0	0	0	0	0	0	0	0	0	0
AEEGKDSJGHQJYK	1	1	0	1	0	1	1	1	0	1	0	1	1	1	0	1	0	1	1	1	0	1	0	1
AEEGTSEAJJR	1	1	0	0	0	0	1	1	0	0	0	0	1	1	0	0	0	0	1	1	0	0	0	0
AEEJACGKDSFDNTR	0	1	0	1	0	0	0	1	0	1	0	0	0	1	0	1	0	0	0	1	0	1	0	0
AEEJJEAR	1	1	1	1	1	0	1	1	1	1	1	0	1	1	1	1	1	0	1	1	1	1	1	0
AEEJJJR	0	0	0	0	0	0	1	1	0	0	1	0	1	1	0	0	1	0	1	1	0	0	1	0
AEEJJJTJPEJQTVAR	0	0	0	0	0	1	0	0	0	0	0	1	0	0	0	0	0	1	0	0	0	0	0	0
AEEJNDKJR	0	1	0	0	0	0	0	0	0	0	0	0	0	0	0	0	0	0	0	1	0	0	0	0
AEEJPWGEJGVDVVJECTGFYTSK	1	1	0	1	0	1	1	1	0	1	0	1	1	1	0	1	0	1	1	1	0	1	0	1
AEEJPWGEJGVDVVJECTGFYTSKDK	1	1	0	1	0	0	1	1	0	0	0	0	1	1	0	0	0	0	1	1	0	0	0	0
AEEJPWGEJGVDVVJECTGFYTSKDKAEAHJK	0	0	0	0	0	1	0	0	0	0	0	0	0	0	0	0	0	0	0	0	0	0	0	0
AEEJVASNPEK	0	0	0	0	1	0	0	0	0	0	1	0	0	0	0	0	1	0	0	0	0	0	1	0
AEEJVQK	0	0	0	0	0	0	0	0	0	0	0	0	0	0	0	1	0	0	0	0	0	1	0	0
AEEKPFFEDR	1	1	0	0	0	0	0	0	0	0	0	0	1	1	0	0	0	0	1	1	0	0	0	0
AEEMKNQETMDDFAK	1	1	1	1	1	0	0	0	0	0	0	0	1	1	0	1	1	0	0	0	0	0	0	0
AEEQGFEVYTAAEAAK	1	1	0	1	1	0	1	1	0	1	1	0	1	1	0	1	1	0	1	1	0	0	1	0
AEEQGFEVYTSAEAAK	1	0	0	0	1	0	1	0	0	1	1	0	1	1	0	0	1	0	1	0	0	1	1	1
AEEQNJEJMSSFVSHJYYJPMDPAK	0	0	0	0	0	1	0	0	0	0	0	1	0	0	0	0	0	0	0	0	0	0	0	1
AEEQNJEJMSSFVSHJYYJPMDPAKVEGYSQJR	0	0	0	0	0	0	0	0	0	0	0	0	0	1	0	0	0	0	0	0	0	0	0	0
AEEQVQDMAAYQQAVQAJK	1	1	1	1	0	1	1	1	1	1	0	1	1	1	1	1	0	1	1	1	1	0	0	1
AEEQVQDMAAYQQAVQAJKNK	0	0	1	1	0	0	0	0	1	1	0	0	0	0	1	1	0	0	0	0	1	1	0	0
AEEQVQDMAAYQQAVQAJKNKQFVJEANQVJFR	0	0	1	0	0	0	0	0	0	0	0	0	0	0	1	0	0	0	0	0	0	0	0	0
AEETJFSK	0	0	0	0	1	0	0	0	0	0	0	0	0	0	0	0	1	0	0	0	0	0	0	0
AEETKNGEAFSK	0	0	1	1	1	0	0	0	1	1	1	0	0	0	1	1	1	0	0	0	1	1	1	0
AEEVAJJQDVR	0	0	0	0	0	0	0	0	0	0	0	0	0	1	0	0	0	0	0	0	0	0	0	0
AEEVHHAKEEGJJFDJJCNPTEJJADENGWVK	0	1	0	0	0	0	0	1	0	0	0	0	1	1	0	0	0	0	0	1	0	0	0	1
AEEVVASJKENGGEAK	0	1	0	0	0	0	0	0	0	0	0	0	0	0	0	0	0	0	0	0	0	0	0	0
AEEVVVTDANJAPR	0	0	0	1	0	0	0	0	0	0	0	0	0	0	0	0	0	0	0	0	0	0	0	0
AEEWJTDEYAJNK	1	1	0	0	1	1	1	1	0	0	0	1	1	1	0	0	1	1	0	0	0	0	1	1
AEEYHJSPSR	1	1	0	1	1	0	1	1	0	1	1	0	0	1	0	1	1	0	1	1	0	1	1	0
AEEYJJKAJDFNSNMQJAR	0	1	0	0	0	0	0	0	0	0	0	0	0	0	0	0	0	0	0	0	0	0	0	0
AEFDJMFGEGJSHSGEJJDJGAEJGJJK	0	0	0	0	0	0	0	0	0	0	0	0	0	0	0	0	0	1	0	0	0	0	0	1
AEFDNFJATVJAR	1	1	1	1	0	1	1	1	1	1	0	1	1	1	1	1	0	1	1	1	1	1	0	1
AEFEQYVADGVJQGGMJPK	0	0	0	0	1	0	0	0	0	1	0	0	0	0	0	0	1	0	0	0	0	0	1	0
AEFETGFSK	1	0	0	0	0	0	0	0	0	0	0	0	0	0	0	0	0	0	0	0	0	0	0	0
AEFETTFADJGJK	0	1	0	0	0	0	0	0	0	0	0	0	1	1	0	0	0	0	0	0	0	0	0	0
AEFFJR	0	0	0	0	0	0	0	0	0	0	0	0	0	0	0	0	0	0	0	0	0	0	1	0
AEFGEVDJJVNNAGJTR	1	0	0	1	0	1	1	0	0	1	0	1	1	1	0	1	0	0	1	1	0	1	0	1
AEFKDEDEPR	0	1	0	0	0	0	0	1	0	0	0	0	0	1	0	0	0	0	0	1	0	0	0	0
AEFKDEDEPRQVSVAGR	1	1	0	1	0	0	0	0	0	0	0	0	1	1	0	1	0	0	1	1	0	1	0	0
AEFKPWGPF	0	0	0	0	0	1	0	0	0	0	0	0	0	0	0	0	0	0	0	0	0	0	0	0
AEFPJNJENEK	0	0	0	1	0	0	1	0	0	1	0	0	0	0	0	1	0	0	0	0	0	1	0	0
AEFPJNJENEKATYDJGJGSVER	0	0	0	1	0	0	0	0	0	1	0	0	0	0	0	0	0	0	0	0	0	1	0	0
AEFPJVJK	1	1	0	1	1	1	1	1	0	1	0	1	0	1	0	0	1	1	1	1	0	1	1	1
AEFSGTJTAJCANPGDTVSEDDVJMK	1	1	0	0	0	1	1	1	0	0	0	1	0	0	0	0	0	1	1	1	0	0	0	1
AEFTPNPADGTJDJTJTTJDNAPJHYTJDGTEPTSTSPVYDGAJK	1	1	0	0	0	1	1	1	0	1	0	0	1	1	0	0	0	1	1	1	0	0	0	1
AEFWKDENAQEJJK	1	1	0	1	1	1	1	1	0	1	0	1	1	1	0	1	1	1	1	1	0	1	1	1
AEFWKDENAQEJJKQVADEMDTR	0	0	0	1	0	0	0	0	0	0	0	0	0	0	0	0	0	0	0	0	0	1	0	0
AEFYQPDNNEVJR	0	0	0	1	0	0	0	0	0	1	0	0	0	0	0	1	0	0	0	0	0	1	0	0
AEFYSEVJTJVVDGK	1	1	0	1	0	1	1	1	0	1	0	1	1	1	0	1	0	1	1	1	0	1	0	1
AEFYSEVJTJVVDGKEJK	0	0	0	1	0	0	0	0	0	1	0	0	0	0	0	1	0	0	0	0	0	1	0	0
AEGAEYCDCPACAAAAAJJEK	0	0	0	0	0	1	0	0	0	0	0	1	0	0	0	0	0	0	0	0	0	0	0	1
AEGASKVDGAEVVVK	1	1	0	0	0	0	0	0	0	0	0	0	0	0	0	0	0	0	0	0	0	0	0	0
AEGASSFMVGTTEYAVPJGNMJDVEAEJAR	0	1	0	1	0	0	0	1	0	1	0	0	0	1	0	0	0	0	1	1	0	1	0	0
AEGCTJSNJKK	1	1	0	0	0	0	0	1	0	0	0	0	0	0	0	0	0	0	0	1	0	0	0	0
AEGDGEGFJVJDDJVDTGGTAVAJR	0	0	0	1	0	1	0	0	0	1	0	1	0	0	0	0	0	1	0	0	0	0	0	1
AEGDJSENGGYQAAR	0	0	0	1	0	0	0	0	0	1	0	0	0	0	0	0	0	0	0	0	0	1	0	0
AEGDVJRVEK	1	1	0	0	0	0	0	0	0	0	0	0	0	0	0	0	0	0	0	0	0	0	0	0
AEGEAFGK	0	0	0	0	1	0	0	0	0	0	1	0	0	0	0	0	1	0	0	0	0	0	1	0
AEGEAFGKK	0	0	0	1	0	0	0	0	0	1	0	0	0	0	0	1	0	0	0	0	0	1	0	0
AEGEAFGKKGNDVFR	0	0	0	1	0	0	0	0	0	0	0	0	0	0	0	1	0	0	0	0	0	1	0	0
AEGEENJQPK	0	0	1	0	1	0	0	0	1	0	1	0	0	0	1	0	1	0	0	0	1	0	1	0
AEGERQSAFJQAEARER	0	0	0	0	0	0	0	0	0	0	0	0	0	0	0	0	0	1	0	0	0	0	0	0
AEGFMTR	1	1	1	1	1	0	1	1	0	1	1	0	1	1	1	1	1	0	1	1	0	1	1	0
AEGFMTRDPR	0	0	0	0	0	0	0	0	0	0	0	0	0	0	1	0	0	0	0	0	0	0	0	0
AEGFNRJSMGVQDFNKEVQR	0	1	0	0	0	0	0	0	0	0	0	0	0	0	0	0	0	0	0	0	0	0	0	0
AEGGJER	0	0	0	1	0	0	0	0	0	0	0	0	0	0	0	1	0	0	0	0	0	0	0	0
AEGGTGDAJSGFEGSVPNPYVK	0	1	0	0	0	0	0	1	0	0	0	0	0	1	0	0	0	0	0	1	0	0	0	0
AEGJAADNDERMMHCQNMJERGMMJGMEPTDJWFDPJFJVVK	0	1	0	0	0	0	0	0	0	0	0	0	0	0	0	0	0	0	0	0	0	0	0	0
AEGJCHPJJJGNDEAJGK	1	1	0	1	1	1	1	1	0	1	1	0	1	1	0	1	1	1	1	1	0	1	1	0
AEGJDJSK	0	0	0	0	1	0	0	0	0	0	0	0	0	0	0	0	1	0	0	0	0	0	1	0
AEGJDJYAVTPQNEPJNR	1	1	0	0	0	0	1	1	0	0	0	0	1	1	0	0	0	0	1	1	0	0	0	0
AEGJJNYJNSQQ	1	1	0	0	0	0	1	0	0	0	0	0	1	1	0	0	0	0	1	1	0	0	0	0
AEGJJSDEJK	0	0	0	0	1	0	0	0	0	0	1	0	0	0	0	0	1	0	0	0	0	0	1	0
AEGKSEFAENDAYVHATPJJR	0	0	1	0	0	0	0	0	1	0	0	0	0	0	1	0	0	0	0	0	1	0	0	0
AEGQPDAAMEDGDAJJFMNFR	0	0	0	0	0	0	0	0	0	0	0	0	0	0	0	0	0	0	0	0	0	0	0	1
AEGSEGQATAEEJFK	0	1	0	0	0	0	0	1	0	0	0	0	0	1	0	0	0	0	0	0	0	0	0	0
AEGSEGQATAEEJFKAEAHJTDAJJSPSNJEDGQR	0	0	0	0	0	1	0	0	0	0	0	0	0	0	0	0	0	0	0	0	0	0	0	1
AEGSYJJPDNVPSNEFJNJEGDK	0	1	0	0	0	1	0	0	0	0	0	1	0	1	0	0	0	1	0	0	0	0	0	1
AEGSYJJPDNVPSNEFJNJEGDKJSTSR	1	1	0	1	0	1	1	1	1	1	0	1	1	1	1	1	0	1	1	1	1	1	0	1
AEGTETKAEEGKDSJGHQJYK	0	0	0	1	0	0	0	0	0	0	0	0	1	1	0	1	0	0	0	0	0	1	0	0
AEGVSSVTFMNGK	0	0	0	1	0	0	0	0	0	1	0	0	0	0	0	1	0	0	0	0	0	1	0	0
AEGYSEGNVPJHTJR	1	1	0	1	1	0	1	1	0	1	1	0	1	1	0	1	1	0	1	1	0	1	1	0
AEHAGJPHGGFVJR	0	0	0	0	1	1	0	0	0	0	1	0	0	0	0	1	1	0	0	0	0	0	1	0
AEHAVVNJR	1	0	0	0	0	0	1	0	0	0	0	0	1	1	0	1	0	0	1	0	0	0	0	0
AEHGJJFJDEJDKJAK	0	1	0	0	0	0	0	1	0	0	0	0	0	0	0	0	0	0	0	1	0	0	0	0
AEHJNPQFJEK	1	1	0	0	0	0	1	0	0	0	0	0	1	0	0	0	1	0	1	1	0	0	0	0
AEHNEWK	1	0	0	0	0	0	0	0	0	0	0	0	0	0	0	0	0	0	0	0	0	0	0	0
AEHPJSDGJR	1	1	1	1	1	0	0	0	1	1	1	0	1	1	1	1	1	0	1	1	1	1	1	0
AEHPJSDGJRK	0	0	1	1	0	0	0	0	0	1	0	0	1	1	1	1	0	0	0	0	0	1	0	0
AEHPJSDGJRKK	0	0	0	1	0	0	0	0	0	0	0	0	0	0	0	0	0	0	0	0	0	0	0	0
AEHYRY	0	0	0	1	0	0	0	0	0	0	0	0	0	0	0	0	0	0	0	0	0	0	0	0
AEJAEJMEK	1	0	0	0	1	1	1	0	0	0	1	1	1	0	0	0	1	1	1	0	0	0	1	1
AEJAJJK	0	0	0	0	1	0	0	0	0	0	1	0	0	0	0	0	0	0	0	0	0	0	1	0
AEJAJR	0	0	0	0	0	0	0	0	0	0	1	0	0	0	0	0	0	0	0	0	0	0	1	0
AEJANFQYDASTR	0	1	0	0	1	0	0	1	0	0	1	0	1	1	0	0	0	0	0	1	0	0	1	0
AEJASJJKPFDTEK	1	0	0	0	1	1	1	0	0	0	0	1	1	0	0	0	1	1	1	0	0	0	1	1
AEJASJJKPFDTEKMDAYVJR	0	1	1	0	0	0	0	0	0	0	0	0	0	1	0	0	0	0	0	0	0	0	0	0
AEJASMNEK	0	1	0	0	0	0	0	0	0	0	0	0	0	1	0	0	0	0	0	0	0	0	0	0
AEJAVJEK	0	1	0	0	0	0	0	0	0	0	0	0	0	1	0	0	0	0	0	0	0	0	0	0
AEJCGDR	0	0	0	1	0	0	0	0	0	1	0	0	0	0	0	0	0	0	0	0	0	0	0	0
AEJCGDRK	0	0	0	1	0	0	0	0	0	1	0	0	0	0	0	1	0	0	0	0	0	1	0	0
AEJDEHAJGVNVSEJEAPFEJK	0	0	0	1	0	1	0	0	0	1	0	1	0	0	0	0	0	1	0	0	0	1	0	1
AEJDGKPVJVCSTGJGGPSTSJAVEEJAQJGJR	0	0	0	0	0	1	0	0	0	0	0	1	1	1	0	0	0	1	0	0	0	0	0	1
AEJDJDKJNSQYPR	0	0	0	1	0	0	0	0	0	0	0	0	0	0	0	0	0	0	0	0	0	0	0	0
AEJDKCREAAEQEJQSYGCR	0	0	0	1	0	0	0	0	0	0	0	0	0	0	0	0	0	0	0	0	0	1	0	0
AEJDQVK	0	0	0	0	0	0	0	0	0	0	0	0	0	0	0	0	0	0	0	0	0	1	0	0
AEJEAJJK	0	0	0	0	0	0	0	0	0	0	0	0	0	0	0	0	0	0	0	0	0	0	0	1
AEJEAJQNGJASJYPDJNGJPEJK	0	0	0	0	0	1	0	0	0	0	0	1	0	0	0	0	0	0	0	0	0	0	0	0
AEJEAJQNGJASJYPDJNGJPEJKK	1	0	0	0	0	0	1	0	0	0	0	0	1	1	0	0	0	0	1	0	0	0	0	0
AEJECETEJTPDEAAGHCK	1	1	0	1	1	1	1	1	0	1	1	1	1	1	0	1	1	1	1	1	0	1	1	1
AEJEEFSPQYJVDTAEEJKR	1	1	1	0	0	0	1	1	1	0	0	1	0	1	1	0	0	1	1	1	1	0	0	1
AEJEGDMGDNK	0	0	0	0	1	0	0	0	0	0	1	0	0	0	0	0	1	0	0	0	0	0	1	0
AEJEGDMGDNKVGJQAR	1	1	1	1	1	0	1	1	1	1	1	0	1	0	1	1	1	0	1	0	1	1	1	0
AEJEGEJGDSHMGJAAR	0	0	0	1	0	0	0	0	0	1	0	0	0	0	0	1	0	0	0	0	0	1	0	0
AEJEGJDJK	0	0	0	0	1	0	0	0	0	0	1	0	0	0	0	0	0	0	0	0	0	0	0	0
AEJEKEYGJQVYVJPFDVR	0	0	0	0	0	0	0	0	0	0	0	0	0	0	0	0	0	1	0	0	0	0	0	0
AEJEKJDFPTPTR	0	1	0	0	0	0	0	0	0	0	0	0	0	0	0	0	0	0	0	0	0	0	0	0
AEJEKTNNVDAAAYJGTVJGK	1	0	0	1	0	0	1	0	0	1	0	0	1	0	0	1	0	0	1	0	0	1	0	0
AEJEKTNNVDAAAYJGTVJGKK	0	0	1	1	0	0	0	0	0	0	0	0	0	0	1	1	0	0	0	0	1	1	0	0
AEJEKVK	0	0	0	1	0	0	0	0	0	0	0	0	0	0	0	0	0	0	0	0	0	1	0	0
AEJENEJNGPASAAPYJK	1	1	1	1	1	0	1	1	1	1	0	1	1	1	1	1	1	1	1	1	1	1	1	1
AEJEPYEVDCFDGGVPTVSYGK	1	1	0	0	0	0	1	1	0	0	0	0	1	1	0	0	0	0	1	1	0	0	0	0
AEJETGQTHDK	0	0	0	1	0	0	0	0	0	1	0	0	0	0	0	1	0	0	0	0	0	1	0	0
AEJETGQTHDKJVVTEJPYNVNKAEJJK	0	0	0	1	0	0	0	0	0	0	0	0	0	0	0	0	0	0	0	0	0	1	0	0
AEJETJQJDDPR	0	0	0	0	1	1	0	0	0	0	1	0	1	1	0	0	1	1	0	0	0	0	1	1
AEJETVFVPEJQEJAJQTETNYGEAVEQJTR	1	1	1	0	0	0	1	1	1	0	0	0	1	1	1	0	0	0	1	1	1	0	0	0
AEJEYJEQDQNEAGAGPK	0	1	0	1	1	0	0	1	0	1	1	0	1	1	0	1	1	0	0	1	0	1	1	0
AEJFPDAAK	1	1	1	0	1	1	1	0	1	0	1	1	1	1	0	0	1	1	0	1	0	0	1	0
AEJGHVSAER	1	1	0	1	1	1	1	1	0	1	0	0	0	1	0	1	0	0	1	1	0	1	0	0
AEJGJPK	0	0	0	1	1	0	0	0	0	0	1	0	0	0	0	0	1	0	0	0	0	1	1	0
AEJGJVK	0	0	0	0	1	0	0	0	0	0	1	0	0	0	0	0	1	0	0	0	0	0	1	0
AEJGJVKK	1	1	0	0	0	0	1	0	0	0	0	0	0	0	0	0	0	0	0	0	0	0	0	0
AEJGPADJK	0	1	0	1	0	0	0	0	0	1	0	0	0	1	0	0	0	0	0	0	0	1	0	0
AEJGVFEJK	0	0	0	1	0	0	0	0	0	1	0	0	0	1	0	1	0	0	0	0	0	1	0	0
AEJHFVKPKMDWK	0	0	0	0	0	0	0	0	0	0	0	0	0	0	0	0	0	0	0	0	0	0	0	1
AEJJAYEDJGAEAJR	0	0	0	0	1	1	0	0	0	0	0	1	0	0	0	1	1	0	0	0	0	0	1	1
AEJJAYEDJGAEAJRK	0	0	0	1	1	0	0	0	0	1	0	0	0	0	0	1	1	0	0	0	0	1	1	0
AEJJFR	0	0	0	0	0	0	0	0	0	0	0	0	0	0	0	0	0	0	0	0	0	0	1	0
AEJJGEVVTDSTKK	1	1	0	0	0	0	0	0	0	0	0	0	0	0	0	0	0	0	0	0	0	0	0	0
AEJJGQJMK	0	0	0	0	0	1	0	0	0	0	0	0	0	0	0	0	0	0	0	0	0	1	0	0
AEJJHGJSAEEJEQJJTJJAK	0	0	0	0	0	0	0	0	0	0	0	1	0	0	0	0	0	1	0	0	0	0	0	1
AEJJJNGGEK	1	1	1	0	1	0	1	0	1	0	1	0	1	1	1	1	1	0	1	1	1	0	1	0
AEJJKK	0	0	0	0	0	0	0	0	0	0	0	0	0	0	0	0	0	0	0	0	0	1	0	0
AEJJNQPJK	1	1	0	0	0	0	0	0	0	0	0	0	1	1	0	0	0	0	1	0	0	0	0	0
AEJJTAJEDJPYQYGTQTNJYYGSYGAQWQGK	1	1	0	0	0	1	1	1	0	0	0	1	1	1	0	0	0	1	1	1	0	0	0	1
AEJJTTHPTGSYEJVK	1	1	1	0	1	1	1	1	1	0	1	1	1	1	1	0	1	1	1	1	1	0	1	1
AEJJTTHPTGSYEJVKDDK	0	0	0	0	0	0	0	0	0	0	0	0	0	0	0	0	0	1	0	0	0	0	0	1
AEJJTTHPTGSYEJVKDDKGQJTJK	1	1	1	0	0	0	0	0	0	0	0	0	0	1	1	0	0	1	0	1	0	0	0	0
AEJJYEGK	1	1	0	1	1	0	0	0	0	0	0	0	1	1	0	1	1	0	0	0	0	0	0	0
AEJKDQJSJJGR	0	0	0	1	0	0	0	0	0	0	0	0	0	0	0	1	0	0	0	0	0	0	0	0
AEJKNGTEJGK	1	1	1	1	1	0	0	1	1	1	0	0	0	1	1	1	0	0	1	1	1	1	0	0
AEJKVDK	0	0	0	0	0	0	0	0	0	0	0	0	0	0	0	0	0	0	0	0	0	1	0	0
AEJKVDKK	0	0	0	0	0	0	0	0	0	0	0	0	0	0	0	0	0	0	0	0	0	1	0	0
AEJMJNEGQJENAR	0	0	0	0	1	0	0	0	0	0	1	0	0	0	0	0	1	0	0	0	0	0	1	0
AEJMPAEK	0	0	0	0	1	0	0	0	0	0	1	0	0	0	0	0	1	0	0	0	0	0	1	0
AEJNJGDJVJSTDTJQHDMDAR	0	1	0	0	0	0	0	0	0	0	0	0	0	0	0	0	0	0	0	0	0	0	0	0
AEJNNPEFGVR	0	0	0	0	0	0	0	0	0	0	0	0	0	1	0	0	0	0	0	0	0	0	0	0
AEJNYNTDJYCR	0	0	0	0	1	0	0	0	0	0	0	0	0	0	0	0	0	0	0	0	0	0	0	0
AEJPEGATGYJDPER	1	1	0	0	0	0	0	0	0	0	0	0	0	0	0	0	0	0	0	0	0	0	0	0
AEJPGNNCGGCGYAGCDGJAK	1	1	0	1	0	0	1	1	0	1	0	0	1	1	0	0	0	0	1	1	0	0	0	1
AEJQEEJVAAKK	1	1	0	0	0	0	0	0	0	0	0	0	0	0	0	0	0	0	0	0	0	0	0	0
AEJQKYEKR	0	0	0	1	0	0	0	0	0	0	0	0	0	0	0	0	0	0	0	0	0	0	0	0
AEJQSQJWK	1	1	0	0	0	0	1	0	0	0	0	0	1	1	0	0	0	0	1	0	0	0	0	0
AEJSAFANJSDKEQWR	0	0	0	0	0	1	0	0	0	0	0	0	0	0	0	0	0	0	0	0	0	0	0	1
AEJSHJJGEK	0	0	0	0	1	0	0	0	0	0	0	0	0	0	0	0	0	0	0	0	0	0	0	0
AEJSPDJNR	0	0	0	0	0	1	0	0	0	0	0	0	0	0	0	0	0	0	0	0	0	0	0	0
AEJSPDJNRDTFVK	1	1	0	0	0	0	1	0	0	0	0	0	1	1	0	0	0	0	1	1	0	0	0	0
AEJTASJVK	1	1	1	1	1	1	0	0	0	0	0	0	1	1	1	1	1	1	0	0	0	0	0	0
AEJTATDR	0	0	0	0	1	0	0	0	0	0	1	0	0	0	0	0	0	0	0	0	0	0	1	0
AEJTEDR	0	0	0	0	1	0	0	0	0	0	1	0	0	0	0	0	1	0	0	0	0	0	1	0
AEJTEDRR	0	0	1	0	0	0	0	0	0	0	0	0	0	0	1	0	0	0	0	0	0	0	0	0
AEJTSQNQTASQSVHR	1	0	0	0	0	0	1	0	0	0	0	0	0	0	0	0	0	0	1	0	0	0	0	0
AEJTVATNKR	1	1	0	0	1	0	1	1	0	0	0	0	1	1	0	0	0	0	1	1	0	0	0	0
AEJTVJJKPWEERK	0	0	0	1	0	0	0	0	0	0	0	0	0	0	0	0	0	0	0	0	0	1	0	0
AEJVASFER	1	1	0	0	0	0	1	1	1	0	0	0	1	1	0	0	1	0	1	0	0	0	0	1
AEJVDYTSVKG	0	0	0	1	0	0	0	0	0	0	0	0	0	0	0	0	0	0	0	0	0	0	0	0
AEJVENADFJCJR	1	0	0	0	0	1	1	1	0	0	0	0	1	0	0	0	0	0	1	0	0	0	0	0
AEJVKDK	0	0	0	1	0	0	0	0	0	0	0	0	0	0	0	1	0	0	0	0	0	1	0	0
AEJVKDKK	0	0	0	1	0	0	0	0	0	0	0	0	0	0	0	1	0	0	0	0	0	1	0	0
AEJVKDKKAEK	0	0	0	1	0	0	0	0	0	0	0	0	0	0	0	0	0	0	0	0	0	0	0	0
AEJVNNYDWMK	0	0	0	0	0	1	0	0	0	0	0	1	0	0	0	0	0	0	0	0	0	0	0	1
AEJVYTAEDGTQJK	0	0	0	0	1	0	0	0	0	0	0	0	0	0	0	0	0	0	0	0	0	0	0	0
AEJYAKDHDGFNVK	1	1	0	0	0	0	0	0	0	0	0	0	0	0	0	0	0	0	0	0	0	0	0	0
AEJYNKDGNK	0	0	0	1	0	0	0	0	0	0	0	0	0	0	0	0	0	0	0	0	0	0	0	0
AEJYNKDGNKVDJYGK	1	1	1	1	1	0	0	0	0	0	0	0	0	0	0	0	0	0	0	0	0	0	0	0
AEJYPDVAPNTVNNFJSJVK	1	1	1	1	0	0	1	1	1	1	0	0	1	1	1	0	0	1	1	1	1	0	0	1
AEJYRVDDAHTNEGER	0	0	0	1	0	0	0	0	0	0	0	0	0	0	0	1	0	0	0	0	0	1	0	0
AEKDFPGMJR	1	0	0	1	0	0	1	0	0	1	0	0	1	1	0	1	0	0	1	0	0	1	0	0
AEKDFPGMJREYR	0	0	0	0	0	0	0	0	0	0	0	0	0	0	0	1	0	0	0	0	0	0	0	0
AEKDKSPEEDAKPK	0	0	0	1	0	0	0	0	0	0	0	0	0	0	0	0	0	0	0	0	0	1	0	0
AEKEJGWK	1	0	0	0	0	0	0	0	0	0	0	0	1	1	0	0	0	0	0	0	0	0	0	0
AEKEJTYDGFKMYDMJTGYGVAAAADEAWK	0	1	0	0	0	0	0	0	0	0	0	0	0	0	0	0	0	0	0	0	0	0	0	0
AEKGHEER	1	0	0	0	0	0	0	0	0	0	0	0	0	0	0	0	0	0	0	0	0	0	0	0
AEKJDMEAAGEAPANK	0	0	1	0	0	0	0	0	1	0	0	0	0	0	1	0	0	0	0	0	1	0	0	0
AEKJNAJETVTJASK	0	0	1	1	1	0	0	0	1	1	1	0	0	0	1	1	1	0	0	0	1	1	1	0
AEKJNEJVYJMVVDAPR	0	0	0	0	0	0	0	0	0	0	0	0	0	1	0	1	0	0	0	0	0	0	0	0
AEKJSFVVSDPVGJHAR	0	0	0	1	1	0	0	0	0	0	0	0	0	0	0	1	1	0	0	0	0	0	0	0
AEKJSFVVSDPVGJHARPATJJVNQASK	0	0	0	1	0	0	0	0	0	0	0	0	0	0	0	1	0	0	0	0	0	0	0	0
AEKJTJSKK	0	0	0	1	0	0	0	0	0	0	0	0	0	0	0	1	0	0	0	0	0	0	0	0
AEKKEDJTSK	0	0	0	1	0	0	0	0	0	0	0	0	0	0	0	0	0	0	0	0	0	0	0	0
AEKKVYPNDPCPCGSGKK	0	0	0	1	0	0	0	0	0	0	0	0	0	0	0	0	0	0	0	0	0	0	0	0
AEKPAEFDPRK	1	0	0	0	0	0	0	0	0	0	0	0	0	0	0	0	0	0	0	0	0	0	0	0
AEKPSYGGNR	0	0	1	1	0	0	0	0	1	1	0	0	0	0	1	1	0	0	0	0	1	1	0	0
AEKPSYGGNRGGGYNNSR	0	0	0	1	0	0	0	0	0	0	0	0	0	0	0	1	0	0	0	0	0	1	0	0
AEKQJEVK	0	0	0	1	0	0	0	0	0	0	0	0	0	0	0	1	0	0	0	0	0	0	0	0
AEKWJTPAYDAETQAEVKR	0	0	1	1	0	0	0	0	0	0	0	0	0	0	1	1	0	0	0	0	1	1	0	0
AEKYEJJGHJPQSSR	0	0	0	1	1	0	0	0	0	1	0	0	0	0	0	1	0	0	0	0	0	0	1	0
AEMAAAVSJPGK	0	0	0	0	1	0	0	0	0	0	1	0	0	0	0	0	1	0	0	0	0	0	1	0
AEMAAAVSJPGKJER	0	0	0	0	1	0	0	0	0	0	1	0	0	0	0	0	0	0	0	0	0	0	1	0
AEMGJHDEDJSKEEJJK	1	1	1	1	1	1	1	1	1	1	1	1	1	1	1	1	1	1	1	1	1	1	1	1
AEMGJHDEDJSKEEJJKQGJATPEEYETJEK	0	0	0	1	0	0	0	0	0	0	0	0	0	0	0	0	0	0	0	0	0	1	0	0
AEMNFNNPENGWFMDASVJFNNR	1	1	1	1	0	1	1	1	1	1	0	1	1	1	1	1	0	1	1	1	1	1	0	1
AEMNFNNPENGWFMDASVJFNNRNR	0	0	1	0	0	0	0	0	1	0	0	0	0	0	1	0	0	0	0	0	1	0	0	0
AEMNFNNPENGWFMDASVJFNNRNRQSENY	1	0	0	0	0	0	0	0	0	0	0	0	0	0	0	0	0	0	0	0	0	0	0	0
AEMPTDHJJTVAGK	1	0	0	0	0	0	1	0	0	0	0	0	1	0	0	0	0	0	1	0	0	0	0	0
AEMQKEJFER	0	0	0	1	0	0	0	0	0	1	0	0	0	0	0	1	0	0	0	0	0	1	0	0
AEMSEYJFDK	0	0	0	0	1	0	0	0	0	0	1	0	0	0	0	0	1	0	0	0	0	0	1	0
AEMSKENPJPAGMTK	1	1	0	1	1	0	1	0	0	1	1	0	0	0	0	1	1	0	0	0	0	1	1	0
AENEFFGJJDEDYNFJK	0	1	0	0	0	0	1	1	0	0	0	0	1	0	0	0	0	0	0	1	0	0	0	0
AENFJJYPJK	0	0	0	0	1	0	0	0	0	0	0	0	1	0	0	0	1	0	0	0	0	0	1	0
AENGAFSSR	0	0	0	0	1	0	0	0	0	0	1	0	0	0	0	0	1	0	0	0	0	0	1	0
AENGATAGKFDJAK	1	1	0	0	0	0	0	0	0	0	0	0	0	0	0	0	0	0	0	0	0	0	0	0
AENGATMGKTEJAK	1	1	0	0	0	0	0	0	0	0	0	0	0	0	0	0	0	0	0	0	0	0	0	0
AENGMJYDPVTJK	0	1	0	1	1	0	0	1	0	1	1	0	0	0	0	1	1	0	0	0	0	1	1	0
AENGMJYDPVTJKR	0	0	1	1	0	0	0	0	0	1	0	0	0	0	0	1	0	0	0	0	1	1	0	0
AENJAMJAAYMDYJMNJEENR	0	0	0	0	0	0	0	0	0	0	0	0	0	0	0	0	0	1	0	0	0	0	0	0
AENJEDAMR	1	1	0	1	1	0	1	1	0	1	1	0	1	1	0	1	1	0	1	1	0	1	1	0
AENJEDAMRGTYEAPNFDJJJR	0	0	1	0	0	0	0	0	0	0	0	0	0	0	0	0	0	0	0	0	1	0	0	0
AENJJEGER	1	0	0	0	0	0	1	0	0	0	0	0	0	0	0	0	0	0	1	0	0	0	0	0
AENJJEGERNKDAJEQK	0	0	0	1	0	0	0	0	0	0	0	0	0	0	0	1	0	0	0	0	0	0	0	0
AENJJJHK	1	1	0	0	0	0	1	1	0	0	0	0	0	0	0	0	0	0	1	1	0	0	0	0
AENJKGTMVTQGTTPR	0	1	0	0	0	0	0	0	0	0	0	0	1	0	0	0	0	0	0	1	0	0	0	0
AENJPYEQR	0	0	0	1	0	0	0	0	0	1	0	0	0	0	0	1	0	0	0	0	0	1	0	0
AENJSSDJNFK	1	1	0	0	0	0	1	1	0	0	0	0	1	0	0	1	0	0	1	1	0	0	0	0
AENKEAAATKAEAJGGR	1	1	1	1	0	0	0	0	0	0	0	0	1	1	1	1	0	0	1	1	1	1	0	0
AENKEVENAKPJVKPTEEK	1	1	1	1	0	0	0	0	0	0	0	0	0	0	0	0	0	0	1	1	1	1	0	0
AENMJWHK	0	0	0	1	0	0	0	0	0	0	0	0	0	0	0	1	0	0	0	0	0	1	0	0
AENMJWHKJPK	0	0	0	1	0	0	0	0	0	1	0	0	0	0	0	1	0	0	0	0	0	1	0	0
AENNDPAFJNEVVRPJNAQDGDJJPVSAFK	1	1	1	1	0	1	1	1	1	1	0	1	1	1	1	1	0	1	1	1	1	1	0	1
AENPFFR	1	1	1	1	0	0	1	1	0	1	0	0	0	1	1	1	0	0	1	1	1	1	0	0
AENQEJJEQR	1	1	0	0	0	0	1	1	0	0	0	0	1	0	0	0	0	0	1	0	0	0	0	0
AENQYYGTGR	0	0	1	1	1	0	0	0	0	0	0	0	0	0	1	1	1	0	0	0	0	0	0	0
AENQYYGTGRR	0	0	0	1	0	0	0	0	0	0	0	0	0	0	0	1	0	0	0	0	0	0	0	0
AENRNKFSAMJDQJGJDQPAWMEJTSJEEVK	0	1	0	0	0	0	0	0	0	0	0	0	0	0	0	0	0	0	0	0	0	0	0	0
AENTKPJTDFGNVJDVTADPK	1	0	0	0	0	0	0	0	0	0	0	0	0	0	0	0	0	0	0	0	0	0	0	0
AENVDJAYJESDK	0	0	0	0	0	1	0	0	0	0	0	0	0	0	0	0	0	0	0	0	0	0	0	0
AENVYDCJVK	1	1	0	1	0	1	1	1	0	0	0	1	1	1	0	0	0	1	1	1	0	0	0	1
AENVYDCJVKEFGVSEK	0	0	1	0	0	0	0	0	1	0	0	0	0	0	1	0	0	0	0	0	1	0	0	0
AEPDJAAJAEJAAJQJJPR	0	0	1	0	0	0	0	0	1	0	0	0	0	0	1	0	0	0	0	0	1	0	0	0
AEPDMNSPHGJR	0	0	0	1	0	0	0	0	0	1	0	0	0	0	0	1	0	0	0	0	0	1	0	0
AEPJTJYK	0	1	0	0	0	0	0	0	0	0	0	0	0	0	0	0	0	0	0	0	0	0	0	0
AEPVEVTTGJR	0	1	0	0	0	0	0	1	0	0	0	0	0	1	0	0	0	0	0	0	0	0	0	0
AEPVVDAJTPVPGGVGSVTTSVJVGHVVEAAK	1	1	1	0	0	0	1	1	1	0	0	1	1	1	1	0	0	1	1	1	1	0	0	1
AEPVVDAJTPVPGGVGSVTTSVJVGHVVEAAKR	1	1	1	0	0	0	1	1	1	0	0	0	1	1	0	0	0	0	1	1	1	0	0	0
AEQAAEADMPSGAAVK	1	1	0	0	1	1	1	1	0	0	1	0	1	1	0	0	1	1	1	1	0	0	1	0
AEQAAJJGDKDPAEAJK	0	0	0	0	0	0	0	0	0	0	0	0	0	0	0	0	0	1	0	0	0	0	0	0
AEQAAJJGDKDPAEAJKEAQATJSPJJEETPJAVQK	1	1	1	0	0	0	0	0	0	0	0	0	1	1	1	0	0	0	1	1	1	0	0	0
AEQAFRDYJR	0	0	0	1	0	0	0	0	0	1	0	0	0	0	0	1	0	0	0	0	0	1	0	0
AEQAJJEACEEK	1	1	1	1	1	1	1	1	1	1	1	1	1	1	1	1	1	1	1	1	1	1	1	1
AEQDAMJAMJVEQGYJDADFAEHR	0	0	0	0	0	0	0	1	0	0	0	0	0	0	0	0	0	0	0	0	0	0	0	0
AEQDJFJEK	1	1	0	1	1	1	1	1	0	1	1	1	1	1	0	1	1	1	1	1	0	1	1	1
AEQDJFJEKJSYJK	0	0	1	1	0	0	0	0	1	1	0	0	0	0	1	1	0	0	0	0	1	1	0	0
AEQDSADMYVSJDJVJDJJER	0	0	0	0	0	1	0	0	0	0	0	0	0	0	0	0	0	0	0	0	0	0	0	0
AEQEARJK	0	0	0	1	0	0	0	0	0	0	0	0	0	0	0	0	0	0	0	0	0	0	0	0
AEQEGJJCSGEDR	1	1	0	0	1	0	1	1	0	0	1	0	1	1	0	0	1	0	1	1	0	0	1	0
AEQERJQNDMNJAYQVYSQVANQJQVAR	0	0	1	0	0	0	0	0	1	0	0	0	0	0	0	0	0	0	0	0	0	0	0	0
AEQEYKTQMK	0	0	0	1	0	0	0	0	0	1	0	0	0	0	0	1	0	0	0	0	0	1	0	0
AEQFQFNJGK	0	1	0	0	0	0	0	0	0	0	0	0	0	0	0	0	0	0	0	0	0	0	0	0
AEQGGFSGPSATQSQAGGFQGPNGSVTTVESAK	1	0	0	1	0	0	0	0	0	0	0	0	0	0	0	0	0	0	0	0	0	0	0	0
AEQGKJDPVJGR	0	1	0	0	0	1	0	0	0	0	0	0	0	1	0	0	0	0	0	1	0	0	0	0
AEQGKJDPVJGRDEEJRR	1	0	0	0	0	0	0	0	0	0	0	0	0	0	0	0	0	0	0	0	0	0	0	0
AEQJJJGJTK	0	1	0	0	0	0	0	1	0	0	0	0	1	1	0	0	0	0	0	1	0	0	0	0
AEQJVNJTVK	1	0	0	0	0	0	0	0	0	0	0	0	0	0	0	0	0	0	0	0	0	0	0	0
AEQKNQNEHJNVEDAJTQSEAFJVK	0	0	1	1	0	0	0	0	0	0	0	0	0	0	0	0	0	0	0	0	0	0	0	0
AEQNKDAGEJVR	0	0	0	0	0	0	0	0	0	0	0	0	0	1	0	0	0	0	0	0	0	0	0	0
AEQPTDSGJJR	0	0	1	0	0	0	0	0	1	0	0	0	0	0	1	0	0	0	0	0	1	0	0	0
AEQQGJNAEK	0	0	0	0	1	0	0	0	0	0	1	0	0	0	0	0	1	0	0	0	0	0	1	0
AEQQJDKDSAJVPVYYYVNAR	1	1	1	1	0	0	1	1	1	1	0	0	1	1	1	1	0	0	1	1	1	1	0	0
AEQWATGJK	1	1	0	1	1	0	0	0	0	1	1	0	1	1	1	1	1	1	1	1	0	1	1	0
AEQWATGJKYDANNJYJAANYGETR	0	0	1	1	0	0	0	0	1	1	0	0	0	0	1	1	0	0	0	0	1	1	0	0
AERDPANJK	1	0	0	0	0	0	0	0	0	0	0	0	0	0	0	0	0	0	0	0	0	0	0	0
AERDPEPJJK	1	0	0	0	0	0	0	0	0	0	0	0	0	0	0	0	0	0	0	0	0	0	0	0
AERDPEPJJKR	1	1	0	0	0	0	0	0	0	0	0	0	0	0	0	0	0	0	0	0	0	0	0	0
AESAACAEKFER	1	1	0	0	0	0	0	0	0	0	0	0	0	0	0	0	0	0	0	0	0	0	0	0
AESDFJEYVNK	1	1	0	0	0	0	0	1	0	0	0	0	0	1	0	0	0	0	0	1	0	0	0	0
AESDJNVGTK	0	0	1	0	1	0	0	0	1	0	1	0	0	0	1	0	1	0	0	0	1	0	1	0
AESEJFR	1	1	0	1	0	0	0	1	0	0	0	0	0	0	0	0	0	0	0	0	0	0	0	0
AESFQAVADATJAYHK	0	0	0	0	0	1	0	0	0	0	0	1	0	0	0	0	0	1	0	0	0	0	0	0
AESGEJFVTQJFVDGGATJKR	0	0	0	1	0	0	0	0	0	1	0	0	0	0	0	1	0	0	0	0	0	1	0	0
AESGHPKPFNJK	1	1	1	1	1	1	1	1	1	1	1	1	1	1	1	1	1	1	1	1	1	1	1	1
AESJDJR	0	0	0	0	1	1	0	0	0	0	0	0	1	0	1	1	1	1	0	0	0	0	0	0
AESJDJREJNER	0	0	1	0	0	0	0	0	0	0	0	0	0	0	1	1	0	0	0	0	0	0	0	0
AESJDJREJNERJER	0	0	1	0	0	0	0	0	0	0	0	0	0	0	1	0	0	0	0	0	0	0	0	0
AESJMCHVK	1	1	0	0	0	0	0	1	0	0	0	0	1	1	0	0	0	0	1	1	0	0	0	0
AESJNJGTSAAVMJMSJSMSGHVERM	1	0	0	0	0	0	0	0	0	0	0	0	0	0	0	0	0	0	0	0	0	0	0	0
AESKPAQQQPTASAYSDSASYK	1	1	0	0	0	0	1	1	0	0	0	0	1	1	0	0	0	0	1	1	0	0	0	0
AESMAGJSR	0	0	0	1	0	0	0	0	0	0	0	0	0	0	0	0	0	0	0	0	0	0	0	0
AESMJERDK	0	0	0	0	1	0	0	0	0	0	1	0	0	0	0	0	0	0	0	0	0	0	0	0
AESNFVDYVK	1	1	0	0	1	0	0	0	0	0	0	0	1	0	0	0	1	0	0	0	0	0	0	0
AESPQFETJVQSJSSTJQSJEQK	0	0	0	0	0	1	0	0	0	0	0	0	0	0	1	0	0	0	0	0	0	0	0	0
AESPVJTTQCJR	1	1	0	0	0	1	1	1	0	0	0	0	1	1	0	0	0	1	1	1	0	0	0	1
AESPYGNTK	0	0	1	0	1	0	0	0	1	0	1	0	0	0	1	0	1	0	0	0	1	0	1	0
AESTJJTGQFVR	1	0	0	0	0	0	0	0	0	0	0	0	1	0	0	0	0	0	0	0	0	0	0	0
AESVSSTJESVYDDYAAADMAR	0	1	0	0	0	1	0	1	0	0	0	1	0	1	0	0	0	1	0	1	0	0	0	1
AESYJK	0	0	0	0	0	0	0	0	0	0	0	0	0	0	0	0	0	0	0	0	1	0	1	0
AESYJKK	0	0	1	1	0	0	0	0	0	0	0	0	0	0	1	1	0	0	0	0	1	0	0	0
AETAEKYGDEQVK	0	1	0	0	0	0	0	1	0	0	0	0	0	1	0	0	0	0	0	1	0	0	0	0
AETAGQVSENWEQJK	0	0	0	0	0	0	0	0	0	0	0	0	1	0	0	0	0	0	1	0	0	0	0	0
AETAQAAPEQAPQPQQQQHSQPQQR	1	1	1	1	1	1	1	1	0	1	1	0	1	1	1	1	1	1	1	1	1	1	1	0
AETATPYYYK	1	1	0	0	0	0	0	0	0	0	0	0	0	1	0	0	0	0	0	1	0	0	0	0
AETDFFGNJQTPFR	1	1	0	0	0	1	1	0	0	0	0	1	1	0	0	0	0	1	1	0	0	0	0	1
AETDKJJJGGMGMTNDDYJYFK	0	1	0	1	0	0	0	1	0	1	0	0	1	1	0	1	0	0	0	1	0	1	0	0
AETECQNTEYQQJJDJK	1	1	0	1	1	1	1	1	0	1	0	1	1	1	0	1	1	1	1	1	0	1	1	1
AETECSGNVTR	0	0	0	0	1	0	0	0	0	0	1	0	0	0	0	0	1	0	0	0	0	0	1	0
AETEGJRQPJJDVQR	1	1	1	1	1	1	1	1	1	1	1	1	1	1	1	1	1	1	1	1	1	1	1	1
AETEMDKAJQYVVYR	0	0	0	1	0	0	0	0	0	1	0	0	0	0	0	1	0	0	0	0	0	1	0	0
AETHNFPTTVEPFNGASTGTGGEJR	1	1	0	1	1	1	1	1	0	1	0	1	1	1	0	1	1	1	1	1	0	1	1	1
AETHNFPTTVEPFNGASTGTGGEJRDR	1	0	0	1	0	0	1	0	0	1	1	0	1	0	0	1	1	0	1	0	0	1	0	0
AETJDJVFR	0	0	0	0	0	1	0	0	0	0	0	0	0	0	0	0	0	0	0	0	0	0	0	0
AETJEGKPVJJR	1	0	0	0	0	0	0	0	0	0	0	0	0	0	0	0	0	0	0	0	0	0	0	0
AETJEVJKEFJNKE	0	0	0	0	0	1	0	0	0	0	0	0	0	0	0	0	0	1	0	0	0	0	0	0
AETJQMJEJYEDTAK	0	0	0	0	0	0	0	0	0	0	0	0	1	0	0	0	0	0	0	0	0	0	0	0
AETJYYJVK	0	0	0	0	0	0	0	0	0	0	0	0	1	0	0	0	0	0	0	0	0	0	0	0
AETQGJAVHPQTGEJFFCNK	0	0	0	0	0	1	0	0	0	0	0	0	0	0	0	0	0	1	0	0	0	0	0	1
AETVAENDAQK	0	0	0	0	1	0	0	0	0	0	1	0	0	0	0	0	0	0	0	0	0	0	1	0
AETVQQSYTTPK	1	1	1	0	0	1	1	1	1	0	0	1	1	1	1	0	0	1	1	1	1	0	0	1
AETYTGGJK	1	1	1	0	1	0	1	1	0	0	1	0	1	1	1	0	1	1	1	1	1	0	1	0
AETYTGGJKYDANNJYJAAQYTQTYNATR	0	1	0	1	0	0	0	0	0	1	0	0	0	0	0	0	0	0	0	0	0	0	0	0
AETYTJK	0	1	0	0	1	0	0	0	0	0	1	0	0	0	0	0	1	0	0	0	0	0	1	0
AEVADVANAJYDGTDAVMJSGETAAGK	1	0	0	0	0	0	1	0	0	0	0	0	0	1	0	0	0	0	0	0	0	0	0	0
AEVAKPYYYK	1	1	0	1	0	1	1	0	0	1	0	1	1	1	0	1	0	1	1	0	0	1	0	1
AEVDAYJDR	1	1	1	1	0	0	1	1	1	1	1	0	1	1	1	1	1	0	1	1	1	1	0	0
AEVDAYJDRTK	0	0	1	1	0	0	0	0	0	1	0	0	0	0	1	1	0	0	0	0	1	1	0	0
AEVDEJKSAJAGK	1	1	0	0	0	0	1	1	0	0	0	0	1	1	0	0	0	0	1	1	0	0	0	0
AEVEAGNKDEAVK	1	1	0	0	1	0	0	0	0	0	0	0	0	0	0	0	0	0	0	0	0	0	0	0
AEVEJNGKK	0	0	0	0	1	0	0	0	0	0	1	0	0	0	0	0	0	0	0	0	0	0	0	0
AEVFJKPEEVSJAJGK	0	0	1	0	0	1	0	0	0	0	0	0	0	0	1	0	0	0	0	0	1	0	0	0
AEVGFNJR	1	1	0	0	0	0	1	1	0	0	0	0	1	1	0	0	0	0	1	1	0	0	0	0
AEVGJNVGAGVK	0	0	0	1	0	1	0	0	0	1	0	0	0	0	0	1	0	1	0	0	0	1	0	0
AEVGRPJGSFYGYR	0	0	1	1	0	0	0	0	1	1	0	0	0	0	1	1	0	0	0	0	1	1	0	0
AEVJAAR	0	0	1	0	0	0	0	0	0	0	0	0	0	0	0	0	0	0	0	0	1	0	0	0
AEVJAEDVNYNEVSGYTK	1	1	0	0	0	0	1	1	0	0	0	0	1	1	0	0	0	0	1	1	0	0	0	0
AEVJEFNPGFTPDNK	1	1	0	0	1	1	1	1	0	0	0	1	1	1	0	0	1	0	1	1	0	0	1	1
AEVJEFNPGFTPDNKYVEJMEVVK	1	1	1	1	0	0	1	1	1	1	0	0	1	1	1	1	0	0	1	1	1	1	0	0
AEVJGDRDFSJNVJSK	0	1	0	0	0	0	0	0	0	0	0	0	0	0	0	0	0	0	0	0	0	0	0	0
AEVJKYDDYJQYGSEAAVK	1	0	0	1	0	1	0	0	0	0	0	0	0	0	0	0	0	1	0	0	0	0	0	1
AEVJNJJR	1	1	0	0	0	1	0	0	0	0	0	0	0	0	0	0	0	0	0	0	0	0	0	0
AEVJNPDEEJR	0	1	0	0	0	0	0	1	0	0	0	0	0	0	0	0	0	0	0	1	0	0	0	0
AEVMDVANAVJDGTDAVMJSAETAAGQYPSETVAAMAR	1	1	0	0	0	1	1	1	0	0	0	1	1	1	0	0	0	0	1	1	0	0	0	1
AEVNTJGTGPNVEMDKEJSSK	0	1	0	0	0	0	0	1	0	0	0	0	0	1	0	0	0	0	0	0	0	0	0	0
AEVPQFNVGDTVR	1	1	1	1	1	1	1	1	1	1	1	1	1	1	1	1	1	1	1	1	1	1	1	1
AEVPQFNVGDTVRVHGK	0	0	1	1	0	0	0	0	0	1	0	0	0	0	0	1	0	0	0	0	1	1	0	0
AEVQFNQQQMAEAJASYK	0	0	0	1	0	1	0	0	0	1	0	1	0	0	0	1	0	1	0	0	0	1	0	1
AEVSDEYVVR	0	0	0	0	0	1	0	0	0	0	0	0	0	0	0	0	0	0	0	0	0	0	0	0
AEVSDVANAJFDGTDAJMJSGESASGJYPQEAVMTMSK	0	0	0	0	0	0	0	0	0	0	0	0	0	1	0	0	0	0	0	0	0	0	0	0
AEVSDVANAJYDGTDAJMJSGESAQGK	1	1	0	0	0	0	0	1	0	0	0	0	0	1	0	0	0	0	0	1	0	0	0	0
AEVSDVANAJYDGTDAJMJSGESAQGKYPEEAVMTMTK	1	1	0	0	0	0	1	1	0	0	0	0	1	1	0	0	0	0	1	1	0	0	0	0
AEVSGJYJTGVR	1	1	1	1	0	0	1	1	1	1	0	0	1	1	1	1	1	0	1	1	1	1	0	0
AEVSVJNMEGNEVEK	0	1	0	0	1	0	0	0	0	0	0	0	1	1	0	0	1	0	0	0	0	0	0	0
AEVTAEQJJAQEJHK	1	0	0	1	1	1	1	0	0	1	0	0	1	0	0	1	1	0	1	0	0	1	1	1
AEVTDJANAJYYR	1	1	0	0	1	1	1	1	0	0	0	1	1	1	0	0	0	1	1	1	0	0	1	1
AEVTDVANAJYDGTDAJMJSGETAK	0	1	0	0	0	0	0	1	0	0	0	0	0	0	0	0	0	0	0	0	0	0	0	1
AEVTEEEJAGEJK	0	0	0	0	1	0	0	0	0	0	1	0	0	0	0	0	0	0	0	0	0	0	1	0
AEVTEEEJAGEJKK	1	1	0	0	1	1	1	1	0	0	1	1	1	1	0	0	1	1	1	1	0	0	1	1
AEVTEEEJAGEJKKEQENNSR	0	0	1	0	0	0	0	0	0	0	0	0	0	0	0	1	0	0	0	0	1	0	0	0
AEVTGSGKKPWR	0	0	0	1	0	0	0	0	0	0	0	0	0	0	0	1	0	0	0	0	0	1	0	0
AEVVAHGRGEK	0	0	0	1	0	0	0	0	0	1	0	0	0	0	0	1	0	0	0	0	0	1	0	0
AEVVDDDJYNAMDJVVDKJEGQJR	1	1	0	1	0	0	1	1	0	1	0	1	1	1	0	1	0	1	1	1	0	1	0	1
AEVVDDDJYNAMDJVVDKJEGQJRK	0	1	0	1	0	0	0	0	0	0	0	0	0	1	0	1	0	0	0	1	0	0	0	0
AEVVFDHVTR	0	0	0	0	1	0	0	0	0	0	0	0	1	0	0	0	1	0	0	0	0	0	0	0
AEVVFDHVTRJYPGNDKPSVDDJNJDJK	1	0	0	0	0	0	0	0	0	0	0	0	0	0	0	0	0	0	0	0	0	0	0	0
AEVVKKPJK	0	1	0	1	0	0	0	0	0	0	0	0	0	0	1	1	0	0	0	0	0	0	0	0
AEVVKKPJKJTETJJR	0	0	0	1	0	0	0	0	0	0	0	0	0	0	0	0	0	0	0	0	0	0	0	0
AEVYJJK	1	1	1	1	1	1	1	0	0	0	1	1	1	1	1	0	1	1	1	1	1	1	1	1
AEVYJJKK	0	1	0	0	0	0	0	0	0	0	0	0	0	0	0	0	0	0	0	1	0	0	0	0
AEVYJJKKEEGGR	0	0	0	0	0	0	0	0	0	0	0	0	0	0	0	1	0	0	0	0	0	0	0	0
AEVYNKDGNKJDJYGK	1	1	1	1	1	0	0	0	0	0	0	0	0	0	0	0	0	0	0	0	0	0	0	0
AEWJVAJSEJTDSR	0	0	0	0	0	1	0	0	0	0	0	1	0	0	0	0	0	1	0	0	0	0	0	1
AEWMVVJSEVTGK	1	1	0	0	0	1	1	1	0	0	0	1	1	1	0	0	0	1	1	1	0	0	0	0
AEWMVVJSEVTGKR	0	0	1	1	0	0	0	0	1	1	0	0	1	1	1	1	0	0	0	0	1	1	0	0
AEWTTFEJPFNNJDGK	1	1	1	1	0	1	1	1	1	1	0	1	1	1	1	1	0	1	1	1	1	1	0	1
AEWTTFEJPFNNJDGKSYDMSK	0	0	0	0	0	0	0	0	1	0	0	0	0	0	1	0	0	0	0	0	1	0	0	0
AEWVEATNYYEEJGTFR	0	0	0	0	0	0	0	0	0	0	0	1	0	0	0	0	0	0	0	0	0	0	0	1
AEYAJSHQSAJYR	1	1	1	1	0	1	1	1	1	1	0	1	1	0	1	1	1	1	1	1	1	1	0	1
AEYDMK	0	0	0	1	0	0	0	0	0	0	0	0	0	0	0	1	0	0	0	0	0	1	0	0
AEYDMKSJGGKJFJTYAJNNK	0	0	0	0	0	0	0	0	0	0	0	0	0	0	0	0	0	0	0	1	0	0	0	0
AEYEMTFAPQFDR	0	0	0	0	1	0	0	0	0	0	1	0	0	0	0	0	1	0	0	0	0	0	1	0
AEYFSJER	1	1	0	0	0	0	1	1	0	0	0	0	1	1	0	0	0	0	1	1	0	0	0	0
AEYFSJVGNSTK	1	1	1	1	1	1	1	1	1	1	1	1	1	1	1	1	1	1	1	1	1	1	1	1
AEYGJTGNSR	1	1	1	1	1	0	0	0	0	1	1	0	1	0	0	1	1	0	0	1	0	1	1	0
AEYJESPTJDER	0	0	0	0	1	0	0	0	0	0	1	0	0	0	0	0	1	0	0	0	0	0	1	0
AEYJESPTJDEREQEVJVR	0	1	0	1	0	0	0	0	0	1	0	0	1	0	0	1	0	0	0	0	0	1	0	0
AEYPDAJSASGSAPSJR	0	0	0	0	0	0	0	0	0	0	0	0	1	0	0	0	0	0	0	0	0	0	0	0
AEYPJSVER	1	1	1	0	1	1	1	1	1	0	1	1	1	1	0	0	1	1	1	1	0	0	1	1
AEYPNSVAR	1	1	1	1	1	1	1	1	1	1	1	0	1	1	1	1	1	0	1	1	1	1	1	0
AEYSEJSSEVJYYVPJGAAYEVWR	0	0	0	0	0	1	0	0	0	0	0	1	0	0	0	0	0	1	0	0	0	0	0	1
AEYSFEVJPGSGR	1	0	0	0	0	0	1	0	0	0	0	0	0	0	0	0	0	0	0	0	0	0	0	0
AEYTPHVDTGDYJJVJNADK	1	1	0	1	1	1	1	1	0	1	0	1	1	1	0	1	1	1	1	1	0	1	1	1
AEYTPHVDTGDYJJVJNADKVAVTGNK	0	0	0	1	0	0	0	0	0	1	0	0	0	0	0	1	0	0	0	0	0	1	0	0
AEYTPHVDTGDYJJVJNADKVAVTGNKR	0	0	0	1	0	0	0	0	0	0	0	0	0	0	0	1	0	0	0	0	0	1	0	0
AEYVJEEJQR	1	1	1	1	1	1	1	1	1	1	1	1	1	1	1	1	1	1	1	1	1	1	1	1
AEYVKPYAJK	0	1	0	0	0	0	0	0	0	0	0	0	0	0	0	0	0	0	0	1	0	0	0	0
AEYYJNHTCK	1	1	1	1	1	1	1	1	1	1	1	1	1	1	1	1	1	1	1	1	1	1	1	1
AFAAJPVR	1	1	0	1	1	1	1	1	0	1	1	1	1	1	0	1	1	1	1	1	0	1	1	1
AFAAJPVRYNAJK	0	0	0	1	0	0	0	0	0	1	0	0	0	0	0	1	0	0	0	0	0	0	0	0
AFAEQJVNJTVK	1	1	1	1	1	1	1	1	1	1	0	1	1	1	1	1	1	1	1	1	1	1	1	1
AFAEQJVNJTVKEVNEJATJJK	0	0	1	0	0	0	0	0	1	0	0	0	0	0	1	0	0	0	0	0	0	0	0	0
AFAEQJVNJTVKEVNEJATJJKEEYGJEPAAAAVAVAAGPAAGAAAVEEK	1	1	0	0	0	0	0	0	0	0	0	0	1	1	1	0	0	0	0	0	0	0	0	0
AFAETQDJANHJK	1	1	0	1	1	0	1	1	0	1	1	0	1	1	0	0	1	1	1	1	0	1	1	0
AFAETQDJANHJKQK	0	0	0	1	0	0	0	0	0	1	0	0	0	0	0	1	0	0	0	0	0	1	0	0
AFAGADTJATSYAJATAJR	1	1	1	1	1	1	1	1	1	1	0	1	1	1	1	1	1	1	1	1	1	1	1	1
AFAGADTJATSYAJATAJRK	0	0	1	0	0	0	0	0	1	0	0	0	0	0	1	1	0	0	0	0	1	0	0	0
AFAGJJK	0	0	0	1	1	0	0	0	0	1	1	0	0	0	1	1	1	0	0	0	1	1	1	0
AFAGJJKR	0	1	0	1	0	0	0	0	0	1	0	0	0	0	0	1	0	0	0	0	0	1	0	0
AFAHFR	0	0	1	1	1	0	0	0	1	0	1	0	0	0	0	1	0	0	0	0	1	1	1	0
AFAHFRF	0	0	1	1	0	0	0	0	1	1	0	0	0	0	1	1	0	0	0	0	0	1	0	0
AFAHYR	0	0	1	1	1	0	0	0	0	1	0	0	0	0	1	1	0	0	0	0	1	1	1	0
AFAHYRF	0	0	0	1	1	0	0	0	0	1	1	0	0	0	0	0	1	0	0	0	0	0	0	0
AFASDPEJJJMDEPFSAJDPJTR	0	1	0	0	0	0	0	1	0	0	0	0	0	1	0	0	0	0	0	1	0	0	0	1
AFASEEJK	1	1	0	0	1	0	0	0	0	0	0	0	1	1	0	0	1	0	1	0	0	0	1	0
AFASJVK	0	0	0	1	1	0	0	0	0	0	0	0	0	0	0	0	0	0	0	0	1	1	0	0
AFATJJEGMDK	0	0	0	0	0	1	0	0	0	0	0	0	0	0	0	0	0	0	0	0	0	0	0	0
AFATNFNPEJNJR	1	1	1	1	1	1	1	1	1	1	0	1	1	1	1	1	1	1	1	1	1	1	1	1
AFATNFNPEJNJREJTQNGR	0	0	1	0	0	0	0	0	1	0	0	0	0	0	1	0	0	0	0	0	1	0	0	0
AFAVEDGVANAJAEAESK	0	0	0	0	0	1	0	0	0	0	0	0	0	0	0	0	0	0	0	0	0	0	0	0
AFAVJSWGSSVAAJAK	0	0	0	0	0	0	0	0	0	0	0	0	0	0	0	1	0	0	0	0	0	0	0	0
AFAYGJKPJVVJNK	0	0	1	0	0	0	0	0	1	0	0	0	0	0	1	0	0	0	0	0	1	0	0	0
AFCDEFVEKJPDGYNTVJGENGSK	0	1	0	0	0	0	0	0	0	0	0	0	0	1	0	0	0	0	0	1	0	0	0	0
AFCDFDAER	0	0	0	1	0	0	0	0	0	1	0	0	0	0	0	1	0	0	0	0	0	1	0	0
AFCEPEKDNVVAJDPTYGMYQVCADVNNVEYR	0	0	0	0	0	1	0	0	0	0	0	1	0	0	0	0	0	0	0	0	0	0	0	0
AFCEPEKDNVVAJDPTYGMYQVCADVNNVEYRK	0	1	0	0	0	0	0	0	0	0	0	0	0	1	0	0	0	0	0	1	0	0	0	0
AFCGANENSR	0	0	0	1	0	0	0	0	0	0	0	0	0	0	0	0	0	0	0	0	0	0	0	0
AFCQPFDFJFJDEPJSHJDDENSR	0	1	0	0	0	1	0	1	0	0	0	0	0	0	0	0	0	0	0	1	0	0	0	0
AFCSGGDQNVK	0	0	1	0	1	0	0	0	1	0	1	0	0	0	1	0	1	0	0	0	1	0	1	0
AFDAGDTJAR	1	1	0	0	0	0	0	0	0	0	0	0	0	0	0	0	0	0	0	0	0	0	0	0
AFDAVNAQPVDJTQAAENSJHAVVHJR	0	1	0	0	0	1	0	0	0	0	0	0	0	0	0	0	0	0	0	0	0	0	0	0
AFDEEADR	0	0	0	0	1	0	0	0	0	0	1	0	0	0	0	0	1	0	0	0	0	0	1	0
AFDEETTEWNGGJFR	1	1	1	0	1	0	1	1	1	0	0	1	1	1	1	1	1	1	1	1	1	0	1	1
AFDESACJHJJWGJEGAVEGJKKK	0	1	0	0	0	0	0	0	0	0	0	0	0	0	0	0	0	0	0	0	0	0	0	0
AFDETJDVDDJMQEAEGKJFEJSQQNMK	0	0	0	1	0	0	0	0	0	1	0	0	0	0	0	0	0	0	0	0	0	1	0	0
AFDFGNSR	0	1	0	0	0	0	0	0	0	0	0	0	0	0	0	0	0	0	0	0	0	0	0	0
AFDGJJNQSASGPEQSR	1	1	0	0	0	0	1	1	0	0	0	0	1	1	0	0	0	0	1	0	0	0	0	0
AFDGJJNVR	1	1	0	1	0	0	1	1	0	1	0	0	1	1	0	1	0	1	1	1	0	1	0	1
AFDGMTFR	1	1	0	1	1	1	1	1	0	1	1	0	1	1	0	1	1	1	1	1	0	1	1	0
AFDHQHVPEJK	1	1	1	1	0	1	1	1	1	1	0	1	1	0	0	1	0	1	1	1	0	1	0	1
AFDJAMK	1	1	0	1	0	0	1	1	0	0	0	0	1	0	0	0	0	0	1	0	0	0	1	0
AFDJAMKR	0	0	0	1	0	0	0	0	0	1	0	0	0	0	0	1	0	0	0	0	0	1	0	0
AFDJCRDPEKAJEQJJEJGCNR	0	0	0	1	0	0	0	0	0	0	0	0	0	0	0	1	0	0	0	0	0	1	0	0
AFDJDNEVYYADJNWK	0	0	0	0	0	0	0	0	0	0	0	1	0	0	0	0	0	0	0	0	0	0	0	1
AFDJDNEVYYADJNWKEJMK	1	0	0	1	0	0	1	0	0	1	0	0	1	0	0	1	0	0	0	0	0	1	0	0
AFDJGJRK	1	0	0	0	0	0	0	0	0	0	0	0	0	0	0	0	0	0	0	0	0	0	0	0
AFDJGJTHFDJANNYGPPPGSAEENFGR	0	0	0	0	0	0	0	1	0	0	0	1	0	0	0	0	0	0	0	1	0	0	0	1
AFDJNJR	0	1	0	0	0	1	0	0	0	0	0	1	0	1	0	0	0	0	0	1	0	0	0	1
AFDJQYTDKDNTJK	1	1	0	1	0	1	0	0	0	1	0	1	1	1	0	1	0	1	1	1	0	1	0	0
AFDKEGJKYEK	1	1	0	1	1	0	0	0	0	0	0	0	0	1	0	1	1	0	0	0	0	0	1	0
AFDPJYGTHHK	0	1	0	0	0	0	0	0	0	0	0	0	0	1	0	0	0	0	0	1	0	0	0	0
AFDQADWNTEVDQYVAAVQGNK	1	1	0	0	0	1	1	1	0	0	0	1	1	1	0	0	0	1	1	1	0	0	0	1
AFDQADWNTEVDQYVAAVQGNKDAMFDAJVQER	0	1	0	0	0	0	0	1	0	1	0	0	1	1	0	1	0	0	0	1	0	0	0	0
AFDQJDNAPEEK	1	1	1	1	1	1	1	1	1	1	1	1	1	1	1	1	1	1	1	1	1	1	1	1
AFDQJDNAPEEKAR	0	0	1	1	1	0	0	0	1	1	1	0	0	0	1	1	1	0	0	0	1	1	1	0
AFDSJSER	1	1	0	0	1	0	0	0	0	0	0	0	1	1	0	0	1	0	0	0	0	0	0	0
AFDVQFVNK	0	1	0	0	1	1	0	1	0	0	1	0	0	1	1	0	1	1	0	1	0	0	1	0
AFDVQFVNKENK	0	1	0	0	0	0	0	0	0	0	0	0	1	1	0	0	0	0	0	1	0	0	0	0
[truncated: 81,609 more rows]
