# Supplementary material for: Critical Assessment of MetaProteome Investigation (CAMPI): a multi-laboratory comparison of established workflows
Source: Nat Commun. 2021 Dec 15;12:7305. doi: 10.1038/s41467-021-27542-8 (PMC8674281; doi:10.1038/s41467-021-27542-8)
Supplement: Supplementary file 19 — Supplementary Dataset 16 [file 41467_2021_27542_MOESM19_ESM.xlsx]

## Sheet: Supplementary_Data_16_Peptidema
PeptideSeq	PS_GUT_F08_Rep3	PS_GUT_F06	PS_GUT_F07	PS_GUT_F01_Frac1-4	MPA_GUT_F08_Rep3	MPA_GUT_F06	MPA_GUT_F07	MPA_GUT_F01_Frac1-4	MQ_GUT_F08_Rep3	MQ_GUT_F06	MQ_GUT_F07	MQ_GUT_F01_Frac1-4	PD_GUT_F08_Rep3	PD_GUT_F06	PD_GUT_F07	PD_GUT_F01_Frac1-4
AAAAAAEJK	0	1	0	0	0	0	0	0	0	0	0	0	0	0	0	0
AAAAAAGDVFKDVKEANGVR	0	0	1	0	0	0	0	0	0	0	0	0	0	0	1	0
AAAAAAJGAVYSGVCMMPR	1	0	0	0	0	0	0	0	0	0	0	0	0	0	0	0
AAAADNTVTQEAADJAR	0	0	0	1	0	0	0	1	0	0	0	1	0	0	0	1
AAAADVGNDHR	0	1	1	0	0	1	1	0	0	1	1	0	0	1	1	0
AAAADYEJTFAGAK	1	0	0	1	1	0	0	1	1	0	0	1	1	0	0	1
AAAAEEEKTEFDVJJAEAGATK	0	0	0	1	0	0	0	0	0	0	0	0	0	0	0	0
AAAAEGNEDAKNAJEVJCYGJAK	0	0	1	0	0	0	0	0	0	0	1	0	0	0	1	0
AAAAEQEVJADDAAESAAE	0	1	1	0	0	0	0	0	0	1	1	0	0	1	0	0
AAAAEYJDTYTDGSK	0	1	1	1	0	1	1	1	1	1	1	1	0	1	1	1
AAAAGCPDAAEVJEK	0	0	1	1	0	0	1	1	1	0	1	1	0	0	1	1
AAAAGCPDAAEVJEKK	0	1	1	0	0	1	1	0	0	1	0	0	0	1	1	0
AAAAGCTESAEJJK	1	1	1	0	1	1	1	0	1	1	1	0	1	1	1	0
AAAAGEHEEWSJDYPHFADVAEQEGFPMJAAMYR	1	0	0	0	0	0	0	0	0	0	0	0	0	0	0	0
AAAAGENEEHTDMYPTFAK	0	0	0	1	0	0	0	0	0	0	0	0	0	0	0	0
AAAAGENEEWTTDYPHFADVADQEGFPAJATMYR	1	0	0	0	1	0	0	0	0	0	0	0	1	0	0	0
AAAAGKNK	0	0	1	0	0	0	0	0	0	0	0	0	0	0	0	0
AAAAJDEYJK	0	0	0	0	0	0	0	0	0	0	0	0	0	0	0	1
AAAAKPEDEKJAEAAAR	1	0	0	0	0	0	0	0	0	0	0	0	1	0	0	0
AAAAMEGPVYMR	0	0	0	0	0	0	0	0	0	0	1	0	0	0	0	0
AAAANGWJDEER	0	1	0	0	0	1	0	0	0	0	0	0	0	0	0	0
AAAANJVPNSTGAAK	0	1	1	0	0	1	1	0	0	1	1	0	0	1	1	0
AAAAQDYDAFYESEJRMRR	0	0	1	0	0	0	0	0	0	0	0	0	0	0	0	0
AAAASJDJPJYR	0	1	1	1	0	1	1	1	0	1	1	1	0	1	1	1
AAAASJDMPJYR	0	1	1	0	0	1	1	0	1	0	1	0	0	1	1	0
AAAASJKPGDHGTTYGGNPFVCAAVSK	0	1	0	0	0	1	0	0	0	0	0	0	0	0	0	0
AAAAWJK	0	0	1	0	0	0	0	0	0	0	0	0	0	0	1	0
AAACNJVPNSTGAAK	0	1	1	0	0	1	1	0	0	1	1	0	0	1	1	0
AAADAAKTEADKAVAEASAVK	0	0	1	0	0	0	0	0	0	0	1	0	0	0	1	0
AAADAETEQEKAEVR	0	1	1	0	0	1	1	0	0	0	1	0	0	1	0	0
AAADAGJEYTYR	0	0	0	1	0	0	0	1	0	0	0	1	0	0	0	1
AAADAGTAFVFMGHGTSHTAN	0	0	0	1	0	0	0	0	0	0	0	0	0	0	0	0
AAADEJGVPJYNYJGGFNAK	0	1	1	0	0	1	1	0	0	1	1	0	0	0	1	0
AAADFAAAEJAPVSFVPEK	1	0	0	0	1	0	0	0	1	0	0	0	1	0	0	0
AAADFVATPTK	0	1	1	0	0	0	1	0	0	0	1	0	0	1	1	0
AAADJJVJAYHR	0	1	1	0	0	1	1	0	0	1	1	0	0	1	1	0
AAADKFJETK	0	1	0	0	0	0	0	0	0	1	0	0	0	1	0	0
AAADKFJETKDDTK	0	1	1	0	0	0	0	0	0	1	0	0	0	1	0	0
AAADKJJPSTJEJGGK	0	0	1	0	0	0	1	0	0	0	1	0	0	0	1	0
AAADQTDTAJYVJAR	1	0	0	1	1	0	0	1	1	0	0	1	0	0	0	1
AAADVYMFANDQJEPJ	0	0	0	1	0	0	0	0	0	0	0	0	0	0	0	0
AAADVYMFANDQJEPJJK	1	1	1	1	1	1	1	1	0	1	1	1	1	1	1	1
AAADVYMFANDQJEPJJKADAJAK	0	1	1	0	0	1	1	0	0	1	1	0	0	1	1	0
AAADYFGJPJYR	1	0	0	0	0	0	0	0	0	0	0	0	1	0	0	0
AAADYJEJPJYSYJGGFNTK	0	1	0	0	0	1	0	0	0	0	0	0	0	0	0	0
AAADYJEVPJYSYJGGFNTK	0	1	1	0	0	1	1	0	0	1	1	0	0	1	1	0
AAAEAAEAAEGAEE	0	0	1	0	0	0	0	0	0	0	1	0	0	0	0	0
AAAEADJAQER	0	0	1	0	0	0	1	0	0	0	1	0	0	0	1	0
AAAEAGDKAAAAADTSAADKPADEGKAE	0	0	1	0	0	0	0	0	0	0	0	0	0	0	1	0
AAAEAJGJPJYQYJGGFNAK	0	1	1	0	0	1	1	0	0	1	0	0	0	1	1	0
AAAEAYFGK	0	1	0	0	0	1	0	0	0	0	0	0	0	0	0	0
AAAEEAVEDVAENAEETADEDAFK	0	0	0	1	0	0	0	1	0	0	0	1	0	0	0	1
AAAEEAVEDVVEETVEETAEEAVK	0	0	0	1	0	0	0	1	0	0	0	1	0	0	0	1
AAAEEJGJPJFQYJGGVNAK	1	1	1	0	1	1	1	0	1	1	1	0	1	1	1	0
AAAEGAJGJAEK	0	0	0	1	0	0	0	0	0	0	0	0	0	0	0	0
AAAEGAJGJAR	0	0	0	1	0	0	0	0	0	0	0	0	0	0	0	0
AAAEGGFDJTGAEJCDPTSYPEFDAMVAK	0	0	0	0	0	1	0	0	0	1	0	0	0	0	0	0
AAAEGYKVDVR	0	0	1	0	0	0	1	0	0	0	0	0	0	0	1	0
AAAEJAJJSGQKPJJTK	0	1	1	1	0	1	1	1	0	1	1	1	0	1	1	1
AAAEJJATYDQER	1	0	0	1	1	0	0	1	1	0	0	1	1	0	0	1
AAAEKEDVKADMDVADJCAAJEK	0	0	1	0	0	0	0	0	0	0	1	0	0	0	1	0
AAAEMJDYEGSGQSVMEMSHR	0	1	1	1	0	1	1	1	0	1	1	0	0	1	1	0
AAAENJVPNSTGAAK	1	1	1	0	1	1	1	0	0	1	1	0	1	1	1	0
AAAEQEJGRJEGEJK	0	1	0	0	0	0	0	0	0	1	1	0	0	1	0	0
AAAEQEJTRJEDEJKAK	0	0	1	0	0	0	0	0	0	0	0	0	0	0	1	0
AAAESAJAEAK	0	1	1	0	0	1	1	0	0	1	0	0	0	1	0	0
AAAESMJPTTTGAAK	1	1	0	0	1	1	0	0	0	1	0	0	1	1	0	0
AAAEVAGJVNATGSDAR	0	1	1	0	0	1	1	0	0	1	1	0	0	0	1	0
AAAEVAGJVSASGSDAR	0	1	0	0	0	1	0	0	0	1	0	0	0	1	0	0
AAAEVAJKDAJSTJSK	0	1	1	0	0	1	1	0	0	1	1	0	0	1	1	0
AAAEVAJKDAVSTJSK	0	1	1	0	0	1	1	0	0	1	1	0	0	1	1	0
AAAEVATEVVDAVK	0	1	1	1	0	1	1	1	0	1	1	1	0	1	1	1
AAAEVJAANGVK	0	1	1	0	0	1	1	0	0	1	1	0	0	1	1	0
AAAFANPEJTVJNFEEGK	0	0	0	1	0	0	0	1	0	0	0	1	0	0	0	1
AAAFGFR	0	1	0	0	0	0	0	0	0	1	0	0	0	1	0	0
AAAFJASDGAR	0	0	0	0	0	0	0	0	0	0	0	0	0	1	0	0
AAAGAAGAVAVK	1	0	1	0	0	0	0	0	0	0	0	0	1	0	1	0
AAAGAAPAAAPAAPR	0	1	0	0	0	0	0	0	0	0	0	0	0	0	0	0
AAAGAFGGTMADQWK	0	0	0	0	0	0	0	0	0	0	0	0	0	0	0	1
AAAGAFTDAVDJGSDJEFGK	1	0	0	0	1	0	0	0	1	0	0	0	1	0	0	1
AAAGAGAEAAEEKDEFDVEJTEVGPNK	0	0	0	1	0	0	0	0	0	0	0	0	0	0	0	0
AAAGEQJTEWAHR	0	0	0	1	0	0	0	0	0	0	0	0	0	0	0	1
AAAGEQJTQWANR	0	1	0	1	0	1	0	1	0	0	0	1	0	1	0	1
AAAGJDPWAQPQAYDNJK	0	0	0	1	0	0	0	0	0	0	0	0	0	0	0	1
AAAGNAVAGGYPK	0	1	1	0	0	0	0	0	0	0	1	0	0	0	1	0
AAAGNJJPSSTGAAK	1	1	1	0	1	1	1	0	1	1	1	0	1	1	1	0
AAAGNJVPNTTGAAK	1	1	1	0	0	1	1	0	1	1	1	0	1	1	1	0
AAAGQJPDVJTJPJTEAK	0	0	0	1	0	0	0	1	0	0	0	0	0	0	0	1
AAAGSSSNGSSSSSSNGGSSSSGSGSSSTGAVK	0	0	1	0	0	0	1	0	0	0	0	0	0	0	1	0
AAAGVVTEDPDKFAK	0	0	0	1	0	0	0	1	0	0	0	0	0	0	0	1
AAAJAEVNEJJDR	0	0	0	1	0	0	0	0	0	0	0	0	0	0	0	0
AAAJDJKTJCPJHGPVJTGDJSK	0	0	0	1	0	0	0	1	0	0	0	0	0	0	0	1
AAAJDJQTJCPJHGPVJTGDJSK	0	0	0	1	0	0	0	1	0	0	0	1	0	0	0	0
AAAJEQJEJWADR	0	0	0	1	0	0	0	0	0	0	0	0	0	0	0	1
AAAJEQJEJWGER	0	0	0	0	0	0	0	0	0	0	0	0	0	0	0	1
AAAJGGEPSR	0	1	0	0	0	0	0	0	0	0	0	0	0	0	0	0
AAAJJEDJHCPFJJNQNSYNJFNR	0	0	1	0	0	0	0	0	0	0	0	0	0	0	0	0
AAAJJSAMETDAVVDVJQMJPK	0	0	0	0	0	0	1	0	0	0	0	0	0	0	0	0
AAAJNJVPNSTGAAK	0	1	1	0	0	1	1	0	0	1	1	0	0	1	1	0
AAAJNTJAHSTGAAK	1	1	1	1	1	1	1	0	1	1	1	1	1	1	1	1
AAAJNTJPHSTGAAK	0	0	1	0	0	0	0	0	0	0	0	0	0	0	0	0
AAAJQPGEVJJJENJR	1	0	0	0	1	0	0	0	1	0	0	0	1	0	0	0
AAAJSJDJPJYR	1	1	1	1	0	1	1	1	0	1	1	1	1	1	1	1
AAAJSMJPTTTGAAR	0	0	0	1	0	0	0	0	0	0	0	0	0	0	0	0
AAAJYAEAJYEJJK	0	0	1	0	0	0	1	0	0	0	1	0	0	0	0	0
AAAKEVJGTDDPDEVQK	0	1	1	0	0	1	1	0	0	1	1	0	0	1	1	0
AAAMEGADFVAJJJEGGDPNGVNK	1	1	1	1	1	1	1	1	1	1	1	0	1	1	1	0
AAAMJGKDJADJK	0	1	0	0	0	0	0	0	0	0	0	0	0	1	0	0
AAAMSMJPTTTGAAR	0	0	1	0	0	0	1	0	0	0	1	0	0	0	1	0
AAAMTEEVAHTMWAAR	0	0	1	0	0	0	1	0	0	0	1	0	0	0	1	0
AAANAJEJPJYR	1	0	1	1	0	0	1	1	0	0	1	1	0	0	1	1
AAANATGYDVVJGTDSK	1	1	1	1	1	1	1	1	0	1	1	1	1	1	1	1
AAANATGYDVVJGTDSKK	1	0	1	0	1	0	0	0	1	0	0	0	1	0	1	0
AAANATGYDVVJGTGSK	1	1	1	1	1	1	1	1	1	1	1	1	1	1	1	1
AAANATGYDVVJGTGSKK	0	1	1	0	0	1	1	0	0	1	1	0	0	1	1	0
AAANEJGJPJFQYJGGVNAK	0	1	1	0	0	1	1	0	0	1	1	0	0	1	1	0
AAANESFGYNDEEJVSSDJVGMR	1	1	0	1	1	1	1	1	0	0	0	1	1	1	1	1
AAANESFGYNEDEJVSSDJVGMR	1	1	1	1	1	1	1	1	0	1	1	1	1	1	1	1
AAANESYGYNEDQJVSSDJVGMR	1	0	0	0	1	1	0	1	0	0	0	0	1	0	0	0
AAANJTDGJVR	0	0	1	1	0	0	0	1	0	0	0	1	0	0	1	1
AAANMPYVJCEYDHAMGNAVGNJK	0	0	0	1	0	0	0	1	0	0	0	0	0	0	0	1
AAANVSTGYK	0	1	1	0	0	0	1	0	0	1	1	0	0	1	1	0
AAANVSTGYKFJPFEVYAR	0	0	1	0	0	0	1	0	0	0	0	0	0	0	0	0
AAANYJDJPJYR	1	1	0	1	1	1	0	1	0	0	0	1	1	1	0	1
AAAPAAAADAEKSEK	0	0	1	0	0	0	1	0	0	0	1	0	0	0	1	0
AAAPAAATAAYSEADVK	0	1	1	0	0	1	1	0	0	1	1	0	0	1	1	0
AAAPAAGAGAVK	0	1	1	0	0	0	1	0	0	0	1	0	0	1	1	0
AAAPAAGAGSVK	0	1	1	0	0	1	1	0	0	1	1	0	0	1	1	0
AAAPAASAGSVK	0	1	1	0	0	0	1	0	0	0	0	0	0	1	1	0
AAAPAGAGSJKVEAGAAGK	0	0	1	0	0	0	1	0	0	0	1	0	0	0	1	0
AAAPJAAVPAVVGGDJSGWK	0	0	0	1	0	0	0	1	0	0	0	1	0	0	0	1
AAAPMJPFMTEDJYR	0	0	1	0	0	0	1	0	0	0	1	0	0	0	1	0
AAAQAAJDAANAK	0	1	0	0	0	1	0	0	0	1	0	0	0	1	0	0
AAAQAAJTEAJSTJSK	0	0	0	1	0	0	0	1	0	0	0	1	0	0	0	1
AAAQAAVVEAESVMR	1	0	0	0	1	0	0	0	0	0	0	0	1	0	0	0
AAAQAQPAEPAKPDDTVK	0	0	1	0	0	0	1	0	0	0	1	0	0	0	1	0
AAAQGVTAAJR	1	1	1	1	1	1	1	1	1	1	1	1	1	1	1	1
AAAQNJDGYNEAVAQVMSNNJSAAK	1	0	0	0	0	0	0	0	0	0	0	0	0	0	0	0
AAASESFGYNEDAJVSSDVJGMR	0	0	0	1	0	0	0	0	0	0	0	0	0	0	0	0
AAASESFGYNEDPJVSSDVJGMK	1	0	1	1	1	0	0	1	0	0	0	1	0	1	1	1
AAASESFGYNEDPJVSSDVJGMR	1	1	1	1	1	1	1	1	1	1	1	1	0	1	1	1
AAASESFGYNEDQJVSSDVJGMR	1	1	1	1	1	1	1	1	1	1	1	1	1	1	1	1
AAASESFGYNTDPJVSSDVJGMR	1	1	1	1	0	1	1	1	0	0	1	1	1	1	1	1
AAASESYGYNEEQJVSSDJVGMR	0	1	1	1	0	0	1	1	0	0	0	1	0	1	1	1
AAASJPDJR	1	0	1	0	1	0	0	0	1	0	0	0	1	0	0	0
AAASJVVVDSR	0	1	1	1	0	1	1	1	0	0	1	0	0	0	1	1
AAASNDFAMTPEFVSFTDGJJK	0	0	1	0	0	0	1	0	1	0	0	0	0	0	1	0
AAASQSFGYNEDPJVSSDVJGMK	1	1	1	1	1	1	1	1	1	1	1	1	1	1	1	1
AAASSPAJTAVVAQSEYANJQR	0	0	0	1	0	0	0	0	0	0	0	0	0	0	0	0
AAASYJDJPJYR	0	1	0	0	0	0	0	0	0	0	0	0	0	0	0	0
AAATAADKMR	0	0	1	0	0	0	1	0	0	0	1	0	0	0	1	0
AAATAJEJPJYR	0	1	1	1	0	1	1	1	0	1	1	1	0	1	1	1
AAATCFAR	0	1	1	0	0	1	1	0	0	1	1	0	0	1	1	0
AAATESFGYNEEJJVSSDJVGMR	1	0	0	1	0	0	0	0	0	0	0	0	1	0	0	0
AAATESFGYNTEQJVSSDJVGMR	1	0	0	1	1	0	0	1	0	0	0	0	1	0	0	1
AAATFDEJTGVJGJMYNR	0	1	1	0	0	1	1	0	0	0	1	0	0	1	1	0
AAATJHDVR	0	0	1	0	0	0	1	0	0	0	1	0	0	0	1	0
AAATSJDJPJYR	0	0	0	0	0	1	0	0	0	1	0	0	0	0	0	0
AAATSJEJPJYR	1	1	1	0	1	1	1	0	0	1	1	0	1	1	1	0
AAATSJEVPJYR	0	1	1	0	0	1	1	0	0	1	1	0	0	1	1	0
AAATTNQQTAQJYVK	1	0	0	0	0	0	0	0	0	0	0	0	1	0	0	0
AAATVJDJASNK	1	1	0	0	1	1	0	0	0	0	0	0	1	1	0	0
AAAVAEAEAAK	0	0	1	0	0	0	0	0	0	0	0	0	0	0	1	0
AAAVNJVPNSTGAAK	1	1	1	0	1	1	1	0	0	1	1	0	1	1	1	0
AAAVPTRSYSQVR	0	1	0	0	0	1	1	0	0	0	0	0	0	0	0	0
AAAVSJDJPJYR	0	1	1	1	0	1	1	1	0	1	1	1	0	1	1	1
AAAYAAEVCSASSAVAAGAADMVCDAANAR	1	0	0	0	0	0	0	0	0	0	0	0	1	0	0	0
AAAYJDAYMK	0	0	0	1	0	0	0	0	0	0	0	0	0	0	0	1
AAAYJGTVJGK	0	0	0	1	0	0	0	0	0	0	0	0	0	0	0	1
AAAYPEAEEJFHR	0	0	0	1	0	0	0	0	0	0	0	1	0	0	0	1
AACAGEVDGEJVDJR	0	0	1	0	0	0	0	0	0	0	0	0	0	0	0	0
AACAGEVDGEVVDJR	0	1	1	0	0	0	1	0	0	0	0	0	0	0	0	0
AACAGEVNGEVVDJR	0	0	1	0	0	0	1	0	0	0	1	0	0	0	1	0
AACEAJK	0	0	0	0	0	0	0	0	0	0	0	0	0	1	0	0
AACEPJJK	1	1	1	0	0	1	1	0	0	1	1	0	1	1	1	0
AACGNJJPSTTGAAK	0	1	0	0	0	1	0	0	0	1	0	0	0	1	0	0
AACJJPK	0	0	0	0	0	1	0	0	0	0	0	0	0	1	0	0
AACNNADJEVVGJNDJVPVDYMAYMJK	1	0	0	0	1	0	0	0	0	0	0	0	0	0	0	0
AACTHADTJEVVGJ	1	0	0	0	0	0	0	0	0	0	0	0	0	0	0	0
AADAAAAJGEGJQAF	0	1	0	1	0	0	0	0	0	0	0	0	0	0	0	0
AADAAAAJGEGJQAFCJPGSVADHR	1	1	1	0	1	1	1	0	0	1	1	0	1	1	1	0
AADAAAAJGEGJQAFCJPGSVADHRK	0	1	1	0	0	1	1	0	0	1	1	0	0	1	1	0
AADAAAAJGEGJQAFCJPGSVADQR	1	1	1	0	1	1	1	0	0	1	0	0	1	1	1	0
AADAAAAJGEGJQAFCJPGSVADQRK	0	1	1	0	0	1	1	0	0	1	1	0	0	1	1	0
AADAAAAJGEGJQAFCJPGSVADTR	1	1	1	0	1	1	1	0	0	1	1	0	1	1	1	0
AADAAAAJGEGJQAFCJPGSVADTRK	0	1	1	0	0	1	1	0	0	1	1	0	0	1	1	0
AADAAAAJGEGJQSFCJPGSVADQR	1	0	0	0	0	0	0	0	0	0	0	0	0	0	0	0
AADAAAAJGEGJQSFCJPGSVADTR	0	1	0	0	0	1	1	0	0	1	0	0	0	0	0	0
AADAEKPADPAEPKPJ	0	0	1	0	0	0	0	0	0	0	0	0	0	0	0	0
AADAEKPADPAEPKPJQTK	0	1	1	0	0	0	0	0	0	1	1	0	0	1	1	0
AADAJGEENYQEFJK	0	0	0	1	0	0	0	1	0	0	0	0	0	0	0	1
AADAJPGGATFTDVASTR	1	0	0	1	1	0	0	1	0	0	0	1	1	0	0	1
AADAPJGVJAVDAJYSPVK	0	0	0	0	0	0	0	0	1	0	0	0	0	0	0	0
AADAPJGVJAVDAJYSPVKK	1	0	0	0	1	0	0	0	0	0	0	0	1	0	0	0
AADAPQTFDKPAATKPGVSQTTJSQTSSER	1	0	0	1	0	0	0	0	1	0	0	1	1	0	0	1
AADATDDJTQSFVTK	0	0	0	1	0	0	0	0	0	0	0	0	0	0	0	0
AADDAAAGVAVPETFK	0	0	0	1	0	0	0	1	0	0	0	1	0	0	0	1
AADDAAGJAJSEK	1	0	0	0	1	0	0	0	1	0	0	0	1	0	0	0
AADDAAGJSJSEK	1	0	0	1	1	0	0	1	1	0	0	1	1	0	0	1
AADDAAGJTJSEK	1	0	0	0	0	0	0	0	0	0	0	0	1	0	0	0
AADDANAFKTCDANEDGR	0	0	1	0	0	0	0	0	0	0	0	0	0	0	0	0
AADDGVMPQTVEAJNHAK	0	0	0	1	0	0	0	0	0	0	0	0	0	0	0	0
AADDTWEPFASGK	1	1	1	1	1	1	1	1	0	1	1	1	1	1	1	1
AADEAVJEMSK	1	1	1	0	1	1	1	0	1	1	1	0	1	1	1	0
AADEJGVTYK	0	1	1	1	0	1	1	1	0	1	1	1	0	1	1	1
AADENDAJYVPTDNTVAANTGJVDGJCR	0	0	0	1	0	0	0	1	0	0	0	1	0	0	0	0
AADENDAJYVPTDNTVAANTGJVDGJCRPAK	0	0	1	1	1	1	1	1	1	0	0	0	0	0	0	0
AADENDAVYVPTDNTVAANTGJVDGJCRPAK	0	0	0	1	0	0	0	1	0	0	0	0	0	0	0	1
AADETETADDAEASDADQEAADK	0	0	0	1	0	0	0	0	0	0	0	0	0	0	0	0
AADETJVK	0	0	1	0	0	0	0	0	0	0	0	0	0	0	1	0
AADEVGAJJDK	0	0	0	1	0	0	0	1	0	0	0	1	0	0	0	1
AADEYPMNJJYYGK	0	1	1	0	0	0	0	0	0	0	0	0	0	0	1	0
AADEYVK	0	0	0	0	0	0	0	0	0	1	1	0	0	1	1	0
AADFANK	0	0	0	0	0	0	0	0	0	1	0	0	0	1	0	0
AADFVQGJJDDAVEQGATAK	0	1	1	1	0	1	1	1	0	0	1	1	0	1	1	1
AADGEAVEAETEAEPAEK	0	0	0	1	0	0	0	1	0	0	0	1	0	0	0	1
AADGEVPYTDEK	0	1	0	0	0	1	0	0	0	1	0	0	0	1	0	0
AADGEYRDJAHPJNSDTR	0	0	1	0	0	0	1	0	0	0	0	0	0	0	1	0
AADGHTYGEPK	0	0	1	0	0	0	0	0	0	0	0	0	0	0	0	0
AADGQTVSGGSJJYR	0	1	1	0	1	1	1	0	0	1	1	0	1	1	1	0
AADGSNTEAFJGR	0	1	0	0	0	1	0	0	0	0	0	0	0	1	0	0
AADGSYDFVJK	0	0	0	1	0	0	0	0	0	0	0	0	0	0	0	1
AADGTTTTTFTRPDGJEVK	0	1	1	0	0	1	0	0	0	1	0	0	0	1	0	0
AADGYTYYMAEAJJDK	0	0	1	0	0	0	0	0	0	0	0	0	0	0	0	0
AADGYTYYMAEAJJDKVJGK	0	1	1	0	0	1	1	0	0	0	1	0	0	1	1	0
AADJAAGSDAVJJR	0	0	0	1	0	0	0	0	0	0	0	0	0	0	0	0
AADJAQYMNNSNGGVVNSSR	0	1	0	0	0	1	0	0	0	0	0	0	0	0	0	0
AADJDAJHDTVHEM	0	0	0	1	0	0	0	0	0	0	0	0	0	0	0	0
AADJDAJHDTVHEMAK	1	0	0	1	1	0	0	1	0	0	0	1	1	0	0	1
AADJDAJHDTVHEMAKDEAR	1	1	1	0	1	1	1	0	0	1	1	0	1	1	1	0
AADJEVYAR	0	0	0	1	0	0	0	1	0	0	0	0	0	0	0	0
AADJGGJEK	0	0	1	0	0	0	0	0	0	0	0	0	0	1	1	0
AADJGGVEK	0	0	1	0	0	0	0	0	0	0	0	0	0	0	1	0
AADJJEK	0	0	0	0	0	0	0	0	0	0	0	0	0	1	0	0
AADJJERDAEK	0	0	1	0	0	0	1	0	0	0	1	0	0	0	1	0
AADJJPVDWDNTTTGKPTFGNNQQR	1	0	0	0	0	0	0	0	0	0	0	0	1	0	0	0
AADJKDVSRR	0	0	1	0	0	0	0	0	0	0	0	0	0	0	1	0
AADJMQNJJTK	1	0	0	0	0	0	0	0	0	0	0	0	1	0	0	0
AADJNVJTPVJJGNTADYSEJK	1	0	0	0	1	0	0	0	1	0	0	0	1	0	0	0
AADJPVJFFNR	1	1	1	1	1	1	1	1	1	1	1	1	1	1	1	1
AADJSNAJR	0	1	1	0	0	0	1	0	0	0	1	0	0	1	1	0
AADJVAQMTJHEK	0	1	1	0	0	1	1	0	0	1	1	0	0	1	1	0
AADKDATVJAAVSAJDK	1	0	0	1	1	0	0	1	1	0	0	1	1	0	0	1
AADKNDKNJYYR	0	1	1	0	0	0	0	0	0	0	1	0	0	0	1	0
AADKPFJMPVEDVFSJTGR	1	1	0	0	0	1	1	0	1	1	0	0	0	1	0	0
AADKPFJMPVEDVMTJSGR	1	1	1	1	0	1	1	0	1	1	1	1	1	1	1	1
AADMJDSYNFEDR	0	0	0	1	0	0	0	1	0	0	0	0	0	0	0	0
AADMKPQJNDQJK	0	0	0	0	0	0	0	1	0	0	0	0	0	0	0	0
AADNNAMSDDADADK	0	1	0	0	0	1	0	0	0	0	0	0	0	1	0	0
AADNVAAJJDK	0	0	0	1	0	0	0	1	0	0	0	1	0	0	0	1
AADPNATCVMCSAMGQQSMVJEAJQSGAK	1	0	0	0	0	0	0	0	0	0	0	0	1	0	0	0
AADPYVVVDSK	1	0	0	0	1	0	0	0	0	0	0	0	1	0	0	0
AADQJGJPYPK	0	0	0	1	0	0	0	1	0	0	0	1	0	0	0	1
AADSEJKDK	0	1	1	0	0	1	1	0	0	0	1	0	0	1	1	0
AADSEJKDKTK	0	1	1	0	0	0	0	0	0	1	1	0	0	1	1	0
AADSSSJSGSNFK	0	1	0	0	0	0	0	0	0	0	0	0	0	0	0	0
AADTJYADJAAR	0	0	0	0	0	0	0	0	0	0	0	0	1	0	0	0
AADVAAJPYDVVNREEAK	0	1	0	0	0	0	0	0	0	0	0	0	0	1	0	0
AADVDSTWANK	1	0	0	0	0	0	0	0	0	0	0	0	1	0	0	0
AADVETJGDJVQFNK	1	0	0	1	1	0	0	0	0	0	0	0	0	0	0	0
AADVGADJVGK	0	0	0	0	0	0	0	0	0	0	0	0	1	0	0	0
AADVNPDTR	0	1	1	0	0	1	1	0	0	1	1	0	0	1	1	0
AADVTJJGTEK	0	0	1	0	0	0	0	0	0	0	0	0	0	0	1	0
AADVYGJNTEQASTFATTNVVYDSVEK	1	0	0	0	1	0	0	0	1	0	0	0	1	0	0	0
AADWVJEHSTJEEK	0	0	0	1	0	0	0	1	0	0	0	1	0	0	0	1
AADYEKJQSSVSSAAAR	0	0	1	0	0	0	1	0	0	0	1	0	0	0	1	0
AADYENTEDJTAAJTAAK	0	0	0	1	0	0	0	1	0	0	0	1	0	0	0	1
AADYJASVDJK	0	0	0	1	0	0	0	0	0	0	0	0	0	0	0	1
AADYJDEATRK	1	0	0	0	0	0	0	0	0	0	0	0	1	0	0	0
AADYTMJGDQGEVPVHVJYPDNYDPNR	0	0	0	1	0	0	0	1	0	0	0	0	0	0	0	0
AAEAAGAQEVGDDDJJAK	0	1	1	0	0	1	1	0	0	1	1	0	0	1	1	0
AAEAATAVAAVATDAVK	0	0	0	1	0	0	0	1	0	1	1	0	0	0	0	1
AAEAAVTTAK	0	1	1	0	0	1	0	0	0	1	1	0	0	1	1	0
AAEAAVTTAKK	0	1	1	0	0	1	1	0	0	1	1	0	0	1	1	0
AAEAEAAGADFVGAEEJVQK	0	1	0	1	0	1	0	1	0	0	0	1	0	0	0	1
AAEAEJPVFTVDR	1	1	1	1	0	1	1	1	0	1	1	1	1	1	1	1
AAEAEJPVFTVDRNVDVK	0	1	1	0	0	1	1	0	0	1	1	0	0	1	1	0
AAEAEJPVFTVDRNVDVKDAEAK	0	0	1	0	0	0	0	0	0	0	1	0	0	0	1	0
AAEAEJPVFTVDRNVDVKDAEAKK	0	0	1	0	0	0	0	0	0	0	0	0	0	0	0	0
AAEAJMAADPK	0	1	1	0	0	1	1	0	0	1	1	0	0	1	1	0
AAEAJMAADPKJDAJJPAGGGGDPJQGAJAAVER	0	1	1	0	0	1	1	0	0	1	1	0	0	1	1	0
AAEAJMAADPNJDAJJPAGGGGDPJQGAJAAVER	1	0	0	0	1	0	0	0	0	0	0	0	1	0	0	0
AAEATQJFVEGK	0	0	0	1	0	0	0	1	0	0	0	1	0	0	0	1
AAEAVAAVEPGK	0	1	0	0	0	1	0	0	0	1	0	0	0	1	0	0
AAEAVGNQPEAK	0	1	1	0	0	1	1	0	0	1	1	0	0	1	1	0
AAEAVNGSJSGTK	0	1	1	0	0	1	1	0	0	1	1	0	0	1	1	0
AAEAVVEEVKDAAVK	0	1	0	0	0	1	0	0	0	1	1	0	0	1	0	0
AAEAYFJJAEAK	1	1	0	0	1	1	0	0	0	0	0	0	1	0	0	0
AAEDDAJPTJAJDQJK	0	1	1	1	0	0	1	1	0	1	1	1	0	1	1	1
AAEDFDESJDRVJJPGGESTTQGK	0	0	1	0	0	0	0	0	0	0	0	0	0	0	0	0
AAEDJVNGCTFDNNJPCJAEK	0	0	0	1	0	0	0	1	0	0	0	0	0	0	0	1
AAEDPDYJWTJ	0	1	1	0	0	0	0	0	0	1	1	0	0	0	0	0
AAEDVMANADATQYDVK	0	0	0	1	0	0	0	1	0	0	0	0	0	0	0	1
AAEEAJAAEQJK	0	0	1	0	0	0	1	0	0	0	0	0	0	0	1	0
AAEEEKTEFDVJJAEAGATK	0	0	0	1	0	0	0	0	0	0	0	0	0	0	0	0
AAEEFRDK	0	1	1	0	0	0	0	0	0	0	0	0	0	1	0	0
AAEEGJEYTK	0	1	0	0	0	1	0	0	0	1	0	0	0	1	0	0
AAEEGKJEEVFGTGTAAVVSPVK	0	0	0	1	0	0	0	1	0	0	0	1	0	0	0	1
AAEEGQAVDKAEJEK	1	1	1	0	1	1	1	0	0	0	1	0	1	1	1	0
AAEEJEADKYVSJEG	0	1	1	0	0	0	0	0	0	1	1	0	0	1	1	0
AAEEJGVTYTAQGPNSESDJADQVNMJNTAJAANPVGJGJAACDTSSVQK	1	1	0	0	1	0	0	0	0	0	0	0	0	0	0	0
AAEEJGVTYTPQGPNSESDJADQVNMJNTAJASNPK	0	0	1	0	0	0	1	0	0	0	0	0	0	0	0	0
AAEEJJFHSJTTGASNDJEQATK	1	0	0	1	0	0	0	1	0	0	0	1	1	1	0	1
AAEEPFEDEASEGETEFK	0	0	0	1	0	0	0	1	0	0	0	1	0	0	0	1
AAEESAEEJQAAVK	0	1	1	0	0	1	0	0	0	0	0	0	0	1	1	0
AAEESJEEVK	0	1	1	0	0	0	0	0	0	1	1	0	0	1	1	0
AAEESJEEVKK	0	1	1	0	0	1	1	0	0	1	1	0	0	1	1	0
AAEESKDEJANAJK	0	1	1	0	0	1	1	0	0	1	1	0	0	1	1	0
AAEESKDEJJK	0	0	0	0	0	0	0	0	0	0	0	0	0	0	1	0
AAEESKJDJVSRPEJNVEQJEK	0	0	1	0	0	0	0	0	0	0	1	0	0	0	1	0
AAEEVGJQAASEVFADR	1	0	0	0	1	0	0	0	0	0	0	0	1	0	0	0
AAEEYPMNJGFJGK	0	0	1	1	0	0	1	1	0	1	1	1	0	1	1	1
AAEFGTVDHJTJSYAADTYAJGATTTEPDVNVYDK	1	0	0	0	0	0	0	0	0	0	0	0	1	0	0	0
AAEFJETPEEEKAVPK	0	1	1	0	0	1	0	0	0	1	1	0	0	0	0	0
AAEGAATQSVADQEEJKK	1	0	0	0	0	0	0	0	1	0	0	0	1	0	0	0
AAEGEKJTVK	0	0	1	0	0	0	1	0	0	0	1	0	0	0	1	0
AAEGGFDJSGAQJVDPEK	0	0	0	1	0	0	0	1	0	0	0	0	0	0	0	1
AAEGGFDJSGAQJVDPEKSDR	1	1	1	0	1	1	1	0	0	1	1	0	1	1	1	0
AAEGGFDJSGAQJVDPETSDR	1	1	0	1	0	1	0	1	1	1	0	0	0	0	0	1
AAEGGFDJSGAQJVDPETSDRTQAYJDK	0	1	1	0	0	1	0	0	0	0	0	0	0	1	0	0
AAEGGFDJSGAQJVDPETSDRTQAYJDKFVEJR	0	0	1	0	0	0	0	0	0	0	0	0	0	0	1	0
AAEGMDJDVETSTEYSJYJDHFGR	1	0	0	0	0	0	0	0	0	0	0	0	1	0	0	0
AAEGNJVYJDK	0	1	1	0	0	1	1	0	0	0	0	0	0	1	1	0
AAEHPSEKVGEEJRK	0	0	1	0	0	0	0	0	0	0	1	0	0	0	1	0
AAEJAFEFJPR	0	1	1	1	0	1	1	1	0	1	1	1	0	1	1	1
AAEJAJADAYYTTNQAR	1	1	1	0	1	1	1	0	0	0	1	0	1	0	1	0
AAEJAQJHTAYR	0	0	0	1	0	0	0	1	0	0	0	1	0	0	0	1
AAEJAVEVEK	0	0	0	1	0	0	0	0	0	0	0	0	0	0	0	1
AAEJDEEERFPMETVEK	0	0	0	1	0	0	0	0	0	0	0	0	0	0	0	0
AAEJDEKEEFTQNAR	0	0	0	1	0	0	0	0	0	0	0	0	0	0	0	0
AAEJEDJJHNK	0	0	0	1	0	0	0	0	0	0	0	1	0	0	0	1
AAEJEQEYQQHJQSJR	0	0	0	1	0	0	0	1	0	0	0	1	0	0	0	1
AAEJEQEYQQHJQSJRDERDTJJR	0	0	1	0	0	0	0	0	0	0	1	0	0	0	0	0
AAEJGDAJTJK	0	0	0	1	0	0	0	0	0	0	0	0	0	0	0	1
AAEJGJVAADJDGAK	0	0	0	0	0	0	0	0	1	0	0	0	0	0	0	0
AAEJJAQKJEEK	0	0	0	0	0	0	0	0	0	0	0	0	0	1	0	0
AAEJJDJTEFJDR	0	1	1	0	0	1	1	0	0	0	1	0	0	1	1	0
AAEJJDJTEYJDR	1	1	1	1	1	1	1	1	1	1	1	1	1	1	1	1
AAEJJDJTEYJDRKPK	0	1	1	0	0	0	0	0	0	1	1	0	0	1	1	0
AAEJJGEAGEKADKJR	0	0	1	0	0	0	0	0	0	0	0	0	0	0	1	0
AAEJJJEDYDTJK	0	0	0	1	0	0	0	0	0	0	0	0	0	0	0	1
AAEJMYNYJJNHSK	1	0	0	0	1	0	0	0	0	0	0	0	1	0	0	0
AAEJPEAJR	1	1	1	0	0	1	1	0	1	1	1	0	1	0	1	0
AAEJPEAJRK	1	1	1	0	0	0	1	0	0	1	1	0	0	1	1	0
AAEJQTER	0	0	1	0	0	0	0	0	0	0	0	0	0	0	0	0
AAEJQYGEJPK	0	1	1	0	0	1	1	0	0	1	1	0	0	1	1	0
AAEJQYGVJPNJQK	0	0	0	1	0	0	0	0	0	0	0	1	0	0	0	1
AAEJYAK	0	0	0	0	0	1	0	0	0	0	0	0	0	1	1	0
AAEJYAKDHPGFKVDVSEJKSDDJETR	0	0	1	0	0	0	0	0	0	0	0	0	0	0	0	0
AAEJYDJEATEJQK	0	1	1	1	0	1	1	1	0	1	1	1	0	1	1	1
AAEKAGJEDJKK	0	1	1	0	0	0	0	0	0	1	1	0	0	1	1	0
AAEKPVETKPAETK	0	1	1	0	0	0	0	0	0	1	0	0	0	1	1	0
AAEKTAEVKPADEKPVEEK	0	0	1	0	0	0	0	0	0	0	0	0	0	0	1	0
AAEKVADJEGDEKTGANJJJK	0	0	1	0	0	0	0	0	0	0	1	0	0	0	1	0
AAEMAATCTDPVR	1	1	1	0	1	1	1	0	1	1	1	0	1	1	1	0
AAEMAATCTDPVRK	0	0	1	0	0	0	1	0	0	0	1	0	0	0	1	0
AAEMAVAAAK	0	1	1	0	0	1	1	0	0	1	1	0	0	1	1	0
AAENFGCEVK	0	1	1	0	0	1	1	0	0	1	1	0	0	1	1	0
AAEPYPEVEVVGJEJKYPQGAEK	0	1	0	0	0	1	0	0	0	0	0	0	0	1	0	0
AAEQGRADDTPEAJAK	0	0	1	0	0	0	1	0	0	0	1	0	0	0	1	0
AAEQJGEENJPK	0	1	1	0	0	0	1	0	0	0	1	0	0	1	1	0
AAESGEVVEGDVTEFNK	1	0	0	1	1	0	0	1	0	0	0	1	1	0	0	1
AAESVJMEJVK	1	0	0	0	0	0	0	0	0	0	0	0	1	0	0	0
AAESVJMEJVR	1	1	1	1	1	1	1	1	1	1	1	1	1	1	1	1
AAESVJVVVSGR	0	0	0	0	0	0	0	0	0	0	0	0	1	0	0	0
AAEVAJVGTEK	0	0	1	1	0	0	1	1	0	0	1	1	0	0	1	1
AAEVFVJCVK	0	1	0	0	0	0	0	0	0	0	0	0	0	1	0	0
AAEVJEFNPTJEENNR	0	0	0	1	0	0	0	1	0	0	0	1	0	0	0	1
AAEVJEFNPTJEENNRYVEJMDJVK	0	1	1	0	0	1	0	0	0	0	0	0	0	1	0	0
AAEVPEAJR	1	0	0	0	1	0	0	0	0	0	0	0	1	0	0	0
AAEVPEAJRK	1	0	1	0	0	0	0	0	0	0	1	0	0	0	1	0
AAEVQDAEJEVNGK	0	1	1	1	0	1	1	0	0	1	1	0	0	1	1	1
AAEVQDAEJEVNGKK	0	0	1	0	0	0	1	0	0	0	1	0	0	0	1	0
AAEVSGDFAAJMDJCNK	1	0	0	0	0	0	0	0	1	0	0	0	1	0	0	0
AAEVSSDSFSVTPEFTDDANNAJK	0	0	0	1	0	0	0	0	0	0	0	0	0	0	0	0
AAEVTDAJDPEKHYADYK	0	1	0	0	0	0	0	0	0	0	0	0	0	1	0	0
AAEWJJK	0	1	0	0	0	0	0	0	0	0	0	0	0	0	1	0
AAEWJJKEK	0	1	1	0	0	1	0	0	0	0	1	0	0	1	1	0
AAEWJNAYTTAK	1	1	1	1	0	1	1	1	0	1	1	1	0	1	1	1
AAEYATJQNNVTSAAR	0	1	1	0	0	1	1	0	0	1	1	0	0	1	1	0
AAEYJEEPJDR	0	0	1	1	0	0	1	1	0	0	1	0	0	0	1	1
AAEYJEEPJDRJK	0	1	1	0	0	1	1	0	0	1	1	0	0	1	1	0
AAEYJEEPJER	1	1	1	1	1	1	1	1	1	1	1	1	1	1	1	1
AAEYKEJQNGJASAAAR	0	1	1	0	0	1	1	0	0	1	1	0	0	1	1	0
AAEYPVDK	0	1	1	0	0	0	0	0	0	0	0	0	0	1	0	0
AAEYPVDKVAEJTTVDAEDJK	0	1	1	0	0	1	1	0	0	1	1	0	0	1	1	0
AAEYPVDKVAEJTTVDAEDJKR	0	1	1	0	0	0	0	0	0	1	1	0	0	1	1	0
AAEYREJQNSVSSAAAR	0	0	1	0	0	0	1	0	0	0	1	0	0	0	1	0
AAFAQFGETJEGAAEAJWQYNK	0	0	1	0	0	0	1	0	0	0	0	0	0	0	1	0
AAFDDAJAEJDTJSEESYK	0	0	0	1	0	0	0	1	0	0	0	1	0	0	0	1
AAFDEAK	0	1	1	0	0	0	0	0	0	0	0	0	0	1	1	0
AAFDEAKATK	0	0	1	0	0	0	0	0	0	0	0	0	0	0	1	0
AAFDEFMATK	0	0	0	1	0	0	0	0	0	0	0	1	0	0	0	1
AAFDGTDFEJMETQYGEGDAAK	1	1	0	1	1	1	1	1	0	1	1	1	1	0	1	1
AAFDHNYASR	1	0	0	0	1	0	0	0	1	0	0	0	1	0	0	0
AAFDKFMETK	0	1	1	0	0	1	0	0	0	0	0	0	0	1	1	0
AAFDVVANR	0	0	1	0	0	0	0	0	0	0	0	0	0	0	1	0
AAFEADPEJK	0	0	1	0	0	0	0	0	0	0	0	0	0	0	1	0
AAFEAJDQNTVR	0	1	1	1	0	1	1	1	0	1	1	1	0	1	1	1
AAFEAVDQETJR	0	1	1	1	0	1	1	0	0	1	1	0	0	1	1	1
AAFEAVDQETVR	0	0	0	1	0	0	1	1	0	0	0	1	0	0	0	1
AAFEAVDQSAJR	1	0	1	0	1	0	1	0	0	0	0	0	1	0	1	0
AAFEEAEHAAK	1	1	1	0	1	1	1	0	1	1	1	0	1	1	1	0
AAFEETFEK	0	1	0	0	0	0	0	0	0	1	0	0	0	1	0	0
AAFEGVTGQMVAJKR	0	0	0	0	0	0	0	0	0	0	0	0	0	0	1	0
AAFEJFDKJGJ	0	1	1	0	0	0	0	0	0	1	1	0	0	1	1	0
AAFEVAAJPK	0	0	0	1	0	0	0	0	0	0	0	0	0	0	0	1
AAFEVGKJPK	0	0	1	0	0	0	1	0	0	0	1	0	0	0	0	0
AAFFAGQJR	0	0	0	1	0	0	0	0	0	0	0	0	0	0	0	0
AAFGGSGGR	0	0	1	0	0	0	0	0	0	0	0	0	0	0	0	0
AAFGQGSGPJMJDEVQCTGTEASJADCK	1	1	1	0	1	1	1	0	1	1	1	0	1	0	1	0
AAFNEDFJK	0	0	0	1	0	0	0	0	0	0	0	0	0	0	0	1
AAFNEDFJR	0	0	0	1	0	0	0	0	0	0	0	0	0	0	0	0
AAFNHDVGJPFTK	0	0	0	1	0	0	0	1	0	0	0	1	0	0	0	1
AAFNTNFQER	1	0	0	1	0	0	0	1	1	0	1	1	1	0	0	1
AAFPJEFJR	1	0	0	1	0	0	0	0	0	0	0	0	1	0	0	1
AAFQNMKDEASDJCYDAK	0	1	1	0	0	0	1	0	0	1	1	0	0	0	1	0
AAFQVAAJPK	0	0	1	1	0	0	1	0	0	0	1	0	0	0	1	1
AAFTADSKTDFGTQJQK	0	1	1	0	0	1	0	0	0	0	1	0	0	1	1	0
AAFTAQDVK	1	1	1	0	0	0	0	0	0	1	0	0	0	0	0	0
AAFTECCQAADK	0	1	1	0	0	1	0	0	0	1	1	0	0	1	1	0
AAFTECCQAADKAACJJPK	0	1	0	0	0	0	0	0	0	1	0	0	0	1	0	0
AAFTJAGFFGGAAAWWTMJAFVJNJFR	0	1	0	0	0	0	0	0	0	0	0	0	0	0	0	0
AAFTPFAPGANPAYGAEQNGJJASJNSVAK	0	1	1	0	0	1	1	0	0	0	0	0	0	0	1	0
AAFTSAGMDSSSDWR	0	0	0	1	0	0	0	0	0	0	0	0	0	0	0	0
AAFVJDAJR	1	1	1	1	0	1	1	1	0	1	1	1	1	1	1	1
AAFYJFPK	0	1	1	1	0	1	0	0	0	0	1	0	0	1	1	0
AAFYMFPK	0	0	1	0	0	0	1	0	0	0	0	0	0	0	1	0
AAGAAEAAEEKTEFDVEJTEVGPNK	0	0	0	1	0	0	0	0	0	0	0	0	0	0	0	0
AAGAAGAAEEEKTEFDVEJTEVGPNK	0	0	0	1	0	0	0	0	0	0	0	0	0	0	0	0
AAGAAGADGAAEKDEFDVEJTEVGPNK	0	0	0	1	0	0	0	0	0	0	0	0	0	0	0	0
AAGAAGEAAEEKDEFDVEJTEVGANK	0	0	0	1	0	0	0	0	0	0	0	0	0	0	0	0
AAGAAGVJRPDK	1	0	0	0	1	0	0	0	0	0	0	0	1	0	0	0
AAGAAGVJRPDKNTCQVJJGTK	0	0	1	0	0	0	0	0	0	0	1	0	0	0	1	0
AAGAAGVJRPSK	1	0	1	0	1	0	1	0	0	0	1	0	1	0	1	0
AAGAAVVSTGR	0	1	1	0	0	1	1	0	0	1	1	0	0	1	1	0
AAGADFVGAEDJJPK	0	1	1	1	0	1	1	1	0	1	1	1	0	1	1	1
AAGADFVGEDEJVDK	0	0	0	1	0	0	0	1	0	0	0	1	0	0	0	1
AAGADFVGGEEJJPK	0	0	1	1	0	1	1	1	0	1	1	0	0	1	1	1
AAGADSADNYEK	0	1	1	0	0	1	1	0	0	0	0	0	0	1	1	0
AAGADSADSYEK	0	1	1	0	0	0	1	0	0	1	1	0	0	1	1	0
AAGADYVGAEDJJPK	0	1	0	0	0	1	0	0	0	0	0	0	0	0	0	0
AAGADYVGAEDJJPR	0	1	1	1	0	1	1	1	0	0	1	0	0	1	1	1
AAGADYVGGEEJJPK	0	0	0	0	0	1	0	0	0	0	0	0	0	0	0	0
AAGADYVGGMDJVEK	0	0	0	1	0	0	0	0	0	0	0	0	0	0	0	1
AAGAEFVGAEDJJPK	1	1	1	0	1	1	1	0	0	1	1	0	1	1	1	0
AAGAEFVGAEEJJPK	0	1	1	0	0	1	1	0	0	1	1	0	0	1	1	0
AAGAEFVGAEEJVPK	1	0	0	0	1	1	1	0	0	0	1	0	1	1	1	0
AAGAEFVGGNDMJQK	0	0	0	1	0	0	0	1	0	0	0	0	0	0	0	1
AAGAEJJCETTJDK	0	0	0	1	0	0	0	1	0	0	0	0	0	0	0	1
AAGAEVSVFTPDTFSADK	0	0	0	1	0	0	0	1	0	0	0	0	0	0	0	1
AAGAFAQJJAR	1	0	0	0	1	0	0	0	1	0	0	0	1	0	0	0
AAGAGAEAAEEKDEFDVEJTEVGPNK	0	0	0	1	0	0	0	0	0	0	0	0	0	0	0	0
AAGAGEAAAEEKDEFDVEJTEVGANK	0	0	0	1	0	0	0	0	0	0	0	0	0	0	0	0
AAGAGSVKVEASVPGK	0	0	1	0	0	0	0	0	0	0	0	0	0	0	1	0
AAGAGVJHK	0	1	1	0	0	0	1	0	0	0	1	0	0	0	1	0
AAGASAQVJGQEGK	0	1	1	0	0	1	1	0	0	1	1	0	0	1	1	0
AAGATVVSVTHAAGSAJTK	0	1	1	0	0	0	0	0	1	0	1	0	0	0	0	0
AAGCFDSVDTQJAGJGEJADVQQJYJDHTK	0	0	1	0	0	0	0	0	0	0	0	0	0	0	0	0
AAGCNAJCVYJGNFGPEJSETJJAK	0	0	1	0	0	1	1	0	0	1	1	0	0	0	1	0
AAGCNAJCVYJGNFGPEJSETMJAK	0	1	1	0	0	1	1	0	0	1	0	0	0	1	0	0
AAGCTAJJAJGGGSPMDVAK	0	0	1	1	0	0	1	1	0	0	1	1	0	1	1	1
AAGDHADDJGYMPFPJTVK	0	0	0	1	0	0	0	0	0	0	0	0	0	0	0	0
AAGDMYJFK	0	0	1	0	0	0	0	0	0	0	0	0	0	0	1	0
AAGDTPYVVGK	0	0	1	0	0	0	0	0	0	0	0	0	0	0	1	0
AAGDTPYVVGR	0	1	0	0	0	1	0	0	0	1	0	0	0	1	0	0
AAGDVPTQEJMAASDK	0	0	0	1	0	0	0	0	0	0	0	0	0	0	0	0
AAGEAAQSEVHPJTDV	0	1	1	0	0	0	0	0	0	0	0	0	0	0	0	0
AAGEAAQSEVHPJTDVR	0	1	1	0	0	1	1	0	0	1	1	0	0	1	0	0
AAGEGDAYFDDVR	0	0	0	1	0	0	0	1	0	0	0	1	0	0	0	1
AAGENJYYJPGQAJAQEJDFDJJK	0	0	0	0	0	0	1	0	0	0	1	0	0	0	0	0
AAGETPYVVGHJEAGEK	0	1	0	0	0	0	0	0	0	0	0	0	0	0	0	0
AAGETPYVVGR	0	1	1	0	0	1	0	0	0	1	1	0	0	1	1	0
AAGEVEAJDGVTGR	0	0	0	1	0	0	0	1	0	0	0	1	0	0	0	1
AAGEVEAJDGVTGRYPK	0	1	1	0	0	0	0	0	0	0	1	0	0	1	1	0
AAGEVJTEER	0	0	1	0	0	0	0	0	0	0	0	0	0	0	0	0
AAGFDKJVAEAQSQVDAFMATNK	0	1	1	0	0	1	1	0	0	1	1	0	0	1	1	0
AAGFHAJTDGEFR	0	0	0	1	0	0	0	1	0	0	0	1	0	0	0	1
AAGFJTR	0	0	0	0	0	1	0	0	0	1	1	0	0	1	1	0
AAGGAAGSVEJNAPMPGK	0	0	0	1	0	0	0	1	0	0	0	1	0	0	0	1
AAGGAVCEQPJGJECR	0	1	1	1	0	1	1	1	0	1	1	1	0	1	1	1
AAGGHJCQQPK	0	0	1	0	0	0	1	0	0	0	1	0	0	0	1	0
AAGGJNAAETKPQAK	1	0	0	0	1	0	0	0	1	0	0	0	1	0	0	0
AAGGJSTVEDMEK	0	0	0	1	0	0	0	1	0	0	0	0	0	0	0	1
AAGGMDDGGFGTSFEK	0	0	0	0	0	0	0	0	0	0	0	0	0	0	0	1
AAGGNJJPSSTGAAK	1	0	0	0	0	0	0	0	0	0	0	0	1	0	0	0
AAGGNKJAVJK	0	0	1	0	0	0	1	0	0	0	1	0	0	0	1	0
AAGGSDDWAYDQGJR	0	0	0	1	0	0	0	0	0	0	0	0	0	0	0	0
AAGGSNYMYDJNDAEJNQJJJDAR	0	1	1	0	0	1	1	0	0	1	1	0	0	1	1	0
AAGGTADJVHAADFTAER	0	0	0	1	0	0	0	1	0	0	0	0	0	0	0	1
AAGGTNKJNGJVMJPK	0	0	1	0	0	0	1	0	0	0	1	0	0	0	1	0
AAGGTVGDSJJEMDYJDYANK	0	0	1	0	0	0	1	0	0	0	0	0	0	0	0	0
AAGGVJJVTTK	0	0	0	1	0	0	0	0	0	0	0	0	0	0	0	0
AAGHNTNVGDEGGFAPNJK	1	0	0	1	0	0	0	1	1	0	0	1	0	0	0	1
AAGHPTATAJJVTNGDDJPEMSVVAAGDTAVGVPJJK	1	0	0	0	1	0	0	0	1	0	0	0	1	0	0	0
AAGHPTATAJJVTNGDDMGEJK	0	0	1	1	0	0	0	1	0	0	1	1	0	0	1	1
AAGJAEAR	0	1	1	0	0	0	0	0	0	0	1	0	0	1	1	0
AAGJAJTDTFVK	0	0	0	1	0	0	0	0	0	0	0	0	0	0	0	1
AAGJDAJHDTVHEMAK	0	0	0	1	0	0	0	1	0	0	0	0	0	0	0	1
AAGJDAJHDTVHEMAR	0	0	0	1	0	0	0	1	0	0	0	1	0	0	0	1
AAGJDAJHDTVHEMARDEAR	0	0	1	0	0	0	1	0	0	0	1	0	0	0	1	0
AAGJDEQENWHEGKENJR	1	0	0	0	1	0	0	0	0	0	0	0	1	0	0	0
AAGJDJETJCPJHGPVJK	1	0	0	0	0	0	0	0	0	0	0	0	0	0	1	0
AAGJDJQTJCPJHGPVJK	0	0	0	0	0	0	0	0	0	0	0	0	0	1	0	0
AAGJDTASGEPNK	0	0	0	0	0	0	0	0	0	0	0	0	0	0	1	0
AAGJDTASGEPNKKK	0	1	1	0	0	0	0	0	0	1	1	0	0	1	1	0
AAGJDTASGVPNK	0	1	1	0	0	1	1	0	0	1	1	0	0	1	1	0
AAGJDTASGVPNKNK	0	1	1	0	0	1	1	0	0	1	1	0	0	1	1	0
AAGJDTASGVPNKNKVGSJTJAQAEEJAK	0	0	0	0	0	0	0	0	0	0	1	0	0	0	0	0
AAGJDVYK	0	1	1	0	0	0	0	0	0	0	0	0	0	1	1	0
AAGJENFJHVR	0	0	0	1	0	0	0	1	0	0	0	1	0	0	0	1
AAGJENJJAJR	0	0	0	1	0	0	0	1	0	0	0	1	0	0	0	1
AAGJENVJAJR	0	0	0	1	0	0	0	1	0	0	0	0	0	0	0	1
AAGJHSETDEDWFYT	0	0	0	1	0	0	0	0	0	0	0	0	0	0	0	0
AAGJHSETDEDWFYTSJTAGETYFVDJR	1	0	0	0	1	0	0	0	0	0	0	0	1	0	0	0
AAGJJAEEJNADTJMJJTSVEK	0	1	0	0	0	1	0	0	0	1	0	0	1	1	0	0
AAGJKPDAVVJVATVK	0	0	0	1	0	0	0	1	0	0	0	0	0	0	0	1
AAGJNTASGKPNK	0	0	1	0	0	0	0	0	0	0	0	0	0	0	0	0
AAGJNTASGKPNKEK	0	1	1	0	0	0	0	0	0	1	1	0	0	1	1	0
AAGJPEVFVQDNQSASK	0	0	0	1	0	0	0	1	0	0	0	1	0	0	0	1
AAGJPJJFFNR	0	1	1	0	0	1	1	0	0	1	1	0	0	0	1	0
AAGJQJJNSSGAPGSGAEJR	0	0	0	1	1	0	0	1	1	0	0	1	0	0	0	1
AAGJQJTPNSTGAGGSSK	0	0	0	0	0	0	0	0	1	0	0	0	0	0	0	0
AAGJSDVVFDR	1	0	0	1	0	0	0	1	0	0	0	0	1	0	0	1
AAGJSVTPTTAAPSAPK	1	0	0	0	0	0	0	0	0	0	0	0	1	0	0	0
AAGJTAVVFDR	0	1	1	1	0	1	1	1	0	1	1	1	0	0	1	1
AAGJTDKDJPTTWDQJJEVAK	1	1	1	1	1	1	1	1	0	1	1	1	1	1	1	1
AAGJTDKDJPTTWDQJJEVAKK	0	1	1	0	0	0	0	0	0	0	0	0	0	1	0	0
AAGJVGMGGAGFPTGJK	0	0	0	1	0	0	0	0	0	0	0	0	0	0	0	1
AAGJVGMGGAGFPTGVK	0	0	1	1	0	0	1	1	0	0	1	1	0	0	1	1
AAGKGDJKJYAQDADGCPJDJK	0	0	1	0	0	0	0	0	0	0	0	0	0	0	1	0
AAGKGNYVAEGJK	0	1	1	0	0	1	1	0	0	1	1	0	0	1	1	0
AAGKPDAEEDGSPAAJK	0	0	1	0	0	0	0	0	0	0	0	0	0	0	1	0
AAGNADJJGVGFDK	1	1	0	1	1	1	0	1	1	1	0	1	1	1	0	1
AAGNAFFEJAADAFK	0	0	1	1	0	0	1	1	0	0	1	1	0	0	1	1
AAGNAFFEJAAK	1	1	1	1	1	1	1	1	0	1	1	1	1	1	1	1
AAGNGAQJMAK	0	0	1	0	0	0	1	0	0	0	1	0	0	0	1	0
AAGQDDJJAFR	0	1	0	1	0	1	0	1	0	0	0	1	0	1	0	1
AAGQEWJDTFACGATNGAATEK	0	0	0	1	0	0	0	0	0	0	0	0	0	0	0	0
AAGQEWJDTFAVGATNGAATDK	0	0	0	1	0	0	0	1	0	0	0	0	0	0	0	1
AAGQEWJDTYAVGATNGAATEK	0	1	1	1	0	1	1	1	0	0	1	1	0	0	1	1
AAGSAEFAAK	0	0	1	0	0	0	0	0	0	0	1	0	0	0	1	0
AAGSDJEYEVGTMJEJPR	1	1	1	0	1	1	1	0	1	1	1	0	1	1	1	0
AAGSDJQYEVGTMJEJPR	1	1	1	1	1	1	1	0	1	1	1	0	1	0	1	1
AAGSDMKYEVGTMJEJPR	0	0	0	1	0	0	0	1	0	0	0	0	0	0	0	1
AAGSDMKYJVGTMJEJPR	0	0	0	1	1	0	0	1	0	0	0	0	0	0	0	0
AAGSDNVMJJSDR	0	1	1	0	0	1	1	0	0	1	1	0	0	1	1	0
AAGSNJEYEVGTMJEJPR	0	0	1	0	0	1	1	1	0	0	1	0	0	0	1	0
AAGSNSESJYTJVDK	1	0	0	0	0	0	0	0	0	0	0	0	1	0	0	0
AAGTDQDEJJEEHDA	0	0	0	1	0	0	0	0	0	0	0	1	0	0	0	1
AAGTDYEHVJK	0	0	1	0	0	0	1	0	0	0	1	0	0	0	0	0
AAGTGDWDGVVTAFVDGWAK	0	0	0	1	0	0	0	0	0	0	0	0	0	0	0	0
AAGTTAGEEMKK	0	1	1	0	0	1	1	0	0	1	1	0	0	1	1	0
AAGVDJTSSERPGTVGSJR	1	0	0	1	1	0	0	1	1	0	0	1	1	0	0	1
AAGVEKGSGTPNSVK	0	1	1	0	0	0	1	0	0	0	1	0	0	1	1	0
AAGVEKGTENPJTHK	0	1	1	0	0	0	1	0	0	0	1	0	0	0	1	0
AAGVNJFSNSSQPGAYGSR	1	0	0	1	1	0	0	1	0	0	0	1	1	0	0	1
AAGVPCJADGGJHYSGDJAK	0	1	1	0	0	1	1	0	0	0	1	0	0	1	1	0
AAGVQJTSNNRPGEJGDVR	0	0	0	1	0	0	0	1	0	0	0	0	0	0	0	1
AAGVSCVJAETFAR	1	0	0	1	1	0	0	1	0	0	0	1	1	0	0	1
AAGVSVJTDGGAPGAGATJR	1	0	0	1	1	0	0	1	1	0	0	1	1	0	0	1
AAGVSVQNVSGTFGTAPK	0	1	0	0	0	1	0	0	0	1	0	0	0	1	0	0
AAGVVGMGGAGFPTGVK	0	0	0	1	0	0	0	1	0	0	0	1	0	0	0	1
AAGVVJEDWR	0	0	0	1	0	0	0	0	0	0	0	0	0	0	0	0
AAGYDFGGDK	0	0	1	1	0	0	1	1	0	0	0	0	0	0	1	1
AAGYDFGGDKGTAVTNYJVDJFANPNFVMDNNEGSJGJAGJK	0	1	0	0	0	1	0	0	0	1	0	0	0	0	0	0
AAGYDHMPQSJDEFK	0	0	0	1	0	0	0	1	0	0	0	1	0	0	0	1
AAGYDVATPGNHEFDYGMAR	0	0	0	1	0	0	0	0	0	0	0	0	0	0	0	0
AAGYEPGKDVK	0	1	1	0	0	0	0	0	0	0	0	0	0	0	0	0
AAGYJSDDJVAQNFDFYGK	1	0	0	0	0	0	0	0	0	0	0	0	1	0	0	0
AAGYKMTSSVNDTYR	0	0	0	1	0	0	0	1	0	0	0	0	0	0	0	0
AAGYNMVJPDJPAR	0	0	0	1	0	0	0	0	0	0	0	0	0	0	0	0
AAGYNMVSSVNDTYR	1	0	0	1	1	0	0	1	0	0	0	1	1	0	0	1
AAHCJSNTR	0	1	0	0	0	0	0	0	0	0	0	0	0	0	0	0
AAHEAGDTDKJNK	0	0	1	0	0	0	0	0	0	0	0	0	0	0	0	0
AAHFTAEPK	0	0	1	0	0	0	0	0	0	0	0	0	0	0	0	0
AAHJVGJJPANNJTGPAJFEFEQPTAAJAAGAEPAK	1	0	0	0	1	0	0	0	0	0	0	0	1	0	0	0
AAHJVGJJPANNJTGPAJFEFEQPTAVJAAGAAPEK	0	0	0	0	0	0	0	0	1	0	0	0	0	0	0	0
AAHJVGJJPANNJTGPAJFEFEQPTAVJSANAEPAK	1	0	0	0	1	0	0	0	1	0	0	0	0	0	0	0
AAHPJFTYTEPQR	0	0	0	1	0	0	0	0	0	0	0	1	0	0	0	1
AAHREGYPEVGJYYEK	0	0	1	0	0	0	1	0	0	0	1	0	0	0	1	0
AAHSVANAVSK	0	0	1	0	0	0	1	0	0	0	1	0	0	0	1	0
AAHTAFDJJTQEJR	0	0	0	1	0	0	0	0	0	0	0	0	0	0	0	0
AAHVGGEVJAFVW	0	1	1	0	0	0	0	0	0	1	1	0	0	1	0	0
AAJAAJDAGADKJR	0	0	1	0	0	0	1	0	0	1	1	0	0	0	1	0
AAJACSKEJWJJNR	0	0	1	0	0	0	1	0	0	0	1	0	0	0	0	0
AAJADJEKAEDSAK	0	1	1	0	0	1	1	0	0	1	1	0	0	1	1	0
AAJAEVEKASEATA	0	0	1	0	0	0	0	0	0	0	1	0	0	0	1	0
AAJAEVNEJJDR	0	0	0	1	0	0	0	0	0	0	0	0	0	0	0	0
AAJAGAAJPQPQGCTRGHWNR	0	0	0	0	0	1	0	0	0	0	0	0	0	0	0	0
AAJAGFADVEGTK	0	0	0	1	0	0	0	1	0	0	0	0	0	0	0	1
AAJAGFADVPGTK	1	0	0	0	0	0	0	0	0	0	0	0	1	0	0	0
AAJAGGJKPJJCVGESJTQR	0	0	1	0	0	0	1	0	0	0	1	0	0	0	1	0
AAJAJVDDVNFSEVHYQR	0	1	0	0	0	0	0	0	1	0	0	1	0	0	0	0
AAJAQFVGKETK	0	0	1	0	0	0	1	0	0	0	0	0	0	0	1	0
AAJATDSFJSAASFQETTR	0	1	0	0	0	1	0	0	0	0	0	0	0	1	0	0
AAJATESFJSAASFQETTK	0	0	0	0	1	0	0	0	0	0	0	0	0	0	0	1
AAJATJEEVYA	0	1	1	0	0	0	0	0	0	0	1	0	0	0	0	0
AAJAVCK	0	0	0	0	0	0	0	0	0	0	0	0	0	1	0	0
AAJAVQAK	0	0	1	0	0	0	0	0	0	0	0	0	0	0	1	0
AAJCJSK	0	0	0	0	0	0	0	0	0	0	0	0	0	1	0	0
AAJCTDCFCAEATR	0	0	1	1	0	0	1	1	0	0	1	1	0	0	1	1
AAJCTDCFTAEATR	0	0	1	0	0	0	1	0	0	0	1	0	0	0	1	0
AAJDAFMAENDKEPR	0	0	0	1	0	0	0	1	0	0	0	0	0	0	0	1
AAJDAGFSSJMFDGSHYGJEENJEK	0	0	0	0	0	0	0	0	0	0	0	0	0	0	1	0
AAJDAJJER	0	0	0	1	0	0	0	0	0	0	0	0	0	0	0	1
AAJDAJJERGENKDFYEK	0	0	1	0	0	0	0	0	0	0	0	0	0	0	0	0
AAJDAYYDQYGVK	0	0	0	0	0	0	0	0	0	1	0	0	0	0	0	0
AAJDAYYEEYGVK	0	0	0	1	0	0	0	0	0	0	0	0	0	0	0	0
AAJDAYYEQYGAK	0	1	1	1	0	1	1	1	0	1	1	1	0	1	1	1
AAJDAYYEQYGVKE	0	0	1	0	0	0	0	0	0	0	0	0	0	0	1	0
AAJDEVGEEQHR	0	0	1	0	0	0	0	0	0	0	0	0	0	0	0	0
AAJDFJSNHFANJQTK	0	0	0	1	0	0	0	1	0	0	0	1	0	0	0	1
AAJDFJSNHFANJQTKEER	0	0	0	0	0	0	0	0	0	1	0	0	0	0	0	0
AAJDFTDPESJDK	0	0	0	1	0	0	0	0	0	0	0	0	0	0	0	0
AAJDGAYEQWR	1	0	0	1	0	0	0	1	0	0	0	0	1	0	0	1
AAJDNFYAR	0	0	0	0	0	0	0	0	0	0	0	0	1	0	0	0
AAJDNJVSHGRPAR	0	1	1	0	0	0	0	0	0	1	1	0	0	1	1	0
AAJDSFJER	0	0	0	1	0	0	0	0	0	0	0	1	0	0	0	1
AAJDSGWJSADHQVGQTGK	0	1	1	0	0	1	1	0	0	1	1	0	0	1	1	0
AAJDSJGASDDAAAEDTDAK	0	1	1	1	0	1	1	1	0	1	1	1	0	1	1	1
AAJDSJGASDDAAAEDTDAKATDDSADDAQADDAAETTADTAEADAE	0	0	1	0	0	0	0	0	0	1	1	0	0	0	1	0
AAJEAAGGK	0	0	1	0	0	0	0	0	0	0	0	0	0	0	1	0
AAJEAAGGKAEVJ	0	1	1	0	0	0	0	0	0	0	1	0	0	1	1	0
AAJEAAJEDAJAK	1	0	0	0	0	0	0	0	0	0	0	0	1	0	0	0
AAJEAGCHYFFGYPJTPQSEJPEYJSR	1	0	0	0	1	0	0	0	0	0	0	0	1	0	0	0
AAJEAGVNK	0	1	1	0	0	1	0	0	0	1	1	0	0	1	1	0
AAJEAGVNKJADTVR	0	1	1	0	0	1	1	0	0	1	1	0	0	1	1	0
AAJEAGVNQJADTVR	1	0	0	1	1	0	1	1	1	0	0	1	1	0	0	1
AAJEAVJEENKEK	0	0	0	1	0	0	0	0	0	0	0	1	0	0	0	1
AAJEEAEHAAK	0	0	1	0	0	0	1	0	0	0	1	0	0	0	1	0
AAJEEGJJPGGGVAJVQAAAK	0	0	0	1	0	0	0	1	0	0	0	1	0	0	0	1
AAJEEGJJPGGGVAYJR	0	1	0	0	0	1	0	0	0	1	0	0	0	1	0	0
AAJEEGJVPGGGVAY	0	0	0	1	0	0	0	0	0	0	0	0	0	0	0	0
AAJEEGJVPGGGVAYJR	1	0	1	1	1	0	1	1	1	0	1	1	1	0	1	1
AAJEFJSSQNYNJTCK	0	1	1	0	0	1	0	0	0	1	0	0	0	1	0	0
AAJEGFKDVDHTK	0	1	1	0	0	1	1	0	0	1	1	0	0	1	1	0
AAJEGTTVEJAAK	0	1	1	0	0	1	1	0	0	1	1	0	0	1	1	0
AAJEJAK	0	0	0	0	0	0	0	0	0	0	0	0	0	0	1	0
AAJEJGDQVTTJGGVJGR	0	0	0	1	0	0	0	1	0	0	0	1	0	0	0	1
AAJEJJK	0	0	0	0	0	0	0	0	0	0	0	0	0	0	1	0
AAJEJMEANPDK	1	0	0	0	1	0	0	0	0	0	0	0	1	0	0	0
AAJEKGVNQJADTVR	0	0	0	0	0	1	1	0	0	0	1	0	0	0	0	0
AAJENJENJTK	0	1	1	0	0	1	0	0	0	1	0	0	0	1	1	0
AAJESVYAR	0	0	1	0	0	0	0	0	0	0	1	0	0	0	0	0
AAJETGVNKJADTVR	0	0	0	0	0	0	1	0	0	0	0	0	0	0	0	0
AAJEVAKRPEFK	0	0	1	0	0	0	0	0	0	0	1	0	0	0	1	0
AAJEVKK	0	0	0	0	0	0	0	0	0	0	0	0	0	0	1	0
AAJEVQK	0	0	0	0	0	0	0	0	0	0	0	0	0	0	1	0
AAJEYNGPVYJR	0	0	1	1	0	0	1	1	0	0	1	1	0	0	0	0
AAJFGHDANWGR	0	0	0	1	0	0	0	1	0	0	0	1	0	0	0	1
AAJFGTGSYGTJK	0	0	0	1	0	0	0	0	0	0	0	1	0	0	0	1
AAJGAGVDKJANTVR	0	1	0	0	0	1	0	0	0	1	1	0	0	1	0	0
AAJGJAGNNR	0	1	0	0	0	0	0	0	0	0	0	0	0	0	0	0
AAJGJPEEEJR	1	1	0	1	1	0	0	1	1	0	0	1	1	1	0	1
AAJGJPEEWJR	1	0	0	0	1	0	0	0	1	0	0	0	1	0	0	0
AAJGMSAVTDAHJJVVSEETGNJSFVK	0	0	1	0	0	0	0	0	0	0	0	0	0	0	0	0
AAJGSGASJENVESAK	0	0	0	1	0	0	0	1	0	0	0	1	0	0	0	0
AAJGSGASJENVESAKPFYJEADTPAJK	0	1	0	1	0	1	0	1	0	0	0	1	0	1	0	1
AAJGTGAEJTDVGSAK	0	0	0	1	0	0	0	0	0	0	0	1	0	0	0	0
AAJGTGVKDGDEVASKPAGTNVDGK	0	1	1	0	0	0	0	0	0	1	1	0	0	1	1	0
AAJGTGVKDGDEVASKPAGTNVDGKAK	0	0	1	0	0	0	0	0	0	0	0	0	0	0	0	0
AAJGTSAJFSNSAJSNQPK	0	0	0	1	0	0	0	0	0	0	0	0	0	0	0	0
AAJGTSSFMSAASFQETTK	1	0	0	0	1	0	0	0	0	0	0	0	1	0	0	0
AAJGVJAPHYEGDK	0	0	0	1	0	0	0	1	0	0	0	0	0	0	0	1
AAJHEGDTGSPEVQVAJJTAR	0	1	1	1	0	1	1	1	0	1	1	1	0	1	1	1
AAJHNMSJYJDPSDDAPAJAEK	0	0	0	1	0	0	0	1	0	0	0	1	0	0	0	1
AAJJAASQCJAGDK	1	0	0	0	1	0	0	0	1	0	0	0	1	0	0	0
AAJJADEJAEEAEFFSFGTNDJTQMTFGFSR	1	0	0	0	1	0	0	0	0	0	0	0	1	0	0	0
AAJJADEJAK	1	1	1	0	0	0	0	0	0	0	0	0	1	1	1	0
AAJJANEJAEEAEFFSFGTNDJTQMTFGFSR	1	0	0	0	0	0	0	0	0	0	0	0	0	0	0	0
AAJJDYJGJMSR	0	1	1	0	0	1	1	0	0	1	1	0	0	1	1	0
AAJJFCEDYDPDK	0	0	0	1	0	0	0	0	0	0	0	0	0	0	0	0
AAJJFCEDYDPDKAADQJGJPYPK	1	0	0	0	1	0	0	0	0	0	0	0	1	0	0	0
AAJJFGNVTPGDAGTJMK	1	1	1	1	0	1	1	1	0	1	1	1	1	1	1	1
AAJJGFGTVGTGVYK	0	0	0	1	0	0	0	0	0	0	0	0	0	0	0	1
AAJJHGJK	0	0	0	0	0	1	1	0	0	1	1	0	0	1	1	0
AAJJJNGNJGDKSFYDSANEGJTR	0	1	1	0	0	1	1	0	0	0	1	0	0	0	1	0
AAJJTGRJPVR	0	0	1	0	0	0	0	0	0	0	0	0	0	0	0	0
AAJJTTPJEKJDGKK	0	0	1	0	0	0	0	0	0	0	0	0	0	0	1	0
AAJJYDEJDRNPJFR	0	0	0	1	0	0	0	0	0	0	0	0	0	0	0	0
AAJKSVJTSK	0	0	1	0	0	0	0	0	0	0	0	0	0	0	1	0
AAJKVSAETGK	0	0	1	0	0	0	1	0	0	0	1	0	0	0	1	0
AAJMKEYAR	0	0	1	0	0	0	1	0	0	0	1	0	0	0	1	0
AAJMYAK	0	0	1	0	0	0	0	0	0	0	0	0	0	0	1	0
AAJNEVATAFK	0	0	0	0	0	0	0	0	0	0	0	0	0	0	0	1
AAJNJCNJVMDSTEFAK	1	0	0	0	1	0	0	0	0	0	0	0	1	0	0	0
AAJNJMGK	0	0	1	0	0	0	0	0	0	0	0	0	0	0	1	0
AAJNNGYDMDJK	0	1	1	1	0	1	1	1	0	1	1	1	0	1	1	1
AAJNPDTTVFAR	1	1	1	1	1	1	0	0	1	1	0	0	1	1	1	1
AAJNQMK	0	0	0	0	0	0	0	0	0	0	0	0	0	1	1	0
AAJNSVTGJDK	1	0	0	0	0	0	0	0	0	0	0	0	1	0	0	0
AAJNVKK	0	0	1	0	0	0	0	0	0	0	0	0	0	0	0	0
AAJNVQK	0	0	0	0	0	0	0	0	0	1	0	0	0	1	0	0
AAJNVSK	0	0	0	0	0	0	0	0	0	0	0	0	0	0	1	0
AAJNYJNTTJAK	0	1	0	0	0	0	0	0	0	0	0	0	0	1	0	0
AAJPAJFNPEDJNAJEQAJR	1	0	0	0	1	0	0	0	0	0	0	0	1	0	0	0
AAJPAQEJEEYNK	1	0	0	0	1	0	0	0	1	0	0	0	1	0	0	0
AAJPAWR	0	1	1	0	0	0	1	0	0	0	0	0	0	0	0	0
AAJPEAGPVJJEPJGTJK	0	1	1	1	0	1	1	1	0	1	1	1	0	1	1	1
AAJPEJAGVPJAJK	0	0	0	1	0	0	0	1	0	0	0	0	0	0	0	1
AAJPJGEAJPASPGAAAGK	1	1	1	1	1	1	1	1	0	1	1	1	1	1	1	1
AAJPJJK	0	0	0	0	0	1	1	0	0	0	0	0	0	0	0	0
AAJPJJSNAECK	0	0	0	1	0	0	0	0	0	0	0	0	0	0	0	0
AAJPTJQK	0	1	1	0	0	0	0	0	0	1	0	0	0	1	0	0
AAJPVJEGJYJK	0	0	0	1	0	0	0	1	0	0	0	0	0	0	0	1
AAJQEWVDYANK	0	0	0	1	0	0	0	0	0	0	0	0	0	0	0	1
AAJQEYASAHNJK	0	0	0	1	0	0	0	0	0	0	0	0	0	0	0	1
AAJQGASJNVYJNTK	0	1	0	0	0	1	0	0	0	0	0	0	0	1	0	0
AAJQGTDYDTGJDJK	0	0	0	1	0	0	0	0	0	0	0	0	0	0	0	0
AAJQHGJAYVTEDR	1	1	1	1	0	1	1	1	0	1	1	1	1	0	1	1
AAJQQVVEQYHPDR	0	0	0	1	0	0	0	1	0	0	0	1	0	0	0	1
AAJQVVK	0	0	0	0	0	0	0	0	0	0	0	0	0	0	1	0
AAJSAVEKPEDVTE	0	0	1	0	0	0	0	0	0	0	1	0	0	0	1	0
AAJSGJPEDAQAAR	0	1	1	0	0	1	1	0	0	1	1	0	0	1	1	0
AAJSSPJJETSJAGAR	0	1	1	1	0	1	1	1	0	1	1	1	0	1	1	1
AAJTAAJJK	0	0	1	0	0	0	0	0	0	0	0	0	0	0	0	0
AAJTADDJAK	1	1	1	0	0	1	1	0	0	1	1	0	0	1	1	0
AAJTADDJAKEADFFCFGTNDJTQMTYGFSR	0	1	1	0	0	1	1	0	0	1	1	0	0	1	1	0
AAJTADDJAKEAEFFCFGTNDJTQMTYGFSR	0	1	0	0	0	0	0	0	0	0	0	0	0	0	0	0
AAJTADEJAK	1	1	1	0	1	1	1	0	0	1	1	0	1	1	1	0
AAJTADEJAKEADFFCFGTNDJTQMTYGFSR	0	1	1	0	0	1	1	0	0	1	1	0	0	0	1	0
AAJTADEJASEADFFCFGTNDJTQMTYGFSR	0	0	1	0	0	0	0	0	0	0	1	0	0	0	1	0
AAJTADEJATEADFFCFGTNDJTQMTFGFSR	1	0	0	0	1	1	1	0	1	1	1	0	1	1	0	0
AAJTADEJATEADFFCFGTNDJTQMTYGFSR	1	1	1	0	1	1	0	0	0	0	0	0	1	0	0	0
AAJTADEJATEAEFFCFGTNDJTQMTFGFSR	0	0	0	0	1	0	1	0	0	0	0	0	0	0	0	0
AAJTADQJAEYAEFFSFGTNDJTQMTFGYSR	0	1	0	0	0	0	0	0	0	0	0	0	0	1	0	0
AAJTADQJASEADFFCFGTNDJTQMTYGFSR	0	1	1	0	1	1	1	0	0	1	0	0	1	1	0	0
AAJTAGEJAK	1	1	1	1	0	1	1	0	0	1	1	0	1	1	1	1
AAJTNMEGDPJAPAVAEAGER	0	0	0	0	0	0	1	0	0	0	0	0	0	0	0	0
AAJTSJGHVTEGR	1	0	0	1	1	0	0	1	1	0	0	1	1	0	0	1
AAJTTFFDYFYDDAR	1	0	0	0	1	0	0	0	1	0	0	0	1	0	0	0
AAJVAACQAK	0	1	1	0	0	1	1	0	0	1	1	0	0	1	1	0
AAJVAVJAK	0	0	0	1	0	0	0	0	0	0	0	0	0	0	0	1
AAJVDSK	0	1	1	0	0	0	0	0	0	0	0	0	0	1	0	0
AAJVDSKEK	0	1	0	0	0	0	0	0	0	0	0	0	0	1	0	0
AAJVHGJK	1	1	1	0	0	1	1	0	0	0	1	0	1	1	1	0
AAJVTJEEVTDKAAEAGDMAAEAR	0	1	1	0	0	1	1	0	0	0	0	0	0	1	1	0
AAJWAAJSR	0	0	0	1	0	0	0	1	0	0	0	0	0	0	0	1
AAJYAASPJFNPENNK	0	0	0	1	0	0	0	1	0	0	0	0	0	0	0	0
AAKDSAYYJGAVHEDEPANGAEJVK	0	1	0	0	0	1	0	0	0	1	0	0	0	1	0	0
AAKDYFJJVGPPGTGK	0	0	0	0	0	0	0	1	0	0	0	0	0	0	0	0
AAKEDJEAAK	0	1	1	0	0	0	1	0	0	1	1	0	0	1	1	0
AAKEDJEAAKSEJKK	0	1	1	0	0	0	0	0	0	0	0	0	0	0	0	0
AAKEJEEJTGR	0	0	1	0	0	0	0	0	0	0	0	0	0	0	0	0
AAKEJGVKPMATFVAGAJGGVDPSJMGVGPVASTK	0	1	0	0	0	0	0	0	0	0	0	0	0	0	0	0
AAKEQGFDQJAR	0	1	1	0	0	0	1	0	0	0	1	0	0	1	1	0
AAKEYGTPDAK	0	1	1	0	0	1	1	0	0	0	1	0	0	1	1	0
AAKTPEEFJSJJDAR	0	0	1	0	0	0	1	0	0	0	1	0	0	0	1	0
AAKVEJAEJNQATGK	0	0	1	0	0	0	1	0	0	0	1	0	0	0	0	0
AAMAGEEVK	0	1	1	0	0	0	0	0	0	0	0	0	0	1	0	0
AAMAGEEVKAAEK	0	0	1	0	0	0	1	0	0	0	1	0	0	0	1	0
AAMAGEEVKAAEKK	0	0	1	0	0	0	0	0	0	0	1	0	0	0	1	0
AAMAGFADVPGTK	0	0	1	0	0	0	1	0	0	0	0	0	0	0	1	0
AAMAGFADVPGTR	0	1	0	0	0	1	0	0	0	0	0	0	0	1	0	0
AAMDGNGVQDDAE	0	0	1	0	0	0	0	0	0	0	0	0	0	0	0	0
AAMDJADKGKNQJDJASQQNR	0	1	1	0	0	0	0	0	0	0	1	0	0	1	1	0
AAMDTDDKNVR	0	1	0	0	0	1	0	0	0	0	0	0	0	1	0	0
AAMDWFQR	1	1	1	1	0	1	1	0	0	1	1	1	1	1	1	1
AAMEHGJK	0	0	1	0	0	0	0	0	0	0	0	0	0	0	1	0
AAMEHGMK	0	1	1	0	0	1	0	0	0	1	0	0	0	1	0	0
AAMGAJSDJGJHK	0	0	0	1	0	0	0	0	0	0	0	0	0	0	0	1
AAMGNFAAFSAJPGVEVR	1	0	0	1	1	0	0	1	0	0	0	0	1	0	0	1
AAMGNFASFSAJPGVEVR	0	0	0	1	0	0	0	1	0	0	0	0	0	0	0	1
AAMGNFASFTAJPGVEVR	1	1	0	1	1	0	0	1	1	0	0	1	1	0	0	1
AAMGQJKYENNGNNVGTFK	0	1	0	0	0	1	0	0	0	1	0	0	0	1	0	0
AAMGYQNJDTSDJTJTENAAGAJJDGNTVK	1	0	0	0	1	0	0	0	1	0	0	0	1	0	0	0
AAMJAJMNPDDK	0	0	0	1	0	0	0	1	0	0	0	0	0	0	0	1
AAMJAJMNPDDKAGJEAAJR	1	1	1	0	1	1	1	0	0	1	1	0	1	1	1	0
AAMJTJMNPDDK	0	0	0	0	0	0	0	0	0	0	0	0	0	0	0	1
AAMJTJMNPDDKAGJEAAJR	0	1	1	0	0	1	1	0	0	1	1	0	0	1	1	0
AAMNMJGFNVGSJR	0	0	0	1	0	0	0	1	0	0	0	1	0	0	0	1
AAMNTDDKNVR	0	0	1	0	0	0	1	0	0	0	0	0	0	0	1	0
AAMPEAGPVJJEPJHTJK	0	1	1	0	0	1	1	0	0	1	1	0	0	1	1	0
AAMQSDSGJPDVCQMYDVGTK	0	1	1	1	0	0	1	1	0	0	1	0	0	0	1	0
AANAEJPJJFJTAK	1	0	0	0	0	0	0	0	0	0	0	0	1	0	0	0
AANAGGVATSAJEMCQNSAR	1	1	1	0	1	1	1	0	1	1	1	0	1	1	1	0
AANAGGVATSAJEMSQNSER	1	1	1	1	1	1	1	1	1	1	1	1	1	1	1	1
AANAGGVATSAJEMSQNSMR	1	1	1	1	1	1	1	1	1	1	1	0	1	1	1	1
AANAGGVATSAJEMSQNSQR	1	1	1	1	1	1	1	1	0	1	1	1	1	1	1	1
AANAGGVATSAJEMTQNSER	0	1	1	1	0	1	1	1	0	1	1	1	0	1	1	1
AANAGGVATSAJEMTQNSMR	0	1	1	0	0	1	1	0	0	1	1	1	0	1	1	1
AANAGGVATSGJEMSQNSER	1	1	1	1	1	1	1	1	1	1	1	1	1	1	1	1
AANAGGVATSGJEMSQNSJR	1	1	1	0	1	1	1	0	0	1	1	0	1	1	1	0
AANAGGVATSGJEMSQNSMR	0	1	1	1	0	0	0	0	0	0	0	0	0	1	1	1
AANAGGVATSGJEMSQNSQR	0	0	0	1	0	0	0	0	0	0	0	1	0	0	0	1
AANAGGVATSGJEMTQNSMR	0	1	0	0	0	0	0	1	0	0	0	0	0	0	0	0
AANAGGVAVSAJEMAQNSGR	0	1	1	1	0	1	1	1	0	1	1	1	0	1	1	1
AANAGGVAVSAJEMSQNSMR	1	0	0	0	0	0	0	1	0	0	0	0	0	0	1	0
AANAGGVAVSGJEMSQNSMR	0	0	0	0	0	1	0	0	1	0	0	0	0	0	0	0
AANAGGVAVSGJEMSQNSYR	0	0	1	0	0	0	1	0	0	0	1	0	0	0	1	0
AANAGGVSVSGJEMTQNAQK	0	0	0	0	0	0	0	0	1	0	0	0	0	0	0	0
AANAGGVSVSGJEMTQNSJK	1	0	0	0	1	1	0	0	1	0	0	0	1	0	0	0
AANAJCAGJK	1	1	1	1	1	1	1	1	1	0	1	0	1	1	1	1
AANAJCAGMR	1	1	1	0	0	1	1	0	0	1	1	0	1	1	1	0
AANDANJAAJGEAWKGAAEGSK	0	1	0	0	0	0	0	0	0	0	0	0	0	0	0	0
AANDGDJKEFTAFFAVPGSEJNDDNEVQQJJAEK	1	0	1	0	0	1	1	0	1	1	0	0	0	0	0	0
AANDJVJSK	0	0	1	0	0	0	0	0	0	0	0	0	0	0	1	0
AANDMGJJCGVTTNPSJJAK	0	1	1	0	0	1	1	0	0	1	0	0	0	1	1	0
AANDMGVJAGVTTNPSJJAK	0	1	0	0	0	1	1	0	0	1	1	0	0	0	1	0
AANDMGVJCGVTTNPSJJAK	1	1	1	1	1	1	1	1	1	1	1	1	1	1	1	1
AANEGEKTETVVKK	0	0	1	0	0	0	0	0	0	0	1	0	0	0	1	0
AANEJGYPVJVR	0	0	0	1	0	0	0	0	0	0	0	1	0	0	0	0
AANEJGYPVJVRPSYVJGGQGMR	0	0	1	0	0	0	0	0	0	0	1	0	0	0	1	0
AANGNJJVVDKJAADEFK	0	1	0	0	0	1	0	0	0	0	0	0	0	0	0	0
AANGVJJJTTK	0	0	1	0	0	0	0	0	0	0	0	0	0	0	1	0
AANGVJJVTTKK	0	0	0	0	0	0	0	0	0	0	0	0	0	1	0	0
AANGVJVJTTK	0	1	1	1	0	1	1	1	0	1	1	1	0	1	1	1
AANGVJVJTTKK	0	1	0	0	0	1	0	0	0	1	0	0	0	1	0	0
AANGVVFVTTK	0	0	1	0	0	0	1	0	0	0	0	0	0	0	1	0
AANGVVJJTTK	0	0	1	0	0	0	1	0	0	0	0	0	0	0	1	0
AANJDAJHDTVHEM	0	0	0	1	0	0	0	0	0	0	0	0	0	0	0	0
AANJDAJHDTVHEMA	0	0	0	1	0	0	0	0	0	0	0	0	0	0	0	0
AANJDAJHDTVHEMAK	1	1	1	1	1	1	1	1	1	1	0	0	1	1	1	1
AANJDAJHDTVHEMAKDEAR	0	1	1	0	0	1	1	0	0	1	1	0	0	1	1	0
AANJDAJHDTVHEMAR	1	1	1	1	1	1	1	1	1	1	1	1	1	1	1	1
AANJDAJHDTVHEMARDEAR	0	1	1	0	0	1	1	0	0	1	1	0	0	1	1	0
AANJJNDJJSNR	0	0	0	1	0	0	0	1	0	0	0	1	0	0	0	1
AANJJSAQVJMKPN	0	0	0	1	0	0	0	0	0	0	0	0	0	0	0	0
AANJJWENSSDEEK	0	0	0	0	0	0	0	0	0	0	0	1	0	0	0	1
AANJKAEDREQR	0	1	1	0	0	0	0	0	0	0	1	0	0	1	1	0
AANJPQQMJENJAK	1	0	0	1	0	0	0	1	0	0	0	1	1	0	0	1
AANJTDF	0	0	0	0	0	0	0	0	0	1	0	0	0	0	0	0
AANJYJGGSR	1	0	0	0	1	0	0	0	0	0	0	0	1	0	0	0
AANKPDAJKEK	0	1	1	0	0	0	0	0	0	1	1	0	0	1	1	0
AANNEJGTJQPJK	0	0	0	1	0	0	0	0	0	0	0	0	0	0	0	0
AANPEASETAJFAVJEK	1	0	1	1	0	0	0	1	0	0	0	0	1	0	1	1
AANQJJTDGVADJJJJGNPDEJMSJAK	1	0	0	0	1	0	0	0	1	0	0	0	1	0	0	0
AANTJSPVAAJQGK	1	0	0	1	1	0	0	1	1	0	0	1	1	0	0	1
AANVAJVGTEK	1	1	1	1	1	1	1	1	1	1	1	1	1	1	1	1
AANVMEJYGSK	0	0	0	1	0	0	0	0	0	0	0	0	0	0	0	0
AANVVJVGTEK	0	1	1	0	0	0	0	0	0	0	0	0	0	1	1	0
AANYJGAAQJYJJDNPJJREPJTR	0	1	1	0	0	1	1	0	0	1	1	0	0	1	1	0
AANYJSAGQJYJJDNPJJREPJTMDQJK	0	0	1	0	0	0	0	0	0	0	0	0	0	0	0	0
AANYTVAJAK	0	0	1	0	0	0	0	0	0	0	1	0	0	0	1	0
AAPAAAPAAPK	0	0	0	0	0	0	1	0	0	0	1	0	0	0	1	0
AAPAAPMDPGMGMY	0	1	1	0	0	0	0	0	0	0	0	0	0	0	0	0
AAPAGDATVEAEEGGJHK	1	0	0	0	0	0	0	0	0	0	0	0	0	0	0	0
AAPAGGAGSJEVK	0	1	1	0	0	0	1	0	0	0	1	0	0	1	1	0
AAPAKEAAPKAEAK	0	0	1	0	0	0	0	0	0	0	0	0	0	0	0	0
AAPAQVRPPSPGNJRPVK	0	0	0	1	0	0	0	0	0	0	0	0	0	0	0	0
AAPCGTGNJK	0	1	1	0	0	0	0	0	0	0	0	0	0	0	1	0
AAPDNMKVADTKPK	0	0	1	0	0	0	0	0	0	0	0	0	0	0	1	0
AAPDQTVTPAVQK	0	1	1	0	0	1	1	0	0	1	1	0	0	1	1	0
AAPEGTEJGJTTWPAPDPK	0	0	0	1	0	0	0	1	0	0	0	0	0	0	0	1
AAPENVMTADGSVFTK	0	0	0	1	0	0	0	0	0	0	0	0	0	0	0	0
AAPGAAFVTAJR	0	0	0	1	0	0	0	1	0	0	0	1	0	0	0	1
AAPGAAPAEEEKDEFTVVJSAVGDK	0	0	0	1	0	0	0	0	0	0	0	0	0	0	0	0
AAPGGVVK	0	0	1	0	0	0	0	0	0	0	0	0	0	0	0	0
AAPGJTGFTK	0	1	0	0	0	0	0	0	0	0	0	0	0	1	0	0
AAPGVDJTQJJNNMR	0	0	0	1	0	0	0	0	0	0	0	0	0	0	0	0
AAPGYYMAK	0	1	0	0	0	0	0	0	0	0	0	0	0	1	0	0
AAPHGTGHJK	0	1	1	0	0	0	1	0	0	1	1	0	0	1	1	0
AAPHJDGAYAAFGK	0	0	1	1	0	0	1	1	0	0	1	1	0	0	1	1
AAPHJDGEYAAFGK	0	0	0	1	0	0	0	0	0	0	0	0	0	0	0	1
AAPHJDGSYAAFGK	0	0	0	1	0	0	0	0	0	0	0	1	0	0	0	1
AAPJJJEPJMK	1	1	1	1	1	1	1	1	0	1	0	1	1	1	1	1
AAPJJJEPJMKVEVTTPEDYMGDVJGDJNSR	0	0	1	0	0	0	1	0	0	0	0	0	0	0	1	0
AAPJTDAEJASGKJDJR	0	1	0	0	0	0	0	0	0	1	0	0	0	1	0	0
AAPJTFDPFNNAYJR	0	1	1	0	0	0	1	0	0	0	1	0	0	1	1	0
AAPKAPAAPAAPAAPSEQNJAK	0	0	1	0	0	0	1	0	0	0	1	0	0	0	1	0
AAPNGTGHJK	0	1	1	0	0	0	1	0	0	1	1	0	0	1	1	0
AAPRPAPVAQPPAAAPPSAVGSSAAAPR	0	0	0	0	0	0	0	1	0	0	0	0	0	0	0	0
AAPSVFJFPPSDEQJK	0	0	0	1	0	0	0	0	0	0	0	0	0	0	0	0
AAPSVTJFPPSSEEJQANK	1	1	1	1	1	1	1	1	0	1	1	1	1	1	1	1
AAPSVTJFPPSSEEJQANKATJVCJJSDFYPGAVTVAWK	0	0	1	0	0	0	1	0	0	0	1	0	0	0	1	0
AAPTAPFVDJSGEGFPTPK	1	0	0	1	1	0	0	1	0	0	0	0	1	0	0	1
AAPTPAETVENMAQTDK	0	0	0	1	0	0	0	0	0	0	0	0	0	0	0	0
AAPVDJTKGDFAEPR	0	0	1	0	0	0	1	0	0	0	1	0	0	0	1	0
AAPVJJEPJMK	1	1	1	1	1	1	1	1	1	1	1	1	1	1	1	1
AAPVJJEPJMKVEVTMPEEYMGDVJGDVNSR	0	0	1	0	0	0	1	0	0	0	1	0	0	0	1	0
AAPVJJEPJMKVEVTTPEDYMGDVJGDJNSR	0	1	1	0	0	1	1	0	0	0	1	0	0	1	1	0
AAPVKWDQQVVK	0	0	1	0	0	0	1	0	0	0	0	0	0	0	0	0
AAPVSAVEADGJCTJTVVNPDGTTTVVK	1	0	0	1	1	0	0	0	1	0	0	0	1	0	0	1
AAQAAJDEGJKEJGK	0	1	1	0	0	1	1	0	0	0	1	0	0	1	1	0
AAQAAYAEFTQEQVDK	0	0	0	1	0	0	0	1	0	0	0	1	0	0	0	1
AAQAGDWATVK	0	1	1	0	0	0	0	0	0	0	1	0	0	0	1	0
AAQDDADVQAAVK	0	1	0	0	0	0	0	0	0	0	0	0	0	0	0	0
AAQDGJKPVJJEK	0	0	0	1	0	0	0	0	0	0	0	0	0	0	0	1
AAQDJVNGCTFDNNJPCJAEK	0	1	0	1	0	1	0	1	0	1	0	1	0	1	0	1
AAQDTVDKJTK	0	0	1	0	0	0	1	0	0	0	1	0	0	0	1	0
AAQEEYVKR	0	0	1	0	0	0	1	0	0	0	1	0	0	0	1	0
AAQEJEADKYJSJEG	0	0	1	0	0	0	0	0	0	0	1	0	0	0	1	0
AAQEKJTQSAQK	0	0	1	0	0	0	0	0	0	0	1	0	0	0	1	0
AAQFSPFAAJTGYEAJJQEAGRETEKR	0	0	1	0	0	0	0	0	0	0	0	0	0	0	0	0
AAQGJJTVR	1	1	1	1	0	1	1	1	1	1	1	1	1	1	1	1
AAQGNNFGTVJJPEGJJEFJPAMK	1	0	0	0	1	0	0	0	1	0	0	0	1	0	0	0
AAQJGAAVTYFAGPDGYVHDPDGVJTDEK	0	0	0	1	0	0	0	1	0	0	0	1	0	0	0	1
AAQJJDQJNAAGVR	0	1	0	0	0	1	0	0	0	1	1	0	0	0	0	0
AAQJPYDVQHA	0	0	1	0	0	0	0	0	0	0	0	0	0	0	0	0
AAQJPYDVQHADJDYMDER	1	1	1	1	1	1	1	1	1	1	1	1	1	1	1	1
AAQJPYDVQHADJDYMDERR	0	1	1	0	0	1	1	0	0	1	1	0	0	1	1	0
AAQJPYDVQHADJDYMDERRDFTYDSVDFK	0	0	0	0	0	0	0	0	0	1	0	0	0	0	0	0
AAQJQYGEJPK	0	1	1	0	0	1	1	0	0	1	1	0	0	1	1	0
AAQMCJNAJEAPTVEYTTK	0	0	0	0	0	0	0	0	1	0	0	0	0	0	0	0
AAQQFJSDNSSEAJK	0	0	0	1	0	0	0	1	0	0	0	1	0	0	0	1
AAQTESFGYNEDEJVSSDJVGJR	1	0	0	0	0	0	0	0	1	0	0	0	1	0	0	0
AAQTESFGYNTDEJVSSDJVGMR	1	1	1	1	1	1	1	1	0	0	1	0	1	1	1	1
AAQTESYGYTEEEJVSSDJVGMR	0	0	0	1	0	0	0	1	0	0	0	1	0	0	0	1
AAQTJHDVR	0	1	1	0	0	1	1	0	0	0	0	0	0	1	1	0
AAQVFAPAGFDMEJVEK	0	0	0	1	0	0	0	1	0	0	0	1	0	0	0	1
AAQVSGJHVJQAGAATK	0	0	0	1	0	0	0	1	0	0	0	1	0	0	0	1
AAQVTTGGJTADQHR	0	1	1	0	0	0	0	0	0	0	0	0	0	1	0	0
AAQWTGGGJJFAPTPR	0	1	0	1	0	1	0	1	0	1	0	0	0	1	0	0
AAQYDGJEJMDR	1	0	0	1	0	0	0	1	0	0	0	1	1	0	0	1
AAQYPGJEVVPJQVK	1	0	0	1	0	0	0	1	0	0	0	1	0	0	0	1
AAREPJAAADJK	0	1	1	0	0	0	0	0	0	0	0	0	0	0	1	0
AASANGJTGEJJJQSJEAR	1	0	0	1	0	0	0	1	1	0	0	1	1	0	0	1
AASASJDKAASK	0	1	0	0	0	0	0	0	0	0	0	0	0	0	0	0
AASATTQAPVVAAVSANQVAGSYK	0	0	0	0	0	0	0	0	0	0	0	1	0	0	0	0
AASAWAVENGJAEAVMK	1	0	0	0	0	0	0	0	0	0	0	0	0	0	0	0
AASGCJJDSK	0	0	1	0	0	0	1	0	0	0	1	0	0	0	1	0
AASGDJSQJAK	0	1	1	0	0	1	1	0	0	1	0	0	0	1	1	0
AASGDKAADSJTYSJTADPR	0	0	1	0	0	0	1	0	0	0	1	0	0	0	1	0
AASGFNAMEDAQTJR	1	0	0	0	1	0	0	0	1	0	0	0	1	0	0	0
AASGNJJPSSTGAAK	1	1	1	1	1	1	1	1	0	1	1	1	1	1	1	1
AASGNJJPSSTGAAKAVGK	0	0	0	1	0	0	0	0	0	0	0	0	0	0	0	1
AASGSYGEFJR	0	0	0	1	0	0	0	1	0	0	0	0	0	0	0	1
AASHVTVNEAJJPTGTEPVTGJYDJNDGPTJEGR	0	0	0	0	0	0	0	1	0	0	0	1	0	0	0	0
AASJCCHCHTCTDJCPR	0	0	1	0	0	1	1	0	0	1	1	0	0	0	1	0
AASJCCQCNTCTDJCPR	0	1	1	0	0	1	1	0	0	1	0	0	0	1	1	0
AASJCGJCGNYNQDPADDJK	0	0	0	1	0	0	0	0	0	0	0	0	0	0	0	0
AASMDEJNNFAK	1	0	0	1	1	0	0	1	0	0	0	1	1	0	0	1
AASNAQDGJSJVQVAEGAJNETHSJJQR	0	0	0	0	0	0	0	0	1	0	0	0	0	0	0	0
AASNESFGYNEDEJVSSDJVGMR	1	1	1	1	1	1	1	1	1	1	1	1	1	1	1	1
AASNESFGYNTDEJVSSDJVGMR	0	0	0	1	0	0	0	1	0	0	0	0	0	0	0	0
AASNESYGYNEDEJVSSDJVGMR	0	0	0	1	0	0	0	1	0	0	0	1	0	0	0	1
AASNESYGYTEDPJVSSDJVGMSYGSJFDATQTK	0	1	1	0	0	1	1	0	0	1	1	0	0	0	1	0
AASNGJYTVTAEJK	0	0	0	1	0	0	0	0	0	0	0	0	1	0	0	1
AASNGJYTVTAEJKK	0	0	1	0	0	0	1	0	0	0	1	0	0	0	1	0
AASNSQDGJSJVQVAEGAJNETHSJJQR	1	0	0	0	1	0	0	0	1	0	0	0	1	0	0	0
AASSGESJGJYYDDHFJSVPK	0	0	0	1	0	0	0	0	0	0	0	0	0	0	0	0
AASTESFGYNTDEJVSSDJVGMR	1	1	1	1	1	1	1	1	0	0	0	0	1	1	1	1
AASTMDTAER	0	0	1	0	0	0	0	0	0	0	0	0	0	0	1	0
AASTYAJNKEJADQYHJR	0	1	0	0	0	1	0	0	0	1	1	0	0	0	0	0
AASYJPGTHR	1	0	0	0	1	0	0	0	1	0	0	0	1	0	0	0
AATAAPJTVAENJK	0	0	0	0	0	0	0	0	1	0	0	0	0	0	0	0
AATCTEAGEESR	0	1	1	0	0	1	0	0	0	1	0	0	0	1	1	0
AATCTEAGEETR	0	0	1	0	0	0	1	0	0	0	1	0	0	0	1	0
AATCTEDGYTGDVVCK	0	1	0	0	0	1	0	0	0	0	0	0	0	1	0	0
AATCTEPGVK	0	1	1	0	0	1	1	0	0	1	1	0	0	1	1	0
AATDAGAAAAER	0	1	1	0	0	0	1	0	0	0	1	0	0	1	1	0
AATDAGAAAAQR	0	1	1	0	0	1	0	0	0	1	0	0	0	1	1	0
AATDMJDRGVTGJDFVK	0	1	1	0	0	0	1	0	0	1	1	0	0	0	1	0
AATDNAAEQVAHJAEK	0	0	1	0	0	0	0	0	0	0	1	0	0	0	0	0
AATEAJGTCNEAJR	0	1	0	0	0	0	0	0	1	0	0	0	0	0	0	0
AATENPGAMAAVJK	0	1	0	0	0	0	0	0	0	0	0	0	0	1	0	0
AATESVKETAK	0	1	0	0	0	1	0	0	0	1	0	0	0	1	0	0
AATETVKETAK	0	1	0	0	0	1	0	0	0	0	0	0	0	1	0	0
AATEVGGAAASR	0	0	1	0	0	0	0	0	0	0	0	0	0	0	1	0
AATGADJDEVVAAAQK	0	1	1	1	0	1	1	1	0	0	1	1	0	1	1	1
AATGADJDEVVAAAQKANDNTR	0	0	1	0	0	0	1	0	0	0	1	0	0	0	1	0
AATGEDJFNGEYJJNAQGEDVVAGVR	0	0	1	0	0	0	0	0	0	0	0	0	0	0	0	0
AATGJPAAASFK	0	1	1	1	0	1	0	0	0	1	1	0	0	1	1	1
AATJAAYVDVMPTVSDAK	1	0	0	0	0	0	0	0	0	0	0	0	1	0	0	0
AATJAEMAGVTVPAETK	0	1	1	0	0	1	1	0	0	1	1	0	0	1	1	0
AATJJAERPENK	1	1	1	0	0	0	1	0	0	0	1	0	0	1	1	0
AATJJAERPENKGK	0	0	1	0	0	0	0	0	0	0	1	0	0	0	1	0
AATJNSJYTSAFK	0	0	1	1	0	0	1	1	0	0	0	0	0	0	0	0
AATJPJETJAPJHGPVWR	0	1	0	0	0	1	0	0	0	1	0	0	0	1	0	0
AATJWYEKDADJSVFDGKK	0	1	1	0	0	0	0	0	0	0	1	0	0	0	0	0
AATNGJJAR	1	1	1	0	0	0	0	0	0	1	1	0	1	1	1	0
AATPDAJVJDK	0	0	1	0	0	0	1	0	0	0	0	0	0	0	1	0
AATSESFGYNEDQJVSSDVJGMR	0	0	1	1	0	0	1	0	0	0	0	1	0	0	1	1
AATSJSJDDVJSR	0	1	1	1	0	1	1	1	0	0	1	0	1	1	1	1
AATSSMTVYAQYEK	0	1	1	1	0	1	1	1	0	1	1	1	0	0	1	1
AATTAEAVEJJSK	0	0	1	0	0	0	1	0	0	0	1	0	0	0	1	0
AATTGNNMGVADQJGGANDSR	0	0	0	1	0	0	0	1	0	0	0	1	0	0	0	1
AATVHTJFGQSJK	0	0	0	1	0	0	0	0	0	0	0	0	0	0	0	1
AATVMEJYGSK	0	0	1	1	0	0	0	0	0	0	1	0	0	0	0	0
AAVAAASMR	0	1	1	1	0	1	1	0	0	1	1	0	0	1	1	0
AAVAAJAENSK	0	1	0	0	0	0	0	0	0	0	0	0	0	1	0	0
AAVAAJAPJTADK	0	0	0	1	0	0	0	1	0	0	0	1	0	0	0	1
AAVAAJAPJTADKFTTVVFTR	0	1	1	0	0	1	1	0	0	1	1	0	0	1	1	0
AAVAAJKPGEVJJJENJR	0	0	0	0	0	0	0	0	1	0	0	0	0	0	0	0
AAVAAJQGGTADGAVTDTGVTVVTK	1	0	0	0	1	0	0	0	1	0	0	0	1	0	0	0
AAVAAMKDGDVVJJQNTR	0	1	1	0	0	0	1	0	0	0	0	0	0	0	0	0
AAVAAMKDGEVVJJQNTR	0	1	1	0	0	1	1	0	0	0	1	0	0	1	1	0
AAVAAMNDGDJVJJENTR	0	0	1	0	0	0	0	0	0	0	0	0	0	0	0	0
AAVAAMNDGDVVJJENTR	0	0	0	1	0	0	0	0	0	0	0	0	0	0	0	0
AAVAAMNNGDVVJJQNTR	1	1	1	1	1	1	1	1	1	0	1	0	1	1	1	0
AAVADMKDGEJJJJENTR	0	1	1	0	0	1	1	0	0	1	1	0	0	1	1	0
AAVADMKDGEVJJJENTR	0	1	1	0	1	1	1	0	0	0	1	0	1	1	1	0
AAVAEMK	0	1	0	0	0	0	0	0	0	0	0	0	0	1	0	0
AAVAEMKDGDVJJJENTR	1	1	1	0	1	1	1	0	0	1	1	0	1	1	1	0
AAVAEMKDGDVVJJENTR	0	1	1	0	0	1	1	0	0	1	1	0	0	1	1	0
AAVAGETGASAK	0	0	1	0	0	0	1	0	0	0	0	0	0	0	1	0
AAVANFGNDJQVVGJNDJJDADYJAYMJK	1	0	0	0	1	0	0	0	1	0	0	0	1	0	0	0
AAVAQAJTDEAVK	0	0	0	1	0	0	0	1	0	0	0	1	0	0	0	1
AAVAQAVTDAAVK	0	1	1	1	0	1	1	1	0	1	1	1	0	1	1	1
AAVATAJSAVK	1	0	0	0	0	0	0	0	0	0	1	0	1	0	0	0
AAVATJEEVYA	0	0	1	0	0	0	0	0	0	0	1	0	0	0	0	0
AAVATMGNGDVVJJQNTR	0	1	1	0	0	1	1	0	0	1	1	0	0	1	1	0
AAVAVATMR	1	1	0	0	0	0	0	0	0	0	0	0	0	1	0	0
AAVCSDTATAR	0	1	1	0	0	0	1	0	0	0	0	0	0	0	1	0
AAVCSTDRDK	0	0	0	0	0	0	1	0	0	0	0	0	0	0	0	0
AAVCTDCFTAEATR	0	0	0	1	0	0	0	1	0	0	0	1	0	0	0	1
AAVDAAVTTYEDK	0	0	0	1	0	0	0	1	0	0	0	1	0	0	0	1
AAVDAGWJPHSHQVGQTGK	0	1	1	0	0	0	1	0	0	0	1	0	0	0	1	0
AAVDAMKDGEVJJJENTR	0	0	0	0	1	1	1	0	1	1	1	0	1	0	1	0
AAVDFJVSEDJVK	0	1	0	1	0	1	0	0	0	0	0	0	0	1	0	1
AAVDFSVQYJPQR	0	1	1	1	0	1	1	1	0	1	1	0	0	1	1	0
AAVDSFGJAGESSJK	0	0	1	0	0	0	1	0	0	0	1	0	0	0	1	0
AAVDSGVCVVAK	0	0	1	0	0	0	1	0	0	0	1	0	0	0	1	0
AAVDTAVTTYEDK	1	1	1	1	1	1	1	1	0	1	1	1	1	1	1	1
AAVDYSJQYJPQR	0	0	0	1	0	0	0	1	0	0	0	0	0	0	0	0
AAVEADJNAJK	0	0	0	1	0	0	0	1	0	0	0	1	0	0	0	1
AAVEAJFNVK	0	0	0	1	0	0	0	0	0	0	0	0	0	0	0	1
AAVEAMKDGDVJJJENTR	1	0	1	0	1	1	1	0	0	1	1	0	1	1	1	0
AAVEAMKDGDVVJJENTR	0	1	1	0	0	1	1	0	0	0	0	0	0	1	1	0
AAVEAMKDGEVVJJENTR	0	1	0	0	0	1	1	0	0	1	1	0	0	1	1	0
AAVEAMQDGDVJJJENTR	0	0	0	0	0	0	0	0	0	0	0	0	0	1	0	0
AAVEECGJDTR	0	1	1	0	0	1	1	0	0	1	1	0	0	1	1	0
AAVEEGJJAGGGSAYJHAAK	0	1	1	1	0	0	1	1	1	0	1	1	0	0	1	1
AAVEEGJJAGGGSAYJHASK	1	1	1	1	1	1	1	1	1	1	1	1	1	1	1	1
AAVEEGJJAGGGSAYJHASKEVAK	0	1	1	0	0	1	1	0	0	1	1	0	0	1	1	0
AAVEEGJJAGGGSAYJHASKK	0	0	1	0	0	0	0	0	0	0	0	0	0	0	0	0
AAVEEGJJAGGGSAYJHATK	1	0	0	1	1	0	0	0	1	0	0	0	1	0	0	1
AAVEEGJJAGGGSAYJHTTK	0	1	0	1	0	1	0	1	0	1	0	1	0	1	0	1
AAVEEGJJCGGGSAYJHASK	1	0	0	0	0	0	0	0	0	0	0	0	0	0	0	0
AAVEEGJJFGGGSAYJHASK	0	1	1	0	0	0	1	0	0	0	1	0	0	0	0	0
AAVEEGJJFGGGSAYJHASKK	0	0	0	0	0	0	1	0	0	0	0	0	0	0	0	0
AAVEEGJJPGGGVAYJR	1	0	0	0	0	0	0	1	0	0	0	0	0	0	0	0
AAVEEGJJSGGGSAYJHAAKEVAK	0	0	0	0	0	0	1	0	0	0	0	0	0	0	0	0
AAVEEGJJSGGGSAYJHASK	1	0	1	0	0	0	1	0	0	0	1	0	1	0	1	1
AAVEEGJVAGGGTAJVNVJAK	0	1	1	1	0	1	1	1	1	1	1	1	0	1	1	1
AAVEEGJVAGGGTATJNAJPAVDKJVSEJEGDER	0	1	0	0	0	1	0	0	0	0	0	0	0	0	0	0
AAVEEGJVPGGGVAYJR	1	0	1	0	1	0	1	0	1	0	1	0	1	0	1	0
AAVEEGJVSGGGSAYJHASK	0	0	0	0	0	0	0	1	0	0	0	0	1	0	0	1
AAVEEGVJSGGGSAYJHASK	1	0	0	1	1	0	0	1	1	0	0	0	1	0	0	1
AAVEEGVVSGGGSAYJHASK	0	0	0	1	0	0	0	1	0	0	0	1	0	0	0	1
AAVEFTK	0	0	1	0	0	0	0	0	0	0	0	0	0	0	1	0
AAVEKJEEVYA	0	0	1	0	0	0	0	0	0	0	0	0	0	0	0	0
AAVENGWJAQDYQVGQTGK	0	1	1	0	0	1	1	0	1	1	1	0	0	1	1	0
AAVESGSAAASR	0	1	1	0	0	1	1	0	0	1	1	0	0	1	1	0
AAVESJSR	0	1	1	0	0	0	0	0	0	0	0	0	0	1	1	0
AAVETARENJAK	0	0	1	0	0	0	1	0	0	0	1	0	0	0	1	0
AAVETDJNAJK	0	0	0	1	0	0	0	1	0	0	0	0	0	0	0	1
AAVETMJADJK	0	1	0	0	0	0	0	0	0	0	0	0	0	1	0	0
AAVFHVEVJGJK	0	1	1	0	0	1	1	0	0	1	1	0	0	1	1	0
AAVFHVEVJGJKEK	0	0	1	0	0	0	1	0	0	0	1	0	0	0	1	0
AAVFVTK	0	0	0	0	0	0	0	0	0	0	0	0	0	1	1	0
AAVGAJTGTJGDTWK	0	0	0	1	0	0	0	0	0	0	0	0	0	0	0	1
AAVGVTPDRPJJJDR	0	0	0	1	0	0	0	1	0	0	0	0	0	0	0	1
AAVJAYEPJWAJGTGK	1	0	1	1	0	0	1	1	0	0	1	1	0	0	1	1
AAVJPJSK	0	1	1	0	0	0	1	0	0	0	1	0	0	1	1	0
AAVJQVJGVAYDPEDVTMEK	0	0	0	1	0	0	0	1	0	0	1	1	0	0	0	1
AAVKDGTJJGSVTQAPVDQGR	0	1	1	0	0	1	1	0	0	1	1	0	0	1	1	0
AAVKDGTJVGAVTQSPJMMGYYAJYAJTAAANGQK	0	0	1	0	0	0	1	0	0	0	0	0	0	0	0	0
AAVKDGTPMGJK	0	0	1	0	0	0	1	0	0	0	1	0	0	0	1	0
AAVKDMJADJSGAJENR	0	1	1	0	0	1	1	0	0	1	1	0	0	1	1	0
AAVNAPASMR	0	0	1	0	0	0	0	0	0	0	0	0	0	0	1	0
AAVNDSTYAQTR	1	1	1	0	1	1	1	0	1	1	1	0	1	1	1	0
AAVNMJHJJGNK	0	1	1	0	0	1	1	0	0	1	1	0	0	1	1	0
AAVNNAFKR	0	1	1	0	0	1	1	0	0	0	1	0	0	1	1	0
AAVPEJPJQJH	0	0	0	1	0	0	0	0	0	0	0	0	0	0	0	0
AAVPSGASTGAFEAVEJR	0	0	0	1	0	0	0	1	0	0	0	0	0	0	0	1
AAVPSGASTGEHEAJEJR	1	0	0	0	1	0	0	0	1	0	0	0	1	0	0	0
AAVPSGASTGJYEACEJR	0	0	0	1	0	0	0	1	0	0	0	0	0	0	0	1
AAVPSGASTGJYEAJEJR	0	0	0	1	0	0	0	1	0	0	0	1	0	0	0	1
AAVPSGASTGKFEAJEJR	0	0	0	1	0	0	0	0	0	0	0	0	0	0	0	0
AAVPSGASTGKYEAVEJR	0	0	0	1	0	0	0	0	0	0	0	0	0	0	0	1
AAVPSGASTGVHEAVEJR	0	0	0	0	0	0	0	0	1	0	0	0	0	0	0	0
AAVQAJPEQJR	0	1	1	0	0	0	0	0	0	0	0	0	0	0	0	0
AAVQEGVVAGGGTAPJNAJPAVR	1	1	0	1	1	1	0	1	1	1	0	1	1	1	0	1
AAVSEYAJAFTK	1	0	1	1	1	0	1	1	1	0	0	1	1	0	1	1
AAVSPETEVJYER	0	0	0	1	0	0	0	1	0	0	0	1	0	0	0	1
AAVSSNWAGTR	1	0	0	0	0	0	0	0	0	0	0	0	1	0	0	0
AAVTAJASJYGTK	1	1	1	1	1	1	1	1	0	1	1	1	1	1	1	1
AAVTAJASJYGTKFNYGSJJK	0	0	1	0	0	0	1	0	0	0	1	0	0	0	1	0
AAVTNDJGFJAPFNTFSDDEKPTDPJAQEVJR	1	0	0	0	1	0	0	0	1	0	0	0	1	0	0	0
AAVTYYDFSQDDTNHFR	0	1	1	1	0	1	1	1	0	1	1	1	0	1	1	1
AAVVEAGGVASYJHGGGK	0	0	0	1	0	0	0	1	0	0	0	1	0	0	0	1
AAVVGYGNJGQYVVEAJEAAPDFEJAGJVR	1	0	0	0	1	0	0	0	1	0	0	0	1	0	0	0
AAVVHGJK	0	0	1	0	0	0	0	0	0	0	0	0	0	0	1	0
AAVWAGANFDK	0	0	0	1	0	0	0	1	0	0	0	1	0	0	0	1
AAVWAGANJDK	0	0	0	1	0	0	0	1	0	0	0	1	0	0	0	1
AAVWTDSR	1	0	0	0	0	0	0	0	0	0	0	0	0	0	0	0
AAWDAJTDAQK	0	0	0	1	0	0	0	1	0	0	0	1	0	0	0	1
AAWDAJTDTQK	0	0	0	1	0	0	0	0	0	0	0	0	0	0	0	1
AAWEAEPTMR	0	0	1	0	0	0	1	0	0	0	1	0	0	0	1	0
AAWEEAEHAAK	1	1	1	0	1	1	1	0	1	1	1	0	1	1	1	0
AAWEEAEHASK	1	1	1	0	0	1	1	0	1	1	1	0	1	0	1	0
AAWEMTDMFHJK	0	1	1	1	0	1	1	1	0	1	1	0	0	1	1	1
AAWGQTGNDAPJYR	0	1	0	1	0	1	0	1	0	0	0	1	0	0	0	1
AAWSSVADMAJVPMQDJJGJGSEAR	0	1	0	0	0	1	0	0	0	1	0	0	0	1	0	0
AAWTPREPK	0	0	1	0	0	0	0	0	0	0	0	0	0	0	0	0
AAYAEEGFYVGADQJDAJCNJK	1	0	0	0	1	0	0	0	0	0	0	0	1	0	0	0
AAYAEEGFYVGANQJDAJCNJK	1	0	0	0	1	0	0	0	1	0	0	0	1	0	0	0
AAYAPSGTPQGJJVYANR	0	0	0	1	0	0	0	0	0	0	0	0	0	0	0	0
AAYDADJKDAYGJEK	0	0	1	0	0	0	0	0	0	0	1	0	0	0	1	0
AAYDHVGPVYJR	0	1	0	0	0	1	0	0	0	1	0	0	0	1	0	0
AAYDJVJNK	0	0	0	1	0	0	0	0	0	0	0	0	0	0	0	1
AAYEEAEHAAK	1	1	1	1	0	1	1	1	1	1	1	1	1	1	1	1
AAYEEAEHAAKFAEJJGEVVTDSTK	0	0	0	0	0	0	1	0	0	0	0	0	0	0	0	0
AAYEEAEHAAKFAEJJGEVVTDSTKK	0	0	1	0	0	0	0	0	0	0	1	0	0	0	1	0
AAYEEAEHASK	0	1	1	0	0	0	0	0	0	1	1	0	0	1	1	0
AAYEHEGPVYMR	0	1	1	0	0	1	1	0	0	0	1	0	0	1	1	0
AAYEHVGPVYJR	0	1	1	0	0	1	1	0	0	1	1	0	0	1	1	0
AAYEJDGPVYJR	0	0	1	0	0	0	1	0	0	0	1	0	0	0	1	0
AAYFCTNDAHTEPJJK	0	1	0	0	0	1	0	0	0	1	0	0	0	1	0	0
AAYFEDVAR	1	1	1	0	0	0	0	0	0	0	0	0	0	1	1	0
AAYFTQVQNGVYVR	0	0	0	1	0	0	0	0	0	0	0	1	0	0	0	0
AAYGQDJVTGFJR	0	1	0	0	0	1	0	0	0	1	0	0	0	1	0	0
AAYGQDVVTGFJR	0	1	1	1	0	1	1	0	0	1	1	1	0	1	1	1
AAYGVJVDRDGQDKADEJMR	0	0	1	0	0	0	0	0	0	0	1	0	0	0	0	0
AAYJFNAJPTK	0	1	1	1	0	1	1	0	0	0	1	0	0	1	1	1
AAYJNANYPQKDSEAENVJR	0	1	1	0	0	1	1	0	0	1	1	0	0	0	1	0
AAYJNTGVWAK	0	0	0	1	0	0	0	1	0	0	0	1	0	0	0	1
AAYJPGWVVNGEJEANPPRPEJDEDTQTTJEDFSR	1	0	0	0	1	0	0	0	0	0	0	0	1	0	0	0
AAYJQAVNFK	0	0	0	1	0	0	0	0	0	0	0	0	0	0	0	1
AAYJQGJVDGJGJDDTTK	0	0	0	1	0	0	0	1	0	0	0	0	0	0	0	0
AAYJQGJVDGJGJDDTTKEGK	0	1	1	0	0	1	1	0	0	1	1	0	0	1	1	0
AAYJQGJVDGJGVDESTKEGK	0	1	1	0	0	0	1	0	0	0	1	0	0	1	1	0
AAYNAAJDKFEK	0	0	0	1	0	0	0	1	0	0	0	0	0	0	0	1
AAYNCMJNJJANJDAK	0	0	1	0	0	0	1	0	0	0	0	0	0	0	1	0
AAYNNGVJAJTJPK	0	1	1	0	0	1	1	0	0	1	1	0	0	1	1	0
AAYNNTHYPTQSGENANVNR	0	0	1	0	0	1	1	0	0	0	1	0	0	0	1	0
AAYPDJQJJAGNJATGAAAK	0	1	1	1	0	1	1	1	0	1	1	1	0	1	1	1
AAYPDJQVJVGNVATGEATK	0	0	1	0	0	0	0	0	0	0	0	0	0	0	0	0
AAYPEJQVJAGNVATGAATK	1	0	0	1	1	0	0	1	1	0	0	0	1	0	0	0
AAYPJESVR	0	0	0	0	0	0	0	0	0	0	0	0	1	0	0	0
AAYPJNAMGJSK	0	0	0	1	0	0	0	0	0	0	0	0	0	0	0	1
AAYPQTFFJJPGYGAQGGK	0	1	0	0	0	1	0	0	0	0	0	0	0	1	0	0
AAYSADPTDANWEAVK	0	0	0	1	0	0	0	0	0	0	0	0	0	0	0	0
AAYSSGKPAJGVGAGNAPAYVDSDVDJVR	0	1	1	0	0	1	1	0	0	0	1	0	0	1	1	0
AAYSSGKPAJGVGAGNTPVJJDDTADVR	0	0	1	0	0	0	1	0	0	0	1	0	0	0	1	0
AAYSSGKPAJGVGPGNTPVJJDDSADJR	0	1	1	0	0	1	1	0	0	1	1	0	0	1	1	0
AAYSSGKPAVGVGPGNTPAJJDDSADJR	0	1	1	1	0	1	1	1	0	1	1	1	0	1	1	1
AAYTPFAPGASPSYGAEK	1	1	0	1	0	1	0	1	0	0	0	1	1	0	0	1
AAYTPFAPGASPSYGAEKSGJJASJNSVAK	0	0	0	0	0	0	0	1	0	0	0	0	0	0	1	1
AAYVQPEPNVK	0	1	1	0	0	0	0	0	0	0	1	0	0	1	1	0
AAYYNYYTQNR	0	1	0	0	0	1	0	0	0	1	1	0	0	0	0	0
ACAGWDASNNMK	0	1	1	0	0	1	1	0	0	1	1	0	0	1	1	0
ACANTJJEQNPADVEAJJTJK	1	0	1	0	1	0	1	0	0	0	1	0	1	0	1	0
ACAPVHAGFMGGGGNQEK	0	1	1	0	0	1	1	0	0	1	1	0	0	1	1	0
ACATTNWTSNGEFACR	0	1	1	0	0	1	1	0	0	1	1	0	0	1	1	0
ACAVNJVPNTTGAAK	0	1	1	0	0	1	1	0	0	1	1	0	0	1	1	0
ACCCSDSFSCEYTR	0	1	1	0	0	1	1	0	0	1	1	0	0	1	1	0
ACCCSDSFSCEYTRR	0	0	1	0	0	0	1	0	0	0	1	0	0	0	1	0
ACCCSEPFSAEYTR	0	0	1	0	0	0	1	0	0	0	1	0	0	0	1	0
ACCCSEPFSAEYTRR	0	0	1	0	0	0	0	0	0	0	1	0	0	0	1	0
ACDFTAK	0	1	1	0	0	0	0	0	0	0	0	0	0	1	1	0
ACDJGGMYHNTF	0	0	0	1	0	0	0	0	0	0	0	0	0	0	0	0
ACDJHJTEAF	0	0	0	1	0	0	0	0	0	0	0	0	0	0	0	0
ACDJHJTEAFASAGJDSGSNWR	1	1	1	1	1	1	1	1	1	1	1	1	1	1	1	1
ACDYJJGENEJADJAYJAEHYEK	1	0	0	0	1	0	0	0	0	0	0	0	0	0	0	0
ACDYTNMWYNGPYVVEEFJSQNTK	1	0	1	0	0	1	1	0	0	1	0	0	1	0	1	0
ACDYVGJVSANSTADK	0	0	0	1	0	0	0	0	0	0	0	0	0	0	0	1
ACECESKVTVEDYPJGEKKPEJJK	0	0	1	0	0	0	0	0	0	0	0	0	0	0	0	0
ACEDGEJAK	0	0	0	0	0	0	0	0	0	0	1	0	0	0	0	0
ACEDKJKEDVQATSR	0	1	0	0	0	0	0	0	0	1	0	0	0	1	0	0
ACEDWEJAQGVJDK	0	0	0	1	0	0	0	1	0	0	0	1	0	0	0	1
ACEEAGJDDJKPVJEGTTAJATSDSEYAAAAR	0	1	1	1	0	1	1	1	0	0	1	0	0	0	1	0
ACEEDPYYNDSSWNVTYVDSHDYGPDMDSR	1	0	0	0	1	0	0	0	0	0	0	0	1	0	0	0
ACEEJAKENJYJVPJK	0	1	0	0	0	0	0	0	0	0	0	0	0	0	0	0
ACEEJESVJDK	0	0	0	0	0	0	0	0	0	0	0	0	0	0	0	1
ACEEJESVJDKEJKPYJR	1	0	0	0	0	0	0	0	1	0	0	0	1	0	0	0
ACEEJQGJGAJGFAFR	0	0	1	0	0	0	1	0	0	0	0	0	0	0	0	0
ACEEVFGVK	0	1	1	0	0	0	0	0	0	0	0	0	0	1	0	0
ACEFJDGJK	0	0	0	1	0	0	0	0	0	0	0	0	0	0	0	1
ACEJJMNPR	0	1	1	0	0	1	1	0	0	0	1	0	0	1	1	0
ACENADVTPJVJPJR	0	0	0	1	0	0	0	1	0	0	0	0	0	0	0	1
ACEYPJHYEHGPEADPNDJSK	1	1	1	1	1	1	1	1	1	1	1	1	1	1	1	1
ACFNJANPDSEQVK	1	1	1	1	1	1	1	1	0	1	0	1	1	1	0	1
ACFNJANPDSEQVKK	0	1	1	0	0	1	0	0	0	1	0	0	0	1	0	0
ACFPVSGQTYSR	0	1	1	0	0	1	1	0	0	1	0	0	0	1	1	0
ACFTDPFQGVK	0	0	0	1	0	0	0	0	0	0	0	0	0	0	0	0
ACFVJDAJR	1	1	1	1	0	1	1	1	1	1	1	1	1	1	1	1
ACFVJDAJRGK	0	1	1	0	0	0	0	0	0	1	1	0	0	1	1	0
ACGGGJYTSAVEAAEQYDGK	0	0	0	1	0	0	0	0	0	0	0	0	0	0	0	0
ACGGGJYTSAVEAAJK	0	0	0	1	0	0	0	0	0	0	0	0	0	0	0	0
ACGGSDTJATGYJJSK	0	1	1	0	0	1	1	0	0	1	1	0	0	1	1	0
ACGJCGTDHSJHR	0	1	0	0	0	0	0	0	0	0	0	0	0	0	0	0
ACGJDSGSGVPNK	0	1	1	0	0	1	1	0	0	1	1	0	0	1	1	0
ACGJDSGSGVPNKTK	0	1	1	0	0	1	1	0	0	1	1	0	0	1	1	0
ACGJTPDVTAGJSJGEYNAJVSAGGMEMADAMKVVR	0	0	0	1	0	0	0	0	0	0	0	0	0	0	0	0
ACGPAAFVTK	1	1	1	0	0	1	1	0	0	0	1	0	1	1	1	0
ACGPQGEPAVVHVDQENDYK	0	0	0	1	0	0	0	1	0	0	0	0	0	0	0	1
ACGQYGRVDDAVK	0	0	1	0	0	0	0	0	0	0	0	0	0	0	1	0
ACGSYNKKEJJKVED	0	0	1	0	0	0	0	0	0	0	0	0	0	0	0	0
ACGVEGJJSTPESK	1	0	0	0	1	0	0	0	0	0	0	0	1	0	0	0
ACHAAGJPVEAEJGK	1	1	1	0	1	0	1	0	1	0	0	0	0	1	1	0
ACJAEJYDEATAAAJR	0	1	1	1	0	1	1	0	1	1	1	0	0	1	1	0
ACJAEJYDEATAEAJR	0	1	1	0	0	1	1	0	1	1	1	0	0	1	1	0
ACJAEVYDEATAAAJR	0	1	1	0	0	0	1	0	0	0	1	0	1	0	1	0
ACJAEVYDEATAAEJR	0	1	0	0	0	1	0	0	0	1	1	0	0	1	1	0
ACJAEVYDEATAEAJR	0	1	1	0	0	1	1	0	0	1	1	0	0	1	1	0
ACJDYPVTSVJPPASJCK	1	0	0	1	0	0	0	1	0	0	0	1	1	0	0	1
ACJEAGFSSJMFDGSHYSJEENVEK	1	0	0	0	0	0	0	0	0	0	0	0	1	0	0	0
ACJEAGFTSJMFDGSHYPJEENJAK	0	1	0	0	0	1	0	0	0	1	0	0	0	1	0	0
ACJJSJGYDVENDR	0	0	0	0	0	0	0	0	0	0	0	0	1	0	0	0
ACJPEKDSJJPK	0	1	1	1	0	0	0	0	0	0	0	0	0	0	0	0
ACJPEKDSJJPKDYPCYVTGWGR	0	0	1	0	0	0	0	0	0	0	0	0	0	0	0	0
ACJPTQSGKVEEGAJVNJTDYSMR	1	0	0	0	0	0	0	0	0	0	0	0	0	0	0	0
ACJRJPGJDGK	0	0	1	0	0	0	1	0	0	0	1	0	0	0	1	0
ACKNYGPJYK	0	1	1	0	0	1	1	0	0	1	1	0	0	1	1	0
ACKVPFQPR	0	0	1	0	0	0	0	0	0	0	0	0	0	0	1	0
ACMAJJKJGDK	1	0	0	0	0	0	0	0	0	0	0	0	0	0	0	0
ACNJQTASAAPNK	0	1	1	0	0	1	1	0	0	1	1	0	0	1	1	0
ACNJQTASAAPNKTK	0	0	1	0	0	0	0	0	0	0	1	0	0	0	0	0
ACNSAAGENVVPTTVSR	0	1	1	0	0	1	1	0	0	1	1	0	0	1	1	0
ACNSASGEAVJPJTVSR	0	0	0	1	0	0	0	1	0	0	0	0	0	0	0	1
ACPFDAJHVVDGJAK	0	1	0	0	0	0	0	0	0	0	0	0	0	1	0	0
ACPFDSJHVVDGVACVNPJTCK	0	1	0	0	0	0	0	0	0	0	0	0	0	0	0	0
ACPGGYHVYR	1	0	1	0	1	0	1	0	1	0	1	0	1	0	1	0
ACPJJRK	0	1	1	0	0	0	0	0	0	0	0	0	0	0	0	0
ACPJSGCQADVTPDNAVCPTCNJPK	0	0	1	0	0	0	0	0	0	0	0	0	0	0	0	0
ACPVCNGVACK	0	1	1	0	0	0	1	0	0	1	1	0	0	1	1	0
ACQDJDAJJSDVK	1	0	0	1	1	0	0	1	0	0	0	1	1	0	0	1
ACSGNTSJFJYPGVK	0	0	0	1	0	0	0	1	0	0	0	0	0	0	0	1
ACSHJTGGGFYENJPR	0	1	1	1	0	1	1	0	0	1	1	1	0	1	1	0
ACSJAQGWSGAAJTSWGPQJGVECVAQK	0	1	1	0	0	0	1	0	0	1	1	0	0	0	1	0
ACSVGCJGCHJCEK	0	1	0	0	0	1	0	0	0	1	0	0	0	1	0	0
ACTEAGVEVJAK	0	0	0	1	0	0	0	1	0	0	0	0	0	0	0	1
ACTNCGMYNGR	0	0	1	0	0	0	0	0	0	0	1	0	0	0	1	0
ACTSCSDAQRAEYDR	0	0	1	0	0	0	0	0	0	0	0	0	0	0	0	0
ACTSCSDAQRAEYDRJR	0	0	1	0	0	0	0	0	0	0	0	0	0	0	0	0
ACVAEJYDQATADSVR	1	1	1	1	1	1	1	1	1	1	1	0	1	1	1	1
ACVEAGFSSJMFDGSHYSJEENVEK	0	0	0	0	0	0	0	0	0	0	0	0	1	0	0	0
ACVEVARJPK	0	0	1	0	0	0	0	0	0	0	1	0	0	0	1	0
ACVGAJAVGJAR	0	1	1	1	0	1	1	1	0	1	1	1	0	1	1	1
ACVNMDQGGAJVDJR	0	0	0	1	0	0	0	0	0	0	0	0	0	0	0	0
ACVNMDQGGAJVDJRPYAAK	0	0	0	1	0	0	0	0	0	0	0	0	0	0	0	0
ACVNMDQGGAJVDJRPYVAK	1	1	1	1	1	1	1	1	1	1	1	1	1	1	1	1
ACWQSVAPEJDPGCGTVGTK	0	0	0	1	0	0	0	1	0	0	0	0	0	0	0	1
ACYCRJPACJAGERR	0	0	1	0	0	0	0	0	0	0	0	0	0	0	0	0
ACYDGGVR	0	1	1	0	0	0	0	0	0	0	0	0	0	0	0	0
ACYDNEGNVSPEGVQAJTK	0	0	0	1	0	0	0	0	0	0	0	0	0	0	0	0
ACYGQAFJEJHPTK	0	0	0	1	0	0	0	0	0	0	0	0	0	0	0	0
ACYVJDAJR	1	1	1	1	0	1	1	1	0	1	0	1	1	1	1	1
ACYVJDVJR	0	1	1	1	0	1	1	1	0	1	1	1	0	1	1	1
ACYYDTEJDF	0	0	1	0	0	0	0	0	0	0	1	0	0	0	0	0
ADAADQYNTJADFAGK	0	0	0	0	0	0	0	0	0	0	0	0	0	0	0	1
ADAAJDANAADKDATVJAAVSAJDK	1	0	0	0	0	0	0	0	0	0	0	0	1	0	0	0
ADAAJDSNAENKDAAJK	0	1	1	0	0	0	1	0	0	0	1	0	0	1	1	0
ADACQJVKPAFAJAAEDJK	0	0	0	1	1	0	0	1	0	0	0	0	0	0	0	1
ADACQJVKPAFEJAASDJK	1	0	0	1	1	0	0	1	1	0	0	1	1	0	0	1
ADACVVETPAFEJAASDJETK	0	1	0	0	0	1	0	0	0	0	0	0	0	0	0	0
ADADDSYVFTTDK	0	0	0	1	0	0	0	0	0	0	0	0	0	0	0	0
ADADJVVJTAGAPQKPGETR	0	0	0	1	0	0	0	0	0	0	0	0	0	0	0	0
ADADSFGRPATK	1	1	1	0	1	1	1	0	1	1	1	0	1	1	1	0
ADADYTSTADJAGK	0	0	1	1	0	0	1	1	0	0	1	1	0	0	1	1
ADAEAYJGEK	0	0	0	1	0	0	0	1	0	0	0	0	0	0	0	1
ADAEEMKKKJEEVGAK	0	0	1	0	0	0	0	0	0	0	0	0	0	0	0	0
ADAEJAAAGJDMKYEVGTMJEJPR	1	0	0	0	0	0	0	0	0	0	0	0	0	0	0	0
ADAFDTSKJPADKR	0	1	0	0	0	0	0	0	0	1	0	0	0	1	0	0
ADAGJDVYR	0	0	1	0	0	0	1	0	0	0	1	0	0	0	1	0
ADAGNJYTFVGJK	0	1	1	0	0	1	1	0	0	1	1	0	0	1	1	0
ADAJDGTAGEHGVNJYYNQTGK	0	0	0	1	0	0	0	0	0	0	0	0	0	0	0	1
ADAJFPYJNTNPDQDGDGAVDSVQGJFERPK	1	0	0	0	0	0	0	0	0	0	0	0	0	0	0	0
ADAJJADAQAR	0	0	0	1	0	0	0	0	0	0	0	0	0	0	0	1
ADAJJAK	0	0	0	0	0	1	0	0	0	1	0	0	0	0	0	0
ADAJJGENEQVKGETFKPTER	0	1	0	0	0	0	0	0	0	1	0	0	0	1	0	0
ADAJJTESEQJK	0	0	0	1	0	0	0	0	0	0	0	0	0	0	0	1
ADAJJTESEQJKGETFQPTER	0	0	0	0	0	0	0	0	0	0	0	0	0	1	0	0
ADAJQEAQDTJQFK	0	1	1	1	0	1	1	1	0	0	1	1	0	0	1	1
ADAJRDEJJAR	0	0	0	1	0	0	0	0	0	0	0	1	0	0	0	1
ADAJTDDJDAR	0	0	0	1	0	0	0	1	0	0	0	1	0	0	0	1
ADAJVAAJTPGJK	0	1	1	1	0	1	1	1	0	1	1	1	0	1	1	1
ADAJVAAJTPGJKEDJ	0	0	0	1	0	0	0	0	0	0	0	0	0	0	0	0
ADAJVAAJTPGJKEDJCADCDJVVEAAFEDMK	1	0	1	0	1	1	1	0	0	0	1	0	1	0	1	0
ADAJVAEMGSJEGSNHR	0	0	0	1	0	0	0	1	0	0	0	1	0	0	0	1
ADAKETPTATJVFATGVK	0	0	1	0	0	0	1	0	0	0	0	0	0	0	1	0
ADAKJJFQMVJTKAJNVQNMJNVV	0	0	1	0	0	0	0	0	0	0	0	0	0	0	0	0
ADANTJAHJFK	0	1	1	1	0	1	1	0	0	1	1	1	0	1	1	1
ADAQJJTJAJR	0	0	0	1	0	0	0	0	0	0	0	0	0	0	0	1
ADAQJJTJAJRR	0	1	1	0	0	1	0	0	0	1	1	0	0	1	1	0
ADAQPGSYSVGJENVTAK	0	0	0	1	0	0	0	1	0	0	0	1	0	0	0	1
ADASEJPWGEJK	0	0	0	1	0	0	0	1	0	0	0	1	0	0	0	1
ADASGSVAQQATAJK	1	0	0	0	1	1	0	0	1	0	0	0	1	0	0	0
ADATJAVJEVPMKEASR	0	0	1	0	0	0	1	0	0	0	0	0	0	0	1	0
ADATJAVJGVPMK	0	0	1	0	0	0	0	0	0	0	1	0	0	0	0	0
ADAVATETATSK	0	0	1	0	0	0	1	0	0	0	1	0	0	0	1	0
ADAVJSENEQVKGETFQPTER	0	1	1	0	0	1	1	0	0	1	1	0	0	1	1	0
ADAVJTENEQVKGETFQPTER	0	1	1	0	0	1	1	0	0	1	1	0	0	1	1	0
ADAVYAAGQGQYTK	0	0	0	1	0	0	0	1	0	0	0	1	0	0	0	1
ADAYGPJTQGJAKPVNDJSR	0	0	0	0	0	0	1	0	0	0	0	0	0	0	0	0
ADAYSSJSSEJR	0	0	0	0	0	0	0	1	0	0	0	0	0	0	0	0
ADCJJGGATYSTADTJR	0	0	0	1	0	0	0	0	0	0	0	0	0	0	0	0
ADCJJGGATYSTADTJRPAJQJVK	0	0	0	0	0	0	0	0	0	0	0	0	0	1	0	1
ADCJJGGATYSTADTVR	0	0	0	1	0	0	0	0	0	0	0	0	0	0	0	0
ADCJJGGATYSTADTVRPAJQJJK	0	1	0	1	0	1	0	0	0	1	0	1	0	1	0	1
ADCTGQVADJNJMGYGK	1	1	1	1	1	1	1	1	0	1	1	1	1	1	1	1
ADDAJWJFPTVNK	0	0	0	1	0	0	0	0	0	0	0	0	0	0	0	0
ADDAJWJFPTVYK	1	1	1	1	1	1	1	1	0	1	1	1	1	1	1	1
ADDDNTEVJYJK	0	0	0	0	0	0	0	0	0	0	1	0	0	0	0	0
ADDDRJVDEGTCNR	0	1	1	0	0	1	1	0	0	1	1	0	0	1	1	0
ADDEAGJQAAJDEJVEGVSVPAE	1	0	0	1	0	0	0	0	1	0	0	1	1	0	0	1
ADDFDJAVHDJJK	0	0	0	1	0	0	0	1	0	0	0	1	0	0	0	1
ADDFDMAVHDJJK	0	0	0	1	0	0	0	0	0	0	0	0	0	0	0	1
ADDFEJAAHDJJK	0	0	0	1	0	0	0	1	0	0	0	1	0	0	0	1
ADDFEJAVHDJJK	0	0	0	1	0	0	0	0	0	0	0	0	0	0	0	1
ADDGGJFVPER	0	0	0	1	0	0	0	0	0	0	0	0	0	0	0	0
ADDGNGJYTGSTEJEAGSYTFK	0	0	0	1	0	0	0	0	0	0	0	0	0	0	0	0
ADDGRPFPQVJK	1	1	1	1	1	1	1	1	0	1	1	1	0	1	1	1
ADDJAVEJJR	0	0	0	1	0	0	0	1	0	0	0	1	0	0	0	1
ADDJAVWJJK	0	0	0	1	0	0	0	1	0	0	0	1	0	0	0	1
ADDJAVWJJR	0	0	0	1	0	0	0	1	0	0	0	1	0	0	0	1
ADDJGKGGNEESTK	0	1	1	0	0	1	1	0	0	1	1	0	0	1	1	0
ADDJGKGGNEESTKTGNAGSR	0	1	1	0	0	0	0	0	0	1	1	0	0	1	1	0
ADDJJJTSGSQQGJDFAGK	0	0	1	1	0	0	1	1	0	1	0	1	0	0	1	0
ADDJSSTDAJKGTYJDNYK	0	1	0	0	0	0	0	0	0	0	0	0	0	1	0	0
ADDKETCFAEEGKK	0	0	1	0	0	0	0	0	0	0	0	0	0	0	0	0
ADDNEETVSKR	0	1	0	0	0	1	0	0	0	1	0	0	0	1	0	0
ADDNFSTJVAAVEEGR	0	0	0	1	0	0	0	0	0	0	0	0	0	0	0	0
ADDNVHFQQSAQJSK	0	0	0	1	0	0	0	0	0	0	0	0	0	0	0	0
ADDTJTVGFSQVGAESDWR	0	0	1	1	0	0	0	0	0	0	0	0	0	0	0	0
ADDVAGEAJPTJVJNK	0	0	0	1	0	0	0	0	0	0	0	0	0	0	0	0
ADDVEQGDFWTGYYQK	1	0	1	1	1	0	1	1	0	1	1	1	1	0	1	1
ADDVESTJAGJEDK	0	0	0	1	0	0	0	0	0	0	0	0	0	0	0	0
ADDVNFSAAASK	0	0	0	1	0	0	0	1	0	0	0	0	0	0	0	1
ADDVNJTJFNSK	0	1	1	0	0	0	0	0	0	0	0	0	0	0	0	0
ADDVVEYFVQK	0	0	0	1	0	0	0	0	0	0	0	0	0	0	0	0
ADEAYDJADAAQK	0	0	0	1	0	0	0	0	0	0	0	0	0	0	0	0
ADEDYSHDJMJJR	0	0	0	1	0	0	0	0	0	0	0	0	0	0	0	0
ADEEYRDFJTYJR	0	0	0	1	0	0	0	1	0	0	0	1	0	0	0	1
ADEFAVWJJK	1	0	0	1	1	0	0	1	1	0	0	1	1	0	0	1
ADEFNPQGVDQTPR	0	1	0	0	0	0	0	0	0	0	0	0	0	0	0	0
ADEGAHPVJDJEGK	0	0	0	1	0	0	0	0	0	0	0	0	0	0	0	1
ADEGGSJNEVJAAAQJAK	0	0	0	1	0	0	0	1	0	0	0	0	0	0	0	1
ADEGWYWCGVK	1	0	1	1	1	0	1	1	1	0	1	1	1	0	1	1
ADEHGNWVPDNTJTYEK	0	0	0	1	0	0	0	1	0	0	0	1	0	0	0	1
ADEJAKEJPNSFJPGQFVNPANPK	0	0	1	0	0	0	1	0	0	0	0	0	0	0	0	0
ADEJAKEJPNSFVAGQFVNPANPK	0	1	0	0	0	1	1	0	0	1	1	0	0	0	0	0
ADEJAQSAEFFGFGTNDJTQTTJGMSR	1	0	0	0	1	0	0	0	1	0	0	0	0	0	0	0
ADEJATTJJSTFJEK	0	0	0	1	0	0	0	1	0	0	0	1	0	0	0	1
ADEJEDVKJR	0	0	1	0	0	0	1	0	0	0	1	0	0	0	1	0
ADEJFTJJMGDKVEPR	0	1	0	0	0	1	0	0	0	0	0	0	0	0	0	0
ADEJGCSPNVVGQJYK	0	0	0	1	0	0	0	1	0	0	0	1	0	0	0	1
ADEJGEJYFAK	0	0	0	1	0	0	0	1	0	0	0	1	0	0	0	1
ADEJGVWJJK	0	0	0	1	0	0	0	0	0	0	0	1	0	0	0	1
ADEJGVWJJR	0	0	0	1	0	0	0	1	0	0	0	0	0	0	0	1
ADEJJAAJK	0	0	0	1	0	0	0	0	0	0	0	0	0	0	0	1
ADEJJETJR	0	0	0	0	0	0	0	0	0	0	0	0	0	0	0	1
ADEJJJR	0	0	0	0	0	0	0	0	0	0	0	0	0	0	1	0
ADEJKSADDJEGKK	0	1	1	0	0	0	0	0	0	0	0	0	0	0	0	0
ADEJRDEJJAK	0	1	0	0	0	0	0	0	0	0	0	0	0	0	0	0
ADEJRDEJJK	0	0	0	0	0	0	0	0	0	0	0	0	0	0	0	1
ADEJSKEPAFEQFDJFK	0	0	0	1	0	0	0	0	0	0	0	0	0	0	0	1
ADEKDJQATJDFJSWVJTSDEGR	1	0	0	0	1	0	0	0	1	0	0	0	1	0	0	0
ADEMJDYRGTGMSVMEMSHR	0	0	0	1	0	0	0	0	0	0	0	0	0	0	0	0
ADENJNVYR	0	0	1	0	0	1	0	0	0	1	1	0	0	0	0	0
ADESJJDEKEFJEK	0	1	0	0	0	1	0	0	0	0	0	0	0	1	0	0
ADESJJDEKEFJEKJPEVAK	0	1	1	0	0	0	0	0	0	1	1	0	0	1	1	0
ADEVFTVJMGEKVEPR	0	0	1	0	0	0	0	0	0	0	0	0	0	0	0	0
ADEVJREAMAMGADKGJJVTDR	0	0	1	0	0	0	0	0	0	0	0	0	0	0	0	0
ADEVSASDDSJTVCGK	0	0	0	1	0	0	0	0	0	0	0	0	0	0	0	0
ADEVVAVYSHVDR	1	0	1	1	1	0	1	1	1	0	0	1	1	0	1	1
ADFANYTPGEYAK	0	0	1	0	0	0	0	0	0	0	1	0	0	0	0	0
ADFEJPEFYK	0	0	0	1	0	0	0	0	0	0	0	0	0	0	0	0
ADFFJCVPK	1	0	0	0	0	0	0	0	0	0	0	0	1	0	0	0
ADFGAAGJTVTEDR	0	0	0	1	0	0	0	0	0	0	0	0	0	0	0	1
ADFGAAGMTVTDER	0	0	0	0	0	0	0	0	0	1	0	0	0	0	1	1
ADFGAAGMTVTDERK	0	0	0	0	0	0	1	0	0	0	0	0	0	0	1	0
ADFGAAGMTVTEDR	0	1	1	1	0	1	1	1	0	0	1	1	0	1	1	1
ADFGAAGMTVTEDRK	0	0	1	0	0	0	1	0	0	0	1	0	0	0	1	0
ADFGKJVNYK	0	0	1	0	0	0	1	0	0	0	1	0	0	0	1	0
ADFGQJVNYK	0	0	0	1	0	0	0	0	0	0	0	1	0	0	0	1
ADFGQJVNYNK	1	1	1	0	0	1	1	0	0	1	1	0	1	1	1	0
ADFJAPJTEYTER	1	1	1	1	0	1	1	1	1	1	1	1	1	1	1	1
ADFJAPJTEYTERNGSWDDVAK	0	0	1	0	0	0	1	0	0	0	1	0	0	0	1	0
ADFJNVFDVSEEK	0	0	0	1	0	0	0	1	0	0	0	0	0	0	0	1
ADFJSNYWDADK	1	0	0	1	1	0	0	1	0	0	0	0	1	0	0	1
ADFJYPDGK	0	0	0	1	0	0	0	0	0	0	0	0	0	0	0	0
ADFNDYKGVWVFCEQR	0	0	1	0	0	0	0	0	0	0	1	0	0	0	0	0
ADFNJVGTDJSGGTFANEK	0	0	0	1	0	0	0	0	0	0	0	0	0	0	0	0
ADFNVPJDGTTJTDDGR	0	0	1	0	0	0	1	0	0	1	1	0	0	0	0	0
ADFNVPJDGTTJTDDGRJK	0	1	0	0	0	1	0	0	0	1	1	0	0	1	1	0
ADFPJVJK	0	0	0	1	0	0	0	0	0	0	0	0	0	0	0	0
ADFSGMSQTDJSJSK	1	1	1	1	1	1	1	1	1	1	1	1	1	1	1	1
ADFTAFENJDK	0	0	0	1	0	0	0	0	0	0	0	0	0	0	0	1
ADFTAFENJDKAPEER	0	0	0	1	0	0	0	1	0	0	0	1	0	0	0	1
ADFTAFENJDKAPEERER	0	1	1	0	0	0	0	0	0	1	1	0	0	0	1	0
ADFVACHCAPYJTK	1	1	1	1	1	1	1	1	0	1	1	1	1	1	1	1
ADFVACHNPSYJTK	0	0	1	0	0	0	0	0	0	0	0	0	0	0	1	0
ADFVACHNPSYVDKYDJVDDJK	0	0	0	1	0	0	0	0	0	0	0	0	0	0	0	1
ADFVGTEESAAAK	0	0	1	0	0	0	0	0	0	0	0	0	0	0	0	0
ADGADDDFGRPSVK	1	0	0	0	0	0	0	0	0	0	0	0	1	0	0	0
ADGDFADYJVEDYNJR	0	0	0	1	0	0	0	0	0	0	0	0	0	0	0	0
ADGESCSASMMYQEGK	1	1	1	1	0	1	1	1	0	1	1	1	1	1	1	1
ADGEVJSSESNR	0	1	1	0	0	1	1	0	0	1	1	0	0	1	1	0
ADGFEWGFTAJPAVEKDGER	0	1	1	0	0	1	1	0	0	0	0	0	0	1	1	0
ADGFEWGFTAJPAVK	0	1	0	0	0	1	0	0	0	0	0	0	0	1	0	0
ADGFEWGMTAJPAVK	1	1	1	1	0	1	1	1	0	1	1	1	1	1	1	1
ADGFKWGMTAJPAVK	0	0	0	1	0	0	0	0	0	0	0	0	0	0	0	1
ADGGDDAQJWACNK	0	1	1	1	0	1	1	1	0	1	1	1	0	1	1	1
ADGGFFAAJDNQYJTDAJAVMPK	0	1	0	0	0	1	0	0	0	0	0	0	0	1	0	0
ADGGQVQJATNDYGK	0	1	1	0	0	1	1	0	0	1	1	0	0	1	1	0
ADGGTQVJDTK	0	0	1	0	0	0	1	0	0	0	1	0	0	0	1	0
ADGJAJGK	0	1	1	0	0	0	0	0	0	1	1	0	0	1	1	0
ADGJAJGVQGANJEEJYTTVQAJEAADYK	1	0	0	0	1	1	0	0	1	0	0	0	1	0	0	0
ADGJDDTDAJK	0	0	0	1	0	0	0	1	0	0	0	0	0	0	0	1
ADGJDDTDAJKGTYJDNYK	1	1	1	0	0	1	1	0	0	1	1	0	1	1	1	0
ADGJDDTEAJKGTYJDQYK	0	1	0	0	0	1	0	0	0	1	0	0	0	1	0	0
ADGJDSTDAJKGTYJDNYK	0	0	0	0	0	0	0	0	0	0	0	0	0	1	0	0
ADGJGSTDAJK	1	0	1	1	1	0	1	1	1	0	1	0	1	0	1	1
ADGJGSTDAJKGTYJDNYK	0	1	1	0	0	1	1	0	0	1	1	0	0	1	1	0
ADGJNSTDAJK	0	0	1	0	0	0	0	0	0	0	0	0	0	0	1	0
ADGJNSTDAJKGTYJDNYK	0	1	0	0	0	1	0	0	0	0	0	0	0	0	0	0
ADGJSSTDAJK	1	0	0	0	0	0	0	0	1	0	0	0	1	0	0	0
ADGKQTJMPSQSNJJHNAYSNVJK	0	0	1	0	0	0	1	0	0	0	1	0	0	0	0	0
ADGMJSFCRMVDSGK	0	0	1	0	0	0	0	0	0	0	0	0	0	0	0	0
ADGQFVJAGNJJYR	1	0	0	0	0	0	0	0	0	0	0	0	1	0	0	0
ADGQFVK	0	1	0	0	0	0	0	0	0	1	1	0	0	1	1	0
ADGQYNTTJQSEMAK	0	0	1	1	0	0	0	0	0	0	0	0	0	0	0	0
ADGQYVTGASAYEK	1	1	1	0	1	1	1	0	0	1	0	0	1	1	0	0
ADGQYVTGASAYEKR	0	1	0	0	0	1	0	0	0	0	0	0	0	0	0	0
ADGSFEEJPVRPAHDPDSEGJJTK	0	0	0	1	0	0	0	1	0	0	0	0	0	0	0	0
ADGSGDWPAWQSK	1	1	1	1	1	1	1	1	1	1	1	1	1	1	1	1
ADGSGDWPAWQSKK	0	0	1	0	0	0	1	0	0	0	1	0	0	0	1	0
ADGSJATR	0	1	0	0	0	0	0	0	0	0	0	0	0	0	0	0
ADGSJTVTWNPVAGADYYR	0	0	0	0	0	0	0	0	1	0	0	0	0	0	0	0
ADGSPVKAGVETTKPSK	0	1	1	0	0	0	0	0	0	0	1	0	0	0	1	0
ADGSSKFSPEHR	0	1	0	0	0	0	0	0	0	0	0	0	0	0	0	0
ADGSVAEFDHYSVVGJK	1	0	0	1	1	0	0	1	0	0	0	1	1	0	0	1
ADGSVJPGJFAAGEVTGGVHGANR	0	0	0	1	0	0	0	1	0	0	0	1	0	0	0	1
ADGTETTVVTDGTWANDASEK	1	0	0	1	1	0	0	1	0	0	0	1	1	0	0	1
ADGTJQAJVDK	0	0	0	1	0	0	0	1	0	0	0	1	0	0	0	1
ADGTJQSJVDK	0	0	0	1	0	0	0	1	0	0	0	1	0	0	0	1
ADGTJTYTGDSPYYHSDK	0	0	0	1	0	0	0	1	0	0	0	1	0	0	0	1
ADGTJTYTGDSPYYHSDKDQFK	1	1	0	1	1	1	0	1	0	1	0	1	1	1	0	1
ADGTJTYTGDSPYYHSDKDQFKK	1	1	0	0	0	0	0	0	0	0	1	0	1	1	0	0
ADGTTGSVTJSK	0	1	0	0	0	1	0	0	0	1	0	0	0	1	0	0
ADGTVJEGJYCAGEVVGGJHGGNR	0	0	0	0	0	0	0	0	0	0	0	0	1	0	0	0
ADGTVJFAGK	0	1	1	1	0	1	1	1	0	1	1	1	0	1	1	1
ADGVDKTVVSDAK	0	1	1	0	0	0	0	0	0	0	0	0	0	0	0	0
ADGVDKTVVSDAKYTVK	0	0	1	0	0	0	0	0	0	0	0	0	0	0	0	0
ADGVEVAYGDK	1	1	1	1	1	1	1	1	1	1	1	1	1	1	1	1
ADGVEVAYGDKJK	0	1	1	0	0	1	1	0	0	1	1	0	0	1	1	0
ADGVJEVTPVK	1	1	1	1	1	1	1	1	1	1	1	0	1	1	1	1
ADGVJEVTPVKVA	0	0	1	0	0	0	0	0	0	0	0	0	0	0	0	0
ADGVJEVTPVKVATTSGSAJATK	0	0	1	0	0	0	1	0	0	0	1	0	0	0	1	0
ADGVJJTCEVSK	0	1	0	0	0	1	0	0	0	1	0	0	0	1	0	0
ADHFQCK	0	1	1	0	0	0	0	0	0	0	0	0	0	0	0	0
ADHGJJJFTPAGQVEK	0	0	0	1	0	0	0	0	0	0	0	0	0	0	0	1
ADHJJGFDEJPJQNSDPR	0	0	0	1	0	0	0	1	0	0	0	0	0	0	0	1
ADHMJVDTQSSJTYDSK	1	1	1	1	1	1	1	1	1	1	1	1	1	1	1	1
ADHPDFEJK	0	0	1	0	0	0	1	0	0	0	1	0	0	0	1	0
ADHQDVANQJFSCYAK	0	1	0	0	0	1	0	0	0	1	0	0	0	1	0	0
ADHVJDTSDAAPNQJR	0	0	0	1	0	0	0	1	0	0	0	0	0	0	0	1
ADJAAFAESHAJVK	1	0	0	1	0	0	0	1	0	0	0	1	1	0	0	1
ADJAAQYTTVGR	0	1	0	0	0	1	0	0	0	1	1	0	0	1	0	0
ADJAESQVNK	0	0	0	0	0	0	0	0	0	0	1	0	0	0	0	0
ADJAESQVNKJR	0	0	1	0	0	0	1	0	0	0	0	0	0	0	1	0
ADJAJASDAVAADFANK	0	0	0	0	0	0	0	0	1	0	0	0	0	0	0	0
ADJAJNK	0	0	0	0	0	0	0	0	0	0	0	0	0	1	0	0
ADJAJPCATQNEJHJEDAK	0	1	1	0	0	1	1	0	0	1	1	0	0	1	0	0
ADJAJPCATQNEJJJEDAK	0	1	0	0	0	1	0	0	0	1	0	0	0	0	0	0
ADJAMAGJTVTDER	1	0	0	0	1	0	0	0	1	0	1	0	1	0	0	0
ADJANJDKDK	0	0	0	0	0	0	0	0	0	0	0	0	1	0	0	0
ADJDYATAEADTTYGK	0	1	0	1	0	1	0	1	0	1	0	0	0	1	0	0
ADJDYAWEEADTTYGK	0	0	0	1	0	0	0	1	0	0	0	1	0	0	0	1
ADJDYAWEEAHTTYGK	0	0	1	1	0	0	1	1	0	0	1	1	0	0	1	1
ADJDYCHAEAJTK	0	0	0	1	0	0	0	1	0	0	0	1	0	0	0	1
ADJDYCJTEAJTK	0	0	0	0	0	0	0	0	0	0	0	0	0	0	0	1
ADJDYGFAEAATTFGR	0	0	0	0	0	0	0	0	0	0	0	0	1	0	0	0
ADJDYGFAEAATTYGR	0	1	1	1	0	1	1	1	0	1	1	1	0	0	1	1
ADJDYGFAEADTTYGK	1	1	1	1	1	1	1	1	0	1	1	1	1	1	1	1
ADJDYGFAEANTTYGK	1	1	1	1	1	1	1	1	0	1	1	1	1	1	1	1
ADJDYGTAEAHTTYGR	1	0	0	0	1	0	0	0	1	0	0	0	1	0	0	0
ADJEEAJEEJK	0	0	0	1	0	0	0	1	0	0	0	0	0	0	0	0
ADJEGGDNSEN	0	0	1	0	0	0	0	0	0	0	0	0	0	0	0	0
ADJEGGESNEN	0	1	0	0	0	0	0	0	0	0	0	0	0	0	0	0
ADJEHAJTEJDSGK	0	0	0	1	0	0	0	1	0	0	0	1	0	0	0	1
ADJEMQJESJTEEJAYJK	1	0	0	0	1	0	0	0	1	0	0	0	1	0	0	0
ADJEMQJESJTEEJAYJKK	1	0	1	0	1	0	1	0	1	0	1	0	1	0	1	0
ADJENGYJTJSAEK	0	1	0	1	0	1	0	1	0	1	0	1	0	1	0	1
ADJENPYJJVTDK	0	0	0	1	0	0	0	0	0	0	0	0	0	0	0	0
ADJETJR	0	0	0	0	0	0	0	1	0	0	0	0	0	0	0	0
ADJFAAGDHJDATAJSK	1	1	1	0	0	1	1	0	0	1	0	0	1	1	1	0
ADJFAAGDHJDATAVSK	1	1	1	1	1	1	1	1	1	1	1	1	1	1	1	1
ADJFAAGDK	0	0	0	1	0	0	0	0	0	0	0	0	0	0	0	0
ADJFAAGDKJDATAJSK	0	1	1	0	0	1	1	0	0	1	1	0	0	1	1	0
ADJFAAGDKJDATATSK	0	1	1	0	0	1	0	0	0	1	0	0	0	1	0	0
ADJFAAGDKVDVSGJSK	0	1	0	0	0	0	0	0	0	0	0	0	0	0	0	0
ADJFAAGEJJDVTGJSK	0	0	1	0	0	0	1	0	0	0	0	0	0	0	0	0
ADJFADGDHJDATAVSK	1	1	1	1	0	1	1	1	0	1	1	0	0	1	1	1
ADJFAEGDKJDATAJSK	0	0	0	1	0	0	0	0	0	0	0	0	0	0	0	0
ADJFAEGDKVDVTAJSK	0	1	1	1	0	1	1	1	0	1	1	1	0	1	1	1
ADJFAJAHVSNGDAVJGSK	0	1	1	1	0	1	1	1	0	1	1	0	0	1	1	0
ADJFCDGEVNCPDGSDEDNK	1	0	0	1	1	0	0	1	0	0	0	1	1	0	0	0
ADJFCDGEVNCPDGSDEDNKMCATVCDGR	1	1	1	0	1	1	1	0	1	1	1	0	1	0	1	0
ADJFDSJGCK	0	0	0	1	0	0	0	1	0	0	0	0	0	0	0	1
ADJFEJEPK	0	0	0	1	0	0	0	0	0	0	0	0	0	0	0	0
ADJFGAGDKJDATATSK	0	0	1	0	0	0	0	0	0	0	0	0	0	0	1	0
ADJFSJJADTTAPVWNAANVK	1	1	1	1	0	0	0	0	0	0	0	0	0	0	0	0
ADJFVTSJR	0	0	0	1	0	0	0	0	0	0	0	0	0	0	0	0
ADJGDFJGVEGEVMR	0	0	0	1	0	0	0	1	0	0	0	1	0	0	0	1
ADJGDHDENJSFEK	0	1	1	1	0	1	1	1	0	1	1	1	0	1	1	1
ADJGEENJEAJEK	0	0	0	1	0	0	0	0	0	0	0	0	0	0	0	1
ADJGJAGMTVTDER	0	1	0	1	0	1	0	1	0	1	0	1	0	1	0	1
ADJGJAGMTVTDERK	0	1	0	0	0	0	0	0	0	1	0	0	0	1	0	0
ADJGJAGMTVTEDR	0	0	0	0	0	0	0	1	0	0	0	0	0	0	0	1
ADJGJKDGK	0	1	1	0	0	1	1	0	0	1	1	0	0	1	1	0
ADJGJKDGVJAGJGK	0	1	1	0	0	1	1	0	0	1	1	0	0	1	1	0
ADJGJTDDDJAGQYQYTK	1	1	0	1	1	0	0	1	0	0	0	1	1	0	0	1
ADJGJTDDEJAGQYK	0	0	1	0	0	0	1	0	0	0	1	0	0	0	0	0
ADJGJTDSDJAGQYQYTK	0	0	0	1	0	0	0	1	0	0	0	1	0	0	0	1
ADJGNVJFEK	0	0	1	0	0	0	1	0	0	0	0	0	0	0	1	0
ADJGTMFGK	1	1	1	1	1	1	1	1	0	1	1	0	1	1	1	1
ADJGTMFGKVVGADKFK	0	0	1	0	0	0	0	0	0	0	1	0	0	0	0	0
ADJGVTMJAAGJGNJHGK	0	0	0	1	0	0	0	0	0	0	0	0	0	0	0	0
ADJJAAAVNJPAGK	0	0	0	1	0	0	0	0	0	0	0	0	0	0	0	0
ADJJADJWPEFNQYASK	0	1	1	0	0	1	1	0	0	1	1	0	0	0	0	0
ADJJAMVK	0	0	0	1	0	0	0	0	0	0	0	0	0	0	0	1
ADJJAYJK	1	1	0	1	1	0	0	1	0	0	0	0	1	1	0	1
ADJJEEJTR	0	0	0	0	0	0	0	1	0	0	0	0	0	0	0	0
ADJJMJJJNDEK	1	0	0	0	1	0	0	0	1	0	0	0	1	0	0	0
ADJJMJJJNDER	1	0	0	0	1	0	0	0	0	0	0	0	1	0	0	0
ADJJMPSAMQNDVNMEQAK	0	1	0	1	0	0	0	1	0	0	0	0	0	0	0	0
ADJJMPSAMQNDVNMEQAKK	0	1	1	0	0	0	1	0	0	1	1	0	0	1	1	0
ADJJSSFEYVEQVJGDK	0	0	0	0	0	0	0	0	0	0	0	0	1	0	0	0
ADJJTNVSHDJK	0	0	0	1	0	0	0	0	0	0	0	0	0	0	0	1
ADJJVMJR	0	0	0	1	0	0	0	1	0	0	0	0	0	0	0	0
ADJJYGFJDSSEJFK	0	1	1	0	0	0	1	0	0	0	1	0	0	0	1	0
ADJJYVYK	0	0	1	0	0	0	0	0	0	0	0	0	0	0	0	0
ADJKDVDDSDJGJK	0	1	1	0	0	1	1	0	0	1	1	0	0	1	1	0
ADJKDVDDSDJGJKGSPTK	0	1	1	0	0	0	0	0	0	1	1	0	0	1	1	0
ADJKDVDDSNJGJK	1	1	1	0	1	1	1	0	1	1	0	0	1	1	1	0
ADJKYYDVJJKPVJTEK	0	0	1	0	0	0	0	0	0	0	1	0	0	0	0	0
ADJKYYDVJJKPVVTEK	0	1	1	0	0	0	0	0	0	0	1	0	0	0	0	0
ADJKYYDVJK	0	0	1	0	0	0	0	0	0	0	1	0	0	0	0	0
ADJKYYDVJKRPVJTEK	0	0	1	0	0	0	0	0	0	0	0	0	0	0	0	0
ADJNAENJEAJEK	0	0	0	1	0	0	0	0	0	0	0	0	0	0	0	1
ADJNEAGQEQVQJNGEK	0	0	0	0	0	0	0	0	1	0	0	0	0	0	0	0
ADJNEENJEAJEK	1	1	1	1	1	1	1	1	1	1	1	1	1	1	1	1
ADJNNENJEAJEK	1	1	1	1	1	1	1	1	1	1	1	1	1	1	1	1
ADJNNENJEAJEKGJPNJJK	0	0	1	0	0	0	1	0	0	0	1	0	0	0	1	0
ADJNNENJEAJQK	0	1	1	1	0	1	1	1	0	1	1	1	0	0	1	1
ADJNQENJEAJEK	0	0	0	1	0	0	0	1	0	0	0	0	0	0	0	1
ADJNYGFAEANTTYGK	0	0	0	1	0	0	0	1	0	0	0	0	0	0	0	1
ADJPDAMVDSR	0	1	1	1	0	1	1	1	0	0	0	0	0	1	1	1
ADJPDJEJADFPTADK	0	0	0	1	0	0	0	1	0	0	0	1	0	0	0	1
ADJPDQFKDJK	0	0	1	0	0	0	0	0	0	0	0	0	0	0	0	0
ADJPDQFKDJKANEAYEFPMMVK	0	0	1	0	0	0	0	0	0	0	0	0	0	0	0	0
ADJPENJKEHJJVEJYSK	0	0	0	0	1	0	0	0	0	0	0	0	0	0	0	0
ADJPFJMPVEDVFTJTGR	0	1	0	0	0	1	0	0	0	0	0	0	0	0	1	0
ADJQQJAETK	0	0	1	0	0	0	0	0	0	0	0	0	0	0	0	0
ADJQSDHMPAJFGVQDAQK	0	0	0	1	0	0	0	1	0	0	0	1	0	0	0	1
ADJRTEQENAMK	0	0	1	0	0	0	0	0	0	0	1	0	0	0	1	0
ADJSDPKNETFDSTNR	1	0	0	0	0	0	0	0	0	0	0	0	0	0	0	0
ADJSEFDTFVK	0	0	0	1	0	0	0	1	0	0	0	0	0	0	0	0
ADJSFTDGKTPSYTYTVK	0	1	1	0	0	1	0	0	0	1	1	0	0	0	0	0
ADJSFTDK	0	1	1	1	0	0	0	0	0	0	0	0	0	1	1	1
ADJSFTDKK	0	1	1	0	0	1	1	0	0	1	1	0	0	1	1	0
ADJSFTDKKTPSYTYTVK	0	0	1	0	0	0	0	0	0	0	1	0	0	0	1	0
ADJSGJTGAR	1	1	1	1	1	1	1	1	1	1	1	0	1	1	1	0
ADJSGMSGAR	0	1	1	0	0	1	0	0	0	0	1	0	0	1	1	0
ADJSGMSGARDJFJSK	0	0	1	0	0	0	0	0	0	0	0	0	0	0	0	0
ADJTJDDMDJJEANEAFAAQSVAVAR	1	1	1	0	1	1	1	0	0	0	1	0	1	0	1	0
ADJTNJJJDK	1	0	0	1	1	0	0	1	1	0	0	1	1	0	0	1
ADJVAFGR	0	0	1	0	0	0	0	0	0	0	0	0	0	0	0	0
ADJVJTDEEJNJVK	0	0	0	0	0	0	0	0	0	0	0	0	0	0	0	1
ADJVMAGVTVTDER	0	0	1	1	0	0	1	1	0	0	1	0	0	0	1	1
ADJVMAGVTVTDERK	0	0	1	0	0	0	1	0	0	0	1	0	0	0	1	0
ADJVMPAATQNDVR	1	1	1	1	1	1	1	1	1	1	1	1	1	1	1	1
ADJWYJR	0	0	0	1	0	0	0	1	0	0	0	1	0	0	0	1
ADJYYDDMGNDVR	0	0	0	1	0	0	0	1	0	0	0	1	0	0	0	1
ADKAANWJJR	0	1	0	0	0	1	0	0	0	1	0	0	0	0	0	0
ADKAGNVQAJJGK	0	1	1	0	0	1	1	0	0	1	1	0	0	1	1	0
ADKDYHFK	0	0	1	0	0	0	0	0	0	0	0	0	0	0	0	0
ADKDYHFKVDNDENEHQJSJR	0	0	1	0	0	0	0	0	0	0	1	0	0	0	1	0
ADKHTGCVYJNNR	0	0	1	0	0	0	0	0	0	0	0	0	0	0	1	0
ADKJAVDJJK	0	1	1	0	0	1	1	0	0	1	1	0	0	1	1	0
ADKJQQGJQPVVDHATCSR	0	1	1	0	0	0	0	0	0	0	0	0	0	0	0	0
ADKVSJYDENGEJAEGVER	0	1	1	0	0	0	0	0	0	1	1	0	0	0	0	0
ADMAAFJR	0	1	1	1	0	0	1	0	0	0	1	0	0	1	1	1
ADMDVADJCAAJEK	0	0	0	1	0	0	0	1	0	0	0	1	0	0	0	1
ADMFAPJVAQJK	1	0	0	1	0	0	0	0	1	0	0	1	0	0	0	0
ADMGHPAPFNJK	1	0	0	0	0	0	0	0	0	0	0	0	0	0	0	0
ADMJAHPJTJVDGTGASTDVYPAVDEYR	0	0	0	1	0	0	0	0	0	0	0	0	0	0	0	1
ADMJGADKJHMAMVPDFSGNGER	0	0	1	0	0	0	1	0	0	0	0	0	0	0	1	0
ADMJGADKJHMEMVPDFSGKGER	0	0	1	0	0	0	0	0	0	1	1	0	0	0	1	0
ADMJQFJHDEVGYNYR	0	0	0	0	0	0	0	0	0	0	0	0	0	0	0	1
ADMJYAEJDR	1	0	0	1	1	0	0	1	0	0	0	0	1	0	0	1
ADMPEQFKDJK	0	1	1	0	0	0	0	0	0	0	0	0	0	0	0	0
ADMPEQFKDJKANEAYDFPMMVK	0	0	1	0	0	0	0	0	0	0	0	0	0	0	0	0
ADMPFJMPVEDVFTJSGR	1	0	0	0	1	0	0	0	0	0	0	0	1	0	0	0
ADMPFJMPVEDVFTJTGR	0	1	1	0	0	1	0	0	0	1	0	0	0	1	1	0
ADMTJDDJDJVEANEAFAAQSJAVAR	0	0	0	0	0	1	0	0	0	0	0	0	0	0	0	0
ADMTQAVJEGVAFAJR	1	1	1	0	1	1	1	0	0	1	1	0	1	1	0	0
ADMTQAVJEGVAFGJR	0	1	0	0	0	1	0	0	0	1	0	0	0	1	0	0
ADMVMAGVTVTDER	0	0	0	1	0	0	0	1	0	0	0	1	0	0	0	1
ADNEFKMJDDVTPYDAYVTYNYGK	0	0	1	0	0	1	1	0	0	0	1	0	0	0	1	0
ADNEJJQMHDJKPAPGAK	0	0	1	1	0	0	0	0	0	0	1	1	0	0	0	0
ADNERGTJFNQVK	0	1	1	0	0	0	1	0	0	1	1	0	0	1	1	0
ADNEWNVJJJR	0	0	0	1	0	0	0	1	0	0	0	1	0	0	0	1
ADNFDEAVHDJJK	0	0	0	1	0	0	0	1	0	0	0	0	0	0	0	1
ADNFDJAVHDJJK	0	1	0	1	0	0	0	1	0	0	0	1	0	1	0	1
ADNFQDAJDDJJK	0	0	0	1	0	0	0	1	0	0	0	1	0	0	0	1
ADNJJVMEHJTK	0	0	1	1	0	0	0	0	0	0	0	0	0	0	0	0
ADNKEQAFEMCEK	0	0	1	0	0	0	0	0	0	0	0	0	0	0	0	0
ADNNNAGJAFYAPNR	0	0	0	1	0	0	0	0	0	0	0	0	0	0	0	1
ADNNPJJPR	0	0	1	0	0	0	0	0	0	0	0	0	0	0	1	0
ADNQTTAAEPTNGR	0	1	1	0	0	0	0	0	0	1	1	0	0	0	0	0
ADNQTTAAEPTNGRVTR	0	0	1	0	0	0	0	0	0	0	1	0	0	0	0	0
ADNSFNNTVESJFK	0	0	0	1	0	0	0	0	0	0	1	1	0	0	0	0
ADNWEQESNDSFATATTVK	1	0	0	0	1	0	0	0	0	0	0	0	1	0	0	0
ADNWFJR	0	1	1	1	0	0	0	1	0	1	1	0	0	1	1	1
ADNWJPGGQVWJK	0	0	0	1	0	0	0	0	0	0	0	0	0	0	0	1
ADNWWJR	0	1	1	0	0	1	1	0	0	1	1	0	1	1	1	1
ADNYFJJYDJPDYVDTK	1	1	1	0	1	1	1	0	0	1	1	0	1	1	1	0
ADNYFJJYDJPDYVDTKJR	0	0	1	0	0	0	1	0	0	0	1	0	0	0	1	0
ADNYJESJAAJEK	0	0	0	1	0	0	0	1	0	0	0	1	0	0	0	1
ADPANJJDTJVJDFNGYPADVR	1	1	0	0	1	1	0	0	0	1	0	0	1	1	0	0
ADPEJNVAJJR	0	0	0	1	0	0	0	0	0	0	0	0	1	0	0	1
ADPEWNVJJJR	1	0	0	1	1	0	0	1	1	0	0	1	1	0	0	1
ADPEWNVVJJR	1	1	0	1	0	1	0	1	0	1	0	1	1	1	0	1
ADPJJGTNEDFAAJCAEAK	0	0	0	0	0	0	0	0	0	0	0	0	0	0	0	1
ADPNAFYCGFJNDVK	0	0	0	1	0	0	0	1	0	0	0	1	0	0	0	1
ADPQWNVVJJR	0	0	0	1	0	0	0	0	0	0	0	0	0	0	0	0
ADPSAEJHFAGR	0	0	0	1	0	0	0	1	0	0	0	0	0	0	0	1
ADPSFYGJYPSAK	1	0	1	1	1	0	1	1	0	0	1	1	0	0	1	1
ADPSJNVAJJR	0	1	0	0	0	1	0	0	0	0	0	0	0	1	0	0
ADPVJMEPJMK	0	0	1	0	0	0	1	0	0	0	0	0	0	0	1	0
ADPYAFHAETRPSNGSK	0	1	1	0	0	1	1	0	0	1	1	0	0	1	1	0
ADPYAFHAETRPSSGSK	0	1	1	0	0	0	0	0	0	0	0	0	0	0	0	0
ADPYANEAEJRPGTASR	0	0	0	1	0	0	0	0	0	0	0	0	0	0	0	0
ADPYEFKFDTTYDPANTJQSJR	0	1	1	0	0	1	1	0	0	0	1	0	0	1	1	0
ADQAEAAJR	0	1	0	0	0	0	0	0	0	0	0	0	0	1	0	0
ADQDFFPJTVNYQEK	1	0	0	0	1	0	0	0	0	0	0	0	1	0	0	0
ADQHDJDJHK	0	0	1	0	0	0	0	0	0	0	1	0	0	0	1	0
ADQKDJDATJEFJNWVJTSDDGR	1	0	0	0	1	1	0	0	0	0	0	0	0	0	0	0
ADQKDJDATJEFJNWVJTSDDGRDAJVNK	0	1	1	0	0	0	0	0	0	0	1	0	0	1	1	0
ADQPFJMPVEDVFTJTGR	1	1	1	1	1	1	1	1	0	1	1	0	1	1	1	0
ADQPJDADVTVJGSGPGGYVAAJK	1	0	0	0	0	0	0	0	0	0	0	0	0	0	0	0
ADQVDDEEJJDJVEMDJR	0	1	0	0	0	1	0	0	0	0	0	0	0	0	0	0
ADQVDDEEJJDJVEMEJR	0	0	1	0	0	0	1	0	0	1	1	0	0	0	1	0
ADQVJNENNFPJK	0	0	0	1	0	0	0	0	0	0	0	0	0	0	0	0
ADSAEQCVK	0	0	1	0	0	0	0	0	0	0	0	0	0	0	1	0
ADSASECJQJJSQGERPSVR	0	1	1	0	0	1	1	0	0	1	1	0	0	0	1	0
ADSASSDGJVSYSDJVJGETGK	1	0	0	1	0	0	0	1	0	0	0	1	1	0	0	1
ADSAVQCJQFJKEDEQPVJR	0	0	0	0	0	0	0	0	0	0	1	0	0	0	0	0
ADSAVQCVQFJDENAQPJJR	1	0	0	0	1	0	0	0	0	0	0	0	1	0	0	0
ADSAVYNANKDAEER	0	1	1	0	0	1	1	0	0	1	1	0	0	0	0	0
ADSDYAEAJDVJSNJNJJDGFK	1	0	0	0	1	0	0	0	1	0	0	0	0	0	0	0
ADSEGRPGPFTYGR	0	0	1	0	0	0	1	0	0	0	1	0	0	0	1	0
ADSGJDJAAJK	0	0	0	1	0	0	0	0	0	0	0	0	0	0	0	1
ADSJEEJVFJK	0	0	0	1	0	0	0	0	0	0	0	0	0	0	0	0
ADSJJHKJDPR	0	0	0	0	0	0	1	0	0	0	0	0	0	0	0	0
ADSJVVEAGSCJAEAHSSQTGMJAR	0	0	0	1	0	0	0	1	0	0	0	0	0	0	0	1
ADSPTJTFNTJGR	0	0	1	1	0	0	1	1	0	0	0	0	0	0	1	1
ADSSDAAMMAR	0	1	1	0	0	1	1	0	0	0	1	0	0	1	1	0
ADSSFAGEEWYDQJDK	0	0	0	1	0	0	0	0	0	0	0	0	0	0	0	0
ADSSPVKAGVETTTPSK	0	1	1	0	0	1	1	0	0	1	1	0	0	1	1	0
ADSSPVKAGVETTTPSKQSNNK	0	0	1	0	0	0	0	0	0	0	1	0	0	0	1	0
ADSSSJSGSNFK	0	1	0	0	0	0	0	0	0	0	0	0	0	0	0	0
ADSVJVSTK	0	0	0	1	0	0	0	0	0	0	0	0	0	0	0	0
ADSYKETEKAAFAK	0	0	1	0	0	0	0	0	0	0	0	0	0	0	0	0
ADTAGNJSFR	0	1	1	0	0	1	1	0	0	0	1	0	0	1	1	0
ADTAJVPMQDJJGJGK	0	0	0	1	0	0	0	1	0	0	0	1	0	0	0	1
ADTAKJDSAKK	0	1	1	0	0	0	0	0	0	1	1	0	0	0	1	0
ADTATHTYTAK	0	0	1	0	0	0	0	0	0	0	0	0	0	0	0	0
ADTATYESVGDDNJSR	0	0	0	1	0	0	0	1	0	0	0	1	0	0	0	1
ADTAVVVGTVSDYJTAK	1	0	1	1	0	0	0	0	0	0	0	0	0	0	0	0
ADTAVVVGTVSDYJTAKGDAK	0	0	1	0	0	0	0	0	0	0	0	0	0	0	0	0
ADTFTDJEANPSVTTVEK	0	0	0	1	0	0	0	1	0	0	0	1	0	0	0	1
ADTGFJKDSEVNTEEJJK	0	1	1	0	0	0	0	0	0	1	1	0	0	0	1	0
ADTJEEJAEK	0	0	0	1	0	0	0	0	0	0	0	1	0	0	0	1
ADTJJJGGGMAYTFJK	0	0	0	1	0	0	0	0	0	0	0	1	0	0	0	1
ADTJJJNCAECEPJJK	0	0	0	1	0	0	0	0	0	0	0	0	0	0	0	1
ADTJJMNCAECEPJJK	0	0	0	1	0	0	0	1	0	0	0	1	0	0	0	1
ADTJKVTJVK	0	0	1	0	0	0	0	0	0	0	1	0	0	0	0	0
ADTJRDVJAFPK	0	1	1	0	0	0	0	0	0	1	1	0	0	0	1	0
ADTJTDEJNFJR	0	0	1	1	0	0	1	1	0	0	1	1	0	0	1	1
ADTJYGATYMVJSPEHPMJEK	0	0	0	1	0	0	0	1	0	0	0	0	0	0	0	1
ADTJYYVGDNTSYKNPQJAK	0	1	1	0	0	1	1	0	0	1	1	0	0	1	1	0
ADTNCDPEEJDYVJPGNDDAJR	0	0	0	1	0	0	0	0	0	0	0	0	0	0	0	0
ADTPQDJPQNFTDDJJK	1	0	0	1	1	0	0	1	0	0	0	1	1	0	0	1
ADTQDTDGTYMFNYDTR	1	0	0	1	1	0	0	1	1	0	0	1	1	0	0	1
ADTTAPVWNAANVK	0	0	0	1	0	0	0	0	0	0	0	0	0	0	0	0
ADTTETGJTJHVR	1	1	0	1	0	0	0	0	0	0	0	0	0	0	0	0
ADTTVTDEEVEAEJKKEQEK	0	1	0	0	0	0	0	0	0	1	0	0	0	1	0	0
ADTVEAGEDSJTVDGK	0	0	0	1	0	0	0	0	0	0	0	0	0	0	0	0
ADTVSASDDSJTVDGK	0	1	0	0	0	1	0	0	0	1	0	0	0	1	0	0
ADTVTAGEDSJTVDGK	0	0	0	1	0	0	0	0	0	0	0	0	0	0	0	0
ADVAAGJSJGEYGAJJTAGAMSJEDMFRVVRQR	0	0	1	0	0	0	0	0	0	0	0	0	0	0	0	0
ADVAFVVDPDVDR	1	0	0	0	1	0	0	0	0	0	0	0	0	0	0	0
ADVAJJK	0	0	0	0	0	1	0	0	0	0	0	0	0	0	0	0
ADVANMJEQVR	0	1	0	1	0	1	0	1	0	1	0	0	0	1	0	1
ADVASAEFQTEANTJGTNWR	1	0	0	0	1	0	0	0	1	0	0	0	1	0	0	0
ADVDDJDHJSNR	0	0	0	1	0	0	0	1	0	0	0	1	0	0	0	1
ADVEAJAGGDGSGR	0	1	1	0	0	1	1	0	0	1	1	0	0	1	1	0
ADVFTPGDKJDVTGK	0	1	1	0	0	1	1	0	0	1	1	0	0	1	1	0
ADVFVAGDKVDVJGTSK	0	1	1	0	0	1	1	0	0	1	1	0	0	1	1	0
ADVJMPSAMQNDVHJEHAK	0	0	0	1	0	0	0	1	0	0	0	1	0	0	0	1
ADVMEGVPEMJHDVQJEATFPDGTK	0	0	1	0	0	0	1	0	0	0	0	0	0	0	0	0
ADVNHDGVJDVVDATEJQK	0	1	1	1	0	1	1	1	0	1	0	0	0	1	0	1
ADVNPFJFNTK	0	1	1	1	0	1	1	1	0	1	1	1	0	1	1	1
ADVPAGDWTFK	0	0	1	0	0	0	1	0	0	0	0	0	0	0	1	0
ADVPGAWTJEDGAJK	1	0	0	1	1	0	0	1	1	0	0	1	0	0	0	1
ADVQGSVEAVK	0	1	1	1	0	1	1	1	0	1	1	1	0	1	1	1
ADVQGSVEAVKQSJTK	0	0	1	0	0	0	0	0	0	0	1	0	0	0	1	0
ADVSEPDAJQAJGGR	0	0	0	0	0	0	0	1	0	0	0	0	0	0	0	0
ADVSSNAETPJFVGQK	0	0	0	1	0	0	0	0	0	0	0	0	0	0	0	0
ADVTJACMPVPJEEASR	0	1	1	0	0	1	1	0	0	1	0	0	0	1	0	0
ADVVDVEGTVJGJADPENHK	0	0	0	1	0	0	0	0	0	0	0	1	0	0	0	1
ADVVJCYJENK	0	0	0	0	0	0	0	0	0	0	0	0	0	0	0	1
ADVVJPCATQNEJDJNDAK	1	1	1	0	0	1	1	0	0	1	1	0	0	1	1	0
ADVVSAJTAYTAGEGEWDAVK	0	0	0	1	0	0	0	1	0	0	0	1	0	0	0	1
ADVVYEAPVEGAJTR	0	0	0	1	0	0	0	1	0	0	0	0	0	0	0	0
ADWJYNJPQWDKJFTEEK	0	0	1	0	0	0	1	0	0	0	0	0	0	0	1	0
ADYAKDMVTGFJR	0	1	1	0	0	1	1	0	0	1	1	0	0	1	1	0
ADYDNMPNCDATYPTQRPATEK	0	0	0	1	0	0	0	0	0	0	0	0	0	0	0	1
ADYEKHKVYA	0	0	1	0	0	0	0	0	0	0	0	0	0	0	0	0
ADYEKHKVYACEVTHQGJSSPVT	0	0	1	0	0	0	0	0	0	0	0	0	0	0	0	0
ADYEKHKVYACEVTHQGJSSPVTK	0	1	1	0	0	0	0	0	0	1	1	0	0	0	1	0
ADYGFNJTAMTEAPTJFAGR	1	0	0	1	0	0	0	1	0	0	0	1	1	0	0	1
ADYJKVFGE	0	1	1	0	0	0	0	0	0	0	0	0	0	0	1	0
ADYKJTJJK	0	1	0	0	0	0	0	0	0	1	0	0	0	0	0	0
ADYNPGDVVNAADYJSASDVAPEJDJVWTAYTGJNK	1	0	0	0	0	0	0	0	0	0	0	0	0	0	0	0
ADYPEGDGNWANYNTFGSAEAATSDDYK	1	0	0	1	1	0	0	1	0	0	0	1	1	0	0	0
ADYPEGDGNWANYNTFGSAEAATSDDYKNPGYYDJQAK	1	1	1	0	1	1	1	0	1	1	1	0	1	1	0	0
ADYSJSEJRPYVGJDYVYTDANJK	1	0	0	0	0	0	0	0	0	0	0	0	0	0	0	0
ADYSJSEJRPYVGJDYVYTDANJKK	0	1	1	0	0	0	0	0	0	0	0	0	0	0	0	0
ADYVGTYEYK	0	0	1	1	0	0	1	1	0	0	1	1	0	0	1	1
ADYVJTGQWAK	0	0	1	0	0	0	1	0	0	0	0	0	0	0	1	0
ADYVRPK	0	1	1	0	0	1	1	0	0	0	0	0	0	1	1	0
ADYVRPKJETYK	0	0	1	0	0	0	0	0	0	0	1	0	0	0	1	0
ADYVTNEENETJR	0	0	0	1	0	0	0	0	0	0	0	0	0	0	0	0
ADYYTVSDGCSVJTR	0	0	0	0	1	0	0	0	0	0	0	0	0	0	0	0
AEAADFFK	0	0	1	0	0	0	0	0	0	0	0	0	0	0	1	0
AEAAEEKDEFDVEJAEVGPNK	0	0	0	1	0	0	0	0	0	0	0	0	0	0	0	0
AEAAEQFGDEQVHJWRR	0	0	1	0	0	0	0	0	0	0	0	0	0	0	0	0
AEAAGFEJPADR	0	0	0	1	0	0	0	0	0	0	0	0	0	0	0	0
AEAAGJSPK	0	1	0	0	0	0	0	0	0	0	0	0	0	1	0	0
AEAAHNJGVDNJPPCSJTMGVATJMAAR	1	0	0	0	0	0	0	0	0	0	0	0	1	0	0	0
AEAASJJMNANR	1	0	1	0	0	0	1	0	1	0	1	0	0	0	1	0
AEACMJNNVJACPCYFDVSWTJTHANEYSK	0	1	0	0	0	1	1	0	0	0	0	0	0	1	0	0
AEAEAJEASGHPJK	1	0	0	0	1	0	0	0	1	0	0	0	1	0	0	0
AEAEAJEASGHPJKER	1	0	0	0	1	0	0	0	1	0	0	0	1	0	0	0
AEAECGACAGKMDJAK	0	1	1	0	0	1	1	0	0	1	1	0	0	1	1	0
AEAECGACAGKMDJAKK	0	0	1	0	0	0	0	0	0	0	1	0	0	1	1	0
AEAECGACSGKMDJAK	0	1	1	0	0	1	1	0	0	0	1	0	0	1	1	0
AEAECGACSGKMDJAKK	0	1	1	0	0	0	0	0	0	0	1	0	0	1	1	0
AEAEDJKTK	0	0	1	0	0	0	0	0	0	0	0	0	0	0	1	0
AEAEDJKTKJEAEGAK	0	1	1	0	0	0	0	0	0	1	1	0	0	1	1	0
AEAEEJKTKJEAEGAEVNJK	0	0	1	0	0	0	0	0	0	0	1	0	0	0	0	0
AEAEGJDJAK	0	0	1	0	0	0	0	0	0	0	0	0	0	0	1	0
AEAEQAGVEMR	0	0	1	0	0	0	0	0	0	0	0	0	0	0	1	0
AEAESJYQSK	1	1	1	0	0	1	1	0	1	1	1	0	1	1	1	0
AEAESJYQSKYEEJQJTAGR	0	0	1	0	0	0	1	0	0	0	1	0	0	0	1	0
AEAESWYR	1	0	0	0	0	0	0	0	0	0	0	0	0	0	0	0
AEAEYWFDGSJSEK	1	0	0	0	1	0	0	0	0	0	0	0	1	0	0	0
AEAFJQHJTTNDVAAJYDGK	0	0	0	0	0	0	0	0	1	0	0	0	0	0	0	0
AEAGKPAWEAPAFPPEFGAJYAR	1	0	0	0	0	0	0	0	0	0	0	0	1	0	0	0
AEAGVAEMAAKR	0	0	1	0	0	0	1	0	0	0	0	0	0	0	0	0
AEAJJGJAHPDFR	0	0	0	1	0	0	0	1	0	0	0	1	0	0	0	0
AEAJJGJAHPDFRDDJJRDAEK	0	1	0	0	0	0	0	0	0	0	0	0	0	0	0	0
AEAJJNJAHPDFR	1	1	0	1	1	1	0	1	0	1	0	1	0	1	0	1
AEAJJNJAHPDFREQJJADAEK	0	1	0	0	0	1	0	0	0	1	0	0	0	0	0	0
AEAJJNVAHPDFR	0	0	0	1	0	0	0	1	0	0	0	1	0	0	0	1
AEAJJSJAHPDFR	0	0	0	1	0	0	0	1	1	0	0	1	0	0	0	1
AEAJJSVAHPDFR	0	0	0	1	0	0	0	1	0	0	0	1	0	0	0	1
AEAJJSVAHPDFRDEJJK	0	0	0	0	0	0	0	0	0	0	0	0	0	0	0	1
AEAJJSVAHPDFREDJJK	0	0	0	0	0	0	0	0	0	0	0	1	0	0	0	1
AEAJKAAQDEVAK	0	1	0	0	0	1	0	0	0	1	0	0	0	0	0	0
AEAJKEEYGNAFJPQQFENEANPK	0	1	0	1	0	1	1	1	0	0	0	0	0	0	0	1
AEAJNJNNYEDGETK	0	0	0	1	0	0	0	1	0	0	0	1	0	0	0	1
AEAJQAAVDK	0	0	0	1	0	0	0	0	0	0	0	0	0	0	0	1
AEAJQAAVDKVNEMJK	0	1	0	0	0	1	0	0	0	1	0	0	0	1	0	0
AEAJQDEAGNJYPVQK	0	0	0	1	0	0	0	1	0	0	0	1	0	0	0	1
AEAJVPVKTDAEAK	0	1	0	0	0	0	0	0	0	0	0	0	0	0	0	0
AEAMATJAK	0	1	1	0	0	0	0	0	0	0	1	0	0	1	1	0
AEANJEDTJR	1	0	0	0	1	0	0	0	0	0	0	0	1	0	0	0
AEANJNAGJAAAR	0	0	0	1	0	0	0	0	0	0	0	0	0	0	0	0
AEANTVFVDENVFASTJAVJHTR	0	0	0	0	0	0	0	0	0	0	0	0	1	0	0	0
AEANVQJNK	0	1	0	1	0	1	0	0	0	1	0	0	0	1	0	0
AEANVQJNKJNEAK	0	1	1	0	0	1	1	0	0	1	1	0	0	1	1	0
AEAPAEAAPAAETKE	0	1	1	0	0	0	0	0	0	1	1	0	0	1	1	0
AEAPAFNVGDTVK	0	0	1	0	0	0	1	0	0	0	1	0	0	0	1	0
AEAPEFSVGDTVK	0	0	0	1	0	0	0	1	0	0	0	1	0	0	0	1
AEAPETEJTTQTJR	0	0	0	1	0	0	0	1	0	0	0	1	0	0	0	1
AEAPQFSVGDTVK	1	0	0	0	1	0	0	0	0	0	0	0	1	0	0	1
AEAPTJFQVNGPVGJATWK	0	0	0	0	0	0	0	0	0	0	0	1	0	0	0	0
AEAQGFEVFTAAEAAK	1	0	1	1	0	0	1	1	0	0	0	1	1	0	1	1
AEAQGFEVYTAAEAAK	0	0	0	1	0	0	0	1	0	0	1	0	0	0	0	1
AEAQGFK	0	1	1	0	0	0	0	0	0	1	1	0	0	1	1	0
AEAQGFKVFTAAEAAK	0	0	1	0	0	0	1	0	0	0	1	0	0	0	1	0
AEAQGFKVYTAAEAAK	0	0	1	0	0	0	1	0	0	0	0	0	0	0	1	0
AEATGAPAAAMEJPDGR	0	0	1	0	0	0	1	0	0	0	1	0	0	0	1	0
AEAVAMYPGVQK	1	0	0	0	0	0	0	0	0	0	0	0	0	0	0	0
AEAVTNPJDEFASNVK	0	0	0	1	0	0	0	1	0	0	0	0	0	0	0	1
AEAVVMJQR	0	0	0	0	0	0	0	0	0	0	0	0	1	0	0	0
AEAYGPJTQGJAAPVNDJSR	0	1	1	1	0	1	1	1	0	1	1	0	0	1	1	1
AEAYGPJTQGJAK	0	0	0	1	0	0	0	0	0	0	0	1	0	0	0	0
AEAYGPJTQGJAKPVNDJSR	1	1	1	0	1	1	1	0	0	1	1	0	1	1	1	0
AEAYGPMTQGJAAPVNDJSR	1	1	1	0	1	1	1	0	1	1	0	0	1	1	0	0
AEAYGPVTQGJAK	1	0	0	0	0	0	0	0	0	0	0	0	0	0	0	0
AEAYGPVTQGJAKPV	0	0	0	1	0	0	0	0	0	0	0	0	0	0	0	0
AEAYGPVTQGJAKPVNDJSR	1	1	1	1	1	1	1	1	1	1	1	1	1	1	1	1
AEAYGPVTQGJGAPVNDJSR	0	1	1	0	0	1	1	0	1	1	1	0	0	1	1	0
AEAYJKEAGMEVK	0	1	0	0	0	1	0	0	0	1	0	0	0	1	0	0
AECEASYPGK	0	0	1	0	0	0	0	0	0	0	0	0	0	0	0	0
AECJNPEHPVJR	1	1	1	1	1	1	1	1	1	1	1	0	1	1	1	1
AECPJVSNNSAHR	0	1	1	0	0	1	1	0	0	1	1	0	0	1	1	0
AECPTGWSDWNATJEJVAAAGK	1	0	0	0	0	0	0	0	0	0	0	0	0	0	0	0
AECPVVSNNSAHR	0	1	1	0	0	1	0	0	0	1	0	0	0	1	1	0
AECPVVSNNSANR	0	1	1	0	0	1	1	0	0	1	1	0	0	1	1	0
AECSSQGDAAJK	0	0	1	0	0	0	0	0	0	0	1	0	0	0	0	0
AECVJJNAVECEPYJTADHR	1	0	0	0	0	0	0	0	0	0	0	0	0	0	0	0
AECYPQDSGVK	0	1	1	0	0	1	1	0	0	1	1	0	0	1	1	0
AEDAAGJAAVEQSMK	0	0	0	1	0	0	0	1	0	0	0	1	0	0	0	1
AEDAFADNJVEDDKJR	0	0	0	1	0	0	0	0	0	0	0	0	0	0	0	0
AEDAVTPJJTGGK	1	0	0	0	1	0	0	0	1	0	0	0	1	0	0	0
AEDDDTESJVTDGR	0	0	0	1	0	0	0	1	0	0	0	1	0	0	0	1
AEDEADDEAKAAPAEA	0	0	1	0	0	0	0	0	0	0	0	0	0	0	0	0
AEDFDJAVHDJJK	0	0	0	1	0	0	0	0	0	0	0	0	0	0	0	1
AEDFEDAJAK	0	1	1	1	0	1	1	1	0	1	1	1	0	1	1	1
AEDFFGNJSK	0	0	1	0	0	0	0	0	0	0	0	0	0	0	0	0
AEDFGDWEEETGCRG	0	1	0	0	0	0	0	0	0	1	0	0	0	1	0	0
AEDFJADSNYVTK	0	0	0	1	0	0	0	0	0	0	0	0	0	0	0	1
AEDFVPVMACPSQVDK	0	0	0	1	0	0	0	0	0	0	0	0	0	0	0	0
AEDGDVVEJGNMAWKVMVTPGHTK	1	0	0	0	1	0	0	0	0	0	0	0	0	0	0	0
AEDGSVJDYEJJDQDAR	1	1	0	1	1	1	0	1	0	0	0	1	1	0	0	1
AEDHKEJNPGEVAYYDR	0	1	1	0	0	0	1	0	0	0	1	0	0	1	1	0
AEDJAQYJTK	0	0	0	1	0	0	0	0	0	0	0	0	0	0	0	1
AEDJAQYJTR	0	0	0	1	0	0	0	1	0	0	0	0	0	0	0	1
AEDJHEJAEQFK	0	0	0	1	0	0	0	0	0	0	0	0	0	0	0	0
AEDJKGJEDAJAEAFPDWSVRR	0	0	0	0	0	0	0	0	0	0	0	0	0	0	1	0
AEDJKGJEDAJAK	0	1	1	0	0	1	1	0	0	1	1	0	0	1	1	0
AEDJPVQAR	0	0	1	0	0	0	0	0	0	0	0	0	0	0	1	0
AEDJSATVTDVVEGQEYSFR	0	1	1	1	0	1	1	1	0	1	1	1	0	1	1	1
AEDJTASEEDFK	0	0	0	1	0	0	0	1	0	0	0	1	0	0	0	1
AEDJTASEEDFKAEJEK	0	1	1	1	0	1	0	1	0	1	0	0	0	1	0	1
AEDKMGJR	0	0	1	0	0	0	0	0	0	0	0	0	0	0	1	0
AEDNFADNJVEDYNJR	0	0	0	1	0	0	0	0	0	0	0	0	0	0	0	0
AEDNPWEQJK	0	0	0	1	0	0	0	1	0	0	0	1	0	0	0	1
AEDPFJAJHAESK	0	0	0	1	0	0	0	0	0	0	0	0	0	0	0	0
AEDSGAPJYEVVFDK	0	0	0	1	0	0	0	0	0	0	0	0	0	0	0	0
AEDTAJYHCAR	1	0	0	0	1	0	0	0	1	0	0	0	1	0	0	0
AEDTAJYYCAK	1	1	1	1	1	1	1	1	0	1	1	1	1	1	1	1
AEDTAVYYCAK	1	1	0	1	1	1	0	1	1	1	1	1	1	1	0	1
AEDTAVYYCAR	1	1	1	1	1	1	1	0	1	1	1	1	1	1	1	1
AEDTAVYYCVK	0	1	0	1	0	0	0	0	0	0	0	0	0	0	0	0
AEDTAVYYCVR	1	0	0	0	1	0	0	0	1	0	0	1	1	0	0	0
AEDTECPJASJR	1	1	1	0	0	1	1	0	0	1	0	0	0	1	0	0
AEDTVJSAASCTTNCJAPMAK	1	0	0	0	0	0	0	0	0	0	0	0	1	0	0	0
AEDVDAAEDREJFDEJJEK	0	0	0	0	0	0	0	0	0	0	0	0	0	0	0	1
AEDVDSEAJTTJVVNR	0	0	0	1	0	0	0	0	0	0	0	0	0	0	0	0
AEDVEGDAJSNJJJNR	0	0	0	1	0	0	0	0	0	0	0	0	0	0	0	0
AEDVEGEAJSTJJVNR	0	0	0	1	0	0	0	0	0	0	0	0	0	0	0	0
AEDVKGJEDAJAEAYPDWSVR	0	1	1	0	0	1	1	0	0	1	1	0	0	1	1	0
AEDVKGJEDAJAEAYPDWSVRR	0	0	1	0	0	0	0	0	0	0	1	0	0	0	1	0
AEDVPVYFVDCGANAFSAEGK	0	0	0	1	0	0	0	1	0	0	0	0	0	0	0	1
AEDWKKGDTFSCMVGHEAJPJAFTQK	0	0	1	0	0	0	0	0	0	0	0	0	0	0	0	0
AEDWTNPDNEAJDASJSEJENAJTSJR	0	0	0	0	1	0	0	0	0	0	0	0	0	0	0	0
AEDYJGEKVDKAVJTVPAYFNDAQR	1	0	0	0	0	0	0	0	0	0	0	0	0	0	0	0
AEDYJKEAGMEVK	1	1	0	0	1	1	0	0	1	1	0	0	1	1	0	0
AEEADFYKQFENK	0	1	0	0	0	0	0	0	0	0	0	0	0	1	0	0
AEEAEKSAENNKAPETTDQAYER	0	1	0	0	0	0	0	0	0	0	0	0	0	1	0	0
AEEAGJTPK	0	0	1	0	0	0	0	0	0	0	0	0	0	0	1	0
AEEAKAAGADFVGGEEJJPK	0	0	1	0	0	0	0	0	0	0	0	0	0	0	0	0
AEEAKDKJTEJAGEAK	0	0	0	0	0	0	0	0	0	0	0	0	0	0	1	0
AEEAPKEEAPAAAEEPAQETTEE	0	0	0	1	0	0	0	0	0	0	0	0	0	0	0	0
AEEAVQGGVJTSADR	0	0	0	1	0	0	0	1	0	0	0	1	0	0	0	1
AEEEFJAEFR	0	0	0	1	0	0	0	1	0	0	0	0	0	0	0	1
AEEEJENGPJTEER	0	0	0	1	0	0	0	1	0	0	0	1	0	0	0	0
AEEEKTEFDVJJAEAGATK	0	0	0	1	0	0	0	0	0	0	0	0	0	0	0	0
AEEFENKYJR	0	0	1	0	0	0	1	0	0	0	1	0	0	0	1	0
AEEFKTJEEAR	0	1	1	0	0	1	0	0	0	1	1	0	0	1	0	0
AEEGFYVGANQJDAJCNJK	0	0	0	1	0	0	0	0	0	0	0	0	0	0	0	0
AEEJAKEJPGSFJPGQFENPANPK	0	1	1	0	0	1	1	0	0	0	1	0	0	1	1	0
AEEJDEJYDK	0	0	0	1	0	0	0	0	0	0	0	0	0	0	0	1
AEEJENFEPDFVVYNASK	0	0	0	1	0	0	0	0	0	0	0	0	0	0	0	0
AEEJETFEPDFJVYNASK	0	0	0	1	0	0	0	0	0	0	0	0	0	0	0	0
AEEJFEK	0	0	0	0	0	0	0	0	0	0	0	0	0	0	1	0
AEEJFNK	0	0	0	0	0	0	1	0	0	1	1	0	0	1	1	0
AEEJGDKAFEK	0	0	1	0	0	0	1	0	0	0	1	0	0	0	1	0
AEEJGTSJGDJFK	0	0	0	1	0	0	0	1	0	0	0	1	0	0	0	1
AEEJHEQJPDSFJPEQFENPANPEAHR	0	0	0	1	0	0	0	1	0	0	0	1	0	0	0	1
AEEJHKEJADSFJPEQFENPANPAAHKK	0	0	0	0	0	0	0	0	0	0	1	0	0	0	0	0
AEEJJHYGVDK	0	0	0	1	0	0	0	0	0	0	0	0	0	0	0	1
AEEJQQJJDER	0	0	0	1	0	0	0	1	0	0	0	0	0	0	0	1
AEEJQSPVJJGVSEGAGK	0	0	0	1	0	0	0	0	0	0	0	0	0	0	0	0
AEEJSDJHDVR	1	1	1	0	0	0	0	0	0	1	1	0	0	0	0	0
AEEJSTJVEER	0	0	0	1	0	0	0	0	0	0	0	0	0	0	0	0
AEEKDEFDVEJAEVGPNK	0	0	0	1	0	0	0	0	0	0	0	0	0	0	0	0
AEEKDEFDVEJTEVGPNK	0	0	0	1	0	0	0	0	0	0	0	0	0	0	0	0
AEEQGFEVFTAAEAAK	1	1	0	1	0	1	0	0	0	1	0	0	1	1	0	0
AEEQGFEVYTAAEAAK	0	1	0	1	0	1	0	1	1	0	0	1	0	1	0	0
AEEQGFEVYTSAEAAK	1	1	1	1	0	1	1	1	0	1	1	1	0	1	1	1
AEEQGFK	0	1	1	0	0	0	0	0	0	0	1	0	0	1	1	0
AEEQGFKVYTAAEAAK	0	1	1	0	0	1	1	0	0	1	1	0	0	1	1	0
AEESNEJJMSCQHTSSATGR	0	0	0	1	0	0	0	1	0	0	0	1	0	0	0	1
AEETAPYESNEACGQJR	0	0	0	1	0	0	0	0	0	0	0	0	0	0	0	0
AEETFADNJVEDYNJR	0	0	0	1	0	0	0	0	0	0	0	0	0	0	0	0
AEETKNGDEFSK	0	1	0	0	0	0	0	0	0	0	0	0	0	1	0	0
AEETQNAPAAEEAAQPAEDAAK	0	0	0	0	0	0	0	0	0	0	0	0	0	0	0	1
AEETVWQCR	0	0	1	0	0	0	0	0	0	0	1	0	0	0	1	0
AEEVAAJR	0	0	1	0	0	0	0	0	0	0	0	0	0	0	1	0
AEEVENVYKPEVSEQSDKK	0	0	1	0	0	0	0	0	0	0	0	0	0	0	0	0
AEEVJFJGR	1	0	0	0	1	0	0	0	0	0	0	0	1	0	0	0
AEEVVKRNDJQETK	0	0	1	0	0	0	0	0	0	0	1	0	0	0	1	0
AEEVWDHJPJEVQEEJJSK	1	0	0	0	1	0	0	0	0	0	0	0	1	0	0	0
AEEYRPJENPAPGJJDR	0	0	0	1	0	0	0	0	0	0	0	0	0	0	0	0
AEEYSSECQNDPAJJK	0	0	0	1	0	0	0	0	0	0	0	0	0	0	0	0
AEFADEJDSJGVR	0	1	0	0	0	0	0	0	0	0	0	0	0	0	0	0
AEFAEVSK	0	1	1	0	0	0	0	0	0	0	0	0	0	1	1	0
AEFAGJEDAVSJK	0	1	0	0	0	0	0	0	0	0	0	0	0	1	0	0
AEFAKNPK	0	0	1	0	0	0	0	0	0	0	0	0	0	0	1	0
AEFASEJEDYWK	0	0	0	1	0	0	0	1	0	0	0	1	0	0	0	1
AEFEAEQAK	0	1	0	0	0	0	0	0	0	0	0	0	0	1	0	0
AEFEAJWESHTYDGAJK	0	0	0	1	0	0	0	0	0	0	0	0	0	0	0	0
AEFEKJGJTEJPQTADEFJAAAK	0	1	0	0	0	1	0	0	0	0	0	0	0	1	0	0
AEFFTAPGR	0	0	0	1	0	0	0	0	0	0	0	1	0	0	0	0
AEFGDJVNYNK	1	1	1	1	0	1	1	0	0	1	1	1	1	0	1	1
AEFJFNHJSQEEK	0	0	0	1	0	0	0	0	0	0	0	1	0	0	0	1
AEFJJEHGFVDK	0	0	0	1	0	0	0	0	0	0	0	0	0	0	0	1
AEFJSAJQPAFGR	0	0	0	1	0	0	0	0	0	0	0	0	0	0	0	1
AEFNAMDTAAFK	0	1	1	1	0	0	0	0	0	1	1	1	0	0	0	0
AEFVEVTK	1	1	1	0	0	0	0	0	0	0	0	0	1	1	1	0
AEGADAJCHGCTGK	0	1	1	0	0	1	1	0	0	1	1	0	0	1	1	0
AEGAJNETHSJJQR	0	0	0	1	0	0	0	0	0	0	0	0	0	0	0	0
AEGAJYACK	0	1	0	0	0	1	0	0	0	1	0	0	0	1	0	0
AEGAMYASK	0	0	1	0	0	0	0	0	0	0	0	0	0	0	1	0
AEGATNYSSNGGSSWAJJNDK	0	0	0	0	0	0	0	1	0	0	0	0	0	0	0	0
AEGEAFGK	0	1	1	0	0	0	1	0	0	1	1	0	0	1	1	0
AEGEAFGKTGNDVFR	0	0	1	0	0	0	1	0	0	0	1	0	0	0	1	0
AEGETAWNYVK	0	0	0	1	0	0	0	1	0	0	0	1	0	0	0	1
AEGETAWNYVKETEDGADQNFVER	0	0	1	0	0	0	1	0	0	0	0	0	0	0	1	0
AEGEVJDJJQGTCFR	0	0	0	1	0	0	0	0	0	0	0	1	0	0	0	1
AEGFDATDEEJQK	0	0	0	1	0	0	0	0	0	0	0	0	0	0	0	0
AEGGEJYADJVNR	0	1	1	1	0	0	0	0	0	0	0	0	0	0	0	0
AEGGJER	0	0	0	0	0	0	0	0	0	0	0	0	0	0	1	0
AEGGNQDAANAJDVJAYGJAK	0	0	0	1	0	0	0	0	0	0	0	0	0	0	0	0
AEGJCFPJJJGNEER	1	0	0	0	0	0	0	0	0	0	0	0	0	0	0	0
AEGJCHPJJJGNDER	1	0	0	0	0	0	0	0	0	0	0	0	1	0	0	0
AEGJEJJAHAR	0	1	0	0	0	1	0	0	0	1	0	0	0	1	0	0
AEGJPJDVR	0	0	0	1	0	0	0	0	0	0	0	0	0	0	0	0
AEGJTJJENVAR	0	0	0	1	0	0	0	0	0	0	0	0	0	0	0	1
AEGJTYNR	0	0	1	0	0	0	0	0	0	0	0	0	0	0	0	0
AEGJYFYDYDGK	0	0	0	1	0	0	0	0	0	0	0	0	0	0	0	0
AEGJYFYDYDGKK	0	0	1	0	0	0	0	0	0	0	0	0	0	0	1	0
AEGKNPFTJTSK	0	1	1	0	0	1	1	0	0	1	1	0	0	1	1	0
AEGNYEAJQAJPK	1	0	0	0	0	0	0	0	0	0	0	0	1	0	0	0
AEGQENJJNJJR	0	0	0	1	0	0	0	1	0	0	0	1	0	0	0	1
AEGSJJJFJDEJHTJVGAGK	1	0	0	0	1	0	0	0	1	0	0	0	1	0	0	0
AEGSTVTDTRPNTHYVVTEFGK	0	0	0	1	0	0	0	0	0	0	0	0	0	0	0	0
AEGTGMJTAGVSYJFGGK	0	0	0	1	0	0	0	1	0	0	0	0	0	0	0	1
AEGTGMJTAGVSYJFGGKK	0	1	1	0	0	1	1	0	0	1	1	0	0	0	1	0
AEGVDHJJVQVADYADNTATYK	0	0	0	0	0	0	0	0	0	0	0	1	0	0	0	0
AEGVDJSNDK	0	1	0	0	0	0	0	0	0	0	0	0	0	1	0	0
AEGVDJSNDKMAJQR	0	1	1	0	0	1	1	0	0	1	1	0	0	1	1	0
AEGVDJSTDK	0	0	0	1	0	0	0	1	0	0	0	0	0	0	0	1
AEGVDJSTDKMAJQR	0	1	1	0	0	0	1	0	0	0	1	0	0	1	1	0
AEGVETTJJDJTDADAVR	0	0	0	0	0	0	0	0	0	0	0	0	1	0	0	0
AEGVEVSJTGNSTNPTR	1	0	1	1	1	0	1	1	1	0	1	1	1	0	1	1
AEGVNSWHTNEEDHNGYTGTNSR	1	0	1	1	1	0	1	0	1	0	0	1	1	0	0	1
AEGVPQEJVDGJR	1	1	1	1	1	1	1	1	1	1	1	1	1	1	1	1
AEGYDVAGPJGADSVFHQAAQGK	0	0	0	0	0	0	0	0	0	0	0	0	0	0	0	1
AEGYDVYFQTGTDEHGQK	0	0	0	1	0	0	0	1	0	0	0	1	0	0	0	1
AEGYJEEGYAFSPMFK	1	0	0	0	0	0	0	0	0	0	0	0	1	0	0	0
AEGYSEGNVPJHTJR	0	1	1	0	0	0	0	0	0	1	0	0	0	0	1	0
AEGYSEGTVPJHTJR	0	1	1	1	0	1	1	1	1	1	1	1	0	1	1	1
AEHEFGVYASTVK	0	0	1	1	0	0	0	0	0	0	0	0	0	0	0	0
AEHEVGJASDVPEDJKADJR	0	0	1	0	0	0	0	0	0	0	0	0	0	0	0	0
AEHJJADGGYGHTSSJYVDAVNER	0	0	0	1	0	1	0	1	0	0	0	1	0	0	0	1
AEHJSQJQAAVAAVK	0	0	0	1	0	0	0	1	0	0	0	1	0	0	0	1
AEHPJQGJMNVTMEK	0	0	0	1	0	0	0	0	0	0	0	1	0	0	0	0
AEHPJYGYFPJSDEYYDAJJK	1	0	0	0	1	0	0	0	0	0	0	0	1	0	0	0
AEHVEJSDTJQVACJPEK	0	0	0	1	0	0	0	0	0	0	0	0	0	0	0	0
AEJAAFVEDVK	0	0	0	1	0	0	0	0	0	0	0	0	0	0	0	1
AEJAATSAYK	0	1	1	0	0	1	1	0	0	1	1	0	0	1	1	0
AEJADPFNYGEVJK	0	0	0	1	0	0	0	1	0	0	0	0	0	0	0	1
AEJAGPGAVR	0	1	0	0	0	0	0	0	0	0	0	0	0	0	0	0
AEJAGPGAVRK	0	1	1	0	0	1	0	0	0	0	0	0	0	0	0	0
AEJAKENPJPTGMSK	0	0	1	0	0	0	0	0	0	0	0	0	0	0	0	0
AEJASAAJQGTPJSATJSJVMSQCCR	0	0	0	0	0	0	1	0	0	0	0	0	0	0	0	0
AEJASENPJPAGMSK	0	1	1	0	0	1	1	0	0	1	1	0	0	0	1	0
AEJASMVVNGFNJR	0	1	1	0	0	1	1	0	0	1	1	0	0	1	1	0
AEJCGYTSVK	0	0	0	1	0	0	0	0	0	0	0	0	0	0	0	0
AEJCVTKPDGTEER	0	0	1	0	0	0	1	0	0	0	0	0	0	0	1	0
AEJDEDJMEK	0	0	0	1	0	0	0	0	0	0	0	0	0	0	0	0
AEJDFVEAK	0	1	1	1	0	1	1	1	0	1	1	1	0	1	1	1
AEJDGDMGDSHVGJQAR	0	1	1	1	0	1	1	1	0	0	1	1	0	1	1	1
AEJDGEMGDSHVGJQAR	0	0	0	1	0	0	0	0	0	0	0	0	0	0	0	1
AEJDJVEAK	0	1	1	1	0	1	1	0	0	1	1	0	0	1	1	0
AEJDKJVHEAAK	1	1	1	0	0	1	1	0	0	1	1	0	0	1	1	0
AEJDMJDJR	1	1	0	1	1	1	0	1	0	0	0	1	1	1	0	1
AEJDREDFEHVK	0	0	0	1	0	0	0	0	0	0	0	1	0	0	0	1
AEJDRTESDFDREK	0	1	1	0	0	0	0	0	0	1	0	0	0	1	0	0
AEJDRVDDAJJDQYYKGDK	0	0	1	0	0	0	0	0	0	0	1	0	0	0	1	0
AEJEAAJDSK	0	0	0	1	0	0	0	1	0	0	0	1	0	0	0	1
AEJEAAJDSKFEAEKEAJAK	0	1	1	0	0	0	0	0	0	1	1	0	0	1	0	0
AEJEADJAAVHNK	0	0	0	1	0	0	0	1	0	0	0	1	0	0	0	1
AEJEAFGESJNVK	0	0	0	1	0	0	0	0	0	0	0	0	0	0	0	0
AEJEAJNFFER	0	0	0	0	1	0	0	0	0	0	0	0	1	0	0	1
AEJEGDMDDQQVGJHAR	0	0	0	1	0	0	0	0	0	0	0	0	0	0	0	0
AEJEGDMGDSHVGJQAR	0	1	0	0	0	1	0	0	0	1	0	0	0	1	0	1
AEJEGEMGDSHVGJQAR	0	1	0	1	0	1	0	1	0	1	0	1	0	1	0	1
AEJEJTPAYK	1	1	0	1	0	1	0	1	0	1	0	1	1	1	0	1
AEJEKGAAAWDWASTAK	0	0	1	0	0	0	1	0	0	0	1	0	0	0	1	0
AEJEKKPVK	0	1	1	0	0	0	0	0	0	1	1	0	0	0	0	0
AEJEKTNDVAAAAHJGTVJAK	0	0	1	0	0	1	0	0	0	0	1	0	0	0	1	0
AEJEKTNDVAAASYJGK	0	1	1	0	0	1	1	0	0	1	1	0	0	1	1	0
AEJEKTNNVDAAAK	0	1	1	0	0	1	1	0	0	1	1	0	0	1	1	0
AEJENTDDVAAAAHJGTVJGK	1	1	1	1	0	1	1	1	0	1	1	1	1	1	1	1
[truncated: 68,366 more rows]
