# Supplementary material for: Critical Assessment of MetaProteome Investigation (CAMPI): a multi-laboratory comparison of established workflows
Source: Nat Commun. 2021 Dec 15;12:7305. doi: 10.1038/s41467-021-27542-8 (PMC8674281; doi:10.1038/s41467-021-27542-8)
Supplement: Supplementary file 21 — Source Data file [file 41467_2021_27542_MOESM21_ESM.zip]

Archive with 31 entries (31 files):
- Source Data/Figure 3A.csv
- Source Data/Figure 3B.csv
- Source Data/Figure 4A_Supplementary Figure 2A.csv
- Source Data/Figure 4B_Supplementary Figure 3A.csv
- Source Data/Figure 4C_Supplementary Figure 2B.csv
- Source Data/Figure 4D_Supplementary Figure 3B.csv
- Source Data/Figure 4E_Supplementary Figure 2C.csv
- Source Data/Figure 4F_Supplementary Figure 3C.csv
- Source Data/Figure 5A_B_Supplementary Figure 9A_B.tsv
- Source Data/Figure 6A_B_Supplementary Figure 11A_B.tsv
- Source Data/Figure 7A.csv
- Source Data/Figure 7C.csv
- Source Data/Supplementary Figure 10A_B.tsv
- Source Data/Supplementary Figure 12A.csv
- Source Data/Supplementary Figure 12B.csv
- Source Data/Supplementary Figure 13A.csv
- Source Data/Supplementary Figure 13B.csv
- Source Data/Supplementary Figure 14.csv
- Source Data/Supplementary Figure 15.csv
- Source Data/Supplementary Figure 16A.tsv
- Source Data/Supplementary Figure 16B.csv
- Source Data/Supplementary Figure 4A.csv
- Source Data/Supplementary Figure 4B.csv
- Source Data/Supplementary Figure 5A_7A.tsv
- Source Data/Supplementary Figure 5B_7B.tsv
- Source Data/Supplementary Figure 5C_7C.tsv
- Source Data/Supplementary Figure 5D_7D.tsv
- Source Data/Supplementary Figure 6A_8A.tsv
- Source Data/Supplementary Figure 6B_8B.tsv
- Source Data/Supplementary Figure 6C_8C.tsv
- Source Data/Supplementary Figure 6D_8D.tsv
