# Supplementary material for: Critical Assessment of MetaProteome Investigation (CAMPI): a multi-laboratory comparison of established workflows
Source: Nat Commun. 2021 Dec 15;12:7305. doi: 10.1038/s41467-021-27542-8 (PMC8674281; doi:10.1038/s41467-021-27542-8)
Supplement: Supplementary file 21 — Source Data file [file 41467_2021_27542_MOESM21_ESM.zip › Source Data/Figure 3A.csv]

PeptideSeq	PS_S11	MPA_S11	MQ_S11	PD_S11	Length	MC
AAAAAKDVJEJAK	1	1	1	1	13	1
AAAAAPEAPVCJGR	1	1	1	1	14	0
AAAAETJADVKK	1	1	1	1	12	1
AAAAEYJDTYTDGK	1	1	1	1	14	0
AAAAEYJDTYTDGKK	1	1	1	1	15	1
AAAAGENEEYTDMYPSFAK	1	1	1	1	19	0
AAAAMNEQJQSK	1	1	1	1	12	0
AAACGGVTTVFDYPVQHTGETJR	1	1	1	1	23	0
AAADAMQDGDVJJJQNTR	1	1	1	1	18	0
AAAEAPAEEATEAPAEEAAATEAAAE	1	1	1	1	26	0
AAAEAYFGK	1	1	1	1	9	0
AAAEAYFGKAAGTK	1	1	1	1	14	1
AAAESSJQVK	1	1	1	1	10	0
AAAFADFER	1	1	1	1	9	0
AAAFCQCGCHKAEK	1	1	1	1	14	1
AAAFEGEJJPASQJDR	1	1	1	1	16	0
AAAFEGEJJPASQJDRJATJPTYEEAJAR	1	1	1	1	29	1
AAAFJKEDEEA	1	1	1	1	11	0
AAAJAAADAR	1	1	1	1	10	0
AAAJAAADARJPJAK	1	1	1	1	15	1
AAAJNTJAHSTGAAK	1	1	1	1	15	0
AAAJQPGEVJJJENJR	1	1	1	1	16	0
AAAKEHHVEFEER	1	1	1	1	13	1
AAAMANKEJQTJPK	1	1	1	1	14	1
AAAPMJPFMTEDJYQNJVR	1	1	1	1	19	0
AAAQJQQGJADTSDENJKAVJNJR	1	1	1	1	24	1
AAASJJTK	1	1	1	1	8	0
AAASJSJGDFTEK	1	1	1	1	13	0
AAASYJDJPJYR	1	1	1	1	12	0
AAATESFGYTEEEJVSSDJJGJK	1	1	1	1	23	0
AAATQEMTJVDTPNAK	1	1	1	1	16	0
AAAVNJVPNSTGAAK	1	1	1	1	15	0
AAAVSDJHAGASYNVFK	1	1	1	1	17	0
AAAYGAGSYEJAK	1	1	1	1	13	0
AACAANHSATHJJDSAJR	1	1	1	1	18	0
AACAGEVNGEVVDJR	1	1	1	1	15	0
AACQJJEJJMDEE	1	1	1	1	13	0
AACQYAJDHHJPSVTJVHK	1	1	1	1	19	0
AADAAAAJGEGJQAFCJPGSVAEQR	1	1	1	1	25	0
AADAJRJPDWDAK	1	1	1	1	13	1
AADECGJDJVSQPEJDVVQJEK	1	1	1	1	22	0
AADEGDTGKMVVJDR	1	1	1	1	15	1
AADFJDGJK	1	1	1	1	9	0
AADFJDGJKNJGYQMAFK	1	1	1	1	18	1
AADFVKFCDAFEJPVJSJTNVK	1	1	1	1	22	1
AADGEYRDJAHPJNSATR	1	1	1	1	18	1
AADJFSK	1	1	1	1	7	0
AADJJFJK	1	1	1	1	8	0
AADJJREGJFR	1	1	1	1	11	1
AADJKDVSR	1	1	1	1	9	1
AADJKJEDYK	1	1	1	1	10	1
AADJVJQAAJAAGAPK	1	1	1	1	16	0
AADMTGADJEAMTR	1	1	1	1	14	0
AADNKSJGQFNJDGJNPAPR	1	1	1	1	20	1
AADVETJGDJVQFNK	1	1	1	1	15	0
AADVETJGDJVQFNKTDJJK	1	1	1	1	20	1
AADVGADJVGK	1	1	1	1	11	0
AADVKDJSER	1	1	1	1	10	1
AAEAAEKAAAEAPAEEATEAPAEEAAATEAAAE	1	1	1	1	33	0
AAEAAYVGTQEPVKEMQK	1	1	1	1	18	1
AAEASJMSAR	1	1	1	1	10	0
AAEAVYSTEGK	1	1	1	1	11	0
AAEDGFKNTTTMJAVHGR	1	1	1	1	18	1
AAEDJFJGR	1	1	1	1	9	0
AAEDVNKQEJK	1	1	1	1	11	1
AAEEAPAAPPAPPAPTKEEVJJTEJR	1	1	1	1	26	1
AAEEGRJDPVVGR	1	1	1	1	13	1
AAEEJJFHSVTTGASNDJEQATK	1	1	1	1	23	0
AAEENAKWR	1	1	1	1	9	1
AAEEYJDR	1	1	1	1	8	0
AAEJGYVDEVJDPAVTR	1	1	1	1	17	0
AAEJHYPR	1	1	1	1	8	0
AAEJHYTR	1	1	1	1	8	0
AAEJJEGQJK	1	1	1	1	10	0
AAEJJQGGTR	1	1	1	1	10	0
AAEJPJDQJNAQAR	1	1	1	1	14	0
AAEJYAK	1	1	1	1	7	0
AAEJYAKDHDGFNVK	1	1	1	1	15	1
AAEKEGJTNFPJHVK	1	1	1	1	15	1
AAEKFDETR	1	1	1	1	9	1
AAEMSJASCYYNTNSAR	1	1	1	1	17	0
AAENNPEJAAFJDECRNTK	1	1	1	1	19	1
AAEPVJTTQCVR	1	1	1	1	12	0
AAEQJEKEGJNCNJTJJFSFAQAR	1	1	1	1	24	1
AAEQYVJDEYNKJK	1	1	1	1	14	1
AAESNPAJAJQYK	1	1	1	1	13	0
AAESRPAPFJJHQESNVJVR	1	1	1	1	20	1
AAESTDVFAK	1	1	1	1	10	0
AAETJJPAGETJAYDQMSJR	1	1	1	1	20	0
AAETYTTVKEPGFYAJVPDDFPGVTPK	1	1	1	1	27	1
AAFDFAVEHQSVER	1	1	1	1	14	0
AAFJJPK	1	1	1	1	7	0
AAFSNDMVYMEK	1	1	1	1	12	0
AAFVAAPAYDDYVATDAEARR	1	1	1	1	21	1
AAGAAVVGTGR	1	1	1	1	11	0
AAGAEJVGMEDJADQJK	1	1	1	1	17	0
AAGAEVHTSJFDDVHDTTGR	1	1	1	1	20	0
AAGAEVJJTNK	1	1	1	1	11	0
AAGAEYVGAEEJJPK	1	1	1	1	15	0
AAGANKVAVJK	1	1	1	1	11	1
AAGATTANJTQAJEQMR	1	1	1	1	17	0
AAGDANADNYEYJTYEGYGPSGVAVJVETJTDNKNR	1	1	1	1	36	1
AAGDDRAJJYSGVGGGR	1	1	1	1	17	1
AAGEKFJAENK	1	1	1	1	11	1
AAGETPYVJGR	1	1	1	1	11	0
AAGFJTR	1	1	1	1	7	0
AAGGJAJJGTER	1	1	1	1	12	0
AAGGJAJJGTERHESR	1	1	1	1	16	1
AAGHMVDEVRR	1	1	1	1	11	1
AAGJDMEFVQDNQSSSK	1	1	1	1	17	0
AAGJENFJHVR	1	1	1	1	11	0
AAGJGVAMGNASEK	1	1	1	1	14	0
AAGJJPVVK	1	1	1	1	9	0
AAGJNTPHSR	1	1	1	1	10	0
AAGJPSJFMJNK	1	1	1	1	12	0
AAGJPSJFMJNKK	1	1	1	1	13	1
AAGJSVJQPSGTPGGEMSJR	1	1	1	1	20	0
AAGJVNYVJGCTHJTEGAJPFAAK	1	1	1	1	24	0
AAGKTEJSGK	1	1	1	1	10	1
AAGMDJTPEMQK	1	1	1	1	12	0
AAGNVDDQJNR	1	1	1	1	11	0
AAGQHJJJK	1	1	1	1	9	0
AAGSTQJSGENAFK	1	1	1	1	14	0
AAGTKEJGESMGNJYJAQGQYER	1	1	1	1	23	1
AAGVETEVFFEVEADPTJSJVRK	1	1	1	1	23	1
AAGVSKDVTJK	1	1	1	1	11	1
AAGVSVQNVSGTFGTAPK	1	1	1	1	18	0
AAGYDKPFK	1	1	1	1	9	1
AAGYEJGKDJTJAMDCAASEFYK	1	1	1	1	23	1
AAGYEPGKDVMJGMDCASSEFYHDGJYDYTK	1	1	1	1	31	1
AAHEAGERVJJVR	1	1	1	1	13	1
AAHGNGFNEEFVCNDEERQR	1	1	1	1	20	1
AAHJPEQMJQNJAK	1	1	1	1	14	0
AAHNTSPVATAAJGR	1	1	1	1	15	0
AAHSFNJJDAR	1	1	1	1	11	0
AAJAAAQANPNAK	1	1	1	1	13	0
AAJAAQNPPJNN	1	1	1	1	12	0
AAJADNNTHWJCGDJR	1	1	1	1	16	0
AAJADNNTHWJCGDJRK	1	1	1	1	17	1
AAJAEVEK	1	1	1	1	8	0
AAJAVCK	1	1	1	1	7	0
AAJAYJEANGVAPVFEEGDNAJMK	1	1	1	1	24	0
AAJCGDTFSAR	1	1	1	1	11	0
AAJCTDCFCAEATR	1	1	1	1	14	0
AAJCWNAEJAHJAR	1	1	1	1	14	0
AAJDEQQRFEVJAK	1	1	1	1	14	1
AAJDFJNHPFYNNJTK	1	1	1	1	16	0
AAJDJNVPJJTNAR	1	1	1	1	14	0
AAJEAAGGKJEE	1	1	1	1	12	0
AAJEAERYJSAK	1	1	1	1	12	1
AAJEAGFSSJMFDGSHYGJEENJEK	1	1	1	1	25	0
AAJEAVK	1	1	1	1	7	0
AAJEEAEHAAK	1	1	1	1	11	0
AAJEEGJJPGGGVAYJR	1	1	1	1	17	0
AAJEJAEQR	1	1	1	1	9	0
AAJEJMJK	1	1	1	1	8	0
AAJEKJAAGR	1	1	1	1	10	1
AAJENAQJJFDKK	1	1	1	1	13	1
AAJESEAEJR	1	1	1	1	10	0
AAJESGVNQJADTVR	1	1	1	1	15	0
AAJESGVNQJADTVRVTJGPK	1	1	1	1	21	1
AAJESTJAAJTESJKEGDAVQJVGFGTFK	1	1	1	1	29	1
AAJFNGFK	1	1	1	1	8	0
AAJFNGFKVK	1	1	1	1	10	1
AAJFQMK	1	1	1	1	7	0
AAJFSEVGKQTECFVR	1	1	1	1	16	1
AAJGAJER	1	1	1	1	8	0
AAJGJPEEEJR	1	1	1	1	11	0
AAJGJPEEEJRK	1	1	1	1	12	1
AAJJAKK	1	1	1	1	7	1
AAJJDCJAPDR	1	1	1	1	11	0
AAJJDCJAPDRR	1	1	1	1	12	1
AAJJETJFKR	1	1	1	1	10	1
AAJJJPFQEDKR	1	1	1	1	12	1
AAJJTAEECKSPJJJGVSEGAGK	1	1	1	1	23	1
AAJKEAQTEK	1	1	1	1	10	1
AAJKEGJYMK	1	1	1	1	10	1
AAJKEJQGQJEFSK	1	1	1	1	14	1
AAJKGASJNVYJNTK	1	1	1	1	15	1
AAJKQJVR	1	1	1	1	8	1
AAJMSPSSKR	1	1	1	1	10	1
AAJMYAK	1	1	1	1	7	0
AAJPAJFNPEDJNAJEQAJR	1	1	1	1	20	0
AAJPTJKK	1	1	1	1	8	1
AAJPWDTMJGVSRR	1	1	1	1	14	1
AAJQEEJDKR	1	1	1	1	10	1
AAJQQEVDEATAQJATTTDDYTSFJR	1	1	1	1	26	0
AAJQTSSFMSAASFQETTK	1	1	1	1	19	0
AAJRAEGFMTR	1	1	1	1	11	1
AAJSMTJPTGTGJHRR	1	1	1	1	16	1
AAJSNMNQPJGK	1	1	1	1	12	0
AAJTADEJAEEAEFFSFGTNDJTQMTFGFSR	1	1	1	1	31	0
AAJTADEJAK	1	1	1	1	10	0
AAJTADR	1	1	1	1	7	0
AAJTEAESDJNAK	1	1	1	1	13	0
AAJTJPAK	1	1	1	1	8	0
AAJTJPAKK	1	1	1	1	9	1
AAJVGYGNJGHYVJEAJQAAPDFEJAGVVR	1	1	1	1	30	0
AAJVHGJK	1	1	1	1	8	0
AAJYNGJQVK	1	1	1	1	10	0
AAKEJGYPVJVR	1	1	1	1	12	1
AAKGDSFGJYGTAWK	1	1	1	1	15	1
AAKTPNDAJAGJJER	1	1	1	1	15	1
AAMAGFADVPGTR	1	1	1	1	13	0
AAMDKDJGK	1	1	1	1	9	1
AAMESGVAR	1	1	1	1	9	0
AAMKQEJVEVAJDVATK	1	1	1	1	17	1
AAMNJMGMEVGPJR	1	1	1	1	14	0
AAMTCJGSWYTGTJK	1	1	1	1	15	0
AAMTCJGSWYTGTJKQDSEEFYNK	1	1	1	1	24	1
AAMTVSJSDMTVPPQKPEMJQK	1	1	1	1	22	1
AANAEJPJJFJTAK	1	1	1	1	14	0
AANAGGVATSAJEMSQNSER	1	1	1	1	20	0
AANAGGVSVSGJEMTQNSJK	1	1	1	1	20	0
AANANJPAAQYNJSJJYR	1	1	1	1	18	0
AANATSJDQYK	1	1	1	1	11	0
AANDDJJNSFWJJDSEKGEAR	1	1	1	1	21	1
AANEAJRNDGJATK	1	1	1	1	14	1
AANFNAVR	1	1	1	1	8	0
AANGAJJVK	1	1	1	1	9	0
AANGVJJJTTK	1	1	1	1	11	0
AANGVJJJTTKK	1	1	1	1	12	1
AANGVVJJTTK	1	1	1	1	11	0
AANGVVMJTTK	1	1	1	1	11	0
AANJDAJHDTVHEMAR	1	1	1	1	16	0
AANJDAJHDTVHEMARDEAR	1	1	1	1	20	1
AANJJGJQJEFAK	1	1	1	1	13	0
AANJJVKDEK	1	1	1	1	10	1
AANJKJEQSGVK	1	1	1	1	12	1
AANJMMEAGAK	1	1	1	1	11	0
AANJVEDGVEAK	1	1	1	1	12	0
AANKFPAJJYGGK	1	1	1	1	13	1
AANPTPEKPFVJGCPTGSSPJGMYK	1	1	1	1	25	1
AANQJAJGGVJAGVCEAJTYAR	1	1	1	1	22	0
AANQJJTDEVADJJJJGKPAEJNEJAVK	1	1	1	1	28	1
AANTDVTTGTVNHEGYKDVAK	1	1	1	1	21	1
AANWJJR	1	1	1	1	7	0
AANYAVVQEJAAEFK	1	1	1	1	15	0
AAPAAKPAASAAGAVAVTASVPGK	1	1	1	1	24	1
AAPAPAAAAPK	1	1	1	1	11	0
AAPATPAAPAQPGJJSR	1	1	1	1	17	0
AAPJAPVYNK	1	1	1	1	10	0
AAPJAPVYNKEYGJYSVJPEFQK	1	1	1	1	23	1
AAPNAJYJJVSNPVDJMTYVFTK	1	1	1	1	23	0
AAPQNFDJJJK	1	1	1	1	11	0
AAPQNFDJJJKQGK	1	1	1	1	14	1
AAPSYEEJSNSQEJJETGJKVJDJMCPFAK	1	1	1	1	30	1
AAPTPAKPMGPNDYMVJGJAR	1	1	1	1	21	1
AAPVJJEPJMR	1	1	1	1	11	0
AAPVJJEPJMRVEVTTPEDYMGDVJGDJNSR	1	1	1	1	31	1
AAQAAESJDVAJCMMMK	1	1	1	1	17	0
AAQAVATMR	1	1	1	1	9	0
AAQAVJWDPJTK	1	1	1	1	12	0
AAQEDJJKAYEAYDFHEVVQR	1	1	1	1	21	1
AAQEMJEK	1	1	1	1	8	0
AAQGNNFGTVJJPEGJVEFJPAMK	1	1	1	1	24	0
AAQGNNFGTVJJPEGJVEFJPAMKR	1	1	1	1	25	1
AAQJEYAQVJAK	1	1	1	1	12	0
AAQJJNDMHVPFEMNAJSAHR	1	1	1	1	21	0
AAQPNKQHJSJTNYJQAPEYDEJVER	1	1	1	1	26	1
AAQTGEJGDGRJFVJPJEDAJR	1	1	1	1	22	1
AAQVPVJEPSDSQEAKDFVK	1	1	1	1	20	1
AAQVPVVVAVNK	1	1	1	1	12	0
AAQYVASHPGEVCPAK	1	1	1	1	16	0
AAQYVASHPGEVCPAKWK	1	1	1	1	18	1
AASAAGJSJHVPFAPGR	1	1	1	1	17	0
AASEAVKDAAJSCDQFFVNHR	1	1	1	1	21	1
AASESYSPVJEMGEPR	1	1	1	1	16	0
AASGNJJPSSTGAAK	1	1	1	1	15	0
AASJGNAVDJYGQEKNPTTYNJAR	1	1	1	1	24	1
AASJQAVAHGSDSVQYFQJR	1	1	1	1	20	0
AASKJEVPR	1	1	1	1	9	1
AASKTPJTAJR	1	1	1	1	11	1
AASPJEKEJVPGQCATJTTSGDJR	1	1	1	1	24	1
AASPTRTPYGTK	1	1	1	1	12	1
AASSHTGAJASSDSAVEAJFR	1	1	1	1	21	0
AASSHTGAJASSDSAVEAJFRK	1	1	1	1	22	1
AASSNTJSTNAMGSVHYSSPEQVR	1	1	1	1	24	0
AASTENEKDJYQR	1	1	1	1	13	1
AASTJJSAADKADNNSJSPJFJMQAGEJJVK	1	1	1	1	31	1
AASVNAAPEVNMNJGJJSJJK	1	1	1	1	21	0
AASVNAAPEVNMNJGJJSJJKGDK	1	1	1	1	24	1
AASYAGDEKAWK	1	1	1	1	12	1
AASYJPGTHR	1	1	1	1	10	0
AASYNANVSAFFEK	1	1	1	1	14	0
AATAGNGNEAAJEAQAAGVEQR	1	1	1	1	22	0
AATDJEFSK	1	1	1	1	9	0
AATDJEFSKFFTNADFMSJJK	1	1	1	1	21	1
AATEKGJEAEJJAJPJTDAJSK	1	1	1	1	22	1
AATGVDAJTHAJEGYJTR	1	1	1	1	18	0
AATHDVJAGJTAR	1	1	1	1	13	0
AATKEEAJR	1	1	1	1	9	1
AATNDVJK	1	1	1	1	8	0
AATNDVJKAAYK	1	1	1	1	12	1
AATRWEMVEQJR	1	1	1	1	12	1
AATSEPADEHSDEJJJPK	1	1	1	1	18	0
AATSVKDANFVEEVEEE	1	1	1	1	17	0
AATYEQJK	1	1	1	1	8	0
AAVAGJAMGJVK	1	1	1	1	12	0
AAVAVSDSPAGPYR	1	1	1	1	14	0
AAVCHDPFSTER	1	1	1	1	12	0
AAVDAGFAEHDR	1	1	1	1	12	0
AAVDKAJSNNMTR	1	1	1	1	13	1
AAVDNGKDTVAR	1	1	1	1	12	1
AAVDSGVCVVAK	1	1	1	1	12	0
AAVDSGVCVVAKK	1	1	1	1	13	1
AAVEAAYQHEGPVYJR	1	1	1	1	16	0
AAVEEGJJAGGGSAYJHASK	1	1	1	1	20	0
AAVEEGJJAGGGSAYJHASKEVEK	1	1	1	1	24	1
AAVEEGVVAGGGVAJJR	1	1	1	1	17	0
AAVENSYNVJR	1	1	1	1	11	0
AAVETKSPVJJQVSK	1	1	1	1	15	1
AAVGVTPDRPJJJDR	1	1	1	1	15	1
AAVGYKPNDR	1	1	1	1	10	1
AAVJAAGYDJJVEEANKEER	1	1	1	1	20	1
AAVJCFAAESVATDCQR	1	1	1	1	17	0
AAVJJADSFK	1	1	1	1	10	0
AAVJSTDDSR	1	1	1	1	10	0
AAVJTSSDSGYAGEREDMSAPVJCEJJEK	1	1	1	1	29	1
AAVKSPNQVJFJTGVFPSGK	1	1	1	1	20	1
AAVPJGEAJPASPGAATGK	1	1	1	1	19	0
AAVPJGEAJPASPGAATGKVYFTAETAK	1	1	1	1	28	1
AAVTMPSSK	1	1	1	1	9	0
AAVVGVDNTTJYCMAPR	1	1	1	1	17	0
AAYAEESFYVGADQJDAJVAJK	1	1	1	1	22	0
AAYAJGGJGSGFCDNEEQJDVJVEK	1	1	1	1	25	0
AAYAKDMVTGFJR	1	1	1	1	13	1
AAYAVVDDGKR	1	1	1	1	11	1
AAYDFAJANGMKPK	1	1	1	1	14	1
AAYEEAEHAAK	1	1	1	1	11	0
AAYESESKEVVK	1	1	1	1	12	1
AAYGJJNJK	1	1	1	1	9	0
AAYGVJJVK	1	1	1	1	9	0
AAYJAQHKE	1	1	1	1	9	0
AAYJEEKAAJSK	1	1	1	1	12	1
AAYJNTGVWAK	1	1	1	1	11	0
AAYPEJEAJDNDAJR	1	1	1	1	15	0
AAYQPKJPK	1	1	1	1	9	1
AAYYDGJENYSSNHJVMJJNPJSADJNCMR	1	1	1	1	30	0
ACADNSJJQNPEJVSAFSYAKENGK	1	1	1	1	25	1
ACAETGAQVCEYSAAPVFMDEHAK	1	1	1	1	24	0
ACATAWJAAR	1	1	1	1	10	0
ACDJMMK	1	1	1	1	7	0
ACDVKGVEVJDK	1	1	1	1	12	1
ACEAECPKNJSJSNJAR	1	1	1	1	17	1
ACEAPNJWKR	1	1	1	1	10	1
ACEEAAEGQVVSPVNFNSPGQVVJAGHK	1	1	1	1	28	0
ACEFGFNJAK	1	1	1	1	10	0
ACEFHFQPDWYR	1	1	1	1	12	0
ACEGVMTGR	1	1	1	1	9	0
ACEJAEK	1	1	1	1	7	0
ACEJAEKFAK	1	1	1	1	10	1
ACEREGJAYEK	1	1	1	1	11	1
ACESAGHJFVDR	1	1	1	1	12	0
ACEVCGFK	1	1	1	1	8	0
ACGGJCASCQR	1	1	1	1	11	0
ACGJEJGJPEEMVYR	1	1	1	1	15	0
ACGJEJGJPEEMVYRQPFPGPGJGVR	1	1	1	1	26	1
ACGJEJGJPYEMVYR	1	1	1	1	15	0
ACGJEJGJPYEMVYRQPFPGPGJGVR	1	1	1	1	26	1
ACGJSGYJJGVNPFNQPGVEAYKK	1	1	1	1	24	1
ACGSDVPFAENPAAJYAATR	1	1	1	1	20	0
ACHFNVJERK	1	1	1	1	10	1
ACJEAMHK	1	1	1	1	8	0
ACJFDJDGTJADTVESJGVVGNR	1	1	1	1	23	0
ACMEJMPGKPNVAVFDTAFHQTMPEK	1	1	1	1	26	1
ACNGDDJGTTJSGGK	1	1	1	1	15	0
ACNKJQGQYTSGPCSVSQK	1	1	1	1	19	1
ACNVSGAAJHQR	1	1	1	1	12	0
ACQNYGPJYK	1	1	1	1	10	0
ACQNYGPJYKR	1	1	1	1	11	1
ACQQSDASNCVGGK	1	1	1	1	14	0
ACSEJQGJGVJGFAFR	1	1	1	1	16	0
ACTQDJNVMQYJAYAQR	1	1	1	1	17	0
ACTQDJNVMQYJAYAQRGEFEK	1	1	1	1	22	1
ACTTYGPJYK	1	1	1	1	10	0
ACTVSCJGCGK	1	1	1	1	11	0
ACVGCGATYHJK	1	1	1	1	12	0
ACWVESDDPAEJEAFKK	1	1	1	1	17	1
ACYVJDVJR	1	1	1	1	9	0
ADAAJAASJFHFR	1	1	1	1	13	0
ADAKJNQGQNFSR	1	1	1	1	13	1
ADANAEAFYASQSVK	1	1	1	1	15	0
ADAQTATQYKENJSK	1	1	1	1	15	1
ADAYGJAQYFGJETGGETYEPVPEPK	1	1	1	1	26	0
ADCPNANQMR	1	1	1	1	10	0
ADDAJENJJNMFAHTR	1	1	1	1	16	0
ADDAJWJFPTVYK	1	1	1	1	13	0
ADDDMNYYGK	1	1	1	1	10	0
ADDTJSJAAK	1	1	1	1	10	0
ADEAQAAGADYVGAEEJJPK	1	1	1	1	20	0
ADEDNPDTGTDNAK	1	1	1	1	14	0
ADEEPJJR	1	1	1	1	8	0
ADEJMAEVJR	1	1	1	1	10	0
ADEMCKAER	1	1	1	1	9	1
ADESJQQAK	1	1	1	1	9	0
ADFKAMYK	1	1	1	1	8	1
ADFKYDQQSEK	1	1	1	1	11	1
ADFKYMTDJMPAANAEFAEK	1	1	1	1	20	1
ADFSESGPMNEMVVMGVJAJR	1	1	1	1	21	0
ADFSYAJADKDCFMHK	1	1	1	1	16	1
ADFVACHCAPYMTK	1	1	1	1	14	0
ADGJAJGK	1	1	1	1	8	0
ADGSPAPEJTEYFPVKVWK	1	1	1	1	19	1
ADHANTMNQJFAAYAR	1	1	1	1	16	0
ADHDTFWFDTTR	1	1	1	1	12	0
ADHVNAJWNJJDWDVVEK	1	1	1	1	18	0
ADHVNAJWNJJDWDVVEKR	1	1	1	1	19	1
ADJAEJJKNEGFJK	1	1	1	1	14	1
ADJAEQSAVR	1	1	1	1	10	0
ADJDQVJGKQ	1	1	1	1	10	0
ADJDSJQEK	1	1	1	1	9	0
ADJDYATAEADTTYGK	1	1	1	1	16	0
ADJDYCHAEAJTK	1	1	1	1	13	0
ADJDYGFAEADTTYGK	1	1	1	1	16	0
ADJDYGFAEADTTYGKVGVK	1	1	1	1	20	1
ADJDYNTSEAHTTYGVJGVK	1	1	1	1	20	0
ADJEJVJK	1	1	1	1	8	0
ADJEJVJQK	1	1	1	1	9	0
ADJEKEVAJR	1	1	1	1	10	1
ADJEMQJESJTEEJAYJKK	1	1	1	1	19	1
ADJGTDAPTTGNJTR	1	1	1	1	15	0
ADJGVJJDWVPAHFPR	1	1	1	1	16	0
ADJJKEJNTFR	1	1	1	1	11	1
ADJJSFJQK	1	1	1	1	9	0
ADJKDHAPR	1	1	1	1	9	1
ADJNAEDYMR	1	1	1	1	10	0
ADJNNENJEAJEK	1	1	1	1	13	0
ADJNNENJEAJEKGJPNJJK	1	1	1	1	20	1
ADJNVPVKDGK	1	1	1	1	11	1
ADJPENJKEHJJVEJYSK	1	1	1	1	18	1
ADJQQJAETK	1	1	1	1	10	0
ADJSCJJK	1	1	1	1	8	0
ADJSGGNFDEJJDHJCSR	1	1	1	1	18	0
ADJSVJVYDEJRR	1	1	1	1	13	1
ADJTYVEAATR	1	1	1	1	11	0
ADJVNEJTK	1	1	1	1	9	0
ADJVNEJTKK	1	1	1	1	10	1
ADKAANWJJR	1	1	1	1	10	1
ADKJJQFK	1	1	1	1	8	1
ADKJVSGSK	1	1	1	1	9	1
ADKPJVGTGMER	1	1	1	1	12	1
ADKTTWVAEK	1	1	1	1	10	1
ADMGHPAPFNJK	1	1	1	1	12	0
ADMJYAEJDRNK	1	1	1	1	12	1
ADMMDAAR	1	1	1	1	8	0
ADMTQAVJEGVAFAJR	1	1	1	1	16	0
ADMTQAVJEGVAFAJRDSFEVAK	1	1	1	1	23	1
ADNAAYVSAJK	1	1	1	1	11	0
ADNDJAGMMER	1	1	1	1	11	0
ADNNSJSPJFJMQAGEJJVK	1	1	1	1	20	0
ADNQMFFVTPWTNVWK	1	1	1	1	16	0
ADNQVATTPASANAEJSGMK	1	1	1	1	20	0
ADNVHNJVNHSEAK	1	1	1	1	14	0
ADNVHVNJNPETCDFGVYAEK	1	1	1	1	21	0
ADPNHKEQFJQDYJJASEYADAAJAAETNEAK	1	1	1	1	32	1
ADPYAFYSEJRPGTASR	1	1	1	1	17	1
ADPYFVNDETHVK	1	1	1	1	13	0
ADPYGNQAEJRPK	1	1	1	1	13	1
ADQVJQDKJR	1	1	1	1	10	1
ADRJPNTJNWDJFTGPAK	1	1	1	1	18	1
ADSAQQCJK	1	1	1	1	9	0
ADSAVQCJQFJKADEEPJJR	1	1	1	1	20	1
ADSKQYJSPDJYSAR	1	1	1	1	15	1
ADSVJJGTPPMEPK	1	1	1	1	14	0
ADTCKNHSATHJJQK	1	1	1	1	15	1
ADTTJNNGJKDVPSR	1	1	1	1	15	1
ADTVSAMYGNGGTVK	1	1	1	1	15	0
ADVAAJEEK	1	1	1	1	9	0
ADVAFEFFHK	1	1	1	1	10	0
ADVFNGVJDAEGR	1	1	1	1	13	0
ADVFYPDGYSJNDVVK	1	1	1	1	16	0
ADVJHYSVDGJNNFGFR	1	1	1	1	17	0
ADVNFEJVNJJVR	1	1	1	1	13	0
ADVQGEFEEHAEEER	1	1	1	1	15	0
ADVQGEFEEHAEEERR	1	1	1	1	16	1
ADVQGSVEAVKQSJVK	1	1	1	1	16	1
ADVQGTAEAVK	1	1	1	1	11	0
ADVSSJDEVCEVCK	1	1	1	1	14	0
ADVVQJJGR	1	1	1	1	9	0
ADVYDJRPJJR	1	1	1	1	11	1
ADYADSJTENGTHGSDSVESAAR	1	1	1	1	23	0
ADYMAFDRYSAPDYSQSSYVQGVER	1	1	1	1	25	1
ADYMJAJGGGSSMDTAK	1	1	1	1	17	0
ADYNGKYVPFVPK	1	1	1	1	13	1
ADYQEKVDK	1	1	1	1	9	1
AEAAJFJNJKK	1	1	1	1	11	1
AEADVENJKER	1	1	1	1	11	1
AEAEAJEASGHPJKER	1	1	1	1	16	1
AEAEEJKTK	1	1	1	1	9	1
AEAEQTJAAJTEK	1	1	1	1	13	0
AEAESJYQSK	1	1	1	1	10	0
AEAESJYQSKYEEJQJTAGR	1	1	1	1	20	1
AEAGDVANAJJDGTDAVMJSGESAK	1	1	1	1	25	0
AEAJCAJNR	1	1	1	1	9	0
AEAJEJVNQVR	1	1	1	1	11	0
AEAJFRQGGDATGDJNEJR	1	1	1	1	19	1
AEAMEGADFVCJR	1	1	1	1	13	0
AEAPAAAPAAK	1	1	1	1	11	0
AEAQGJKVYTAAEAAK	1	1	1	1	16	1
AEAQVJJEQANK	1	1	1	1	12	0
AEAQVJJEQANKR	1	1	1	1	13	1
AEATPNTEMJJVSDVDJDJJNAJHTYGSVR	1	1	1	1	30	0
AEAVCSQDAMDDJJJASDVVMVAR	1	1	1	1	24	0
AEAVRDJMVNEFGVPASQJK	1	1	1	1	20	1
AEAYAMK	1	1	1	1	7	0
AEDJSMJEJEKTGEDGAFVK	1	1	1	1	20	1
AEDJVNTPVANPMEJJQGR	1	1	1	1	19	0
AEDKJGTQMK	1	1	1	1	10	1
AEDVEKWSGGR	1	1	1	1	11	1
AEEEKQJFDFVVSR	1	1	1	1	14	1
AEEFANGTGSCQK	1	1	1	1	13	0
AEEGKDSJGHQJYK	1	1	1	1	14	1
AEEJACGKDSFDNTR	1	1	1	1	15	1
AEEJJEAR	1	1	1	1	8	0
AEEJPWGEJGVDVVJECTGFYTSK	1	1	1	1	24	0
AEEQVQDMAAYQQAVQAJKNK	1	1	1	1	21	1
AEETKNGEAFSK	1	1	1	1	12	1
AEEYHJSPSR	1	1	1	1	10	0
AEFDNFJATVJAR	1	1	1	1	13	0
AEFGEVDJJVNNAGJTR	1	1	1	1	17	0
AEFPJNJENEK	1	1	1	1	11	0
AEFWKDENAQEJJK	1	1	1	1	14	1
AEFYQPDNNEVJR	1	1	1	1	13	0
AEFYSEVJTJVVDGK	1	1	1	1	15	0
AEFYSEVJTJVVDGKEJK	1	1	1	1	18	1
AEGEAFGKK	1	1	1	1	9	1
AEGFMTR	1	1	1	1	7	0
AEGJCHPJJJGNDEAJGK	1	1	1	1	18	0
AEGSYJJPDNVPSNEFJNJEGDKJSTSR	1	1	1	1	28	1
AEGVSSVTFMNGK	1	1	1	1	13	0
AEGYSEGNVPJHTJR	1	1	1	1	15	0
AEHPJSDGJR	1	1	1	1	10	0
AEHPJSDGJRK	1	1	1	1	11	1
AEJCGDRK	1	1	1	1	8	1
AEJECETEJTPDEAAGHCK	1	1	1	1	19	0
AEJEGDMGDNKVGJQAR	1	1	1	1	17	1
AEJEGEJGDSHMGJAAR	1	1	1	1	17	0
AEJEKTNNVDAAAYJGTVJGK	1	1	1	1	21	1
AEJENEJNGPASAAPYJK	1	1	1	1	18	0
AEJETGQTHDK	1	1	1	1	11	0
AEJEYJEQDQNEAGAGPK	1	1	1	1	18	0
AEJGHVSAER	1	1	1	1	10	0
AEJGVFEJK	1	1	1	1	9	0
AEJJAYEDJGAEAJRK	1	1	1	1	16	1
AEJKNGTEJGK	1	1	1	1	11	1
AEKDFPGMJR	1	1	1	1	10	1
AEKJNAJETVTJASK	1	1	1	1	15	1
AEKPSYGGNR	1	1	1	1	10	1
AEMGJHDEDJSKEEJJK	1	1	1	1	17	1
AEMNFNNPENGWFMDASVJFNNR	1	1	1	1	23	0
AEMQKEJFER	1	1	1	1	10	1
AEMSKENPJPAGMTK	1	1	1	1	15	1
AENGMJYDPVTJK	1	1	1	1	13	0
AENGMJYDPVTJKR	1	1	1	1	14	1
AENJEDAMR	1	1	1	1	9	0
AENJPYEQR	1	1	1	1	9	0
AENMJWHKJPK	1	1	1	1	11	1
AENNDPAFJNEVVRPJNAQDGDJJPVSAFK	1	1	1	1	30	1
AENPFFR	1	1	1	1	7	0
AEPDMNSPHGJR	1	1	1	1	12	0
AEQAFRDYJR	1	1	1	1	10	1
AEQAJJEACEEK	1	1	1	1	12	0
AEQDJFJEK	1	1	1	1	9	0
AEQDJFJEKJSYJK	1	1	1	1	14	1
AEQEYKTQMK	1	1	1	1	10	1
AEQQJDKDSAJVPVYYYVNAR	1	1	1	1	21	1
AEQWATGJK	1	1	1	1	9	0
AEQWATGJKYDANNJYJAANYGETR	1	1	1	1	25	1
AESGEJFVTQJFVDGGATJKR	1	1	1	1	21	1
AESGHPKPFNJK	1	1	1	1	12	1
AETAQAAPEQAPQPQQQQHSQPQQR	1	1	1	1	25	0
AETDKJJJGGMGMTNDDYJYFK	1	1	1	1	22	1
AETECQNTEYQQJJDJK	1	1	1	1	17	0
AETEGJRQPJJDVQR	1	1	1	1	15	1
AETEMDKAJQYVVYR	1	1	1	1	15	1
AETHNFPTTVEPFNGASTGTGGEJR	1	1	1	1	25	0
AETHNFPTTVEPFNGASTGTGGEJRDR	1	1	1	1	27	1
AEVAKPYYYK	1	1	1	1	10	1
AEVDAYJDR	1	1	1	1	9	0
AEVDAYJDRTK	1	1	1	1	11	1
AEVGJNVGAGVK	1	1	1	1	12	0
AEVGRPJGSFYGYR	1	1	1	1	14	1
AEVJEFNPGFTPDNKYVEJMEVVK	1	1	1	1	24	1
AEVPQFNVGDTVR	1	1	1	1	13	0
AEVPQFNVGDTVRVHGK	1	1	1	1	17	1
AEVQFNQQQMAEAJASYK	1	1	1	1	18	0
AEVSGJYJTGVR	1	1	1	1	12	0
AEVTAEQJJAQEJHK	1	1	1	1	15	0
AEVVAHGRGEK	1	1	1	1	11	1
AEVVDDDJYNAMDJVVDKJEGQJR	1	1	1	1	24	1
AEWMVVJSEVTGKR	1	1	1	1	14	1
AEWTTFEJPFNNJDGK	1	1	1	1	16	0
AEYAJSHQSAJYR	1	1	1	1	13	0
AEYFSJVGNSTK	1	1	1	1	12	0
AEYGJTGNSR	1	1	1	1	10	0
AEYJESPTJDEREQEVJVR	1	1	1	1	19	1
AEYPNSVAR	1	1	1	1	9	0
AEYTPHVDTGDYJJVJNADK	1	1	1	1	20	0
AEYTPHVDTGDYJJVJNADKVAVTGNK	1	1	1	1	27	1
AEYVJEEJQR	1	1	1	1	10	0
AEYYJNHTCK	1	1	1	1	10	0
AFAAJPVR	1	1	1	1	8	0
AFAEQJVNJTVK	1	1	1	1	12	0
AFAETQDJANHJKQK	1	1	1	1	15	1
AFAGADTJATSYAJATAJR	1	1	1	1	19	0
AFAGJJK	1	1	1	1	7	0
AFAGJJKR	1	1	1	1	8	1
AFAHFRF	1	1	1	1	7	0
AFAHYR	1	1	1	1	6	0
AFATNFNPEJNJR	1	1	1	1	13	0
AFCDFDAER	1	1	1	1	9	0
AFDGJJNVR	1	1	1	1	9	0
AFDGMTFR	1	1	1	1	8	0
AFDHQHVPEJK	1	1	1	1	11	0
AFDJAMKR	1	1	1	1	8	1
AFDJDNEVYYADJNWKEJMK	1	1	1	1	20	1
AFDJQYTDKDNTJK	1	1	1	1	14	1
AFDQJDNAPEEK	1	1	1	1	12	0
AFDQJDNAPEEKAR	1	1	1	1	14	1
AFEEAGAEVJTK	1	1	1	1	12	0
AFEFJR	1	1	1	1	6	0
AFEFTNRGDFAQEVFAEJVK	1	1	1	1	20	1
AFEGJJK	1	1	1	1	7	0
AFEGJJKR	1	1	1	1	8	1
AFEHGJTPJMCCGETJEQR	1	1	1	1	19	0
AFEHGJTPJMCCGETJEQREQGVTMDFJR	1	1	1	1	29	1
AFEHGJTPJVCCGETJAQR	1	1	1	1	19	0
AFENSMNGK	1	1	1	1	9	0
AFETJJK	1	1	1	1	7	0
AFETJJKEGK	1	1	1	1	10	1
AFEYGEGFK	1	1	1	1	9	0
AFEYGEGFKGJK	1	1	1	1	12	1
AFEYJVK	1	1	1	1	7	0
AFFANPVJTGAVDKAK	1	1	1	1	16	1
AFFGJAPQGVR	1	1	1	1	11	0
AFFVTDKDJJK	1	1	1	1	11	1
AFGAKHNJETNVDEAGNVJJK	1	1	1	1	21	1
AFGEGEADFFTSPGR	1	1	1	1	15	0
AFGGAJGGFTTGR	1	1	1	1	13	0
AFGGAJGGFTTGRK	1	1	1	1	14	1
AFGJQQJJK	1	1	1	1	9	0
AFGSCFESEDQRAGMEAFJNK	1	1	1	1	21	1
AFHESFPQYSK	1	1	1	1	11	0
AFHTETVJNNTR	1	1	1	1	12	0
AFHVAGR	1	1	1	1	7	0
AFJAEDR	1	1	1	1	7	0
AFJATJDQMVEDAFNDQCTGANPR	1	1	1	1	24	0
AFJAVJKJD	1	1	1	1	9	0
AFJDTNGAHQENDVYVEVPHR	1	1	1	1	21	0
AFJDVVTAEMK	1	1	1	1	11	0
AFJDVVTAEMKK	1	1	1	1	12	1
AFJEENFPACPNVSJDFGJMEK	1	1	1	1	22	0
AFJJDEEEMANJPENJGDDVJVPMGK	1	1	1	1	26	0
AFJPGSJVDVRPVR	1	1	1	1	14	1
AFJPVSK	1	1	1	1	7	0
AFJRPQJVEMJF	1	1	1	1	12	0
AFJSJAASVVR	1	1	1	1	11	0
AFJTAGKGDMJVWASR	1	1	1	1	16	1
AFJTGYEJK	1	1	1	1	9	0
AFJVSCGGSNTPSGTFYTPAK	1	1	1	1	21	0
AFKEAEAYNGPSJJJAYSPCMEHGJK	1	1	1	1	26	1
AFKEJNYSQYJJK	1	1	1	1	13	1
AFKFPEJGK	1	1	1	1	9	1
AFMDGKEEJESJQER	1	1	1	1	15	1
AFMJTJGNJAMR	1	1	1	1	12	0
AFMPYGGJK	1	1	1	1	9	0
AFNEMQPJVDR	1	1	1	1	11	0
AFNEMQPJVDRQAAK	1	1	1	1	15	1
AFNENJKWEK	1	1	1	1	10	1
AFNETGSWJPDETMK	1	1	1	1	15	0
AFNFANQAHK	1	1	1	1	10	0
AFNJEQATFNDYMAK	1	1	1	1	15	0
AFPTAEGFGK	1	1	1	1	10	0
AFPVJNMHCAGCANNVEK	1	1	1	1	18	0
AFQEYJJGJK	1	1	1	1	10	0
AFQFER	1	1	1	1	6	0
AFQJFEK	1	1	1	1	7	0
AFRDDHDTPJK	1	1	1	1	11	1
AFRDJEJEK	1	1	1	1	9	1
AFRNEJVAR	1	1	1	1	9	1
AFSEEMNASGESYAJPVR	1	1	1	1	18	0
AFSFSPQVJVEK	1	1	1	1	12	0
AFSJJJKEEVK	1	1	1	1	11	1
AFSKDFMJR	1	1	1	1	9	1
AFSKFEQENER	1	1	1	1	11	1
AFSTTGAYDAMJSR	1	1	1	1	14	0
AFTDVJAEEJKK	1	1	1	1	12	1
AFTQSHNJTJJGQGNAJJEGNEJR	1	1	1	1	24	0
AFTSEEFTHFJEEJTK	1	1	1	1	16	0
AFTSQNDAEJKTCJK	1	1	1	1	15	1
AFVDWJJYNMNQK	1	1	1	1	13	0
AFVEAVDAK	1	1	1	1	9	0
AFVESJATPR	1	1	1	1	10	0
AFVFPGQGAQFVGMGKDJYENSAJAK	1	1	1	1	26	1
AFVJSDJFR	1	1	1	1	9	0
AFVPJAEMFGYSTDJR	1	1	1	1	16	0
AFVWNJER	1	1	1	1	8	0
AFVYPEKJJEK	1	1	1	1	11	1
AFYMKQNEDGK	1	1	1	1	11	1
AFYPGKVPFPJMHJDSK	1	1	1	1	17	1
AFYTPJJR	1	1	1	1	8	0
AGADMJTVHAEACPHJDR	1	1	1	1	18	0
AGADPEJR	1	1	1	1	8	0
AGADRVEJYTEPYATAYPK	1	1	1	1	19	1
AGAENKPEEJANYAVVK	1	1	1	1	17	1
AGAGVNNJPJDDCSEK	1	1	1	1	16	0
AGAGVNNJPJDDCSEKGJVVFNTPGANANAVK	1	1	1	1	32	1
AGAGVSGSDNFVVENAGWYJFYVK	1	1	1	1	24	0
AGAJJJEPJMR	1	1	1	1	11	0
AGAJJJEPJMRVEVTTPEDYMGDVJGDJNSR	1	1	1	1	31	1
AGAJPVDVJDMR	1	1	1	1	12	0
AGAJPVDVJDMRDYGTMNGK	1	1	1	1	20	1
AGAJTFSSSJNYAYQK	1	1	1	1	16	0
AGANENNJTJTR	1	1	1	1	12	0
AGANGDPTSJDJFHJPK	1	1	1	1	17	0
AGANMEEJKK	1	1	1	1	10	1
AGANVDJSFGSGK	1	1	1	1	13	0
AGANVVFVDENJFPQTJAVMTTR	1	1	1	1	23	0
AGAPEGJJGWVEEPTJEJSNEJMK	1	1	1	1	24	0
AGAPFGPGANPMHGR	1	1	1	1	15	0
AGAPFGPGANPMHGRDQK	1	1	1	1	18	1
AGAPSVAAYJK	1	1	1	1	11	0
AGASNPVFJJDEJDKVSADR	1	1	1	1	20	1
AGATYVSPFJGR	1	1	1	1	12	0
AGATYVSPFVGR	1	1	1	1	12	0
AGATYVSPFVGRJDDJCEDGVGJVGDJVR	1	1	1	1	29	1
AGAYHCTTJVDCNTR	1	1	1	1	15	0
AGAYHCTTJVDCNTRK	1	1	1	1	16	1
AGAYNADPJSJHJK	1	1	1	1	14	0
AGCGFEJTGHVEK	1	1	1	1	13	0
AGCJJEK	1	1	1	1	7	0
AGCVNJDNTSHFR	1	1	1	1	13	0
AGDADGMVAGAVNSSANVJR	1	1	1	1	20	0
AGDAVTEVCVKPTVVEVK	1	1	1	1	18	1
AGDCAJJFMDAK	1	1	1	1	12	0
AGDDANTAFEK	1	1	1	1	11	0
AGDDANTAFEKAQGQYGR	1	1	1	1	18	1
AGDDAQTAJDK	1	1	1	1	11	0
AGDDAQTAJDKAK	1	1	1	1	13	1
AGDEGKJFGSJGTR	1	1	1	1	14	1
AGDEJVSEGAGJVR	1	1	1	1	14	0
AGDJAAAJGJK	1	1	1	1	11	0
AGDJAAAJGJKDVTTGDTJCDPDAPJJJER	1	1	1	1	30	1
AGDJAKADESJQQAK	1	1	1	1	15	1
AGDJEKVWANPDYANQEJGWK	1	1	1	1	21	1
AGDJESGKEYTJTYVJDEK	1	1	1	1	19	1
AGDJJEJQFGSK	1	1	1	1	12	0
AGDJJVGK	1	1	1	1	8	0
AGDJNSDDJESJNVJK	1	1	1	1	16	0
AGDJTGGJPR	1	1	1	1	10	0
AGDJYGTTK	1	1	1	1	9	0
AGDKJVPFK	1	1	1	1	9	1
AGDKTVJFETAK	1	1	1	1	12	1
AGDKVAJVGFGTFSVSER	1	1	1	1	18	1
AGDKVYADNMGK	1	1	1	1	12	1
AGDMVJDGSVR	1	1	1	1	11	0
AGDPAKJVANNTK	1	1	1	1	13	1
AGDPJVVGTSFGR	1	1	1	1	13	0
AGDPJWVDVNGDYJJDEK	1	1	1	1	18	0
AGDPJWVDVNGDYJJDEKDK	1	1	1	1	20	1
AGDPVWTDVDGNNQJNDNDR	1	1	1	1	20	0
AGDQJQSGVDAAJKPGNTJPMR	1	1	1	1	22	1
AGDRVVJSGJQK	1	1	1	1	12	1
AGDTGJFFVDSQJGQR	1	1	1	1	16	0
AGDTJEJKEK	1	1	1	1	10	1
AGDTVTVAYR	1	1	1	1	10	0
AGDVJAEQYNVPCJYK	1	1	1	1	16	0
AGDVKDASJK	1	1	1	1	10	1
AGDVYSVEGKPQEGVR	1	1	1	1	16	1
AGEAJCQK	1	1	1	1	8	0
AGEDAJVJJGPEGDFSEEEVKK	1	1	1	1	22	1
AGEDWSHJFR	1	1	1	1	10	0
AGEEFTJDVTFPEEYHAENJKGK	1	1	1	1	23	1
AGEEJJKEJQNHVK	1	1	1	1	14	1
AGEEJJPVQK	1	1	1	1	10	0
AGEEJJPVQKK	1	1	1	1	11	1
AGEFYTPQEVSR	1	1	1	1	12	0
AGEGSJDJJETDDAYJVK	1	1	1	1	18	0
AGEJEKJQTSSVSR	1	1	1	1	14	1
AGEJGVVSAYNVJKR	1	1	1	1	15	1
AGEJJTEER	1	1	1	1	9	0
AGEJSVWAPGYFSVK	1	1	1	1	15	0
AGEKJQEWVNAGYFPEGVNSJSEDDGQAK	1	1	1	1	29	1
AGEKQPJEAK	1	1	1	1	10	1
AGEKYDFSJFAR	1	1	1	1	12	1
AGENVGVJJR	1	1	1	1	10	0
AGEPJSPGANPSYGAEQSGJJASJNSVAK	1	1	1	1	29	0
AGETATVVAJJK	1	1	1	1	12	0
AGETYNJGGHNEKK	1	1	1	1	14	1
AGEVGSSAMPHK	1	1	1	1	12	0
AGEVJGSAJPASPGAAAGK	1	1	1	1	19	0
AGEVJGSAJPASPGAAAGKVYFTADEAK	1	1	1	1	28	1
AGEVJVKJPR	1	1	1	1	10	1
AGEVTAAJAK	1	1	1	1	10	0
AGEVYNPJMSPSK	1	1	1	1	13	0
AGEVYPGYPK	1	1	1	1	10	0
AGFEDPGTQK	1	1	1	1	10	0
AGFEEPMJQNFGSSHDJMVR	1	1	1	1	20	0
AGFETJVEAGYAPENAYFECJHEMK	1	1	1	1	25	0
AGFEVRDVHYTHYGR	1	1	1	1	15	1
AGFGDEJTSGCVNTSGJJK	1	1	1	1	19	0
AGFSCAVTJATNMAGR	1	1	1	1	16	0
AGFSJGGTSPJPJPEEJR	1	1	1	1	18	0
AGFSJGGTSPJPJPEEJRK	1	1	1	1	19	1
AGFSSJMFDGSHYPJEENVEK	1	1	1	1	21	0
AGFSSJMFDGSHYPJEENVEKTK	1	1	1	1	23	1
AGFVNJVGNPNVGK	1	1	1	1	14	0
AGFVPSDSNJSJSDTJADVJAJKEK	1	1	1	1	25	1
AGFVVSDSNVSPEMTJQDVJR	1	1	1	1	21	0
AGGAAAATMAENKJNEQJSK	1	1	1	1	20	1
AGGADPASYJNDJR	1	1	1	1	14	0
AGGADPASYJNDJRK	1	1	1	1	15	1
AGGDRQEJHER	1	1	1	1	11	1
AGGFEEGKACJR	1	1	1	1	12	1
AGGGSATJSMGQAAAR	1	1	1	1	16	0
AGGJAAFJDAEHAFDR	1	1	1	1	16	0
AGGJJAJJAEJAK	1	1	1	1	13	0
AGGJSTJEEK	1	1	1	1	10	0
AGGKHNDJENVGYTAR	1	1	1	1	16	1
AGGKJAJQMR	1	1	1	1	10	1
AGGKTQTAPVATPQEJADYDAJJFGTPTR	1	1	1	1	29	1
AGGMGJJSGR	1	1	1	1	10	0
AGGMGJJSGRK	1	1	1	1	11	1
AGGPEPDGNJAJR	1	1	1	1	13	0
AGGPEPDGNJAJRR	1	1	1	1	14	1
AGGPEPENNPTJR	1	1	1	1	13	0
AGGPTSJAYJR	1	1	1	1	11	0
AGGRJPJJJGR	1	1	1	1	11	1
AGGSVCPPSYFTVDNK	1	1	1	1	16	0
AGGVSJJYNEK	1	1	1	1	11	0
AGGYSSJTDJDPJJTK	1	1	1	1	16	0
AGHAARDEGDNAJYK	1	1	1	1	15	1
AGHAVEJAAK	1	1	1	1	10	0
AGHPVTJFER	1	1	1	1	10	0
AGHTEATJDMAR	1	1	1	1	12	0
AGHYAVGQFNJNNJEWTK	1	1	1	1	18	0
AGJAJNDNFVK	1	1	1	1	11	0
AGJAJTDTFVK	1	1	1	1	11	0
AGJAJTDTFVKVVSWYDNEJGYSNK	1	1	1	1	25	1
AGJAVGADGJFJETHENPAVAK	1	1	1	1	22	0
AGJAYNPFR	1	1	1	1	9	0
AGJDDKYJEQYGK	1	1	1	1	13	1
AGJDJJWVGAR	1	1	1	1	11	0
AGJEJNR	1	1	1	1	7	0
AGJEJNRK	1	1	1	1	8	1
AGJEJTJFHGR	1	1	1	1	11	0
AGJEJYJGSYPJTPATDJJHEJAK	1	1	1	1	24	0
AGJEVJYTEMNEDSSPNK	1	1	1	1	18	0
AGJGAJVQPGGSVR	1	1	1	1	14	0
AGJGAJVQPGGSVRDQDSJDFCNEK	1	1	1	1	25	1
AGJGGMTJDJQK	1	1	1	1	12	0
AGJGJVDGFRR	1	1	1	1	11	1
AGJGVJMDFVPAHYVK	1	1	1	1	16	0
AGJHSGDSJSVYPAR	1	1	1	1	15	0
AGJJAQVPAGR	1	1	1	1	11	0
AGJJDJDJNQQQK	1	1	1	1	13	0
AGJJFYPGASYAGK	1	1	1	1	14	0
AGJJGFSK	1	1	1	1	8	0
AGJJGGAGYTAGEJJR	1	1	1	1	16	0
AGJJNGR	1	1	1	1	7	0
AGJKDSTGQK	1	1	1	1	10	1
AGJKHNVJNAK	1	1	1	1	11	1
AGJMDKR	1	1	1	1	7	1
AGJNEJNJPEJQAGSSJMPAK	1	1	1	1	21	0
AGJNGMTMPR	1	1	1	1	10	0
AGJNPYMVEVANJR	1	1	1	1	14	0
AGJNTVEEJCNR	1	1	1	1	12	0
AGJNTVEEJCNRTSEDMMK	1	1	1	1	19	1
AGJNTVEEJTNKTSEDMMK	1	1	1	1	19	1
AGJNVJFVPSEAPYHER	1	1	1	1	17	0
AGJNYQJADYSFJR	1	1	1	1	14	0
AGJPAVEVVFTJJHAGGK	1	1	1	1	18	0
AGJPGJTADDAR	1	1	1	1	12	0
AGJPGJTADDARDVTTMR	1	1	1	1	18	1
AGJPGJTNEEJEDPVKVQEQJJDER	1	1	1	1	25	1
AGJPJEEAAVK	1	1	1	1	11	0
AGJPJEVPATTJNVVCGSGJK	1	1	1	1	21	0
AGJPJJEJVTKPTJR	1	1	1	1	15	1
AGJPVCPPEGDAGTGMVATNAVK	1	1	1	1	23	0
AGJQDPK	1	1	1	1	7	0
AGJQESJNNJCK	1	1	1	1	12	0
AGJQQEJR	1	1	1	1	8	0
AGJQTVQDJAAK	1	1	1	1	12	0
AGJSPSDJJSTMQGYYGGJYASNFNR	1	1	1	1	26	0
AGJTFJVDJJK	1	1	1	1	11	0
AGJTSSJJJMDPEJTSFK	1	1	1	1	18	0
AGJVGFSVSNJR	1	1	1	1	12	0
AGJYJFGQNR	1	1	1	1	10	0
AGJYTDCGTK	1	1	1	1	10	0
AGJYTDCGTKTCEK	1	1	1	1	14	1
AGKEDPMFMER	1	1	1	1	11	1
AGKEJNSJPPK	1	1	1	1	11	1
AGKGAEAMQAAGJK	1	1	1	1	14	1
AGKGVSJER	1	1	1	1	9	1
AGKJEYR	1	1	1	1	7	1
AGKJTEQEAQEMVDHJVMK	1	1	1	1	19	1
AGKJTVNFK	1	1	1	1	9	1
AGKPAJEVFEEAMNNJMPVJEVK	1	1	1	1	23	1
AGKPJJJJAEDVEGEAJATJVVNTMR	1	1	1	1	26	1
AGKVEEAEECFK	1	1	1	1	12	1
AGMCGJQTWJSFFCK	1	1	1	1	15	0
AGMEAFJNK	1	1	1	1	9	0
AGMGKSQEEEEK	1	1	1	1	12	1
AGMGYCGAANJEK	1	1	1	1	13	0
AGMGYCGAANJEKJHDAK	1	1	1	1	18	1
AGMSDQWJMK	1	1	1	1	10	0
AGMSEQTJNTAJMAPK	1	1	1	1	16	0
AGMSESEWR	1	1	1	1	9	0
AGNDANVAAJGEMWK	1	1	1	1	15	0
AGNFKDAYTPWK	1	1	1	1	12	1
AGNJJJR	1	1	1	1	7	0
AGNJJYR	1	1	1	1	7	0
AGNKNJJJDVGTK	1	1	1	1	13	1
AGNQAJFDAVETFR	1	1	1	1	14	0
AGNTAJEEJAMJJK	1	1	1	1	14	0
AGNTEMJESEYKYDPR	1	1	1	1	16	1
AGNVAADGVJK	1	1	1	1	11	0
AGNVJGGGDWAKDR	1	1	1	1	14	1
AGPAEGGEDPDPSGETVVVTK	1	1	1	1	21	0
AGPAEGGEDPDPSGETVVVTKDQSYEETFASAFGK	1	1	1	1	35	1
AGPVJMEPJMK	1	1	1	1	11	0
AGPVJMEPJMKJEVVTPEENMGDVJGDJNK	1	1	1	1	30	1
AGPYJACGJAGK	1	1	1	1	12	0
AGPYJACGJAGKYK	1	1	1	1	14	1
AGQAVTGVSR	1	1	1	1	10	0
AGQEVDJDVEQAK	1	1	1	1	13	0
AGQJGJRPGJAVK	1	1	1	1	13	1
AGQJNQYNETRK	1	1	1	1	12	1
AGQSVQFDVHQGPK	1	1	1	1	14	0
AGQVJJDCVEK	1	1	1	1	11	0
AGREAVSQTAGDMAAR	1	1	1	1	16	1
AGRJPGTJAPEJJEK	1	1	1	1	15	1
AGSAJNAR	1	1	1	1	8	0
AGSAQEEQSANEVAVSYSK	1	1	1	1	19	0
AGSEVJVGJGGGK	1	1	1	1	13	0
AGSGJHVHMR	1	1	1	1	10	0
AGSJJNMASVVGVHGNAGQANYAASK	1	1	1	1	26	0
AGSKEDSQNFMTJNGJWK	1	1	1	1	18	1
AGTAAGJDJDAFAPR	1	1	1	1	15	0
AGTDGNJKEMQJSR	1	1	1	1	14	1
AGTENVPAJVGYGVAAER	1	1	1	1	18	0
AGTFPEEDJTJNVGEQYVYAPK	1	1	1	1	22	0
AGTGTFYSTFSJWDTYR	1	1	1	1	17	0
AGTHDSHGAPJGDAEJAJTR	1	1	1	1	20	0
AGTPFAPGANPMHGR	1	1	1	1	15	0
AGTPJSDGATTPADJJAJK	1	1	1	1	19	0
AGTPJSDGATTPADJJAJKGPTAVQEYJVNEVQDVYR	1	1	1	1	37	1
AGTSYSDKNPDWQQTYFSNYR	1	1	1	1	21	1
AGTVQAAVNESNK	1	1	1	1	13	0
AGTVTMDVTK	1	1	1	1	10	0
AGTYNMKNEK	1	1	1	1	10	1
AGVAAJFGPGTPVAK	1	1	1	1	15	0
AGVADASDJJGEK	1	1	1	1	13	0
AGVAFYYCNDVTANADKNYK	1	1	1	1	20	1
AGVAJJDEHJK	1	1	1	1	11	0
AGVDJEAGYK	1	1	1	1	10	0
AGVDJJDJPFTDJSSMK	1	1	1	1	17	0
AGVDJJDJPFTDJSSMKDMESK	1	1	1	1	22	1
AGVDKDJK	1	1	1	1	8	1
AGVENJKNYTYFNQQAJPEQK	1	1	1	1	21	1
AGVEPQTETVWR	1	1	1	1	12	0
AGVEYVDGKQNVSAVVTHR	1	1	1	1	19	1
AGVFCVGMGSK	1	1	1	1	11	0
AGVHFGHQTR	1	1	1	1	10	0
AGVHPJJQQTPFR	1	1	1	1	13	0
AGVJAEVR	1	1	1	1	8	0
AGVJAGNJWNAJNETEGMTAK	1	1	1	1	21	0
AGVJDJPFAPSK	1	1	1	1	12	0
AGVJDJPFAPSKYNAGK	1	1	1	1	17	1
AGVJDKAYEJEK	1	1	1	1	12	1
AGVJETDFR	1	1	1	1	9	0
AGVJETTFR	1	1	1	1	9	0
AGVJGGYDQTGNYK	1	1	1	1	14	0
AGVJNJTK	1	1	1	1	8	0
AGVJSMNAHK	1	1	1	1	10	0
AGVKJPTJCYJK	1	1	1	1	12	1
AGVNGJFTDFPDKAVK	1	1	1	1	16	1
AGVNJQJPVATGAPGMJNATJTTR	1	1	1	1	24	0
AGVQQJR	1	1	1	1	7	0
AGVRVENVTFTYPGGR	1	1	1	1	16	1
AGVSJCSJENMK	1	1	1	1	12	0
AGVTKEEJSAVAFTR	1	1	1	1	15	1
AGVYPJJR	1	1	1	1	8	0
AGWDTHGJPVEJSVEK	1	1	1	1	16	0
AGWGJYR	1	1	1	1	7	0
AGYAEDEVVAVSK	1	1	1	1	13	0
AGYATDPSYANR	1	1	1	1	12	0
AGYDCAYFGK	1	1	1	1	10	0
AGYEAQTVSGPR	1	1	1	1	12	0
AGYEQJASJYJETADQEKEHAK	1	1	1	1	22	1
AGYEVJGVSVDSEK	1	1	1	1	14	0
AGYEVJGVSVDSEKSHQK	1	1	1	1	18	1
AGYGNYGNJDJJANYJFR	1	1	1	1	18	0
AGYGPDYAMVGK	1	1	1	1	12	0
AGYKPGEDJK	1	1	1	1	10	1
AGYMPPFFQK	1	1	1	1	10	0
AGYNHJR	1	1	1	1	7	0
AGYNJPK	1	1	1	1	7	0
AGYNNJFJTR	1	1	1	1	10	0
AGYNTVADMQDVNPQK	1	1	1	1	16	0
AGYPNSKVEVR	1	1	1	1	11	1
AGYQJTYK	1	1	1	1	8	0
AGYTJDQVHEJTK	1	1	1	1	13	0
AHASEJNTSGSEJMDAJFWER	1	1	1	1	21	0
AHASTAGJPAHJPSAAGFJVEK	1	1	1	1	22	0
AHASTAGJPAHJPSAAGFJVEKEJAYJGK	1	1	1	1	29	1
AHASTAJJAK	1	1	1	1	10	0
AHAVANGJPVJSVNR	1	1	1	1	15	0
AHCSNVGVTQFVDTAVVGYJMQK	1	1	1	1	23	0
AHDEENTCNJGDTVK	1	1	1	1	15	0
AHDJGYSCEFYJDAK	1	1	1	1	15	0
AHDSFTDJQK	1	1	1	1	10	0
AHEJDYSR	1	1	1	1	8	0
AHGGENJHJJSK	1	1	1	1	12	0
AHGHNNDGJDFEMSR	1	1	1	1	15	0
AHGNJYVTGNTVJDAJYMVVNK	1	1	1	1	22	0
AHGYVCDVTDEPAVQAMVATJEKEVGTJDJJVNNAGJJR	1	1	1	1	39	1
AHJATPSKR	1	1	1	1	9	1
AHJEAVK	1	1	1	1	7	0
AHJEEJKK	1	1	1	1	8	1
AHJEGFGSFEGVJK	1	1	1	1	14	0
AHJGJSTFJK	1	1	1	1	10	0
AHJJEGJJJASDNJDEVJR	1	1	1	1	19	0
AHJJFTDJDR	1	1	1	1	10	0
AHJJFTDJER	1	1	1	1	10	0
AHJJJPEGEENJMYSWMJNFQYMSDDYVK	1	1	1	1	29	0
AHJJJPTHR	1	1	1	1	9	0
AHJJVAASJPANSYAVYDVR	1	1	1	1	20	0
AHJTSFCKDNVJFK	1	1	1	1	14	1
AHKDJDJAK	1	1	1	1	9	1
AHNDTNMJAMGQR	1	1	1	1	13	0
AHNYEJNASPYTVJCJDHR	1	1	1	1	19	0
AHPHDGAGQGJJK	1	1	1	1	13	0
AHPHDGAGQGJJKR	1	1	1	1	14	1
AHPNDGAGQGJJK	1	1	1	1	13	0
AHPSJTJHQDPVYVTR	1	1	1	1	16	0
AHPYYGVK	1	1	1	1	8	0
AHQJJHTEHQV	1	1	1	1	11	0
AHQQNJVPVVHEAJKR	1	1	1	1	16	1
AHRPJJDEJQER	1	1	1	1	12	1
AHSESJWVETERPJSVEEAR	1	1	1	1	20	1
AHSJAAQGGJNAAK	1	1	1	1	14	0
AHSJAAQGGJNAAKNYQNDGDSVYR	1	1	1	1	25	1
AHVAYJPNGYJTGJSK	1	1	1	1	16	0
AHVDVVVVDSAHGHSANVJK	1	1	1	1	20	0
AHVJAJR	1	1	1	1	7	0
AHVJAJRR	1	1	1	1	8	1
AHVNJGTJGHVDHGK	1	1	1	1	15	0
AHVNJGTJGHVDHGKTTJTAAJTTVJSK	1	1	1	1	28	1
AHVTAETPKGK	1	1	1	1	11	1
AHYVJMNVEAPQEVJDEJETTFR	1	1	1	1	23	0
AJAACQEAJTJATTSGDREJYDDDEYYSR	1	1	1	1	29	1
AJAADJVDENSYJEFJNEAPVYFYGNGAAK	1	1	1	1	30	0
AJAADPEYAEAYSNVGJVYJMK	1	1	1	1	22	0
AJAAGJNFJEFR	1	1	1	1	12	0
AJAAGKEJAEK	1	1	1	1	11	1
AJAAJDYAEK	1	1	1	1	10	0
AJAAJJJDK	1	1	1	1	9	0
AJAAJJJDKAGR	1	1	1	1	12	1
AJAAMPJAGSYR	1	1	1	1	12	0
AJAAMSGTEYGK	1	1	1	1	12	0
AJAAMSGTEYGKDK	1	1	1	1	14	1
AJAAPEPDPK	1	1	1	1	10	0
AJAAYADKVK	1	1	1	1	10	1
AJADJTMVATNAK	1	1	1	1	13	0
AJADNKPDENFNK	1	1	1	1	13	1
AJADTDATTJJGGGDSAAAVNJJGYGDK	1	1	1	1	28	0
AJAEAAREAGJEF	1	1	1	1	13	0
AJAEAEAYPGPSJJJAYAPCJNHGJK	1	1	1	1	26	0
AJAEAEAYPGPSJJJAYAPCJNHGJKK	1	1	1	1	27	1
AJAEAGADAVK	1	1	1	1	11	0
AJAEAGADAVKVGJGPGSJCTTR	1	1	1	1	23	1
AJAEFJFDDESMMTR	1	1	1	1	15	0
AJAEJNGAEYMGR	1	1	1	1	13	0
AJAEQEGVDJR	1	1	1	1	11	0
AJAEQJKYTGNK	1	1	1	1	12	1
AJAESJGJTVEK	1	1	1	1	12	0
AJAESMSAFER	1	1	1	1	11	0
AJAETJAAR	1	1	1	1	9	0
AJAGMMEJAPSJTAFGNTNPTSYFR	1	1	1	1	25	0
AJAGTYKGYSJGESR	1	1	1	1	15	1
AJAHPDCVAVYTAK	1	1	1	1	14	0
AJAJDAMKK	1	1	1	1	9	1
AJAJEEGNAVAHFJJGK	1	1	1	1	17	0
AJAJNWGVKPVK	1	1	1	1	12	1
AJAQJPDSCAASAECJQK	1	1	1	1	18	0
AJAQSNEEJJR	1	1	1	1	11	0
AJAQVGTJSANSDETVGK	1	1	1	1	18	0
AJASDCADGMTK	1	1	1	1	12	0
AJASHAJSJFGDHSDVYACR	1	1	1	1	20	0
AJASHCVMSDPASFR	1	1	1	1	15	0
AJASJTANJK	1	1	1	1	10	0
AJASVJGEDEJSPJDKK	1	1	1	1	17	1
AJASVNECQEJJK	1	1	1	1	13	0
AJATEVPR	1	1	1	1	8	0
AJATGAVK	1	1	1	1	8	0
AJAVSJSPSGK	1	1	1	1	11	0
AJAVTDHGNVQSFPEAQMAAGK	1	1	1	1	22	0
AJAYAAAJGGAR	1	1	1	1	12	0
AJCDEHDJJJJJDEJQCGMGR	1	1	1	1	21	0
AJCDEKGJDVYEJVK	1	1	1	1	15	1
AJCDHVVFKK	1	1	1	1	10	1
AJCDNNDPKR	1	1	1	1	10	1
AJCEANPGJSAENFR	1	1	1	1	15	0
AJCEEJGVSDVJSSPTFAJVNEYR	1	1	1	1	24	0
AJCEEVEAR	1	1	1	1	9	0
AJCEGGJPCAEVTFR	1	1	1	1	15	0
AJCHETDHJQGK	1	1	1	1	12	0
AJCJDFGJAAK	1	1	1	1	11	0
AJCMJDKPNEAYYJAR	1	1	1	1	16	1
AJCYGJDREK	1	1	1	1	10	1
AJDAAJGQJEK	1	1	1	1	11	0
AJDAAJMAK	1	1	1	1	9	0
AJDAFJSSVTNAMK	1	1	1	1	14	0
AJDAFJSSVTNAMKAGDK	1	1	1	1	18	1
AJDAGKDAJEEVAVDNSWSDJTVTATR	1	1	1	1	27	1
AJDAJDTGYAK	1	1	1	1	11	0
AJDAMRDJPVR	1	1	1	1	11	1
AJDANJYSAFTDGMHR	1	1	1	1	16	0
AJDAYNAK	1	1	1	1	8	0
AJDAYYAJQQK	1	1	1	1	11	0
AJDDAAAAJWAJPSPFR	1	1	1	1	17	0
AJDDAJASVDKFR	1	1	1	1	13	1
AJDDFREJAK	1	1	1	1	10	1
AJDDJSRER	1	1	1	1	9	1
AJDDJVKGFEEJDTSK	1	1	1	1	16	1
AJDDNFSR	1	1	1	1	8	0
AJDDNJJNJYK	1	1	1	1	11	0
AJDDNJJNJYKGK	1	1	1	1	13	1
AJDEDJAJQYAQSK	1	1	1	1	14	0
AJDEFJJKQNNEAK	1	1	1	1	14	1
AJDEJJQPJPMEQPAPKPTPK	1	1	1	1	21	1
AJDEVVVJGYGTAK	1	1	1	1	14	0
AJDFJAERENQQ	1	1	1	1	12	0
AJDFPYTDEEGVRR	1	1	1	1	14	1
AJDFSKQEVR	1	1	1	1	10	1
AJDJEPVREK	1	1	1	1	10	1
AJDJJNKGVDSJSFHVK	1	1	1	1	17	1
AJDJKDJTSGR	1	1	1	1	11	1
AJDJMDEAAAK	1	1	1	1	11	0
AJDJNJHAADGAJDDJJTVJKPYJVD	1	1	1	1	26	0
AJDJRPPAQPJAJVSGAR	1	1	1	1	18	1
AJDJSEDKK	1	1	1	1	9	1
AJDJVJNPJGVPSR	1	1	1	1	14	0
AJDJVVR	1	1	1	1	7	0
AJDKJAK	1	1	1	1	7	1
AJDKPFJJPJEDVFSJSGR	1	1	1	1	19	1
AJDKSVYTTESWEAAAEAJNTJK	1	1	1	1	23	1
AJDMAJAYAJAJGGAR	1	1	1	1	16	0
AJDNEMKNR	1	1	1	1	9	1
AJDNVTPQVEVK	1	1	1	1	12	0
AJDQJADAJSQPSJK	1	1	1	1	15	0
AJDQJADAJSQPSJKEMK	1	1	1	1	18	1
AJDQJJHPR	1	1	1	1	9	0
AJDSAEEJYK	1	1	1	1	10	0
AJDSAEEJYKTCQVVSJHJPATAETK	1	1	1	1	26	1
AJDSJEGMKGDNADETTGJGJJK	1	1	1	1	23	1
AJDTEKGVFEJFNK	1	1	1	1	14	1
AJDVDKVJFR	1	1	1	1	10	1
AJDVTNSNPNSPEGK	1	1	1	1	15	0
AJEAATGVEJVVDDTPEAJVJSAFDPVRR	1	1	1	1	29	1
AJEAGJKEVVFDR	1	1	1	1	13	1
AJEAGJSVYNR	1	1	1	1	11	0
AJEAJGVDVJEAGFPJSSPGDFNSVJEJSK	1	1	1	1	30	0
AJECGFTPJSJGK	1	1	1	1	13	0
AJEDAKYVJEK	1	1	1	1	11	1
AJEDEGYRPK	1	1	1	1	10	1
AJEDNJAKYER	1	1	1	1	11	1
AJEDPNSEWGDK	1	1	1	1	12	0
AJEEAGAEVEVK	1	1	1	1	12	0
AJEEANADJEVK	1	1	1	1	12	0
AJEEJSKGEATK	1	1	1	1	12	1
AJEEKHPEJK	1	1	1	1	10	1
AJEEPJREJVANAGK	1	1	1	1	15	1
AJEESNYEJEGK	1	1	1	1	12	0
AJEETAAMVAK	1	1	1	1	11	0
AJEEVJPVAFSJVK	1	1	1	1	14	0
AJEFCGEFVR	1	1	1	1	10	0
AJEFCGEFVRK	1	1	1	1	11	1
AJEGDAEWEAK	1	1	1	1	11	0
AJEGGVDJKEJNJGSMAHSVGK	1	1	1	1	22	1
AJEHTVYNAPK	1	1	1	1	11	0
AJEJAJDENPTJK	1	1	1	1	13	0
AJEJEEMQJK	1	1	1	1	10	0
AJEJJAGAJR	1	1	1	1	10	0
AJEJJAR	1	1	1	1	7	0
AJEJJTEJRGDSV	1	1	1	1	13	0
AJEJMKDJGJSG	1	1	1	1	12	0
AJEJVDDNFNJVRR	1	1	1	1	14	1
AJEJYAENK	1	1	1	1	9	0
AJEKJATFHVK	1	1	1	1	11	1
AJEMGSESK	1	1	1	1	9	0
AJEMVSVKDEJVHAPJADYMYANVK	1	1	1	1	25	1
AJENAGYNVYPVQSMTR	1	1	1	1	17	0
AJENFYJSNNK	1	1	1	1	11	0
AJENFYJSNNKJSDJPEFVR	1	1	1	1	20	1
AJENJQGKEFGDJEDPJJVSVR	1	1	1	1	22	1
AJENKDJEK	1	1	1	1	9	1
AJENKJQGR	1	1	1	1	9	1
AJENQCYVCGVNR	1	1	1	1	13	0
AJEQJSHJK	1	1	1	1	9	0
AJESAAAJJDESPYKK	1	1	1	1	16	1
AJESJEEDFSPJYGSJK	1	1	1	1	17	0
AJESJEEDFSPJYGSJKGTTAVMFCNTANVPAK	1	1	1	1	33	1
AJESPDJNYJSVK	1	1	1	1	13	0
AJESPJYHJAANAGJEGSVJJNK	1	1	1	1	23	0
AJESPJYHJAANAGJEGSVJJNKVK	1	1	1	1	25	1
AJETAJKEEGFR	1	1	1	1	12	1
AJETSHNQEJR	1	1	1	1	11	0
AJEWMSEPTKVK	1	1	1	1	12	1
AJEYFTDPANERK	1	1	1	1	13	1
AJFANAK	1	1	1	1	7	0
AJFDKJNK	1	1	1	1	8	1
AJFGDKAGDVK	1	1	1	1	11	1
AJFGETJSNPSJEVJDJEK	1	1	1	1	19	0
AJFGKVNVDENJNJAQR	1	1	1	1	17	1
AJFHFDJAR	1	1	1	1	9	0
AJFJPJADKK	1	1	1	1	10	1
AJFJTNPSNPPSYAJSPETAAR	1	1	1	1	22	0
AJFPJSJSJAAK	1	1	1	1	12	0
AJFPNFMFJDTPFNKNEK	1	1	1	1	18	1
AJFPNKEHMJR	1	1	1	1	11	1
AJFPWQNGCYPADR	1	1	1	1	14	0
AJFPWQNGCYPADRK	1	1	1	1	15	1
AJFSGGEETKPTEQPAPK	1	1	1	1	18	1
AJGAAWYJPEER	1	1	1	1	12	0
AJGAEPVJYPYR	1	1	1	1	12	0
AJGAEPVJYPYRNECCGGYJSJK	1	1	1	1	23	1
AJGATYJNGJWEAJVK	1	1	1	1	16	0
AJGDQHSJQDVK	1	1	1	1	12	0
AJGDYJJVAVSSDAFNAQK	1	1	1	1	19	0
AJGEAKDDDTADJJTAASR	1	1	1	1	19	1
AJGECTJYDR	1	1	1	1	10	0
AJGECTJYDRTAPEEVJER	1	1	1	1	19	1
AJGENJVCVHVNHGJMR	1	1	1	1	17	0
AJGEPFEJQGWTGYSFHGRK	1	1	1	1	20	1
AJGEPPAJPVAPAJR	1	1	1	1	15	0
AJGERDEFEAK	1	1	1	1	11	1
AJGEYFKR	1	1	1	1	8	1
AJGFENDKDJJEJFNJAEDVK	1	1	1	1	21	1
AJGFGDASYR	1	1	1	1	10	0
AJGFGKTDER	1	1	1	1	10	1
AJGFGKTNECMYSEJTTDHPJDJCR	1	1	1	1	25	1
AJGFJSNKGTDNFSAR	1	1	1	1	16	1
AJGHSMSEEJJYDAEGHPJTR	1	1	1	1	21	0
AJGJDTAK	1	1	1	1	8	0
AJGJEHVNVVNAFDJK	1	1	1	1	16	0
AJGJEJJR	1	1	1	1	8	0
AJGJEKEVEVJR	1	1	1	1	12	1
AJGJEQPSJVR	1	1	1	1	11	0
AJGJGTNAEJJEJFGEEPK	1	1	1	1	19	0
AJGJGVSTDPQRDVVQTGENVK	1	1	1	1	22	1
AJGJJDKNPEFSDVR	1	1	1	1	15	1
AJGJJJAGGNNNK	1	1	1	1	13	0
AJGJJPAVK	1	1	1	1	9	0
AJGJJPAVKR	1	1	1	1	10	1
AJGJJSNNPEFADVR	1	1	1	1	15	0
AJGJKEHSR	1	1	1	1	9	1
AJGJNDEJAHSSJR	1	1	1	1	14	0
AJGJTKEDJGK	1	1	1	1	11	1
AJGJTVSAAEJQDJJK	1	1	1	1	16	0
AJGJVJPEJNGK	1	1	1	1	12	0
AJGJVJPEJNGKJJGSAQR	1	1	1	1	19	1
AJGJVNJHSDVDFVGJTER	1	1	1	1	19	0
AJGNPJFHWSHJEJQR	1	1	1	1	16	0
AJGQMKEMAAK	1	1	1	1	11	1
AJGQNVJTAVKPSQJMVK	1	1	1	1	18	1
AJGSNKQTVDVYAYQATK	1	1	1	1	18	1
AJGSSVDGDDSGDNFVSWTNAGAJNTAJDGK	1	1	1	1	31	0
AJGSSVDGDDSGDNFVSWTNAGAJNTAJDGKJK	1	1	1	1	33	1
AJGSSVTNNAYTR	1	1	1	1	13	0
AJGTPAHJYFK	1	1	1	1	11	0
AJGTTJPEQK	1	1	1	1	10	0
AJGVGEVKFTGQVJPTAK	1	1	1	1	18	1
AJGVNGJHJYAJNK	1	1	1	1	14	0
AJGVSNFYPDR	1	1	1	1	11	0
AJGVYJEEEGMAYR	1	1	1	1	14	0
AJGVYJEEEGMAYRGTFVVNPEGK	1	1	1	1	24	1
AJGVYSEJYPHDJTVEEJK	1	1	1	1	19	0
AJGYAATSVGGEK	1	1	1	1	13	0
AJGYAATSVGGEKJAESR	1	1	1	1	18	1
AJGYEGDMENGSJYVR	1	1	1	1	16	0
AJGYEGDMENGSJYVRK	1	1	1	1	17	1
AJGYGDNAYEJNGJJPK	1	1	1	1	17	0
AJHAQNQPTETANAGQR	1	1	1	1	17	0
AJHCVEDK	1	1	1	1	8	0
AJHDVJDSDMPGJPQSEPSFR	1	1	1	1	21	0
AJHEJEDDJTK	1	1	1	1	11	0
AJHJFEENKR	1	1	1	1	10	1
AJHPFGGJNMJK	1	1	1	1	12	0
AJHPVJEEJSK	1	1	1	1	11	0
AJHPVJEEJSKEYSGK	1	1	1	1	16	1
AJHTAGJTR	1	1	1	1	9	0
AJHYJPPYRPEHK	1	1	1	1	13	1
AJJAAFDFPFR	1	1	1	1	11	0
AJJAAFDFPFRK	1	1	1	1	12	1
AJJAEVR	1	1	1	1	7	0
AJJAGDJDRMEAJGJYEVAPEDFAJCEFVCSSK	1	1	1	1	33	1
AJJANMJEGVHEGFKK	1	1	1	1	16	1
AJJASPSAK	1	1	1	1	9	0
AJJASPSAKK	1	1	1	1	10	1
AJJDAAJDVER	1	1	1	1	11	0
AJJDEVVJDMJR	1	1	1	1	12	0
AJJDEVVJDMJRR	1	1	1	1	13	1
AJJDFNGSGJSJMEJSHR	1	1	1	1	18	0
AJJDFPAVYDMJAJMK	1	1	1	1	16	0
AJJDGTVFR	1	1	1	1	9	0
AJJDJNKK	1	1	1	1	8	1
AJJDKGVTJEQVNGJK	1	1	1	1	16	1
AJJDNDVJGTKAEQEAK	1	1	1	1	17	1
AJJDSDJGJMPENNGEVJR	1	1	1	1	19	0
AJJDTJJRR	1	1	1	1	9	1
AJJEADAEYRPVJK	1	1	1	1	14	1
AJJEAEJEQQKK	1	1	1	1	12	1
AJJEAGADAVKVGJGPGSJCTTR	1	1	1	1	23	1
AJJEAJQPJPFYR	1	1	1	1	13	0
AJJEEYVEJNGDR	1	1	1	1	13	0
AJJEEYVEJNGDRAK	1	1	1	1	15	1
AJJENTEJSAR	1	1	1	1	11	0
AJJEWCRK	1	1	1	1	8	1
AJJGAAJEJK	1	1	1	1	10	0
AJJGAAJEJKK	1	1	1	1	11	1
AJJHFAASK	1	1	1	1	9	0
AJJHVAK	1	1	1	1	7	0
AJJJAJNGGR	1	1	1	1	10	0
AJJJCNPNNPTGYJYTR	1	1	1	1	17	0
AJJJCNPNNPTGYJYTRR	1	1	1	1	18	1
AJJJCSPSNPTGSVYSKEEJAGJAAVJAK	1	1	1	1	29	1
AJJJFETPQDAJR	1	1	1	1	13	0
AJJJJEAQGJJK	1	1	1	1	12	0
AJJJKEDEJVJDR	1	1	1	1	13	1
AJJJNAJGK	1	1	1	1	9	0
AJJJNSPCNPTGAVAGR	1	1	1	1	17	0
AJJKGETCAJVDK	1	1	1	1	13	1
AJJMEKJEJAQR	1	1	1	1	12	1
AJJMKPGNSDJR	1	1	1	1	12	1
AJJMNEVNVK	1	1	1	1	10	0
AJJMNEVNVKDJK	1	1	1	1	13	1
AJJNFFJDEAR	1	1	1	1	11	0
AJJNFFJDEARK	1	1	1	1	12	1
AJJNGVJVQDKDMNJETVADJR	1	1	1	1	22	1
AJJNJFAK	1	1	1	1	8	0
AJJNPGTJVPFJVEK	1	1	1	1	15	0
AJJNSHSGK	1	1	1	1	9	0
AJJNSMVJGVTEGFTK	1	1	1	1	16	0
AJJNSMVJGVTEGFTKK	1	1	1	1	17	1
AJJNTACSGK	1	1	1	1	10	0
AJJNTHFNSK	1	1	1	1	10	0
AJJPFGGJK	1	1	1	1	9	0
AJJPJYAEMJPANQRPAJYK	1	1	1	1	20	1
AJJPKJDDEFESK	1	1	1	1	13	1
AJJPTVQK	1	1	1	1	8	0
AJJQAGTDYRPTJK	1	1	1	1	14	1
AJJQSGJSEJVYEDDKYK	1	1	1	1	18	1
AJJQVDGDFRPVJK	1	1	1	1	14	1
AJJSJGDPK	1	1	1	1	9	0
AJJSNPVEAQDAFDAR	1	1	1	1	16	0
AJJSQGCDVJGQHCDTPNPQJEAEK	1	1	1	1	25	0
AJJTDSYSGR	1	1	1	1	10	0
AJJTGJDKYNNJFMMADSGAR	1	1	1	1	21	1
AJJTJJQK	1	1	1	1	8	0
AJJTNPDGSJTDR	1	1	1	1	13	0
AJJTSDJGJNPNNDGK	1	1	1	1	16	0
AJJVAQPK	1	1	1	1	8	0
AJJVDHVJNJPER	1	1	1	1	13	0
AJJVDSNGDGJVFRN	1	1	1	1	15	0
AJJVJTDGENHEGGAVEAAK	1	1	1	1	20	0
AJJVTDKTJVQCGVVAK	1	1	1	1	17	1
AJJVTDR	1	1	1	1	7	0
AJJVTDRFJFNNGYADQJTSVJK	1	1	1	1	23	1
AJJWMJVPK	1	1	1	1	9	0
AJJYQTAR	1	1	1	1	8	0
AJJYSGVGGGR	1	1	1	1	11	0
AJJYSGVGGGRR	1	1	1	1	12	1
AJKAVDDJQAK	1	1	1	1	11	1
AJKDHGVTTK	1	1	1	1	10	1
AJKDJDJDDNAFK	1	1	1	1	13	1
AJKDJVNEK	1	1	1	1	9	1
AJKDNHFAVNJTDVVGJSCPNVPGAJAK	1	1	1	1	28	1
AJKEGMNENJEK	1	1	1	1	12	1
AJKEPENYDVR	1	1	1	1	11	1
AJKESVDDSTYYJPK	1	1	1	1	15	1
AJKEVFGDHAYEJNJSSTK	1	1	1	1	19	1
AJKGGYAJPAFNFNNMEQMQAJJK	1	1	1	1	24	1
AJKGQJPADYPYVVR	1	1	1	1	15	1
AJKGTGVPJJADGGJR	1	1	1	1	16	1
AJKHDCPETGR	1	1	1	1	11	1
AJKMAJANTMR	1	1	1	1	11	1
AJKNETEJK	1	1	1	1	9	1
AJKPFGGJNVVSK	1	1	1	1	13	1
AJKPVNEADVEK	1	1	1	1	12	1
AJKTVJGSHVEQK	1	1	1	1	13	1
AJKYNGGVPK	1	1	1	1	10	1
AJMDTPDFVEGHYDTGFJTK	1	1	1	1	20	0
AJMEESEEQAR	1	1	1	1	11	0
AJMEYDESJR	1	1	1	1	10	0
AJMEYDESJRSEJR	1	1	1	1	14	1
AJMGANMQR	1	1	1	1	9	0
AJMGSNMMR	1	1	1	1	9	0
AJMGSNMQR	1	1	1	1	9	0
AJMJDAJK	1	1	1	1	8	0
AJMNJEVPTAK	1	1	1	1	11	0
AJMPTGDJNKDMR	1	1	1	1	13	1
AJMQDSDFKR	1	1	1	1	10	1
AJMTSKGYSESNMJK	1	1	1	1	15	1
AJMVYDJJR	1	1	1	1	9	0
AJMVYDJJRNDEECYR	1	1	1	1	16	1
AJNAAGFR	1	1	1	1	8	0
AJNANKDSQJJJFEPR	1	1	1	1	16	1
AJNATVNYFK	1	1	1	1	10	0
AJNDAJKEVNQR	1	1	1	1	12	1
AJNDJAPJK	1	1	1	1	9	0
AJNDJAPJKSGJMCTJHAYTGDQMTJDGPQR	1	1	1	1	31	1
AJNDNNJDEJR	1	1	1	1	11	0
AJNDNNJDEJRQJJVDEEJVCPJSGTK	1	1	1	1	27	1
AJNEAQANJEEQEK	1	1	1	1	14	0
AJNEAQANJEEQEKJGAJK	1	1	1	1	19	1
AJNEDAAGNYJHYGVR	1	1	1	1	16	0
AJNEDGTPNTAHSJNPVPCVYVTGNK	1	1	1	1	26	0
AJNEEMKJAAVHAJANJAK	1	1	1	1	19	1
AJNETEEQJSAAR	1	1	1	1	13	0
AJNFJTPHQK	1	1	1	1	10	0
AJNGDJWJGSR	1	1	1	1	11	0
AJNJDAJHDTVHEMAR	1	1	1	1	16	0
AJNJDAJHDTVHEMARDEAR	1	1	1	1	20	1
AJNJDAJHDTVHEMCKDEAR	1	1	1	1	20	1
AJNJDTJQTJADAK	1	1	1	1	14	0
AJNJDTJQTJADAKNJTK	1	1	1	1	18	1
AJNJFGDHQDJYACR	1	1	1	1	15	0
AJNJQNR	1	1	1	1	7	0
AJNJSGPFNJQYJAK	1	1	1	1	15	0
AJNKETAPK	1	1	1	1	9	1
AJNKPESJJK	1	1	1	1	10	1
AJNNSDFETFKK	1	1	1	1	12	1
AJNPMKPVAR	1	1	1	1	10	1
AJNPNANJVVAPSDHJJJKEEEFR	1	1	1	1	24	1
AJNPNHPCQR	1	1	1	1	10	0
AJNPYTQNDEFMK	1	1	1	1	13	0
AJNPYTQNDEFMKJAEQPEMR	1	1	1	1	21	1
AJNVDJSTTETYRDVJPSR	1	1	1	1	19	1
AJNVEEMTASJYQYGEAVPAK	1	1	1	1	21	0
AJNVEEQSVQETEQEER	1	1	1	1	17	0
AJNVMJK	1	1	1	1	7	0
AJNWQJYGYER	1	1	1	1	11	0
AJNYTTEQJJDJFFEK	1	1	1	1	16	0
AJPDVJGGFSNTFTYK	1	1	1	1	16	0
AJPESCAJHJANSSVJR	1	1	1	1	17	0
AJPGDYVTTMMAK	1	1	1	1	13	0
AJPGQVVDANSTSNFGVGAFJJAACER	1	1	1	1	27	0
AJPGVVYTNPEJAGVGETEESASAK	1	1	1	1	25	0
AJPJJFVSQFK	1	1	1	1	11	0
AJPKDAJVEJECJAVR	1	1	1	1	16	1
AJPKDTVJJTAGCAK	1	1	1	1	15	1
AJPKPNFWR	1	1	1	1	9	1
AJPMGNGTVQDAVVDR	1	1	1	1	16	0
AJPMGNGTVQDAVVDRSGJTGEK	1	1	1	1	23	1
AJPNYNVMGJAK	1	1	1	1	12	0
AJPQGJEJR	1	1	1	1	9	0
AJPQJAQSK	1	1	1	1	9	0
AJPTAJEFMQR	1	1	1	1	11	0
AJPTJYJJDKDK	1	1	1	1	12	1
AJPTREEJDVPVDEMJJVEJYSK	1	1	1	1	23	1
AJPWJDQFK	1	1	1	1	9	0
AJQAGKDAAQAJSJSDADJAAMSK	1	1	1	1	24	1
AJQAJAGPFSQVR	1	1	1	1	13	0
AJQATMEKJEK	1	1	1	1	11	1
AJQCQDDMMASDVVSRPK	1	1	1	1	18	1
AJQDATSJK	1	1	1	1	9	0
AJQDATSJKQYGYJYDJHAAJSGK	1	1	1	1	24	1
AJQDFJDKR	1	1	1	1	9	1
AJQDJKAGK	1	1	1	1	9	1
AJQEGJK	1	1	1	1	7	0
AJQEGJKQGETGVFJETAHPAK	1	1	1	1	22	1
AJQEJEKDVEYAJR	1	1	1	1	14	1
AJQEJYSHJPR	1	1	1	1	11	0
AJQJMVDEVTPQSDFYNNYGTWYK	1	1	1	1	24	0
AJQJPSDVJSAGJKPNPR	1	1	1	1	18	1
AJQKDTEHFETR	1	1	1	1	12	1
AJQMGNVFR	1	1	1	1	9	0
AJQNJJNJDSDDSVTAYJR	1	1	1	1	19	0
AJQNJVFQAK	1	1	1	1	10	0
AJQQEEASGNNASGTATANSNKAPVFJK	1	1	1	1	28	1
AJQQFNVPGJFQGEJYK	1	1	1	1	17	0
AJQQFNVPGJFQGEJYKVJETR	1	1	1	1	22	1
AJQQJQTK	1	1	1	1	8	0
AJQQJQTKK	1	1	1	1	9	1
AJQRPNTQPK	1	1	1	1	10	1
AJQSGTSHNFGDGFAK	1	1	1	1	16	0
AJQVTTGAK	1	1	1	1	9	0
AJQVTTGAKK	1	1	1	1	10	1
AJQYNQAJAAJNR	1	1	1	1	13	0
AJREAEAYPGPSJJJAYAPCJNHGJK	1	1	1	1	26	1
AJRECJAEVYDQATADAJR	1	1	1	1	19	1
AJREJYPQR	1	1	1	1	9	1
AJRFHEAAVR	1	1	1	1	10	1
AJRHEJDSNDEJVASTSJTJVR	1	1	1	1	22	1
AJRJPVEJVVR	1	1	1	1	11	1
AJRNEQEJVGJHHAMQR	1	1	1	1	17	1
AJRPGJPYMDVYEJSAR	1	1	1	1	17	1
AJSDAGJNSSEJGQVJJVGGSTR	1	1	1	1	23	0
AJSDAGJNSSEJGQVJJVGGSTRJPAVQDK	1	1	1	1	30	1
AJSDDQRAGJJAQVPAGR	1	1	1	1	18	1
AJSDFCCAJQJNVPTGK	1	1	1	1	17	0
AJSDFCCAJQJNVPTGKDSJSMTQK	1	1	1	1	25	1
AJSDGJRJDJVDTPJR	1	1	1	1	16	1
AJSDJJAEAK	1	1	1	1	10	0
AJSEATEJPJVJYNVPGR	1	1	1	1	18	0
AJSEEEJJR	1	1	1	1	9	0
AJSENQEKVTPTMPEQENEPAPK	1	1	1	1	23	1
AJSEQVKQEJAAEVAEJVAR	1	1	1	1	20	1
AJSGGVGAEEJKDFPGYGK	1	1	1	1	19	1
AJSGMSPNDYJK	1	1	1	1	12	0
AJSJAEEVSGMPGJAAK	1	1	1	1	17	0
AJSJAETKDFGJJR	1	1	1	1	14	1
AJSJCGSVSGR	1	1	1	1	11	0
AJSJDYDAGTFTJDGK	1	1	1	1	16	0
AJSJFVQPPSJEEJR	1	1	1	1	15	0
AJSJJSGNEVTTPTR	1	1	1	1	15	0
AJSJSJGJPQK	1	1	1	1	11	0
AJSJSVR	1	1	1	1	7	0
AJSKDEHGVEHJDESK	1	1	1	1	16	1
AJSKEEPSJVFEER	1	1	1	1	14	1
AJSMTAYQPGGR	1	1	1	1	12	0
AJSSCDJQK	1	1	1	1	9	0
AJSSCDJQKR	1	1	1	1	10	1
AJSVATEFVNSKEJTJTR	1	1	1	1	18	1
AJSVPCSDSK	1	1	1	1	10	0
AJSYNSK	1	1	1	1	7	0
AJSYNVQQVKGDEJTNJK	1	1	1	1	18	1
AJSYNVQQVKGEAJTAVK	1	1	1	1	18	1
AJSYNVQQVNADAVTTNKDPNFJNSJSGK	1	1	1	1	29	1
AJTAJSDEEVJYKEEHGK	1	1	1	1	18	1
AJTECSGNVTKER	1	1	1	1	13	1
AJTENJSSJNRNDJK	1	1	1	1	15	1
AJTENNTSJGQNNVVR	1	1	1	1	16	0
AJTGJSPQEJJK	1	1	1	1	12	0
AJTGQVAGJQVK	1	1	1	1	12	0
AJTGQVAGJQVKR	1	1	1	1	13	1
AJTJCTVSDHJR	1	1	1	1	12	0
AJTJKDDFJEAR	1	1	1	1	12	1
AJTJPEGJTJEHJYJTEFR	1	1	1	1	19	0
AJTKEDMJYDJK	1	1	1	1	12	1
AJTKTDFNFPGQK	1	1	1	1	13	1
AJTMJVAK	1	1	1	1	8	0
AJTMJVAKR	1	1	1	1	9	1
AJTNJDVENMTAMPVVNGK	1	1	1	1	19	0
AJTNJGJAEAK	1	1	1	1	11	0
AJTNMGGTMR	1	1	1	1	10	0
AJTPFJDRVK	1	1	1	1	10	1
AJTPHTYTGJ	1	1	1	1	10	0
AJTSSYAGR	1	1	1	1	9	0
AJTSSYAGRK	1	1	1	1	10	1
AJTTDTJJKER	1	1	1	1	11	1
AJTTGNTJJMGR	1	1	1	1	12	0
AJTWMNSTVNGHPVJPR	1	1	1	1	17	0
AJVAAGPK	1	1	1	1	8	0
AJVAAGPKJ	1	1	1	1	9	0
AJVAVKNJK	1	1	1	1	9	1
AJVAVPEVGEVYK	1	1	1	1	13	0
AJVAVPEVGEVYKGK	1	1	1	1	15	1
AJVDDRNEK	1	1	1	1	9	1
AJVDEGVVJR	1	1	1	1	10	0
AJVDJVPQGNYFJMGGSPVDNNAK	1	1	1	1	24	0
AJVDKJPEGK	1	1	1	1	10	1
AJVEAAAENDEGJMEK	1	1	1	1	16	0
AJVEAAGJK	1	1	1	1	9	0
AJVEAAGJKVGDJVK	1	1	1	1	15	1
AJVEAAHEFGR	1	1	1	1	11	0
AJVEAFCKDGHQVAFCDJNAVSGQQTAR	1	1	1	1	28	1
AJVEAGVKPCGJGAR	1	1	1	1	15	1
AJVEDFVEEVVN	1	1	1	1	12	0
AJVEEEHRR	1	1	1	1	9	1
AJVEGJNMVSK	1	1	1	1	11	0
AJVEJTJPJFHFSNVR	1	1	1	1	16	0
AJVEVQYHGK	1	1	1	1	10	0
AJVJGGGJAGJQTAJDJAEAGYEVDJVEKTPSJGGR	1	1	1	1	36	1
AJVJJNPNNPTGAVYPK	1	1	1	1	17	0
AJVKJDGAPFK	1	1	1	1	11	1
AJVMDVPAKTDFWR	1	1	1	1	14	1
AJVMENMEANVESQK	1	1	1	1	15	0
AJVMNJEEDNVGAVJJGPTDR	1	1	1	1	21	0
AJVMNJEEDNVGAVJJGPTDRJK	1	1	1	1	23	1
AJVNEEJAHHEAK	1	1	1	1	13	0
AJVNEEJAHHEAKJHEJNDJK	1	1	1	1	21	1
AJVNEPEVJJJDEPJAAJDJK	1	1	1	1	21	0
AJVNRPSJJJADEPTGNJDPK	1	1	1	1	21	1
AJVPDJJR	1	1	1	1	8	0
AJVPVJPTTEEFPYAJR	1	1	1	1	17	0
AJVPVNGTK	1	1	1	1	9	0
AJVPYCGFDMJD	1	1	1	1	12	0
AJVQFJVDKEGNJVQPK	1	1	1	1	17	1
AJVQHNKAEQQAK	1	1	1	1	13	1
AJVQJEDGVQJSSGDTJAR	1	1	1	1	19	0
AJVSADJTVNK	1	1	1	1	11	0
AJVSADJTVNKNMVPFDSR	1	1	1	1	19	1
AJVSJENGSTVJQQQWJEVSDQGDTKJTFK	1	1	1	1	30	1
AJVSTJKAEAK	1	1	1	1	11	1
AJVSVTNKDGJVDFCK	1	1	1	1	16	1
AJVTJKEGDTJDFYSNJ	1	1	1	1	17	0
AJVVPQTAAFTJAVTTSDNNTJMQK	1	1	1	1	25	0
AJVWJSSSGJTNSYNHTQAEDAJR	1	1	1	1	24	0
AJVYAPASK	1	1	1	1	9	0
AJWGFNGTERPGAVYJAAAJAAHSQK	1	1	1	1	26	1
AJWJSPJHPCMSYHGYDVTDYTK	1	1	1	1	23	0
AJYAAPHGVYAMSQDJPGJVETSTNJASVK	1	1	1	1	30	0
AJYAVESWYSWHSR	1	1	1	1	14	0
AJYDEDJAJPVR	1	1	1	1	12	0
AJYDEDJAJPVRK	1	1	1	1	13	1
AJYDJGFEGPVRPDHGR	1	1	1	1	17	1
AJYEEJJPVJDJPRDEJESFASAVTGR	1	1	1	1	27	1
AJYEGVMNGKGWEDGJJK	1	1	1	1	18	1
AJYEVFK	1	1	1	1	7	0
AJYEVFKYJGVEVEEJNYNQPK	1	1	1	1	22	1
AJYEYQQR	1	1	1	1	8	0
AJYGEGFNYJGSDR	1	1	1	1	14	0
AJYGEGFNYJGSDRFVEDTSFJR	1	1	1	1	23	1
AJYGQEVPEK	1	1	1	1	10	0
AJYHAVEGSJTQMWTJSAJQMHEK	1	1	1	1	24	0
AJYJHCJPADJTGJSCESGEVDASVFDRYR	1	1	1	1	30	1
AJYKDGENPFTDGTSR	1	1	1	1	16	1
AJYNJNNJR	1	1	1	1	9	0
AJYNVJPEK	1	1	1	1	9	0
AJYNVJPEKJTVNVSHJGJGK	1	1	1	1	21	1
AJYPQAJFR	1	1	1	1	9	0
AJYSEEMNGEEFPQDPK	1	1	1	1	17	0
AJYSEEMNGEEFPQDPKEQJJGAVK	1	1	1	1	25	1
AJYTJNKDTJJVR	1	1	1	1	13	1
AKAANJDAJHDTVHEMAR	1	1	1	1	18	1
AKADEJMAEVJR	1	1	1	1	12	1
AKADJJVJSGAEGGTGASPASSJR	1	1	1	1	24	1
AKAEAQVJJEQANK	1	1	1	1	14	1
AKAEEJPWGEJGVDVVJECTGFYTSK	1	1	1	1	26	1
AKAEJETGQTHDK	1	1	1	1	13	1
AKAEPVTAMEK	1	1	1	1	11	1
AKAGHYAVGQFNJNNJEWTK	1	1	1	1	20	1
AKAJYDEDJAJPVR	1	1	1	1	14	1
AKANNMPNDTJDR	1	1	1	1	13	1
AKANPNJYQVSMGTGFEJGK	1	1	1	1	20	1
AKASAQJETJK	1	1	1	1	11	1
AKATJAQAEAEAK	1	1	1	1	13	1
AKAVDPSVAEEANK	1	1	1	1	14	1
AKDEJDAPADSAK	1	1	1	1	13	1
AKDFEDAVEK	1	1	1	1	10	1
AKDFQPVVDEAEAJFK	1	1	1	1	16	1
AKDGAJVJTTK	1	1	1	1	11	1
AKDGJPGJK	1	1	1	1	9	1
AKDJNDEMK	1	1	1	1	9	1
AKDTDDWYVGCTAGENGHTSK	1	1	1	1	21	1
AKDVEGJGDVDJVNYFEVGATYYFNK	1	1	1	1	26	1
AKDVHSTSFVK	1	1	1	1	11	1
AKDYAJJTVTNK	1	1	1	1	12	1
AKDYQADMTR	1	1	1	1	10	1
AKEAGTPVSVYJK	1	1	1	1	13	1
AKEDFJADVAK	1	1	1	1	11	1
AKEEJDWVATK	1	1	1	1	11	1
AKEFJANAGNAEHMPEK	1	1	1	1	17	1
AKEFYGNK	1	1	1	1	8	1
AKEGHYAVGQFNJNNJEWTK	1	1	1	1	20	1
AKEHATMJR	1	1	1	1	9	1
AKEJFMESVR	1	1	1	1	10	1
AKEJGVTPMATWVAGAJGGVDPK	1	1	1	1	23	1
AKEJJADGTVAR	1	1	1	1	12	1
AKEJJATVSAEK	1	1	1	1	12	1
AKEJJFTCDQJDAEEAYR	1	1	1	1	18	1
AKENMQJJEEHQR	1	1	1	1	13	1
AKEQJEAGATYJDVNJGPAENDGEDJMK	1	1	1	1	28	1
AKEYNSHSYGVTFGGPJJK	1	1	1	1	19	1
AKFAASAK	1	1	1	1	8	1
AKFDEJTHDJVER	1	1	1	1	13	1
AKFDEJTJSJVER	1	1	1	1	13	1
AKFDEJTR	1	1	1	1	8	1
AKFYJJNANK	1	1	1	1	10	1
AKGAFETYQMK	1	1	1	1	11	1
AKGGVGJJJTGANWVENDVEPHAR	1	1	1	1	24	1
AKGJEGJNSPVAK	1	1	1	1	13	1
AKGNTSDAJR	1	1	1	1	10	1
AKGTTJGADNGJGVAAJMAVJEANDJK	1	1	1	1	27	1
AKGVAFAPGANPMHGR	1	1	1	1	16	1
AKGYASNAANFEDTAK	1	1	1	1	16	1
AKGYDJVJVDTAGR	1	1	1	1	14	1
AKJDAPVDAK	1	1	1	1	10	1
AKJDVJNDJVDR	1	1	1	1	12	1
AKJDYNJJK	1	1	1	1	9	1
AKJESJVEDJVNR	1	1	1	1	13	1
AKJETFMFGAVAYSDNVNAAK	1	1	1	1	21	1
AKJETPEDJAVAYTPGVAEPCJK	1	1	1	1	23	1
AKJJDYJK	1	1	1	1	8	1
AKJPNEEK	1	1	1	1	8	1
AKJQEJAEMK	1	1	1	1	10	1
AKJSGTPECPR	1	1	1	1	11	1
AKJYYJR	1	1	1	1	7	1
AKNEJJEK	1	1	1	1	8	1
AKNPNJGNPNR	1	1	1	1	11	1
AKNSGVYGR	1	1	1	1	9	1
AKNSJANFK	1	1	1	1	9	1
AKNTDDGJJK	1	1	1	1	10	1
AKPEAVVEPJTTEEAAAVMK	1	1	1	1	20	1
AKPGQDFFPJTVNYQER	1	1	1	1	17	1
AKPVJETJPGWNCDJR	1	1	1	1	16	1
AKPVJEVJPGWK	1	1	1	1	12	1
AKPVJJEPJMK	1	1	1	1	11	1
AKQAGJJPEGADYK	1	1	1	1	14	1
AKQQEJAEPQVEAPVEVTPVVAAPVTTPK	1	1	1	1	29	1
AKSEYEJSSNNMR	1	1	1	1	13	1
AKSQAHJDAGAK	1	1	1	1	12	1
AKTEAAJANENK	1	1	1	1	12	1
AKVENYK	1	1	1	1	7	1
AKVFPDGTTSJDVTMQNR	1	1	1	1	18	1
AKVJEAEAEVPK	1	1	1	1	12	1
AKVQGFSDFQJAR	1	1	1	1	13	1
AKVQJYDFSTK	1	1	1	1	11	1
AKYNEYSK	1	1	1	1	8	1
AKYTYGVJEK	1	1	1	1	10	1
AMAEJGVAPHNJAVJSGJGCSSR	1	1	1	1	23	0
AMAERDPEPJJK	1	1	1	1	12	1
AMAGVJVVTTK	1	1	1	1	11	0
AMAGVJVVTTKK	1	1	1	1	12	1
AMAJAETGWTJDANKNWK	1	1	1	1	18	1
AMAJCHEMJPGAK	1	1	1	1	13	0
AMAJJNK	1	1	1	1	7	0
AMAJYJJR	1	1	1	1	8	0
AMASAVPSTMGTJMASGJMQAGK	1	1	1	1	23	0
AMAVASEQEMK	1	1	1	1	11	0
AMAVASEQEMKAK	1	1	1	1	13	1
AMAVEVPADFR	1	1	1	1	11	0
AMAYVDJJNAWGDVPARFEPTTTETMYAAR	1	1	1	1	30	1
AMDAJRCPPEDQPVVNJSGGER	1	1	1	1	22	1
AMDFVQJKDQR	1	1	1	1	11	1
AMDMMQTAQJJGFDTTVVGCTNDYAQTANSDVVVJTSGJPR	1	1	1	1	41	0
AMDPNSAGSQFFJMHENAPHJDGQYAAFGK	1	1	1	1	30	0
AMDVJFPK	1	1	1	1	8	0
AMEAPJR	1	1	1	1	7	0
AMEAPJRQJVJNCGEEPSVVANTVK	1	1	1	1	25	1
AMEEAYK	1	1	1	1	7	0
AMEEAYKAGK	1	1	1	1	10	1
AMEEKYADNK	1	1	1	1	10	1
AMEFADR	1	1	1	1	7	0
AMEFEKJAAFAK	1	1	1	1	12	1
AMEJCFEYTR	1	1	1	1	10	0
AMEJCFEYTRR	1	1	1	1	11	1
AMEJJAFMGJTDR	1	1	1	1	13	0
AMEJPEAJRK	1	1	1	1	10	1
AMEMJEKEGK	1	1	1	1	10	1
AMEMVAASK	1	1	1	1	9	0
AMENJTYDRJHTNGVK	1	1	1	1	16	1
AMETAPJEVVDGFTPEQR	1	1	1	1	18	0
AMFJDYPNEYTYGTATR	1	1	1	1	17	0
AMFYTDGQAQFFTGAJDNQAEGYFFEK	1	1	1	1	27	0
AMGANWTFTPTJGVPHNER	1	1	1	1	19	0
AMGEMKNGEAK	1	1	1	1	11	1
AMGGJAFGJR	1	1	1	1	10	0
AMGHNJGNSJVEDDRJEJAK	1	1	1	1	20	1
AMGJJJAASSGSDJJK	1	1	1	1	16	0
AMGJQTJGPDVNESNJK	1	1	1	1	17	0
AMGVMJEDR	1	1	1	1	9	0
AMGVNTDGMTETEGVKAAJEAVK	1	1	1	1	23	1
AMHEJQR	1	1	1	1	7	0
AMJDJETMKJSR	1	1	1	1	12	1
AMJEYAQEK	1	1	1	1	9	0
AMJEYAQEKGVEDR	1	1	1	1	14	1
AMJGNNVSHSK	1	1	1	1	11	0
AMJGNNVSHSKR	1	1	1	1	12	1
AMJKEEVDAEDJADVVSR	1	1	1	1	18	1
AMJMGMSSEKGFEK	1	1	1	1	14	1
AMJSVGYR	1	1	1	1	8	0
AMJSVGYRJPK	1	1	1	1	11	1
AMJVTDR	1	1	1	1	7	0
AMJYNGEEFYTSK	1	1	1	1	13	0
AMKAENJEDAMR	1	1	1	1	12	1
AMMDNJQTETVJNRDGQEEK	1	1	1	1	20	1
AMMENFR	1	1	1	1	7	0
AMMJGJVSR	1	1	1	1	9	0
AMNJGJK	1	1	1	1	7	0
AMNJGJKAVETGAK	1	1	1	1	14	1
AMNPFAQNKDJTEJK	1	1	1	1	15	1
AMQJFDJVR	1	1	1	1	9	0
AMREMJJAENAEGR	1	1	1	1	14	1
AMSAPYCNJK	1	1	1	1	10	0
AMSDAGJSNSDJDEVJJVGGSSR	1	1	1	1	23	0
AMSDAGJSNSDJDEVJJVGGSSRJPAVQK	1	1	1	1	29	1
AMSMTKTDJEJAVEK	1	1	1	1	15	1
AMTDYNTNANYHR	1	1	1	1	13	0
AMTFJJGJSJQF	1	1	1	1	12	0
AMVCSDPDJJK	1	1	1	1	11	0
AMVCSDPDJJKFGVTK	1	1	1	1	16	1
AMVGCPVTVR	1	1	1	1	10	0
AMVGJPVTVR	1	1	1	1	10	0
AMVJTQK	1	1	1	1	7	0
AMVPJAEMFGYVTAJR	1	1	1	1	16	0
AMVQGJTQNNAQJVFEAJMSNJRK	1	1	1	1	24	1
AMVVAGQDGAYGNAEK	1	1	1	1	16	0
AMVVDQFREHEGEJJTGVVK	1	1	1	1	20	1
AMVVJADNDQNVVJSAR	1	1	1	1	17	0
AMWPYJVK	1	1	1	1	8	0
AMYSJAK	1	1	1	1	7	0
AMYSJAKK	1	1	1	1	8	1
ANADSPRDAAVAJK	1	1	1	1	14	1
ANAEGJKDWJDGQGYNATJAFNAEK	1	1	1	1	25	1
ANAJAPGFJJTDMTAAJSDEVR	1	1	1	1	22	0
ANAJAPGFJJTDMTAAJSDEVRAEWAK	1	1	1	1	27	1
ANAJNPEHPVJR	1	1	1	1	12	0
ANAKFEVK	1	1	1	1	8	1
ANATAPAJNVFETEK	1	1	1	1	15	0
ANATAPAJNVFETEKEYK	1	1	1	1	18	1
ANATAPAJNVJENEK	1	1	1	1	15	0
ANATAPAJNVJENEKDYK	1	1	1	1	18	1
ANATJJMAR	1	1	1	1	9	0
ANAVVMATGGAGR	1	1	1	1	13	0
ANDAAGDGTTTATVJAQAJJTEGJK	1	1	1	1	25	0
ANDJDVPAAJJDSEJDVJRR	1	1	1	1	20	1
ANDJJGYR	1	1	1	1	8	0
ANDMGJJCGVTTNPSJJAK	1	1	1	1	19	0
ANDMGVJCGVTTNPSJJAK	1	1	1	1	19	0
ANDNSFJK	1	1	1	1	8	0
ANDTFVGTJEVAK	1	1	1	1	13	0
ANEAYJQGQJGNPK	1	1	1	1	14	0
ANEFGEFETSAJK	1	1	1	1	13	0
ANEJATHNJK	1	1	1	1	10	0
ANEJTCHJENEQGQK	1	1	1	1	15	0
ANEKJTJAR	1	1	1	1	9	1
ANEKWECK	1	1	1	1	8	1
ANEVPDAJR	1	1	1	1	9	0
ANEVPDAJRK	1	1	1	1	10	1
ANEVVEJFTEFPEJVDPHTGR	1	1	1	1	21	0
ANEYDNJK	1	1	1	1	8	0
ANFDFYAGGGFJKPDK	1	1	1	1	16	1
ANFEGECSEVGMYJAMAR	1	1	1	1	18	0
ANFNJANYDETDNYGK	1	1	1	1	16	0
ANFNJANYDETDNYGKFVJEPJER	1	1	1	1	24	1
ANFPGEPTGKDNPEJJK	1	1	1	1	17	1
ANFTNFCJDK	1	1	1	1	10	0
ANFTNFCJDKVQTGJACVNSWGAJAJEK	1	1	1	1	28	1
ANFTYQTTDJJDKDEAANEJWYK	1	1	1	1	23	1
ANFVACHNPSYVR	1	1	1	1	13	0
ANFVACHNPSYVRK	1	1	1	1	14	1
ANGAEDVDDETJNGJR	1	1	1	1	16	0
ANGAEJDDGAJNGJK	1	1	1	1	15	0
ANGAEVDDAAJQGVK	1	1	1	1	15	0
ANGDFJSK	1	1	1	1	8	0
ANGDGJJR	1	1	1	1	8	0
ANGEQJEEJNR	1	1	1	1	11	0
ANGPAJQTQTQGDEJTVSSSK	1	1	1	1	21	0
ANGTATYTJQSGTPDPYNVJACGR	1	1	1	1	24	0
ANHECYPJQVNVNK	1	1	1	1	14	0
ANJADJAJDJJQEYAPEKK	1	1	1	1	19	1
ANJAJQGJR	1	1	1	1	9	0
ANJDKTJENR	1	1	1	1	10	1
ANJEFJSEVJDQFNSAGJR	1	1	1	1	19	0
ANJEKGNAMJSFWAR	1	1	1	1	15	1
ANJEQAPK	1	1	1	1	8	0
ANJEVAR	1	1	1	1	7	0
ANJEYQJSKK	1	1	1	1	10	1
ANJFJDESVJDAYNKK	1	1	1	1	16	1
ANJGJJAEJJK	1	1	1	1	11	0
ANJJCJPTTSGTGSEVTPFSVJTDK	1	1	1	1	25	0
ANJJCJPTTSGTGSEVTPFSVJTDKSCNK	1	1	1	1	29	1
ANJJNPASWK	1	1	1	1	10	0
ANJJNPASWKK	1	1	1	1	11	1
ANJKGYGR	1	1	1	1	8	1
ANJKNGTEJGK	1	1	1	1	11	1
ANJNPAHVDSEEHMESNMAK	1	1	1	1	20	0
ANJPEEAGFVTNPYTNJGGMESWGFDGNJTFNHNFTK	1	1	1	1	37	0
ANJPGYJGNCHSSGTVJJDQJGEEHMK	1	1	1	1	27	0
ANJPJKEYR	1	1	1	1	9	1
ANJRDNYR	1	1	1	1	8	1
ANJRFNPTDNJNJR	1	1	1	1	14	1
ANJSEPJTJAPJQR	1	1	1	1	14	0
ANJTAQJNK	1	1	1	1	9	0
ANJTVNKNSVPNDPK	1	1	1	1	15	1
ANJYDTEEAJAJVK	1	1	1	1	14	0
ANJYDTEEAJAJVKK	1	1	1	1	15	1
ANKDQESJAVK	1	1	1	1	11	1
ANKJNSVVPGANPGR	1	1	1	1	15	1
ANKNJAJR	1	1	1	1	8	1
ANMADVJTAPVASFDQAJGGR	1	1	1	1	21	0
ANMEPVTJQEQPEJEQPK	1	1	1	1	18	0
ANMETAJTEAJYJAAJER	1	1	1	1	18	0
ANMYAVAK	1	1	1	1	8	0
ANNDGVAJTFJSEKEQSNFK	1	1	1	1	20	1
ANNGPMKGANVR	1	1	1	1	12	1
ANNJAMJWSK	1	1	1	1	10	0
ANNJTTGR	1	1	1	1	8	0
ANNKVGJAPVA	1	1	1	1	11	0
ANNMPNDTJDR	1	1	1	1	11	0
ANNNYPFK	1	1	1	1	8	0
ANNNYTJGJGYR	1	1	1	1	12	0
ANNQAFKJEK	1	1	1	1	10	1
ANNYMQJEEPYAGETTVJHFJEVJR	1	1	1	1	25	0
ANPDNVKDFYETGMSYJNNVSVAGGGEK	1	1	1	1	28	1
ANPEJAAK	1	1	1	1	8	0
ANPEJAAKJEAFFSGK	1	1	1	1	16	1
ANPEKTFTVTGYADK	1	1	1	1	15	1
ANPEQGFSEQSRJDAJYNQK	1	1	1	1	20	1
ANPJEYAVK	1	1	1	1	9	0
ANPMYJEJPVMAAAR	1	1	1	1	15	0
ANPNMJDR	1	1	1	1	8	0
ANPPKEJGGSK	1	1	1	1	11	1
ANPTJANVQNGVAAYK	1	1	1	1	16	0
ANPVDAJEVFGEYVMGJHGK	1	1	1	1	20	0
ANQFJGMEPJPTFJANDVJK	1	1	1	1	20	0
ANQJSVEJK	1	1	1	1	9	0
ANQJSVEJKNDJSK	1	1	1	1	14	1
ANQNFJEJQAQJEGTENR	1	1	1	1	18	0
ANQNFJEJQAQJEGTENRJNVAR	1	1	1	1	23	1
ANQNFJQJQEEVSDVENKJAAVR	1	1	1	1	23	1
ANQRJDNMATK	1	1	1	1	11	1
ANQVJKGWTEAJTMMPVGSK	1	1	1	1	20	1
ANQVPQQVJSJJQG	1	1	1	1	14	0
ANSHAPEAVVEGASR	1	1	1	1	15	0
ANSNDFVGNVDVDYK	1	1	1	1	15	0
ANSNDFVGNVDVDYKFHFJPDJR	1	1	1	1	23	1
ANSSTTTAAEPJK	1	1	1	1	13	0
ANTDQNGKJTMK	1	1	1	1	12	1
ANTEJVYKNPNSJNEGTYVGVSYTK	1	1	1	1	25	1
ANTEVENQPREGK	1	1	1	1	13	1
ANTFYAJFR	1	1	1	1	9	0
ANTGVTJEPJNSQNAPK	1	1	1	1	17	0
ANTSJAWJJNK	1	1	1	1	11	0
ANTTKAENYR	1	1	1	1	10	1
ANVDANMTK	1	1	1	1	9	0
ANVDSFEEK	1	1	1	1	9	0
ANVECTMVGMDKJEVTSSHQJK	1	1	1	1	22	1
ANVFKGNSJ	1	1	1	1	9	0
ANVJAGEAGGJTQHJGAYNVQJEDGRR	1	1	1	1	27	1
ANVJJNYDTPWNSTR	1	1	1	1	15	0
ANVJVSGGSEAAJFPAGVGGFNAMHAJSTR	1	1	1	1	30	0
ANVKPEQVDEVYMGCVJQAGJGQNVAR	1	1	1	1	27	1
ANVNJSGGGSK	1	1	1	1	11	0
ANVNJSGGGSKVK	1	1	1	1	13	1
ANVVGTPGSGFGAHGEGYFR	1	1	1	1	20	0
ANVVJJGGGNVGTNACK	1	1	1	1	17	0
ANVVPVDK	1	1	1	1	8	0
ANYDFQGK	1	1	1	1	8	0
ANYPFGJVAGDMKR	1	1	1	1	14	1
ANYSEJFPSDEESADRWFK	1	1	1	1	19	1
ANYTAVJSHR	1	1	1	1	10	0
ANYTVJESTSPTAK	1	1	1	1	14	0
ANYVFTJATTK	1	1	1	1	11	0
APAAVGPYCHAVK	1	1	1	1	13	0
APAPEYVPEAPR	1	1	1	1	12	0
APAVATAJK	1	1	1	1	9	0
APAVATAJKR	1	1	1	1	10	1
APDFPERVVJDVEJJDNJYJR	1	1	1	1	21	1
APDFPTGGYJYGJSGVR	1	1	1	1	17	0
APDGTPCCQWVGPAGSGHFVK	1	1	1	1	21	0
APEAVJAK	1	1	1	1	8	0
APEDFVTJAETJDR	1	1	1	1	14	0
APEGTGVJAGGPAR	1	1	1	1	14	0
APEJKJENK	1	1	1	1	9	1
APESQQEJWEKNEJAPR	1	1	1	1	17	1
APEVJJR	1	1	1	1	7	0
APEVJJRNEK	1	1	1	1	10	1
APFDGJJGJR	1	1	1	1	10	0
APFFFSVR	1	1	1	1	8	0
APFGSMER	1	1	1	1	8	0
APFGVJJVTTKK	1	1	1	1	12	1
APFKEHFSNDJPVEK	1	1	1	1	15	1
APFSFDGR	1	1	1	1	8	0
APGDETPEKADHGGJSGK	1	1	1	1	18	1
APGGVJNAGTKEEJEK	1	1	1	1	16	1
APGTJGQDJDJVNGQVK	1	1	1	1	17	0
APGTJGQDJDJVNGQVKR	1	1	1	1	18	1
APJAPJJPTR	1	1	1	1	10	0
APJAYNSFJAPR	1	1	1	1	12	0
APJDNDJGVSEATR	1	1	1	1	14	0
APJEDJREK	1	1	1	1	9	1
APJEEFVEEETJTEJGSQR	1	1	1	1	19	0
APJJAJTATATPK	1	1	1	1	13	0
APJVMVVDHQR	1	1	1	1	11	0
APJVTVMGHVDHGK	1	1	1	1	14	0
APJVTVMGHVDHGKTSJJDYJR	1	1	1	1	22	1
APJWJR	1	1	1	1	6	0
APMYVVGETTGDHR	1	1	1	1	14	0
APNDAEYEJAMADJEK	1	1	1	1	16	0
APNDAEYEJAMADJEKAGEAJCQK	1	1	1	1	24	1
APNDNDYGNGAPK	1	1	1	1	13	0
APQAFDEDMHJENVGGTVAMJER	1	1	1	1	23	0
APQWTGGGVVFAPKPR	1	1	1	1	16	1
APSRDMMNTJSR	1	1	1	1	12	1
APTDNDCGNJMPMR	1	1	1	1	14	0
APTDNDFGAGJQHR	1	1	1	1	14	0
APTDNDKQVDGDWYQK	1	1	1	1	16	1
APTDNDRNJK	1	1	1	1	10	1
APTVVQJGEK	1	1	1	1	10	0
APVFJAPAMDJDMYAHPSTQK	1	1	1	1	21	0
APVJJGVSEGAAK	1	1	1	1	13	0
APVVVPAGVDVK	1	1	1	1	12	0
APYETYJGGJDR	1	1	1	1	12	0
APYETYJGGJDRQEJJNJK	1	1	1	1	19	1
APYQJTJDGDKVJETEAJJJSTGATAK	1	1	1	1	27	1
APYTTNSDFRK	1	1	1	1	11	1
APYYJSAYPNAGJPNSJGK	1	1	1	1	19	0
AQAAEKHGTGEAGCDTEK	1	1	1	1	18	1
AQADAMAPJYK	1	1	1	1	11	0
AQAETVGDNYDKJEQVATVSANNDPVJGK	1	1	1	1	29	1
AQAFEQDR	1	1	1	1	8	0
AQAFEQDRAR	1	1	1	1	10	1
AQAHJEAGAK	1	1	1	1	10	0
[truncated: 43,808 more rows]
