# Supplementary material for: Critical Assessment of MetaProteome Investigation (CAMPI): a multi-laboratory comparison of established workflows
Source: Nat Commun. 2021 Dec 15;12:7305. doi: 10.1038/s41467-021-27542-8 (PMC8674281; doi:10.1038/s41467-021-27542-8)
Supplement: Supplementary file 21 — Source Data file [file 41467_2021_27542_MOESM21_ESM.zip › Source Data/Figure 3B.csv]

PeptideSeq	PS_F07	MPA_F07	MQ_F07	PD_F07	Length	MC
AAAAEEEKTEFDVJJAEAGATK	1	0	0	0	22	1
AAAAGENEEHTDMYPTFAK	1	0	0	0	19	0
AAAAJDEYJK	0	0	0	1	10	0
AAADAGTAFVFMGHGTSHTAN	1	0	0	0	21	0
AAADVYMFANDQJEPJ	1	0	0	0	16	0
AAAEGAJGJAEK	1	0	0	0	12	0
AAAEGAJGJAR	1	0	0	0	11	0
AAAGAFGGTMADQWK	0	0	0	1	15	0
AAAGAFTDAVDJGSDJEFGK	0	0	0	1	20	0
AAAGAGAEAAEEKDEFDVEJTEVGPNK	1	0	0	0	27	1
AAAJAEVNEJJDR	1	0	0	0	13	0
AAAJEQJEJWGER	0	0	0	1	13	0
AAAJSMJPTTTGAAR	1	0	0	0	15	0
AAANESYGYNEDQJVSSDJVGMR	0	1	0	0	23	0
AAASESFGYNEDAJVSSDVJGMR	1	0	0	0	23	0
AAASSPAJTAVVAQSEYANJQR	1	0	0	0	22	0
AAATESFGYNEEJJVSSDJVGMR	1	0	0	0	23	0
AADAAAAJGEGJQAF	1	0	0	0	15	0
AADATDDJTQSFVTK	1	0	0	0	15	0
AADDGVMPQTVEAJNHAK	1	0	0	0	18	0
AADETETADDAEASDADQEAADK	1	0	0	0	23	0
AADJAAGSDAVJJR	1	0	0	0	14	0
AADJDAJHDTVHEM	1	0	0	0	14	0
AADMKPQJNDQJK	0	1	0	0	13	1
AADVETJGDJVQFNK	1	0	0	0	15	0
AAEEEKTEFDVJJAEAGATK	1	0	0	0	20	1
AAEJDEEERFPMETVEK	1	0	0	0	17	1
AAEJDEKEEFTQNAR	1	0	0	0	15	1
AAEVSSDSFSVTPEFTDDANNAJK	1	0	0	0	24	0
AAFFAGQJR	1	0	0	0	9	0
AAFNEDFJR	1	0	0	0	9	0
AAFTSAGMDSSSDWR	1	0	0	0	15	0
AAFYJFPK	1	0	0	0	8	0
AAGAAEAAEEKTEFDVEJTEVGPNK	1	0	0	0	25	1
AAGAAGAAEEEKTEFDVEJTEVGPNK	1	0	0	0	26	1
AAGAAGADGAAEKDEFDVEJTEVGPNK	1	0	0	0	27	1
AAGAAGEAAEEKDEFDVEJTEVGANK	1	0	0	0	26	1
AAGAGAEAAEEKDEFDVEJTEVGPNK	1	0	0	0	26	1
AAGAGEAAAEEKDEFDVEJTEVGANK	1	0	0	0	26	1
AAGDHADDJGYMPFPJTVK	1	0	0	0	19	0
AAGDVPTQEJMAASDK	1	0	0	0	16	0
AAGGMDDGGFGTSFEK	0	0	0	1	16	0
AAGGSDDWAYDQGJR	1	0	0	0	15	0
AAGGVJJVTTK	1	0	0	0	11	0
AAGJHSETDEDWFYT	1	0	0	0	15	0
AAGQEWJDTFACGATNGAATEK	1	0	0	0	22	0
AAGSNJEYEVGTMJEJPR	0	1	0	0	18	0
AAGTGDWDGVVTAFVDGWAK	1	0	0	0	20	0
AAGVVJEDWR	1	0	0	0	10	0
AAGYDVATPGNHEFDYGMAR	1	0	0	0	20	0
AAGYNMVJPDJPAR	1	0	0	0	14	0
AAHTAFDJJTQEJR	1	0	0	0	14	0
AAJAEVNEJJDR	1	0	0	0	12	0
AAJAJVDDVNFSEVHYQR	0	0	1	0	18	0
AAJATESFJSAASFQETTK	0	0	0	1	19	0
AAJDAYYEEYGVK	1	0	0	0	13	0
AAJDFTDPESJDK	1	0	0	0	13	0
AAJEEGJVPGGGVAY	1	0	0	0	15	0
AAJGTSAJFSNSAJSNQPK	1	0	0	0	19	0
AAJJFCEDYDPDK	1	0	0	0	13	0
AAJJYDEJDRNPJFR	1	0	0	0	15	1
AAJNEVATAFK	0	0	0	1	11	0
AAJPJJSNAECK	1	0	0	0	12	0
AAJQGTDYDTGJDJK	1	0	0	0	15	0
AAKDYFJJVGPPGTGK	0	1	0	0	16	1
AAMJTJMNPDDK	0	0	0	1	12	0
AANAGGVATSGJEMTQNSMR	0	1	0	0	20	0
AANAGGVAVSAJEMSQNSMR	0	1	0	0	20	0
AANJDAJHDTVHEM	1	0	0	0	14	0
AANJDAJHDTVHEMA	1	0	0	0	15	0
AANJJSAQVJMKPN	1	0	0	0	14	0
AANNEJGTJQPJK	1	0	0	0	13	0
AANVMEJYGSK	1	0	0	0	11	0
AAPAQVRPPSPGNJRPVK	1	0	0	0	18	2
AAPENVMTADGSVFTK	1	0	0	0	16	0
AAPGAAPAEEEKDEFTVVJSAVGDK	1	0	0	0	25	1
AAPGVDJTQJJNNMR	1	0	0	0	15	0
AAPRPAPVAQPPAAAPPSAVGSSAAAPR	0	1	0	0	28	1
AAPSVFJFPPSDEQJK	1	0	0	0	16	0
AAPTPAETVENMAQTDK	1	0	0	0	17	0
AASATTQAPVVAAVSANQVAGSYK	0	0	1	0	24	0
AASJCGJCGNYNQDPADDJK	1	0	0	0	20	0
AASSGESJGJYYDDHFJSVPK	1	0	0	0	21	0
AATVMEJYGSK	1	0	0	0	11	0
AAVAAASMR	1	0	0	0	9	0
AAVAAMNDGDVVJJENTR	1	0	0	0	18	0
AAVEEGJJPGGGVAYJR	0	1	0	0	17	0
AAVEEGJJSGGGSAYJHASK	0	0	0	1	20	0
AAVPEJPJQJH	1	0	0	0	11	0
AAVPSGASTGKFEAJEJR	1	0	0	0	18	1
AAYAPSGTPQGJJVYANR	1	0	0	0	18	0
AAYSADPTDANWEAVK	1	0	0	0	16	0
ACDJGGMYHNTF	1	0	0	0	12	0
ACDJHJTEAF	1	0	0	0	10	0
ACEEJESVJDK	0	0	0	1	11	0
ACFTDPFQGVK	1	0	0	0	11	0
ACGGGJYTSAVEAAEQYDGK	1	0	0	0	20	0
ACGGGJYTSAVEAAJK	1	0	0	0	16	0
ACGJTPDVTAGJSJGEYNAJVSAGGMEMADAMKVVR	1	0	0	0	36	1
ACJAEJYDEATAAAJR	1	0	0	0	16	0
ACJPEKDSJJPK	1	0	0	0	12	1
ACVNMDQGGAJVDJR	1	0	0	0	15	0
ACVNMDQGGAJVDJRPYAAK	1	0	0	0	20	1
ACYDNEGNVSPEGVQAJTK	1	0	0	0	19	0
ACYGQAFJEJHPTK	1	0	0	0	14	0
ADAADQYNTJADFAGK	0	0	0	1	16	0
ADADDSYVFTTDK	1	0	0	0	13	0
ADADJVVJTAGAPQKPGETR	1	0	0	0	20	1
ADAJVAAJTPGJKEDJ	1	0	0	0	16	0
ADAYSSJSSEJR	0	1	0	0	12	0
ADCJJGGATYSTADTJR	1	0	0	0	17	0
ADCJJGGATYSTADTJRPAJQJVK	0	0	0	1	24	1
ADCJJGGATYSTADTVR	1	0	0	0	17	0
ADDAJWJFPTVNK	1	0	0	0	13	0
ADDGGJFVPER	1	0	0	0	11	0
ADDGNGJYTGSTEJEAGSYTFK	1	0	0	0	22	0
ADDNFSTJVAAVEEGR	1	0	0	0	16	0
ADDNVHFQQSAQJSK	1	0	0	0	15	0
ADDTJTVGFSQVGAESDWR	1	0	0	0	19	0
ADDVAGEAJPTJVJNK	1	0	0	0	16	0
ADDVESTJAGJEDK	1	0	0	0	14	0
ADDVVEYFVQK	1	0	0	0	11	0
ADEAYDJADAAQK	1	0	0	0	13	0
ADEDYSHDJMJJR	1	0	0	0	13	0
ADEJJETJR	0	0	0	1	9	0
ADEJRDEJJK	0	0	0	1	10	1
ADEMJDYRGTGMSVMEMSHR	1	0	0	0	20	1
ADEVSASDDSJTVCGK	1	0	0	0	16	0
ADFEJPEFYK	1	0	0	0	10	0
ADFGAAGMTVTDER	0	0	0	1	14	0
ADFJYPDGK	1	0	0	0	9	0
ADFNJVGTDJSGGTFANEK	1	0	0	0	19	0
ADFPJVJK	1	0	0	0	8	0
ADGDFADYJVEDYNJR	1	0	0	0	16	0
ADGQYNTTJQSEMAK	1	0	0	0	15	0
ADJDYCJTEAJTK	0	0	0	1	13	0
ADJENPYJJVTDK	1	0	0	0	13	0
ADJETJR	0	1	0	0	7	0
ADJFAAGDK	1	0	0	0	9	0
ADJFAEGDKJDATAJSK	1	0	0	0	17	1
ADJFEJEPK	1	0	0	0	9	0
ADJFSJJADTTAPVWNAANVK	1	0	0	0	21	0
ADJFVTSJR	1	0	0	0	9	0
ADJGVTMJAAGJGNJHGK	1	0	0	0	18	0
ADJJAAAVNJPAGK	1	0	0	0	14	0
ADJJEEJTR	0	1	0	0	9	0
ADJVJTDEEJNJVK	0	0	0	1	14	0
ADMJQFJHDEVGYNYR	0	0	0	1	16	0
ADNJJVMEHJTK	1	0	0	0	12	0
ADNWWJR	0	0	0	1	7	0
ADPJJGTNEDFAAJCAEAK	0	0	0	1	19	0
ADPQWNVVJJR	1	0	0	0	11	0
ADPYANEAEJRPGTASR	1	0	0	0	17	1
ADQVJNENNFPJK	1	0	0	0	13	0
ADSJEEJVFJK	1	0	0	0	11	0
ADSSFAGEEWYDQJDK	1	0	0	0	16	0
ADSVJVSTK	1	0	0	0	9	0
ADTAVVVGTVSDYJTAK	1	0	0	0	17	0
ADTNCDPEEJDYVJPGNDDAJR	1	0	0	0	22	0
ADTTAPVWNAANVK	1	0	0	0	14	0
ADTTETGJTJHVR	1	0	0	0	13	0
ADTVEAGEDSJTVDGK	1	0	0	0	16	0
ADTVTAGEDSJTVDGK	1	0	0	0	16	0
ADVSEPDAJQAJGGR	0	1	0	0	15	0
ADVSSNAETPJFVGQK	1	0	0	0	16	0
ADVVJCYJENK	0	0	0	1	11	0
ADYVTNEENETJR	1	0	0	0	13	0
AEAAEEKDEFDVEJAEVGPNK	1	0	0	0	21	1
AEAAGFEJPADR	1	0	0	0	12	0
AEAJJSVAHPDFRDEJJK	0	0	0	1	18	1
AEANJNAGJAAAR	1	0	0	0	13	0
AEANVQJNK	1	0	0	0	9	0
AEAPQFSVGDTVK	0	0	0	1	13	0
AEAPTJFQVNGPVGJATWK	0	0	1	0	19	0
AEAYGPVTQGJAKPV	1	0	0	0	15	0
AEDAFADNJVEDDKJR	1	0	0	0	16	1
AEDFVPVMACPSQVDK	1	0	0	0	16	0
AEDJHEJAEQFK	1	0	0	0	12	0
AEDNFADNJVEDYNJR	1	0	0	0	16	0
AEDPFJAJHAESK	1	0	0	0	13	0
AEDSGAPJYEVVFDK	1	0	0	0	15	0
AEDTAVYYCVK	1	0	0	0	11	0
AEDTAVYYCVR	0	0	1	0	11	0
AEDVDAAEDREJFDEJJEK	0	0	0	1	19	1
AEDVDSEAJTTJVVNR	1	0	0	0	16	0
AEDVEGDAJSNJJJNR	1	0	0	0	16	0
AEDVEGEAJSTJJVNR	1	0	0	0	16	0
AEEAPKEEAPAAAEEPAQETTEE	1	0	0	0	23	0
AEEEKTEFDVJJAEAGATK	1	0	0	0	19	1
AEEGFYVGANQJDAJCNJK	1	0	0	0	19	0
AEEJENFEPDFVVYNASK	1	0	0	0	18	0
AEEJETFEPDFJVYNASK	1	0	0	0	18	0
AEEJQSPVJJGVSEGAGK	1	0	0	0	18	0
AEEJSTJVEER	1	0	0	0	11	0
AEEKDEFDVEJAEVGPNK	1	0	0	0	18	1
AEEKDEFDVEJTEVGPNK	1	0	0	0	18	1
AEEQGFEVFTAAEAAK	1	0	0	0	16	0
AEETAPYESNEACGQJR	1	0	0	0	17	0
AEETFADNJVEDYNJR	1	0	0	0	16	0
AEETQNAPAAEEAAQPAEDAAK	0	0	0	1	22	0
AEEYRPJENPAPGJJDR	1	0	0	0	17	1
AEEYSSECQNDPAJJK	1	0	0	0	16	0
AEFEAJWESHTYDGAJK	1	0	0	0	17	0
AEGAJNETHSJJQR	1	0	0	0	14	0
AEGATNYSSNGGSSWAJJNDK	0	1	0	0	21	0
AEGFDATDEEJQK	1	0	0	0	13	0
AEGGEJYADJVNR	1	0	0	0	13	0
AEGGNQDAANAJDVJAYGJAK	1	0	0	0	21	0
AEGJPJDVR	1	0	0	0	9	0
AEGJYFYDYDGK	1	0	0	0	12	0
AEGSTVTDTRPNTHYVVTEFGK	1	0	0	0	22	1
AEGVDHJJVQVADYADNTATYK	0	0	1	0	22	0
AEGYDVAGPJGADSVFHQAAQGK	0	0	0	1	23	0
AEHEFGVYASTVK	1	0	0	0	13	0
AEHVEJSDTJQVACJPEK	1	0	0	0	18	0
AEJCGYTSVK	1	0	0	0	10	0
AEJDEDJMEK	1	0	0	0	10	0
AEJDJVEAK	1	0	0	0	9	0
AEJEAFGESJNVK	1	0	0	0	13	0
AEJEAJNFFER	0	0	0	1	11	0
AEJEGDMDDQQVGJHAR	1	0	0	0	17	0
AEJEGDMGDSHVGJQAR	0	0	0	1	17	0
AEJEQSRJAVDAAKGAVK	1	0	0	0	18	2
AEJESJKNNEDEJYDR	1	0	0	0	16	1
AEJEYETYAK	1	0	0	0	10	0
AEJFNTEAKACGJVTJPYKAGFFVMVPTK	1	0	0	0	29	2
AEJGDHDENVSFEQTVJNJEK	0	0	0	1	21	0
AEJGEQJDNJQR	1	0	0	0	12	0
AEJJEMVK	1	0	0	0	8	0
AEJJPEAJK	1	0	0	0	9	0
AEJSEEDYMR	1	0	0	0	10	0
AEJTPVJKPGJJN	1	0	0	0	13	0
AEJTPVJKPGJJNC	1	0	0	0	14	0
AEJYPQJAPNTVNNFJSJVK	0	1	0	0	20	0
AEKDEFDVEJTEVGPNK	1	0	0	0	17	1
AEKWYJDGK	1	0	0	0	9	1
AEMEAEJGEGNK	1	0	0	0	12	0
AENFEDJDKAPEER	1	0	0	0	14	1
AENJEASEEEVSAEJK	1	0	0	0	16	0
AENNYVYANEJNJR	1	0	0	0	14	0
AENSVJJSSEEEAK	1	0	0	0	14	0
AENVEVSEEEVEAEVAK	1	0	0	0	17	0
AEPCVGHVVDPJJR	1	0	0	0	14	0
AEQAJJEACEEK	1	0	0	0	12	0
AEQDSSDMYVSVDJVEEJJER	1	0	0	0	21	0
AEQGVPCVJSEVFAK	1	0	0	0	15	0
AEQJDYJEEJVNK	1	0	0	0	13	0
AEQVJNVTGJAAR	1	0	0	0	13	0
AEREJEJJYEK	1	0	0	0	11	1
AESDFADYJVEDYNJR	1	0	0	0	16	0
AESGEVVEGDVTEFNK	1	0	0	0	16	0
AESGSJAVSVSK	1	0	0	0	12	0
AESTPPGNDEPYTEQMGNCGEK	1	0	0	0	22	0
AETJFTHPDYTK	0	0	0	1	12	0
AETNPQEVMDJSPVAHJAAJEGK	1	0	0	0	23	0
AEVJEYNPGFTPNDK	0	0	0	1	15	0
AEVNPJDTJVGQTATHFK	1	0	0	0	18	0
AEVNPJDTJVGQTGSHFK	1	0	0	0	18	0
AEVNSETDFVAK	1	0	0	0	12	0
AEWJYNJK	1	0	0	0	8	0
AEYGDYJTGPK	1	0	0	0	11	0
AEYGTPSTMEJPDNJEK	1	0	0	0	17	0
AFADADWTVJR	1	0	0	0	11	0
AFAEEJJK	0	0	0	1	8	0
AFAQVEGYEVAJCDJK	1	0	0	0	16	0
AFDDGVAYR	0	0	1	0	9	0
AFDGDSFVR	1	0	0	0	9	0
AFDJVPGQDJJVQK	1	0	0	0	14	0
AFDSSAJSDNAVEVJNTQVK	1	0	0	0	20	0
AFDSVDTQJEGJGR	1	0	0	0	14	0
AFDYNYHJTR	0	0	0	1	10	0
AFEGJJAR	1	0	0	0	8	0
AFEJVRJGEDDVK	1	0	0	0	13	1
AFFESANDGAQEYAK	1	0	0	0	15	0
AFGJTVGAPSGJ	1	0	0	0	12	0
AFGNMGDDCGTGVAFTR	1	0	0	0	17	0
AFGNSWQEETRPGCGATEPGDCPK	1	0	0	0	24	1
AFGNVDAFPJCJK	1	0	0	0	13	0
AFGNVDTGDAJYCJK	1	0	0	0	15	0
AFGTJJGSEJTR	1	0	0	0	12	0
AFGYDDPJAPAR	1	0	0	0	12	0
AFGYEDPVAPAR	1	0	0	0	12	0
AFHSJEEJQKSCREK	1	0	0	0	15	2
AFJFESJRPTPEJS	1	0	0	0	14	0
AFJGAGJNJPK	1	0	0	0	11	0
AFJGGQDHJAJJTEAADK	1	0	0	0	18	0
AFJGSEDAQJAHFK	1	0	0	0	14	0
AFJJTNPDJYR	0	0	0	1	11	0
AFJTAFR	1	0	0	0	7	0
AFJTDEKVDEJJJAAQK	1	0	0	0	17	1
AFMYAJPYEYYEK	1	0	0	0	13	0
AFNYJSAAEAASJJK	1	0	0	0	15	0
AFPADJVEK	1	0	0	0	9	0
AFPSTPVNPJR	1	0	0	0	11	0
AFSAEHSNJTVNPT	1	0	0	0	14	0
AFSAEHSNJTVNPTF	1	0	0	0	15	0
AFSAEHSNJTVNPTFA	1	0	0	0	16	0
AFSAEHSNJTVNPTFAA	1	0	0	0	17	0
AFSAEHSNJTVNPTFAAW	1	0	0	0	18	0
AFSAEHTTJTVNPTFAAWSGWEDTMSTK	1	0	0	0	28	0
AFSEMDRDTAJTVER	1	0	0	0	15	1
AFTAGJGENTSFJR	1	0	0	0	14	0
AFTAGJGENTSFVR	1	0	0	0	14	0
AFVDGWK	1	0	0	0	7	0
AFVFGENJDTDQJYPGR	1	0	0	0	17	0
AFVNEJSK	1	0	0	0	8	0
AFVSDEJJR	1	0	0	0	9	0
AFWADVDQAGVK	1	0	0	0	12	0
AFYDJYPEK	1	0	0	0	9	0
AGAAGAAEEEKTEFDVEJTEVGPNK	1	0	0	0	25	1
AGAAGADGAAEKDEFDVEJTEVGPNK	1	0	0	0	26	1
AGAAGEAAEEKDEFDVEJTEVGANK	1	0	0	0	25	1
AGAEAANYPFCTJEPNVGVVTVPDER	1	0	0	0	26	0
AGAENAYVAPASTVTGAK	1	0	0	0	18	0
AGAGAEAAEEKDEFDVEJTEVGPNK	1	0	0	0	25	1
AGAGJAJNDHFVK	1	0	0	0	13	0
AGAJQSVDDMDAAJEAYAGK	1	0	0	0	20	0
AGASGVSSCMGDSGGPJVCQK	1	0	0	0	21	0
AGDAVFEJDYK	0	0	0	1	11	0
AGDFSJDAVTAR	1	0	0	0	12	0
AGDGTTTATVJTQAJVR	1	0	0	0	17	0
AGDSYFVSGSEEJTGYK	1	0	0	0	17	0
AGEJSATYTAAGENATAK	1	0	0	0	18	0
AGENFEEVYTFJSK	1	0	0	0	14	0
AGEPDJREJPSAVGGDPR	0	1	0	0	18	1
AGEVFTAENJJTK	0	0	0	1	13	0
AGEVGANGEAJADDAR	1	0	0	0	16	0
AGFDEGNRPJGSF	1	0	0	0	13	0
AGFGJSGASSNPCSETYHGK	1	0	0	0	20	0
AGFSHVVDSJSAJK	1	0	0	0	14	0
AGFSSJMFDGSHYPFDENJAK	1	0	0	0	21	0
AGGDGVJSSCNGDSGGPJNCQASDGR	1	0	0	0	26	0
AGGFJPGJR	1	0	0	0	9	0
AGGSDDWAYDQGJR	1	0	0	0	14	0
AGGVATSAJEMSQNSER	1	0	0	0	17	0
AGGVNGQMJEVVR	1	0	0	0	13	0
AGHEVAFGQYVYQVEK	1	0	0	0	16	0
AGHYAVGQFNJN	1	0	0	0	12	0
AGJHPDAVVJVATJR	1	0	0	0	15	0
AGJHSGDSJSVYPAKTJSEK	0	1	0	0	20	1
AGJJCGEDTAGQJDK	1	0	0	0	15	0
AGJJGGFPVJGVH	1	0	0	0	13	0
AGJJGGFPVVGVH	1	0	0	0	13	0
AGJJGJJEEMRD	1	0	0	0	12	0
AGJNPYMVEJANJR	0	0	0	1	14	0
AGJNPYQJEJANJR	1	0	0	0	14	0
AGJTGVEJAAR	0	0	0	1	11	0
AGJVGJAJEK	0	0	0	1	10	0
AGKPAJEVFEEAMNNJMPV	1	0	0	0	19	0
AGMGYTGAEDJQAJHDK	1	0	0	0	17	0
AGMQPSEJDQVJJVGGSTR	1	0	0	0	19	0
AGNAVFEJDYK	1	0	0	0	11	0
AGNJASYJQR	1	0	0	0	10	0
AGPMGTQJJGDMGADJJK	0	0	0	1	18	0
AGQEAJHAGJPAEEJJGK	0	0	0	1	18	0
AGQJTSEEDTJTJVTADHSHVF	1	0	0	0	22	0
AGQJTSEEDTJTJVTADHSHVFSFGGY	1	0	0	0	27	0
AGQNKPAJFMDCGF	1	0	0	0	14	0
AGQNKPAJFMDCGFHA	1	0	0	0	16	0
AGSGHPGSPVSJAPVAY	1	0	0	0	17	0
AGSJCGJCGNYNQDPADDJK	1	0	0	0	20	0
AGSSFGNJFR	1	0	0	0	10	0
AGTENVAGJAGMGK	1	0	0	0	14	0
AGTNTSVPTJPAEESDSSK	1	0	0	0	19	0
AGVAPEQVDHVYMGCVJQAGJGQNVAR	0	1	0	0	27	0
AGVKPEQVDEVJMGCVJQAAQGQNVAR	0	1	0	0	27	1
AGVNTPVETVDAJK	1	0	0	0	14	0
AGVVAYJEGJR	1	0	0	0	11	0
AGWAADANAENTAYK	1	0	0	0	15	0
AGYEFGDYGJYTFGSDK	1	0	0	0	17	0
AGYJJPJQGPGJTTTESR	1	0	0	0	18	0
AGYJVTGQWAK	1	0	0	0	11	0
AGYQDJEEJJK	0	0	0	1	11	0
AGYSJDDJK	1	0	0	0	9	0
AHEDVFNMFJQJJDDGRJTDNK	0	1	0	0	22	1
AHFSJSNSAED	1	0	0	0	11	0
AHFSJSNSAEDPF	1	0	0	0	13	0
AHFSJSNSAEDPFJ	1	0	0	0	14	0
AHFSJSNSAEDPFJA	1	0	0	0	15	0
AHFSJSNSAEDPFJAJ	1	0	0	0	16	0
AHFSJSNSAEDPFJAJH	1	0	0	0	17	0
AHFSJSNSAEDPFJAJHAES	1	0	0	0	20	0
AHPJQJPJGAEDDFR	1	0	0	0	15	0
AHTVCJDPTJJEDEAER	1	0	0	0	17	0
AHTVVJNJEDTNK	0	0	1	0	13	0
AHVDVVVJDSAHGH	1	0	0	0	14	0
AHVPNDNTGDJMGDVT	1	0	0	0	16	0
AHVPPESFFK	1	0	0	0	10	0
AJAAASSPAJTAVVAQSEYANJQR	1	0	0	0	24	0
AJAASEGDJEAAASJJSPDESVK	0	1	0	0	23	0
AJADGGJPAAEVTFR	0	0	0	1	15	0
AJADTDATTJJGGGDSAAAVNQJGFGDK	1	0	0	0	28	0
AJADTGYTVTGVETKPYEK	1	0	0	0	19	1
AJAEAEAYPGPSJJJGYAPCEJHGVK	0	0	0	1	26	0
AJAEJAVSDPDTFK	1	0	0	0	14	0
AJAESJFDNEQNJVR	0	0	1	0	15	0
AJAESWPNSJDDTCAR	1	0	0	0	16	0
AJAFGNSWQEETRPGCGATEPGDCPK	1	0	0	0	26	1
AJAGADJATVPYK	1	0	0	0	13	0
AJAGVTJPEETK	1	0	0	0	12	0
AJAHJEESJQGK	1	0	0	0	12	0
AJAHNVDEJEJYGFENGYK	0	0	0	1	19	0
AJAJNWGVK	1	0	0	0	9	0
AJAMENMEASAGEQK	1	0	0	0	15	0
AJAMJEQYNTPEK	1	0	0	0	13	0
AJANGYTNEYEJGGFVR	0	0	0	1	17	0
AJAPVTETGWETVJK	1	0	0	0	15	0
AJAQAJFDDER	1	0	0	0	11	0
AJASHAJSJFGDHSDVM	1	0	0	0	17	0
AJATEJGEYGADKV	1	0	0	0	14	0
AJCAGJDTJADTVK	1	0	0	0	14	0
AJDDTPNJJPVJK	1	0	0	0	13	0
AJDEAHVAJTPGR	1	0	0	0	13	0
AJDEDDEJJGYK	1	0	0	0	12	0
AJDEDDEJJGYQFVSJGK	1	0	0	0	18	0
AJDEDNEJJGYQFVSJGK	1	0	0	0	18	0
AJDEDNEVJGYQFVSJGK	1	0	0	0	18	0
AJDEEASSAJJGK	1	0	0	0	13	0
AJDEEATTAJVGK	1	0	0	0	13	0
AJDEJAJPK	1	0	0	0	9	0
AJDENDEJJGYQFVSJGK	1	0	0	0	18	0
AJDENDSVTHDYJGK	1	0	0	0	15	0
AJDGDTAQVGPQJAEK	1	0	0	0	16	0
AJDGJSNTQTJNPGAJGHNDDER	1	0	0	0	23	0
AJDJFSDNAPPPEJJEJJNEDJAK	0	0	0	1	24	0
AJDJJAAGK	0	1	0	0	9	0
AJDJJDMTAAH	1	0	0	0	11	0
AJDJNEDJSTSQETJK	1	0	0	0	16	0
AJDKDDQJJGYQFVNJGK	1	0	0	0	18	1
AJDNDANVAAJGER	1	0	0	0	14	0
AJDNTMQDJJJR	1	0	0	0	12	0
AJDPNVPEDETJJQQJK	1	0	0	0	17	0
AJDTANVAAJEAGJK	1	0	0	0	15	0
AJDVEAAJAAAK	0	0	1	0	12	0
AJEAGEDAAEAFPEVK	1	0	0	0	16	0
AJEAJGFEJJDDK	0	0	0	1	13	0
AJEAPJYHJAH	1	0	0	0	11	0
AJEDPDGPWGDK	1	0	0	0	12	0
AJEDYJPDSYYEEJK	1	0	0	0	15	0
AJEEANADJEVK	0	0	1	0	12	0
AJEEEAGAFJNR	1	0	0	0	12	0
AJEGAAATJRPVADJ	1	0	0	0	15	0
AJEGGSHJTTFDGK	1	0	0	0	14	0
AJEGTEFESJK	1	0	0	0	11	0
AJEJGAYNHJAGDGR	0	1	0	0	15	0
AJEJJAAWJPDVEK	0	1	0	0	14	0
AJEJJDADK	1	0	0	0	9	0
AJENQJTAENANDVK	1	0	0	0	15	0
AJENYAJJGDHDEGTJK	0	0	0	1	17	0
AJEPAWJSSTQJEAAR	1	0	0	0	16	0
AJEPAWJTSNQJEAAR	1	0	0	0	16	0
AJEVJJQEJK	0	0	0	1	10	0
AJEVVGJPYK	1	0	0	0	10	0
AJEWJAR	0	0	0	1	7	0
AJFENKDEJAATHAK	1	0	0	0	15	1
AJFEVFK	0	0	0	1	7	0
AJFFJPDEGK	1	0	0	0	10	0
AJFJJPDQDK	1	0	0	0	10	0
AJFJTNAAGGJK	0	0	0	1	12	0
AJFSASJDDKVGR	0	1	0	0	13	1
AJFSEVNPJPVK	1	0	0	0	12	0
AJFYNTDJVSEVPK	1	0	0	0	14	0
AJGAEMVPFGGFDMPJYYTDJESEHR	0	1	0	0	26	0
AJGAJQSJEQAGR	1	0	0	0	13	0
AJGAJQSJQQAGR	1	0	0	0	13	0
AJGAJQSJQQASR	1	0	0	0	13	0
AJGATPVVYPMR	0	0	1	0	12	0
AJGDJGQHFPDNDPAYSGADSJK	1	0	0	0	23	0
AJGDPDJFYDFEDGK	1	0	0	0	15	0
AJGEJAEDGTJTEJSEK	1	0	0	0	17	0
AJGGGCEJSMACDJR	1	0	0	0	15	0
AJGGJGSGJCPDEEAFJK	1	0	0	0	18	0
AJGGJJJTASHNPGGPN	1	0	0	0	17	0
AJGJAEGAJDR	1	0	0	0	11	0
AJGJAEGAJEETVAYVK	1	0	0	0	17	0
AJGJGEGAVEEAJK	1	0	0	0	14	0
AJGJGTDEQJR	0	0	0	1	11	0
AJGJJJAGGNNNK	1	0	0	0	13	0
AJGMJEFK	1	0	0	0	8	0
AJGNJJAQSDJK	1	0	0	0	12	0
AJGNNJJNJCAYGEVK	1	0	0	0	16	0
AJGQGQSHREVMDJSR	1	0	0	0	16	1
AJGSASEGAQSSJQEVYHK	0	0	0	1	19	0
AJGSJJAQSDJK	1	0	0	0	12	0
AJGSJVVNGGSJSDYMGK	1	0	0	0	18	0
AJGTEJGMPDEVVWR	1	0	0	0	15	0
AJGTSQPATEVMVEAFK	1	0	0	0	17	0
AJGTSQPATEVMVETFK	1	0	0	0	17	0
AJGVAHPTSVSVNTFGTGK	1	0	0	0	19	0
AJGVFEVFPK	1	0	0	0	10	0
AJGVGSNQEJVDJFGEEPK	1	0	0	0	19	0
AJGVGTDQEJJNMFGEEPK	0	0	0	1	19	0
AJGVNPNCK	1	0	0	0	9	0
AJGYVCAPSJFQK	1	0	0	0	13	0
AJHDAGADYMJAJGGGSSMDTAK	0	0	0	1	23	0
AJHDTVHEMAR	0	0	1	0	11	0
AJHJDHGTYEGCYK	1	0	0	0	14	0
AJJAEJEK	0	0	0	1	8	0
AJJAGJHEFNPM	1	0	0	0	12	0
AJJCVGGGSMK	1	0	0	0	11	0
AJJDJVAK	0	0	0	1	8	0
AJJJEJQR	0	0	0	1	8	0
AJJJTAQEQNSPVJJGVSEGAGK	0	0	1	0	23	0
AJJNEGEPAENYVJSFDK	0	0	0	1	18	0
AJJPEFAK	1	0	0	0	8	0
AJJPTVPK	1	0	0	0	8	0
AJJPVVDYEHCSR	1	0	0	0	13	0
AJJQTAEEJRSPVJJGVSEGAGK	0	1	0	0	23	1
AJJQVDSEYR	1	0	0	0	10	0
AJJSPAAJPFJEEJAQK	0	0	0	1	17	0
AJJSPYSYSTTAVVTNPK	1	0	0	0	18	0
AJJSQEFAEAWGQK	1	0	0	0	14	0
AJJTDSFSGR	1	0	0	0	10	0
AJJVDQJENTAVPR	0	0	1	0	14	0
AJMPVJJQGQAR	0	0	1	0	12	0
AJNDJVPJK	1	0	0	0	9	0
AJNDKPJPVYGTGENVR	1	0	0	0	17	1
AJNEEYSGNYJVGPR	0	0	1	0	15	0
AJNEFPTDTEAEVEJVR	1	0	0	0	17	0
AJNEJVTJTCJAR	1	0	0	0	13	0
AJNEYEPEJR	0	0	0	1	10	0
AJNJDAJHDTVHEM	1	0	0	0	14	0
AJNJQKPGFAEYMGK	1	0	0	0	15	1
AJNQGQVWJGGR	1	0	0	0	12	0
AJNQHJEEFPR	1	0	0	0	11	0
AJNVAVTADNYK	1	0	0	0	12	0
AJPAVAEFVDTJEGDAK	1	0	0	0	17	0
AJPJJSNAECK	1	0	0	0	11	0
AJPJVEJVPK	1	0	0	0	10	0
AJPQSPQJFK	1	0	0	0	10	0
AJPTJNJGGK	1	0	0	0	10	0
AJPTJNVDGK	1	0	0	0	10	0
AJQDQJTQJQADNK	0	0	0	1	14	0
AJQGTDYDTGJDJK	1	0	0	0	14	0
AJQMTQSPSSJSASVGDR	1	0	0	0	18	0
AJQSFFGR	1	0	0	0	8	0
AJSACGJEVVSJK	1	0	0	0	13	0
AJSDAGJTASDJGQVJJVGGSTR	1	0	0	0	23	0
AJSEDMGFTTPFK	0	1	0	0	13	0
AJSEFJRPEFJAR	1	0	0	0	13	1
AJSGESJFJNR	1	0	0	0	11	0
AJSGJQJFK	1	0	0	0	9	0
AJSTJTDRERDJJK	1	0	0	0	14	2
AJSTRPPJJMADEPTGAJDSK	0	1	0	0	21	1
AJSVEEJTTR	1	0	0	0	10	0
AJTEAGVSGEAFDK	1	0	0	0	14	0
AJTFGEEJK	1	0	0	0	9	0
AJTGSNQFVGNWPGVTVEK	1	0	0	0	19	0
AJTJPQJSFSSPTSGYR	1	0	0	0	17	0
AJTNJGJK	1	0	0	0	8	0
AJTPDAPVJTNVK	1	0	0	0	13	0
AJTPDAPVJTNVTVSGSTJK	1	0	0	0	20	0
AJTPTDDFDFNQFDEVK	1	0	0	0	17	0
AJTSJDGMTADFAK	1	0	0	0	14	0
AJTVPDGVDYDSPDGKPCK	1	0	0	0	19	1
AJVADJJPSEQR	0	1	0	0	12	0
AJVAEYYHDFK	1	0	0	0	11	0
AJVDDTDAR	1	0	0	0	9	0
AJVEFENJDQK	0	0	0	1	11	0
AJVNJQAVGEK	0	0	0	1	11	0
AJVPDPPGPPTAR	0	1	0	0	13	0
AJVPEJJK	1	0	0	0	8	0
AJVQPGGSJRDEEVJEAAK	1	0	0	0	19	1
AJVVJNDMDEK	0	0	0	1	11	0
AJVVTTPEJSAVR	0	1	0	0	13	0
AJVVVGDGNGHVGAGJGK	1	0	0	0	18	0
AJWENJQHEJDR	1	0	0	0	12	0
AJWJDTGJHSR	1	0	0	0	11	0
AJYDAJEAR	1	0	0	0	9	0
AJYDGPSTNSGJJGQVCGR	1	0	0	0	19	0
AJYEVFK	1	0	0	0	7	0
AJYMETJVER	1	0	0	0	10	0
AJYNJATGTVK	1	0	0	0	11	0
AJYQNJSFJDR	1	0	0	0	11	0
AJYVGJSNYDGETMK	1	0	0	0	15	0
AKAEJDDJTFSEEK	1	0	0	0	14	1
AKEJPEJDDEFAK	1	0	0	0	13	1
AKFDEJTHDJVJK	0	0	0	1	13	1
AKGSDEGKVJNJYSWNDEFR	1	0	0	0	20	2
AKKNCNEJJYMEEK	1	0	0	0	14	2
AKPDJDGGJVGGASJK	1	0	0	0	16	1
AKVEDVVANGTNEDVK	1	0	0	0	16	1
AKVEEVAANENATAEVK	1	0	0	0	17	1
AKVGJVMGSDSDMPJMAK	1	0	0	0	18	1
AMAAAYGYDJSEPATTAK	1	0	0	0	18	0
AMAAGASFJVAPGFDPEVCK	0	0	0	1	20	0
AMAJFDJTR	1	0	0	0	9	0
AMASVJKQMJDEGK	1	0	0	0	14	1
AMDEJEJFR	1	0	0	0	9	0
AMDGKPGDJJJFAADK	0	0	0	1	16	1
AMDVJFPK	1	0	0	0	8	0
AMDVTFQPJPAJTYR	1	0	0	0	15	0
AMGADDAVJVTDR	1	0	0	0	13	0
AMGADFVMJGR	1	0	0	0	11	0
AMGAJQAJQSAGR	1	0	0	0	13	0
AMGAYGVCDEYQAER	1	0	0	0	15	0
AMGDDNAAHSDAQEJJSK	1	0	0	0	18	0
AMGENJDGJSTMEAAR	1	0	0	0	16	0
AMGQGJWATQTANNVJVSGENVNR	0	0	0	1	24	0
AMGVKDVDSMTQEEYR	0	1	0	0	16	1
AMHDEJGJTVPV	1	0	0	0	12	0
AMKPEQQTSEFJDGJSTPJQK	1	0	0	0	21	1
AMMHJDTVFTQJDVDK	1	0	0	0	16	0
AMMNGJTSAJVNPNDJR	1	0	0	0	17	0
AMMQGJTSAJVNPNDJR	1	0	0	0	17	0
AMNEJASSDYK	1	0	0	0	11	0
AMNJJJDR	1	0	0	0	8	0
AMPGSEJNDDNDVMNJJAEK	1	0	0	0	20	0
AMQPCJJRPTCSNQRR	1	0	0	0	16	2
AMQPDFEPVFER	0	0	0	1	12	0
AMRKKEJENYVQNTYSR	1	0	0	0	17	3
AMSAPGNAQFGQGSGPJVJDDVR	1	0	0	0	23	0
AMSAPGNAWFGQGSGPJAJDDVR	1	0	0	0	23	0
AMSGGNAAJGENJJR	1	0	0	0	15	0
AMSJNTJNVDAPR	1	0	0	0	13	0
AMTTTEWDFKPENAGVTK	1	0	0	0	18	1
AMVGFQSEJFK	0	0	1	0	11	0
AMVHFNNVJVPETAJJGEQGK	1	0	0	0	21	0
AMVTYJJENGK	1	0	0	0	11	0
ANAAYJAEHJK	0	0	0	1	11	0
ANAFPSTPVNPJR	1	0	0	0	13	0
ANAJAPGFJJTDMTAK	1	0	0	0	16	0
ANCYECYGJJYNK	1	0	0	0	13	0
ANDQJEPJJK	1	0	0	0	10	0
ANDVJTYVEHGVCDMGVVGK	0	1	0	0	20	0
ANEAYVFPMMVK	1	0	0	0	12	0
ANESJENSVASVEK	1	0	0	0	14	0
ANEVYAQJSESR	0	0	0	1	12	0
ANFEGECSEVGMYJAM	1	0	0	0	16	0
ANFEGECSEVGMYJAMSR	0	0	0	1	18	0
ANFEGECTEVGMYJAMAR	0	1	0	0	18	0
ANFFJATAVAR	0	0	0	1	11	0
ANFNGECTEVGMYJAMAR	0	1	0	0	18	0
ANFNGECTEVGMYJAMSR	1	0	0	0	18	0
ANFQGECTEVGMYJAMAR	0	1	0	0	18	0
ANJAEJJK	0	0	0	1	8	0
ANJDJJENSJPVAPJK	1	0	0	0	16	0
ANJEDAENFDDJVDJJQK	0	0	0	1	18	0
ANJGGPDEAEGVJER	1	0	0	0	15	0
ANJSVPGFR	1	0	0	0	9	0
ANJWVQMEQVGDFJKAJNAGDNDR	0	1	0	0	24	1
ANMGSTGTVNJTK	1	0	0	0	13	0
ANNGTVPGJRPGAPTADYJR	1	0	0	0	20	1
ANPFSDVPAGHWAYDSVNK	1	0	0	0	19	0
ANPGGAPANJAVAASR	1	0	0	0	16	0
ANPNFVMDNNEGSJGJAGJK	1	0	0	0	20	0
ANPTJQNVQHGVEAFK	0	0	0	1	16	0
ANQAEDSGJVAJPHJSR	1	0	0	0	17	0
ANRGDJGJPATSPYR	1	0	0	0	15	1
ANSDJAPEFJNEPQEJGJPVR	1	0	0	0	21	0
ANSYTTEYAASVK	0	0	1	0	13	0
ANTDSYNJSENVK	1	0	0	0	13	0
ANTFJFPCJEAGNJGYK	1	0	0	0	17	0
ANTFJFPDJNAGNJGYK	1	0	0	0	17	0
ANTJVFPNJEAGNJGYK	1	0	0	0	17	0
ANVADFEECNAJVK	0	0	0	1	14	0
ANVGDAYDJAAAK	0	0	0	1	13	0
ANVJJETJNADR	0	0	0	1	12	0
ANVJJFPNJDCGNJGYK	1	0	0	0	17	0
ANVVVKPSAPSTK	0	1	0	0	13	1
ANYPGTNPJJGTEEAYK	1	0	0	0	17	0
APAPJGASPARRR	1	0	0	0	13	2
APASMJVAMAMAFMJNAR	1	0	0	0	18	0
APDFEJAVHDJJK	1	0	0	0	13	0
APDFPTGGYJYGJSGVR	1	0	0	0	17	0
APDJQGVSPDAAEANFGGYK	1	0	0	0	20	0
APDTJFNGQDCYVJK	1	0	0	0	15	0
APEDQFDGJTANEAYEFPMMVK	1	0	0	0	22	0
APEDQFEGJTANEAYEFPMMVK	1	0	0	0	22	0
APEJJATJR	1	0	0	0	9	0
APFFSGGAFJQSTTSNVK	1	0	0	0	18	0
APHJDGEYAAFGR	1	0	0	0	13	0
APJAGYAYVAPR	0	0	0	1	12	0
APMPGKJJSVAVSAGQAVK	1	0	0	0	19	1
APNADQNTFSJTJNK	1	0	0	0	15	0
APQMEJFGTK	1	0	0	0	10	0
APSANDJTATNYGRTR	1	0	0	0	16	1
APSDGVJTGYGVJDDK	0	0	0	1	16	0
APSESYRDFJMGEVR	1	0	0	0	15	1
APTJFQVNGPVGJK	1	0	0	0	14	0
APVJFSHSSAY	1	0	0	0	11	0
APVJSQAECEASYPGK	1	0	0	0	16	0
APYJPVJAK	1	0	0	0	9	0
AQAJNAVSQKAEPPDTSMMDJJJSK	0	1	0	0	25	1
AQCTDFVAATVK	0	0	0	1	12	0
AQDGQSJJQTAEGAMNEJHSVJQR	1	0	0	0	24	0
AQDJJDTFEJEGGGTJEK	0	0	0	1	18	0
AQEAJGMVETR	1	0	0	0	11	0
AQEJNSPVJJGVSEGAGK	1	0	0	0	18	0
AQENNSPVJJGVSEGAGK	1	0	0	0	18	0
AQETDETEQFPAETVAK	1	0	0	0	17	0
AQFECFSGSTDGGAYK	0	1	0	0	16	0
AQGHSJGNSJVEDDRJDVAK	1	0	0	0	20	1
AQGJSFAJR	1	0	0	0	9	0
AQJDJPAJVR	1	0	0	0	10	0
AQJJJTDGTVK	1	0	0	0	11	0
AQMEQEFPEAYAEFJK	1	0	0	0	16	0
AQMGVGGDDSWGAR	1	0	0	0	14	0
AQMJDNEEJYEMVJSJGSJMK	1	0	0	0	21	0
AQNFQTEVGPGVYDJHSPR	1	0	0	0	19	0
AQTYJENAAJNJDK	0	0	0	1	14	0
AQVEGNTVAJCDJK	1	0	0	0	14	0
AQVFGSAVESGDNJVVK	1	0	0	0	17	0
AQVGCEJTCPENS	1	0	0	0	13	0
AQVGCEJTCPENSH	1	0	0	0	14	0
AQVGJVMGSDSDMPJMAK	1	0	0	0	18	0
AQVJNJJR	1	0	0	0	8	0
ARAEVYJVPQPETHR	0	1	0	0	15	1
ARDADVJJYNSTJEGVMETR	0	1	0	0	20	1
ARGADMTDJAVJVVAADDGJMPQTJESJNHAK	0	1	0	0	32	1
ARNJYDAJDDEAK	1	0	0	0	13	1
ASAFEGEJJR	1	0	0	0	10	0
ASDVPNAPJPDJFPPGQJTDJK	1	0	0	0	22	0
ASEQSVTVJESJYK	1	0	0	0	14	0
ASESGTTPEVJEAVK	1	0	0	0	15	0
ASFJDWJGDR	1	0	0	0	10	0
ASFTAJPGVEVR	1	0	0	0	12	0
ASFTEEQJSDNFQTJMGAJTK	1	0	0	0	21	0
ASFVJGSJEAR	1	0	0	0	11	0
ASGJNDGAAAVVVMSEEK	1	0	0	0	18	0
ASGJSCVJASTFAR	0	0	0	1	14	0
ASGMAVGJPDGQMGNSEVGHTNMGAGR	1	0	0	0	27	0
ASGSTJDWTYSQGJK	1	0	0	0	15	0
ASGTFSSPSYPAYYPNNAK	1	0	0	0	19	0
ASJAEJJAPEJK	1	0	0	0	12	0
ASJEDAFJVSETSK	1	0	0	0	14	0
ASJENGYJTJTAEK	1	0	0	0	14	0
ASJFEGYER	1	0	0	0	9	0
ASJFNDEAVEJAK	1	0	0	0	13	0
ASJPPAGDJJPNK	1	0	0	0	13	0
ASJPWTGPJR	0	1	0	0	10	0
ASJSEJJAPEJK	1	0	0	0	12	0
ASJYNAMPMEGVEK	1	0	0	0	14	0
ASNATHYNNJTPAKPJDK	1	0	0	0	18	1
ASNJGQVAQFAAAGK	1	0	0	0	15	0
ASQPNEDEQFEAYKK	0	1	0	0	15	1
ASQSVSSNJAWYQQK	1	0	0	0	15	0
ASQSVSSYJAWYQQK	1	0	0	0	15	0
ASRFGGSTSTAHGRR	1	0	0	0	15	2
ASRJJAEEEARGJR	0	0	0	1	14	2
ASSATTGJGDFTTSVFDK	1	0	0	0	18	0
ASVAYTJGTSAAK	1	0	0	0	13	0
ASVWTVGAGYEYPFSK	1	0	0	0	16	0
ASYGSAJJEJGK	0	0	0	1	12	0
ATADVFCJNTYYSR	0	0	0	1	14	0
ATADYJNTVGSDGSK	0	1	0	0	15	0
ATAYDKDTTYYAJDK	1	0	0	0	15	1
ATCSSSAWWGSSVK	1	0	0	0	14	0
ATDYVWPTDQQVJDK	1	0	0	0	15	0
ATEHJQQJJDJVK	0	0	1	0	13	0
ATFJTPDEFJYDSK	0	0	0	1	14	0
ATGADVDTVSGJVK	1	0	0	0	14	0
ATGGVFDJSNJDR	1	0	0	0	13	0
ATGJAGFSHVJDSJSAJK	1	0	0	0	18	0
ATGMPDGQYTJGGJDVK	1	0	0	0	17	0
ATJEQAEKJGMGTRAYTJK	1	0	0	0	19	2
ATJTDANPTDGVDDK	1	0	0	0	15	0
ATNEJDPNGPCQJVTK	0	0	0	1	16	0
ATNNJPJVJHGGTGJPDEM	1	0	0	0	19	0
ATPAEGFYATPGJGR	1	0	0	0	15	0
ATPJTFJK	1	0	0	0	8	0
ATPJYQFGSEEQK	1	0	0	0	13	0
ATPTGAVAQFAAGGK	0	0	0	1	15	0
ATSNAGFGYESNSTEDADKPEJMDR	1	0	0	0	25	1
ATSSGSEVYFDNSK	1	0	0	0	14	0
ATTDJVDJTNQSSK	0	0	0	1	14	0
ATTJAGJJADESAJGMVNQK	1	0	0	0	20	0
ATTJTVTCNPNAGTTGDK	1	0	0	0	18	0
ATTVTVTJGK	1	0	0	0	10	0
ATTVVKNDJKDEAGDTGNQJSTPSEK	1	0	0	0	26	2
ATVESPAAJTVADGK	1	0	0	0	15	0
ATWAGSVEPYJK	1	0	0	0	12	0
ATWNNJDTJASYEK	0	0	1	0	14	0
ATWVAGAJGGVDPSJMGVGPVASTK	1	0	0	0	25	0
ATWVAGAJGGVEPEJMGVGPVASTK	1	0	0	0	25	0
ATYVTGAJGGVDPSJMGVGPVASTK	1	0	0	0	25	0
AVAAAAAAAGPAGAGGGRAQRSGJJEV	1	0	0	0	27	1
AVAAPAVEAJJAGK	1	0	0	0	14	0
AVAAPQGAJPEGTVJGDGHJK	1	0	0	0	21	0
AVAASJSGFSAK	1	0	0	0	12	0
AVADYJPNAWGAANVK	1	0	0	0	16	0
AVAEGANMPTTJEATK	1	0	0	0	16	0
AVAFGEJJQPEFK	0	0	1	0	13	0
AVAFJQDK	1	0	0	0	8	0
AVAJVJGHNCEDAVK	1	0	0	0	15	0
AVAJVJPEJQGK	0	0	0	1	12	0
AVASJJJPYEDJETAJATVPK	1	0	0	0	21	0
AVATDGPGTVEJJK	1	0	0	0	14	0
AVAVGJTJK	0	0	0	1	9	0
AVCAHJAQGFR	1	0	0	0	11	0
AVCEMGVPJESAVR	0	1	0	0	14	0
AVCTGGSJJRPEATGFGAVY	1	0	0	0	20	0
AVDAGDHWVJNGSK	1	0	0	0	14	0
AVDEMGDAATFHGYAPDJGYEFJR	0	0	0	1	24	0
AVDEMGNAATFHGYAPDK	1	0	0	0	18	0
AVDFJVSDTVK	0	0	0	1	11	0
AVDTTGAVEFPJPEK	1	0	0	0	15	0
AVEDDATAGQVJGSYDK	0	0	0	1	17	0
AVEDGJDFJK	1	0	0	0	10	0
AVEJHJDGMR	0	1	0	0	10	0
AVENPVRPF	1	0	0	0	9	0
AVFPSJVGR	1	0	0	0	9	0
AVFTDJFPDAVK	1	0	0	0	12	0
AVGDAJDJSH	1	0	0	0	10	0
AVGQEGGYTYJFDJNR	1	0	0	0	16	0
AVGQFNJNNJEWTK	1	0	0	0	14	0
AVGSESAJTETFJK	1	0	0	0	14	0
AVGSJJAESDJK	1	0	0	0	12	0
AVGSJJAQSDJK	1	0	0	0	12	0
AVHETQEGJTPPTEPEER	0	1	0	0	18	0
AVJAGQJEEJFDQR	1	0	0	0	14	0
AVJDFFR	0	1	0	0	7	0
AVJEAJSPJK	1	0	0	0	10	0
AVJEEJEEMVK	1	0	0	0	11	0
AVJGVKPADEYQFR	1	0	0	0	14	1
AVJNADDYYGK	1	0	0	0	11	0
AVJNSYGJSSJEEAEK	1	0	0	0	16	0
AVJPDMJAK	0	1	0	0	9	0
AVJPNWGDAJSSAGQK	1	0	0	0	16	0
AVJPSMJK	1	0	0	0	8	0
AVJPTTNPTSTAJFK	1	0	0	0	15	0
AVJSEJJR	1	0	0	0	8	0
AVJSNNDYTAVAK	1	0	0	0	13	0
AVMKPVEGTJJTVSR	0	0	0	1	15	1
AVMVATJGEPENK	0	0	0	1	13	0
AVNAMKRAQGCJJTEK	1	0	0	0	16	2
AVNDPERPFTAJJGGAK	1	0	0	0	17	1
AVNDPVRPFTAJJGGAK	1	0	0	0	17	1
AVNNPERPFTAJJGGAK	1	0	0	0	17	1
AVPGSEJNDDNEVQQJJAEK	1	0	0	0	20	0
AVPJQJPJGAESDFR	1	0	0	0	15	0
AVPJSSETHGGEDVAVFAR	1	0	0	0	19	0
AVQJNDTHPSMVJPEJJR	1	0	0	0	18	0
AVQSADAAYGJPCAK	1	0	0	0	15	0
AVRJVMQDAAAGK	1	0	0	0	13	1
AVSAGTSSTCGSYFNPGSR	1	0	0	0	19	0
AVSDATVTATJDK	1	0	0	0	13	0
AVSFPDTAYSJPCYYSVTGTK	0	1	0	0	21	0
AVSGJMYPTSGTJSJDGK	0	0	0	1	18	0
AVSGQEGQDGJFASAVWDKDEK	1	0	0	0	22	1
AVTADNYTDFTDSTKPYGPVSNQJDATTSPEK	1	0	0	0	32	1
AVTCSDSSGFVYDPDGJDVDJJK	0	0	0	1	23	0
AVTVAAEATGAVVSEYTAGPR	0	1	0	0	21	0
AVVAQSEYANJQR	1	0	0	0	13	0
AVVATDAJJQGDK	1	0	0	0	13	0
AVVGJGTPJDNJK	0	0	1	0	13	0
AVVGMDGKQSEVGESNGRSGK	1	0	0	0	21	2
AVVHJYNSTSVAQR	1	0	0	0	14	0
AVVPSYJPJVK	1	0	0	0	11	0
AVVTGJDMFR	0	0	0	1	10	0
AVWQFR	0	0	1	0	6	0
AVYEGJYQEGSPJSDEQGFR	1	0	0	0	20	0
AVYEGVAYGANHCJVSMK	1	0	0	0	18	0
AWGADEAPFJSR	1	0	0	0	12	0
AWVNDEFVR	1	0	0	0	9	0
AWYGDVK	1	0	0	0	7	0
AYAATGTFASK	0	0	0	1	11	0
AYDESGKEJTEVNGTSSVSTPDAPAK	1	0	0	0	26	1
AYDJVJNGNEJGGGSVR	1	0	0	0	17	0
AYDTNMYTRPEJER	0	0	0	1	14	1
AYEAANKDEVPNQFAADTYDVJYAMK	0	0	0	1	26	1
AYEDEACTTPJFDK	1	0	0	0	14	0
AYEEGJJYK	0	0	0	1	9	0
AYEJVDNGNFK	1	0	0	0	11	0
AYFEFYRDJYGKEDJDR	1	0	0	0	17	2
AYGAEJVJSDGAR	1	0	0	0	13	0
AYGAEJVJSDGSK	0	0	1	0	13	0
AYGGTTEYAASVK	0	0	1	0	13	0
AYGJAVJKPAQDSEDTVK	0	0	0	1	18	1
AYGTJHYGEPHDQSQGTCTVDAK	0	0	1	0	23	0
AYJDKDYDEDEEVK	1	0	0	0	14	1
AYJEDGHDNVTFK	0	1	0	0	13	0
AYJFETJRPTPEJS	1	0	0	0	14	0
AYJJSEEAK	1	0	0	0	9	0
AYJTGNJGVVNJSAGR	0	1	0	0	16	0
AYJTJHSYSQM	1	0	0	0	11	0
AYJTJHSYSQMM	1	0	0	0	12	0
AYNEJPAVVEK	1	0	0	0	11	0
AYNGTDYTYHGPADCEJVENTDGTVDYNFK	0	1	0	0	30	0
AYPDJQJJAGNVATAEGTR	1	0	0	0	19	0
AYPEQYPEEGTTJNGTJJR	0	0	1	0	19	0
AYQEJEPRGTK	1	0	0	0	11	1
AYSTTGVATGADVDTVSGJVK	1	0	0	0	21	0
AYTDVTGDTEHKPMVJGGGTYAK	0	0	0	1	23	1
AYTGDQMJJDGPHR	1	0	0	0	14	0
AYTGDQMJJDGPQR	1	0	0	0	14	0
AYTGDQMTJDGPQR	1	0	0	0	14	0
AYTJQNGTQVPER	1	0	0	0	13	0
AYVDVPDEFTGAVJSK	1	0	0	0	16	0
AYVJSDECVACGTCAGECPVEAJSEGDGK	1	0	0	0	29	0
AYVPDJDCTVQEYVDK	1	0	0	0	16	0
AYVTDNTVNPJGJTVK	0	0	0	1	16	0
AYYEGATTMGEJAKK	1	0	0	0	15	1
AYYEGATTMGEJAQK	1	0	0	0	15	0
CAAGASDAJGATGK	0	0	0	1	14	0
CADGVJTVERPSEDK	0	1	0	0	15	1
CAFVGTDAPEAGHMQGK	0	1	0	0	17	0
CAJAGJPYGGGK	0	1	0	0	12	0
CAPANSJNAENNK	0	1	0	0	13	0
CAPFFYGGCGGNR	0	1	0	0	13	0
CAVATCWEEGPK	0	1	0	0	12	0
CCQTHDNCYDQAK	0	1	0	0	13	0
CCYVGADAR	1	0	0	0	9	0
CDACDNTGDJMEAVRTR	1	0	0	0	17	1
CDDDYJSSJNSJJDGK	0	0	0	1	16	0
CDETYCGPAAESEK	1	0	0	0	14	0
CDFNVPJK	0	1	0	0	8	0
CDFNVPJQDGK	0	1	0	0	11	0
CDFNVPMK	0	1	0	0	8	0
CDGHGVPEJJDAJJK	0	1	0	0	15	0
CDVAJPCATQNEJFJEDAK	0	1	0	0	19	0
CDVAJPCATQNEJHJDDAK	0	1	0	0	19	0
CDVAJPCATQNEJJJDDAK	0	0	0	1	19	0
CDVAJPCATQNEJNEEDAK	1	0	0	0	19	0
CDVAJPCATQNEJNEEDAKR	0	1	0	0	20	1
CEASYPGKJTNNMFCVGFJEGGK	1	0	0	0	23	1
CEASYPGKJTSNMFCVGFJEGGK	1	0	0	0	23	1
CEAVHCVYNDSK	0	1	0	0	12	0
CEDGCQNNCPACTPGQAQHYEGDR	1	0	0	0	24	0
CEGDTGSPEVQVAVJTAR	0	1	0	0	18	0
CETJTEGEJJNAVHRPJPATSJDAVK	1	0	0	0	26	1
CEVDPNKDCAWEK	0	1	0	0	13	1
CFSNNMSSPWVTDNK	0	1	0	0	15	0
CFTEAVAVVK	0	1	0	0	10	0
CGAYHJTDATJK	0	1	0	0	12	0
CGDJADJTEFFDEAK	0	1	0	0	15	0
CGGNYAASJJGEYK	0	1	0	0	14	0
CGGQVDKFEFK	0	1	0	0	11	1
CGGSJJAPDWVVTAGHCJSR	1	0	0	0	20	0
CGGSJJSEQWVVSAGHCYK	1	0	0	0	19	0
CGHSEDAGVJCSGPESSJAJR	1	0	0	0	21	0
CGJCGNYNGDPK	1	0	0	0	12	0
CGNAVSAGTSSTCGSYFNPGSR	1	0	0	0	22	0
CGTPJSSHEVAQGYK	0	1	0	0	15	0
CGVTGJPYGGGK	0	1	0	0	12	0
CHJEDJTR	0	1	0	0	8	0
CHSAGDGJYFJR	0	1	0	0	12	0
CJAADSVJJGAVGGPK	0	1	0	0	16	0
CJAEYGJANJEEAR	0	1	0	0	14	0
CJANGGJHYJTJDGR	0	1	0	0	15	0
CJDAPVJSQAECEASYPGK	1	0	0	0	19	0
CJDJYTEJVQNDVVK	0	1	0	0	15	0
CJGGFEEGJHJSK	0	1	0	0	13	0
CJHEJMDAVDEYJPTPDR	0	1	0	0	18	0
CJHJDDR	0	1	0	0	7	0
CJJDJMDEVDR	0	1	0	0	11	0
CJJJTGAGEK	0	1	0	0	10	0
CJPAJJDR	0	1	0	0	8	0
CJTCMRCTAVCPVHARR	1	0	0	0	17	2
CJTJQSADJDKDNTVEHPNVJTPK	0	0	0	1	24	1
CJTRJEEPDGGTVMJDGKEJ	1	0	0	0	20	1
CJVMDEPTAMJDPHGRK	1	0	0	0	17	1
CKTGSGDJENYNDATQVR	0	1	0	0	18	1
CNGVJEGJR	0	1	0	0	9	0
CPDGSTCCEJPSGK	1	0	0	0	14	0
CPGSDEFTJVNANTGK	0	1	0	0	16	0
CPMEQVVSQVJDDR	0	1	0	0	14	0
CPYGNSDTTTNAEVK	0	0	1	0	15	0
CQGRVEVJYRGSWGTVCDDYWDTNDANVVCR	0	0	0	1	31	2
CQQAECAMNR	0	1	0	0	10	0
CQYJDEJTGGK	0	0	0	1	11	0
CSFETSDNPGK	1	0	0	0	11	0
CSFETSDNPGKPSR	0	1	0	0	14	1
CSGPGJPJYTJH	1	0	0	0	12	0
CSGPGJPJYTJHSSVNDK	0	1	0	0	18	0
CSTADEFKPAJEK	0	1	0	0	13	1
CSVJNSQTFATCHSK	0	1	0	0	15	0
CSYVPTKPJK	0	1	0	0	10	1
CVEAHEJACEGGDK	0	1	0	0	14	0
CVGVFGNDYDTPDGTGVR	0	1	0	0	18	0
CVHGSAMAGVYJTNTGGK	0	0	0	1	18	0
CVJQDGJHJR	0	1	0	0	10	0
CVJTEPVANWNYVDDKK	0	1	0	0	17	1
CVMADSJCJR	0	1	0	0	10	0
CVMGSVAJKPJVSEAVPK	0	1	0	0	18	1
CVMTDSJCJR	0	1	0	0	10	0
CVNDAATMJK	0	1	0	0	10	0
CVSCGQCJVNCPFGAJADK	0	0	0	1	19	0
CYGADDVQEGVAJMHHENVGVSJTGNSTNPTR	1	0	0	0	32	0
CYGADDVREGVAJMAHEGVDVSJTGNSTNPTR	1	0	0	0	32	1
CYGADDVREGVAJMHSEGVDVSJTGNSTNPTR	1	0	0	0	32	1
CYGANDVJEGVAJMK	0	1	0	0	15	0
CYGANDVMEGVAJMK	0	1	0	0	15	0
DAAFJFR	1	0	0	0	7	0
DAAQSAJDEJK	0	0	0	1	11	0
DAATAVEGGMYQAJK	1	0	0	0	15	0
DADDEJJGYQFVSJGK	1	0	0	0	16	0
DADGKPFDMFYDDK	0	0	0	1	14	1
DADGKPVTJEDGTYTFK	1	0	0	0	17	1
DADGMVSGACHSTADTJRPC	1	0	0	0	20	0
DADGNVVJDEATGKPK	1	0	0	0	16	1
DADSDSFVDGSVSDK	1	0	0	0	15	0
DADVJJTGTK	1	0	0	0	10	0
DAEDJVNTARPDEK	1	0	0	0	14	1
DAEEAEDGEENFYDK	1	0	0	0	15	0
DAEGNAJSWASAGGJGFR	1	0	0	0	18	0
DAEWNEYJSK	1	0	0	0	10	0
DAFJKGRQCVVRYDR	1	0	0	0	15	3
DAFQNTGAQJVK	1	0	0	0	12	0
DAGADPWGMETR	0	0	1	0	12	0
DAGAGJAJNDHFVK	1	0	0	0	14	0
DAGFGJSGASSNPCSETYHGK	1	0	0	0	21	0
DAGJDJGJK	0	0	0	1	9	0
DAGJDVYNQVK	0	0	1	0	11	0
DAGJPVJSYDR	1	0	0	0	11	0
DAGJSPSEJGKVJJVGGSTR	1	0	0	0	20	1
DAGQCPSHJSJNNVAEFK	0	0	0	1	18	0
DAGQQQDAATJJQR	0	1	0	0	14	0
DAGYESAAAAAADK	0	0	0	1	14	0
DAGYESJDAAAAEK	0	0	0	1	14	0
DAJDEFAK	1	0	0	0	8	0
DAJENGJAMVHQEJNQCJER	0	1	0	0	20	0
DAJJENVTVDADGK	0	0	0	1	14	0
DAJJEVJK	0	0	0	1	8	0
DAJNASJTEVEGAVSK	0	0	0	1	16	0
DAJQYMYDJK	0	0	0	1	10	0
DAJVEAVADTSEEJMER	0	0	1	0	17	0
DAJVEJECJAVR	1	0	0	0	12	0
DAMAKADPVJJEPJMK	1	0	0	0	16	1
DANTJSSDMPKK	0	0	1	0	12	1
DANTYYJATVEGDQPR	1	0	0	0	16	0
DAPJEVENVSVDNJPVDK	1	0	0	0	18	0
DAPQVVDPAJWDER	0	0	0	1	14	0
DAPVETETYDYDK	1	0	0	0	13	0
DAPVJSQAECEASYPGK	1	0	0	0	17	0
DAQDGJSDTFSJJPGAJGK	1	0	0	0	19	0
DARRVVDSMTEJASGK	1	0	0	0	16	2
DASANGJWSVPMSSEVJSSVGSJK	1	0	0	0	24	0
DASEJGSJJADAEK	0	0	0	1	14	0
DASSATTGJGDFTTSVFDK	1	0	0	0	19	0
DATADTYTJASVTDTAEK	1	0	0	0	18	0
DATJEAJGQAAK	0	0	0	1	12	0
DATJQJJGSAR	0	0	0	1	11	0
DATMESJGQASKVTVDKDSTVJVEGAGSAEAJANR	1	0	0	0	35	2
DATTPANTVNFTFTK	1	0	0	0	15	0
DAVSSJVSAVK	0	0	0	1	11	0
DAVVVSMSDVR	1	0	0	0	11	0
DAYNEJVSJYADADEJFRFADEPR	1	0	0	0	24	1
DCFPJEJSEK	1	0	0	0	10	0
DCGNYJDNNJTJAK	0	0	0	1	14	0
DDAAEDDASDADTAKEDTADTAK	1	0	0	0	23	1
DDAGNYYEYPJCMTAH	1	0	0	0	16	0
DDCTAESJEAMJK	0	0	0	1	13	0
DDDTESJJTNER	1	0	0	0	12	0
DDEEFJEK	1	0	0	0	8	0
DDEKJDNMQQAJDR	0	0	0	1	14	1
DDFTPTPVVSQAJJTHNR	1	0	0	0	18	0
DDFTWDSAAGR	1	0	0	0	11	0
DDGAVDADFHEV	1	0	0	0	12	0
DDGSDDKEJTJPAAENQK	1	0	0	0	18	1
DDGTVJYTTVQEGYK	1	0	0	0	15	0
DDJENNJGTJASSGSJK	1	0	0	0	17	0
DDJGDMADQAAEYR	1	0	0	0	14	0
DDJVTVGYAQVGHESDWR	1	0	0	0	18	0
DDJVYYNNJTHK	1	0	0	0	12	0
DDKJJEQMNTSVNVSAEJKEMENEFDDDTESJJTNER	1	0	0	0	37	2
DDKPJQVNQJPQTAQTFJK	1	0	0	0	19	1
DDNYWGQDASMWGK	0	0	0	1	14	0
DDSGNVVYGSJTEETK	1	0	0	0	16	0
DDSWDTNDANVVCR	1	0	0	0	14	0
DDTDWAHQDSAQAGEVDH	1	0	0	0	18	0
DDTVGNTJVSASTJQK	1	0	0	0	16	0
DDVFGDTJVEDYNJR	1	0	0	0	15	0
DDVTNJTJWSPTDR	1	0	0	0	14	0
DDYGASJJEYANGNK	0	1	0	0	15	0
DEEFQTPEVVMVYSDK	1	0	0	0	16	0
DEEGSJFVGVDTJHVHK	1	0	0	0	17	0
DEEHNPJASGSHTWENR	1	0	0	0	17	0
DEENJDPTVPDR	1	0	0	0	12	0
DEETNQJJFTHNPF	1	0	0	0	14	0
DEFDAJYK	1	0	0	0	8	0
DEFDAVVDK	1	0	0	0	9	0
DEGJJGDJTVR	1	0	0	0	11	0
DEHJGMJASHYDGFAQGK	1	0	0	0	18	0
DEJEVVJK	0	0	0	1	8	0
DEJFNAVVK	0	0	0	1	9	0
DEJGAYSSJVSQDVEK	0	0	0	1	16	0
DEJGJKGAFTCAGMDGSSDWR	1	0	0	0	21	1
DEJJQVJR	1	0	0	0	8	0
DEJKDJYDYEJQSR	1	0	0	0	14	1
DEKPTVTJJVPEYNAGK	1	0	0	0	17	1
DEMTGMQVJDK	0	0	0	1	11	0
DENDEVJGYQFVK	1	0	0	0	13	0
DENDKYYPERGKHFJK	1	0	0	0	16	3
DENJGSYEDVDEAVK	1	0	0	0	15	0
DENJGSYEDVDEAVQK	1	0	0	0	16	0
DEPVGJAGHEJAANVNSYYAR	1	0	0	0	21	0
DESEVJSPADDVYHJDK	1	0	0	0	17	0
DESEVJSPADDVYHJNK	1	0	0	0	17	0
DESJVGDTJDFNKDDJAK	1	0	0	0	18	1
DETYCGPAAESEK	1	0	0	0	13	0
DEVGSGAYDPNGJVQK	0	0	0	1	16	0
DEVQCTGTEASJADCK	1	0	0	0	16	0
DEVQVQJK	1	0	0	0	8	0
DEYGKPJSYPJEJHVK	0	0	0	1	16	1
DFADNJVEDDKJR	0	0	1	0	13	1
DFAFVVDK	1	0	0	0	8	0
DFDDDTESJJTNER	0	0	1	0	14	0
DFDSAWK	1	0	0	0	7	0
DFEMJDVDGJK	1	0	0	0	11	0
DFEYSFK	1	0	0	0	7	0
DFFAFQDJK	1	0	0	0	9	0
DFFNKTYJEPESGK	1	0	0	0	14	1
DFGJNEEEFK	0	0	0	1	10	0
DFJPJVJGK	0	0	0	1	9	0
DFJQNNYTPYDGDDSFJEGPTEATNR	1	0	0	0	26	0
DFJWGFVR	1	0	0	0	8	0
DFMAFVDK	1	0	0	0	8	0
DFMDENYK	1	0	0	0	8	0
DFNGGANTSCAAGFR	1	0	0	0	15	0
DFNGNGGNVEAAAEJGK	1	0	0	0	17	0
DFNJSGFJR	1	0	0	0	9	0
DFNJSTYK	1	0	0	0	8	0
DFPAVPYSGW	1	0	0	0	10	0
DFPVPEFR	1	0	0	0	8	0
DFQPGEDGQSPJAK	1	0	0	0	14	0
DFQPJVDEAVAJFK	1	0	0	0	14	0
DFSGJJTK	1	0	0	0	8	0
DFSGJJTR	1	0	0	0	8	0
DFVACHNPSYVVK	1	0	0	0	13	0
DFVJAMDAASSEWKGNK	0	1	0	0	17	1
DGAKPJSTAVEEJWEEK	0	0	0	1	17	1
DGCTEYYMYDATNJR	0	0	1	0	15	0
DGDESFJEGPTEATNK	1	0	0	0	16	0
DGDJDSAPJGTNADGTATAVK	1	0	0	0	21	0
DGDJJFGJNETR	1	0	0	0	12	0
DGDMJEGJSTAVQK	1	0	0	0	14	0
DGDQSFJEGPTEATDK	1	0	0	0	16	0
DGEDNTASSCJDEVK	1	0	0	0	15	0
DGEGVGJFR	1	0	0	0	9	0
DGEJJVPFR	1	0	0	0	9	0
DGETYYVAEPSYTEJTPK	1	0	0	0	18	0
DGFJJDGFPR	1	0	0	0	10	0
DGFJSVGYSJDK	0	0	0	1	12	0
DGGSJSJEGK	1	0	0	0	10	0
DGJAFNAJJHR	0	0	0	1	11	0
DGJASGDFK	1	0	0	0	9	0
DGJTVEETSMDTATEK	1	0	0	0	16	0
DGKPVJNGANASNYEAMNK	1	0	0	0	19	1
DGNGYJSAAEJR	1	0	0	0	12	0
DGNMDVNAYVNATAK	1	0	0	0	15	0
DGQEJEAGDEJTEGSVNPHDJJK	1	0	0	0	23	0
DGQSJJQTAEGAMNEJHSVJQR	1	0	0	0	22	0
DGSJJHADJPDJAYR	1	0	0	0	15	0
DGSVJETGJDGJAYPNPR	0	0	1	0	18	0
DGTJTJPAQSAGFYHJ	1	0	0	0	16	0
DGTJVAGVNGTWR	1	0	0	0	13	0
DGVDTDMJK	0	0	0	1	9	0
DGVPTMSJJTJTSNVVYGK	1	0	0	0	19	0
DGVTFEQJR	1	0	0	0	9	0
DGVTYEJNEJCK	0	0	0	1	12	0
DGYQJEVPDNWJK	1	0	0	0	13	0
DGYTSJGFJGGJAVPAVJR	0	0	1	0	19	0
DHDYQAVVTHFGDJGGJK	0	0	0	1	18	0
DHEVVAGEDSJTVDGK	1	0	0	0	16	0
DHGTJMAAPVKSDERGJMS	1	0	0	0	19	1
DHMVVSSEJDFGNSWK	0	0	0	1	16	0
DJAEJJJSGK	1	0	0	0	10	0
DJAFGTGGJR	1	0	0	0	10	0
DJAJJJDK	0	0	0	1	8	0
DJAMQJAAJNPR	0	0	0	1	12	0
DJAMVFQNYAJYPH	1	0	0	0	14	0
DJAPEFGGMEAFK	1	0	0	0	13	0
DJAPFVPAJSR	0	1	0	0	11	0
DJAVJYRDJVK	1	0	0	0	11	1
DJDAJHDTVHEMAK	1	0	0	0	14	0
DJDGTVJPJPQEK	1	0	0	0	13	0
DJDKDJJGPEYJPAWEK	0	0	0	1	17	1
DJDKDSEPDJYNAJR	1	0	0	0	15	1
DJDKESEPDJYNAJK	1	0	0	0	15	1
DJDKESEPDJYNAJR	1	0	0	0	15	1
DJDVMJAK	1	0	0	0	8	0
DJEADFJK	1	0	0	0	8	0
DJEDEKDPTTETJ	1	0	0	0	13	0
DJEEFJGAK	1	0	0	0	9	0
DJEEJKDVJK	1	0	0	0	10	1
DJEGEAJTTJJVNK	1	0	0	0	14	0
DJEGYVSSK	1	0	0	0	9	0
DJEJJAGQKPJTTK	1	0	0	0	14	1
DJENFJNJJADK	0	0	1	0	12	0
DJENYNDATQVR	1	0	0	0	12	0
DJEPNJEPGNMJMFAH	1	0	0	0	16	0
DJEQVVGJQTDKPJK	0	0	1	0	15	1
DJFEQAGJTETPK	1	0	0	0	13	0
DJGAEGJGJCR	1	0	0	0	11	0
DJGFDJSK	1	0	0	0	8	0
DJGJVSEVFTPR	1	0	0	0	12	0
DJGMGSTYJDPTGSQJGK	1	0	0	0	18	0
DJGSDDAEVJDVTGK	0	0	0	1	15	0
DJGVHTEMYVDSFVDMAK	1	0	0	0	18	0
DJHDJJPK	1	0	0	0	8	0
DJJAJPSESCEEEGVJR	1	0	0	0	17	0
DJJASJHEFNPM	1	0	0	0	12	0
DJJDEFJK	0	0	0	1	8	0
DJJEDJDK	0	0	0	1	8	0
DJJEEJJK	0	0	0	1	8	0
DJJEGDEJK	1	0	0	0	9	0
DJJEJTQGJKR	0	1	0	0	11	1
DJJENJJK	0	0	0	1	8	0
DJJEVTGGR	0	1	0	0	9	0
DJJFKYKFDDDRNNK	1	0	0	0	15	3
DJJGANFYGAVDQJR	1	0	0	0	15	0
DJJGDAFR	1	0	0	0	8	0
DJJGGDYYVDVDK	1	0	0	0	13	0
DJJJAVJR	1	0	0	0	8	0
DJJJGFNPK	1	0	0	0	9	0
DJJJPJYVJDK	0	0	0	1	11	0
DJJJPYHEQTSR	0	0	0	1	12	0
DJJNEMVK	1	0	0	0	8	0
DJJNEYEFPGDDTPJJQGSAJK	0	1	0	0	22	0
DJJNMESDNK	1	0	0	0	10	0
DJJPAEQTJR	1	0	0	0	10	0
DJJREMQKPADETR	1	0	0	0	14	2
DJJTAJQK	1	0	0	0	8	0
DJJTEYGFPGDEJPVVK	1	0	0	0	17	0
DJJTJAJTCR	0	0	1	0	10	0
DJJVDJJK	0	0	0	1	8	0
DJKPEMSAPEVGMDJVEAJK	1	0	0	0	20	1
DJKPEMSAYEVK	1	0	0	0	12	1
DJKSJTAAMGK	1	0	0	0	11	1
DJMADTSDFNJSEK	0	0	0	1	14	0
DJMAFVDK	1	0	0	0	8	0
DJMNJPDNYK	0	0	0	1	10	0
DJMVTESEKSKHDMJR	1	0	0	0	16	2
DJMYFVDR	1	0	0	0	8	0
DJNDHRPTFPQ	1	0	0	0	11	0
DJNDHRPTFPQSJY	1	0	0	0	14	0
DJNEENJEAJEK	1	0	0	0	12	0
DJNFDJSK	1	0	0	0	8	0
DJNJEJWK	0	0	0	1	8	0
DJNJVGCDJCJK	0	0	1	0	12	0
DJNNENJEAJEK	1	0	0	0	12	0
DJNTFMDEJNK	1	0	0	0	11	0
DJNVQNQENDPDSVJNYYR	0	0	0	1	19	0
DJPAFGTTHADYFYGPVPC	1	0	0	0	19	0
DJPAFJTWAQVG	0	1	0	0	12	0
DJPTJGFTHFQPAQPTTVGK	1	0	0	0	20	0
DJPVJTEDVTTJK	1	0	0	0	13	0
DJPVSJR	0	0	1	0	7	0
DJQDAEYDSAJAJVHSR	0	0	0	1	17	0
DJQEFHGJJDEFGK	1	0	0	0	14	0
DJQEFJTSJK	1	0	0	0	10	0
DJQESGJKADJSSDJNR	0	1	0	0	17	1
DJQGSQGSAQNFGGYK	1	0	0	0	16	0
DJQJJJDMVVANMPPQR	0	0	1	0	17	0
DJQJQVSADRSAYEEAR	0	1	0	0	17	1
DJQMTQSPSSVSASVGDR	1	0	0	0	18	0
DJRPEVVEQVK	1	0	0	0	11	1
DJSEMPATJK	1	0	0	0	10	0
DJSGEJSSJR	0	1	0	0	10	0
DJSGGJJGK	1	0	0	0	9	0
DJSVEDJEAMJSK	0	0	0	1	13	0
DJTEEDJAK	1	0	0	0	9	0
DJTGJSDYYFAPDKJEAYK	1	0	0	0	19	1
DJTNJJR	0	1	0	0	7	0
DJTTJPVGR	1	0	0	0	9	0
DJTVJVPK	1	0	0	0	8	0
DJVFSASJPAAAK	1	0	0	0	13	0
DJVSTDFJPDJGER	1	0	0	0	14	0
DJVTAAVDK	0	0	0	1	9	0
DJVWDEVK	1	0	0	0	8	0
DJWDESJK	0	0	0	1	8	0
DJYDNVPEAK	1	0	0	0	10	0
DJYEMPVJVR	1	0	0	0	10	0
DJYETYJPAFK	1	0	0	0	11	0
DJYNSJJNNDGGR	1	0	0	0	13	0
DJYRPAAWNAF	1	0	0	0	11	0
DJYYTGVJDK	0	0	0	1	10	0
DKADGEJMDMAQGTGFR	1	0	0	0	17	1
DKAQEYHEKJVEA	1	0	0	0	13	1
DKDDJJFYTJQEM	1	0	0	0	13	0
DKDGSFSVVJTGJR	1	0	0	0	14	1
DKGGJJFADJR	1	0	0	0	11	1
DKGVJJSGDASFEVEDVJK	1	0	0	0	19	1
DKHDASSATTGJGDFTTS	1	0	0	0	18	0
DKHDASSATTGJGDFTTSVFDKDGVAY	1	0	0	0	27	1
DKNPQVTAFVNR	1	0	0	0	12	1
DKPJTEJAGHAJVK	0	0	0	1	14	1
DKYDJPVFSQJK	1	0	0	0	12	1
DKYEJGJSSVR	0	0	0	1	11	1
DKYPVAAPNNSJTGK	0	0	0	1	15	1
DMDQDDRJDAJER	1	0	0	0	13	1
DMEAJTGQK	1	0	0	0	9	0
DMEEPTJVSGTDGVGTK	1	0	0	0	17	0
DMGFVJPFK	1	0	0	0	9	0
DMGJPVJR	1	0	0	0	8	0
DMJDMJJDDJK	1	0	0	0	11	0
DMJGAAJMJGJAK	1	0	0	0	13	0
DMJPDDVTJHVJTQAR	1	0	0	0	16	0
DMPEFFGQDR	1	0	0	0	10	0
DMQDNTVKGSQFRKPJJEFSGSCAGCAETSYAR	1	0	0	0	33	3
DMQRTFPNJQJDGDYR	1	0	0	0	16	1
DMVAGFJK	1	0	0	0	8	0
DMVCSPAGTTJKAVR	1	0	0	0	15	1
DNAAAETJAREGR	1	0	0	0	13	1
DNDJMVTDHTPGYGSAAK	1	0	0	0	18	0
DNDKPFJMPVEDVFSJTGR	0	0	0	1	19	1
DNDNFHVJMGR	0	0	0	1	11	0
DNDYMRJVSJAPEVJ	1	0	0	0	15	0
DNFDDEEVKADSPVSEDMYJGDSK	1	0	0	0	24	1
DNFGESRPGASSGNSTFAR	0	0	0	1	19	1
DNFJPJDR	1	0	0	0	8	0
DNJJDJJK	0	0	0	1	8	0
DNJJDVPTDCPQRDER	1	0	0	0	16	1
DNJPEEJVNK	0	0	0	1	10	0
DNJPEMTJESJYK	0	0	0	1	13	0
DNSAFGSFVQJPAVDGTJEK	1	0	0	0	20	0
DNTTNTEEAJJEJYNK	0	0	0	1	16	0
DNTVVVENVNMVTK	0	0	0	1	14	0
DNYPTEEEQFQJYK	1	0	0	0	14	0
DPETGJAMAFK	0	0	0	1	11	0
DPNJTPESVK	1	0	0	0	10	0
DPWFSWGJHDEJNJR	1	0	0	0	15	0
DQEWSEKMDQJEK	0	1	0	0	13	1
DQFDSJYEEJSQK	1	0	0	0	13	0
DQGCHVJJMMDSJTR	0	0	1	0	15	0
DQGJDJSTDK	0	0	0	1	10	0
DQGSDEENJQVJK	1	0	0	0	13	0
DQGTYEDYVEGJR	0	0	0	1	13	0
DQJAPSTTWQTEADAK	1	0	0	0	16	0
DQJJSHVQGJTPYJEEK	1	0	0	0	17	0
DQNJJNEFAJK	1	0	0	0	11	0
DQPDJDPQFVR	1	0	0	0	11	0
DQPTJAFTHFQPAQPT	1	0	0	0	16	0
DRDJAMVFQNYAJYPH	1	0	0	0	16	0
DREEJJSADKVJJPGVGAFGDAMYNJK	1	0	0	0	27	2
DSEPDJYNAJK	1	0	0	0	11	0
DSFQEJDJAGJTTPVTK	1	0	0	0	17	0
DSGGGFJKGPMJQGJQGEGK	0	1	0	0	20	1
DSGTSFNAVPJHPN	1	0	0	0	14	0
DSGTTEJTDMAGYGYEQK	1	0	0	0	18	0
DSJAQJEEQJTTAK	1	0	0	0	14	0
DSJGEEPYAVFK	1	0	0	0	12	0
DSJTDDVJK	1	0	0	0	9	0
DSNSJAYCGPYJVTNATAK	1	0	0	0	19	0
DSQYJGTYDVDGJTNADJJK	1	0	0	0	20	0
DSTSJPVEJHTHY	1	0	0	0	13	0
DSTSJPVEJHTHYT	1	0	0	0	14	0
DSVEVFEK	1	0	0	0	8	0
DSVMETVTAVR	0	0	0	1	11	0
DSVMETVTAVRENAEDJYADAK	1	0	0	0	22	1
DSWDTNDANVVCR	1	0	0	0	13	0
DSYFNMJDVTGSK	1	0	0	0	13	0
DSYPVJPJFK	0	0	0	1	10	0
DSYQWFJGDGJK	1	0	0	0	12	0
DSYSFATTTQQGQTVJTGJNTTK	0	1	0	0	23	0
DTAENYQEGJJEJYK	1	0	0	0	15	0
DTAGNYYEYPJCMTAH	1	0	0	0	16	0
DTATAEJTYK	1	0	0	0	10	0
DTDEGPRPNVTAESJSK	0	0	0	1	17	1
DTDJJRPVTNPYSK	0	0	0	1	14	1
DTEEEDFHVDQ	1	0	0	0	11	0
DTEEEDFHVDQVT	1	0	0	0	13	0
DTEKTVCTGJEMFR	1	0	0	0	14	1
DTJJJTDK	0	0	1	0	8	0
DTJNEJFR	1	0	0	0	8	0
DTJQVACJPEK	1	0	0	0	11	0
DTJYNEJMK	1	0	0	0	9	0
DTNADPDEJDVJJPANDDAJR	1	0	0	0	21	0
DTNCDPEEJDYVJPGNDDAJR	1	0	0	0	21	0
DTNCNPDEJDYVJPGNDDAJR	1	0	0	0	21	0
DTPPSSVFAVYK	0	0	0	1	12	0
DTPVJAGVCGTDPFR	1	0	0	0	15	0
DTPVTVFJGEDSQR	1	0	0	0	14	0
DTQEFMJMPVGAPSFK	1	0	0	0	16	0
DTSTNYEEGJJEJYK	0	0	0	1	15	0
DTSVSDEEVDEAJEK	1	0	0	0	15	0
DTTAPVWNAANVK	1	0	0	0	13	0
DTVDFQPNFDETEREPVVJPSR	1	0	0	0	22	1
DTVTAGEDSJTVDGK	1	0	0	0	15	0
DTYADASEWEKK	1	0	0	0	12	1
DTYADPSQWEEK	0	0	1	0	12	0
DTYDTDTVHSVTJR	1	0	0	0	14	0
DTYTNVEDWNVK	1	0	0	0	12	0
DTYVNAJQVR	0	0	1	0	10	0
DTYYVGFDANQGAEJQGTMVK	1	0	0	0	21	0
DVCEEVNPEJQVFEGR	1	0	0	0	16	0
DVDAAVEJK	1	0	0	0	9	0
DVDDSDJGJK	1	0	0	0	10	0
DVDEJPFCTJEEJR	0	0	1	0	14	0
DVDEVMMAYQTGVJEJHSK	1	0	0	0	19	0
DVDJTAADJK	1	0	0	0	10	0
DVDYJFDJTK	1	0	0	0	10	0
DVEFNPJK	1	0	0	0	8	0
DVEJEPAENTYQDSTJFGK	1	0	0	0	19	0
DVETAJAJVTYNPR	0	0	0	1	14	0
DVEVFPVJQAMFEK	1	0	0	0	14	0
DVEVKNHVJSTVAQNK	1	0	0	0	16	1
DVFJSAAER	1	0	0	0	9	0
DVFVJGEK	1	0	0	0	8	0
DVGSJDFEDJPJYK	0	0	1	0	14	0
DVJADNJNSYAFDVDAANK	0	0	0	1	19	0
DVJADPVYK	1	0	0	0	9	0
DVJANAEGQVJJGEVNQDATAQNJQQR	1	0	0	0	27	0
DVJDEFVJPGYNK	0	0	0	1	13	0
DVJEYDEVVAK	1	0	0	0	11	0
DVJJDDWJATQK	0	0	0	1	12	0
DVJJDNWJATQK	1	0	0	0	12	0
DVJPDPVYGSK	1	0	0	0	11	0
DVJPPVPGYJDVNJASJK	1	0	0	0	18	0
DVJTETJK	1	0	0	0	8	0
DVKDSSTJDAJNK	1	0	0	0	13	1
DVNDWVGPPNNNGVJK	1	0	0	0	16	0
DVNEAPQFSQHVFQAK	1	0	0	0	16	0
DVNJGPAENDGEDJMK	1	0	0	0	16	0
DVPNAPJPDJFPPGQJTDJK	1	0	0	0	20	0
DVPTQEJPSJQGNPEFHVEPN	1	0	0	0	21	0
DVPVEJEJGQVR	0	1	0	0	12	0
DVQAJPDGR	1	0	0	0	9	0
DVQCJFPAJGPJSK	1	0	0	0	14	0
DVQEADDTSJPEDVK	1	0	0	0	15	0
DVQEADDTSJPEDVKEK	1	0	0	0	17	1
DVSDJEDJWQSJK	1	0	0	0	13	0
DVSDJJGR	1	0	0	0	8	0
DVSEFDTJAEYKEDVK	1	0	0	0	16	1
DVSEMTYDYJTSK	1	0	0	0	13	0
DVSSTHVSQJJSEAFK	1	0	0	0	16	0
DVTATVEJTNK	1	0	0	0	11	0
DVVAEJSPDJJEK	0	0	1	0	13	0
DVVDFDTJTPVEK	1	0	0	0	13	0
DVVVQNQVGJHAR	0	0	1	0	13	0
DVVVVVTR	0	1	0	0	8	0
DVYEGVJTGK	1	0	0	0	10	0
DVYNSSVSHNHDJSVSGGTEK	0	0	0	1	21	0
DVYPTPDPETJKPETGQVVDGGSYTNDSPEPVVK	0	1	0	0	34	1
DVYTAJNDVJR	1	0	0	0	11	0
DWDYEJJDK	1	0	0	0	9	0
DWFDHYMER	1	0	0	0	9	0
DWJDDAR	1	0	0	0	7	0
DWJEETJASH	1	0	0	0	10	0
DWVEAAYTVEK	0	0	0	1	11	0
DYCYDJSGTDJYSQJTSDSYTVK	0	1	0	0	23	0
DYDJEJJR	0	0	0	1	8	0
DYDYFFR	1	0	0	0	7	0
DYEJJFK	1	0	0	0	7	0
DYEJQDDTJQSGR	0	0	1	0	13	0
DYFGSVFFEGK	1	0	0	0	11	0
DYGJEVQPGK	1	0	0	0	10	0
DYJDEQGJEYVER	0	0	1	0	13	0
DYJEHETEJJK	1	0	0	0	11	0
DYJFDJDR	1	0	0	0	8	0
DYJHVVDJANGHVK	0	0	0	1	14	0
DYJNTFSNJYK	0	0	0	1	11	0
DYJNVVDJAK	1	0	0	0	10	0
DYJVEDYNJR	1	0	0	0	10	0
DYJYWMR	1	0	0	0	7	0
DYNVEGDJR	1	0	0	0	9	0
DYPNYKJJJAGKGDMHPYK	1	0	0	0	19	2
DYQNJFER	1	0	0	0	8	0
DYSJJDRRR	1	0	0	0	9	2
DYTAEGTWVDHQYAAMPGK	1	0	0	0	19	0
DYTEESYADJK	1	0	0	0	11	0
DYTETDANFGTK	1	0	0	0	12	0
DYTFEYDSTANK	1	0	0	0	12	0
DYTJTASVR	0	0	0	1	9	0
DYTJWDFK	1	0	0	0	8	0
DYTYYSGNHAAEJGCK	1	0	0	0	16	0
DYVDGTTPSGSAAYEK	1	0	0	0	16	0
DYVJPGNDDAJR	1	0	0	0	12	0
DYVPGFVK	1	0	0	0	8	0
DYVTNEENETJR	1	0	0	0	12	0
EAAAAJAEJAMADK	1	0	0	0	14	0
EAAANDAVJJFVGTK	0	0	0	1	15	0
EAAGQGMVJJENENHTJPJK	0	0	0	1	20	0
EACNPYYDAJPAVVQEYMDK	0	0	0	1	20	0
EADEJJSAARAK	1	0	0	0	12	1
EADJVVMPMGEHYJQSGEATSR	1	0	0	0	22	0
EADTVJGGGDSVAAVNK	0	0	0	1	17	0
EAEEEGFPEJAFK	0	0	0	1	13	0
EAEGANVYJJSJK	0	0	0	1	13	0
EAEJGGVYTNPASHGEGR	1	0	0	0	18	0
EAETJSHNESFYAVVJKCENK	1	0	0	0	21	1
EAFAAQSVAVAR	1	0	0	0	12	0
EAFETJDSK	1	0	0	0	9	0
EAFGSHDDADHVYNTPR	0	0	0	1	17	0
EAFNMJDQNR	1	0	0	0	10	0
EAFPEAFHY	1	0	0	0	9	0
EAFSJFDK	1	0	0	0	8	0
EAFTDVDGJJVPGGFGDR	1	0	0	0	18	0
EAFTJAVDR	1	0	0	0	9	0
EAFTJJJDR	1	0	0	0	9	0
EAFTSEWJJK	0	0	0	1	10	0
EAFWAEWK	1	0	0	0	8	0
EAGADYVGAEEJJPK	1	0	0	0	15	0
EAGANEVDEDTMJNAJK	1	0	0	0	17	0
EAGANJVCDSVJCQEEPDDEATDACK	0	1	0	0	26	0
EAGDEJTEGSVNPHDJJK	1	0	0	0	18	0
EAGFGVFENHPVK	1	0	0	0	13	0
EAGFTAJVSHR	1	0	0	0	11	0
EAGGFJHJJNSGAACJDANGQAK	1	0	0	0	23	0
EAGHEGJJPFGDDAEPAPAGAATAGVADSAAMK	1	0	0	0	33	0
EAGJGVDADPTEVAEK	0	0	1	0	16	0
EAGJNWDEGPDJGGPVGPYVQSER	0	1	0	0	24	0
EAGJPVJJSDR	1	0	0	0	11	0
EAGMNDVVJTGGR	0	0	1	0	13	0
EAGMNDVVJVGGR	1	0	0	0	13	0
EAGQEQVJNJJR	0	0	0	1	12	0
EAGTDYJJAJGGGSSMDTAK	1	0	0	0	20	0
EAGTYVEHVVNQVK	1	0	0	0	14	0
EAGVKJNJDJANEJSK	1	0	0	0	16	1
EAGVPRSAJSDYK	1	0	0	0	13	1
EAGVVJTGAGAPYPYK	0	0	1	0	16	0
EAJAQTVJAEVPTQJVSYFR	1	0	0	0	20	0
EAJASTEVHGSGKDEFTPK	1	0	0	0	19	1
EAJDKGDJEYJK	1	0	0	0	12	1
EAJEETYGJYR	1	0	0	0	11	0
EAJESJSFENJPK	1	0	0	0	13	0
EAJFDAJDTVK	1	0	0	0	11	0
EAJGEENVGVAAJPTJN	1	0	0	0	17	0
EAJJAEYGKTATDTGSPEVQVAJJTAR	0	1	0	0	27	1
EAJJAGJNSSEFK	1	0	0	0	13	0
EAJJVVAK	1	0	0	0	8	0
EAJNTDJVCDAJNTAMR	1	0	0	0	17	0
EAJPJAFTQK	1	0	0	0	10	0
EAJQAFVEK	1	0	0	0	9	0
EAJSJAJNR	1	0	0	0	9	0
EAMJQFGSDKPDJR	1	0	0	0	14	1
EAPCYGHJADAVJR	1	0	0	0	14	0
EAPDGVJJAGDJYDRPVPSAEAVQJFDR	0	0	0	1	28	1
EAPJHJSNVMJVVDGKATR	1	0	0	0	19	1
EAPTJFNJGSTADCAEYDKY	1	0	0	0	20	0
EAQEAYAVJSDPDKR	1	0	0	0	15	1
EASGSYGEFJR	1	0	0	0	11	0
EASJVTGTJEEEGVACAJQRJG	0	1	0	0	22	0
EATDFFJESGMMFMPGKAANAGGVATSAJEMSQNSER	1	0	0	0	37	1
EATDYJMANGVTFMPGK	1	0	0	0	17	0
EATNCGGJVSGEHGJGSGK	0	1	0	0	19	0
EATQPMJEAYENEYPGVK	1	0	0	0	18	0
EAVGDMPJVJHGGTGJPEDMJK	0	0	0	1	22	0
EAVHNAVVJEEVAK	1	0	0	0	14	0
EAVJEJJFWJEDQK	1	0	0	0	14	0
EAVMAQJKEJEDQJK	1	0	0	0	15	1
EAVTAVDFDSNGGGJK	1	0	0	0	16	0
EAVTEJFK	1	0	0	0	8	0
EAVVTDJSSVSMDDJK	1	0	0	0	16	0
ECDEGYDMJSTQJPAVVTVVR	1	0	0	0	21	0
ECDVTVTYNPTTNEJTATGEGVVJPK	1	0	0	0	26	0
ECJPGQFJJAK	0	0	0	1	11	0
ECNSPVJJGVSEGAGK	1	0	0	0	16	0
ECNVATNVJADEJR	1	0	0	0	14	0
ECTADJJJPEEK	1	0	0	0	12	0
ECVEJGJK	1	0	0	0	8	0
ECVNTAVVNJVNGTSKEDAJQEAQDTJAFK	0	1	0	0	30	1
EDAEAFFCGNMJJR	1	0	0	0	14	0
EDAQSAPNJAAGSMSEDFK	1	0	0	0	19	0
EDEEGSJFVGVDTJHVHK	1	0	0	0	18	0
EDGJTSTDAJK	1	0	0	0	11	0
EDGMDENDWDGWK	1	0	0	0	13	0
EDGTJJGJJTNR	1	0	0	0	12	0
EDJAAJJK	1	0	0	0	8	0
EDJAJQDJJR	1	0	0	0	10	0
EDJEGEAJSTJJVNR	1	0	0	0	15	0
EDJGVJWEK	1	0	0	0	9	0
EDJJTDDVJEGTPTMJK	1	0	0	0	17	0
EDJJTDEVJEGTPTMJK	1	0	0	0	17	0
EDJJTJR	0	0	1	0	7	0
EDJPVGJTSGSYJJSEGK	1	0	0	0	18	0
EDJQKADJVJSHAGK	1	0	0	0	15	1
EDJTJVDK	1	0	0	0	8	0
EDJTPEEETQVJJK	1	0	0	0	14	0
EDJVVAGVJK	1	0	0	0	10	0
EDKVVSATKSEEANK	1	0	0	0	15	2
EDMYVJHPJPR	1	0	0	0	11	0
EDNCJNGJGYAVFEGSK	1	0	0	0	17	0
EDNFWEHGAGPCGPC	1	0	0	0	15	0
EDPEGJEAVVEDNK	1	0	0	0	14	0
EDPEGJESEVQDNK	1	0	0	0	14	0
EDPEGJESTVDGNK	1	0	0	0	14	0
EDPEGJETTVDGNK	1	0	0	0	14	0
EDPEGVETVVEGQNK	1	0	0	0	15	0
EDSNFEQSGSNSSRQSFEPR	0	1	0	0	20	1
EDTDNYTECTDDJNR	1	0	0	0	15	0
EDTHYPPGASVPTEETCK	1	0	0	0	18	0
EDVDGGJJGGAAJK	0	0	0	1	14	0
EDVJKTVVTGJEMFR	1	0	0	0	15	1
EDVMEYJSTNR	1	0	0	0	11	0
EDVQSTVVTGJEMFR	1	0	0	0	15	0
EDVWATVK	1	0	0	0	8	0
EDYAAEGGDYAYK	1	0	0	0	13	0
EEAJADJSDVFDDEJK	0	0	0	1	16	0
EEAYFFK	1	0	0	0	7	0
EEAYFFR	1	0	0	0	7	0
EECEJPSYJDEYJEK	1	0	0	0	15	0
EEDPJFAFNK	0	0	0	1	10	0
EEDVSEDEJKEJEDK	0	0	0	1	15	1
EEEJENFEPDFVVYNASK	1	0	0	0	18	0
EEEYGVEJPSEDJEK	1	0	0	0	15	0
EEFCGJJSSPTGPJSSC	1	0	0	0	17	0
EEFCGJJSSPTGPJSSCH	1	0	0	0	18	0
EEGDQAWEDSFK	0	0	1	0	12	0
EEGJDEJJK	1	0	0	0	9	0
EEGSJFVGVDTJHVHK	1	0	0	0	16	0
EEGTAFVFMGHGTSHTAK	1	0	0	0	18	0
EEGVJVGJSSGAAJK	1	0	0	0	15	0
EEJJAGJR	0	0	0	1	8	0
EEJJNAGFDSDEVQKJYAMVMR	0	1	0	0	22	1
EEJNQTJTNSVNJDK	0	0	0	1	15	0
EEJTSTJDNFFR	1	0	0	0	12	0
EEJVEAJDQAK	0	0	0	1	11	0
EEJVHJGDJAR	1	0	0	0	11	0
EEJVNGJAHJTGGGFJENVPR	0	1	0	0	21	0
EEKDEFDVEJAEVGPNK	1	0	0	0	17	1
EEKDEFDVEJTEVGPNK	1	0	0	0	17	1
EEKTEFDVEJTEVGPNK	1	0	0	0	17	1
EEPCYGHJADAVJR	1	0	0	0	14	0
EEQSGYJAGYAJVK	0	1	0	0	14	0
EEQYSSQJSETGR	1	0	0	0	13	0
EESJEDJVGQDVDFR	1	0	0	0	15	0
EETAPYESNEACGQJR	1	0	0	0	16	0
EETEATFSVR	1	0	0	0	10	0
EETJYFVMTTR	1	0	0	0	11	0
EETRPEJEGYEVGQETEJGAVNVK	0	1	0	0	24	1
EEVHPGDEVSATVVR	0	0	0	1	15	0
EEVYMJAEJVK	0	0	0	1	11	0
EEWGYEDQJJDR	1	0	0	0	12	0
EEYAQHYGPTVGDSVR	1	0	0	0	16	0
EFAEAQFGDAK	1	0	0	0	11	0
EFAENEVKPJAK	1	0	0	0	12	1
EFEASAGGNAVSVK	0	0	0	1	14	0
EFFPGJEK	1	0	0	0	8	0
EFGDVDAFPJCJR	1	0	0	0	13	0
EFGGSDTFATSQJJAAAJK	1	0	0	0	19	0
EFJADNCJQVK	1	0	0	0	11	0
EFJDEJR	0	0	0	1	7	0
EFJDQTVJDAK	0	0	0	1	11	0
EFJEEJEK	0	0	0	1	8	0
EFJEGJR	0	1	0	0	7	0
EFJFYGNJK	1	0	0	0	9	0
EFJGDYDTDR	1	0	0	0	10	0
EFJGQVAEDYAEVVK	1	0	0	0	15	0
EFJSTJJK	0	0	0	1	8	0
EFJTDFTEEEJK	1	0	0	0	12	0
EFJTDJTER	0	0	0	1	9	0
EFKEWDGFEGK	1	0	0	0	11	1
EFKPYJPADK	1	0	0	0	10	1
EFRPEFJNR	0	1	0	0	9	1
EFSDFJJK	1	0	0	0	8	0
EFSYNJPQR	1	0	0	0	9	0
EFVDPFTGSK	1	0	0	0	10	0
EFVJFVGPSGCGK	0	1	0	0	13	0
EFVTGFVQFK	1	0	0	0	10	0
EFYCEVJMDEASKMNK	1	0	0	0	16	1
EGAJNETHSJJQR	1	0	0	0	13	0
EGAMNEJHSVJQR	1	0	0	0	13	0
EGANJJVJSDR	1	0	0	0	11	0
EGAPADJJQGJK	1	0	0	0	12	0
EGDEDYAJSFAVPTDSK	0	0	0	1	17	0
EGDTJWNPGWMPTK	1	0	0	0	14	0
EGEEJSSFYGYK	1	0	0	0	12	0
EGEJPKFVENVSSJSFSAK	1	0	0	0	19	1
EGEPEDTACDEVJNK	1	0	0	0	15	0
EGEPEDTACDVVJDK	1	0	0	0	15	0
EGETFGNTYQTVJDASK	0	0	0	1	17	0
EGFJFJAK	1	0	0	0	8	0
EGFYNGJTFHR	1	0	0	0	11	0
EGGJTVDDCEVVAR	1	0	0	0	14	0
EGHGJATSJJDMGNR	1	0	0	0	15	0
EGJASVEHJNDVJEK	0	0	0	1	15	0
EGJDEJJTK	0	0	0	1	9	0
EGJDKEJTEAPMPTHK	1	0	0	0	16	1
EGJDYEQTAVGDK	1	0	0	0	13	0
EGJEYVSVR	1	0	0	0	9	0
EGJHPDYYQATVTCN	1	0	0	0	15	0
EGJJQEAJVETJGCSGMTH	1	0	0	0	19	0
EGJJQSHMJEVCPSVADGK	0	0	0	1	19	0
EGJPTHYVEEJNDRDTJVK	0	0	0	1	19	1
EGJTMEGTAPGAAPR	1	0	0	0	15	0
EGMVVNTNTPEAJK	1	0	0	0	14	0
EGNEJHJJDJMESGER	1	0	0	0	16	0
EGNJJDYSJJSHAETPGJGSK	1	0	0	0	21	0
EGPEQVJPJNSEEJFVHPJ	1	0	0	0	19	0
EGSEJGDYSMETJSK	1	0	0	0	15	0
EGSESSJAJR	1	0	0	0	10	0
EGSVJJEPTSGNTGJGJAAAATVK	0	0	1	0	24	0
EGTDTAJYVJGR	1	0	0	0	12	0
EGTGYJVTSJGK	1	0	0	0	12	0
EGTVTJPAK	1	0	0	0	9	0
EGVDKDQJEJVGFGGTANMFGK	0	0	0	1	22	1
EGVEJARESK	1	0	0	0	10	1
EGVETEJVQSGAGAJR	0	1	0	0	16	0
EGVJSDTQJEAGMTEK	0	0	0	1	16	0
EGWPVJVK	1	0	0	0	8	0
EGWTTQTPETDWJVJNK	0	0	0	1	17	0
EGYDENMYJDAATR	1	0	0	0	14	0
EGYEQJAAJFTETAENEKEHAK	0	0	0	1	22	1
EGYEQJAGVFAETADQEK	0	0	0	1	18	0
EGYEQJSAJFTETADQEKEHAK	0	1	0	0	22	1
EGYVJGNJFGR	1	0	0	0	11	0
EHADEVSASDDSJTVCGK	1	0	0	0	18	0
EHAYGYNPSEEVSGNAD	1	0	0	0	17	0
EHDJPGJAGJDTR	0	0	0	1	13	0
EHDVNQGAJYJNGHDJR	0	0	0	1	17	0
EHERWJAMCJQAJQR	0	1	0	0	15	1
EHFJVVSPDEGAMNR	1	0	0	0	15	0
EHHVEEGDNJQJJR	0	1	0	0	14	0
EHNJTFJTJR	1	0	0	0	10	0
EHQJSPGDFPSJR	1	0	0	0	13	0
EHVEJSDTJQVACJPEK	1	0	0	0	17	0
EHVEKPSDVJSVGQVJTAK	0	0	0	1	19	1
EHYPNMTJJEDNPR	0	0	1	0	14	0
EJADAJSJPANDJJK	0	0	0	1	15	0
EJADAVDJPJVVCGCK	0	0	0	1	16	0
EJADGYEJQMEJPGYK	1	0	0	0	16	0
EJADJGJJHTDCMTVTGK	1	0	0	0	18	0
EJADJJVAVNRPYGK	1	0	0	0	15	1
EJADJTJGFYRR	0	1	0	0	12	1
EJADNCSJJYGGSAK	1	0	0	0	15	0
EJADYJGVR	1	0	0	0	9	0
EJAEAGMTMVVVTHEMGFAR	0	1	0	0	20	0
EJAEAVMEEJGVSSVK	0	0	0	1	16	0
EJAEGARVQDAVDAAGGFADGAAR	0	1	0	0	24	1
EJAFJGNAVENPVRPF	1	0	0	0	16	0
EJAJNQJJPYQK	0	0	1	0	12	0
EJASFSQFGSEJDADTK	1	0	0	0	17	0
EJASQGJYPAVDPJDSTSR	1	0	0	0	19	0
EJASQJENSFJPGQFENPANPTAHYK	1	0	0	0	26	0
EJDDAYSTGSSJMPQK	1	0	0	0	16	0
EJDDHYFGAJK	1	0	0	0	11	0
EJDDHYFGSJR	1	0	0	0	11	0
EJDDHYFGTJR	1	0	0	0	11	0
EJDDJFR	0	0	0	1	7	0
EJDFJGNAVNNPERPF	1	0	0	0	16	0
EJDFJGNAVNNPERPFVA	1	0	0	0	18	0
EJDFJGNAVNNPVRPF	1	0	0	0	16	0
EJDJJDGAAVK	1	0	0	0	11	0
EJDNFSDGQSEYTYTJJR	1	0	0	0	18	0
EJDSTSGQMJVSGER	0	0	0	1	15	0
EJDYJGNAVETPVRPF	1	0	0	0	16	0
EJDYVJPGNDDAJR	1	0	0	0	14	0
EJEAATGJETR	1	0	0	0	11	0
EJEATFDAJDJDATR	1	0	0	0	15	0
EJEDFJADNHDYK	0	0	0	1	13	0
EJEDJAJEYVR	1	0	0	0	11	0
EJEDJKTFGJYPSGNK	0	0	1	0	16	1
EJEEFJSETFK	1	0	0	0	11	0
EJEEJFDYK	1	0	0	0	9	0
EJEEJJPHR	0	1	0	0	9	0
EJEGDFPKYGNDDDR	1	0	0	0	15	1
EJEJEDAFENMGAQJJK	0	0	0	1	17	0
EJEJEDKFENMGAK	1	0	0	0	14	1
EJENFEPDFVVYNASK	1	0	0	0	16	0
EJENGYDQJJGEK	0	0	0	1	13	0
EJEPYEPJSGTYK	0	0	0	1	13	0
EJEQVVGJQTDKPJK	0	0	0	1	15	1
EJESATVEEJJDK	1	0	0	0	13	0
EJEVGFPAASETEFJFMR	1	0	0	0	18	0
EJEVGFPAASETEYTFVR	0	1	0	0	18	0
EJFFDSCK	1	0	0	0	8	0
EJFGDGPEVK	0	0	0	1	10	0
EJFGNJTK	1	0	0	0	8	0
EJFVDSJJK	1	0	0	0	9	0
EJFWEQGAACDVVWGK	0	0	0	1	16	0
EJGCJSGJVJTASHNPR	1	0	0	0	17	0
EJGDHVTNJR	0	1	0	0	10	0
EJGDQVTTJGGVJGR	1	0	0	0	15	0
EJGEGEJHVGDEVEVMVJRMENK	1	0	0	0	23	1
EJGFADADNJTJTTDGNJEAK	0	0	0	1	21	0
EJGFDMSK	1	0	0	0	8	0
EJGFDWK	1	0	0	0	7	0
EJGGDSFEVJVQK	0	0	0	1	13	0
EJGJKDDQJVR	1	0	0	0	11	1
EJGJNSETCVAFNJTSK	1	0	0	0	17	0
EJGJYDEAGSJSAGK	0	0	1	0	15	0
EJGMFNJGK	1	0	0	0	9	0
EJGMPEHJJTR	0	0	0	1	11	0
EJGMPPTGGJGYGJDR	1	0	0	0	16	0
EJGNDDJDTFAEK	1	0	0	0	13	0
EJGNEVJMVENJSK	1	0	0	0	14	0
EJGPAYVGDJK	0	0	0	1	11	0
EJGPGEJVAVTPDGVETJQKPGEEMR	1	0	0	0	26	1
EJGTVEEAJQDJR	1	0	0	0	13	0
EJGVGQVATVMGR	1	0	0	0	13	0
EJGVTEJVYYPVJEK	1	0	0	0	15	0
EJGVTQAGYDAYR	0	0	0	1	13	0
EJGYYDTAASTSTK	1	0	0	0	14	0
EJHEDPEJPNYGHAGR	1	0	0	0	16	0
EJJDDVPJAPJRAK	1	0	0	0	14	1
EJJDFJQK	1	0	0	0	8	0
EJJDHFSEYJPK	0	0	0	1	12	0
EJJDJAAQK	0	0	1	0	9	0
EJJDJJR	0	1	0	0	7	0
EJJDKYDFPGDDTPJJK	1	0	0	0	17	1
EJJDSRGNPTVEVEVTAETETTGR	1	0	0	0	24	1
EJJDSRGNPTVEVEVVJEDGAFGR	1	0	0	0	24	1
EJJEAJDMEK	1	0	0	0	10	0
EJJEQJADJAR	1	0	0	0	11	0
EJJFEDCJVPK	1	0	0	0	11	0
EJJGEVVTDSTK	1	0	0	0	12	0
EJJGJMRPJR	0	1	0	0	10	1
EJJHPVAMEQGJR	1	0	0	0	13	0
EJJJNAJDASK	0	0	0	1	11	0
EJJJPDVK	1	0	0	0	8	0
EJJJSMJK	0	0	0	1	8	0
EJJNEYEFPGDDTPJJK	0	1	0	0	17	0
EJJNEYEFPGDDTPJJQGS	1	0	0	0	19	0
EJJNHJASYTNEJJSAAK	0	0	0	1	18	0
EJJNNATVAFVDNDJAJASK	0	0	0	1	20	0
EJJNTDQDVYSGK	0	0	0	1	13	0
EJJPEJJK	0	1	0	0	8	0
EJJPJDYENJSSDAQVPEK	1	0	0	0	19	0
EJJQENTEEJHNESEEVR	0	1	0	0	18	0
EJJQPTFJMDHPJEJSPJTK	0	0	0	1	20	0
EJJSSJGJR	1	0	0	0	9	0
EJJSSYEFDGDNJPJJK	1	0	0	0	17	0
EJJSTQFESHFAR	1	0	0	0	13	0
EJJWDGPNMR	1	0	0	0	10	0
EJJYTAAJJHDJGK	0	0	0	1	14	0
EJKEEJGJHAVPEYJQFAGK	1	0	0	0	20	1
EJMDAVDSYJPTPQR	1	0	0	0	15	0
EJMNGCDNJDPAFSEEAJGHNAJAAGFQGQR	0	1	0	0	31	0
EJMNGCDNJDPK	0	0	0	1	12	0
EJNDAGVDTEJJHVGGK	1	0	0	0	17	0
EJNDAJEDAJANHK	0	0	0	1	14	0
EJNDHAYJCPGJGDAGDR	0	0	0	1	18	0
EJNEAJAADKPNCDVV	1	0	0	0	16	0
EJNJTFPEDYVPDJAGK	0	0	1	0	17	0
EJNSPVJJGVSEGAGK	1	0	0	0	16	0
EJNVPJVR	1	0	0	0	8	0
EJNYJGNAVETPVRPF	1	0	0	0	16	0
EJPGMVVJNPSDDVEAR	0	1	0	0	17	0
EJPSAYTYVENGJNQYAATAK	1	0	0	0	21	0
EJPSTJSGFK	1	0	0	0	10	0
EJPTGSWQJYHVTJK	0	0	0	1	15	0
EJPVJADSYVDKEFGTGCVK	1	0	0	0	20	1
EJQFFGAR	1	0	0	0	8	0
EJQJJHDFJAK	1	0	0	0	11	0
EJQSFSQFGSDJDADTK	0	1	0	0	17	0
EJQSJAJDVR	0	0	0	1	10	0
EJQSPVJJGVSEGAGK	1	0	0	0	16	0
EJRPAJCEYEAAK	1	0	0	0	13	1
EJSAFJVER	1	0	0	0	9	0
EJSDJTEGJTAMK	1	0	0	0	13	0
EJSDTJQVACJPEK	1	0	0	0	14	0
EJSEJQRJNYEQNMSDAMAJJHK	1	0	0	0	23	1
EJSFVVSDPVGJHAR	1	0	0	0	15	0
EJSJAENFJR	1	0	0	0	10	0
EJSJHJTDAAK	1	0	0	0	11	0
EJSJMGGAJENPK	1	0	0	0	13	0
EJSMEJADVVAHEMK	1	0	0	0	15	0
EJSNDKQNJSDYJDJFQFWFR	1	0	0	0	21	1
EJSNJYPPJENHPSDEJMMK	0	0	0	1	20	0
EJSPJAPJHNPA	1	0	0	0	12	0
EJSTJAADYTNK	1	0	0	0	12	0
EJSVJEAAVR	1	0	0	0	10	0
EJSVPJDYSDK	1	0	0	0	11	0
EJSVTTPVHJDJER	0	0	1	0	14	0
EJSYQDJVGJEK	0	0	0	1	12	0
EJTAQJMRVCK	1	0	0	0	11	1
EJTEGNJHSTJDYR	1	0	0	0	14	0
EJTENMDJJSETPR	1	0	0	0	14	0
EJTGGJYFGAR	1	0	0	0	11	0
EJTGGJYFGER	1	0	0	0	11	0
EJTGJGJK	0	0	0	1	8	0
EJTJFNJK	0	0	0	1	8	0
EJTNVNVDQYFJR	1	0	0	0	13	0
EJTSQJVEAVHSVJEK	0	1	0	0	16	0
EJTTVGESAFEDCAAJK	0	0	0	1	17	0
EJTWAAEHVVGVAK	1	0	0	0	14	0
EJTYWNJAVESPDK	1	0	0	0	14	0
EJVAJNDJTSPK	1	0	0	0	12	0
EJVAVGJGGAJGSMSR	1	0	0	0	16	0
EJVDAGETSTAEJWSDDWK	1	0	0	0	19	0
EJVDEVANVSSSFJGDK	1	0	0	0	17	0
EJVDFYNEK	1	0	0	0	9	0
EJVEAAPK	1	0	0	0	8	0
EJVEPTEYJVVHJK	1	0	0	0	14	0
EJVFDDCEVPAENJJGK	1	0	0	0	17	0
EJVGJNVDAJNR	0	0	1	0	12	0
EJVGTDWQJK	0	0	0	1	10	0
EJVJEDJAK	0	0	0	1	9	0
EJVJJVDAADQJTADEAR	0	0	1	0	18	0
EJVPPEEMEKAVFTDEK	1	0	0	0	17	1
EJVPSNEJSJECQTYR	1	0	0	0	16	0
EJVSGENADPDYFGR	1	0	0	0	15	0
EJVSPAEQPGYJR	1	0	0	0	13	0
EJVTJJR	0	1	0	0	7	0
EJVYDJGGGVK	1	0	0	0	11	0
EJWEJJKDJVK	1	0	0	0	11	1
EJWPPJJK	1	0	0	0	8	0
EJYDTJTGJQMGR	0	0	1	0	13	0
EJYFDEVK	1	0	0	0	8	0
EJYKDEEJNDJDGVK	0	0	0	1	15	1
EJYTJJADHSHTDFDK	1	0	0	0	16	0
EJYTJJADHSHTPFDK	0	0	0	1	16	0
EJYWEGQR	1	0	0	0	8	0
EKAEEJGYEVK	1	0	0	0	11	1
EKDFADNJVEDYNJR	1	0	0	0	15	1
EKEEJGVVJAEAGFTGYJK	1	0	0	0	19	1
EKEHJAQMJTJAR	1	0	0	0	13	1
EKEYFEEGJQQJR	1	0	0	0	13	1
EKFDATMK	0	0	1	0	8	1
EKHEJJDTVYDR	1	0	0	0	12	1
EKJDYJMEJK	1	0	0	0	10	1
EKJESEVATJTANJDDJK	1	0	0	0	18	1
EKJPJVDKDFNJK	1	0	0	0	13	2
EKMEJFGSJDKA	1	0	0	0	12	1
EKMEJFGSVGK	1	0	0	0	11	1
EKQYAAFAANAK	1	0	0	0	12	1
EKRHQVEMDSVR	1	0	0	0	12	2
EKVQSJQTJAANNSAJAK	0	0	1	0	18	1
EKYEQGSYVEAYR	1	0	0	0	13	1
EMAAAYGFDJSQPAK	1	0	0	0	15	0
EMAAJYGYDJSK	1	0	0	0	12	0
EMAJSYGFDJSQPAK	1	0	0	0	15	0
EMAWAAEHVVGVAK	1	0	0	0	14	0
EMCNMDAVAEFR	0	1	0	0	12	0
EMCPMDAVEAFR	0	0	0	1	12	0
EMDDDAESJJTNER	1	0	0	0	14	0
EMDDHYFGAJR	1	0	0	0	11	0
EMEEAGJQVTEEQJNJJAEK	0	1	0	0	20	0
EMFETAEGQAJJK	1	0	0	0	13	0
EMGJYNVGGPGVVK	0	0	0	1	14	0
EMGVTJDWJR	1	0	0	0	10	0
EMHKJFJDJK	1	0	0	0	10	1
EMJAEAGFPAGQTJK	1	0	0	0	15	0
EMJCSDTVEEREAAJDK	1	0	0	0	17	1
EMJCSETEEEREAAJAK	1	0	0	0	17	1
EMJDJNGQFMNJDJSFK	1	0	0	0	17	0
EMJNPTSAJAGMK	1	0	0	0	13	0
EMJNPTSAJAGYGJGSSVAJJTDGR	1	0	0	0	25	0
EMJVENJR	0	0	0	1	8	0
EMMNJJYVTVKAJJNSR	1	0	0	0	17	1
EMNAPVJJGVSEGAGK	1	0	0	0	16	0
EMNSPVJJGVSEGAGK	1	0	0	0	16	0
EMPAJEJSEJVK	1	0	0	0	12	0
EMPJEFAPEVTK	1	0	0	0	12	0
EMTDEJTATFK	0	0	0	1	11	0
EMTWASEHVVGVAK	1	0	0	0	14	0
EMVKPGFJNJK	0	0	0	1	11	1
ENDGSTDGJAAJKDVEJR	1	0	0	0	18	1
ENDJYASJYAVVSK	0	0	0	1	14	0
ENDNEAFGAJDAJK	1	0	0	0	14	0
ENEFGEJGJDGGFJK	1	0	0	0	15	0
ENEGSYEJDJDJPGFK	0	0	0	1	16	0
ENEJGVJJFGR	0	1	0	0	11	0
ENESJMDGAQSJVENAJDR	1	0	0	0	19	0
ENFEDJDKAPEER	1	0	0	0	13	1
ENFJAGFMAAJQK	0	0	1	0	13	0
ENFNPETJNAVK	0	0	1	0	12	0
ENFNSEVPYEFSR	1	0	0	0	13	0
ENGJPCGAYYPR	1	0	0	0	12	0
ENGYVYVDKTDFJYQJVGR	0	1	0	0	19	1
ENJDJJSMTAHK	0	0	0	1	12	0
ENJHDTEDDEEJEAYJK	0	0	0	1	17	0
ENJJGSJPJK	1	0	0	0	10	0
ENJJHQTJSPAR	0	0	0	1	12	0
ENJNPJEEAJAYK	0	0	0	1	13	0
ENJPGYJTSDSGK	1	0	0	0	13	0
ENJPJKPF	0	1	0	0	8	0
ENJTSJDNCJTR	1	0	0	0	12	0
ENMJWFR	1	0	0	0	7	0
ENMKEEDQPFMTVSJK	1	0	0	0	16	1
ENNENSNSNSHNPJNGSGKSVJGSSEDEK	1	0	0	0	29	1
ENNSPVJJGVSEGAGK	1	0	0	0	16	0
ENPEGWAMJATPJJR	1	0	0	0	15	0
ENPFGJQJR	0	1	0	0	9	0
ENPGNDWTJPQEJVDK	1	0	0	0	16	0
ENPVTYSYDNEGYJK	1	0	0	0	15	0
ENTQTJMPGFTHJQK	0	0	0	1	15	0
ENTTJVGGAGDK	1	0	0	0	12	0
ENTVKGSQFKQPJJEFSGACAGCGETPYAK	1	0	0	0	30	2
ENVFEJTEQDKK	0	0	0	1	12	1
ENVFPNJEVK	1	0	0	0	10	0
ENVNJETJGFGDESK	1	0	0	0	15	0
ENVNJQTJGFSEETVK	0	0	0	1	16	0
ENVRAMEAMKTAGMTTEAAVVQMK	1	0	0	0	24	2
ENVVJJNFAR	1	0	0	0	10	0
EPGAQGEPJYJDVVAAJK	0	0	1	0	18	0
EPJJJJPGEDK	1	0	0	0	11	0
EPJVPFGK	1	0	0	0	8	0
EPMJPGHEFVGK	1	0	0	0	12	0
EPPTFEEQNPAEQJJETGJK	1	0	0	0	20	0
EPPVFDGFVEPR	1	0	0	0	12	0
EPQVFJJDEPJSNJDAK	1	0	0	0	17	0
EPVAJQFNGAEAAK	1	0	0	0	14	0
EPVJFDMTDPK	0	0	0	1	11	0
EQAVGSQVJJGJTK	1	0	0	0	14	0
EQEGWDGHVGFVPTYJK	0	0	0	1	17	0
EQEJFFYHR	0	0	0	1	9	0
EQEJJSYJTR	1	0	0	0	10	0
EQGEEKTWAAEHVVGVAK	1	0	0	0	18	1
EQGGQGVCJPNYEATC	1	0	0	0	16	0
EQGYDVFFQTGTDEHGQK	0	1	0	0	18	0
EQGYDVYFQTGTDEHGQK	0	1	0	0	18	0
EQHAEDKFYDVJEEVPR	0	0	0	1	17	1
EQHJTJTAGSNM	1	0	0	0	12	0
EQHJTJTAGSNMSESDJDK	1	0	0	0	19	0
EQHJTJTSGSNMSDSEJDK	0	0	1	0	19	0
EQHSDJJNTJESTK	1	0	0	0	14	0
EQJDEFSYNSQVK	0	0	1	0	13	0
EQJDEVJGTJTER	0	0	0	1	13	0
EQJEQJSGNFDVR	0	0	0	1	13	0
EQJFEAFK	1	0	0	0	8	0
EQJGJFJEK	0	0	0	1	9	0
EQJJAAJEK	0	0	0	1	9	0
EQJJAJPJEADGMEEVR	0	1	0	0	17	0
EQJJEAJEK	0	0	0	1	9	0
EQJJEAJK	1	0	0	0	8	0
EQJJGAVK	0	0	0	1	8	0
[truncated: 29,182 more rows]
