# Supplementary material for: Critical Assessment of MetaProteome Investigation (CAMPI): a multi-laboratory comparison of established workflows
Source: Nat Commun. 2021 Dec 15;12:7305. doi: 10.1038/s41467-021-27542-8 (PMC8674281; doi:10.1038/s41467-021-27542-8)
Supplement: Supplementary file 21 — Source Data file [file 41467_2021_27542_MOESM21_ESM.zip › Source Data/Figure 4A_Supplementary Figure 2A.csv]

PeptideSeq	S03	S05	S07	S11	S08	S14_Rep1
AAAAETJADVKK	1	1	1	1	1	1
AAAAGENEEYTDMYPSFAK	1	1	1	1	1	1
AAADAMQDGDVJJJQNTR	1	1	1	1	1	1
AAAEAYFGK	1	1	1	1	1	1
AAAFJKEDEEA	1	1	1	1	1	1
AAAJQPGEVJJJENJR	1	1	1	1	1	1
AAASYJDJPJYR	1	1	1	1	1	1
AAAVNJVPNSTGAAK	1	1	1	1	1	1
AADECGJDJVSQPEJDVVQJEK	1	1	1	1	1	1
AADJVJQAAJAAGAPK	1	1	1	1	1	1
AADMTGADJEAMTR	1	1	1	1	1	1
AADVETJGDJVQFNK	1	1	1	1	1	1
AADVGADJVGK	1	1	1	1	1	1
AAEAAYVGTQEPVKEMQK	1	1	1	1	1	1
AAEASJMSAR	1	1	1	1	1	1
AAEEAPAAPPAPPAPTKEEVJJTEJR	1	1	1	1	1	1
AAEJPJDQJNAQAR	1	1	1	1	1	1
AAEMSJASCYYNTNSAR	1	1	1	1	1	1
AAEPVJTTQCVR	1	1	1	1	1	1
AAETJJPAGETJAYDQMSJR	1	1	1	1	1	1
AAFYJFPK	1	1	1	1	1	1
AAGETPYVJGR	1	1	1	1	1	1
AAGJENFJHVR	1	1	1	1	1	1
AAGVSVQNVSGTFGTAPK	1	1	1	1	1	1
AAHJPEQMJQNJAK	1	1	1	1	1	1
AAJAAAQANPNAK	1	1	1	1	1	1
AAJAAQNPPJNN	1	1	1	1	1	1
AAJADNNTHWJCGDJR	1	1	1	1	1	1
AAJCGDTFSAR	1	1	1	1	1	1
AAJEEGJJPGGGVAYJR	1	1	1	1	1	1
AAJEJAEQR	1	1	1	1	1	1
AAJESGVNQJADTVR	1	1	1	1	1	1
AAJGAJER	1	1	1	1	1	1
AAJGJPEEEJR	1	1	1	1	1	1
AAJGJPEEEJRK	1	1	1	1	1	1
AAJJDCJAPDR	1	1	1	1	1	1
AAJJDCJAPDRR	1	1	1	1	1	1
AAJPWDTMJGVSR	1	1	1	1	1	1
AAJQTSSFMSAASFQETTK	1	1	1	1	1	1
AAJSQVEKPNQGTKED	1	1	1	1	1	1
AAJTJPAKK	1	1	1	1	1	1
AAMAGFADVPGTR	1	1	1	1	1	1
AANAEJPJJFJTAK	1	1	1	1	1	1
AANAGGVATSAJEMSQNSER	1	1	1	1	1	1
AANAGGVSVSGJEMTQNSJK	1	1	1	1	1	1
AANATSJDQYK	1	1	1	1	1	1
AANJDAJHDTVHEMAR	1	1	1	1	1	1
AANKFPAJJYGGK	1	1	1	1	1	1
AANPTPEKPFVJGCPTGSSPJGMYK	1	1	1	1	1	1
AANTDVTTGTVNHEGYKDVAK	1	1	1	1	1	1
AANWJJR	1	1	1	1	1	1
AAPAAKPAASAAGAVAVTASVPGK	1	1	1	1	1	1
AAPJANSDADKYAAEKEK	1	1	1	1	1	1
AAPQNFDJJJK	1	1	1	1	1	1
AAPSYEEJSNSQEJJETGJK	1	1	1	1	1	1
AAPVJJEPJMR	1	1	1	1	1	1
AAQYVASHPGEVCPAK	1	1	1	1	1	1
AASGNJJPSSTGAAK	1	1	1	1	1	1
AASSNTJSTNAMGSVHYSSPEQVR	1	1	1	1	1	1
AASVNAAPEVNMNJGJJSJJK	1	1	1	1	1	1
AATDJEFSK	1	1	1	1	1	1
AAVDAGFAEHDR	1	1	1	1	1	1
AAVEAAYQHEGPVYJR	1	1	1	1	1	1
AAVEEGJJAGGGSAYJHASK	1	1	1	1	1	1
AAVENSYNVJR	1	1	1	1	1	1
AAVPJGEAJPASPGAATGK	1	1	1	1	1	1
AAVVGVDNTTJYCMAPR	1	1	1	1	1	1
ACATAWJAAR	1	1	1	1	1	1
ACGSDVPFAENPAAJYAATR	1	1	1	1	1	1
ACJAEVYDQATAEAJR	1	1	1	1	1	1
ACJFJGK	1	1	1	1	1	1
ACPMDVJEVVEG	1	1	1	1	1	1
ACQNYGPJYK	1	1	1	1	1	1
ADAFAVJVK	1	1	1	1	1	1
ADANAEAFYASQSVK	1	1	1	1	1	1
ADAYDMVVNGVEVGGGSJR	1	1	1	1	1	1
ADEAQAAGADYVGAEEJJPK	1	1	1	1	1	1
ADHANTMNQJFAAYAR	1	1	1	1	1	1
ADJAEQSAVR	1	1	1	1	1	1
ADJNAEDYMR	1	1	1	1	1	1
ADJNNENJEAJEK	1	1	1	1	1	1
ADJNVPVKDGK	1	1	1	1	1	1
ADMJYAEJDR	1	1	1	1	1	1
ADPYFVNDETHVK	1	1	1	1	1	1
ADVAAJEEK	1	1	1	1	1	1
ADVAFEFFHK	1	1	1	1	1	1
ADVFNGVJDAEGR	1	1	1	1	1	1
ADVQGEFEEHAEEERR	1	1	1	1	1	1
ADVYDJRPJJR	1	1	1	1	1	1
AEAEAJEASGHPJKER	1	1	1	1	1	1
AEAEQTJAAJTEK	1	1	1	1	1	1
AEAJCAJNR	1	1	1	1	1	1
AEAJEJVNQVR	1	1	1	1	1	1
AEJTASJVK	1	1	1	1	1	1
AEMGJHDEDJSKEEJJK	1	1	1	1	1	1
AEQAJJEACEEK	1	1	1	1	1	1
AESGHPKPFNJK	1	1	1	1	1	1
AETAQAAPEQAPQPQQQQHSQPQQR	1	1	1	1	1	1
AETEGJRQPJJDVQR	1	1	1	1	1	1
AEVPQFNVGDTVR	1	1	1	1	1	1
AEVYJJK	1	1	1	1	1	1
AEYFSJVGNSTK	1	1	1	1	1	1
AEYPNSVAR	1	1	1	1	1	1
AEYVJEEJQR	1	1	1	1	1	1
AEYYJNHTCK	1	1	1	1	1	1
AFAEQJVNJTVK	1	1	1	1	1	1
AFAGADTJATSYAJATAJR	1	1	1	1	1	1
AFATNFNPEJNJR	1	1	1	1	1	1
AFDQJDNAPEEK	1	1	1	1	1	1
AFEFTNR	1	1	1	1	1	1
AFGEGEADFFTSPGR	1	1	1	1	1	1
AFGGAJGGFTTGR	1	1	1	1	1	1
AFHTETVJNNTR	1	1	1	1	1	1
AFJDVVTAEMK	1	1	1	1	1	1
AFJPGSJVDVRPVR	1	1	1	1	1	1
AFQEJNAJDVJ	1	1	1	1	1	1
AFRDDHDTPJK	1	1	1	1	1	1
AFTDVJAEEJKK	1	1	1	1	1	1
AFVEAVDAK	1	1	1	1	1	1
AGAENKPEEJANYAVVK	1	1	1	1	1	1
AGAPFGPGANPMHGR	1	1	1	1	1	1
AGATYVSPFJGR	1	1	1	1	1	1
AGATYVSPFVGR	1	1	1	1	1	1
AGDAVTEVCVKPTVVEVK	1	1	1	1	1	1
AGDCAJJFMDAK	1	1	1	1	1	1
AGDPVWTDVDGNNQJNDNDR	1	1	1	1	1	1
AGDTGJFFVDSQJGQR	1	1	1	1	1	1
AGDTVTVAYR	1	1	1	1	1	1
AGENVGVJJR	1	1	1	1	1	1
AGEQNJJWPSEJR	1	1	1	1	1	1
AGETATVVAJJK	1	1	1	1	1	1
AGEVJGSAJPASPGAAAGK	1	1	1	1	1	1
AGEVTAAJAK	1	1	1	1	1	1
AGFSSJMFDGSHYPJEENVEK	1	1	1	1	1	1
AGFVNJVGNPNVGK	1	1	1	1	1	1
AGGADPASYJNDJR	1	1	1	1	1	1
AGGADPASYJNDJRK	1	1	1	1	1	1
AGGGSATJSMGQAAAR	1	1	1	1	1	1
AGGMGJJSGR	1	1	1	1	1	1
AGGPEPENNPTJR	1	1	1	1	1	1
AGGPTSJAYJR	1	1	1	1	1	1
AGJAJNDNFVK	1	1	1	1	1	1
AGJAJTDTFVK	1	1	1	1	1	1
AGJDDKYJEQYGK	1	1	1	1	1	1
AGJJDJDJNQQQK	1	1	1	1	1	1
AGJJGGAGYTAGEJJR	1	1	1	1	1	1
AGJNEJNJPEJQAGSSJMPAK	1	1	1	1	1	1
AGJNTVEEJCNR	1	1	1	1	1	1
AGJNVJFVPSEAPYHER	1	1	1	1	1	1
AGJNYQJADYSFJR	1	1	1	1	1	1
AGJPGJTADDAR	1	1	1	1	1	1
AGJPJEEAAVK	1	1	1	1	1	1
AGJPJEVPATTJNVVCGSGJK	1	1	1	1	1	1
AGKVEEAEECFK	1	1	1	1	1	1
AGKVEEAEECFKK	1	1	1	1	1	1
AGMGYCGAANJEK	1	1	1	1	1	1
AGMSEQTJNTAJMAPK	1	1	1	1	1	1
AGNDANVAAJGEMWK	1	1	1	1	1	1
AGNQAJFDAVETFR	1	1	1	1	1	1
AGPAEGGEDPDPSGETVVVTK	1	1	1	1	1	1
AGPVJMEPJMK	1	1	1	1	1	1
AGSAQEEQSANEVAVSYSK	1	1	1	1	1	1
AGSESJWEJPYNNEPTAR	1	1	1	1	1	1
AGSJJNMASVVGVHGNAGQANYAASK	1	1	1	1	1	1
AGTAAGJDJDAFAPR	1	1	1	1	1	1
AGTVTMDVTK	1	1	1	1	1	1
AGVADASDJJGEK	1	1	1	1	1	1
AGVAJJDEHJK	1	1	1	1	1	1
AGVHPJJQQTPFR	1	1	1	1	1	1
AGVJAGNJWNAJNETEGMTAK	1	1	1	1	1	1
AGVJDJPFAPSK	1	1	1	1	1	1
AGVJGGYDQTGNYK	1	1	1	1	1	1
AGVSJCSJENMK	1	1	1	1	1	1
AGWDTHGJPVEJSVEK	1	1	1	1	1	1
AGYAEDEVVAVSK	1	1	1	1	1	1
AGYNTVADMQDVNPQK	1	1	1	1	1	1
AHASTAGJPAHJPSAAGFJVEK	1	1	1	1	1	1
AHASTAJJAK	1	1	1	1	1	1
AHJJFTDJER	1	1	1	1	1	1
AHPNDGAGQGJJK	1	1	1	1	1	1
AHSESJWVETERPJSVEEAR	1	1	1	1	1	1
AHSJAAQGGJNAAK	1	1	1	1	1	1
AJAAJDYAEK	1	1	1	1	1	1
AJAAMPJAGSYR	1	1	1	1	1	1
AJADJTMVATNAK	1	1	1	1	1	1
AJADNKPDENFNK	1	1	1	1	1	1
AJAEAGADAVK	1	1	1	1	1	1
AJAQJPDSCAASAECJQK	1	1	1	1	1	1
AJAQVGTJSANSDETVGK	1	1	1	1	1	1
AJASVNECQEJJK	1	1	1	1	1	1
AJAYAAAJGGAR	1	1	1	1	1	1
AJCEGGJPCAEVTFR	1	1	1	1	1	1
AJDAFJSSVTNAMK	1	1	1	1	1	1
AJDDAJASVDKFR	1	1	1	1	1	1
AJDDNJJNJYK	1	1	1	1	1	1
AJDQJJHPR	1	1	1	1	1	1
AJDSAEEJYK	1	1	1	1	1	1
AJDSJEGMKGDNADETTGJGJJK	1	1	1	1	1	1
AJEAGJSVYNR	1	1	1	1	1	1
AJEEAGAEVEVK	1	1	1	1	1	1
AJEEPJREJVANAGK	1	1	1	1	1	1
AJEESNYEJEGK	1	1	1	1	1	1
AJEETAAMVAK	1	1	1	1	1	1
AJEGDAEWEAK	1	1	1	1	1	1
AJEGGVDJK	1	1	1	1	1	1
AJEJTDSNYK	1	1	1	1	1	1
AJENFYJSNNK	1	1	1	1	1	1
AJEQJSHJK	1	1	1	1	1	1
AJESJEEDFSPJYGSJK	1	1	1	1	1	1
AJETSHNQEJR	1	1	1	1	1	1
AJFESYER	1	1	1	1	1	1
AJFJTNPSNPPSYAJSPETAAR	1	1	1	1	1	1
AJGAAWYJPEER	1	1	1	1	1	1
AJGEAKDDDTADJJTAASR	1	1	1	1	1	1
AJGFGDASYR	1	1	1	1	1	1
AJGJJPAVK	1	1	1	1	1	1
AJGJJSNNPEFADVR	1	1	1	1	1	1
AJGJVJPEJNGK	1	1	1	1	1	1
AJGSSVTNNAYTR	1	1	1	1	1	1
AJGYGDNAYEJNGJJPK	1	1	1	1	1	1
AJHDVJDSDMPGJPQSEPSFR	1	1	1	1	1	1
AJJAFQKPDK	1	1	1	1	1	1
AJJASPSAK	1	1	1	1	1	1
AJJDFNGSGJSJMEJSHR	1	1	1	1	1	1
AJJDJNKK	1	1	1	1	1	1
AJJDSDJGJMPENNGEVJR	1	1	1	1	1	1
AJJEADAEYRPVJK	1	1	1	1	1	1
AJJEAEJEQQKK	1	1	1	1	1	1
AJJEAJQPJPFYR	1	1	1	1	1	1
AJJJFETPQDAJR	1	1	1	1	1	1
AJJNSMVJGVTEGFTK	1	1	1	1	1	1
AJJPFGGJK	1	1	1	1	1	1
AJJSJGDPK	1	1	1	1	1	1
AJJSNPVEAQDAFDAR	1	1	1	1	1	1
AJJTNPDGSJTDR	1	1	1	1	1	1
AJJTSDJGJNPNNDGK	1	1	1	1	1	1
AJJVDSNGDGJVFRN	1	1	1	1	1	1
AJJYQTAR	1	1	1	1	1	1
AJJYSGVGGGR	1	1	1	1	1	1
AJKPVNEADVEK	1	1	1	1	1	1
AJMJDAJK	1	1	1	1	1	1
AJNDJAPJK	1	1	1	1	1	1
AJNEAQANJEEQEK	1	1	1	1	1	1
AJNEDGTPNTAHSJNPVPCVYVTGNK	1	1	1	1	1	1
AJNJDTJQTJADAK	1	1	1	1	1	1
AJNNSDFETFKK	1	1	1	1	1	1
AJNPMKPVAR	1	1	1	1	1	1
AJPGDYVTTMMAK	1	1	1	1	1	1
AJPMGNGTVQDAVVDR	1	1	1	1	1	1
AJPQGJEJR	1	1	1	1	1	1
AJQDATSJK	1	1	1	1	1	1
AJQJPSDVJSAGJKPNPR	1	1	1	1	1	1
AJQNJVFQAK	1	1	1	1	1	1
AJQQJQTK	1	1	1	1	1	1
AJSDAGJNSSEJGQVJJVGGSTR	1	1	1	1	1	1
AJSEATEJPJVJYNVPGR	1	1	1	1	1	1
AJSJAEEVSGMPGJAAK	1	1	1	1	1	1
AJSJCGSVSGR	1	1	1	1	1	1
AJTGQVAGJQVK	1	1	1	1	1	1
AJTMJVAK	1	1	1	1	1	1
AJTPHTYTGJ	1	1	1	1	1	1
AJVDKJPEGK	1	1	1	1	1	1
AJVEAAAENDEGJMEK	1	1	1	1	1	1
AJVEGJNMVSK	1	1	1	1	1	1
AJVJJNPNNPTGAVYPK	1	1	1	1	1	1
AJVMENMEANVESQK	1	1	1	1	1	1
AJVSADJTVNK	1	1	1	1	1	1
AJYEVFK	1	1	1	1	1	1
AJYNVJPEK	1	1	1	1	1	1
AKDFQPVVDEAEAJFK	1	1	1	1	1	1
AKDGJPGJK	1	1	1	1	1	1
AKEFJANAGNAEHMPEK	1	1	1	1	1	1
AKEJJADGTVAR	1	1	1	1	1	1
AKEJJATVSAEK	1	1	1	1	1	1
AKEJJFNJDAR	1	1	1	1	1	1
AKENMQJJEEHQR	1	1	1	1	1	1
AKFDEJTHDJVER	1	1	1	1	1	1
AKJDAPVDAK	1	1	1	1	1	1
AKJDYNJJK	1	1	1	1	1	1
AKPEAVVEPJTTEEAAAVMK	1	1	1	1	1	1
AKQQEJAEPQVEAPVEVTPVVAAPVTTPK	1	1	1	1	1	1
AMAERDPEPJJK	1	1	1	1	1	1
AMAERDPEPJJKR	1	1	1	1	1	1
AMAVEVPADFR	1	1	1	1	1	1
AMETAPJEVVDGFTPEQR	1	1	1	1	1	1
AMJEYAQEK	1	1	1	1	1	1
AMJYNGEEFYTSK	1	1	1	1	1	1
AMVGJPVTVR	1	1	1	1	1	1
AMVVAGQDGAYGNAEK	1	1	1	1	1	1
AMVVJADNDQNVVJSAR	1	1	1	1	1	1
AMYSJAK	1	1	1	1	1	1
ANAJAPGFJJTDMTAAJSDEVR	1	1	1	1	1	1
ANANQJYTMR	1	1	1	1	1	1
ANATAPAJNVJENEK	1	1	1	1	1	1
ANATAPAJNVJENEKDYK	1	1	1	1	1	1
ANATAPAJNVJENEKDYKVEJAAPGMTK	1	1	1	1	1	1
ANDJJGYR	1	1	1	1	1	1
ANDMGJJCGVTTNPSJJAK	1	1	1	1	1	1
ANEAYJQGQJGNPK	1	1	1	1	1	1
ANEJATHNJK	1	1	1	1	1	1
ANFEGECSEVGMYJAMAR	1	1	1	1	1	1
ANFPGEPTGKDNPEJJK	1	1	1	1	1	1
ANFYTEJPEJK	1	1	1	1	1	1
ANGAEDVDDETJNGJR	1	1	1	1	1	1
ANGAEVDDAAJQGVK	1	1	1	1	1	1
ANJAJQGJR	1	1	1	1	1	1
ANJGJJAEJJK	1	1	1	1	1	1
ANJNPAHVDSEEHMESNMAK	1	1	1	1	1	1
ANMADVJTAPVASFDQAJGGR	1	1	1	1	1	1
ANNMPNDTJDR	1	1	1	1	1	1
ANPMYJEJPVMAAAR	1	1	1	1	1	1
ANQVPQQVJSJJQG	1	1	1	1	1	1
ANSNDFVGNVDVDYK	1	1	1	1	1	1
ANVKPEQVDEVYMGCVJQAGJGQNVAR	1	1	1	1	1	1
ANVQYYDVJJKPVJTEK	1	1	1	1	1	1
ANVSVYNMEGK	1	1	1	1	1	1
ANVVJJGGGNVGTNACK	1	1	1	1	1	1
ANVVPVDK	1	1	1	1	1	1
ANYTVJESTSPTAK	1	1	1	1	1	1
ANYVFTJATTK	1	1	1	1	1	1
APAAVGPYCHAVK	1	1	1	1	1	1
APFGSMER	1	1	1	1	1	1
APFKEHFSNDJPVEK	1	1	1	1	1	1
APGTJGQDJDJVNGQVK	1	1	1	1	1	1
APNDAEYEJAMADJEK	1	1	1	1	1	1
APTDNDFGAGJQHR	1	1	1	1	1	1
APTVVQJGEK	1	1	1	1	1	1
APVVVPAGVDVK	1	1	1	1	1	1
AQAETVGDNYDKJEQVATVSANNDPVJGK	1	1	1	1	1	1
AQDYEAJJJADHGNADR	1	1	1	1	1	1
AQEAGJTTVVFDR	1	1	1	1	1	1
AQJJQQAGNSVJAK	1	1	1	1	1	1
AQJMHJTK	1	1	1	1	1	1
AQJTTAQQNYSFTQVK	1	1	1	1	1	1
AQMEJTEEVGK	1	1	1	1	1	1
AQNNTEYANVVK	1	1	1	1	1	1
AQSVASYJJNCGVSSNQJK	1	1	1	1	1	1
AQSVNMPYVJER	1	1	1	1	1	1
AQSVVDYJJSK	1	1	1	1	1	1
AQTEEEJAVK	1	1	1	1	1	1
AQVJNTNSJSJJTQNNJNK	1	1	1	1	1	1
AQWDGETGTSMR	1	1	1	1	1	1
AREDJJJQJSK	1	1	1	1	1	1
ARVEDAJHATR	1	1	1	1	1	1
ASAMFANTJPTNVNAER	1	1	1	1	1	1
ASAPVJPSVHAVYK	1	1	1	1	1	1
ASDFVYAWK	1	1	1	1	1	1
ASEJDJJNQVTK	1	1	1	1	1	1
ASEPYJJJGR	1	1	1	1	1	1
ASGAYTGEVSAEMVASTGAK	1	1	1	1	1	1
ASGHVDAFNDPJJDNKDSK	1	1	1	1	1	1
ASJJGNYHGTSSR	1	1	1	1	1	1
ASJPTJEJAJK	1	1	1	1	1	1
ASNGVJJJTTK	1	1	1	1	1	1
ASQWDFNDMJAK	1	1	1	1	1	1
ASSGJNEDEJQK	1	1	1	1	1	1
ASVAJSGJTVAESFR	1	1	1	1	1	1
ASVPSGASTGEHEAJEJR	1	1	1	1	1	1
ASWDEAJDJVASK	1	1	1	1	1	1
ASYSJTADRGPADVTNSQAJJK	1	1	1	1	1	1
ATAAJEMAR	1	1	1	1	1	1
ATAAJJTEK	1	1	1	1	1	1
ATFDNPAPEETJTEYTK	1	1	1	1	1	1
ATGAJVSGPJPJPTHK	1	1	1	1	1	1
ATGJDPEAJVEGAJK	1	1	1	1	1	1
ATGJTCDKJQTJDGTJQJK	1	1	1	1	1	1
ATGVGYDEJATVNGK	1	1	1	1	1	1
ATHTGSYJHVGPEJGVASTK	1	1	1	1	1	1
ATJDGJENMNSPEMVAAK	1	1	1	1	1	1
ATJEAJSEMR	1	1	1	1	1	1
ATJJGJGJR	1	1	1	1	1	1
ATJKPEGQAAJDQJYSQJSNJDPK	1	1	1	1	1	1
ATJTPASGVEQDFSSPVJYTVTSEDGJVTTK	1	1	1	1	1	1
ATMGATJJHSGAK	1	1	1	1	1	1
ATNAVJGGEGNGGVJYPASHYGR	1	1	1	1	1	1
ATNEJDPNGPCQVJTK	1	1	1	1	1	1
ATNFEEVCYGYNKEEAMEEAAR	1	1	1	1	1	1
ATPAGAJAQFAAAGK	1	1	1	1	1	1
ATPTGAJAQFAAGGK	1	1	1	1	1	1
ATPVGAJAK	1	1	1	1	1	1
ATQDFJWGFVR	1	1	1	1	1	1
ATSSMVYSHHAQVSNSJAK	1	1	1	1	1	1
ATSTVTGGYAQSDAQGQMNK	1	1	1	1	1	1
ATTNAVMTGNTEFFNMGK	1	1	1	1	1	1
ATTTDAEGMJK	1	1	1	1	1	1
ATVDFQWK	1	1	1	1	1	1
ATVEJJNR	1	1	1	1	1	1
ATVQDSGFTSNTEJAGSK	1	1	1	1	1	1
ATYTQTHMDFJJEAFK	1	1	1	1	1	1
AVAAQEAGKFDEEJVPVEVK	1	1	1	1	1	1
AVAAVNANJDTEVKK	1	1	1	1	1	1
AVAAVNGPJAQAJJGK	1	1	1	1	1	1
AVADJJFGK	1	1	1	1	1	1
AVAEEAJGKDER	1	1	1	1	1	1
AVAFGEJJQPEYK	1	1	1	1	1	1
AVAGAATQSVADQEAJK	1	1	1	1	1	1
AVAHDVJR	1	1	1	1	1	1
AVDAMJPJGR	1	1	1	1	1	1
AVDJFVDNAAVFASK	1	1	1	1	1	1
AVDPSVAEEANK	1	1	1	1	1	1
AVDYJAJAPK	1	1	1	1	1	1
AVEAJTAEJK	1	1	1	1	1	1
AVEDATYQAGAR	1	1	1	1	1	1
AVEDJTTYPSJJGGR	1	1	1	1	1	1
AVEEAJGGAJETK	1	1	1	1	1	1
AVEEGATJTJSNTPMAJR	1	1	1	1	1	1
AVEJGSFJJGR	1	1	1	1	1	1
AVEJJDMTK	1	1	1	1	1	1
AVEJSTJQR	1	1	1	1	1	1
AVEJYSQMVK	1	1	1	1	1	1
AVETJEDTJR	1	1	1	1	1	1
AVFEAAMK	1	1	1	1	1	1
AVFJVQEEDAR	1	1	1	1	1	1
AVGAAAGJAYNQK	1	1	1	1	1	1
AVGESVEKPJJYYR	1	1	1	1	1	1
AVGJHYFSK	1	1	1	1	1	1
AVGPYVVTK	1	1	1	1	1	1
AVJENCPTJR	1	1	1	1	1	1
AVJESVGJTDVJAK	1	1	1	1	1	1
AVJEVAGVHNVJAK	1	1	1	1	1	1
AVJGANPCPJVVPJGAEETFK	1	1	1	1	1	1
AVJPAMMK	1	1	1	1	1	1
AVNDPERPMVAJJGGAK	1	1	1	1	1	1
AVNMAADMJR	1	1	1	1	1	1
AVNPYGDGQACCR	1	1	1	1	1	1
AVPGNVYANPASHGEGR	1	1	1	1	1	1
AVPHATJSJEAK	1	1	1	1	1	1
AVQJGGVAJGTTQVJNSK	1	1	1	1	1	1
AVQJHGGYGYJR	1	1	1	1	1	1
AVSJJSAGWDPGSDSJVR	1	1	1	1	1	1
AVSTVDGSJGEVVGQMYVEK	1	1	1	1	1	1
AVTMADJTK	1	1	1	1	1	1
AVTNAQVPAGPJNYDDYR	1	1	1	1	1	1
AVTNVAEJNAJVER	1	1	1	1	1	1
AVTPENCYDFEGAQGJCPK	1	1	1	1	1	1
AVVESJQR	1	1	1	1	1	1
AVVEVTPVJK	1	1	1	1	1	1
AVYDJYYNAGR	1	1	1	1	1	1
AVYQSJSTJK	1	1	1	1	1	1
AVYVQQJQQVED	1	1	1	1	1	1
AWJNPJK	1	1	1	1	1	1
AWJYNGEVJPTK	1	1	1	1	1	1
AWSGGJYDEAR	1	1	1	1	1	1
AYAAAAVJASAK	1	1	1	1	1	1
AYANQJWGDK	1	1	1	1	1	1
AYDGDDDMKPTTSTGNFK	1	1	1	1	1	1
AYDHQJVDASASK	1	1	1	1	1	1
AYDKDJAPVJVMFK	1	1	1	1	1	1
AYEDAETVTGVJNGK	1	1	1	1	1	1
AYEJAVER	1	1	1	1	1	1
AYEYJPSSR	1	1	1	1	1	1
AYFEAEEGSEKAPK	1	1	1	1	1	1
AYGJJDSVJEHR	1	1	1	1	1	1
AYGSTNPJNVVR	1	1	1	1	1	1
AYJAQGEVJPVATR	1	1	1	1	1	1
AYJAYGEEHJQER	1	1	1	1	1	1
AYJESJGQGHR	1	1	1	1	1	1
AYJVNTGWNGTGK	1	1	1	1	1	1
AYJYMNENSK	1	1	1	1	1	1
AYNDFSQFJAANPTAEK	1	1	1	1	1	1
AYNSJJK	1	1	1	1	1	1
AYPGDATVTVCHSR	1	1	1	1	1	1
AYQFMADNGYNSVK	1	1	1	1	1	1
AYSMANYPAEGDR	1	1	1	1	1	1
AYVTSEQJSQVK	1	1	1	1	1	1
CAEACPEGAJTQNAK	1	1	1	1	1	1
CDDJAQVPNEK	1	1	1	1	1	1
CDFNVPJQDGK	1	1	1	1	1	1
CDJAJPSATQNEJNGDHAR	1	1	1	1	1	1
CETJGVACEK	1	1	1	1	1	1
CGJSEHFK	1	1	1	1	1	1
CHPFYTGQQK	1	1	1	1	1	1
CJACGJCAK	1	1	1	1	1	1
CJJCHDSPCSK	1	1	1	1	1	1
CJTGVSGJDYJSNPDJQAR	1	1	1	1	1	1
CPAGJSHPMVGJJAR	1	1	1	1	1	1
CPHMSEDAJAQJSEATAPPMK	1	1	1	1	1	1
CQSTNDAYPTGFR	1	1	1	1	1	1
CQVJEGGGEJJPSEVPHFSR	1	1	1	1	1	1
CTNYFPATFEJANGQK	1	1	1	1	1	1
CTYFAVJDK	1	1	1	1	1	1
CVDTSMGJTPJEGJVMGTR	1	1	1	1	1	1
CYNJETVEDQK	1	1	1	1	1	1
DAAAASJYGSR	1	1	1	1	1	1
DAAJSCDQFFVNHR	1	1	1	1	1	1
DAAQJJSR	1	1	1	1	1	1
DADGNSJENGKDAJFYDTAYDGGK	1	1	1	1	1	1
DADWKENPQAYTJK	1	1	1	1	1	1
DAEVFEPJSK	1	1	1	1	1	1
DAFNAGFR	1	1	1	1	1	1
DAGFDEJFJAK	1	1	1	1	1	1
DAGMDJJGAAFK	1	1	1	1	1	1
DAGYTAVJSHR	1	1	1	1	1	1
DAHPGSTVTJJTMGPGR	1	1	1	1	1	1
DAHQSJJATR	1	1	1	1	1	1
DAJJENCTVNAEGEJNFADK	1	1	1	1	1	1
DAJPTQSVJTJTSNVVYGK	1	1	1	1	1	1
DAJSFSNNAJHSR	1	1	1	1	1	1
DANAJJJR	1	1	1	1	1	1
DASATAJYGSR	1	1	1	1	1	1
DAVAATSTQJJQGJTR	1	1	1	1	1	1
DAVQPASDESNDJJNCK	1	1	1	1	1	1
DDNJJSAASCTTNCJAPMAK	1	1	1	1	1	1
DETFAQTQPR	1	1	1	1	1	1
DETSENTVWWTSEEYKNDNKPVDAK	1	1	1	1	1	1
DFDJNPYSYAJNTSR	1	1	1	1	1	1
DFGFDEWETJK	1	1	1	1	1	1
DFGMTVR	1	1	1	1	1	1
DFPNPWGK	1	1	1	1	1	1
DFSTFYJADK	1	1	1	1	1	1
DFVAAVJPK	1	1	1	1	1	1
DGEJYVNNPK	1	1	1	1	1	1
DGJVQQVDTPQNJYNAPK	1	1	1	1	1	1
DGNFPTVJSPNPENAEAJSMAVNJAK	1	1	1	1	1	1
DGNFVSPAMTASGEVR	1	1	1	1	1	1
DGSATSJYGAR	1	1	1	1	1	1
DGSVVVJGYTDR	1	1	1	1	1	1
DGTDYHAAADJTGQANHJGVTJK	1	1	1	1	1	1
DGVAVMPDAAK	1	1	1	1	1	1
DGVJTJEEAK	1	1	1	1	1	1
DGYJVTNNHVJEGADEJSVK	1	1	1	1	1	1
DHTJFAJVDGTVK	1	1	1	1	1	1
DJADAVTAAGVEVAK	1	1	1	1	1	1
DJAGJSDEGGNJK	1	1	1	1	1	1
DJAKEVFGTDDPGAJGEK	1	1	1	1	1	1
DJAVQEAVTJVADAAK	1	1	1	1	1	1
DJAYMAGJQJGQQJSNQMMK	1	1	1	1	1	1
DJDAFRGEK	1	1	1	1	1	1
DJEAGHJDPESJJK	1	1	1	1	1	1
DJEAMJQESQR	1	1	1	1	1	1
DJFMJGYK	1	1	1	1	1	1
DJGDGGDPEPGDKDNPJGJDDSKK	1	1	1	1	1	1
DJGFDJSK	1	1	1	1	1	1
DJGFJPGDAQEK	1	1	1	1	1	1
DJGGVGJYPNJDJKPEK	1	1	1	1	1	1
DJGJVNTR	1	1	1	1	1	1
DJJADAAYNGK	1	1	1	1	1	1
DJJQJVTVAK	1	1	1	1	1	1
DJKDVDDANJGJAGSPTK	1	1	1	1	1	1
DJKPQNJJJSTDGK	1	1	1	1	1	1
DJMVNEFGVPASQJK	1	1	1	1	1	1
DJPAGNEYSYJETPATK	1	1	1	1	1	1
DJPDTWDVAGFJQK	1	1	1	1	1	1
DJPETVSQAGAAAVK	1	1	1	1	1	1
DJQJPDFJK	1	1	1	1	1	1
DJQYGDGEMYJHR	1	1	1	1	1	1
DJSFEAPNAPHVFQK	1	1	1	1	1	1
DJSJDFJGVK	1	1	1	1	1	1
DJSYNSJNTDTDFANAK	1	1	1	1	1	1
DJWJQGJYR	1	1	1	1	1	1
DJYSSEHTJGGVR	1	1	1	1	1	1
DJYSYQJK	1	1	1	1	1	1
DKDGNDVJEPJYJSAPEYQVJDNDNHPDAK	1	1	1	1	1	1
DKGDFEJCR	1	1	1	1	1	1
DKPJVWFNR	1	1	1	1	1	1
DMADMJJGDJK	1	1	1	1	1	1
DMDVSJYGYTDNQGWR	1	1	1	1	1	1
DMJGFGGSPR	1	1	1	1	1	1
DMQANQVNSVK	1	1	1	1	1	1
DMVDGAPSVVK	1	1	1	1	1	1
DMVTGFJR	1	1	1	1	1	1
DNDSATGTSNNDAYQAJR	1	1	1	1	1	1
DNFMAGFJAGTJEK	1	1	1	1	1	1
DPEPJJKR	1	1	1	1	1	1
DPTJPPVVK	1	1	1	1	1	1
DQQJSQFJGSGJGR	1	1	1	1	1	1
DSFQVMGK	1	1	1	1	1	1
DSGDDSKEJVYWNJGTESPDKDVJAK	1	1	1	1	1	1
DSJJVVAHGNSJR	1	1	1	1	1	1
DSTSGCTAQACSJR	1	1	1	1	1	1
DTDKPFJMPVEDVFSJTGR	1	1	1	1	1	1
DTDKPFJMPVEDVFTJTGR	1	1	1	1	1	1
DTENEPFGJGGYJPMER	1	1	1	1	1	1
DTTGEPVJGANVVVK	1	1	1	1	1	1
DTYECACQWEEK	1	1	1	1	1	1
DVDGFHPJNVGR	1	1	1	1	1	1
DVDKPFJMPVEDVFSJTGR	1	1	1	1	1	1
DVJADPJYGNK	1	1	1	1	1	1
DVJDTDAJJTNVTSEATGAJK	1	1	1	1	1	1
DVJEJAGYK	1	1	1	1	1	1
DVJPFPR	1	1	1	1	1	1
DVMPETNSSENTAR	1	1	1	1	1	1
DVNVJSDJK	1	1	1	1	1	1
DVSFMJR	1	1	1	1	1	1
DVSJMPFK	1	1	1	1	1	1
DWYVVDATGK	1	1	1	1	1	1
DYDADAQPNASGAQYNFK	1	1	1	1	1	1
DYFJPJPR	1	1	1	1	1	1
DYGYNSYVJQNDJDNPNRR	1	1	1	1	1	1
DYSGAEJMR	1	1	1	1	1	1
DYYJENDEQTK	1	1	1	1	1	1
EAAEQEJQSYGCR	1	1	1	1	1	1
EAAJSGVNEVSHR	1	1	1	1	1	1
EACGJGJK	1	1	1	1	1	1
EAEAYPGPSJJJAYAPCJNHGJK	1	1	1	1	1	1
EAEVVKNEQJJSER	1	1	1	1	1	1
EAEYKDWTJEQJTR	1	1	1	1	1	1
EAFFJJGK	1	1	1	1	1	1
EAFPJJR	1	1	1	1	1	1
EAGQJAGJEVK	1	1	1	1	1	1
EAJNYEVJDDYR	1	1	1	1	1	1
EAJTGASYJVSSGGAAR	1	1	1	1	1	1
EAJTPNSSQTPFSQTGVQTAJMMK	1	1	1	1	1	1
EAKDQENPAQFJAEK	1	1	1	1	1	1
EAPAQJEEJJK	1	1	1	1	1	1
EAQDQEJJDFTAR	1	1	1	1	1	1
EAVDQTSJJFK	1	1	1	1	1	1
EAVENDVHVVGVSSJAAGHK	1	1	1	1	1	1
EAVSDSGJDVEKEDJNR	1	1	1	1	1	1
EAVSQTAGDMAAR	1	1	1	1	1	1
EAVVCAVK	1	1	1	1	1	1
EAVVYQJYPR	1	1	1	1	1	1
EAYGNAVQJR	1	1	1	1	1	1
EAYPGDJFYJHSR	1	1	1	1	1	1
EAYPGDVFYJHSR	1	1	1	1	1	1
EAYPHPYEAJK	1	1	1	1	1	1
EDFFGDNSGGK	1	1	1	1	1	1
EEJJGVNAGJVK	1	1	1	1	1	1
EFDJNPYSYAJNTSR	1	1	1	1	1	1
EFDPDKSCJQJJDK	1	1	1	1	1	1
EFETNJFJPGSK	1	1	1	1	1	1
EFFPGJEK	1	1	1	1	1	1
EFGJPFK	1	1	1	1	1	1
EFJANAGNAEHMPEK	1	1	1	1	1	1
EFJGAVJGPGGK	1	1	1	1	1	1
EFJPSVQK	1	1	1	1	1	1
EFJSTJNK	1	1	1	1	1	1
EFJVAJPK	1	1	1	1	1	1
EFNKEVANJNEAANKK	1	1	1	1	1	1
EFYJEGR	1	1	1	1	1	1
EGEAPAVTEJDJJQK	1	1	1	1	1	1
EGEEJAAJNPHJVVK	1	1	1	1	1	1
EGFMQDMPJFTDFK	1	1	1	1	1	1
EGFYDGJTFHR	1	1	1	1	1	1
EGGFVPR	1	1	1	1	1	1
EGJAKDEAESJKK	1	1	1	1	1	1
EGJFAGYASNNK	1	1	1	1	1	1
EGJJDPTK	1	1	1	1	1	1
EGJNAEVQSPTFEEFNKR	1	1	1	1	1	1
EGJTSMTEVJQDEMR	1	1	1	1	1	1
EGJVDJAPJNKK	1	1	1	1	1	1
EGMAGVTVGVTYK	1	1	1	1	1	1
EGMNVEJDK	1	1	1	1	1	1
EGPAJEQAJTGYNDSK	1	1	1	1	1	1
EGVDVSJTGNSTNPTR	1	1	1	1	1	1
EGVSKDDAEAJKK	1	1	1	1	1	1
EGYPEJGJYWEK	1	1	1	1	1	1
EHFSNDJPVEK	1	1	1	1	1	1
EHJADJNATAK	1	1	1	1	1	1
EHJJJAR	1	1	1	1	1	1
EHJJJSR	1	1	1	1	1	1
EJADNTSJJYGGSCKPSNAK	1	1	1	1	1	1
EJAHJRPR	1	1	1	1	1	1
EJASJCDVFVNDAFGTAHR	1	1	1	1	1	1
EJATEHJJSPVR	1	1	1	1	1	1
EJAYSDGPR	1	1	1	1	1	1
EJDFJGNAVDNPK	1	1	1	1	1	1
EJEJADAYQNTGAQJVK	1	1	1	1	1	1
EJEJADGFENQGAQJJK	1	1	1	1	1	1
EJEJVGVGYR	1	1	1	1	1	1
EJEPJJSAGJJK	1	1	1	1	1	1
EJEVJGTCDNTYPJQK	1	1	1	1	1	1
EJFSNPDVDGGJJGGAAJK	1	1	1	1	1	1
EJGESMGNJYJAQGQYER	1	1	1	1	1	1
EJGHGAJAER	1	1	1	1	1	1
EJGHGHJAWR	1	1	1	1	1	1
EJHTDJAR	1	1	1	1	1	1
EJJATVSAEK	1	1	1	1	1	1
EJJDAFTK	1	1	1	1	1	1
EJJFSTJPDNSAR	1	1	1	1	1	1
EJJNEYDFPGDDTPVJR	1	1	1	1	1	1
EJJPAMQSADSK	1	1	1	1	1	1
EJJSEYDFPGDDTPJJQGSAJK	1	1	1	1	1	1
EJJSQYDFPGDDTPJVR	1	1	1	1	1	1
EJJTJFNMPFAK	1	1	1	1	1	1
EJNJGSMAHSVGK	1	1	1	1	1	1
EJPAATTVJSQK	1	1	1	1	1	1
EJPGVAAANDK	1	1	1	1	1	1
EJPNJJSYAJDR	1	1	1	1	1	1
EJSETNEAJKK	1	1	1	1	1	1
EJTFAYNQTNPSDYGR	1	1	1	1	1	1
EJVSNAVDATQK	1	1	1	1	1	1
EKEPDVVJJDJJMPK	1	1	1	1	1	1
EKPJKGEVVAVGHGTKDEEMVJK	1	1	1	1	1	1
EKQQQDJMDYVR	1	1	1	1	1	1
EKVEVFNJGTGR	1	1	1	1	1	1
EMGJYNVGGPGVVK	1	1	1	1	1	1
EMJESGVJR	1	1	1	1	1	1
EMJJAENAEGR	1	1	1	1	1	1
EMJJDAMENPEKYPQJTJR	1	1	1	1	1	1
EMJPVJEAVAK	1	1	1	1	1	1
EMPNJVEAYAQYK	1	1	1	1	1	1
EMSSYSTAJSSJTGGR	1	1	1	1	1	1
EMTVGYTJPVJK	1	1	1	1	1	1
ENDENGJYEJQEK	1	1	1	1	1	1
ENEKFPEPJVTPTTK	1	1	1	1	1	1
ENEYJGJNDNR	1	1	1	1	1	1
ENGHTHJYJNR	1	1	1	1	1	1
ENJAKPTTGGTTNQPJSK	1	1	1	1	1	1
ENJSFJEGVR	1	1	1	1	1	1
ENMGFDJTVEGVSADDTVKR	1	1	1	1	1	1
ENTNJJNGNAPDJDAECAR	1	1	1	1	1	1
ENVNJQTJGFEGENJSK	1	1	1	1	1	1
EPSJGPVFGVK	1	1	1	1	1	1
EQDJEADNTYDTSK	1	1	1	1	1	1
EQGDJSENAEYDAAKDEQR	1	1	1	1	1	1
EQGVTMDFJR	1	1	1	1	1	1
EQKPQNSJSFSEDPR	1	1	1	1	1	1
EQVEDEANVJNJVSHJR	1	1	1	1	1	1
EQVEEEATAQGJVDK	1	1	1	1	1	1
ERYEYJKK	1	1	1	1	1	1
ESEJKDJYNK	1	1	1	1	1	1
ESEPDJWNAJKR	1	1	1	1	1	1
ESHPHDJHJTK	1	1	1	1	1	1
ESJANCJVTYGJTDSK	1	1	1	1	1	1
ESTADGDREEJTJFR	1	1	1	1	1	1
ESYGNAJVEJGK	1	1	1	1	1	1
ETDAJJHVJR	1	1	1	1	1	1
ETDJFJJK	1	1	1	1	1	1
ETEHQJEEVGAEJR	1	1	1	1	1	1
ETEHQJEEVGAEJRK	1	1	1	1	1	1
ETGYQVTYVPTQNDTYKEK	1	1	1	1	1	1
ETJEFEGETYPJJK	1	1	1	1	1	1
ETPKPVMTDAEJAK	1	1	1	1	1	1
ETVSAYAAAK	1	1	1	1	1	1
ETYJPJDJTR	1	1	1	1	1	1
EVAGSPSEQEEJEK	1	1	1	1	1	1
EVANJNEAANK	1	1	1	1	1	1
EVANJNEAANKK	1	1	1	1	1	1
EVDPSTNNTVTVYHJER	1	1	1	1	1	1
EVDYJNVHGTSTPVGDJSEAK	1	1	1	1	1	1
EVFDASJAPK	1	1	1	1	1	1
EVGEAVSCPJVVEGCK	1	1	1	1	1	1
EVGFMFGMYK	1	1	1	1	1	1
EVJAAADPEJK	1	1	1	1	1	1
EVJJGTNQFPNFNEK	1	1	1	1	1	1
EVJJTGHDJASSEYR	1	1	1	1	1	1
EVJNEAEJJK	1	1	1	1	1	1
EVKEEQJMEVAR	1	1	1	1	1	1
EVNGEAJTSGMEK	1	1	1	1	1	1
EVNSYJPGEGHNJQEHSJVJVR	1	1	1	1	1	1
EVPADAYYGVHTJR	1	1	1	1	1	1
EVPJTJEK	1	1	1	1	1	1
EVPVEDJGNJK	1	1	1	1	1	1
EVQQYGNJDTK	1	1	1	1	1	1
EVTAAJNER	1	1	1	1	1	1
EVTGNJVJR	1	1	1	1	1	1
EVVDFVNNVQAK	1	1	1	1	1	1
EVVJPAVK	1	1	1	1	1	1
EVVQEAYDQVK	1	1	1	1	1	1
EVYKNEJVDGMVK	1	1	1	1	1	1
EVYRPSHADYTYK	1	1	1	1	1	1
EWVJVDATDQTJGR	1	1	1	1	1	1
EYJQPVGQGJEEAMR	1	1	1	1	1	1
EYMNJEAMAK	1	1	1	1	1	1
EYNEGVNGJQJAESJSSR	1	1	1	1	1	1
EYNHEVNDEEJR	1	1	1	1	1	1
EYNHEVNDEEJRK	1	1	1	1	1	1
EYPCDGJJAVNDK	1	1	1	1	1	1
EYPDVVFSHGTGYK	1	1	1	1	1	1
EYPGYDVR	1	1	1	1	1	1
EYQESVJPADAK	1	1	1	1	1	1
EYSPJAVK	1	1	1	1	1	1
FAADDNVVGPNAK	1	1	1	1	1	1
FAADPEVVGPNAK	1	1	1	1	1	1
FAEJJGEVVTDSTK	1	1	1	1	1	1
FAEJJGEVVTDSTKK	1	1	1	1	1	1
FAENAYFJK	1	1	1	1	1	1
FAJPNAEJMJHQPSGGAK	1	1	1	1	1	1
FAJQYEWR	1	1	1	1	1	1
FANNVJNQNR	1	1	1	1	1	1
FAPSPTGAJHJGGVR	1	1	1	1	1	1
FASJNPDDKJEMAK	1	1	1	1	1	1
FATHGGYJJQGK	1	1	1	1	1	1
FAVVDGQNVVVK	1	1	1	1	1	1
FCTTEGJENVJPJSDFR	1	1	1	1	1	1
FDAFDAJREEFK	1	1	1	1	1	1
FDAVPJJTGR	1	1	1	1	1	1
FDDNACVJJNNAGEJR	1	1	1	1	1	1
FDETJEAHJR	1	1	1	1	1	1
FDGNACVJJNNNSEQPJGTR	1	1	1	1	1	1
FDHNFEAVQQAVAAGK	1	1	1	1	1	1
FDPEAJK	1	1	1	1	1	1
FDVJDDJQK	1	1	1	1	1	1
FEDGAEVTPAAJJASGAJSR	1	1	1	1	1	1
FESEVYJJSK	1	1	1	1	1	1
FETFGETAPQJEJJNK	1	1	1	1	1	1
FFDEAJQJETDNVK	1	1	1	1	1	1
FFDEAJQJETDNVKK	1	1	1	1	1	1
FFDNDJNKVPK	1	1	1	1	1	1
FFJDTANVEDJRK	1	1	1	1	1	1
FFSNJEDVPMJPADVEJPTK	1	1	1	1	1	1
FFTNADFMSJJK	1	1	1	1	1	1
FGDJATTK	1	1	1	1	1	1
FGDJENPJJVSVR	1	1	1	1	1	1
FGDNEDPJJVSVR	1	1	1	1	1	1
FGDQMNNVAVTDGDKVEAEQR	1	1	1	1	1	1
FGDTPJR	1	1	1	1	1	1
FGESFDEAQFR	1	1	1	1	1	1
FGFVVRPDANK	1	1	1	1	1	1
FGGAEVFJKPASHGTGVVAGGAMR	1	1	1	1	1	1
FGGTSVGSAQR	1	1	1	1	1	1
FGJATAADJSK	1	1	1	1	1	1
FGJJDGJMTTVHSTTATQK	1	1	1	1	1	1
FGJJGNTEAJSR	1	1	1	1	1	1
FGMFTTNK	1	1	1	1	1	1
FGMNYSCJJNEYR	1	1	1	1	1	1
FGNKFPJJJK	1	1	1	1	1	1
FGPQTDDHDYNFK	1	1	1	1	1	1
FGPTVGGNJNJSDETK	1	1	1	1	1	1
FGQGEAAPVVAPAPAPAPEVQTK	1	1	1	1	1	1
FGQPFFJYEK	1	1	1	1	1	1
FGQPJJNR	1	1	1	1	1	1
FGSFDMJHEK	1	1	1	1	1	1
FGSNEEFR	1	1	1	1	1	1
FGVAAEJJK	1	1	1	1	1	1
FGVJNJSK	1	1	1	1	1	1
FGVPFVGEPATFTGYYK	1	1	1	1	1	1
FGVVQPNJQSJEDK	1	1	1	1	1	1
FJAFEQTFK	1	1	1	1	1	1
FJAGVJDSNASR	1	1	1	1	1	1
FJDATTDJCPNWK	1	1	1	1	1	1
FJDFESDVPNR	1	1	1	1	1	1
FJDTYGGGJENAVHTQR	1	1	1	1	1	1
FJENGMJTGESWSVTK	1	1	1	1	1	1
FJGJQTTK	1	1	1	1	1	1
FJJJDATPTVPDEKDSTK	1	1	1	1	1	1
FJPAJMK	1	1	1	1	1	1
FJSAJPENSK	1	1	1	1	1	1
FJTNCPECGSK	1	1	1	1	1	1
FJTNGDADJHJVJAR	1	1	1	1	1	1
FJWTHDAFR	1	1	1	1	1	1
FJYDGPHDEFKK	1	1	1	1	1	1
FKAEVYJJK	1	1	1	1	1	1
FKEAJGYJEEATK	1	1	1	1	1	1
FKSEQYEGFQQQJK	1	1	1	1	1	1
FMASJEAAJEKGDVEAAK	1	1	1	1	1	1
FMDAFQFJK	1	1	1	1	1	1
FNATSJEAR	1	1	1	1	1	1
FNDGDTJTVEPWR	1	1	1	1	1	1
FNGQSVGJVANQPK	1	1	1	1	1	1
FNGSGGGEAQDGDGGDJJFAHK	1	1	1	1	1	1
FNJGNAYAR	1	1	1	1	1	1
FNJYTSMK	1	1	1	1	1	1
FNPDGTJDR	1	1	1	1	1	1
FNPFFJPK	1	1	1	1	1	1
FNPTDNJNJR	1	1	1	1	1	1
FNQJGSJTETJAAJK	1	1	1	1	1	1
FNSVSSEDDREVSAK	1	1	1	1	1	1
FNTPJVSGR	1	1	1	1	1	1
FPAJEJAGNPTVK	1	1	1	1	1	1
FPTPSYJQTSTDR	1	1	1	1	1	1
FQDVGSFDYGR	1	1	1	1	1	1
FQGGPNAGHTJEFEGQK	1	1	1	1	1	1
FQHPVAGTYK	1	1	1	1	1	1
FQJJNSDTEEVAAK	1	1	1	1	1	1
FQNATNQJDNTSR	1	1	1	1	1	1
FQQATGSJENTAR	1	1	1	1	1	1
FQQSJJJPDNVEK	1	1	1	1	1	1
FQQSJJJPDNVEKDK	1	1	1	1	1	1
FQQTMJJPDNVDKEK	1	1	1	1	1	1
FQTEVNNAQTAJYTJK	1	1	1	1	1	1
FRGEESTAEJGDNNJJR	1	1	1	1	1	1
FSDNVSYSCJNK	1	1	1	1	1	1
FSDVVJSQDQCK	1	1	1	1	1	1
FSEAEQTEJR	1	1	1	1	1	1
FSJPYDEDQYNVVAK	1	1	1	1	1	1
FSTDJPEFAEAEK	1	1	1	1	1	1
FSTTMNEFVEK	1	1	1	1	1	1
FSYGMJGGJNDATR	1	1	1	1	1	1
FTAVDHJR	1	1	1	1	1	1
FTDJMEYER	1	1	1	1	1	1
FTDYTFFGK	1	1	1	1	1	1
FTFDTQK	1	1	1	1	1	1
FTJDEJKEFR	1	1	1	1	1	1
FTNTSGFANK	1	1	1	1	1	1
FTPEQCHJDPATGR	1	1	1	1	1	1
FTPGJJNANR	1	1	1	1	1	1
FTQAGSEVSAJJGR	1	1	1	1	1	1
FTSAWJR	1	1	1	1	1	1
FTSAYATJJR	1	1	1	1	1	1
FTSGDFHJGVK	1	1	1	1	1	1
FTVJJSPHVNK	1	1	1	1	1	1
FTVPATK	1	1	1	1	1	1
FTVPVMFR	1	1	1	1	1	1
FVAAEPASCPK	1	1	1	1	1	1
FVADSDYK	1	1	1	1	1	1
FVEGJQGDGEVMK	1	1	1	1	1	1
FVGEVJR	1	1	1	1	1	1
FVGGSPANJAVGVTR	1	1	1	1	1	1
FVKDVVVATAEEVMK	1	1	1	1	1	1
FVKEDTSNJAER	1	1	1	1	1	1
FVSPVSGVVTSVER	1	1	1	1	1	1
FVTJGER	1	1	1	1	1	1
FVVDGJGGK	1	1	1	1	1	1
FVYVJQPDNTVK	1	1	1	1	1	1
FWGJGADGTVGANK	1	1	1	1	1	1
FYAEEEGKPR	1	1	1	1	1	1
FYEEAKPFYEK	1	1	1	1	1	1
FYGGVDNSDHR	1	1	1	1	1	1
FYGJGADGTVGANK	1	1	1	1	1	1
FYJSJAR	1	1	1	1	1	1
FYNEQQAETTANJK	1	1	1	1	1	1
FYSPYFVGPGQK	1	1	1	1	1	1
FYTFTDGYK	1	1	1	1	1	1
GAAATAJYGSR	1	1	1	1	1	1
GAAPSANDJYTK	1	1	1	1	1	1
GADDDKGQSFJQVK	1	1	1	1	1	1
GADNGYJJTDR	1	1	1	1	1	1
GADVFJGVSAPGTVTEEMVK	1	1	1	1	1	1
GAEGJNJAFJHPK	1	1	1	1	1	1
GAEJTGSDMAR	1	1	1	1	1	1
GAEPSJEPJJK	1	1	1	1	1	1
GAEQJYJPVJJK	1	1	1	1	1	1
GAFETYQMK	1	1	1	1	1	1
GAFJPJTEDMJK	1	1	1	1	1	1
GAGAFVCGEGSAJTASJEGNR	1	1	1	1	1	1
GAJAACDKYPSTJGNSJR	1	1	1	1	1	1
GAJDYHAAADJTGQADR	1	1	1	1	1	1
GAJJVGPPGTGK	1	1	1	1	1	1
GANFJAVHEMJDGFR	1	1	1	1	1	1
GANGVJJVTTK	1	1	1	1	1	1
GANJAGFMK	1	1	1	1	1	1
GANJPKEEJDSJQGTGYEGR	1	1	1	1	1	1
GANVAGFMK	1	1	1	1	1	1
GAPEGFVAPVTPGR	1	1	1	1	1	1
GAPQEJDJPSAPK	1	1	1	1	1	1
GAPTYEJTYK	1	1	1	1	1	1
GASJASVMGATJATK	1	1	1	1	1	1
GASQNJJPSSTGAAK	1	1	1	1	1	1
GATJTJTEDNJPJYER	1	1	1	1	1	1
GATVEJADGVEGYJR	1	1	1	1	1	1
GAVAMVGCNNPR	1	1	1	1	1	1
GAVASJTSVAK	1	1	1	1	1	1
GAVFANPAYVQJHPTCJPVHGDK	1	1	1	1	1	1
GAVPGATGSDJJVKPAVK	1	1	1	1	1	1
GAVVAJPYGVEGFATPK	1	1	1	1	1	1
GCSHJTGGGFYENVPR	1	1	1	1	1	1
GDAYCGMJNASYNJK	1	1	1	1	1	1
GDFGYNAR	1	1	1	1	1	1
GDGWVJAGJAK	1	1	1	1	1	1
GDJGJEVPQER	1	1	1	1	1	1
GDJJTEEASVGGNFGR	1	1	1	1	1	1
GDJJTJVKPR	1	1	1	1	1	1
GDKGYMQTPCNTPWR	1	1	1	1	1	1
GDNVTVEGJNAAMK	1	1	1	1	1	1
GDTATNTJKPATVESGATVR	1	1	1	1	1	1
GDVEAAKDJAR	1	1	1	1	1	1
GDYJTNTNQNAAFJR	1	1	1	1	1	1
GEAVSSTPESTVSCK	1	1	1	1	1	1
GEEFGJER	1	1	1	1	1	1
GEHMDFJPGSYAQJK	1	1	1	1	1	1
GENFQEVQMYER	1	1	1	1	1	1
GEPKPEJSJAPVAAR	1	1	1	1	1	1
GETJATYWK	1	1	1	1	1	1
GEYMPVDDNETAEGR	1	1	1	1	1	1
GFAGSSJDGEDJJK	1	1	1	1	1	1
GFEGJYNR	1	1	1	1	1	1
GFESSVGTPFGVPJR	1	1	1	1	1	1
GFGAYQGGTCNETDR	1	1	1	1	1	1
GFGFJTPADGSK	1	1	1	1	1	1
GFGJAMHTJDGGR	1	1	1	1	1	1
GFGJGAQFHNVSK	1	1	1	1	1	1
GFGSENMSAJR	1	1	1	1	1	1
GFGYDJFTK	1	1	1	1	1	1
GFJAAJDQSGGSTPK	1	1	1	1	1	1
GFJSPYAMDR	1	1	1	1	1	1
GFMEASPVJJEPJVSMK	1	1	1	1	1	1
GFSSGSAVVSGGSR	1	1	1	1	1	1
GFSTVPCNEFVEVJASK	1	1	1	1	1	1
GFTJVSGGTDNHSMJVDJR	1	1	1	1	1	1
GFTNJFK	1	1	1	1	1	1
GFTTNESANYVVGGPR	1	1	1	1	1	1
GFYDYSK	1	1	1	1	1	1
GGAANPSPPVGPAJGSK	1	1	1	1	1	1
GGAMNGTSVASYYNK	1	1	1	1	1	1
GGANFADJAK	1	1	1	1	1	1
GGAVQPYVSAK	1	1	1	1	1	1
GGEVAJEQFHJTR	1	1	1	1	1	1
GGFPVVEDKDGYSGSSAK	1	1	1	1	1	1
GGFSTNPYVJJR	1	1	1	1	1	1
GGGGGGYGSGGSSYGSGGGSYGSGGGGGGGR	1	1	1	1	1	1
GGGSCAVDPAJYSMJK	1	1	1	1	1	1
GGHSGJEJNEGR	1	1	1	1	1	1
GGMTSHAAVVAR	1	1	1	1	1	1
GGNSGJFYJAQEVTSK	1	1	1	1	1	1
GGNVDGFGGHJNSSSVGEGK	1	1	1	1	1	1
GGPGJGTJQPSQADYFQTVK	1	1	1	1	1	1
GGQEVDKJKEEJKK	1	1	1	1	1	1
GGSDYTASJJGAAVK	1	1	1	1	1	1
GGSGGSHGGGSGFGGESGGSYGGGEEASGSGGGYGGGSGK	1	1	1	1	1	1
GGSGWTYGVGAR	1	1	1	1	1	1
GGSHGSTJSJJPEEK	1	1	1	1	1	1
GGSJGSSJMDDRQPJDK	1	1	1	1	1	1
GGSNJQVNVR	1	1	1	1	1	1
GGTPYGATTJAGGDGSR	1	1	1	1	1	1
GGVAAVPGPFGSGK	1	1	1	1	1	1
GGVEPQSENVWR	1	1	1	1	1	1
GGVGHDJSHJRPK	1	1	1	1	1	1
GGVGNMFYDDAK	1	1	1	1	1	1
GGVMTMEAAQEYTR	1	1	1	1	1	1
GGYTAPTPGGDPJANPNTJPTGR	1	1	1	1	1	1
GGYVPGFNEAJDDAEVK	1	1	1	1	1	1
GHETYGEDPYJTSR	1	1	1	1	1	1
GHJYDANTNEPJVGAAVTYK	1	1	1	1	1	1
GHJYVPK	1	1	1	1	1	1
GHTAPGJYSTJAQR	1	1	1	1	1	1
GHVAPGJYSTJAER	1	1	1	1	1	1
GJAAJNTVK	1	1	1	1	1	1
GJAAVPENEKESPFADGMTK	1	1	1	1	1	1
GJAEDATDEEK	1	1	1	1	1	1
GJAEDATDEEKAAAK	1	1	1	1	1	1
GJANSJJJK	1	1	1	1	1	1
GJCGCDVHGJVGR	1	1	1	1	1	1
GJCSTDANNJJTSVVER	1	1	1	1	1	1
GJDAAJNDAVAK	1	1	1	1	1	1
GJDGAMASMDKDVYSR	1	1	1	1	1	1
GJDGSPDJDGQDEGESGFYR	1	1	1	1	1	1
GJDQNVFTTNR	1	1	1	1	1	1
GJDSSVFETJR	1	1	1	1	1	1
GJDTDEQJDAFDAEHGJR	1	1	1	1	1	1
GJDYAMJAJDGTK	1	1	1	1	1	1
GJEDGNNYYSJSQTR	1	1	1	1	1	1
GJEDGTWYQGTSK	1	1	1	1	1	1
GJENTSGPJGQGHTFAVGAAJAAK	1	1	1	1	1	1
GJFAJGECNFSDHGANR	1	1	1	1	1	1
GJGAGAKPEJGEK	1	1	1	1	1	1
GJHPESYRPVVFK	1	1	1	1	1	1
GJJDAJJDGSJDK	1	1	1	1	1	1
GJJDAJJDGSJDKAPTK	1	1	1	1	1	1
GJJGGEJYEMPJER	1	1	1	1	1	1
GJJGYTEDAVVSSDFJGDTR	1	1	1	1	1	1
GJJJGPDVAR	1	1	1	1	1	1
GJJJKPJVTEK	1	1	1	1	1	1
GJJJPVQR	1	1	1	1	1	1
GJJNSAFGCAGER	1	1	1	1	1	1
GJJPJAAMFEER	1	1	1	1	1	1
GJJSEAVEQVKK	1	1	1	1	1	1
GJJSSDVTAGDTKR	1	1	1	1	1	1
GJJTGEAEPDYER	1	1	1	1	1	1
GJJVCDDAATEEJK	1	1	1	1	1	1
GJJYAADQEASGK	1	1	1	1	1	1
GJKDVVTQPQA	1	1	1	1	1	1
GJMGVGSNR	1	1	1	1	1	1
GJNEAJAYGK	1	1	1	1	1	1
GJNSSYAJYQDATGNAMDR	1	1	1	1	1	1
GJPAFSJYGHDVQDADDTSJPADVEEK	1	1	1	1	1	1
GJPAJTASEFJK	1	1	1	1	1	1
GJPGATGDFREEQDAVEK	1	1	1	1	1	1
GJPJEJPR	1	1	1	1	1	1
GJPMWJPK	1	1	1	1	1	1
GJPQJYYGTEJJMAADK	1	1	1	1	1	1
GJQQAFEQYASGJSJTPTK	1	1	1	1	1	1
GJSGJEWR	1	1	1	1	1	1
GJSGJQJFK	1	1	1	1	1	1
GJSMFJYDKR	1	1	1	1	1	1
GJSPENDQSYR	1	1	1	1	1	1
GJSSPVFSNK	1	1	1	1	1	1
GJSYNNAVR	1	1	1	1	1	1
GJTFSTPTEJVSK	1	1	1	1	1	1
GJTFTYEPK	1	1	1	1	1	1
GJTJADMVR	1	1	1	1	1	1
GJTJDEDGNJFVCQGDNSHVJR	1	1	1	1	1	1
GJTJNTAHVEYQTATR	1	1	1	1	1	1
GJTJNTSHVEYDTPTR	1	1	1	1	1	1
GJTJNTSHVEYETANR	1	1	1	1	1	1
GJTJSTAHVEYETENR	1	1	1	1	1	1
GJTJTSAATTTR	1	1	1	1	1	1
GJTSEYJDYDEVJAK	1	1	1	1	1	1
GJTTNAQDMJSGK	1	1	1	1	1	1
GJTVNATGJTAJGR	1	1	1	1	1	1
GJTYGGSJVR	1	1	1	1	1	1
GJVKDTTGEPVJGANVVVK	1	1	1	1	1	1
GJVSATEMJNK	1	1	1	1	1	1
GJVSDPDKAYK	1	1	1	1	1	1
GJWEFR	1	1	1	1	1	1
GJYAENRPTTNJK	1	1	1	1	1	1
GJYEJFSTK	1	1	1	1	1	1
GKDTTEYYJJTK	1	1	1	1	1	1
GKGEASJGPSVJPK	1	1	1	1	1	1
GKNPJYTNSEJQJFR	1	1	1	1	1	1
GKPJAAJCAAPMVJGK	1	1	1	1	1	1
GMAENPDHFFQHR	1	1	1	1	1	1
GMANGJSMVNPADJETJTVJK	1	1	1	1	1	1
GMDJJFVTTAK	1	1	1	1	1	1
GMENJPGTJEHJCK	1	1	1	1	1	1
GMFPVFCVCGGK	1	1	1	1	1	1
GMGESNPVTGNTCDNVK	1	1	1	1	1	1
GMPVTNFJSEEK	1	1	1	1	1	1
GMPVTNFJSEEKJNEVAAATMVGGATJTK	1	1	1	1	1	1
GMQAANVEKJ	1	1	1	1	1	1
GMQFGAESGKPGTSJJPQSSPNR	1	1	1	1	1	1
GMQJTPNTVDR	1	1	1	1	1	1
GMVJCKPGQJKPH	1	1	1	1	1	1
GNAEJAAQFGK	1	1	1	1	1	1
GNEMTDVJNEFPEJKDPK	1	1	1	1	1	1
GNFDJEGJER	1	1	1	1	1	1
GNGENSYGGNGDMTYAR	1	1	1	1	1	1
GNJJSGJR	1	1	1	1	1	1
GNJJYGDJENSSK	1	1	1	1	1	1
GNNVYATVSK	1	1	1	1	1	1
GNQJAFGSFGJK	1	1	1	1	1	1
GNTGDNTPAMJYTEJVPGEQJK	1	1	1	1	1	1
GNVJNJVADQK	1	1	1	1	1	1
GNYAJGJK	1	1	1	1	1	1
GPFSNKDNDWJK	1	1	1	1	1	1
GPJPJPTR	1	1	1	1	1	1
GPQGTJYGR	1	1	1	1	1	1
GPVASJYYQGJMR	1	1	1	1	1	1
GQADNMPSDGAQJK	1	1	1	1	1	1
GQAJFJR	1	1	1	1	1	1
GQJNJNDPJEJVGJHETK	1	1	1	1	1	1
GQJPVQEAPADEQQPR	1	1	1	1	1	1
GQMSJADJAK	1	1	1	1	1	1
GQNNVQGACDMGAGPK	1	1	1	1	1	1
GQQJJEDFAR	1	1	1	1	1	1
GQSAVFQGEK	1	1	1	1	1	1
GQSAVFQGEKVEGNDQTJSYK	1	1	1	1	1	1
GQTFEJYAJK	1	1	1	1	1	1
GQTGQQJJJGAYSAJSR	1	1	1	1	1	1
GQVJAKPGTJK	1	1	1	1	1	1
GQVJAKPGTJKPHTK	1	1	1	1	1	1
GQVJCKPGSJTCHTK	1	1	1	1	1	1
GQVTNMGAVNVMTGVYTGR	1	1	1	1	1	1
GQYTYPJDKER	1	1	1	1	1	1
GRHDACVJPR	1	1	1	1	1	1
GRPVQFGJDJR	1	1	1	1	1	1
GRQDVEJRPQVSGFJTK	1	1	1	1	1	1
GSAQNPDJFFQAR	1	1	1	1	1	1
GSDJPEEDRDYYJER	1	1	1	1	1	1
GSGTVAJDJTDAQGK	1	1	1	1	1	1
GSJVJJEK	1	1	1	1	1	1
GSJVTPDSJR	1	1	1	1	1	1
GSQPJKDGEEVJGK	1	1	1	1	1	1
GSVNFDDEGAEGQK	1	1	1	1	1	1
GSVPTANJNJATMK	1	1	1	1	1	1
GSWAYTDEJTSVK	1	1	1	1	1	1
GSYAGDFFJYADQR	1	1	1	1	1	1
GSYDTDNJJANEGNNSJNSJK	1	1	1	1	1	1
GSYGSGGSSYGSGGGSYGSGGGGGGHGSYGSGSSSGGYR	1	1	1	1	1	1
GTADAMJQNJNFJK	1	1	1	1	1	1
GTDADNDJAVJSVK	1	1	1	1	1	1
GTDJVJETAGAEVTSR	1	1	1	1	1	1
GTDTTJGVVEGMQFDR	1	1	1	1	1	1
GTEFHPGENJGMGK	1	1	1	1	1	1
GTEYESFGGNK	1	1	1	1	1	1
GTFHTSFK	1	1	1	1	1	1
GTFSVAAVK	1	1	1	1	1	1
GTFVVNPEGK	1	1	1	1	1	1
GTGVPJJADGGJR	1	1	1	1	1	1
GTJGTSGGPTJR	1	1	1	1	1	1
GTJJAHVDGGVPNJR	1	1	1	1	1	1
GTJJASSSJK	1	1	1	1	1	1
GTJJDGTEFDSSYKR	1	1	1	1	1	1
GTJTJNDJJPGEKETSFR	1	1	1	1	1	1
GTNJQVGAENMYYEEK	1	1	1	1	1	1
GTQAAYDJVR	1	1	1	1	1	1
GTQFVSNASCTTNCJAPJAK	1	1	1	1	1	1
GTQTDGHAYJPAAJQK	1	1	1	1	1	1
GTSGPJYDCAEHYSK	1	1	1	1	1	1
GTTAVMFCNTANVPAK	1	1	1	1	1	1
GTTQGTJTDJDGNFNJANVPSSAK	1	1	1	1	1	1
GTTTGTJTDFDGNFQJSAK	1	1	1	1	1	1
GTVNJDFADVK	1	1	1	1	1	1
GTVTTSEJFFTSPSR	1	1	1	1	1	1
GVAAFVPEWNAENCJQCNK	1	1	1	1	1	1
GVAYETJJER	1	1	1	1	1	1
GVDAJANAVK	1	1	1	1	1	1
GVDJPVJVK	1	1	1	1	1	1
GVDPETANGVDTSVYPRPR	1	1	1	1	1	1
GVDSJSFHVK	1	1	1	1	1	1
GVEJTEPFQR	1	1	1	1	1	1
GVFDEFPNAK	1	1	1	1	1	1
GVJFDGFPR	1	1	1	1	1	1
GVJPFCQDTGTAJJHGEK	1	1	1	1	1	1
GVJSVJSNVAPR	1	1	1	1	1	1
GVJYPTENPFA	1	1	1	1	1	1
GVKPTJCJJR	1	1	1	1	1	1
GVMPSTQGNPNR	1	1	1	1	1	1
GVNPETGJGEFWJDPEDHSK	1	1	1	1	1	1
GVNPNAFDGR	1	1	1	1	1	1
GVNVJADAVK	1	1	1	1	1	1
GVPCJVAVEQDATGR	1	1	1	1	1	1
GVPCJVAVQQDYTGK	1	1	1	1	1	1
GVPFJAVAEADKQK	1	1	1	1	1	1
GVQGMGESDPJASNDTAAGR	1	1	1	1	1	1
GVQSJJQR	1	1	1	1	1	1
GVSFMENSAGWHGK	1	1	1	1	1	1
GVTAJNDEQTNQVR	1	1	1	1	1	1
GVTAJNDEQTNQVRDEVWR	1	1	1	1	1	1
GVTPPJDVJPSJSR	1	1	1	1	1	1
GVTVEDADAVAK	1	1	1	1	1	1
GVVHDTWPQAJJAR	1	1	1	1	1	1
GVVNDYSEAGK	1	1	1	1	1	1
GVVSJPHGTGK	1	1	1	1	1	1
GVYATDEDVPVNPJTGER	1	1	1	1	1	1
GWANJJTGTTK	1	1	1	1	1	1
GWEAFTDAAJR	1	1	1	1	1	1
GWJNFAETSR	1	1	1	1	1	1
GWJTAEDJAK	1	1	1	1	1	1
GYAMJGVTGQK	1	1	1	1	1	1
GYASNAANFEDTAK	1	1	1	1	1	1
GYASPEGSAEVNAR	1	1	1	1	1	1
GYDDEDJJK	1	1	1	1	1	1
GYDJVJVDTAGR	1	1	1	1	1	1
GYFPEGVNSJSEDDGQGK	1	1	1	1	1	1
GYJJNYK	1	1	1	1	1	1
GYJPJJGTK	1	1	1	1	1	1
GYJSAYFVTNTEK	1	1	1	1	1	1
GYMQTPCNTPWR	1	1	1	1	1	1
GYNAEJGFK	1	1	1	1	1	1
GYPGYMYTDJATMYER	1	1	1	1	1	1
GYSAEJYPDGEAGYK	1	1	1	1	1	1
GYYAJSSYADTFR	1	1	1	1	1	1
HADNTJTFGPR	1	1	1	1	1	1
HAJVVYDDJSK	1	1	1	1	1	1
HAQJJADR	1	1	1	1	1	1
HASDDEPFSAJAFK	1	1	1	1	1	1
HATYQEVMK	1	1	1	1	1	1
HAVTEASPMVK	1	1	1	1	1	1
HDANJMFJJQQANJR	1	1	1	1	1	1
HECHVSAJVDK	1	1	1	1	1	1
HEJGQSAVNAJR	1	1	1	1	1	1
HETADVJVNYK	1	1	1	1	1	1
HFAAJSTNAK	1	1	1	1	1	1
HFDGTTGFJYASPGR	1	1	1	1	1	1
HFJAAVPK	1	1	1	1	1	1
HGASCPVGJGVSCSADR	1	1	1	1	1	1
HGDNVQDADFEEVK	1	1	1	1	1	1
HGFGGVGQATHGQHNR	1	1	1	1	1	1
HGGGGGGFGGGGFGSR	1	1	1	1	1	1
HGYNJGJSGFTPAGTAK	1	1	1	1	1	1
HHJTADGYYR	1	1	1	1	1	1
HJAJJPYVTDMMK	1	1	1	1	1	1
HJESQJAEADNWTYCAENVK	1	1	1	1	1	1
HJGCQSGJJJTASHNPK	1	1	1	1	1	1
HJGKPVTFVNATR	1	1	1	1	1	1
HJGPDMDVPAGDJGVGGR	1	1	1	1	1	1
HJGPETDVPAGDJGVGGR	1	1	1	1	1	1
HJGSYJQGHPDMK	1	1	1	1	1	1
HJKEDDSJEJJNJHGK	1	1	1	1	1	1
HJKPSQADPEGGJVTR	1	1	1	1	1	1
HJPEPFR	1	1	1	1	1	1
HJTJPJTEEJAK	1	1	1	1	1	1
HJYHSETSEENPR	1	1	1	1	1	1
HMYEJNNK	1	1	1	1	1	1
HNFNAGPSJJPR	1	1	1	1	1	1
HNJETNVDEAGNVJJK	1	1	1	1	1	1
HNTDYATVDJR	1	1	1	1	1	1
HNTNVDYHQYNFR	1	1	1	1	1	1
HPFDSFJCAK	1	1	1	1	1	1
HPGEJEYJQAVK	1	1	1	1	1	1
HPJTDQGJAK	1	1	1	1	1	1
HPJTDQGJEK	1	1	1	1	1	1
HQJTETTSEFDKEK	1	1	1	1	1	1
HQSQMESAPFJGNDER	1	1	1	1	1	1
HSJSNAGSFK	1	1	1	1	1	1
HSJTDESYTANVEYNPNNPNEK	1	1	1	1	1	1
HTJNJGGEYAJTCSSR	1	1	1	1	1	1
HTKPSMANQQGGJVEK	1	1	1	1	1	1
HTPFFNK	1	1	1	1	1	1
HTPGNTVSNJSSTR	1	1	1	1	1	1
HTTKPJMGHFK	1	1	1	1	1	1
HVDPAAAJQQGK	1	1	1	1	1	1
HVJSJQNDR	1	1	1	1	1	1
HVPSAFNSQSTR	1	1	1	1	1	1
HVSNJTNVYK	1	1	1	1	1	1
HYAHVDCPGHADYVK	1	1	1	1	1	1
HYDGJJK	1	1	1	1	1	1
HYNPDEJVJGK	1	1	1	1	1	1
HYQTGEVJPDEJJEK	1	1	1	1	1	1
JAAAQAAJNDK	1	1	1	1	1	1
JAAAQAAJNNK	1	1	1	1	1	1
JAADGJDAK	1	1	1	1	1	1
JAADVTGVPTJJVAR	1	1	1	1	1	1
JAAEJMDAFNEQGGAYK	1	1	1	1	1	1
JAAQEVQVQMAEQJK	1	1	1	1	1	1
JACVGAGPASJSCAR	1	1	1	1	1	1
JADAASWVKPVK	1	1	1	1	1	1
JADCSDKDPSKCEJFJVEGDSAGGTAK	1	1	1	1	1	1
JADGTJJJADEJSPDTCR	1	1	1	1	1	1
JADJJPEAQAJDJMK	1	1	1	1	1	1
JADSFTPJAK	1	1	1	1	1	1
JADVVGSTAAJJK	1	1	1	1	1	1
JAEAYJTR	1	1	1	1	1	1
JAEDGVYEGTJFHR	1	1	1	1	1	1
JAEEAFATGK	1	1	1	1	1	1
JAEEDPTFK	1	1	1	1	1	1
JAEEDPTFTVK	1	1	1	1	1	1
JAEJVASK	1	1	1	1	1	1
JAENGGTYEGJSVAPEGSK	1	1	1	1	1	1
JAEVMSQYGQQR	1	1	1	1	1	1
JAEVSNAJJDQCVAQGVPFAR	1	1	1	1	1	1
JAEYJTJJK	1	1	1	1	1	1
JAFDJGJR	1	1	1	1	1	1
JAGDDJTADJQEYMSR	1	1	1	1	1	1
JAGEPGVDCAAJDK	1	1	1	1	1	1
JAGEPGVDCAAJDKVAMDAJYEAR	1	1	1	1	1	1
JAGEQJPGVFNVSAR	1	1	1	1	1	1
JAGGVAVJR	1	1	1	1	1	1
JAGNPFSJTADVK	1	1	1	1	1	1
JAGVEDPEQK	1	1	1	1	1	1
JAGVENJVFCCNR	1	1	1	1	1	1
JAGVQJSSTSSDPGASNSVJJR	1	1	1	1	1	1
JAGVSVJSNDGTPGGGAQJR	1	1	1	1	1	1
JAHEFTGTFTGK	1	1	1	1	1	1
JAJADJJVK	1	1	1	1	1	1
JAJJGYGK	1	1	1	1	1	1
JAJPJJVPSMK	1	1	1	1	1	1
JAMDJJR	1	1	1	1	1	1
JAMENMSTPTGJJFSR	1	1	1	1	1	1
JAMTAAJR	1	1	1	1	1	1
JANEJJDASNNTGASVK	1	1	1	1	1	1
JANTDPJTJK	1	1	1	1	1	1
JANTPNJDDJEMJYPTTR	1	1	1	1	1	1
JAPAJDJAJGK	1	1	1	1	1	1
JAPAJDJAVGK	1	1	1	1	1	1
JAPGVDPNKJVVVPYANPFR	1	1	1	1	1	1
JAPJDJJR	1	1	1	1	1	1
JAPTJVNVVDJK	1	1	1	1	1	1
JAPTKEEJYPNTK	1	1	1	1	1	1
JAPVQAVVJPJQQR	1	1	1	1	1	1
JAQFYER	1	1	1	1	1	1
JAQJYVVAGGNR	1	1	1	1	1	1
JAQPEYSAR	1	1	1	1	1	1
JAQTJJNJAK	1	1	1	1	1	1
JASANJVTFK	1	1	1	1	1	1
JASEHPAEVVGEEJR	1	1	1	1	1	1
JASSGJCGSDJPR	1	1	1	1	1	1
JASTHFYDNJPTTGNEFGR	1	1	1	1	1	1
JASYADCYVNDAFGTAHR	1	1	1	1	1	1
JATAWEGFTK	1	1	1	1	1	1
JATDPYVGR	1	1	1	1	1	1
JATJFDJNNJR	1	1	1	1	1	1
JATJPTYEEAJAR	1	1	1	1	1	1
JATPPFKPK	1	1	1	1	1	1
JAVANAJR	1	1	1	1	1	1
JAVMPJJK	1	1	1	1	1	1
JAVTEJFK	1	1	1	1	1	1
JAVTYPEJAK	1	1	1	1	1	1
JAVTYPEJYNMQVR	1	1	1	1	1	1
JAVVPJJR	1	1	1	1	1	1
JAYAPSJGJSPQGTJSSFDK	1	1	1	1	1	1
JAYDENMEKR	1	1	1	1	1	1
JAYJDDJFGAR	1	1	1	1	1	1
JAYNVEAAR	1	1	1	1	1	1
JAYPJQK	1	1	1	1	1	1
JAYQAGNVDKAESYJK	1	1	1	1	1	1
JAYQAGNVDKAESYJKK	1	1	1	1	1	1
JAYTVAYYSVPENK	1	1	1	1	1	1
JCTMGPCR	1	1	1	1	1	1
JCVDEGATVR	1	1	1	1	1	1
JDAMDAANEMNNAK	1	1	1	1	1	1
JDAPVDAK	1	1	1	1	1	1
JDDNYJVYTNYDK	1	1	1	1	1	1
JDEDNNJVJSMEK	1	1	1	1	1	1
JDFTDJSKEDNDKJAAGMMVVVK	1	1	1	1	1	1
JDFVGGJR	1	1	1	1	1	1
JDGJPPAR	1	1	1	1	1	1
JDGJSETGJFFR	1	1	1	1	1	1
JDGQFVJNPTFDQJEK	1	1	1	1	1	1
JDHJFVSPSFQVK	1	1	1	1	1	1
JDJGGJSJJR	1	1	1	1	1	1
JDJGNDTER	1	1	1	1	1	1
JDJJVNNAGJTR	1	1	1	1	1	1
JDJNRPMAEJJK	1	1	1	1	1	1
JDJNVTMPQNQWJK	1	1	1	1	1	1
JDKNSJFADASAAGNQSK	1	1	1	1	1	1
JDKSDEEAJNAAK	1	1	1	1	1	1
JDMEAAGEAPANK	1	1	1	1	1	1
JDNVVYR	1	1	1	1	1	1
JDQGJDVVEK	1	1	1	1	1	1
JDQJSSDVQTJNAK	1	1	1	1	1	1
JDQTGVGQJVQMAAEK	1	1	1	1	1	1
JDSAVTNJNNTTTNJSEAQSR	1	1	1	1	1	1
JDSGSQTJVGVNK	1	1	1	1	1	1
JDSNPGSJJPAEJR	1	1	1	1	1	1
JDTKPJPENVPDENYPNGAGGJDAJR	1	1	1	1	1	1
JDYJMEJK	1	1	1	1	1	1
JDYJNQJGVK	1	1	1	1	1	1
JEAFFSGK	1	1	1	1	1	1
JEASSGJSKEEJEK	1	1	1	1	1	1
JEDAPASSYPGK	1	1	1	1	1	1
JEDJTJJR	1	1	1	1	1	1
JEEEJGDJAVYGYK	1	1	1	1	1	1
JEEJQTEJASK	1	1	1	1	1	1
JEGDDJPTJPVGDSDAJK	1	1	1	1	1	1
JEJSNTSHPFYTGK	1	1	1	1	1	1
JEMPAGVYJDJK	1	1	1	1	1	1
JENJPJVPJYYAK	1	1	1	1	1	1
JENNJDJPSJAPJJK	1	1	1	1	1	1
JEQGPJTGSYAR	1	1	1	1	1	1
JESGJJHVGDEVEJJGJGEDKK	1	1	1	1	1	1
JETSPEDJAGMAVAEGJJTAR	1	1	1	1	1	1
JETSPEDJEGMHAAQGJJTVR	1	1	1	1	1	1
JEVFJJR	1	1	1	1	1	1
JEVVTPEENMGDVJGDJNK	1	1	1	1	1	1
JEVVTPEENMGDVJGDJNKR	1	1	1	1	1	1
JFAETSANJFSANGJK	1	1	1	1	1	1
JFAGTSQPDAR	1	1	1	1	1	1
JFAJNEK	1	1	1	1	1	1
JFAJPFSDAPR	1	1	1	1	1	1
JFAMNESGK	1	1	1	1	1	1
JFANPYNAAK	1	1	1	1	1	1
JFDCJNDJR	1	1	1	1	1	1
JFDEQTDQWVTSNTVR	1	1	1	1	1	1
JFEEJQEHGYSVR	1	1	1	1	1	1
JFETTNSSTJSQGJNFQPGVR	1	1	1	1	1	1
JFGGJJCR	1	1	1	1	1	1
JFGQEJQTMAPAJR	1	1	1	1	1	1
JFJMGSDDTQVJR	1	1	1	1	1	1
JFNDGJGFR	1	1	1	1	1	1
JFPASAJNGNDJDWTK	1	1	1	1	1	1
JFPJESPAJDSJEVNK	1	1	1	1	1	1
JFQJFEGSNEJQR	1	1	1	1	1	1
JFTGAATK	1	1	1	1	1	1
JFTGATQQJTADNVK	1	1	1	1	1	1
JFVDYJR	1	1	1	1	1	1
JFVHHJEGAENGSTVEFEK	1	1	1	1	1	1
JFVJDGGFSK	1	1	1	1	1	1
JFVNSPNAJEGNEJSK	1	1	1	1	1	1
JFVTATPEJR	1	1	1	1	1	1
JFVVDAFCGANENSR	1	1	1	1	1	1
JFVVPGNVDAPK	1	1	1	1	1	1
JGAFGJTEPGAGTDAQGQQTK	1	1	1	1	1	1
JGAGDVTTDQQHTMFQJPFGAAAR	1	1	1	1	1	1
JGATJJYVTHDQTEAMTJGTR	1	1	1	1	1	1
JGATVJPATHJJTK	1	1	1	1	1	1
JGAYVJGSR	1	1	1	1	1	1
JGDDFSNDCNJQVAK	1	1	1	1	1	1
JGDPYDJFJHNNEEK	1	1	1	1	1	1
JGEAAJQAJMEGQR	1	1	1	1	1	1
JGECDJJJGGR	1	1	1	1	1	1
JGEDJNJVHAPER	1	1	1	1	1	1
JGEFAPTR	1	1	1	1	1	1
JGEJJGGSER	1	1	1	1	1	1
JGEJJSPAEJAK	1	1	1	1	1	1
JGENJNJR	1	1	1	1	1	1
JGEVFGJFK	1	1	1	1	1	1
JGEYEDVNEAVR	1	1	1	1	1	1
JGFEPQETSPTJSDKPSYQEASEJAHR	1	1	1	1	1	1
JGFJAGPEWJVK	1	1	1	1	1	1
JGFQGTJJJEPKPQEPTK	1	1	1	1	1	1
JGFQGYK	1	1	1	1	1	1
JGFTAENVYNQVK	1	1	1	1	1	1
JGGANYQVPVEVSGER	1	1	1	1	1	1
JGGJDNPJJVSVR	1	1	1	1	1	1
JGGSAMEAJAR	1	1	1	1	1	1
JGHTVEREDTPAJR	1	1	1	1	1	1
JGJCGAVSWJDAK	1	1	1	1	1	1
JGJDVVJQR	1	1	1	1	1	1
JGJENNJSJQGK	1	1	1	1	1	1
JGJETGMGPTR	1	1	1	1	1	1
JGJFGGAGVGK	1	1	1	1	1	1
JGJGAQFGGK	1	1	1	1	1	1
JGJGPQGFGGK	1	1	1	1	1	1
JGJHGSPTCEJVYK	1	1	1	1	1	1
JGJNDVFGESGPAVK	1	1	1	1	1	1
JGJPPJTEER	1	1	1	1	1	1
JGJPTAJTNDANAAAJGEMTYGAAR	1	1	1	1	1	1
JGJPYJQVDPK	1	1	1	1	1	1
JGJQAFQPK	1	1	1	1	1	1
JGJSNWR	1	1	1	1	1	1
JGJVGJGNTGYTTAR	1	1	1	1	1	1
JGMFPDJPJEK	1	1	1	1	1	1
JGMTSVFSADGK	1	1	1	1	1	1
JGNJJGJAGPDJSSK	1	1	1	1	1	1
JGNNJTSDVNVR	1	1	1	1	1	1
JGNNQSJTQAEADAFER	1	1	1	1	1	1
JGNNSSFGNMTGJDTR	1	1	1	1	1	1
JGNPSQYDAFAJNMVK	1	1	1	1	1	1
JGNVVGYER	1	1	1	1	1	1
JGPAJENGGGSSR	1	1	1	1	1	1
JGPVDEDFKEGGJQFJDEVK	1	1	1	1	1	1
JGQJNJPVTGEJTTGQAK	1	1	1	1	1	1
JGQSSSTJSGGENQR	1	1	1	1	1	1
JGSDAYNQGJSER	1	1	1	1	1	1
JGSDKJSPQEEMNJSYJASK	1	1	1	1	1	1
JGSMNJSEDVAGNYWK	1	1	1	1	1	1
JGSNAMGNYJYVYK	1	1	1	1	1	1
JGTFGSTTAQAVR	1	1	1	1	1	1
JGTFJDDQDEJGPVVCR	1	1	1	1	1	1
JGTPAJTTR	1	1	1	1	1	1
JGTVGDAVSYJEEHAK	1	1	1	1	1	1
JGVFYGSTTGTTEDJAR	1	1	1	1	1	1
JGVGAENCADK	1	1	1	1	1	1
JGVJGFEVDHER	1	1	1	1	1	1
JGVPFVDGGVJK	1	1	1	1	1	1
JGYFNJDKDSTPEK	1	1	1	1	1	1
JHASSGTTGKPTVVGYTR	1	1	1	1	1	1
JHCJSPSJR	1	1	1	1	1	1
JHEJQAPTYDCNREPVMDVNR	1	1	1	1	1	1
JHGNQGTVSDJNGAYEJK	1	1	1	1	1	1
JHJDASMSCAGDPJPJAPETVAER	1	1	1	1	1	1
JHSEEDERPJGR	1	1	1	1	1	1
JHVFDKETEQVJTN	1	1	1	1	1	1
JHVFVCDVDGQTK	1	1	1	1	1	1
JHVYAGAEHNNQAQQPK	1	1	1	1	1	1
JJAASMVEK	1	1	1	1	1	1
JJADAMR	1	1	1	1	1	1
JJADGGSJJJGSHJGRPK	1	1	1	1	1	1
JJAGSFGGVNJEDJSAPR	1	1	1	1	1	1
JJAJJPPR	1	1	1	1	1	1
JJAJTENYPDJK	1	1	1	1	1	1
JJANPDEVVR	1	1	1	1	1	1
JJAPGAAAJQECVK	1	1	1	1	1	1
JJASYETSR	1	1	1	1	1	1
JJATDVEAAYNGDPAAK	1	1	1	1	1	1
JJATRPGHTJNNK	1	1	1	1	1	1
JJATYTHJSDTR	1	1	1	1	1	1
JJAVDYJMMDER	1	1	1	1	1	1
JJAYSGJMEGK	1	1	1	1	1	1
JJCTEYPKAE	1	1	1	1	1	1
JJDAAVADMEJJTGQK	1	1	1	1	1	1
JJDAAYEAAK	1	1	1	1	1	1
JJDANTTJPAR	1	1	1	1	1	1
JJDDAVAWAK	1	1	1	1	1	1
JJDDCJQGDPTJFTR	1	1	1	1	1	1
JJDDJTPETSYR	1	1	1	1	1	1
JJDEAQAGDNJGAJJR	1	1	1	1	1	1
JJDEASTTJPSGJK	1	1	1	1	1	1
JJDFTJTR	1	1	1	1	1	1
JJDJJTPTQK	1	1	1	1	1	1
JJDMJNDDPJJAEK	1	1	1	1	1	1
JJDNAAADJAAJSGQKPJJTK	1	1	1	1	1	1
JJDPHJVGQEHYDVAQR	1	1	1	1	1	1
JJDQATAEJVETAK	1	1	1	1	1	1
JJDQGEAGDNVGJJJR	1	1	1	1	1	1
JJDQVVJPAGTJGPNQSYAR	1	1	1	1	1	1
JJDYAESGDNVGVJJR	1	1	1	1	1	1
JJDYTSDEDHNR	1	1	1	1	1	1
JJEDAVAK	1	1	1	1	1	1
JJEGGQTJTEVTNTDGTYK	1	1	1	1	1	1
JJEJEGVPVJDPK	1	1	1	1	1	1
JJEJYGPESSGK	1	1	1	1	1	1
JJESAQQAAJTVK	1	1	1	1	1	1
JJEVPVGR	1	1	1	1	1	1
JJFAGAJEDAK	1	1	1	1	1	1
JJFFDTK	1	1	1	1	1	1
JJFGGAVPATK	1	1	1	1	1	1
JJFJSQVK	1	1	1	1	1	1
JJGEFJQVGK	1	1	1	1	1	1
JJGEQJGVK	1	1	1	1	1	1
JJGMGGAJDSSR	1	1	1	1	1	1
JJGMNSTPVVWK	1	1	1	1	1	1
JJGMSSJNQR	1	1	1	1	1	1
JJGPDTGFDSJGEFTTAK	1	1	1	1	1	1
JJGPDVGFDSJNDRPMAEEJSK	1	1	1	1	1	1
JJGSJQSPJTNFAR	1	1	1	1	1	1
JJGTYSGHTPQAK	1	1	1	1	1	1
JJHGQVATAWTK	1	1	1	1	1	1
JJHPTCJQPAK	1	1	1	1	1	1
JJJAYEPVWAJGTGK	1	1	1	1	1	1
JJJDFAAK	1	1	1	1	1	1
JJJGGDHJGPNCWQQENADAAMEK	1	1	1	1	1	1
JJJJDNASR	1	1	1	1	1	1
JJJJGSGEJGK	1	1	1	1	1	1
JJJNTPASQGGJGDJYNFK	1	1	1	1	1	1
JJJPNGEFYASK	1	1	1	1	1	1
JJJPVDNR	1	1	1	1	1	1
JJJQKPJDEJJK	1	1	1	1	1	1
JJJVGADK	1	1	1	1	1	1
JJKPGFDAJCATJK	1	1	1	1	1	1
JJMKPDAEVJEEVVVTGMQK	1	1	1	1	1	1
JJMQTAQTQK	1	1	1	1	1	1
JJNDDKQEJTGAJAEHYJJNKE	1	1	1	1	1	1
JJNDGTATVEVJDTTSK	1	1	1	1	1	1
JJNEAJKNPETK	1	1	1	1	1	1
JJNEPTAAAJAFGJDKJDQEQK	1	1	1	1	1	1
JJNEPTAAAJAYGJDK	1	1	1	1	1	1
JJNEPTAAAJAYGJDNEKEQK	1	1	1	1	1	1
JJNJAJPR	1	1	1	1	1	1
JJNKVEVP	1	1	1	1	1	1
JJNVJGSDNK	1	1	1	1	1	1
JJNYJVEEFKK	1	1	1	1	1	1
JJPHJPADQFPAQAJACEJYK	1	1	1	1	1	1
JJPJMJSR	1	1	1	1	1	1
JJPPPPEDQDQQNTDK	1	1	1	1	1	1
JJPPPPEDQDQQNTDKJK	1	1	1	1	1	1
JJPVJJDNMGDAYPEJJAQK	1	1	1	1	1	1
JJPVKENK	1	1	1	1	1	1
JJQEAAPPGVR	1	1	1	1	1	1
JJQRPGSDEJQYK	1	1	1	1	1	1
JJQSGDVJK	1	1	1	1	1	1
JJSDJQDGTFAK	1	1	1	1	1	1
JJSEMVATK	1	1	1	1	1	1
JJSJJPR	1	1	1	1	1	1
JJSVGSSYGDGEDFAYR	1	1	1	1	1	1
JJTAVPVDKETENR	1	1	1	1	1	1
JJTJAVPR	1	1	1	1	1	1
JJTJYTK	1	1	1	1	1	1
JJTQJFGDR	1	1	1	1	1	1
JJTTCNJPVPSDVR	1	1	1	1	1	1
JJVDRPSGK	1	1	1	1	1	1
JJVGYTYGK	1	1	1	1	1	1
JJVJENJJK	1	1	1	1	1	1
JJVJGVGGAGNNAVNR	1	1	1	1	1	1
JJVJJPEANK	1	1	1	1	1	1
JJVNDVECJEPKPJPK	1	1	1	1	1	1
JJVNGQAJR	1	1	1	1	1	1
JJVTQSTQNNSJK	1	1	1	1	1	1
JJVVSDSVAHDDJR	1	1	1	1	1	1
JJVVSDSVAHDDJRK	1	1	1	1	1	1
JJYAYGEATVPK	1	1	1	1	1	1
JJYDAJSEAVJK	1	1	1	1	1	1
JJYPEGNEK	1	1	1	1	1	1
JJYQGNFSVQDAVQK	1	1	1	1	1	1
JJYVTSGHYAK	1	1	1	1	1	1
JKADVAAJEEK	1	1	1	1	1	1
JKAENJJEGER	1	1	1	1	1	1
JKDDAJJAAVEJSSR	1	1	1	1	1	1
JKDJESVTNHDVK	1	1	1	1	1	1
JKDJVNQDGGENWAK	1	1	1	1	1	1
JKDSJPSGSMHR	1	1	1	1	1	1
JKDVVSGYVJER	1	1	1	1	1	1
JKDYJHSGEJK	1	1	1	1	1	1
JKEENFJK	1	1	1	1	1	1
JKENADFSAJAJRPTGNSR	1	1	1	1	1	1
JKEVNGEAJTSGMEK	1	1	1	1	1	1
JKGASJASVMGATJATK	1	1	1	1	1	1
JKGNEFCVK	1	1	1	1	1	1
JKPGATJJEPTSGNTGJGJASVAAAK	1	1	1	1	1	1
JKYENEVAJR	1	1	1	1	1	1
JMDJGCYR	1	1	1	1	1	1
JMDSGEVPENJJPGVK	1	1	1	1	1	1
JMDVJNEJAK	1	1	1	1	1	1
JMFNTJSADDJTAATQGR	1	1	1	1	1	1
JMGJGPVASTR	1	1	1	1	1	1
JMNDJYJK	1	1	1	1	1	1
JMNEAJNJNYJDETEYPR	1	1	1	1	1	1
JMNVVGDSJDGMK	1	1	1	1	1	1
JMTEFNYNSVMQVPR	1	1	1	1	1	1
JMTEKPEYR	1	1	1	1	1	1
JMVEJPGJKEPER	1	1	1	1	1	1
JMVNAHEATRPTGJCR	1	1	1	1	1	1
JMYADSDAATJNEK	1	1	1	1	1	1
JNAEGTJDETFMK	1	1	1	1	1	1
JNAJETVTJASK	1	1	1	1	1	1
JNANYYTEK	1	1	1	1	1	1
JNCQVVPADATSVEDJTNVFK	1	1	1	1	1	1
JNDASEANJPK	1	1	1	1	1	1
JNDHFSFJAK	1	1	1	1	1	1
JNDJAEJQJDR	1	1	1	1	1	1
JNEGVVJDHJK	1	1	1	1	1	1
JNETJAANTGQPFEVJAR	1	1	1	1	1	1
JNEVAAATMVGGATJTK	1	1	1	1	1	1
JNHNEJJTYPNSYDQVMFGTVK	1	1	1	1	1	1
JNJHAANGGGYAJSJK	1	1	1	1	1	1
JNJHEJYGDFQGK	1	1	1	1	1	1
JNJJDTPGHVDFTAEVER	1	1	1	1	1	1
JNJJGEHTDYNGGFVFPGAVDK	1	1	1	1	1	1
JNJJPQVQR	1	1	1	1	1	1
JNJSEQEDNYTFSGETVSGAGATVK	1	1	1	1	1	1
JNPAGAPTYVPGEYK	1	1	1	1	1	1
JNPDSHFFSGK	1	1	1	1	1	1
JNPJJGNAGVSAVPDSAR	1	1	1	1	1	1
JNPJJGSAGVSAVPMAAR	1	1	1	1	1	1
JNPNNGJHSTEVFPAAJEGK	1	1	1	1	1	1
JNQJJESCEDGQGK	1	1	1	1	1	1
JNSJKGENESJK	1	1	1	1	1	1
JNSJKGENESJKR	1	1	1	1	1	1
JNSJSPSATJAMSQK	1	1	1	1	1	1
JNSSVGEPJGR	1	1	1	1	1	1
JNTAJEQAR	1	1	1	1	1	1
JNTHVVGYTASQK	1	1	1	1	1	1
JNTJSEEJVJK	1	1	1	1	1	1
JNTVATGDTJSTK	1	1	1	1	1	1
JNTVJQSAFFK	1	1	1	1	1	1
JNVATEJK	1	1	1	1	1	1
JNVJGJJSR	1	1	1	1	1	1
JNVNFJYDR	1	1	1	1	1	1
JNVNTECQJTFAAATR	1	1	1	1	1	1
JNYQJVGR	1	1	1	1	1	1
JNYSJJNR	1	1	1	1	1	1
JNYTGEFTTR	1	1	1	1	1	1
JNYYPPR	1	1	1	1	1	1
JPADJGTANTDWQDQJFR	1	1	1	1	1	1
JPAJFGTR	1	1	1	1	1	1
JPATJAER	1	1	1	1	1	1
JPCYFEPGADGVYR	1	1	1	1	1	1
JPDGPTTPEVAYQMVK	1	1	1	1	1	1
JPEGPVAEK	1	1	1	1	1	1
JPEJVECHFTTGPYTMJTK	1	1	1	1	1	1
JPFJEVAR	1	1	1	1	1	1
JPFJJSR	1	1	1	1	1	1
JPFKDVAAECGVSR	1	1	1	1	1	1
JPFPQSEYNTNNANVK	1	1	1	1	1	1
JPGESVGEEGHVK	1	1	1	1	1	1
JPGTJAPEJJEK	1	1	1	1	1	1
JPGVGTVSJSGAPQR	1	1	1	1	1	1
JPJAEJEDVKR	1	1	1	1	1	1
JPJFDGJDKK	1	1	1	1	1	1
JPKPDJJATQEYJEGK	1	1	1	1	1	1
JPMTTEGJK	1	1	1	1	1	1
JPPEMPJVTGQR	1	1	1	1	1	1
JPQEGQQSQJPJGVTR	1	1	1	1	1	1
JPTTVEGJK	1	1	1	1	1	1
JPVFNGGTJEAPVR	1	1	1	1	1	1
JPVPFJDAGGK	1	1	1	1	1	1
JPVVTTSK	1	1	1	1	1	1
JPVWNVK	1	1	1	1	1	1
JQASANAJK	1	1	1	1	1	1
JQEDJYK	1	1	1	1	1	1
JQEJDAAVSDJSAAK	1	1	1	1	1	1
JQEJGATR	1	1	1	1	1	1
JQETAAFJK	1	1	1	1	1	1
JQEWVNAGYFPEGVNSJSEDDGQAK	1	1	1	1	1	1
JQGJAQQNSFK	1	1	1	1	1	1
JQGQYTSGPCSVSQK	1	1	1	1	1	1
JQHDJKPGYVR	1	1	1	1	1	1
JQJPFDJK	1	1	1	1	1	1
JQJPYVFK	1	1	1	1	1	1
JQJTEMSDDKR	1	1	1	1	1	1
JQJVGDDJFVTNTK	1	1	1	1	1	1
JQMJFR	1	1	1	1	1	1
JQNPTNDAVAAK	1	1	1	1	1	1
JQNWENJEGTVWK	1	1	1	1	1	1
JQPJTPAQK	1	1	1	1	1	1
JQPNEGJVJK	1	1	1	1	1	1
JQQGSAWWFNDHK	1	1	1	1	1	1
JQQPEEFENJVJK	1	1	1	1	1	1
JQSFVJNHJEK	1	1	1	1	1	1
JQSGEJSAJPHQJJMDK	1	1	1	1	1	1
JQSTCQGJJMAEJPTER	1	1	1	1	1	1
JQTDAJSGFTDGJSJVK	1	1	1	1	1	1
JQTJDGTJQJK	1	1	1	1	1	1
JQYGGSVNAK	1	1	1	1	1	1
JRDDVVFSNKEPJK	1	1	1	1	1	1
JRDEFEQSFVR	1	1	1	1	1	1
JRDJEJDTPJTK	1	1	1	1	1	1
JRDVJAGGAER	1	1	1	1	1	1
JREEJAEQHR	1	1	1	1	1	1
JREJPAATTVJSQK	1	1	1	1	1	1
JREQDPYYMER	1	1	1	1	1	1
JREQTAYATR	1	1	1	1	1	1
JSAAVENGVJSVQJPK	1	1	1	1	1	1
JSAJGPGGJTR	1	1	1	1	1	1
JSANDNVQPDAYJASTSK	1	1	1	1	1	1
JSANJTSYJSGYNDPR	1	1	1	1	1	1
JSASYVGEDNER	1	1	1	1	1	1
JSAVJNPVK	1	1	1	1	1	1
JSDDJGJR	1	1	1	1	1	1
JSDKPJASDJJPSGK	1	1	1	1	1	1
JSDTFNAKDEEATJANMHAR	1	1	1	1	1	1
JSDYGVQJR	1	1	1	1	1	1
JSEDYVQJJPK	1	1	1	1	1	1
JSEEQTAJJNKR	1	1	1	1	1	1
JSEJFATQQJK	1	1	1	1	1	1
JSEVYJJAAEAAJK	1	1	1	1	1	1
JSFDAFNYR	1	1	1	1	1	1
JSFETAANR	1	1	1	1	1	1
JSFVVSDPVGJHAR	1	1	1	1	1	1
JSGJPENQJJGSGTJJDTAR	1	1	1	1	1	1
JSGMNJJJDDTDHPJJJK	1	1	1	1	1	1
JSGSNKEEVJEETKK	1	1	1	1	1	1
JSGVVVGDDESGNJYK	1	1	1	1	1	1
JSGYJAKPETAR	1	1	1	1	1	1
JSHAQSETHPEHJGJJK	1	1	1	1	1	1
JSHJEHJGJAVK	1	1	1	1	1	1
JSJDHSTSTYFFK	1	1	1	1	1	1
JSJENGSAPVEVPDFTR	1	1	1	1	1	1
JSJFDETJR	1	1	1	1	1	1
JSJKDTR	1	1	1	1	1	1
JSNVTVSMDJVK	1	1	1	1	1	1
JSPENSAJYASJPEGVAR	1	1	1	1	1	1
JSPNJEENDJNTK	1	1	1	1	1	1
JSPNVTDJTEJAR	1	1	1	1	1	1
JSPQEEMNJSYJASK	1	1	1	1	1	1
JSPSJDAGYVSQSAJYDGR	1	1	1	1	1	1
JSPVJAVJK	1	1	1	1	1	1
JSQQSJSTJESAJQK	1	1	1	1	1	1
JSSVSPAJAK	1	1	1	1	1	1
JSTFDVTTESVK	1	1	1	1	1	1
JSTGAMNDJER	1	1	1	1	1	1
JSTVDGDVMYDVKPGTQTDTK	1	1	1	1	1	1
JSTYNKVEDJPADVMR	1	1	1	1	1	1
JSVAAGGGVDKFGQPJJNR	1	1	1	1	1	1
JSVJNGEWK	1	1	1	1	1	1
JSVNTPJAQGJJGK	1	1	1	1	1	1
JSWSAEEVDEKJK	1	1	1	1	1	1
JSYTGEFTTR	1	1	1	1	1	1
JTAERNPADJK	1	1	1	1	1	1
JTAJJPAAJGJK	1	1	1	1	1	1
JTDHAFGFEPYJFATK	1	1	1	1	1	1
JTDVHEGJYGETDJR	1	1	1	1	1	1
JTEAGEADJDRK	1	1	1	1	1	1
JTEDJSGGJJQK	1	1	1	1	1	1
JTEJGJYPAVDPJASTSR	1	1	1	1	1	1
JTEJYEGTSEVQR	1	1	1	1	1	1
JTEQEAQEMVDHJVMK	1	1	1	1	1	1
JTEVTEVJAK	1	1	1	1	1	1
JTFTPVTAQYVK	1	1	1	1	1	1
JTGAGFPVYK	1	1	1	1	1	1
JTGGDDSDYYVEAGDK	1	1	1	1	1	1
JTGGJDGYFR	1	1	1	1	1	1
JTGKPVTFYK	1	1	1	1	1	1
JTGMSMR	1	1	1	1	1	1
JTGQJSSJFK	1	1	1	1	1	1
JTGVJPVDQAVEQMK	1	1	1	1	1	1
JTHJPTGJVTQCQNDR	1	1	1	1	1	1
JTJACTECK	1	1	1	1	1	1
JTJHJPYPEJK	1	1	1	1	1	1
JTJMSESJR	1	1	1	1	1	1
JTJNJNEPCK	1	1	1	1	1	1
JTJNMGVGEAJADKK	1	1	1	1	1	1
JTJNYEJJGK	1	1	1	1	1	1
JTJPGFR	1	1	1	1	1	1
JTNAGVMESHPHDVTJTSESPNYSRPE	1	1	1	1	1	1
JTNDGTYSNJSK	1	1	1	1	1	1
JTNJANVVSQASYVTYK	1	1	1	1	1	1
JTNJTDVTPJPHNGCRPPK	1	1	1	1	1	1
JTNPAEFWSVSR	1	1	1	1	1	1
JTNVSAEPEEYWEJNSVK	1	1	1	1	1	1
JTQDJJDJAVANK	1	1	1	1	1	1
JTSJYEGTTQJQTVAAJR	1	1	1	1	1	1
JTSMSFJK	1	1	1	1	1	1
JTSPDNNJVMTFQVDSK	1	1	1	1	1	1
JTSQGJEFJDMASNSVNAEK	1	1	1	1	1	1
JTSRDPEPPSJDYVK	1	1	1	1	1	1
JTTAEFJEAJK	1	1	1	1	1	1
JTTAMSAGDJSTJPDJFJMQDNSFQK	1	1	1	1	1	1
JTVJATGJDDETAR	1	1	1	1	1	1
JTVJDSJSK	1	1	1	1	1	1
JTVNVSHJGJGK	1	1	1	1	1	1
JTVYHDQTQPJJDYYTK	1	1	1	1	1	1
JVAAJJENNQTPEGJR	1	1	1	1	1	1
JVAAJPTJK	1	1	1	1	1	1
JVADJJSVAGJDR	1	1	1	1	1	1
JVDGAJVGJSK	1	1	1	1	1	1
JVDJEQVSSTHAK	1	1	1	1	1	1
JVDJJGGK	1	1	1	1	1	1
JVDJVEPTEK	1	1	1	1	1	1
JVDMDJSVR	1	1	1	1	1	1
JVDNTEDTYQEAK	1	1	1	1	1	1
JVDVAAAEKDK	1	1	1	1	1	1
JVEDFFGK	1	1	1	1	1	1
JVEJJER	1	1	1	1	1	1
JVESJKEEAK	1	1	1	1	1	1
JVEVSHEEVQK	1	1	1	1	1	1
JVFDFJTPGK	1	1	1	1	1	1
JVFJTGASSGJGEGCAR	1	1	1	1	1	1
JVGAPPGYVGYDEGGQJTEAJR	1	1	1	1	1	1
JVGDEJEPK	1	1	1	1	1	1
JVGEVJGK	1	1	1	1	1	1
JVGGPMDYTPGJFETHCNK	1	1	1	1	1	1
JVGJQTDAPJKR	1	1	1	1	1	1
JVGJQTEAPJKR	1	1	1	1	1	1
JVGPEGEVEJTEGVJAAK	1	1	1	1	1	1
JVGVDJPQNK	1	1	1	1	1	1
JVJANNTJGR	1	1	1	1	1	1
JVJEEJJK	1	1	1	1	1	1
JVJMDSVVK	1	1	1	1	1	1
JVJNHDPVYK	1	1	1	1	1	1
JVJNQGJGMAVADK	1	1	1	1	1	1
JVJNQGJGMAVADKK	1	1	1	1	1	1
JVJNVDK	1	1	1	1	1	1
JVJPEGTEER	1	1	1	1	1	1
JVJPEJTEER	1	1	1	1	1	1
JVJQSJQR	1	1	1	1	1	1
JVJVTAJNPTPAGEGK	1	1	1	1	1	1
JVNEPTAAAJAYGJDK	1	1	1	1	1	1
JVNGENVTYVENTTPJTSSNJYK	1	1	1	1	1	1
JVNTNVDQAAAASGR	1	1	1	1	1	1
JVPHQEAPTNVCWGDR	1	1	1	1	1	1
JVPJQFJK	1	1	1	1	1	1
JVPMJTEQJK	1	1	1	1	1	1
JVQGGGVSJNK	1	1	1	1	1	1
JVQMDAANJTQTK	1	1	1	1	1	1
JVQTENFNFR	1	1	1	1	1	1
JVSAPSEGJFR	1	1	1	1	1	1
JVSFMNTTENPPVER	1	1	1	1	1	1
JVSTDJVQGGQYSVNJR	1	1	1	1	1	1
JVSWYDNETGYSNK	1	1	1	1	1	1
JVTFAEFK	1	1	1	1	1	1
JVTTJGPATDRDNNJEK	1	1	1	1	1	1
JVTTNQSTDJESAAQJJQK	1	1	1	1	1	1
JVTVTGDGJANPQNFR	1	1	1	1	1	1
JVVFJNK	1	1	1	1	1	1
JVVNMGVGEAK	1	1	1	1	1	1
JVVPGMVER	1	1	1	1	1	1
JVVVPYANPFR	1	1	1	1	1	1
JVYSPJHGTGNJPAR	1	1	1	1	1	1
JWAPNRVDK	1	1	1	1	1	1
JWDPEQASSNGAVYPJQR	1	1	1	1	1	1
JWDVETNEK	1	1	1	1	1	1
JYAEVAGVGMSADAHHJTASHPEGJGAK	1	1	1	1	1	1
JYAPNQTTPSAVJECK	1	1	1	1	1	1
JYCEPTGNFQHNPEPJEK	1	1	1	1	1	1
JYDDPDMAJDJYTR	1	1	1	1	1	1
JYDFNRK	1	1	1	1	1	1
JYDVQEAVSVVK	1	1	1	1	1	1
JYEEGVEFJSTGGTR	1	1	1	1	1	1
JYESDPFAK	1	1	1	1	1	1
JYFJQTR	1	1	1	1	1	1
JYFNKPVGTFAPTDDYVTR	1	1	1	1	1	1
JYFTEHQQVR	1	1	1	1	1	1
JYGAYFDSQNEYK	1	1	1	1	1	1
JYGJTFPK	1	1	1	1	1	1
JYGQNAGDHYJPSQJNJDNQDGR	1	1	1	1	1	1
JYJAPGNAGTNAVGENVNJK	1	1	1	1	1	1
JYJEGDMTPKDEK	1	1	1	1	1	1
JYJNAGVYTGQTDYAK	1	1	1	1	1	1
JYJPSDJAYGAR	1	1	1	1	1	1
JYKENPEAETGEJQVR	1	1	1	1	1	1
JYKGDJJTEEASVGGNFGR	1	1	1	1	1	1
JYNGEJTYR	1	1	1	1	1	1
JYNGJNNTTDPTSDJR	1	1	1	1	1	1
JYQQEYEJGKPJYSVK	1	1	1	1	1	1
JYSENNYPSDNPEAYR	1	1	1	1	1	1
JYSTSVSSSAPK	1	1	1	1	1	1
JYTEDTJGKPQJJGDQAK	1	1	1	1	1	1
JYTPQEJSAMJJQK	1	1	1	1	1	1
JYTRDEYETVWTK	1	1	1	1	1	1
JYYHHSDYVGGMK	1	1	1	1	1	1
KAAJTAEJR	1	1	1	1	1	1
KAASVNAAPEVNMNJGJJSJJK	1	1	1	1	1	1
KAATDJEFSK	1	1	1	1	1	1
KADGSJEPJPAK	1	1	1	1	1	1
KADGSSYEANCATHGAPJGGDAYVNTJK	1	1	1	1	1	1
KADVAFEFFHK	1	1	1	1	1	1
KAEADVENJKER	1	1	1	1	1	1
KAEAMEGADFVCJR	1	1	1	1	1	1
KAEJJAYEDJGAEAJR	1	1	1	1	1	1
KAEQWATGJK	1	1	1	1	1	1
KAFHTETVJNNTR	1	1	1	1	1	1
KAGAJPVDVJDMR	1	1	1	1	1	1
KAGDCAJJFMDAK	1	1	1	1	1	1
KAGDTGJFFVDSQJGQR	1	1	1	1	1	1
KAJDAFJSSVTNAMK	1	1	1	1	1	1
KAJDDNFSR	1	1	1	1	1	1
KAJGEAKDDDTADJJTAASR	1	1	1	1	1	1
KAMAERDPEPJJK	1	1	1	1	1	1
KANEJSGQVSGEHGJGYAK	1	1	1	1	1	1
KANJNPAHVDSEEHMESNMAK	1	1	1	1	1	1
KANJVJER	1	1	1	1	1	1
KANNAPJMER	1	1	1	1	1	1
KAPEGTGVJAGGPAR	1	1	1	1	1	1
KAPEJYYVGNNJSGAYVK	1	1	1	1	1	1
KAPGVJYR	1	1	1	1	1	1
KAPJEAAJQK	1	1	1	1	1	1
KAQEAGJTTVVFDR	1	1	1	1	1	1
KASJEJEK	1	1	1	1	1	1
KAVEAJTAEJK	1	1	1	1	1	1
KAVEFQDJJK	1	1	1	1	1	1
KAVTNAQVPAGPJNYDDYR	1	1	1	1	1	1
KAVVEVTPVJK	1	1	1	1	1	1
KDDGNTJMVVQK	1	1	1	1	1	1
KDGFTJAQDVR	1	1	1	1	1	1
KDGNSJNAMYJEJPVMAAAR	1	1	1	1	1	1
KDHPQVMNAAVR	1	1	1	1	1	1
KDJAYMAGJQJGQQJSNQMMK	1	1	1	1	1	1
KDJGGVGJYPNJDJKPEK	1	1	1	1	1	1
KDPNEJTVEQK	1	1	1	1	1	1
KEGGFVPR	1	1	1	1	1	1
KEPVVFDHDCR	1	1	1	1	1	1
KESSGCQFYJVTGK	1	1	1	1	1	1
KEVJEJKK	1	1	1	1	1	1
KEVJNEAEJJK	1	1	1	1	1	1
KFESAGVJESR	1	1	1	1	1	1
KFGDNEDPJJVSVR	1	1	1	1	1	1
KFGEGJFGADK	1	1	1	1	1	1
KFGESFDEAQFR	1	1	1	1	1	1
KFMASJEAAJEKGDVEAAK	1	1	1	1	1	1
KFYEEAKPFYEK	1	1	1	1	1	1
KGADSKPTAJDGJR	1	1	1	1	1	1
KGAEGJNJAFJHPK	1	1	1	1	1	1
KGAVJVEGANMVTK	1	1	1	1	1	1
KGCJETYCSATGVAR	1	1	1	1	1	1
KGDJJTEGYSTEK	1	1	1	1	1	1
KGDTVYVNAGEDK	1	1	1	1	1	1
KGENEJJJJDMAGPSK	1	1	1	1	1	1
KGESEDVVEVFSNQJK	1	1	1	1	1	1
KGFJJJK	1	1	1	1	1	1
KGJDJNJK	1	1	1	1	1	1
KGJSEJR	1	1	1	1	1	1
KGNEQJNFNAR	1	1	1	1	1	1
KGPNHGPAPJPEEGK	1	1	1	1	1	1
KGPYJNVK	1	1	1	1	1	1
KGVTPPJDVJPSJSR	1	1	1	1	1	1
KHJJGGVAK	1	1	1	1	1	1
KHYPGDGVVTGCGTJEGR	1	1	1	1	1	1
KJAGJAEGR	1	1	1	1	1	1
KJASYADCYVNDAFGTAHR	1	1	1	1	1	1
KJAYDENMEKR	1	1	1	1	1	1
KJCEJJSK	1	1	1	1	1	1
KJDGTVSAHGJA	1	1	1	1	1	1
KJDTKPJPENVPDENYPNGAGGJDAJR	1	1	1	1	1	1
KJEJEGJVVMAPR	1	1	1	1	1	1
KJEQJYEGK	1	1	1	1	1	1
KJFJMGSDDTQVJR	1	1	1	1	1	1
KJGAFGJTEPGAGTDAQGQQTK	1	1	1	1	1	1
KJGECDJJJGGR	1	1	1	1	1	1
KJJDQGEAGDNVGJJJR	1	1	1	1	1	1
KJJDQVVJPAGTJGPNQSYAR	1	1	1	1	1	1
KJNEQAJESJK	1	1	1	1	1	1
KJPDAJFJVDPK	1	1	1	1	1	1
KJPJTPEEVEAJR	1	1	1	1	1	1
KJPSQTTPQAGQPR	1	1	1	1	1	1
KJPSSJFNVYDK	1	1	1	1	1	1
[truncated: 71,055 more rows]
