# Supplementary material for: Critical Assessment of MetaProteome Investigation (CAMPI): a multi-laboratory comparison of established workflows
Source: Nat Commun. 2021 Dec 15;12:7305. doi: 10.1038/s41467-021-27542-8 (PMC8674281; doi:10.1038/s41467-021-27542-8)
Supplement: Supplementary file 21 — Source Data file [file 41467_2021_27542_MOESM21_ESM.zip › Source Data/Figure 4B_Supplementary Figure 3A.csv]

PeptideSeq	F08_Rep3	F06	F07	F01
AAAAAAEJK	0	1	0	0
AAAAAAGDVFKDVKEANGVR	0	0	1	0
AAAAAAJGAVYSGVCMMPR	1	0	0	0
AAAADNTVTQEAADJAR	0	0	0	1
AAAAEEEKTEFDVJJAEAGATK	0	0	0	1
AAAAEGNEDAKNAJEVJCYGJAK	0	0	1	0
AAAAGEHEEWSJDYPHFADVAEQEGFPMJAAMYR	1	0	0	0
AAAAGENEEHTDMYPTFAK	0	0	0	1
AAAAGENEEWTTDYPHFADVADQEGFPAJATMYR	1	0	0	0
AAAAGKNK	0	0	1	0
AAAAKPEDEKJAEAAAR	1	0	0	0
AAAANGWJDEER	0	1	0	0
AAAAQDYDAFYESEJRMRR	0	0	1	0
AAAASJKPGDHGTTYGGNPFVCAAVSK	0	1	0	0
AAAAWJK	0	0	1	0
AAADAAKTEADKAVAEASAVK	0	0	1	0
AAADAGJEYTYR	0	0	0	1
AAADAGTAFVFMGHGTSHTAN	0	0	0	1
AAADFAAAEJAPVSFVPEK	1	0	0	0
AAADKFJETK	0	1	0	0
AAADKJJPSTJEJGGK	0	0	1	0
AAADVYMFANDQJEPJ	0	0	0	1
AAADYFGJPJYR	1	0	0	0
AAADYJEJPJYSYJGGFNTK	0	1	0	0
AAAEAAEAAEGAEE	0	0	1	0
AAAEADJAQER	0	0	1	0
AAAEAGDKAAAAADTSAADKPADEGKAE	0	0	1	0
AAAEAYFGK	0	1	0	0
AAAEEAVEDVAENAEETADEDAFK	0	0	0	1
AAAEEAVEDVVEETVEETAEEAVK	0	0	0	1
AAAEGAJGJAEK	0	0	0	1
AAAEGAJGJAR	0	0	0	1
AAAEGYKVDVR	0	0	1	0
AAAEKEDVKADMDVADJCAAJEK	0	0	1	0
AAAEQEJGRJEGEJK	0	1	0	0
AAAEQEJTRJEDEJKAK	0	0	1	0
AAAEVAGJVSASGSDAR	0	1	0	0
AAAFANPEJTVJNFEEGK	0	0	0	1
AAAFGFR	0	1	0	0
AAAGAAPAAAPAAPR	0	1	0	0
AAAGAFTDAVDJGSDJEFGK	1	0	0	0
AAAGAGAEAAEEKDEFDVEJTEVGPNK	0	0	0	1
AAAGEQJTEWAHR	0	0	0	1
AAAGJDPWAQPQAYDNJK	0	0	0	1
AAAGQJPDVJTJPJTEAK	0	0	0	1
AAAGSSSNGSSSSSSNGGSSSSGSGSSSTGAVK	0	0	1	0
AAAGVVTEDPDKFAK	0	0	0	1
AAAJAEVNEJJDR	0	0	0	1
AAAJDJKTJCPJHGPVJTGDJSK	0	0	0	1
AAAJDJQTJCPJHGPVJTGDJSK	0	0	0	1
AAAJEQJEJWADR	0	0	0	1
AAAJGGEPSR	0	1	0	0
AAAJJEDJHCPFJJNQNSYNJFNR	0	0	1	0
AAAJNTJPHSTGAAK	0	0	1	0
AAAJQPGEVJJJENJR	1	0	0	0
AAAJSMJPTTTGAAR	0	0	0	1
AAAJYAEAJYEJJK	0	0	1	0
AAAMJGKDJADJK	0	1	0	0
AAAMSMJPTTTGAAR	0	0	1	0
AAAMTEEVAHTMWAAR	0	0	1	0
AAANESYGYNEDQJVSSDJVGMR	1	0	0	0
AAANMPYVJCEYDHAMGNAVGNJK	0	0	0	1
AAANVSTGYKFJPFEVYAR	0	0	1	0
AAAPAAAADAEKSEK	0	0	1	0
AAAPAGAGSJKVEAGAAGK	0	0	1	0
AAAPJAAVPAVVGGDJSGWK	0	0	0	1
AAAPMJPFMTEDJYR	0	0	1	0
AAAQAAJDAANAK	0	1	0	0
AAAQAAJTEAJSTJSK	0	0	0	1
AAAQAAVVEAESVMR	1	0	0	0
AAAQAQPAEPAKPDDTVK	0	0	1	0
AAAQNJDGYNEAVAQVMSNNJSAAK	1	0	0	0
AAASESFGYNEDAJVSSDVJGMR	0	0	0	1
AAASNDFAMTPEFVSFTDGJJK	0	0	1	0
AAASSPAJTAVVAQSEYANJQR	0	0	0	1
AAASYJDJPJYR	0	1	0	0
AAATAADKMR	0	0	1	0
AAATJHDVR	0	0	1	0
AAATTNQQTAQJYVK	1	0	0	0
AAAVAEAEAAK	0	0	1	0
AAAVPTRSYSQVR	0	1	0	0
AAAYAAEVCSASSAVAAGAADMVCDAANAR	1	0	0	0
AAAYJDAYMK	0	0	0	1
AAAYJGTVJGK	0	0	0	1
AAAYPEAEEJFHR	0	0	0	1
AACAGEVDGEJVDJR	0	0	1	0
AACAGEVNGEVVDJR	0	0	1	0
AACGNJJPSTTGAAK	0	1	0	0
AACNNADJEVVGJNDJVPVDYMAYMJK	1	0	0	0
AACTHADTJEVVGJ	1	0	0	0
AADAAAAJGEGJQSFCJPGSVADQR	1	0	0	0
AADAAAAJGEGJQSFCJPGSVADTR	0	1	0	0
AADAEKPADPAEPKPJ	0	0	1	0
AADAJGEENYQEFJK	0	0	0	1
AADAPJGVJAVDAJYSPVKK	1	0	0	0
AADATDDJTQSFVTK	0	0	0	1
AADDAAAGVAVPETFK	0	0	0	1
AADDAAGJAJSEK	1	0	0	0
AADDAAGJTJSEK	1	0	0	0
AADDANAFKTCDANEDGR	0	0	1	0
AADDGVMPQTVEAJNHAK	0	0	0	1
AADENDAJYVPTDNTVAANTGJVDGJCR	0	0	0	1
AADENDAVYVPTDNTVAANTGJVDGJCRPAK	0	0	0	1
AADETETADDAEASDADQEAADK	0	0	0	1
AADETJVK	0	0	1	0
AADEVGAJJDK	0	0	0	1
AADGEAVEAETEAEPAEK	0	0	0	1
AADGEVPYTDEK	0	1	0	0
AADGEYRDJAHPJNSDTR	0	0	1	0
AADGHTYGEPK	0	0	1	0
AADGSNTEAFJGR	0	1	0	0
AADGSYDFVJK	0	0	0	1
AADGYTYYMAEAJJDK	0	0	1	0
AADJAAGSDAVJJR	0	0	0	1
AADJAQYMNNSNGGVVNSSR	0	1	0	0
AADJDAJHDTVHEM	0	0	0	1
AADJEVYAR	0	0	0	1
AADJGGJEK	0	0	1	0
AADJGGVEK	0	0	1	0
AADJJERDAEK	0	0	1	0
AADJJPVDWDNTTTGKPTFGNNQQR	1	0	0	0
AADJKDVSRR	0	0	1	0
AADJMQNJJTK	1	0	0	0
AADJNVJTPVJJGNTADYSEJK	1	0	0	0
AADMJDSYNFEDR	0	0	0	1
AADNNAMSDDADADK	0	1	0	0
AADNVAAJJDK	0	0	0	1
AADPNATCVMCSAMGQQSMVJEAJQSGAK	1	0	0	0
AADPYVVVDSK	1	0	0	0
AADQJGJPYPK	0	0	0	1
AADSSSJSGSNFK	0	1	0	0
AADVAAJPYDVVNREEAK	0	1	0	0
AADVDSTWANK	1	0	0	0
AADVTJJGTEK	0	0	1	0
AADVYGJNTEQASTFATTNVVYDSVEK	1	0	0	0
AADWVJEHSTJEEK	0	0	0	1
AADYEKJQSSVSSAAAR	0	0	1	0
AADYENTEDJTAAJTAAK	0	0	0	1
AADYJASVDJK	0	0	0	1
AADYJDEATRK	1	0	0	0
AADYTMJGDQGEVPVHVJYPDNYDPNR	0	0	0	1
AAEAATAVAAVATDAVK	0	0	0	1
AAEAEJPVFTVDRNVDVKDAEAK	0	0	1	0
AAEAEJPVFTVDRNVDVKDAEAKK	0	0	1	0
AAEAJMAADPNJDAJJPAGGGGDPJQGAJAAVER	1	0	0	0
AAEATQJFVEGK	0	0	0	1
AAEAVAAVEPGK	0	1	0	0
AAEAVVEEVKDAAVK	0	1	0	0
AAEDFDESJDRVJJPGGESTTQGK	0	0	1	0
AAEDJVNGCTFDNNJPCJAEK	0	0	0	1
AAEDVMANADATQYDVK	0	0	0	1
AAEEAJAAEQJK	0	0	1	0
AAEEEKTEFDVJJAEAGATK	0	0	0	1
AAEEGJEYTK	0	1	0	0
AAEEGKJEEVFGTGTAAVVSPVK	0	0	0	1
AAEEJGVTYTPQGPNSESDJADQVNMJNTAJASNPK	0	0	1	0
AAEEPFEDEASEGETEFK	0	0	0	1
AAEESKJDJVSRPEJNVEQJEK	0	0	1	0
AAEEVGJQAASEVFADR	1	0	0	0
AAEFGTVDHJTJSYAADTYAJGATTTEPDVNVYDK	1	0	0	0
AAEGAATQSVADQEEJKK	1	0	0	0
AAEGEKJTVK	0	0	1	0
AAEGGFDJSGAQJVDPEK	0	0	0	1
AAEGGFDJSGAQJVDPETSDRTQAYJDKFVEJR	0	0	1	0
AAEGMDJDVETSTEYSJYJDHFGR	1	0	0	0
AAEHPSEKVGEEJRK	0	0	1	0
AAEJAQJHTAYR	0	0	0	1
AAEJAVEVEK	0	0	0	1
AAEJDEEERFPMETVEK	0	0	0	1
AAEJDEKEEFTQNAR	0	0	0	1
AAEJEDJJHNK	0	0	0	1
AAEJEQEYQQHJQSJR	0	0	0	1
AAEJEQEYQQHJQSJRDERDTJJR	0	0	1	0
AAEJGDAJTJK	0	0	0	1
AAEJJGEAGEKADKJR	0	0	1	0
AAEJJJEDYDTJK	0	0	0	1
AAEJMYNYJJNHSK	1	0	0	0
AAEJQTER	0	0	1	0
AAEJQYGVJPNJQK	0	0	0	1
AAEJYAKDHPGFKVDVSEJKSDDJETR	0	0	1	0
AAEKTAEVKPADEKPVEEK	0	0	1	0
AAEKVADJEGDEKTGANJJJK	0	0	1	0
AAEMAATCTDPVRK	0	0	1	0
AAEPYPEVEVVGJEJKYPQGAEK	0	1	0	0
AAEQGRADDTPEAJAK	0	0	1	0
AAESVJMEJVK	1	0	0	0
AAEVFVJCVK	0	1	0	0
AAEVJEFNPTJEENNR	0	0	0	1
AAEVPEAJR	1	0	0	0
AAEVQDAEJEVNGKK	0	0	1	0
AAEVSGDFAAJMDJCNK	1	0	0	0
AAEVSSDSFSVTPEFTDDANNAJK	0	0	0	1
AAEVTDAJDPEKHYADYK	0	1	0	0
AAEWJJK	0	1	0	0
AAEYREJQNSVSSAAAR	0	0	1	0
AAFAQFGETJEGAAEAJWQYNK	0	0	1	0
AAFDDAJAEJDTJSEESYK	0	0	0	1
AAFDEAKATK	0	0	1	0
AAFDEFMATK	0	0	0	1
AAFDHNYASR	1	0	0	0
AAFDVVANR	0	0	1	0
AAFEADPEJK	0	0	1	0
AAFEAVDQETVR	0	0	0	1
AAFEETFEK	0	1	0	0
AAFEVAAJPK	0	0	0	1
AAFEVGKJPK	0	0	1	0
AAFFAGQJR	0	0	0	1
AAFGGSGGR	0	0	1	0
AAFNEDFJK	0	0	0	1
AAFNEDFJR	0	0	0	1
AAFNHDVGJPFTK	0	0	0	1
AAFTECCQAADKAACJJPK	0	1	0	0
AAFTJAGFFGGAAAWWTMJAFVJNJFR	0	1	0	0
AAFTSAGMDSSSDWR	0	0	0	1
AAFYMFPK	0	0	1	0
AAGAAEAAEEKTEFDVEJTEVGPNK	0	0	0	1
AAGAAGAAEEEKTEFDVEJTEVGPNK	0	0	0	1
AAGAAGADGAAEKDEFDVEJTEVGPNK	0	0	0	1
AAGAAGEAAEEKDEFDVEJTEVGANK	0	0	0	1
AAGAAGVJRPDK	1	0	0	0
AAGAAGVJRPDKNTCQVJJGTK	0	0	1	0
AAGADFVGEDEJVDK	0	0	0	1
AAGADYVGAEDJJPK	0	1	0	0
AAGADYVGGMDJVEK	0	0	0	1
AAGAEFVGAEEJVPK	1	0	0	0
AAGAEFVGGNDMJQK	0	0	0	1
AAGAEJJCETTJDK	0	0	0	1
AAGAEVSVFTPDTFSADK	0	0	0	1
AAGAFAQJJAR	1	0	0	0
AAGAGAEAAEEKDEFDVEJTEVGPNK	0	0	0	1
AAGAGEAAAEEKDEFDVEJTEVGANK	0	0	0	1
AAGAGSVKVEASVPGK	0	0	1	0
AAGCFDSVDTQJAGJGEJADVQQJYJDHTK	0	0	1	0
AAGCNAJCVYJGNFGPEJSETJJAK	0	0	1	0
AAGDHADDJGYMPFPJTVK	0	0	0	1
AAGDMYJFK	0	0	1	0
AAGDTPYVVGK	0	0	1	0
AAGDTPYVVGR	0	1	0	0
AAGDVPTQEJMAASDK	0	0	0	1
AAGEGDAYFDDVR	0	0	0	1
AAGETPYVVGHJEAGEK	0	1	0	0
AAGEVEAJDGVTGR	0	0	0	1
AAGEVJTEER	0	0	1	0
AAGFHAJTDGEFR	0	0	0	1
AAGGAAGSVEJNAPMPGK	0	0	0	1
AAGGHJCQQPK	0	0	1	0
AAGGJNAAETKPQAK	1	0	0	0
AAGGJSTVEDMEK	0	0	0	1
AAGGNJJPSSTGAAK	1	0	0	0
AAGGNKJAVJK	0	0	1	0
AAGGSDDWAYDQGJR	0	0	0	1
AAGGTADJVHAADFTAER	0	0	0	1
AAGGTNKJNGJVMJPK	0	0	1	0
AAGGTVGDSJJEMDYJDYANK	0	0	1	0
AAGGVJJVTTK	0	0	0	1
AAGHPTATAJJVTNGDDJPEMSVVAAGDTAVGVPJJK	1	0	0	0
AAGJAJTDTFVK	0	0	0	1
AAGJDAJHDTVHEMAK	0	0	0	1
AAGJDAJHDTVHEMAR	0	0	0	1
AAGJDAJHDTVHEMARDEAR	0	0	1	0
AAGJDEQENWHEGKENJR	1	0	0	0
AAGJDJETJCPJHGPVJK	1	0	0	0
AAGJENFJHVR	0	0	0	1
AAGJENJJAJR	0	0	0	1
AAGJENVJAJR	0	0	0	1
AAGJHSETDEDWFYT	0	0	0	1
AAGJHSETDEDWFYTSJTAGETYFVDJR	1	0	0	0
AAGJJAEEJNADTJMJJTSVEK	0	1	0	0
AAGJKPDAVVJVATVK	0	0	0	1
AAGJNTASGKPNK	0	0	1	0
AAGJPEVFVQDNQSASK	0	0	0	1
AAGJQJJNSSGAPGSGAEJR	0	0	0	1
AAGJSVTPTTAAPSAPK	1	0	0	0
AAGJVGMGGAGFPTGJK	0	0	0	1
AAGKGDJKJYAQDADGCPJDJK	0	0	1	0
AAGKPDAEEDGSPAAJK	0	0	1	0
AAGNGAQJMAK	0	0	1	0
AAGQEWJDTFACGATNGAATEK	0	0	0	1
AAGQEWJDTFAVGATNGAATDK	0	0	0	1
AAGSAEFAAK	0	0	1	0
AAGSDMKYEVGTMJEJPR	0	0	0	1
AAGSDMKYJVGTMJEJPR	0	0	0	1
AAGSNJEYEVGTMJEJPR	0	0	1	0
AAGSNSESJYTJVDK	1	0	0	0
AAGTDQDEJJEEHDA	0	0	0	1
AAGTDYEHVJK	0	0	1	0
AAGTGDWDGVVTAFVDGWAK	0	0	0	1
AAGVQJTSNNRPGEJGDVR	0	0	0	1
AAGVSVQNVSGTFGTAPK	0	1	0	0
AAGVVGMGGAGFPTGVK	0	0	0	1
AAGVVJEDWR	0	0	0	1
AAGYDFGGDKGTAVTNYJVDJFANPNFVMDNNEGSJGJAGJK	0	1	0	0
AAGYDHMPQSJDEFK	0	0	0	1
AAGYDVATPGNHEFDYGMAR	0	0	0	1
AAGYJSDDJVAQNFDFYGK	1	0	0	0
AAGYKMTSSVNDTYR	0	0	0	1
AAGYNMVJPDJPAR	0	0	0	1
AAHCJSNTR	0	1	0	0
AAHEAGDTDKJNK	0	0	1	0
AAHFTAEPK	0	0	1	0
AAHJVGJJPANNJTGPAJFEFEQPTAAJAAGAEPAK	1	0	0	0
AAHJVGJJPANNJTGPAJFEFEQPTAVJSANAEPAK	1	0	0	0
AAHPJFTYTEPQR	0	0	0	1
AAHREGYPEVGJYYEK	0	0	1	0
AAHSVANAVSK	0	0	1	0
AAHTAFDJJTQEJR	0	0	0	1
AAJAAJDAGADKJR	0	0	1	0
AAJACSKEJWJJNR	0	0	1	0
AAJAEVEKASEATA	0	0	1	0
AAJAEVNEJJDR	0	0	0	1
AAJAGFADVEGTK	0	0	0	1
AAJAGFADVPGTK	1	0	0	0
AAJAGGJKPJJCVGESJTQR	0	0	1	0
AAJAJVDDVNFSEVHYQR	0	1	0	0
AAJAQFVGKETK	0	0	1	0
AAJATDSFJSAASFQETTR	0	1	0	0
AAJAVQAK	0	0	1	0
AAJCTDCFTAEATR	0	0	1	0
AAJDAFMAENDKEPR	0	0	0	1
AAJDAJJER	0	0	0	1
AAJDAJJERGENKDFYEK	0	0	1	0
AAJDAYYEEYGVK	0	0	0	1
AAJDAYYEQYGVKE	0	0	1	0
AAJDEVGEEQHR	0	0	1	0
AAJDFJSNHFANJQTK	0	0	0	1
AAJDFTDPESJDK	0	0	0	1
AAJDSFJER	0	0	0	1
AAJDSJGASDDAAAEDTDAKATDDSADDAQADDAAETTADTAEADAE	0	0	1	0
AAJEAAGGK	0	0	1	0
AAJEAAJEDAJAK	1	0	0	0
AAJEAGCHYFFGYPJTPQSEJPEYJSR	1	0	0	0
AAJEAVJEENKEK	0	0	0	1
AAJEEAEHAAK	0	0	1	0
AAJEEGJJPGGGVAJVQAAAK	0	0	0	1
AAJEEGJJPGGGVAYJR	0	1	0	0
AAJEEGJVPGGGVAY	0	0	0	1
AAJEJGDQVTTJGGVJGR	0	0	0	1
AAJEJMEANPDK	1	0	0	0
AAJESVYAR	0	0	1	0
AAJEVAKRPEFK	0	0	1	0
AAJFGHDANWGR	0	0	0	1
AAJFGTGSYGTJK	0	0	0	1
AAJGAGVDKJANTVR	0	1	0	0
AAJGJAGNNR	0	1	0	0
AAJGJPEEWJR	1	0	0	0
AAJGMSAVTDAHJJVVSEETGNJSFVK	0	0	1	0
AAJGSGASJENVESAK	0	0	0	1
AAJGTGAEJTDVGSAK	0	0	0	1
AAJGTGVKDGDEVASKPAGTNVDGKAK	0	0	1	0
AAJGTSAJFSNSAJSNQPK	0	0	0	1
AAJGTSSFMSAASFQETTK	1	0	0	0
AAJGVJAPHYEGDK	0	0	0	1
AAJHNMSJYJDPSDDAPAJAEK	0	0	0	1
AAJJAASQCJAGDK	1	0	0	0
AAJJADEJAEEAEFFSFGTNDJTQMTFGFSR	1	0	0	0
AAJJANEJAEEAEFFSFGTNDJTQMTFGFSR	1	0	0	0
AAJJFCEDYDPDK	0	0	0	1
AAJJFCEDYDPDKAADQJGJPYPK	1	0	0	0
AAJJGFGTVGTGVYK	0	0	0	1
AAJJTGRJPVR	0	0	1	0
AAJJTTPJEKJDGKK	0	0	1	0
AAJJYDEJDRNPJFR	0	0	0	1
AAJKSVJTSK	0	0	1	0
AAJKVSAETGK	0	0	1	0
AAJMKEYAR	0	0	1	0
AAJMYAK	0	0	1	0
AAJNJCNJVMDSTEFAK	1	0	0	0
AAJNJMGK	0	0	1	0
AAJNSVTGJDK	1	0	0	0
AAJNVKK	0	0	1	0
AAJNYJNTTJAK	0	1	0	0
AAJPAJFNPEDJNAJEQAJR	1	0	0	0
AAJPAQEJEEYNK	1	0	0	0
AAJPEJAGVPJAJK	0	0	0	1
AAJPJJSNAECK	0	0	0	1
AAJPVJEGJYJK	0	0	0	1
AAJQEWVDYANK	0	0	0	1
AAJQEYASAHNJK	0	0	0	1
AAJQGASJNVYJNTK	0	1	0	0
AAJQGTDYDTGJDJK	0	0	0	1
AAJQQVVEQYHPDR	0	0	0	1
AAJSAVEKPEDVTE	0	0	1	0
AAJTAAJJK	0	0	1	0
AAJTADDJAKEAEFFCFGTNDJTQMTYGFSR	0	1	0	0
AAJTADEJASEADFFCFGTNDJTQMTYGFSR	0	0	1	0
AAJTADEJATEADFFCFGTNDJTQMTFGFSR	1	0	0	0
AAJTADQJAEYAEFFSFGTNDJTQMTFGYSR	0	1	0	0
AAJTTFFDYFYDDAR	1	0	0	0
AAJVAVJAK	0	0	0	1
AAJVDSKEK	0	1	0	0
AAJWAAJSR	0	0	0	1
AAJYAASPJFNPENNK	0	0	0	1
AAKDSAYYJGAVHEDEPANGAEJVK	0	1	0	0
AAKEJEEJTGR	0	0	1	0
AAKEJGVKPMATFVAGAJGGVDPSJMGVGPVASTK	0	1	0	0
AAKTPEEFJSJJDAR	0	0	1	0
AAKVEJAEJNQATGK	0	0	1	0
AAMAGEEVKAAEK	0	0	1	0
AAMAGEEVKAAEKK	0	0	1	0
AAMAGFADVPGTK	0	0	1	0
AAMAGFADVPGTR	0	1	0	0
AAMDGNGVQDDAE	0	0	1	0
AAMDTDDKNVR	0	1	0	0
AAMEHGJK	0	0	1	0
AAMGAJSDJGJHK	0	0	0	1
AAMGNFASFSAJPGVEVR	0	0	0	1
AAMGQJKYENNGNNVGTFK	0	1	0	0
AAMGYQNJDTSDJTJTENAAGAJJDGNTVK	1	0	0	0
AAMJAJMNPDDK	0	0	0	1
AAMNMJGFNVGSJR	0	0	0	1
AAMNTDDKNVR	0	0	1	0
AANAEJPJJFJTAK	1	0	0	0
AANAGGVATSGJEMSQNSQR	0	0	0	1
AANAGGVATSGJEMTQNSMR	0	1	0	0
AANAGGVAVSAJEMSQNSMR	1	0	0	0
AANAGGVAVSGJEMSQNSYR	0	0	1	0
AANAGGVSVSGJEMTQNSJK	1	0	0	0
AANDANJAAJGEAWKGAAEGSK	0	1	0	0
AANDJVJSK	0	0	1	0
AANDMGVJAGVTTNPSJJAK	0	1	0	0
AANEGEKTETVVKK	0	0	1	0
AANEJGYPVJVR	0	0	0	1
AANEJGYPVJVRPSYVJGGQGMR	0	0	1	0
AANGNJJVVDKJAADEFK	0	1	0	0
AANGVJJJTTK	0	0	1	0
AANGVJVJTTKK	0	1	0	0
AANGVVFVTTK	0	0	1	0
AANGVVJJTTK	0	0	1	0
AANJDAJHDTVHEM	0	0	0	1
AANJDAJHDTVHEMA	0	0	0	1
AANJJNDJJSNR	0	0	0	1
AANJJSAQVJMKPN	0	0	0	1
AANJYJGGSR	1	0	0	0
AANNEJGTJQPJK	0	0	0	1
AANQJJTDGVADJJJJGNPDEJMSJAK	1	0	0	0
AANVMEJYGSK	0	0	0	1
AANYJSAGQJYJJDNPJJREPJTMDQJK	0	0	1	0
AANYTVAJAK	0	0	1	0
AAPAGDATVEAEEGGJHK	1	0	0	0
AAPAKEAAPKAEAK	0	0	1	0
AAPAQVRPPSPGNJRPVK	0	0	0	1
AAPDNMKVADTKPK	0	0	1	0
AAPEGTEJGJTTWPAPDPK	0	0	0	1
AAPENVMTADGSVFTK	0	0	0	1
AAPGAAFVTAJR	0	0	0	1
AAPGAAPAEEEKDEFTVVJSAVGDK	0	0	0	1
AAPGGVVK	0	0	1	0
AAPGJTGFTK	0	1	0	0
AAPGVDJTQJJNNMR	0	0	0	1
AAPGYYMAK	0	1	0	0
AAPHJDGEYAAFGK	0	0	0	1
AAPHJDGSYAAFGK	0	0	0	1
AAPJJJEPJMKVEVTTPEDYMGDVJGDJNSR	0	0	1	0
AAPJTDAEJASGKJDJR	0	1	0	0
AAPKAPAAPAAPAAPSEQNJAK	0	0	1	0
AAPSVFJFPPSDEQJK	0	0	0	1
AAPSVTJFPPSSEEJQANKATJVCJJSDFYPGAVTVAWK	0	0	1	0
AAPTPAETVENMAQTDK	0	0	0	1
AAPVDJTKGDFAEPR	0	0	1	0
AAPVJJEPJMKVEVTMPEEYMGDVJGDVNSR	0	0	1	0
AAPVKWDQQVVK	0	0	1	0
AAQAAYAEFTQEQVDK	0	0	0	1
AAQDDADVQAAVK	0	1	0	0
AAQDGJKPVJJEK	0	0	0	1
AAQDTVDKJTK	0	0	1	0
AAQEEYVKR	0	0	1	0
AAQEJEADKYJSJEG	0	0	1	0
AAQEKJTQSAQK	0	0	1	0
AAQFSPFAAJTGYEAJJQEAGRETEKR	0	0	1	0
AAQGNNFGTVJJPEGJJEFJPAMK	1	0	0	0
AAQJGAAVTYFAGPDGYVHDPDGVJTDEK	0	0	0	1
AAQJJDQJNAAGVR	0	1	0	0
AAQJPYDVQHA	0	0	1	0
AAQQFJSDNSSEAJK	0	0	0	1
AAQTESFGYNEDEJVSSDJVGJR	1	0	0	0
AAQTESYGYTEEEJVSSDJVGMR	0	0	0	1
AAQVFAPAGFDMEJVEK	0	0	0	1
AAQVSGJHVJQAGAATK	0	0	0	1
AASASJDKAASK	0	1	0	0
AASAWAVENGJAEAVMK	1	0	0	0
AASGCJJDSK	0	0	1	0
AASGDKAADSJTYSJTADPR	0	0	1	0
AASGFNAMEDAQTJR	1	0	0	0
AASGNJJPSSTGAAKAVGK	0	0	0	1
AASGSYGEFJR	0	0	0	1
AASJCCHCHTCTDJCPR	0	0	1	0
AASJCGJCGNYNQDPADDJK	0	0	0	1
AASNESFGYNTDEJVSSDJVGMR	0	0	0	1
AASNESYGYNEDEJVSSDJVGMR	0	0	0	1
AASNGJYTVTAEJK	0	0	0	1
AASNGJYTVTAEJKK	0	0	1	0
AASNSQDGJSJVQVAEGAJNETHSJJQR	1	0	0	0
AASSGESJGJYYDDHFJSVPK	0	0	0	1
AASTMDTAER	0	0	1	0
AASTYAJNKEJADQYHJR	0	1	0	0
AASYJPGTHR	1	0	0	0
AATCTEAGEETR	0	0	1	0
AATCTEDGYTGDVVCK	0	1	0	0
AATDNAAEQVAHJAEK	0	0	1	0
AATEAJGTCNEAJR	0	1	0	0
AATENPGAMAAVJK	0	1	0	0
AATESVKETAK	0	1	0	0
AATETVKETAK	0	1	0	0
AATEVGGAAASR	0	0	1	0
AATGADJDEVVAAAQKANDNTR	0	0	1	0
AATGEDJFNGEYJJNAQGEDVVAGVR	0	0	1	0
AATJAAYVDVMPTVSDAK	1	0	0	0
AATJJAERPENKGK	0	0	1	0
AATJPJETJAPJHGPVWR	0	1	0	0
AATPDAJVJDK	0	0	1	0
AATTAEAVEJJSK	0	0	1	0
AATTGNNMGVADQJGGANDSR	0	0	0	1
AATVHTJFGQSJK	0	0	0	1
AAVAAJAENSK	0	1	0	0
AAVAAJAPJTADK	0	0	0	1
AAVAAJQGGTADGAVTDTGVTVVTK	1	0	0	0
AAVAAMNDGDJVJJENTR	0	0	1	0
AAVAAMNDGDVVJJENTR	0	0	0	1
AAVAEMK	0	1	0	0
AAVAGETGASAK	0	0	1	0
AAVANFGNDJQVVGJNDJJDADYJAYMJK	1	0	0	0
AAVAQAJTDEAVK	0	0	0	1
AAVATAJSAVK	1	0	0	0
AAVATJEEVYA	0	0	1	0
AAVCTDCFTAEATR	0	0	0	1
AAVDAAVTTYEDK	0	0	0	1
AAVDSFGJAGESSJK	0	0	1	0
AAVDSGVCVVAK	0	0	1	0
AAVDYSJQYJPQR	0	0	0	1
AAVEADJNAJK	0	0	0	1
AAVEAJFNVK	0	0	0	1
AAVEAMKDGEVVJJENTR	0	1	0	0
AAVEEGJJAGGGSAYJHASKK	0	0	1	0
AAVEEGJJCGGGSAYJHASK	1	0	0	0
AAVEEGJJPGGGVAYJR	1	0	0	0
AAVEEGJVAGGGTATJNAJPAVDKJVSEJEGDER	0	1	0	0
AAVEEGVVSGGGSAYJHASK	0	0	0	1
AAVEFTK	0	0	1	0
AAVEKJEEVYA	0	0	1	0
AAVETARENJAK	0	0	1	0
AAVETDJNAJK	0	0	0	1
AAVETMJADJK	0	1	0	0
AAVFHVEVJGJKEK	0	0	1	0
AAVGAJTGTJGDTWK	0	0	0	1
AAVGVTPDRPJJJDR	0	0	0	1
AAVJQVJGVAYDPEDVTMEK	0	0	0	1
AAVKDGTJVGAVTQSPJMMGYYAJYAJTAAANGQK	0	0	1	0
AAVKDGTPMGJK	0	0	1	0
AAVNAPASMR	0	0	1	0
AAVPEJPJQJH	0	0	0	1
AAVPSGASTGAFEAVEJR	0	0	0	1
AAVPSGASTGEHEAJEJR	1	0	0	0
AAVPSGASTGJYEACEJR	0	0	0	1
AAVPSGASTGJYEAJEJR	0	0	0	1
AAVPSGASTGKFEAJEJR	0	0	0	1
AAVPSGASTGKYEAVEJR	0	0	0	1
AAVSPETEVJYER	0	0	0	1
AAVSSNWAGTR	1	0	0	0
AAVTAJASJYGTKFNYGSJJK	0	0	1	0
AAVTNDJGFJAPFNTFSDDEKPTDPJAQEVJR	1	0	0	0
AAVVEAGGVASYJHGGGK	0	0	0	1
AAVVGYGNJGQYVVEAJEAAPDFEJAGJVR	1	0	0	0
AAVVHGJK	0	0	1	0
AAVWAGANFDK	0	0	0	1
AAVWAGANJDK	0	0	0	1
AAVWTDSR	1	0	0	0
AAWDAJTDAQK	0	0	0	1
AAWDAJTDTQK	0	0	0	1
AAWEAEPTMR	0	0	1	0
AAWSSVADMAJVPMQDJJGJGSEAR	0	1	0	0
AAWTPREPK	0	0	1	0
AAYAEEGFYVGADQJDAJCNJK	1	0	0	0
AAYAEEGFYVGANQJDAJCNJK	1	0	0	0
AAYAPSGTPQGJJVYANR	0	0	0	1
AAYDADJKDAYGJEK	0	0	1	0
AAYDHVGPVYJR	0	1	0	0
AAYDJVJNK	0	0	0	1
AAYEEAEHAAKFAEJJGEVVTDSTKK	0	0	1	0
AAYEJDGPVYJR	0	0	1	0
AAYFCTNDAHTEPJJK	0	1	0	0
AAYFTQVQNGVYVR	0	0	0	1
AAYGQDJVTGFJR	0	1	0	0
AAYGVJVDRDGQDKADEJMR	0	0	1	0
AAYJNTGVWAK	0	0	0	1
AAYJPGWVVNGEJEANPPRPEJDEDTQTTJEDFSR	1	0	0	0
AAYJQAVNFK	0	0	0	1
AAYJQGJVDGJGJDDTTK	0	0	0	1
AAYNAAJDKFEK	0	0	0	1
AAYNCMJNJJANJDAK	0	0	1	0
AAYNNTHYPTQSGENANVNR	0	0	1	0
AAYPDJQVJVGNVATGEATK	0	0	1	0
AAYPJNAMGJSK	0	0	0	1
AAYPQTFFJJPGYGAQGGK	0	1	0	0
AAYSADPTDANWEAVK	0	0	0	1
AAYSSGKPAJGVGAGNTPVJJDDTADVR	0	0	1	0
AAYYNYYTQNR	0	1	0	0
ACCCSDSFSCEYTRR	0	0	1	0
ACCCSEPFSAEYTR	0	0	1	0
ACCCSEPFSAEYTRR	0	0	1	0
ACDJGGMYHNTF	0	0	0	1
ACDJHJTEAF	0	0	0	1
ACDYJJGENEJADJAYJAEHYEK	1	0	0	0
ACDYVGJVSANSTADK	0	0	0	1
ACECESKVTVEDYPJGEKKPEJJK	0	0	1	0
ACEDKJKEDVQATSR	0	1	0	0
ACEDWEJAQGVJDK	0	0	0	1
ACEEDPYYNDSSWNVTYVDSHDYGPDMDSR	1	0	0	0
ACEEJAKENJYJVPJK	0	1	0	0
ACEEJESVJDKEJKPYJR	1	0	0	0
ACEEJQGJGAJGFAFR	0	0	1	0
ACEFJDGJK	0	0	0	1
ACENADVTPJVJPJR	0	0	0	1
ACFTDPFQGVK	0	0	0	1
ACGGGJYTSAVEAAEQYDGK	0	0	0	1
ACGGGJYTSAVEAAJK	0	0	0	1
ACGJCGTDHSJHR	0	1	0	0
ACGJTPDVTAGJSJGEYNAJVSAGGMEMADAMKVVR	0	0	0	1
ACGPQGEPAVVHVDQENDYK	0	0	0	1
ACGQYGRVDDAVK	0	0	1	0
ACGSYNKKEJJKVED	0	0	1	0
ACGVEGJJSTPESK	1	0	0	0
ACJAEVYDEATAAEJR	0	1	0	0
ACJEAGFSSJMFDGSHYSJEENVEK	1	0	0	0
ACJEAGFTSJMFDGSHYPJEENJAK	0	1	0	0
ACJPEKDSJJPKDYPCYVTGWGR	0	0	1	0
ACJPTQSGKVEEGAJVNJTDYSMR	1	0	0	0
ACJRJPGJDGK	0	0	1	0
ACKVPFQPR	0	0	1	0
ACMAJJKJGDK	1	0	0	0
ACNJQTASAAPNKTK	0	0	1	0
ACNSASGEAVJPJTVSR	0	0	0	1
ACPFDAJHVVDGJAK	0	1	0	0
ACPFDSJHVVDGVACVNPJTCK	0	1	0	0
ACPJSGCQADVTPDNAVCPTCNJPK	0	0	1	0
ACSGNTSJFJYPGVK	0	0	0	1
ACSVGCJGCHJCEK	0	1	0	0
ACTEAGVEVJAK	0	0	0	1
ACTNCGMYNGR	0	0	1	0
ACTSCSDAQRAEYDR	0	0	1	0
ACTSCSDAQRAEYDRJR	0	0	1	0
ACVEVARJPK	0	0	1	0
ACVNMDQGGAJVDJR	0	0	0	1
ACVNMDQGGAJVDJRPYAAK	0	0	0	1
ACWQSVAPEJDPGCGTVGTK	0	0	0	1
ACYCRJPACJAGERR	0	0	1	0
ACYDNEGNVSPEGVQAJTK	0	0	0	1
ACYGQAFJEJHPTK	0	0	0	1
ACYYDTEJDF	0	0	1	0
ADAAJDANAADKDATVJAAVSAJDK	1	0	0	0
ADACQJVKPAFAJAAEDJK	0	0	0	1
ADACVVETPAFEJAASDJETK	0	1	0	0
ADADDSYVFTTDK	0	0	0	1
ADADJVVJTAGAPQKPGETR	0	0	0	1
ADAEAYJGEK	0	0	0	1
ADAEEMKKKJEEVGAK	0	0	1	0
ADAEJAAAGJDMKYEVGTMJEJPR	1	0	0	0
ADAFDTSKJPADKR	0	1	0	0
ADAGJDVYR	0	0	1	0
ADAJDGTAGEHGVNJYYNQTGK	0	0	0	1
ADAJFPYJNTNPDQDGDGAVDSVQGJFERPK	1	0	0	0
ADAJJADAQAR	0	0	0	1
ADAJJGENEQVKGETFKPTER	0	1	0	0
ADAJJTESEQJK	0	0	0	1
ADAJRDEJJAR	0	0	0	1
ADAJTDDJDAR	0	0	0	1
ADAJVAAJTPGJKEDJ	0	0	0	1
ADAJVAEMGSJEGSNHR	0	0	0	1
ADAKETPTATJVFATGVK	0	0	1	0
ADAKJJFQMVJTKAJNVQNMJNVV	0	0	1	0
ADAQJJTJAJR	0	0	0	1
ADAQPGSYSVGJENVTAK	0	0	0	1
ADASEJPWGEJK	0	0	0	1
ADASGSVAQQATAJK	1	0	0	0
ADATJAVJEVPMKEASR	0	0	1	0
ADATJAVJGVPMK	0	0	1	0
ADAVATETATSK	0	0	1	0
ADAVYAAGQGQYTK	0	0	0	1
ADCJJGGATYSTADTJR	0	0	0	1
ADCJJGGATYSTADTVR	0	0	0	1
ADDAJWJFPTVNK	0	0	0	1
ADDFDJAVHDJJK	0	0	0	1
ADDFDMAVHDJJK	0	0	0	1
ADDFEJAAHDJJK	0	0	0	1
ADDFEJAVHDJJK	0	0	0	1
ADDGGJFVPER	0	0	0	1
ADDGNGJYTGSTEJEAGSYTFK	0	0	0	1
ADDJAVEJJR	0	0	0	1
ADDJAVWJJK	0	0	0	1
ADDJAVWJJR	0	0	0	1
ADDJSSTDAJKGTYJDNYK	0	1	0	0
ADDKETCFAEEGKK	0	0	1	0
ADDNEETVSKR	0	1	0	0
ADDNFSTJVAAVEEGR	0	0	0	1
ADDNVHFQQSAQJSK	0	0	0	1
ADDVAGEAJPTJVJNK	0	0	0	1
ADDVESTJAGJEDK	0	0	0	1
ADDVNFSAAASK	0	0	0	1
ADDVVEYFVQK	0	0	0	1
ADEAYDJADAAQK	0	0	0	1
ADEDYSHDJMJJR	0	0	0	1
ADEEYRDFJTYJR	0	0	0	1
ADEFNPQGVDQTPR	0	1	0	0
ADEGAHPVJDJEGK	0	0	0	1
ADEGGSJNEVJAAAQJAK	0	0	0	1
ADEHGNWVPDNTJTYEK	0	0	0	1
ADEJAKEJPNSFJPGQFVNPANPK	0	0	1	0
ADEJAKEJPNSFVAGQFVNPANPK	0	1	0	0
ADEJAQSAEFFGFGTNDJTQTTJGMSR	1	0	0	0
ADEJATTJJSTFJEK	0	0	0	1
ADEJEDVKJR	0	0	1	0
ADEJFTJJMGDKVEPR	0	1	0	0
ADEJGCSPNVVGQJYK	0	0	0	1
ADEJGEJYFAK	0	0	0	1
ADEJGVWJJK	0	0	0	1
ADEJGVWJJR	0	0	0	1
ADEJJAAJK	0	0	0	1
ADEJRDEJJAK	0	1	0	0
ADEJSKEPAFEQFDJFK	0	0	0	1
ADEKDJQATJDFJSWVJTSDEGR	1	0	0	0
ADEMJDYRGTGMSVMEMSHR	0	0	0	1
ADENJNVYR	0	0	1	0
ADESJJDEKEFJEK	0	1	0	0
ADEVFTVJMGEKVEPR	0	0	1	0
ADEVJREAMAMGADKGJJVTDR	0	0	1	0
ADEVSASDDSJTVCGK	0	0	0	1
ADFANYTPGEYAK	0	0	1	0
ADFEJPEFYK	0	0	0	1
ADFFJCVPK	1	0	0	0
ADFGAAGJTVTEDR	0	0	0	1
ADFGAAGMTVTEDRK	0	0	1	0
ADFGKJVNYK	0	0	1	0
ADFGQJVNYK	0	0	0	1
ADFJAPJTEYTERNGSWDDVAK	0	0	1	0
ADFJNVFDVSEEK	0	0	0	1
ADFJYPDGK	0	0	0	1
ADFNDYKGVWVFCEQR	0	0	1	0
ADFNJVGTDJSGGTFANEK	0	0	0	1
ADFNVPJDGTTJTDDGR	0	0	1	0
ADFNVPJDGTTJTDDGRJK	0	1	0	0
ADFPJVJK	0	0	0	1
ADFTAFENJDK	0	0	0	1
ADFTAFENJDKAPEER	0	0	0	1
ADFVACHNPSYJTK	0	0	1	0
ADFVACHNPSYVDKYDJVDDJK	0	0	0	1
ADFVGTEESAAAK	0	0	1	0
ADGADDDFGRPSVK	1	0	0	0
ADGDFADYJVEDYNJR	0	0	0	1
ADGFEWGFTAJPAVK	0	1	0	0
ADGFKWGMTAJPAVK	0	0	0	1
ADGGFFAAJDNQYJTDAJAVMPK	0	1	0	0
ADGGTQVJDTK	0	0	1	0
ADGJAJGVQGANJEEJYTTVQAJEAADYK	1	0	0	0
ADGJDDTDAJK	0	0	0	1
ADGJDDTEAJKGTYJDQYK	0	1	0	0
ADGJNSTDAJK	0	0	1	0
ADGJNSTDAJKGTYJDNYK	0	1	0	0
ADGJSSTDAJK	1	0	0	0
ADGKQTJMPSQSNJJHNAYSNVJK	0	0	1	0
ADGMJSFCRMVDSGK	0	0	1	0
ADGQFVJAGNJJYR	1	0	0	0
ADGQFVK	0	1	0	0
ADGQYVTGASAYEKR	0	1	0	0
ADGSFEEJPVRPAHDPDSEGJJTK	0	0	0	1
ADGSGDWPAWQSKK	0	0	1	0
ADGSJATR	0	1	0	0
ADGSSKFSPEHR	0	1	0	0
ADGSVJPGJFAAGEVTGGVHGANR	0	0	0	1
ADGTJQAJVDK	0	0	0	1
ADGTJQSJVDK	0	0	0	1
ADGTJTYTGDSPYYHSDK	0	0	0	1
ADGTTGSVTJSK	0	1	0	0
ADGVDKTVVSDAKYTVK	0	0	1	0
ADGVJEVTPVKVA	0	0	1	0
ADGVJEVTPVKVATTSGSAJATK	0	0	1	0
ADGVJJTCEVSK	0	1	0	0
ADHGJJJFTPAGQVEK	0	0	0	1
ADHJJGFDEJPJQNSDPR	0	0	0	1
ADHPDFEJK	0	0	1	0
ADHQDVANQJFSCYAK	0	1	0	0
ADHVJDTSDAAPNQJR	0	0	0	1
ADJAAQYTTVGR	0	1	0	0
ADJAESQVNKJR	0	0	1	0
ADJAJPCATQNEJJJEDAK	0	1	0	0
ADJAMAGJTVTDER	1	0	0	0
ADJDYAWEEADTTYGK	0	0	0	1
ADJDYCHAEAJTK	0	0	0	1
ADJDYGTAEAHTTYGR	1	0	0	0
ADJEEAJEEJK	0	0	0	1
ADJEGGDNSEN	0	0	1	0
ADJEGGESNEN	0	1	0	0
ADJEHAJTEJDSGK	0	0	0	1
ADJEMQJESJTEEJAYJK	1	0	0	0
ADJENPYJJVTDK	0	0	0	1
ADJFAAGDK	0	0	0	1
ADJFAAGDKVDVSGJSK	0	1	0	0
ADJFAAGEJJDVTGJSK	0	0	1	0
ADJFAEGDKJDATAJSK	0	0	0	1
ADJFDSJGCK	0	0	0	1
ADJFEJEPK	0	0	0	1
ADJFGAGDKJDATATSK	0	0	1	0
ADJFVTSJR	0	0	0	1
ADJGDFJGVEGEVMR	0	0	0	1
ADJGEENJEAJEK	0	0	0	1
ADJGJAGMTVTDERK	0	1	0	0
ADJGJTDDEJAGQYK	0	0	1	0
ADJGJTDSDJAGQYQYTK	0	0	0	1
ADJGNVJFEK	0	0	1	0
ADJGTMFGKVVGADKFK	0	0	1	0
ADJGVTMJAAGJGNJHGK	0	0	0	1
ADJJAAAVNJPAGK	0	0	0	1
ADJJAMVK	0	0	0	1
ADJJMJJJNDEK	1	0	0	0
ADJJMJJJNDER	1	0	0	0
ADJJTNVSHDJK	0	0	0	1
ADJJVMJR	0	0	0	1
ADJJYVYK	0	0	1	0
ADJKYYDVJJKPVJTEK	0	0	1	0
ADJKYYDVJK	0	0	1	0
ADJKYYDVJKRPVJTEK	0	0	1	0
ADJNAENJEAJEK	0	0	0	1
ADJNNENJEAJEKGJPNJJK	0	0	1	0
ADJNQENJEAJEK	0	0	0	1
ADJNYGFAEANTTYGK	0	0	0	1
ADJPDJEJADFPTADK	0	0	0	1
ADJPDQFKDJK	0	0	1	0
ADJPDQFKDJKANEAYEFPMMVK	0	0	1	0
ADJPFJMPVEDVFTJTGR	0	1	0	0
ADJQQJAETK	0	0	1	0
ADJQSDHMPAJFGVQDAQK	0	0	0	1
ADJRTEQENAMK	0	0	1	0
ADJSDPKNETFDSTNR	1	0	0	0
ADJSEFDTFVK	0	0	0	1
ADJSFTDKKTPSYTYTVK	0	0	1	0
ADJSGMSGARDJFJSK	0	0	1	0
ADJVAFGR	0	0	1	0
ADJVMAGVTVTDERK	0	0	1	0
ADJWYJR	0	0	0	1
ADJYYDDMGNDVR	0	0	0	1
ADKAANWJJR	0	1	0	0
ADKDYHFK	0	0	1	0
ADKDYHFKVDNDENEHQJSJR	0	0	1	0
ADKHTGCVYJNNR	0	0	1	0
ADMDVADJCAAJEK	0	0	0	1
ADMGHPAPFNJK	1	0	0	0
ADMJAHPJTJVDGTGASTDVYPAVDEYR	0	0	0	1
ADMJGADKJHMAMVPDFSGNGER	0	0	1	0
ADMJGADKJHMEMVPDFSGKGER	0	0	1	0
ADMPEQFKDJKANEAYDFPMMVK	0	0	1	0
ADMPFJMPVEDVFTJSGR	1	0	0	0
ADMTQAVJEGVAFGJR	0	1	0	0
ADMVMAGVTVTDER	0	0	0	1
ADNEFKMJDDVTPYDAYVTYNYGK	0	0	1	0
ADNEWNVJJJR	0	0	0	1
ADNFDEAVHDJJK	0	0	0	1
ADNFQDAJDDJJK	0	0	0	1
ADNKEQAFEMCEK	0	0	1	0
ADNNNAGJAFYAPNR	0	0	0	1
ADNNPJJPR	0	0	1	0
ADNQTTAAEPTNGRVTR	0	0	1	0
ADNSFNNTVESJFK	0	0	0	1
ADNWEQESNDSFATATTVK	1	0	0	0
ADNWJPGGQVWJK	0	0	0	1
ADNYFJJYDJPDYVDTKJR	0	0	1	0
ADNYJESJAAJEK	0	0	0	1
ADPEJNVAJJR	0	0	0	1
ADPNAFYCGFJNDVK	0	0	0	1
ADPQWNVVJJR	0	0	0	1
ADPSAEJHFAGR	0	0	0	1
ADPSJNVAJJR	0	1	0	0
ADPVJMEPJMK	0	0	1	0
ADPYANEAEJRPGTASR	0	0	0	1
ADQAEAAJR	0	1	0	0
ADQDFFPJTVNYQEK	1	0	0	0
ADQHDJDJHK	0	0	1	0
ADQKDJDATJEFJNWVJTSDDGR	1	0	0	0
ADQPJDADVTVJGSGPGGYVAAJK	1	0	0	0
ADQVDDEEJJDJVEMDJR	0	1	0	0
ADQVDDEEJJDJVEMEJR	0	0	1	0
ADQVJNENNFPJK	0	0	0	1
ADSAEQCVK	0	0	1	0
ADSAVQCVQFJDENAQPJJR	1	0	0	0
ADSDYAEAJDVJSNJNJJDGFK	1	0	0	0
ADSEGRPGPFTYGR	0	0	1	0
ADSGJDJAAJK	0	0	0	1
ADSJEEJVFJK	0	0	0	1
ADSJVVEAGSCJAEAHSSQTGMJAR	0	0	0	1
ADSSFAGEEWYDQJDK	0	0	0	1
ADSSPVKAGVETTTPSKQSNNK	0	0	1	0
ADSSSJSGSNFK	0	1	0	0
ADSVJVSTK	0	0	0	1
ADSYKETEKAAFAK	0	0	1	0
ADTAJVPMQDJJGJGK	0	0	0	1
ADTATHTYTAK	0	0	1	0
ADTATYESVGDDNJSR	0	0	0	1
ADTAVVVGTVSDYJTAKGDAK	0	0	1	0
ADTFTDJEANPSVTTVEK	0	0	0	1
ADTJEEJAEK	0	0	0	1
ADTJJJGGGMAYTFJK	0	0	0	1
ADTJJJNCAECEPJJK	0	0	0	1
ADTJJMNCAECEPJJK	0	0	0	1
ADTJKVTJVK	0	0	1	0
ADTJYGATYMVJSPEHPMJEK	0	0	0	1
ADTNCDPEEJDYVJPGNDDAJR	0	0	0	1
ADTTAPVWNAANVK	0	0	0	1
ADTTVTDEEVEAEJKKEQEK	0	1	0	0
ADTVEAGEDSJTVDGK	0	0	0	1
ADTVSASDDSJTVDGK	0	1	0	0
ADTVTAGEDSJTVDGK	0	0	0	1
ADVAAGJSJGEYGAJJTAGAMSJEDMFRVVRQR	0	0	1	0
ADVAFVVDPDVDR	1	0	0	0
ADVASAEFQTEANTJGTNWR	1	0	0	0
ADVDDJDHJSNR	0	0	0	1
ADVJMPSAMQNDVHJEHAK	0	0	0	1
ADVMEGVPEMJHDVQJEATFPDGTK	0	0	1	0
ADVPAGDWTFK	0	0	1	0
ADVQGSVEAVKQSJTK	0	0	1	0
ADVSSNAETPJFVGQK	0	0	0	1
ADVVDVEGTVJGJADPENHK	0	0	0	1
ADVVSAJTAYTAGEGEWDAVK	0	0	0	1
ADVVYEAPVEGAJTR	0	0	0	1
ADWJYNJPQWDKJFTEEK	0	0	1	0
ADYDNMPNCDATYPTQRPATEK	0	0	0	1
ADYEKHKVYA	0	0	1	0
ADYEKHKVYACEVTHQGJSSPVT	0	0	1	0
ADYKJTJJK	0	1	0	0
ADYNPGDVVNAADYJSASDVAPEJDJVWTAYTGJNK	1	0	0	0
ADYSJSEJRPYVGJDYVYTDANJK	1	0	0	0
ADYVJTGQWAK	0	0	1	0
ADYVRPKJETYK	0	0	1	0
ADYVTNEENETJR	0	0	0	1
AEAADFFK	0	0	1	0
AEAAEEKDEFDVEJAEVGPNK	0	0	0	1
AEAAEQFGDEQVHJWRR	0	0	1	0
AEAAGFEJPADR	0	0	0	1
AEAAGJSPK	0	1	0	0
AEAAHNJGVDNJPPCSJTMGVATJMAAR	1	0	0	0
AEACMJNNVJACPCYFDVSWTJTHANEYSK	0	1	0	0
AEAEAJEASGHPJK	1	0	0	0
AEAEAJEASGHPJKER	1	0	0	0
AEAECGACAGKMDJAKK	0	0	1	0
AEAEDJKTK	0	0	1	0
AEAEEJKTKJEAEGAEVNJK	0	0	1	0
AEAEGJDJAK	0	0	1	0
AEAEQAGVEMR	0	0	1	0
AEAESJYQSKYEEJQJTAGR	0	0	1	0
AEAESWYR	1	0	0	0
AEAEYWFDGSJSEK	1	0	0	0
AEAGKPAWEAPAFPPEFGAJYAR	1	0	0	0
AEAGVAEMAAKR	0	0	1	0
AEAJJGJAHPDFR	0	0	0	1
AEAJJGJAHPDFRDDJJRDAEK	0	1	0	0
AEAJJNJAHPDFREQJJADAEK	0	1	0	0
AEAJJNVAHPDFR	0	0	0	1
AEAJJSJAHPDFR	0	0	0	1
AEAJJSVAHPDFR	0	0	0	1
AEAJKAAQDEVAK	0	1	0	0
AEAJNJNNYEDGETK	0	0	0	1
AEAJQAAVDK	0	0	0	1
AEAJQAAVDKVNEMJK	0	1	0	0
AEAJQDEAGNJYPVQK	0	0	0	1
AEAJVPVKTDAEAK	0	1	0	0
AEANJEDTJR	1	0	0	0
AEANJNAGJAAAR	0	0	0	1
AEAPAFNVGDTVK	0	0	1	0
AEAPEFSVGDTVK	0	0	0	1
AEAPETEJTTQTJR	0	0	0	1
AEAPQFSVGDTVK	1	0	0	0
AEAQGFEVYTAAEAAK	0	0	0	1
AEAQGFKVFTAAEAAK	0	0	1	0
AEAQGFKVYTAAEAAK	0	0	1	0
AEATGAPAAAMEJPDGR	0	0	1	0
AEAVAMYPGVQK	1	0	0	0
AEAVTNPJDEFASNVK	0	0	0	1
AEAYGPJTQGJAK	0	0	0	1
AEAYGPVTQGJAK	1	0	0	0
AEAYGPVTQGJAKPV	0	0	0	1
AEAYJKEAGMEVK	0	1	0	0
AECEASYPGK	0	0	1	0
AECPTGWSDWNATJEJVAAAGK	1	0	0	0
AECSSQGDAAJK	0	0	1	0
AECVJJNAVECEPYJTADHR	1	0	0	0
AEDAAGJAAVEQSMK	0	0	0	1
AEDAFADNJVEDDKJR	0	0	0	1
AEDAVTPJJTGGK	1	0	0	0
AEDDDTESJVTDGR	0	0	0	1
AEDEADDEAKAAPAEA	0	0	1	0
AEDFDJAVHDJJK	0	0	0	1
AEDFFGNJSK	0	0	1	0
AEDFGDWEEETGCRG	0	1	0	0
AEDFJADSNYVTK	0	0	0	1
AEDFVPVMACPSQVDK	0	0	0	1
AEDGDVVEJGNMAWKVMVTPGHTK	1	0	0	0
AEDJAQYJTK	0	0	0	1
AEDJAQYJTR	0	0	0	1
AEDJHEJAEQFK	0	0	0	1
AEDJPVQAR	0	0	1	0
AEDJTASEEDFK	0	0	0	1
AEDKMGJR	0	0	1	0
AEDNFADNJVEDYNJR	0	0	0	1
AEDNPWEQJK	0	0	0	1
AEDPFJAJHAESK	0	0	0	1
AEDSGAPJYEVVFDK	0	0	0	1
AEDTAJYHCAR	1	0	0	0
AEDTAVYYCVR	1	0	0	0
AEDTVJSAASCTTNCJAPMAK	1	0	0	0
AEDVDSEAJTTJVVNR	0	0	0	1
AEDVEGDAJSNJJJNR	0	0	0	1
AEDVEGEAJSTJJVNR	0	0	0	1
AEDVKGJEDAJAEAYPDWSVRR	0	0	1	0
AEDVPVYFVDCGANAFSAEGK	0	0	0	1
AEDWKKGDTFSCMVGHEAJPJAFTQK	0	0	1	0
AEDYJGEKVDKAVJTVPAYFNDAQR	1	0	0	0
AEEADFYKQFENK	0	1	0	0
AEEAEKSAENNKAPETTDQAYER	0	1	0	0
AEEAGJTPK	0	0	1	0
AEEAKAAGADFVGGEEJJPK	0	0	1	0
AEEAPKEEAPAAAEEPAQETTEE	0	0	0	1
AEEAVQGGVJTSADR	0	0	0	1
AEEEFJAEFR	0	0	0	1
AEEEJENGPJTEER	0	0	0	1
AEEEKTEFDVJJAEAGATK	0	0	0	1
AEEFENKYJR	0	0	1	0
AEEGFYVGANQJDAJCNJK	0	0	0	1
AEEJDEJYDK	0	0	0	1
AEEJENFEPDFVVYNASK	0	0	0	1
AEEJETFEPDFJVYNASK	0	0	0	1
AEEJGDKAFEK	0	0	1	0
AEEJGTSJGDJFK	0	0	0	1
AEEJHEQJPDSFJPEQFENPANPEAHR	0	0	0	1
AEEJJHYGVDK	0	0	0	1
AEEJQQJJDER	0	0	0	1
AEEJQSPVJJGVSEGAGK	0	0	0	1
AEEJSTJVEER	0	0	0	1
AEEKDEFDVEJAEVGPNK	0	0	0	1
AEEKDEFDVEJTEVGPNK	0	0	0	1
AEESNEJJMSCQHTSSATGR	0	0	0	1
AEETAPYESNEACGQJR	0	0	0	1
AEETFADNJVEDYNJR	0	0	0	1
AEETKNGDEFSK	0	1	0	0
AEETVWQCR	0	0	1	0
AEEVAAJR	0	0	1	0
AEEVENVYKPEVSEQSDKK	0	0	1	0
AEEVJFJGR	1	0	0	0
AEEVVKRNDJQETK	0	0	1	0
AEEVWDHJPJEVQEEJJSK	1	0	0	0
AEEYRPJENPAPGJJDR	0	0	0	1
AEEYSSECQNDPAJJK	0	0	0	1
AEFADEJDSJGVR	0	1	0	0
AEFAGJEDAVSJK	0	1	0	0
AEFAKNPK	0	0	1	0
AEFASEJEDYWK	0	0	0	1
AEFEAEQAK	0	1	0	0
AEFEAJWESHTYDGAJK	0	0	0	1
AEFEKJGJTEJPQTADEFJAAAK	0	1	0	0
AEFFTAPGR	0	0	0	1
AEFJFNHJSQEEK	0	0	0	1
AEFJJEHGFVDK	0	0	0	1
AEFJSAJQPAFGR	0	0	0	1
AEGAJNETHSJJQR	0	0	0	1
AEGAJYACK	0	1	0	0
AEGAMYASK	0	0	1	0
AEGEAFGKTGNDVFR	0	0	1	0
AEGETAWNYVK	0	0	0	1
AEGETAWNYVKETEDGADQNFVER	0	0	1	0
AEGEVJDJJQGTCFR	0	0	0	1
AEGFDATDEEJQK	0	0	0	1
AEGGNQDAANAJDVJAYGJAK	0	0	0	1
AEGJCFPJJJGNEER	1	0	0	0
AEGJCHPJJJGNDER	1	0	0	0
AEGJEJJAHAR	0	1	0	0
AEGJPJDVR	0	0	0	1
AEGJTJJENVAR	0	0	0	1
AEGJTYNR	0	0	1	0
AEGJYFYDYDGK	0	0	0	1
AEGJYFYDYDGKK	0	0	1	0
AEGNYEAJQAJPK	1	0	0	0
AEGQENJJNJJR	0	0	0	1
AEGSJJJFJDEJHTJVGAGK	1	0	0	0
AEGSTVTDTRPNTHYVVTEFGK	0	0	0	1
AEGTGMJTAGVSYJFGGK	0	0	0	1
AEGVDJSNDK	0	1	0	0
AEGVDJSTDK	0	0	0	1
AEGYDVYFQTGTDEHGQK	0	0	0	1
AEGYJEEGYAFSPMFK	1	0	0	0
AEHEVGJASDVPEDJKADJR	0	0	1	0
AEHJJADGGYGHTSSJYVDAVNER	0	0	0	1
AEHJSQJQAAVAAVK	0	0	0	1
AEHPJQGJMNVTMEK	0	0	0	1
AEHPJYGYFPJSDEYYDAJJK	1	0	0	0
AEHVEJSDTJQVACJPEK	0	0	0	1
AEJAAFVEDVK	0	0	0	1
AEJADPFNYGEVJK	0	0	0	1
AEJAGPGAVR	0	1	0	0
AEJAKENPJPTGMSK	0	0	1	0
AEJCGYTSVK	0	0	0	1
AEJCVTKPDGTEER	0	0	1	0
AEJDEDJMEK	0	0	0	1
AEJDGEMGDSHVGJQAR	0	0	0	1
AEJDREDFEHVK	0	0	0	1
AEJDRVDDAJJDQYYKGDK	0	0	1	0
AEJEAAJDSK	0	0	0	1
AEJEADJAAVHNK	0	0	0	1
AEJEAFGESJNVK	0	0	0	1
AEJEGDMDDQQVGJHAR	0	0	0	1
AEJEGDMGDSHVGJQAR	0	1	0	0
AEJEKGAAAWDWASTAK	0	0	1	0
AEJEKTNDVAAAAHJGTVJAK	0	0	1	0
AEJENTDSDYDREK	0	0	1	0
AEJEQSRJAVDAAKGAVK	0	0	0	1
AEJESJKNNEDEJYDR	0	0	0	1
AEJEVSGNVTK	0	0	0	1
AEJEYETYAK	0	0	0	1
AEJFNTEAKACGJVTJPYKAGFFVMVPTK	0	0	0	1
AEJGDHDENJSFEK	0	0	0	1
AEJGDHDENJSFEQSJDHJEK	0	0	0	1
AEJGEQJDNJQR	0	0	0	1
AEJGGMJQVPJQSK	0	0	0	1
AEJGJESYTPVSK	0	0	0	1
AEJGVDGAFTSAGMDGSSDWR	0	0	0	1
AEJJEMVK	0	0	0	1
AEJJPEAJK	0	0	0	1
AEJJQAJATTPJPEATDYVAEEPVJQK	0	1	0	0
AEJJQJSK	0	0	1	0
AEJKYEVVQR	0	0	1	0
AEJNAENJEAJEK	0	0	0	1
AEJNPDTR	0	0	1	0
AEJNSGJJEEJR	0	0	0	1
AEJPFYR	0	0	0	1
AEJQSJCDEAEK	1	0	0	0
AEJSDVANAJYDGTSAJMJSGETAAGAYPVEAJK	1	0	0	0
AEJSEEDYMR	0	0	0	1
AEJSFJTSAPATSTQDPNER	0	0	1	0
AEJSFJTSAPATSTQEPNER	0	0	1	0
AEJTASPHAAJHR	1	0	0	0
AEJTDJGATJVR	0	0	0	1
AEJTHPJSVDQNJPASSYGFVK	0	0	0	1
AEJTPVJKPGJJN	0	0	0	1
AEJTPVJKPGJJNC	0	0	0	1
AEJTTNEFSDEER	0	0	0	1
AEJVAAVAEK	0	0	0	1
AEJYAJMGDJAK	0	0	0	1
AEJYMWAAK	0	0	0	1
AEJYPEJAPNTVNNFJSJVK	0	0	0	1
AEJYPEVAPNTVNNFJSJVK	0	0	0	1
AEKDEFDVEJTEVGPNK	0	0	0	1
AEKDGVETMYKR	0	0	1	0
AEKEAVEANYAK	0	0	1	0
AEKPADPAEPKPJQTK	0	0	1	0
AEKQKEJFAK	0	0	1	0
AEKQKEJJAK	0	0	1	0
AEKQKEJMEK	0	0	1	0
AEKWYJDGK	0	0	0	1
AEMEAEJGEGNK	0	0	0	1
AEMFEJAVDAYEK	0	1	0	0
AEMGJHDEDJSKEEJJK	1	0	0	0
AEMPEPYTFVR	0	0	1	0
AEMSGFNYATEQYDGAHSR	0	0	0	1
AENDSEQDFSKK	0	0	1	0
AENEDAAYDTJKK	0	0	1	0
AENFEDJDKAPEER	0	0	0	1
AENFKQVEYJ	0	0	1	0
AENGFHJPPKEEJVAQJDDKTK	0	0	1	0
AENGKJVJNGNPJTJFQERDPSK	0	1	0	0
AENJEASEEEVSAEJK	0	0	0	1
AENJEVSDEEVEAEMQK	0	0	0	1
AENJNPVSWTDYPYNNQTJR	0	0	0	1
AENJYVAECFANKGPTMK	0	1	0	0
AENNDPAFJNEVVRPJNAQDGDJJPVSAFK	1	0	0	0
AENNJGNTQYFR	0	0	1	0
AENPFGMJVGFSNTATEDEJK	0	0	0	1
AENSFQMTK	0	1	0	0
AENSVJJSSEEEAK	0	0	0	1
AENVEVSEEEVEAEVAK	0	0	0	1
AENVVVQDGKGDQAEQTNQJQNFJTQK	1	0	0	0
AEPCVGHVVDPJJR	0	0	0	1
AEPFAVEFAK	0	0	0	1
AEPJHVJPASYQJEDAJK	0	0	0	1
AEPMJGEVGDDATVJNDDKK	0	0	1	0
AEPSVJJGFTJDTTPJADEJANCJQJAER	0	1	0	0
AEQAJJEACEEK	0	0	0	1
AEQAKPAQNAQPK	0	0	1	0
AEQDAVEVYTAEGNK	0	0	0	1
AEQGVPCVJSEVFAK	0	0	0	1
AEQHJHANGAK	0	1	0	0
AEQHSYRDJPJR	0	0	1	0
AEQJDYJEEJVNK	0	0	0	1
AEQKKQDVNQJJK	0	0	1	0
AEQTJEAQK	0	0	1	0
AEQVJNVTGJAAR	0	0	0	1
AEREJEJJYEK	0	0	0	1
AEREJNJNWJSSR	0	0	1	0
AERENTPNAQJKGJAK	0	0	1	0
AERNPEDJKWDAJGAEYVVESTGJFJTK	1	0	0	0
AESAGJKGDSVFVNTVGDK	1	0	0	0
AESDFADYJVEDYNJR	0	0	0	1
AESEDJKTKJEAEGAK	0	1	0	0
AESFTJNAGTDK	0	0	0	1
AESGEVVEGDVTEFNK	0	0	0	1
AESHWCYEVQAESSNYPCJVPVK	1	0	0	0
AESJEQAYEJNQK	0	0	0	1
AESQWJWJEK	0	0	0	1
AESSJASEJEGK	0	0	1	0
AESTMPEMNDAJDK	0	0	0	1
AESTPPGNDEPYTEQMGNCGEK	0	0	0	1
AESVGMMPJYTGVK	0	0	0	1
AETGEVTCAQVMEK	0	0	0	1
AETJAEWGYAVK	0	0	0	1
AETJEVPJDEAVEAR	0	0	0	1
AETJYNEJDR	0	0	0	1
AETNPQEVMDJSPVAHJAAJEGK	0	0	0	1
AETNVENJQSMJEGHQVQJJK	0	0	0	1
AETTCHCQCAGMDWTGAR	0	0	1	0
AETTNANETYQPMTFDAJK	0	0	1	0
AETTTEAAAPEYK	1	0	0	0
AETVJQJGPK	0	1	0	0
AETVSAGEDSJTVDGK	0	0	0	1
AETVSASEDSJTVDGK	0	0	1	0
AETVSASEDSJTVDGKEJK	0	0	1	0
AEVATJFFR	0	1	0	0
AEVATJVYR	0	1	0	0
AEVAVDATGVSAADJQJPDGYK	0	0	0	1
AEVETTKAEJEK	0	1	0	0
AEVGPVDJJVNNAGJMK	0	0	0	1
AEVGSTVJSFVDAK	0	0	0	1
AEVGTVQDJMYNJEK	0	0	0	1
AEVJEYNPGFTPNDKYVEJJDJVK	0	1	0	0
AEVJFJNTK	0	0	0	1
AEVJNPAJVPK	0	0	1	0
AEVNPJDTJVGQTATHFK	0	0	0	1
AEVNPJDTJVGQTGSHFK	0	0	0	1
AEVNSETDFVAK	0	0	0	1
AEVPAFNVGDTVR	1	0	0	0
AEVPEJEVDVPJYSER	0	0	0	1
AEVPQFNVGDTVK	0	0	0	1
AEVPVFNVGDTVK	0	0	0	1
AEVQAJJEEGTNPJJMQTPFR	1	0	0	0
AEVSFDGAVK	0	0	0	1
AEVSGJYJVGVK	0	0	0	1
AEVTNJJHHGK	0	1	0	0
AEVVKPGFJNJDVK	0	0	0	1
AEVVNYQDJJDCGSYAGAR	0	0	0	1
AEVVNYQDJJDNGSJAAAR	0	0	0	1
AEVVVKNEKVDANSVGSMJADAJVV	0	0	1	0
AEVVVYSDAPVVK	0	0	0	1
AEVYECSWVPEESTYK	0	0	0	1
AEVYJJK	0	0	1	0
AEWFDVAYNK	0	0	0	1
AEWJDDVTGDJSK	0	0	0	1
AEWJYNJK	0	0	0	1
AEYFKDJPK	0	0	1	0
AEYGDYJTGPK	0	0	0	1
AEYGEEYPNGFSPJGYDAAK	0	0	0	1
AEYGRTPNDTGSPEVQJAJJSAR	0	0	1	0
AEYGTPSTMEJPDNJEK	0	0	0	1
AEYPJAJDR	0	0	1	0
AEYPJSVQR	0	0	1	0
AEYPSVK	0	0	1	0
AEYVJJNGAECEPJJR	0	1	0	0
AEYYJNHTCK	1	0	0	0
AFAAAJEDAK	1	0	0	0
AFAAEYSQK	0	1	0	0
AFAAYGVDSYVDMJGSVK	0	0	0	1
AFADEYVGFPDCAVDR	0	0	0	1
AFAEEDVKVAJDTDDKR	0	0	1	0
AFAEEJPDTTK	0	0	0	1
AFAEEYAQK	0	0	1	0
AFAGPYAJTAFK	0	0	1	0
AFAGTAFESJTK	0	0	1	0
AFAHFRW	0	0	1	0
AFAHYRF	0	0	1	0
AFAHYRY	0	0	1	0
AFANGDJEAAGR	0	0	1	0
AFAQVEGYEVAJCDJK	0	0	0	1
AFCDDDFKGFER	0	1	0	0
AFCDDDFQGFER	0	0	0	1
AFCDDEFKGFER	0	0	1	0
AFCDDKFTGFDRPFJK	0	1	0	0
AFCVYEAJK	0	0	0	1
AFDAAGGK	0	1	0	0
AFDAESGAKJDTPJSJTESRAK	0	0	1	0
AFDASEYGGAPJJGJK	0	0	0	1
AFDDSYDTPJAAGK	0	0	0	1
AFDGDSFVR	0	0	0	1
AFDJJJPDTJPEDPYYVAVJTNR	0	1	0	0
AFDJQJPDEDAEK	0	0	0	1
AFDJVPGQDJJVQK	0	0	0	1
AFDKKEQYDVADAJSJVK	0	1	0	0
AFDKKEQYDVADAJSJVKK	0	0	1	0
AFDRJJENJVK	0	0	1	0
AFDSSAJSDNAVEVJNTQVK	0	0	0	1
AFDSVDTQJEGJGR	0	0	0	1
AFDVDYSAMTNJSNK	0	0	0	1
AFDVJDEEAGJAQR	0	1	0	0
AFDYAADWJK	0	0	0	1
AFEADGVTEJKDTDGR	1	0	0	0
AFEDRGKDKWER	0	0	1	0
AFEECTNJQSVR	1	0	0	0
AFEEGTJTQEEJDR	0	0	0	1
AFEEGTTKJDR	0	0	1	0
AFEEKPQK	0	0	1	0
AFEEQJQSWCQAAGEGVTJEFAQK	1	0	0	0
AFEFTNR	0	0	1	0
AFEGJJAR	0	0	0	1
AFEGJJNRYFGK	0	0	1	0
AFEGJYNR	0	0	1	0
AFEGTPCADJDKHJHGTNAJAJSATDATAPAR	0	0	1	0
AFEHGJTPJMCCGETJDQR	0	1	0	0
AFEHGJTPJVCCGETJAQR	0	1	0	0
AFEHSVHR	0	0	1	0
AFEJAGYSEDDJK	0	0	0	1
AFEJAGYSEDDJKAK	0	1	0	0
AFEJENAGVK	0	1	0	0
AFEJJMPK	0	0	1	0
AFEJVRJGEDDVK	0	0	0	1
AFEYNJTPJJCCGETJEQR	1	0	0	0
AFFEMTPQGVJDEJTK	0	0	0	1
AFFESANDGAQEYAK	0	0	0	1
AFFQJNTK	0	0	1	0
AFFTFFDTK	0	0	0	1
AFFTFFDTKD	0	1	0	0
AFGEFFNNQJEYATTVJJSR	0	0	1	0
AFGEJJAQGNPDGTDVQTJJDNJVESASQPTE	1	0	0	0
AFGEVVEVASSAEATYTYJPK	1	0	0	0
AFGEVVEVASSAESTYTYJPK	1	0	0	0
AFGJTVGAPSGJ	0	0	0	1
AFGJVNSSER	0	1	0	0
AFGJVNSSSK	0	0	1	0
AFGNMGDDCGTGVAFTR	0	0	0	1
AFGNVDAFPJCJK	0	0	0	1
AFGNVDTGDAJYCJK	0	0	0	1
AFGPNANAAJJEASK	0	0	0	1
AFGSAYVTMNSK	0	0	1	0
AFGSPJJTNDGVTJAKEJEJEDHFENMGAK	0	0	1	0
AFGTFSFK	0	1	0	0
AFGTJJGSEJTR	0	0	0	1
AFGVMJEEDGMAYR	1	0	0	0
AFGYDDPJAPAR	0	0	0	1
AFGYEDPVAPAR	0	0	0	1
AFGYTYEDVMTSJJPMAK	0	1	0	0
AFHSJEEJQKSCREK	0	0	0	1
AFHTETVJNNTR	0	1	0	0
AFHYQDVEAPQQVJQSSGR	0	0	0	1
AFJADHNJK	0	0	1	0
AFJASCYASR	0	1	0	0
AFJASHJNDAHDYNEFK	0	0	0	1
AFJATGEQPER	0	1	0	0
AFJDAJQSCJEVVNHNR	0	1	0	0
AFJDTJYAR	1	0	0	0
AFJDVVGDEJSK	0	0	0	1
AFJDVVSEEJK	0	0	0	1
AFJDVVSEEMK	0	0	0	1
AFJDVVTEEJK	0	0	0	1
AFJESJGDSJVVVADDEJVK	1	0	0	0
AFJFESJRPTPEJS	0	0	0	1
AFJGAGJNJPK	0	0	0	1
AFJGAGJRJPK	0	0	1	0
AFJGAGVNJPK	0	0	0	1
AFJGAGVQJPK	0	0	0	1
AFJGGQDHJAJJTEAADK	0	0	0	1
AFJGSEDAQJAHFK	0	0	0	1
AFJJJEDGHVFK	0	1	0	0
AFJJTNPDJYRK	0	1	0	0
AFJTAFR	0	0	0	1
AFJTDEKVDEJJJAAQK	0	0	0	1
AFJVTDQFJYK	0	0	0	1
AFJYGJPR	0	0	1	0
AFKAWAVAR	0	0	1	0
AFKDAVTEANDEGTVK	0	1	0	0
AFKEQDANGNGDASDEJPFSTDPNNK	0	1	0	0
AFKETAEAEGATVDVVYPEAATADAQJK	0	1	0	0
AFKVSEVDKR	0	0	1	0
AFMEGKEEJESJEER	0	0	0	1
AFMERDPEPJJK	0	0	1	0
AFMMVYNAJKGNYTDFAGKFEDVPFPYJYVSSADDYK	1	0	0	0
AFMPFGGJR	0	0	1	0
AFMYAJPYEYYEK	0	0	0	1
AFNADEYVNNGK	0	1	0	0
AFNDAJQK	0	0	1	0
AFNENJKWEK	0	1	0	0
AFNFVJENNHAFJK	0	0	1	0
AFNPJTDKJPAEJDAJFDK	1	0	0	0
AFNQVNVGDPJDPNTQMGSQVDQGQJKK	0	0	1	0
AFNTJYGEYEFJK	0	1	0	0
AFNYDNNYVSJVSQPAK	0	0	0	1
AFNYJSAAEAASJJK	0	0	0	1
AFPAAVJNDAJNSGK	0	0	0	1
AFPADJVEK	0	0	0	1
AFPAFVDTDAGNJK	0	0	0	1
AFPAJGGVVHTHSTHAVAWAQAR	0	0	1	0
AFPDJAEEJFDK	0	0	0	1
AFPDJJVQAVDEGJVTEEDFNEHVAR	0	0	1	0
AFPEJJESTTK	0	0	0	1
AFPJDJJEAAR	0	0	0	1
AFPNJGGVVHTHSSWATSWAQAGR	0	0	1	0
AFPSTPVNPJR	0	0	0	1
AFQGJJER	0	0	1	0
AFQJPSJJQTSKR	0	1	0	0
AFQJTDEPTGMKVTEVTVK	0	0	1	0
AFQNVFAPR	1	0	0	0
AFQVVEDGTQGVJR	0	0	0	1
AFREDYDTPJAHGKK	0	1	0	0
AFSAEHSNJTVNPTF	0	0	0	1
AFSAEHSNJTVNPTFA	0	0	0	1
AFSAEHSNJTVNPTFAA	0	0	0	1
AFSAEHSNJTVNPTFAAW	0	0	0	1
AFSAEHSTJTVNPTFAAWSGWEDTMSTK	1	0	0	0
AFSDTYJSEEK	0	0	0	1
AFSEJGETJEGAAEAJWQYNK	0	1	0	0
AFSEMDRDTAJTVER	0	0	0	1
AFSFSPQVJVEK	0	0	0	1
AFSGESMFJNR	0	0	0	1
AFSJJAPSQEFEJK	0	0	0	1
AFSJJAPSQEFEJKDDTEAYPFSJKPDEK	1	0	0	0
AFSNHTETQFNNJDFGK	0	0	0	1
AFSTDJJEAAJNTR	0	0	0	1
AFSVAVSEDGK	0	0	0	1
AFSVNJFK	0	0	0	1
AFTAGJGENTSFJR	0	0	0	1
AFTAGJGENTSFVR	0	0	0	1
AFTAQJJJNHVEARDDEVJDNMDQAJDR	0	0	1	0
AFTAQJJJNHVQARDDEHJDNMQQAJDR	0	0	1	0
AFTAQJJJNHVQARDGEKJDNMEQAJER	0	0	1	0
AFTDJVADEJK	0	0	0	1
AFTDJVADEJKK	0	0	0	1
AFTDVVAEEJK	0	0	0	1
AFTDVVAEEJKKGEK	0	0	1	0
AFTDVVTEEJKK	0	0	0	1
AFTFPSEVPSK	0	0	0	1
AFTHSTNR	0	1	0	0
AFTPSJTYK	0	0	1	0
AFVANESVVSTGVJJAAK	1	0	0	0
AFVCDJTADQJR	0	0	0	1
AFVCDJTAEQJR	0	0	0	1
AFVDFMJSEDAQR	1	0	0	0
AFVDGWK	0	0	0	1
AFVDVJTDEJK	0	0	0	1
AFVDVVTEQJK	0	0	0	1
AFVDWJJYNMNEK	1	0	0	0
AFVDYFFDJANEK	1	0	0	0
AFVDYJFDVTNEK	0	0	0	1
AFVEAVASKJPSADJVEAGJAVPAVDJTTVJAAAK	0	0	1	0
AFVEAVDPEVTDK	0	0	0	1
AFVFGENJDTDQJYPGR	0	0	0	1
AFVFPGQGAQFVGMGK	0	0	0	1
AFVJDEEMQNVTNJK	0	0	1	0
AFVSANNJJTWK	0	0	1	0
AFVSDEJJR	0	0	0	1
AFVTSTQEYVTGEVK	0	0	0	1
AFWADVDQAGVK	0	0	0	1
AFYAHYR	0	1	0	0
AFYDJYPEK	0	0	0	1
AFYEJFYK	0	1	0	0
AFYFMEKPEYTAK	0	0	0	1
AFYGDDKFJEK	0	0	1	0
AFYJGEJK	0	0	0	1
AFYJGGHYDEVK	0	0	0	1
AFYVEQQNR	0	0	1	0
AGAAGAAEEEKTEFDVEJTEVGPNK	0	0	0	1
AGAAGADGAAEKDEFDVEJTEVGPNK	0	0	0	1
AGAAGEAAEEKDEFDVEJTEVGANK	0	0	0	1
AGAAVAHEAAJQJSAMGAK	0	0	0	1
AGACNJVPNSTGAAK	0	0	1	0
AGADJATVPFK	0	1	0	0
AGADQVJCVDSEDYK	0	1	0	0
AGAEAANYPFCTJEPNVGVVTVPDER	0	0	0	1
AGAEAYSKDNPDVKVEVK	0	0	1	0
AGAENAYVAPASTVTGAK	0	0	0	1
AGAENVNDVYVEK	0	0	0	1
AGAESGWDFSSR	0	0	0	1
AGAGAEAAEEKDEFDVEJTEVGPNK	0	0	0	1
AGAGAGAGANAJATAEAJSJJANSGR	1	0	0	0
AGAGAJGGVJADSWR	0	1	0	0
AGAGGDEAGJFVADVAR	0	1	0	0
AGAGJAJNDHFVK	0	0	0	1
AGAGJQYDFNDNJSAR	1	0	0	0
AGAGSJNJAAQSGTVDDVQK	0	1	0	0
AGAGTNNJPKDK	0	0	1	0
AGAGTNNJPVDKATEK	0	0	1	0
AGAGVNNJPJDEYAKK	0	0	1	0
AGAGVNNJPVEK	0	0	1	0
AGAGYDNVDJAAATAK	1	0	0	0
AGAHAGNJJK	0	0	1	0
AGAJQSVDDMDAAJEAYAGK	0	0	0	1
AGAJWDJEEJJQEFPHJK	1	0	0	0
AGAMEEGREQAVYYR	0	1	0	0
AGANGDPTSJEJFHVPQMK	1	0	0	0
AGANYASSPGR	0	0	1	0
AGAPGTTAAJAMJNDQVK	0	0	0	1
AGAQTVJJSGYDGGTGAAPR	0	0	1	0
AGAQVJNAFVPJSEMFGYSTEJR	0	1	0	0
AGASGVSSCMGDSGGPJVCQK	0	0	0	1
AGASVTVFEK	0	0	0	1
AGATGJFFVDVK	1	0	0	0
AGATJVFNDJK	0	0	0	1
AGATVVGPVPJPTEK	0	0	0	1
AGATYVSPFJGRJDDJSTDGVEJJR	0	0	1	0
AGATYVSPFJGRJDDJSTR	0	0	1	0
AGAVTNVDAAR	0	0	1	0
AGAVYEGK	0	0	1	0
AGAYYVNAR	0	0	1	0
AGCDKEJTEAAMPTHK	0	1	0	0
AGCNAJVVYJGNFGPEJSETJJAK	0	1	0	0
AGCNTPAETVEK	0	0	1	0
AGCSEKEAJDAASAFSR	0	0	1	0
AGDAFDPNJHNAVSK	0	0	0	1
AGDAVAQEJAEEFGR	0	0	0	1
AGDAVJTVDTAJPQNR	0	0	1	0
AGDDAAGJAJSEK	1	0	0	0
AGDDAAGJSJSEK	1	0	0	0
AGDDAQTAJDKAKGQYGR	0	0	1	0
AGDDDAVCANYVSAENNYK	1	0	0	0
AGDEVEVKVTFPEDYQATDJAGK	0	0	1	0
AGDFSJDAVTAR	0	0	0	1
AGDGJDTPAGJTGK	0	0	1	0
AGDGJYNVNK	0	0	1	0
AGDGJYNVNKGTEDR	0	1	0	0
AGDGTTTATVJTQAJVR	0	0	0	1
AGDHJAVEAVEVJGK	0	0	0	1
AGDHVJACDTJYGCTQAJJSK	0	1	0	0
AGDHVVAAK	0	1	0	0
AGDJEJAR	0	0	1	0
AGDJTGGJPR	1	0	0	0
AGDJTJTPDGK	0	0	1	0
AGDJVMMJVPDEJCADJYNK	1	0	0	0
AGDKDYQMK	0	0	1	0
AGDKJJANNMGK	0	0	1	0
AGDKVJJEPGVPDDKCEYCR	0	0	1	0
AGDMVYJVGHVPPGFFEK	0	0	1	0
AGDSJNJPJK	0	0	0	1
AGDTJTVAYR	1	0	0	0
AGDTJTVSYK	0	0	0	1
AGDTPNEAWEK	0	1	0	0
AGDTPNEAWEKAK	0	0	1	0
AGDTVEJKEK	0	0	1	0
AGDTVTVAYR	1	0	0	0
AGDVJADGPSTSQGEJAJGK	0	1	0	0
AGDVJAEQYNVPCJYK	0	0	0	1
AGDVJEJK	0	1	0	0
AGDVJEJKESK	0	0	1	0
AGDVJEJKESKK	0	0	1	0
AGDVJJGMASTGVHSNGFSJVR	0	0	1	0
AGDVJSJK	0	0	1	0
AGDVKJK	0	1	0	0
AGDVKJKAGSPASK	0	0	1	0
AGDVTFEDAAR	0	0	1	0
AGDVTYTPDGCGHAJKPJGNEPVVFMAJJJFD	1	0	0	0
AGDVVEJKEAK	0	0	1	0
AGDVVEJKEAKK	0	0	1	0
AGDVVEJKESK	0	1	0	0
AGDVVEJKESKK	0	0	1	0
AGEAFNAAEQEJGSAFDEVK	0	0	0	1
AGEAJENJNTSYJSDSAR	0	0	0	1
AGEAVYSDAGK	0	1	0	0
AGEAVYSEAGK	0	1	0	0
AGEDDTDAVNVK	0	0	1	0
AGEDKGNYFTVENGVJK	0	0	1	0
AGEDNYJNYSHENSEFR	0	0	0	1
AGEEADAQJEER	0	0	1	0
AGEEVDVNVTFPADYHAEEJAGAPVVFK	0	1	0	0
AGEGFGVTGPVAGR	0	0	0	1
AGEJAEEQGYAQVJWJDGVEK	1	0	0	0
AGEJHEYYR	0	1	0	0
AGEJJJTNDVJQEAAGGFJHPVK	1	0	0	0
AGEJJVPFR	0	0	0	1
AGEJPHVFTGSVEHAJAHJEESJQGK	1	0	0	0
AGEJTEDDQKNJEEEVQK	0	1	0	0
AGEJTFJVTENPNKK	1	0	0	0
AGEJVGJTGJVGAGR	0	0	0	1
AGEKJDVEVPVFVEGTPK	0	1	0	0
AGEKJQEWVK	0	0	1	0
AGENATJTJK	0	0	1	0
AGENFEEVYTFJSK	0	0	0	1
AGEPJSPGANPSYGAEQNGJVASJNSVAK	0	0	0	1
AGEQEYVDJHQJK	0	0	0	1
AGESGVVFR	0	0	1	0
AGESJGTSTTDJVSAAR	0	1	0	0
AGESYDYNPDNWDJEK	0	0	0	1
AGETDSJVSNHK	0	0	1	0
AGEVGANGEAJADDAR	0	0	0	1
AGEVQEPEJR	0	0	1	0
AGEVTAAJAK	1	0	0	0
AGEVVTGEVJEVVK	0	0	0	1
AGFAEYEQDKEYK	0	1	0	0
AGFDEGNRPJGSF	0	0	0	1
AGFEASSVAGEJEEJK	0	0	0	1
AGFGJSGASSNPCSETYHGK	0	0	0	1
AGFHATK	0	1	0	0
AGFMPFR	0	0	1	0
AGFPAFJDK	0	0	0	1
AGFSHVVDSJSAJK	0	0	0	1
AGFSSJMFDGSHYPFDENJAK	0	0	0	1
AGFTSJMFDGSHYPJDENVEK	0	0	0	1
AGFTVGEEJK	0	0	0	1
AGFVDFJR	0	0	0	1
AGFVFSGVSPDNR	0	0	0	1
AGFVGGQFWSVYTPCDTQNK	1	0	0	0
AGFVGGQFWSVYTPCDTQNKDAVRR	0	0	1	0
AGFVNJDTVJEK	0	0	0	1
AGGDGVJSSCNGDSGGPJNCQASDGR	0	0	0	1
AGGDYMAQJJTK	0	0	0	1
AGGEAJEPGJTTAEJDK	0	0	0	1
AGGEEYEVYJTNJAK	1	0	0	0
AGGEPVYJPQJK	0	0	0	1
AGGFJPGJR	0	0	0	1
AGGFVNVTDJSDJYGJAR	1	0	0	0
AGGGKTGTNJJFYK	0	0	1	0
AGGJJNJJGEJSK	1	0	0	0
AGGMGJJSGR	1	0	0	0
AGGPJNJJR	1	0	0	0
AGGRDAASVPVQDEJJHRDTFYGGNVGK	1	0	0	0
AGGSDJPATANJMYDYDGJDYKK	0	1	0	0
AGGSSEVAQTVSYJJTPNAK	1	0	0	0
AGGTVTEVEDWGK	0	0	0	1
AGGTVTEVEEWGKK	0	0	1	0
AGGTVTEVEEWGKKK	0	0	1	0
AGGVATSAJEMSQNSER	0	0	0	1
AGGVJSYGJPEFRJPK	0	0	1	0
AGGVNGQMJEVVR	0	0	0	1
AGGVTAGEYVAEHAPEGSJVGCJTYASAQSTQDR	1	0	0	0
AGGYTATJKR	0	0	1	0
AGHAJFJDTADJSYTYAPJEJTGAK	1	0	0	0
AGHCVFGGPVVDVJPJVEK	0	1	0	0
AGHEVAFGQYVYPVAGEVETCTDK	0	0	0	1
AGHEVAFGQYVYQVEK	0	0	0	1
AGHSJDEJTNFESJK	0	0	0	1
AGHTPAVPJVSJFGAK	0	1	0	0
AGHYAVGQFNJN	0	0	0	1
AGJAAAQAAGAVKDJVAEANAK	0	0	1	0
AGJADETATGNDJJQSJJTER	1	0	0	0
AGJAEJJSAMVYJK	1	0	0	0
AGJAFTDAR	0	0	1	0
AGJAJNPNFVK	0	0	0	1
AGJAJTDTFVKVV	0	0	1	0
AGJANPNRPJGSFJFJGPTGVGK	0	0	1	0
AGJASTDJPJJYAEFDNJNVTK	0	1	0	0
AGJATAQAAGKJNEJVAEANGK	0	0	1	0
AGJAYEJYSNJKPNPTJENVQQGVK	0	0	0	1
AGJCCGTENCWAVNK	0	0	0	1
AGJCEAVGDWDJEPJRPNTGJFQFAJNK	1	0	0	0
AGJCSGTENCWAJNSQAK	0	0	0	1
AGJDAPETEQK	0	1	0	0
AGJDPSTJTGPDAJK	0	0	0	1
AGJDYVSCSPFR	0	1	0	0
AGJEAATSDYDKEK	1	0	0	0
AGJEDHFMGK	0	1	0	0
AGJEGJAGQJPGJTEJHVYTK	0	0	1	0
AGJEGYEVGKETEJGAVNVMTGJYTGR	1	0	0	0
AGJEGYEVGQETEJGAVNVMTGJYTGR	1	0	0	0
AGJEQVTSDJSK	0	0	0	1
AGJETEJNCQGPHJSEGEJER	0	0	0	1
AGJEVEPFESVHVYEJM	1	0	0	0
AGJFSGDAJTDQATGAJK	0	1	0	0
AGJFVDDJAVAPDGNJFJSGNYR	0	0	1	0
AGJGJGGRPPPQPPREER	0	0	0	1
AGJGMVNGJJAJVPSAR	0	1	0	0
AGJGMVNSJJTJVPSAK	0	1	0	0
AGJGSGJSJSGJVHPEJSR	0	0	0	1
AGJGSVMJSVTGQNJGYJTEAK	0	1	0	0
AGJGYAQAAGAVK	0	0	0	1
AGJHFGHQTR	0	0	1	0
AGJHPDAVVJVATJR	0	0	0	1
AGJHSGDSJSVYPAK	0	0	1	0
AGJHSGDSJSVYPAR	0	0	0	1
AGJJCGEDTAGQJDK	0	0	0	1
AGJJDDVSAYMDK	0	0	0	1
AGJJDPTK	1	0	0	0
AGJJETDFR	0	0	0	1
AGJJETTYR	1	0	0	0
AGJJGATGYAGGEJVR	0	0	0	1
AGJJGGFPVJGVH	0	0	0	1
AGJJGGFPVVGVH	0	0	0	1
AGJJGJJEEMRD	0	0	0	1
AGJJGSTGYAGGEJVR	0	0	0	1
AGJJGTJEEMR	0	0	0	1
AGJJGTJEEMRDEK	0	0	0	1
AGJJKPGNTJJEPTSGNTGJGJAWVGAAK	0	1	0	0
AGJJNPVTK	0	0	1	0
AGJJQTTFK	0	0	0	1
AGJKDTPTTWKEFEEDCQK	0	1	0	0
AGJKEJJDAR	0	1	0	0
AGJKMEDJDJVEANEAFAAQSJAVAR	1	0	0	0
AGJMDJDEFAAJPR	0	0	0	1
AGJMDKEAK	0	0	1	0
AGJMGSAVYKVPQGK	0	0	1	0
AGJMJDHDFVK	0	0	0	1
AGJNDSEQAVJNEJKTSVK	0	0	1	0
AGJNFJSK	0	0	0	1
AGJNPADDJR	0	0	1	0
AGJNPSKHMJAVTSETSPJAK	0	0	1	0
AGJNPYQJEJANJR	0	0	0	1
AGJNTVAEJJNR	0	0	0	1
AGJNTVAEJVQR	1	0	0	0
AGJNTVEEJCNR	0	1	0	0
AGJNTVEEJTNK	0	0	0	1
AGJNTVEEJTNKTAEDMMK	0	0	1	0
AGJNTVEEJTNKTSEDMMK	0	0	1	0
AGJNTVEEJTNRTPEDMMK	0	0	1	0
AGJNTVHDJTEKTEPEMMK	0	1	0	0
AGJNVJFVPSEAPYHER	1	0	0	0
AGJNYAMSJYPJMEAHR	0	1	0	0
AGJPAVEVVFTJJHAGGK	0	1	0	0
AGJPFEVYSEVKPNPTJK	0	0	0	1
AGJPJAEAQVAMJPQTYVEJTDEQAJKDJQR	0	0	1	0
AGJPNYDGNDJWNEMK	0	0	0	1
AGJPTTEJTFDPVSJGJK	1	0	0	0
AGJPVGEGYJGR	0	1	0	0
AGJQAVJEJK	0	0	0	1
AGJRPPQGVQPKPVQESR	0	0	1	0
AGJSDEEVQAJJAQTR	0	0	0	1
AGJSFPTTJDEJMAAGK	0	0	0	1
AGJTEEQKK	0	1	0	0
AGJTGNDVVVVSPDHGGVTR	0	0	0	1
AGJTJDDJDJVEANEAFAAQSJAVAR	1	0	0	0
AGJTJVYDAJR	0	0	0	1
AGJTPEEVPVR	0	0	0	1
AGJTYFYTJJDDAVAR	0	0	0	1
AGJVGATGYAGAEJVR	0	0	0	1
AGJVGCGGJANGK	0	0	1	0
AGJVKWPMSVJR	0	0	1	0
AGJVNWPVSTVR	0	0	1	0
AGJVVDKJTK	0	0	1	0
AGJVVDMJCQSAPR	0	0	1	0
AGKDETJDEJJNTJQK	0	0	0	1
AGKDFJANR	0	1	0	0
AGKDMJHKPAAAVASAR	0	0	1	0
AGKEECPVPDYJTEYJEK	0	0	0	1
AGKJEYRJDK	0	0	1	0
AGKJPQQVJSK	0	0	1	0
AGKMDKYQEFJANETR	0	0	1	0
AGKPAJEVFEEAMNNJMPV	0	0	0	1
AGKPAKAETAEAAKPEK	0	0	1	0
AGKTQDJDJVSTDFJPDJGER	0	0	1	0
AGKWPENAKK	0	0	1	0
AGMEAJANVPSR	0	0	0	1
AGMEAJANVPSREEJJGK	0	0	0	1
AGMGMJDGMJTJJPAAK	0	0	1	0
AGMGYTGAEDJQAJHDK	0	0	0	1
AGMJDEDGKJPNVK	0	0	0	1
AGMKAESVGMMPJYTGVKGEEK	0	0	1	0
AGMKDDEJGMJPJYJGVGDEANQGJCTGSENYWCVNNK	0	1	0	0
AGMNVDDFAGR	0	0	0	1
AGMQAPSACNQQPWEFYVVTDKEK	0	0	1	0
AGMQDSECJVAVNK	0	1	0	0
AGMQPSEJDQVJJVGGSTR	0	0	0	1
AGMTFVTNDGK	0	0	1	0
AGMTFVTNDGKJJK	0	0	1	0
AGNATYPSAPRHTJAPR	1	0	0	0
AGNAVFEJDYK	0	0	0	1
AGNDANVAAJGEAWK	0	0	0	1
AGNDANVAAJGEMWQGGGK	0	0	0	1
AGNDEVVDEJJK	0	1	0	0
AGNDVFRK	0	1	0	0
AGNFDVAYQNPDK	0	1	0	0
AGNJADMTATSFYPTKPJAGYGDGGAVFTNNVAENDJVK	1	0	0	0
AGNJASYJQR	0	0	0	1
AGNJJVNNVFER	0	1	0	0
AGNJYVEECYANQAPTMK	1	0	0	0
AGNKGYDCAJGAJEMJNJVR	0	0	1	0
AGNKGYDCAJSAJEMVNJMK	0	0	1	0
AGNTSDVSGSHVFMFK	0	0	1	0
AGNVEJJJSTPJCPGK	0	0	0	1
AGNVQAJJGK	0	0	1	0
AGNWNYDGQCNPFQASYJDDJJK	1	0	0	0
AGNYTJNNPJVK	0	0	0	1
AGPESSJAJR	0	0	1	0
AGPYFAFGJAGK	0	0	1	0
AGQFEDTPYJGSPETVK	0	0	1	0
AGQGKJGEAJAK	0	0	1	0
AGQHDTQJNVADFDGDGR	0	0	0	1
AGQJQYGKJPDJQR	0	1	0	0
AGQJTSEEDTJTJVTADHSHVF	0	0	0	1
AGQJTSEEDTJTJVTADHSHVFSFGGY	0	0	0	1
AGQJTSEEDTJTJVTADHSHVFSFGGYTJR	1	0	0	0
AGQNKPAJFMDCGF	0	0	0	1
AGQNKPAJFMDCGFHA	0	0	0	1
AGQRPJAVQVDESASMYYGTVEEMVAK	0	0	0	1
AGQVJJDVJTK	0	0	0	1
AGQYYVNHR	0	1	0	0
AGRNEDDEJWAK	0	0	1	0
AGRYDEFJGNGNJYDSQVDAVR	0	0	1	0
AGSCFJVVANQER	0	0	0	1
AGSDMYFTEGEEK	0	1	0	0
AGSDMYFTEGEEKJYAGSPTNNK	0	1	0	0
AGSETEVWQNVSJDK	0	0	1	0
AGSGHPGSPVSJAPVAY	0	0	0	1
AGSJJJDTAAK	0	0	1	0
AGSJJVTJNPDJJK	0	1	0	0
AGSKPQVNYEGNVSAGJJQK	0	0	0	1
AGSPASKTFSYJGQDGNWKEJJK	0	0	1	0
AGSSAAGATSQTJVTNGK	0	0	1	0
AGSSFGNJFR	0	0	0	1
AGSSJFGDEWSGJK	0	0	0	1
AGSSYEATNTAK	0	0	1	0
AGSVGVAJSPYPQAR	0	0	0	1
AGSVJQTFTJPADJDHWK	0	1	0	0
AGSVQDNSVJK	0	0	1	0
AGTDPEJVYQAJR	0	0	0	1
AGTENVAGJAAMGK	0	0	0	1
AGTENVAGJAGMGK	0	0	0	1
AGTEYTAEEJJEHWAK	0	0	0	1
AGTJSGGEQQMJAMGR	0	0	1	0
AGTJTEEGAK	0	0	1	0
AGTNTSVPTJPAEESDSSK	0	0	0	1
AGTNWYDEVVQTGK	0	0	0	1
AGTQJDJJVEAMGR	1	0	0	0
AGTQJENJDEDFR	0	0	0	1
AGTQJENJEEDFR	0	0	0	1
AGTSJNGJASTGAK	0	0	1	0
AGTSSTCGSYFNPGSR	0	1	0	0
AGTTDVJPGVK	0	0	1	0
AGTTJENJK	0	0	1	0
AGTTSGCSVDVJJK	0	1	0	0
AGTVDYVNJNTSTMETAK	0	0	0	1
AGTVJYDJAK	1	0	0	0
AGTVTJTATYK	0	0	0	1
AGTVTMDVANAJKEJK	0	0	1	0
AGTVYTSEQJJDHWEK	0	0	0	1
AGTVYTSGQJJDHWKK	0	0	1	0
AGTWEDTTJTPTK	0	0	0	1
AGTYNJTVTTNSGTJTK	0	0	0	1
AGTYTVTJECAGK	1	0	0	0
AGVAAJVAADAAEAAEK	0	0	0	1
AGVAAJVEEDAVKAASAAAR	0	0	1	0
AGVAAVVAPTAEK	1	0	0	0
AGVADFJGDEETJANGVR	0	0	0	1
AGVAPEMVDEVKMGCVJQAAQGQNVAR	0	0	1	0
AGVAPEQVDHVYMGCVJQAGJGQNVAR	0	0	1	0
AGVDAVKVGJGPGSJCTTR	0	0	1	0
AGVDJEAGYK	0	0	0	1
AGVDKEAJDEVJFGQVJQGGVGQNVAR	1	0	0	0
AGVDKWNEEHPDDQAK	1	0	0	0
AGVDVJQJHGDR	0	0	0	1
AGVDYEGTKTDJK	0	0	1	0
AGVDYMEFGYK	0	0	1	0
AGVECAKDMMSK	0	0	1	0
AGVEDTDJVVGK	0	0	0	1
AGVEKWNKENPDDKAK	0	0	1	0
AGVEPQTETVWR	0	0	1	0
AGVETTTPSKQSNNKYAASSYJSJTPEQWK	0	0	1	0
AGVEVPTTYDEJJDVCKK	0	0	1	0
AGVEYPSNDJTMEDYDAJAR	0	0	0	1
AGVFCVGMGSK	0	0	1	0
AGVHSGDSMAVYPPQTJSK	0	0	0	1
AGVJAASJAEK	0	0	1	0
AGVJCSGPESSJAJR	0	0	1	0
AGVJPEDYDFEAHK	0	0	0	1
AGVJSJGSNDVVJADSYK	0	0	0	1
AGVJVRPTNEFR	0	0	0	1
AGVJVTPGASFGPHGEGYVR	0	1	0	0
AGVKPEMVDEVKMGCVJQAAQGQNVAR	0	0	0	1
AGVKPEQVDEVMFGCJJTAAQGQNVAR	1	0	0	0
AGVNJJEYJR	0	0	0	1
AGVNTPVETVDAJK	0	0	0	1
AGVPKDAVDHVYMGCVJQAGJGQNVAR	0	0	1	0
AGVPKEAVDHVYMGCVJQAGJGQNVAR	0	0	1	0
AGVPVFEMGK	0	0	1	0
AGVPVQAASNR	0	0	1	0
AGVQVWJGANGK	0	0	1	0
AGVSAPSSVTADYJJEER	0	0	0	1
AGVSDYDASASJKAQTJKETR	0	0	1	0
AGVSDYDGAATJK	0	0	0	1
AGVSJNPSTSEEAJK	0	0	0	1
AGVSTDJDATJAATDJSK	1	0	0	0
AGVTEANJFGK	0	0	0	1
AGVTENNFQGK	0	1	0	0
AGVTGPJYJGSDTHAJSGPAK	0	1	0	0
AGVTGPJYJGSDTHAJSGPAKK	0	0	1	0
AGVTJDDJDJVEANEAFAAQSJAVAR	1	0	0	0
AGVTJPDEEJR	0	0	0	1
AGVTPJVAHJER	0	0	0	1
AGVVAYJEGJR	0	0	0	1
AGVVDAGGQGJMJVFEGMK	0	0	1	0
AGVVEGTYYDAEGMK	0	0	0	1
AGWAADANAENTAYK	0	0	0	1
AGYAGSVTJTK	0	0	0	1
AGYDKJVAK	0	0	1	0
AGYDVTVDSHSPAAAAEJEACGAK	0	0	1	0
AGYEFGDYGJYTFGSDKNGGTTGAYPNR	0	1	0	0
AGYEJAFGQHMJK	0	0	0	1
AGYEPGNDFK	0	0	1	0
AGYEPGRDFK	0	0	1	0
AGYGEYFNHR	0	0	1	0
AGYGJTGNQDGJRPYK	0	0	1	0
AGYJDVSPVDJGENARR	0	0	1	0
AGYJJPJQGPGJTTTESR	0	0	0	1
AGYJJTGQWAK	0	0	1	0
AGYJNFJDAFNGWQJVR	0	0	1	0
AGYJVTGQWAK	0	0	0	1
AGYSADDJTNFDSFK	0	0	0	1
AGYSJDDJK	0	0	0	1
AGYSJDDJKSYDDJKK	0	0	1	0
AGYTAVTSHR	0	0	1	0
AGYTJDDJKSFDDJK	0	0	1	0
AGYTQNDJKSFADJKK	0	0	1	0
AGYTVDDJK	1	0	0	0
AGYTVDDJKSFDDJK	0	0	1	0
AGYTVDDJKSFDDJKKVADDJQAR	0	0	1	0
AGYWTFK	0	0	1	0
AGYYQSTAYATJPTVNR	0	0	0	1
AHAANJYEJSDEMAAK	0	0	1	0
AHADTJDR	0	1	0	0
AHAJNPEHPAA	0	0	1	0
AHASTAJJAK	1	0	0	0
AHAWPSPYK	1	0	0	0
AHAWPSPYKDYEVK	1	0	0	0
AHCSNVGVTQFVDTAVVGYJMQK	0	1	0	0
AHCSTAGVTDFJK	1	0	0	0
AHCSTAGVTDYJK	1	0	0	0
AHDAJVPMJEDGTJVNJESSGVR	0	0	0	1
AHDDJJVJDADJAGATK	0	1	0	0
AHDDJVPJJEDGTJTNJQSSGVR	0	0	0	1
AHDEKNDAKJGDTVR	0	0	1	0
AHDENNDAKJGDTVR	0	0	1	0
AHDENNECGJGDRVK	0	0	1	0
AHDENNECNJGDRVK	0	0	1	0
AHDENNECNVGDTVR	0	0	1	0
AHDENNECSJGDTVK	0	0	1	0
AHDGESYDTVYNYNVNDPEAGJK	0	0	0	1
AHDQKVEGCFNQJJYDJR	0	0	1	0
AHDYFTMGGQDMNEAYNMFK	0	0	0	1
AHEDKVAAEQJAAAK	0	0	1	0
AHEJJETJTJDK	0	0	0	1
AHEJJTGTVTAVDAER	0	0	0	1
AHEVNKEVJK	0	0	1	0
AHEVNQEJJK	1	0	0	0
AHFEQWAGFK	0	1	0	0
AHFSJSNSAEDPFJ	0	0	0	1
AHFSJSNSAEDPFJAJHA	0	1	0	0
AHFWNFANSEJAPEFJNEPQEJGJPVR	1	0	0	0
AHGAJSJSAJGTSQEGADEGTJR	0	0	0	1
AHGJDJPFDAK	0	0	1	0
AHGJDJPFGTDSSYSR	0	0	1	0
AHGJTJPFDASHSYSR	0	0	1	0
AHGQDJGTAGSCJR	0	1	0	0
AHGTCVTPK	0	1	0	0
AHGVETEAAYSDK	0	0	0	1
AHGYVCDVTDEPAVQAMVATJAK	1	0	0	0
AHHQTPEVJEPJTR	1	0	0	0
AHJDCNJVJANFVSGK	0	0	0	1
AHJEASGHTAK	0	0	1	0
AHJETTGPEJWDDTDGGVDJFVAGVGTGGTJTGVGQYJK	1	0	0	0
AHJJFTDJDR	1	0	0	0
AHJJSDKK	0	0	1	0
AHJPEHEFJJEEAK	0	0	0	1
AHJTFDYSK	0	0	1	0
AHJVGTPGSGFGAHGEGYFR	0	0	1	0
AHJYQATVDAMAAEGR	0	0	0	1
AHKNJDTKKYCQS	0	0	1	0
AHMGAGSJTSNVK	0	1	0	0
AHNVJETJTJDK	0	0	0	1
AHPDVDJYJGAK	0	0	0	1
AHPDVFNJJJQVJDDGR	1	0	0	0
AHPDVFNVJJQVJDDGR	1	0	0	0
AHPDWDJEPEJMJPJVCEJK	0	1	0	0
AHPDWNMVPEJMJPJVGDJK	1	0	0	0
AHPDWTJKPEJMJPJVGDVK	0	1	0	0
AHPEYEDMAJJER	0	0	0	1
AHPFVEYFK	0	0	0	1
AHPHDGAGQGJJK	1	0	0	0
AHPJQJPJGAEDDFR	0	0	0	1
AHQJTDESJESTR	1	0	0	0
AHQVVEDGYEFFAK	0	0	0	1
AHSAJAEADPCDFDFDAJMEGADWFHWSGJTPAJSDK	1	0	0	0
AHSJAAQGGJNAAK	1	0	0	0
AHSQKVNGSKDJAR	0	0	1	0
AHTETYDNJVTYSSVK	1	0	0	0
AHTJJHCSNYFYNEPAVQTAK	1	0	0	0
AHTVCJDPTJJEDEAER	0	0	0	1
AHTVVJNJEDTNKDMAR	0	0	1	0
AHTVVJNJEDTNKDMARR	0	0	1	0
AHVAFPDFFR	0	0	0	1
AHVDVVVJDSAHGH	0	0	0	1
AHVEGKCK	1	0	0	0
AHVEKPSDVJSJGQEJTAK	0	1	0	0
AHVEYETDKR	0	1	0	0
AHVJAMDR	1	0	0	0
AHVJAVAGK	0	1	0	0
AHVJPJWK	0	0	1	0
AHVNJGTJGHVDHGK	0	0	0	1
AHVPNDNTGDJMGDVT	0	0	0	1
AHVPPESFFK	0	0	0	1
AHYASJGAK	0	1	0	0
AJAAASSPAJTAVVAQSEYANJQR	0	0	0	1
AJAADVVWGYGDJK	1	0	0	0
AJAADVVWGYGDJKESJSK	0	0	1	0
AJAAFEEGAVGPSK	0	0	0	1
AJAAGAFDDEJVPVEJK	1	0	0	0
AJAAGEAPVGACPVGGQPVADK	0	0	0	1
AJAAGJTEVVFDR	0	0	0	1
AJAAPAEDAETEE	0	0	0	1
AJAAQSJSJFGDHQDVMAAR	0	0	1	0
AJAAQSJSJFGDHQDVMATR	1	0	0	0
AJAAYAAK	0	0	1	0
AJADAAREAGJKF	0	0	1	0
AJADAGJKASDJAK	0	0	1	0
AJADAJPENFYJTR	0	0	0	1
AJADAVDJPJJJYNVPSR	0	1	0	0
AJADEHHVEYEER	0	1	0	0
AJADGAFKDEJVPVVJKGK	0	0	1	0
[truncated: 61,213 more rows]
