# Supplementary material for: Critical Assessment of MetaProteome Investigation (CAMPI): a multi-laboratory comparison of established workflows
Source: Nat Commun. 2021 Dec 15;12:7305. doi: 10.1038/s41467-021-27542-8 (PMC8674281; doi:10.1038/s41467-021-27542-8)
Supplement: Supplementary file 21 — Source Data file [file 41467_2021_27542_MOESM21_ESM.zip › Source Data/Figure 4C_Supplementary Figure 2B.csv]

ProteinGroup	S03	S05	S07	S11	S08	S14
c242_a4	0	1	0	0	0	0
d5925_a1	0	0	0	0	0	1
d1272_a4	0	0	1	0	0	0
d7926_a1	0	0	0	0	1	0
b83_a4	0	1	0	0	0	0
b83_a6	0	0	0	1	0	0
d7752_a1	0	0	0	1	0	0
d6349_a1	0	1	0	0	0	0
d7368_a1	0	0	0	0	0	1
d5367_a1	1	0	0	0	0	0
d4348_a1	0	0	0	0	0	1
d7588_a1	0	1	0	0	0	0
d5587_a1	0	1	0	0	0	0
d8409_a1	0	0	0	0	1	0
d8176_a1	0	0	0	1	0	0
d7693_a1	0	1	0	0	0	0
d7647_a1	0	1	0	0	0	0
c858_a3	0	0	0	0	1	0
d6129_a1	1	0	0	0	0	0
d5866_a1	0	0	0	0	0	1
d6770_a1	0	1	0	0	0	0
d7867_a1	0	0	0	1	0	0
d6907_a1	1	0	0	0	0	0
d8771_a1	0	0	0	0	0	1
d7811_a1	0	0	0	1	0	0
d3970_a1	0	0	0	0	1	0
d4022_a1	0	1	0	0	0	0
d6944_a1	0	0	0	0	1	0
b71_a7	1	0	0	0	0	0
d7532_a1	0	0	0	0	0	1
d6628_a1	0	0	0	1	0	0
d8492_a1	0	0	0	0	0	1
b20_b16	1	0	0	0	0	0
d8455_a1	0	0	0	0	0	1
d5435_a1	1	0	0	0	0	0
d7321_a1	0	0	1	0	0	0
d8675_a1	0	0	1	0	0	0
d7089_a1	0	1	0	0	0	0
d8734_a1	0	1	0	0	0	0
d7042_a1	0	0	0	0	0	1
d6386_a1	0	0	0	1	0	0
d4512_a1	0	0	0	0	1	0
d4559_a1	0	1	0	0	0	0
d6619_a1	0	0	1	0	0	0
d7098_a1	1	0	0	0	0	0
d7005_a1	0	0	0	1	0	0
d5683_a1	0	0	1	0	0	0
d8139_a1	0	0	0	0	1	0
d4270_a1	0	0	0	1	0	0
d8244_a1	0	0	1	0	0	0
d6445_a1	0	0	0	0	0	1
d6014_a1	0	0	0	1	0	0
a1_c130	0	0	0	0	0	1
a1_c134	0	0	0	1	0	0
c255_a9	0	0	0	1	0	0
d5097_a1	0	1	0	0	0	0
d6848_a1	0	0	0	0	0	1
d7110_a1	0	1	0	0	0	0
d7148_a1	0	1	0	0	0	0
d5032_a1	0	0	0	0	1	0
d6569_a1	0	1	0	0	0	0
d6395_a1	0	1	0	0	0	0
a9_b17	0	0	0	0	1	0
a9_b19	0	0	0	1	0	0
d8802_a1	1	0	0	0	0	0
d7427_a1	0	1	0	0	0	0
d8303_a1	0	0	0	0	1	0
d6302_a1	0	0	0	1	0	0
d1723_a2	1	0	0	0	0	0
d8523_a1	0	1	0	0	0	0
d6522_a1	0	0	0	0	0	1
c280_b12	0	0	0	1	0	0
d6184_a1	0	1	0	0	0	0
d5971_a1	0	0	0	0	1	0
d5798_a1	0	0	0	0	1	0
d7706_a1	0	1	0	0	0	0
d4596_a1	0	0	0	1	0	0
d7051_a1	1	0	0	0	0	0
d7157_a1	1	0	0	0	0	0
d7935_a1	1	0	0	0	0	0
d8629_a1	0	0	0	1	0	0
d7330_a1	0	0	0	0	0	1
b59_b13	0	1	0	0	0	0
b59_b14	0	0	0	0	0	1
d4934_a1	0	1	0	0	0	0
d6454_a1	0	0	0	1	0	0
d7656_a1	0	0	0	0	1	0
d6674_a1	0	0	1	0	0	0
d7876_a1	0	0	0	0	0	1
c629_a5	1	0	0	0	0	0
d4385_a1	0	0	0	0	1	0
d6894_a1	1	0	0	0	0	0
d7377_a1	0	0	0	0	0	1
d6513_a1	0	0	1	0	0	0
d6733_a1	1	0	0	0	0	0
d5857_a1	1	0	0	0	0	0
d7216_a1	0	0	0	1	0	0
d7436_a1	0	1	0	0	0	0
d5522_a1	0	1	0	0	0	0
d6656_a1	1	0	0	0	0	0
d5444_a1	0	0	0	0	1	0
d6578_a1	0	0	0	0	1	0
d5270_a1	1	0	0	0	0	0
d6482_a1	0	1	0	0	0	0
d8743_a1	1	0	0	0	0	0
d6857_a1	0	0	0	1	0	0
d7849_a1	0	1	0	0	0	0
d6637_a1	1	0	0	0	0	0
d4829_a1	0	0	0	1	0	0
d7954_a1	0	0	0	0	1	0
d6683_a1	0	0	0	0	1	0
d7780_a1	0	1	0	0	0	0
d8684_a1	0	0	0	1	0	0
d6962_a1	0	0	0	1	0	0
d6463_a1	0	0	0	0	0	1
d7675_a1	0	0	0	1	0	0
d6916_a1	0	1	0	0	0	0
d7396_a1	0	0	0	0	0	1
d8185_a1	0	0	0	0	0	1
c547_b12	1	0	0	0	0	0
d8427_a1	1	0	0	0	0	0
d6358_a1	0	0	0	1	0	0
d4425_a1	0	0	0	0	1	0
d8331_a1	0	0	0	1	0	0
d8464_a1	0	0	0	0	1	0
d6876_a1	0	1	0	0	0	0
d6798_a1	0	1	0	0	0	0
d5490_a1	0	0	0	1	0	0
d6715_a1	0	1	0	0	0	0
d1281_a3	0	0	0	0	0	1
d8052_a1	1	0	0	0	0	0
d7014_a1	0	1	0	0	0	0
d8589_a1	0	0	0	1	0	0
d5023_a1	1	0	0	0	0	0
d6079_a1	0	0	0	0	0	1
d8706_a1	0	1	0	0	0	0
d4952_a1	0	0	1	0	0	0
d7513_a1	0	0	1	0	0	0
d7176_a1	0	1	0	0	0	0
d8725_a1	0	1	0	0	0	0
d7408_a1	0	0	0	1	0	0
d6321_a1	0	0	0	1	0	0
d8551_a1	0	0	0	1	0	0
d6042_a1	0	1	0	0	0	0
d5990_a1	0	1	0	0	0	0
d8446_a1	0	0	0	1	0	0
d7234_a1	0	0	0	1	0	0
d4750_a1	0	0	0	1	0	0
d8272_a1	0	0	1	0	0	0
d7629_a1	0	1	0	0	0	0
d6417_a1	0	0	0	0	0	1
c247_a9	0	0	0	1	0	0
c247_a8	0	0	0	1	0	0
d5838_a1	0	1	0	0	0	0
d7033_a1	0	1	0	0	0	0
d4568_a1	0	1	0	0	0	0
d4751_a1	0	0	0	1	0	0
d7312_a1	1	0	0	0	0	0
d5779_a1	0	0	0	1	0	0
d6100_a1	0	1	0	0	0	0
d1138_a2	0	0	1	0	0	0
d6041_a1	0	0	0	0	0	1
d7734_a1	0	0	0	0	1	0
d7253_a1	0	1	0	0	0	0
d8505_a1	0	0	0	1	0	0
d6262_a1	1	0	0	0	0	0
d5224_a1	0	0	0	0	0	1
d6320_a1	0	1	0	0	0	0
c828_a2	1	0	0	0	0	0
d7628_a1	1	0	0	0	0	0
d4627_a1	0	1	0	0	0	0
d8666_a1	0	1	0	0	0	0
d7907_a1	0	0	0	0	1	0
d5943_a1	0	0	0	0	1	0
d8006_a1	0	1	0	0	0	0
d5885_a1	1	0	0	0	0	0
d7129_a1	0	1	0	0	0	0
d6761_a1	0	0	0	1	0	0
d4691_a1	0	0	0	1	0	0
d4691_a2	0	0	1	0	0	0
d6981_a1	0	1	0	0	0	0
d8387_a1	0	0	0	1	0	0
d6600_a1	1	0	0	0	0	0
d6820_a1	0	1	0	0	0	0
d8167_a1	0	1	0	0	0	0
d7015_a1	0	1	0	0	0	0
d6609_a1	1	0	0	0	0	0
d8715_a1	0	1	0	0	0	0
d7848_a1	0	0	0	1	0	0
d4608_a1	0	0	0	1	0	0
d5847_a1	0	0	0	1	0	0
d8533_a1	1	0	0	0	0	0
d6963_a1	0	1	0	0	0	0
d7674_a1	0	0	0	0	1	0
d7953_a1	1	0	0	0	0	0
d4810_a2	0	1	0	0	0	0
d4857_a1	0	0	0	0	1	0
d5999_a1	0	0	0	1	0	0
d8685_a1	0	0	0	1	0	0
d1524_a3	1	0	0	0	0	0
d5876_a1	0	0	0	1	0	0
d5129_a1	0	0	0	1	0	0
d7894_a1	1	0	0	0	0	0
d5788_a1	1	0	0	0	0	0
d7733_a1	0	0	0	0	0	1
d6829_a1	0	0	0	0	1	0
d5839_a1	1	0	0	0	0	0
d2506_a3	0	1	0	0	0	0
d2506_a4	0	0	0	1	0	0
d7454_a1	0	0	0	1	0	0
d8377_a1	0	1	0	0	0	0
d7446_a1	0	0	1	0	0	0
d7666_a1	0	0	0	0	0	1
d7505_a1	0	1	0	0	0	0
d8098_a1	0	0	0	0	0	1
d7886_a1	1	0	0	0	0	0
d7725_a1	0	0	0	0	0	1
d7945_a1	0	1	0	0	0	0
d7175_a1	0	0	0	0	0	1
d6802_a1	0	1	0	0	0	0
d8473_a1	0	0	1	0	0	0
d1149_a3	0	0	0	1	0	0
d1149_a4	0	0	0	1	0	0
b89_a2	0	1	0	0	0	0
d6464_a1	0	0	0	1	0	0
d6185_a1	0	0	0	0	1	0
d8524_a1	0	0	0	1	0	0
d7762_a1	0	0	0	1	0	0
d7386_a1	0	1	0	0	0	0
d6013_a1	1	0	0	0	0	0
d8253_a1	0	1	0	0	0	0
d8532_a1	0	0	0	0	1	0
d6954_a1	0	1	0	0	0	0
d6396_a1	0	0	0	1	0	0
d8744_a1	0	0	0	0	1	0
d8313_a1	0	1	0	0	0	0
d6119_a1	0	1	0	0	0	0
d4384_a1	0	1	0	0	0	0
d6559_a1	0	0	0	1	0	0
d8694_a1	0	0	0	0	0	1
d4663_a1	0	1	0	0	0	0
d5972_a1	0	0	1	0	0	0
d6675_a1	0	0	0	0	0	1
d6838_a1	0	0	0	1	0	0
d8693_a1	0	0	0	0	1	0
d6206_a1	0	0	0	0	1	0
d8060_a1	0	0	0	0	0	1
d8129_a1	0	0	0	1	0	0
d7418_a1	0	1	0	0	0	0
d6734_a1	0	0	0	1	0	0
d8561_a1	0	1	0	0	0	0
d8657_a1	0	0	0	1	0	0
d8033_a1	1	0	0	0	0	0
d6110_a1	0	1	0	0	0	0
d5789_a1	1	0	0	0	0	0
d4942_a1	0	0	0	0	0	1
d7724_a1	0	1	0	0	0	0
d4636_a1	0	0	0	1	0	0
d6991_a1	1	0	0	0	0	0
d7798_a1	0	0	0	0	1	0
d8408_a1	0	0	0	0	1	0
d7542_a1	0	0	0	0	0	1
d3923_a1	0	1	0	0	0	0
d8378_a1	0	1	0	0	0	0
d4885_a1	0	0	0	0	0	1
d4261_a1	1	0	0	0	0	0
d7225_a1	1	0	0	0	0	0
d8349_a1	0	1	0	0	0	0
d7638_a1	0	0	0	0	0	1
d2839_a2	0	1	0	0	0	0
d7006_a1	1	0	0	0	0	0
d7359_a1	0	1	0	0	0	0
a8_b24	0	0	0	1	0	0
d7504_a1	0	1	0	0	0	0
d5934_a1	0	1	0	0	0	0
d7944_a1	0	0	0	1	0	0
d7043_a1	0	0	0	0	1	0
d7482_a1	1	0	0	0	0	0
d5098_a1	1	0	0	0	0	0
d5875_a1	0	0	0	1	0	0
d7320_a1	0	1	0	0	0	0
d5596_a1	0	1	0	0	0	0
d4980_a1	1	0	0	0	0	0
d7100_a1	0	0	0	1	0	0
d7917_a1	0	0	0	1	0	0
d7070_a1	0	1	0	0	0	0
d6550_a1	0	0	0	1	0	0
d7858_a1	0	1	0	0	0	0
d5714_a1	0	0	0	0	1	0
d6926_a1	0	0	0	1	0	0
d6271_a1	1	0	0	0	0	0
d7637_a1	0	0	0	0	0	1
d5656_a1	0	0	0	0	1	0
d8400_a1	0	1	0	0	0	0
d7358_a1	0	0	0	0	0	1
d8216_a1	1	0	0	0	0	0
d6551_a1	0	0	1	0	0	0
d6088_a1	0	0	0	0	0	1
d4417_a1	0	1	0	0	0	0
d6089_a1	0	1	0	0	0	0
d6587_a1	1	0	0	0	0	0
d8781_a1	0	1	0	0	0	0
d8280_a1	0	0	0	1	0	0
d8437_a1	0	0	0	1	0	0
d8620_a1	1	0	0	0	0	0
d8341_a1	0	0	0	1	0	0
c503_a2	0	0	0	1	0	0
d6147_a1	0	0	0	0	1	0
d4797_a1	0	1	0	0	0	0
d6051_a1	0	0	0	0	0	1
d6647_a1	0	0	0	0	0	1
d6867_a1	1	0	0	0	0	0
d6270_a1	0	0	1	0	0	0
d6706_a1	0	0	0	1	0	0
d4077_a1	1	0	0	0	0	0
d6050_a1	0	0	0	0	1	0
d6588_a1	0	0	0	1	0	0
d6207_a1	0	1	0	0	0	0
d6705_a1	0	1	0	0	0	0
d6427_a1	0	0	0	1	0	0
d7465_a1	0	0	0	1	0	0
d8053_a1	0	0	0	0	0	1
d7570_a1	0	0	0	1	0	0
d5895_a1	1	0	0	0	0	0
d6741_a1	0	0	0	0	1	0
d7034_a1	0	0	0	1	0	0
d7270_a1	0	0	0	1	0	0
d5223_a1	0	0	0	0	0	1
d6331_a1	0	1	0	0	0	0
d6788_a1	0	0	0	0	1	0
d8522_a1	0	1	0	0	0	0
d6416_a1	0	1	0	0	0	0
d6856_a1	1	0	0	0	0	0
d6298_a1	0	0	1	0	0	0
d6378_a1	0	0	0	0	0	1
d6006_a1	0	0	0	1	0	0
d6830_a1	0	0	0	1	0	0
d7829_a1	0	1	0	0	0	0
d4809_a1	0	0	0	1	0	0
d7918_a1	0	0	0	0	0	1
d6877_a1	0	0	0	1	0	0
d7760_a1	0	0	0	1	0	0
d6936_a1	1	0	0	0	0	0
d7419_a1	0	1	0	0	0	0
d5874_a1	0	0	0	0	0	1
d8543_a1	0	0	0	1	0	0
d8090_a1	0	1	0	0	0	0
d8798_a1	0	0	0	0	1	0
d6301_a1	0	1	0	0	0	0
d5253_a1	0	1	0	0	0	0
d7428_a1	0	0	0	0	0	1
d7435_a1	1	0	0	0	0	0
d5908_a1	0	0	0	0	1	0
d8023_a1	0	0	0	0	0	1
d7943_a1	0	0	0	1	0	0
d6906_a1	1	0	0	0	0	0
d4672_a1	0	0	0	0	0	1
d7561_a1	0	0	0	1	0	0
d8252_a1	0	0	1	0	0	0
d6847_a1	0	1	0	0	0	0
d8367_a1	0	1	0	0	0	0
d6192_a1	1	0	0	0	0	0
d6945_a1	0	0	0	0	0	1
d5963_a1	0	1	0	0	0	0
d7866_a1	0	0	0	0	1	0
d7004_a1	0	0	0	1	0	0
d8193_a1	0	0	0	0	1	0
d5865_a1	0	0	0	0	0	1
d5849_a1	0	0	0	1	0	0
d7369_a1	0	0	0	0	1	0
d6394_a1	0	1	0	0	0	0
d3848_a1	0	0	1	0	0	0
d7376_a1	0	0	1	0	0	0
d8751_a1	1	0	0	0	0	0
d6242_a1	0	0	0	0	0	1
d6514_a1	0	0	0	1	0	0
d6348_a1	0	0	1	0	0	0
d8311_a1	0	0	1	0	0	0
d6453_a1	0	0	0	0	1	0
d8299_a1	0	1	0	0	0	0
d5917_a1	0	1	0	0	0	0
d7927_a1	0	0	0	0	0	1
d8475_a1	0	0	0	1	0	0
d7992_a1	1	0	0	0	0	0
d5858_a1	0	1	0	0	0	0
d7934_a1	0	1	0	0	0	0
d4876_a1	0	0	0	0	0	1
d6952_a1	1	0	0	0	0	0
d6015_a1	1	0	0	0	0	0
d6779_a1	0	1	0	0	0	0
d6183_a1	1	0	0	0	0	0
d6455_a1	1	0	0	0	0	0
d8358_a1	0	0	0	1	0	0
d5799_a1	0	0	0	0	1	0
d4935_a1	0	0	0	1	0	0
d5945_a1	0	0	1	0	0	0
d4690_a1	0	0	0	1	0	0
d7868_a1	0	1	0	0	0	0
d4733_a1	0	0	0	1	0	0
d7367_a1	0	0	0	0	1	0
d5867_a1	0	0	0	1	0	0
d3796_a1	0	1	0	0	0	0
d8708_a1	0	0	0	0	1	0
d5300_a1	0	1	0	0	0	0
d7531_a1	1	0	0	0	0	0
b39_a6	0	0	0	1	0	0
d4473_a1	0	0	0	0	0	1
d6260_a1	0	1	0	0	0	0
d8025_a1	0	0	0	1	0	0
d7472_a1	0	1	0	0	0	0
d2170_a5	1	0	0	0	0	0
d6303_a1	0	0	0	1	0	0
d7515_a1	0	1	0	0	0	0
d7016_a1	0	1	0	0	0	0
d7062_a1	0	0	0	0	0	1
d5924_a1	1	0	0	0	0	0
d5961_a1	0	0	0	1	0	0
d5991_a1	0	0	1	0	0	0
d6340_a1	0	0	0	0	1	0
c339_a3	0	1	0	0	0	0
d8649_a1	0	0	1	0	0	0
d5551_a1	0	1	0	0	0	0
d5926_a1	0	0	1	0	0	0
d6780_a1	0	0	0	0	0	1
d4731_a1	0	0	1	0	0	0
d8619_a1	0	0	0	1	0	0
d6964_a1	0	1	0	0	0	0
d7973_a1	1	0	0	0	0	0
d6281_a1	0	0	0	0	0	1
d7233_a1	0	1	0	0	0	0
d4972_a1	0	0	1	0	0	0
d6875_a1	0	0	0	0	0	1
d8388_a1	0	1	0	0	0	0
d8571_a1	0	0	0	0	1	0
d7533_a1	0	0	1	0	0	0
d5505_a1	0	0	0	0	1	0
d4789_a1	0	0	0	1	0	0
d8224_a1	0	0	1	0	0	0
d4905_a1	0	0	0	1	0	0
d6980_a1	0	1	0	0	0	0
d6359_a1	1	0	0	0	0	0
d8350_a1	0	0	0	1	0	0
d6654_a1	0	1	0	0	0	0
d8291_a1	0	0	0	1	0	0
d7971_a1	1	0	0	0	0	0
d4846_a1	0	1	0	0	0	0
d7397_a1	0	0	0	1	0	0
d5241_a1	0	0	0	1	0	0
d5837_a1	0	1	0	0	0	0
d8552_a1	0	0	0	0	1	0
d6917_a1	0	1	0	0	0	0
d5886_a1	0	0	0	1	0	0
d8165_a1	0	0	0	1	0	0
d8447_a1	0	0	0	1	0	0
d7955_a1	0	1	0	0	0	0
d6043_a1	1	0	0	0	0	0
d7310_a1	1	0	0	0	0	0
d8445_a1	0	0	0	1	0	0
d6542_a1	0	1	0	0	0	0
d7348_a1	1	0	0	0	0	0
d6595_a1	0	0	0	1	0	0
d6982_a1	1	0	0	0	0	0
d7407_a1	0	0	0	1	0	0
d7788_a1	0	0	0	0	1	0
d6601_a1	0	0	0	0	1	0
d6155_a1	0	0	0	0	1	0
d8504_a1	1	0	0	0	0	0
d5446_a1	0	0	0	0	1	0
d6096_a1	0	0	0	1	0	0
d8723_a1	0	0	0	1	0	0
d6540_a1	0	0	0	1	0	0
d8541_a1	0	0	0	1	0	0
d8677_a1	0	0	0	0	1	0
d7159_a1	0	0	0	1	0	0
d4557_a1	0	0	0	1	0	0
d8790_a1	1	0	0	0	0	0
d7682_a1	0	0	0	1	0	0
d6376_a1	1	0	0	0	0	0
d6799_a1	0	1	0	0	0	0
d6481_a1	0	1	0	0	0	0
d7717_a1	0	1	0	0	0	0
d6811_a1	0	0	0	0	0	1
d8482_a1	0	0	0	1	0	0
d4434_a1	0	0	0	0	1	0
d1101_a3	0	1	0	0	0	0
d7090_a1	0	0	0	1	0	0
d6858_a1	0	0	0	1	0	0
d4088_a1	0	0	0	0	1	0
d8270_a1	0	0	0	1	0	0
d8178_a1	1	0	0	0	0	0
d6934_a1	0	0	0	1	0	0
d8369_a1	0	0	0	1	0	0
d6561_a1	1	0	0	0	0	0
d7645_a1	0	1	0	0	0	0
d3165_a3	0	0	0	0	0	1
d3165_a2	0	0	0	1	0	0
d4705_a1	0	0	0	0	0	1
d7087_a1	0	1	0	0	0	0
d6971_a1	0	0	1	0	0	0
d6312_a1	0	1	0	0	0	0
d8072_a1	0	0	1	0	0	0
d8588_a1	0	0	1	0	0	0
d4646_a1	1	0	0	0	0	0
d6722_a1	0	1	0	0	0	0
d4067_a1	0	0	0	0	1	0
d6253_a1	0	1	0	0	0	0
d6663_a1	1	0	0	0	0	0
d7146_a1	0	1	0	0	0	0
d6004_a1	0	1	0	0	0	0
d8630_a1	0	0	1	0	0	0
d8428_a1	1	0	0	0	0	0
d6194_a1	1	0	0	0	0	0
d3504_a1	1	0	0	0	0	0
d8237_a1	0	0	0	1	0	0
d6472_a1	0	0	0	0	0	1
d7586_a1	0	0	0	1	0	0
d7611_a1	0	0	0	1	0	0
d6570_a1	0	1	0	0	0	0
d6626_a1	0	0	1	0	0	0
d8647_a1	0	1	0	0	0	0
d5915_a1	0	1	0	0	0	0
d6503_a1	0	1	0	0	0	0
d7214_a1	0	0	0	0	0	1
d5982_a1	0	0	0	0	1	0
d7649_a1	0	1	0	0	0	0
d8322_a1	0	1	0	0	0	0
d7599_a1	0	0	0	0	0	1
d4594_a1	0	0	1	0	0	0
d6667_a1	0	1	0	0	0	0
d8140_a1	0	1	0	0	0	0
d6290_a1	0	1	0	0	0	0
d4653_a1	1	0	0	0	0	0
d8419_a1	1	0	0	0	0	0
d7340_a1	0	0	0	1	0	0
d8101_a1	0	0	0	0	0	1
d8089_a1	0	1	0	0	0	0
c410_a3	0	0	0	1	0	0
d7155_a1	0	1	0	0	0	0
d6620_a1	0	0	0	1	0	0
d7658_a1	1	0	0	0	0	0
d7552_a1	0	0	0	0	1	0
d7437_a1	1	0	0	0	0	0
d4933_a1	0	0	0	0	0	1
d6127_a1	0	1	0	0	0	0
d7218_a1	0	0	0	0	1	0
d7491_a1	0	0	1	0	0	0
d8137_a1	0	0	0	1	0	0
d7053_a1	0	0	0	1	0	0
d7331_a1	0	0	0	1	0	0
d7378_a1	0	1	0	0	0	0
d7990_a1	1	0	0	0	0	0
d6068_a1	0	0	0	0	1	0
d7771_a1	0	0	0	1	0	0
d7244_a1	1	0	0	0	0	0
d8579_a1	0	1	0	0	0	0
d8762_a1	1	0	0	0	0	0
d4097_a1	0	1	0	0	0	0
d1520_a3	0	0	0	1	0	0
d7301_a1	1	0	0	0	0	0
d7654_a1	0	1	0	0	0	0
d7686_a1	0	1	0	0	0	0
d8261_a1	0	0	1	0	0	0
d5980_a1	0	0	0	1	0	0
c618_a2	1	0	0	0	0	0
d6533_a1	1	0	0	0	0	0
d6227_a1	0	1	0	0	0	0
d8580_a1	0	0	0	0	0	1
d8515_a1	0	0	0	1	0	0
d6409_a1	1	0	0	0	0	0
d5080_a1	0	0	0	0	0	1
d5820_a1	1	0	0	0	0	0
d6849_a1	1	0	0	0	0	0
d8263_a1	0	0	0	1	0	0
d6531_a1	1	0	0	0	0	0
d6225_a1	1	0	0	0	0	0
d8764_a1	0	0	0	1	0	0
d8081_a1	0	0	0	1	0	0
d8044_a1	0	0	0	1	0	0
d2901_a3	1	0	0	0	0	0
d6693_a1	0	0	0	1	0	0
d8602_a1	0	0	0	0	0	1
d6884_a1	1	0	0	0	0	0
d7059_a1	1	0	0	0	0	0
d8103_a1	0	1	0	0	0	0
d8456_a1	0	1	0	0	0	0
d6166_a1	0	0	0	0	0	1
d6908_a1	0	0	0	0	0	1
d7838_a1	0	0	0	1	0	0
d5988_a1	1	0	0	0	0	0
d5011_a1	0	1	0	0	0	0
d8174_a1	0	0	0	0	1	0
d5676_a1	0	1	0	0	0	0
d7463_a1	0	0	0	1	0	0
d7246_a1	0	0	0	1	0	0
d7305_a1	1	0	0	0	0	0
d7964_a1	0	1	0	0	0	0
d7242_a1	0	0	0	0	1	0
d8454_a1	0	0	0	1	0	0
d5108_a1	0	0	1	0	0	0
d6973_a1	0	1	0	0	0	0
d8395_a1	0	1	0	0	0	0
d7183_a1	1	0	0	0	0	0
d7303_a1	0	0	0	1	0	0
d5893_a1	0	0	0	1	0	0
d7743_a1	0	0	0	1	0	0
d5013_a1	0	0	0	0	1	0
d7185_a1	0	0	0	1	0	0
d7524_a1	0	0	0	0	1	0
d5828_a1	0	0	1	0	0	0
d7741_a1	0	0	0	0	1	0
d4963_a1	0	0	0	1	0	0
d6108_a1	0	0	0	1	0	0
d7173_a1	0	0	0	1	0	0
d6923_a1	0	1	0	0	0	0
d8197_a1	0	0	0	0	0	1
d4479_a1	0	1	0	0	0	0
d6539_a1	1	0	0	0	0	0
d6690_a1	0	0	0	1	0	0
d6470_a1	0	0	0	1	0	0
d8691_a1	0	1	0	0	0	0
d8471_a1	0	0	0	1	0	0
d4538_a1	0	1	0	0	0	0
d6708_a1	0	1	0	0	0	0
d8709_a1	1	0	0	0	0	0
d5992_a1	1	0	0	0	0	0
d6928_a1	0	0	0	1	0	0
d4694_a1	0	0	0	1	0	0
d8535_a1	0	0	0	1	0	0
d7562_a1	0	1	0	0	0	0
d6360_a1	0	0	0	0	0	1
d7232_a1	1	0	0	0	0	0
d3996_a1	0	0	0	0	0	1
d6049_a1	1	0	0	0	0	0
d6159_a1	0	0	0	1	0	0
d4589_a1	0	0	0	1	0	0
d8713_a1	0	0	0	0	0	1
d7837_a1	0	1	0	0	0	0
d5625_a1	0	0	0	1	0	0
d8045_a1	0	1	0	0	0	0
d6218_a1	0	0	0	1	0	0
d7951_a1	0	1	0	0	0	0
d6438_a1	0	0	0	0	1	0
d7389_a1	0	1	0	0	0	0
d7499_a1	0	1	0	0	0	0
d8420_a1	0	0	0	1	0	0
d6960_a1	0	1	0	0	0	0
d4716_a1	1	0	0	0	0	0
d6140_a1	0	0	0	0	0	1
d4652_a1	0	0	0	0	0	1
d7012_a1	0	0	0	0	0	1
d6850_a1	0	0	0	0	0	1
d6297_a1	0	0	0	1	0	0
d4711_a1	0	1	0	0	0	0
d7443_a1	0	1	0	0	0	0
d4931_a1	0	0	0	0	0	1
d7663_a1	1	0	0	0	0	0
d6007_a1	0	0	0	0	1	0
d8141_a1	0	0	0	1	0	0
d8205_a1	0	0	1	0	0	0
d8082_a1	0	1	0	0	0	0
d8315_a1	0	0	0	0	0	1
d6081_a1	0	0	1	0	0	0
d8260_a1	0	0	0	0	0	1
d7874_a1	0	0	0	1	0	0
d3286_a3	1	0	0	0	0	0
d3286_a4	0	1	0	0	0	0
d8361_a1	1	0	0	0	0	0
d7054_a1	0	0	1	0	0	0
c133_a3	0	0	0	0	1	0
d2258_a2	0	1	0	0	0	0
d8590_a1	0	1	0	0	0	0
d2027_a3	0	1	0	0	0	0
d8357_a1	0	0	0	0	1	0
d7384_a1	0	1	0	0	0	0
d4826_a1	0	0	1	0	0	0
d6571_a1	0	1	0	0	0	0
d4657_a1	1	0	0	0	0	0
c171_a4	0	0	0	1	0	0
d8617_a1	0	0	0	1	0	0
d8631_a1	0	0	0	0	0	1
d7035_a1	1	0	0	0	0	0
d6983_a1	0	1	0	0	0	0
d5913_a1	0	0	0	0	0	1
d8553_a1	1	0	0	0	0	0
d8078_a1	0	0	0	1	0	0
d7718_a1	0	1	0	0	0	0
d8164_a1	0	0	1	0	0	0
d6672_a1	1	0	0	0	0	0
d7659_a1	1	0	0	0	0	0
d6393_a1	1	0	0	0	0	0
d5053_a1	0	0	0	1	0	0
d7255_a1	0	1	0	0	0	0
d7975_a1	0	1	0	0	0	0
d6121_a1	0	1	0	0	0	0
d6827_a1	0	0	0	0	0	1
d7892_a1	0	0	0	1	0	0
d7696_a1	0	0	1	0	0	0
d6356_a1	1	0	0	0	0	0
d6576_a1	0	0	0	1	0	0
d7314_a1	1	0	0	0	0	0
d6415_a1	0	0	0	1	0	0
d7424_a1	0	1	0	0	0	0
d6635_a1	0	0	0	0	1	0
d6768_a1	0	0	0	1	0	0
d8352_a1	0	1	0	0	0	0
d7644_a1	0	0	0	0	1	0
d8242_a1	1	0	0	0	0	0
d6988_a1	0	0	1	0	0	0
d6745_a1	1	0	0	0	0	0
c190_a2	0	0	1	0	0	0
d7956_a1	0	1	0	0	0	0
d8008_a1	0	0	0	0	1	0
d5071_a1	0	0	0	1	0	0
d7365_a1	1	0	0	0	0	0
d6653_a1	1	0	0	0	0	0
d7677_a1	0	1	0	0	0	0
d8773_a1	0	0	0	0	1	0
d6712_a1	1	0	0	0	0	0
d4904_a1	0	0	0	1	0	0
d7017_a1	0	0	0	0	0	1
d7970_a1	0	0	0	1	0	0
d8494_a1	0	0	1	0	0	0
d8499_a1	0	1	0	0	0	0
d7736_a1	0	0	0	1	0	0
d6809_a1	0	0	0	1	0	0
d6433_a1	0	0	0	1	0	0
d7567_a1	0	1	0	0	0	0
d7897_a1	1	0	0	0	0	0
d7406_a1	0	0	1	0	0	0
d7626_a1	0	0	0	0	1	0
d3542_a1	0	1	0	0	0	0
d7361_a1	0	1	0	0	0	0
d6103_a1	0	1	0	0	0	0
d4908_a1	0	1	0	0	0	0
c450_a3	0	1	0	0	0	0
d8612_a1	0	1	0	0	0	0
d7470_a1	0	1	0	0	0	0
d7192_a1	0	0	0	1	0	0
d7250_a1	0	0	0	0	1	0
d4519_a1	0	1	0	0	0	0
d6279_a1	1	0	0	0	0	0
d7979_a1	0	1	0	0	0	0
d6950_a1	0	1	0	0	0	0
d7792_a1	0	1	0	0	0	0
d4726_a1	0	0	0	0	1	0
d7251_a1	0	0	0	0	0	1
d7543_a1	0	0	0	1	0	0
d4670_a1	1	0	0	0	0	0
d6671_a1	0	0	0	0	1	0
d6676_a1	0	1	0	0	0	0
d4675_a1	0	1	0	0	0	0
d7269_a1	0	0	0	0	0	1
d7822_a1	1	0	0	0	0	0
d6304_a1	0	0	0	0	1	0
d7328_a1	1	0	0	0	0	0
d5681_a1	0	1	0	0	0	0
d7548_a1	0	0	0	1	0	0
d8026_a1	0	1	0	0	0	0
d8123_a1	0	1	0	0	0	0
d8246_a1	1	0	0	0	0	0
d6984_a1	0	1	0	0	0	0
d4983_a1	0	0	0	1	0	0
d3969_a1	0	0	0	1	0	0
d7577_a1	0	0	0	1	0	0
d7797_a1	0	0	0	1	0	0
d6612_a1	0	0	0	1	0	0
d7484_a1	0	0	1	0	0	0
d5758_a1	0	1	0	0	0	0
d8339_a1	0	1	0	0	0	0
d6891_a1	0	0	0	1	0	0
d4455_a1	1	0	0	0	0	0
d4946_a1	1	0	0	0	0	0
d7915_a1	0	0	0	0	0	1
d8182_a1	0	0	0	0	1	0
d6494_a1	0	0	0	0	1	0
d2677_a3	0	1	0	0	0	0
d8300_a1	0	0	0	0	1	0
d7974_a1	1	0	0	0	0	0
d5740_a1	0	0	0	0	1	0
d8461_a1	0	0	0	1	0	0
d8068_a1	0	1	0	0	0	0
d6333_a1	1	0	0	0	0	0
d8787_a1	0	0	0	0	0	1
d7506_a1	0	1	0	0	0	0
d8520_a1	0	0	1	0	0	0
d8627_a1	0	0	0	0	0	1
d7818_a1	0	0	0	1	0	0
d6178_a1	0	0	1	0	0	0
d4763_a1	0	0	0	0	0	1
d6731_a1	1	0	0	0	0	0
d6515_a1	0	1	0	0	0	0
d4730_a1	0	0	0	0	0	1
d6457_a1	0	0	0	0	1	0
d4887_a1	0	0	0	1	0	0
d6828_a1	0	1	0	0	0	0
d7721_a1	0	0	0	0	1	0
d7109_a1	0	0	0	0	1	0
d4822_a1	0	1	0	0	0	0
d8650_a1	0	0	0	0	0	1
d6059_a1	0	0	0	1	0	0
d6730_a1	0	0	0	1	0	0
d8187_a1	0	1	0	0	0	0
d6557_a1	0	0	0	0	1	0
d6511_a1	0	0	1	0	0	0
d6456_a1	0	0	0	0	0	1
d7763_a1	1	0	0	0	0	0
d6338_a1	0	0	0	1	0	0
d4607_a1	0	0	0	1	0	0
d6300_a1	0	0	0	1	0	0
d6181_a1	0	1	0	0	0	0
d6237_a1	0	1	0	0	0	0
d7489_a1	0	1	0	0	0	0
d7759_a1	0	0	0	0	1	0
d8027_a1	0	0	1	0	0	0
d5974_a1	0	0	0	0	0	1
d6735_a1	0	1	0	0	0	0
d7603_a1	0	0	1	0	0	0
d6460_a1	0	1	0	0	0	0
d7662_a1	1	0	0	0	0	0
d5973_a1	0	0	0	0	1	0
d6240_a1	0	1	0	0	0	0
d4548_a1	0	0	0	0	1	0
d7002_a1	0	1	0	0	0	0
d5035_a1	0	1	0	0	0	0
d8788_a1	0	1	0	0	0	0
d6865_a1	0	1	0	0	0	0
d7919_a1	0	1	0	0	0	0
d6616_a1	0	0	0	1	0	0
d3839_a1	1	0	0	0	0	0
d5562_a1	0	1	0	0	0	0
d6085_a1	0	1	0	0	0	0
d6364_a1	1	0	0	0	0	0
d4419_a1	0	1	0	0	0	0
d5658_a1	0	0	0	0	1	0
d7914_a1	0	0	1	0	0	0
d6278_a1	1	0	0	0	0	0
d7292_a1	0	1	0	0	0	0
d6586_a1	0	0	0	0	1	0
d7485_a1	0	0	0	1	0	0
d7265_a1	0	0	0	0	0	1
d7855_a1	0	1	0	0	0	0
d6337_a1	0	0	0	0	0	1
d8783_a1	0	1	0	0	0	0
c501_a2	0	1	0	0	0	0
d8430_a1	0	1	0	0	0	0
d7726_a1	0	0	0	1	0	0
d5873_a1	0	0	0	0	1	0
d6423_a1	1	0	0	0	0	0
b87_a4	1	0	0	0	0	0
d7507_a1	0	0	0	1	0	0
d8215_a1	1	0	0	0	0	0
d8568_a1	1	0	0	0	0	0
d5903_a1	0	0	0	0	0	1
d6860_a1	0	1	0	0	0	0
d5127_a1	0	1	0	0	0	0
d5347_a1	0	1	0	0	0	0
d7388_a1	0	0	0	0	1	0
d6772_a1	1	0	0	0	0	0
d5932_a1	1	0	0	0	0	0
d7447_a1	0	1	0	0	0	0
d7667_a1	0	0	0	0	0	1
d8595_a1	0	0	0	0	0	1
d8097_a1	0	1	0	0	0	0
d8375_a1	0	0	1	0	0	0
d5781_a1	0	0	0	1	0	0
d5565_a1	0	1	0	0	0	0
d6203_a1	0	1	0	0	0	0
d6704_a1	1	0	0	0	0	0
d3921_a1	1	0	0	0	0	0
d8654_a1	0	1	0	0	0	0
c768_a4	0	0	0	1	0	0
d5844_a1	1	0	0	0	0	0
d6868_a1	0	0	0	0	0	1
d6709_a1	0	0	0	0	1	0
d7636_a1	0	1	0	0	0	0
d7073_a1	1	0	0	0	0	0
d7351_a1	0	0	1	0	0	0
d7131_a1	0	0	0	0	0	1
d6145_a1	0	0	0	1	0	0
d8401_a1	0	0	0	1	0	0
d7948_a1	0	1	0	0	0	0
d6204_a1	0	0	0	1	0	0
d6927_a1	0	0	0	0	0	1
d8122_a1	0	0	0	0	1	0
d5561_a1	1	0	0	0	0	0
d6869_a1	0	1	0	0	0	0
d5840_a1	0	0	0	1	0	0
d6924_a1	0	1	0	0	0	0
d5937_a1	0	0	0	1	0	0
d8064_a1	0	0	0	0	0	1
d6645_a1	0	0	0	1	0	0
d8658_a1	0	0	0	0	0	1
d4633_a1	0	0	0	1	0	0
d7076_a1	1	0	0	0	0	0
d6208_a1	0	0	0	0	0	1
d8717_a1	0	1	0	0	0	0
d8439_a1	0	0	0	0	1	0
d4575_a1	0	1	0	0	0	0
d7077_a1	1	0	0	0	0	0
d7910_a1	0	0	1	0	0	0
d8227_a1	0	0	0	1	0	0
d7291_a1	0	0	0	0	1	0
d6226_a1	0	0	0	1	0	0
d6872_a1	0	1	0	0	0	0
d7870_a1	0	0	0	0	1	0
d4871_a1	0	0	0	0	0	1
c304_a2	1	0	0	0	0	0
d6598_a1	0	0	0	0	0	1
d8501_a1	0	0	0	1	0	0
d6500_a1	0	1	0	0	0	0
d6805_a1	1	0	0	0	0	0
d4597_a1	1	0	0	0	0	0
d7596_a1	0	0	0	0	0	1
d5743_a1	0	0	0	0	1	0
d4440_a1	0	1	0	0	0	0
d7224_a1	0	0	0	1	0	0
d6441_a1	0	0	0	0	0	1
c796_a2	1	0	0	0	0	0
d8442_a1	0	0	0	1	0	0
d5959_a1	0	1	0	0	0	0
d5443_a1	0	0	0	1	0	0
d6111_a1	0	0	0	0	1	0
d6898_a1	0	0	0	1	0	0
d7313_a1	1	0	0	0	0	0
d7618_a1	0	1	0	0	0	0
d6957_a1	0	1	0	0	0	0
d7009_a1	0	0	0	0	0	1
d7039_a1	0	1	0	0	0	0
d6746_a1	0	1	0	0	0	0
d6167_a1	0	0	1	0	0	0
d5413_a1	0	0	1	0	0	0
d4930_a1	1	0	0	0	0	0
d8683_a1	1	0	0	0	0	0
d6657_a1	0	0	1	0	0	0
d7013_a1	0	0	0	1	0	0
d6687_a1	0	0	0	0	0	1
d8353_a1	0	0	0	0	0	1
d6010_a1	1	0	0	0	0	0
d5654_a1	0	0	0	0	1	0
d6137_a1	1	0	0	0	0	0
d8705_a1	0	0	1	0	0	0
d8257_a1	0	0	0	0	1	0
d6842_a1	0	1	0	0	0	0
d4834_a1	0	0	0	0	0	1
d4841_a1	0	0	0	1	0	0
d8531_a1	0	0	0	0	0	1
d7392_a1	0	1	0	0	0	0
d8264_a1	0	1	0	0	0	0
d8695_a1	0	0	0	1	0	0
d7774_a1	0	0	0	1	0	0
d7266_a1	0	0	1	0	0	0
d7102_a1	0	1	0	0	0	0
d5101_a1	0	0	0	0	0	1
d5970_a1	0	1	0	0	0	0
d7833_a1	0	0	0	0	0	1
d6776_a1	0	1	0	0	0	0
d6568_a1	0	1	0	0	0	0
d8569_a1	0	0	0	0	0	1
d4775_a1	1	0	0	0	0	0
d6961_a1	0	0	0	0	0	1
d8628_a1	0	0	0	1	0	0
d6835_a1	0	1	0	0	0	0
d8198_a1	0	0	0	0	0	1
d7648_a1	0	0	0	0	1	0
d8472_a1	0	1	0	0	0	0
d8041_a1	0	0	1	0	0	0
d7165_a1	0	0	0	0	0	1
d6783_a1	0	1	0	0	0	0
d6404_a1	0	0	0	1	0	0
d6352_a1	0	0	0	1	0	0
d8527_a1	0	0	0	1	0	0
d7655_a1	0	0	0	0	0	1
d6293_a1	1	0	0	0	0	0
d5469_a1	0	1	0	0	0	0
d6345_a1	0	0	0	1	0	0
d6901_a1	0	1	0	0	0	0
d5480_a1	0	0	0	0	1	0
d8468_a1	0	0	0	1	0	0
d5921_a1	1	0	0	0	0	0
d7714_a1	0	1	0	0	0	0
d7088_a1	0	1	0	0	0	0
d7536_a1	0	0	0	0	1	0
d4218_a1	0	1	0	0	0	0
d6560_a1	0	0	1	0	0	0
d4864_a1	1	0	0	0	0	0
d4811_a1	0	0	1	0	0	0
d7510_a1	0	0	0	1	0	0
d8539_a1	0	0	1	0	0	0
d5881_a1	0	1	0	0	0	0
d8130_a1	0	0	0	1	0	0
d7751_a1	0	0	0	1	0	0
d8587_a1	0	1	0	0	0	0
d5940_a1	0	1	0	0	0	0
d8754_a1	0	0	0	0	1	0
d7589_a1	0	0	0	0	1	0
d6174_a1	0	0	0	0	1	0
d6308_a1	0	0	0	0	0	1
d4478_a1	0	0	0	0	0	1
d6040_a1	0	0	1	0	0	0
d6107_a1	0	0	0	0	0	1
d7952_a1	0	0	1	0	0	0
d6549_a1	0	1	0	0	0	0
d4923_a1	1	0	0	0	0	0
d7840_a1	0	0	0	1	0	0
d5272_a1	1	0	0	0	0	0
d6219_a1	0	0	1	0	0	0
d7343_a1	1	0	0	0	0	0
d7922_a1	0	0	0	0	0	1
d5057_a1	0	1	0	0	0	0
d6590_a1	0	0	1	0	0	0
d7566_a1	0	0	0	1	0	0
d8509_a1	0	0	0	1	0	0
d7254_a1	1	0	0	0	0	0
d7402_a1	0	0	0	0	0	1
d5832_a1	0	0	0	1	0	0
d6263_a1	0	0	0	0	0	1
d8056_a1	0	0	0	0	1	0
d7128_a1	1	0	0	0	0	0
d8460_a1	0	0	0	0	0	1
d8383_a1	0	1	0	0	0	0
d4693_a1	0	1	0	0	0	0
d7195_a1	0	0	0	1	0	0
d8071_a1	1	0	0	0	0	0
d6823_a1	0	1	0	0	0	0
d6760_a1	0	1	0	0	0	0
d8004_a1	0	0	0	0	0	1
d7789_a1	0	1	0	0	0	0
c831_a2	0	0	0	1	0	0
d5116_a1	1	0	0	0	0	0
d7069_a1	0	1	0	0	0	0
d8724_a1	0	0	0	1	0	0
d3761_a1	0	0	0	1	0	0
d6931_a1	0	1	0	0	0	0
d3435_a1	0	0	0	1	0	0
d5996_a1	0	0	0	0	0	1
d4849_a1	0	1	0	0	0	0
d6375_a1	1	0	0	0	0	0
d6097_a1	0	0	1	0	0	0
d8334_a1	0	0	0	1	0	0
d8115_a1	0	0	0	1	0	0
d5666_a1	0	0	0	0	1	0
d6322_a1	0	1	0	0	0	0
d7737_a1	0	0	0	1	0	0
d8398_a1	0	0	0	0	1	0
d8149_a1	0	1	0	0	0	0
d6727_a1	0	1	0	0	0	0
d5276_a1	0	0	0	0	0	1
d8672_a1	1	0	0	0	0	0
d8423_a1	0	1	0	0	0	0
d7095_a1	0	0	0	0	1	0
d5821_a1	1	0	0	0	0	0
d6122_a1	0	0	0	1	0	0
d7154_a1	1	0	0	0	0	0
d7277_a1	1	0	0	0	0	0
d7028_a1	0	0	0	0	0	1
d8761_a1	1	0	0	0	0	0
d5981_a1	0	1	0	0	0	0
d4586_a1	0	0	0	1	0	0
d6282_a1	0	0	0	1	0	0
d8512_a1	0	1	0	0	0	0
d7585_a1	0	0	0	1	0	0
d8669_a1	0	1	0	0	0	0
d8238_a1	0	0	0	1	0	0
d8487_a1	0	0	0	1	0	0
d6853_a1	1	0	0	0	0	0
d5488_a1	0	0	1	0	0	0
d6912_a1	0	1	0	0	0	0
d6909_a1	0	0	0	0	1	0
d5491_a1	0	1	0	0	0	0
d6634_a1	1	0	0	0	0	0
d6942_a1	0	1	0	0	0	0
d5517_a1	0	1	0	0	0	0
d5910_a1	0	0	0	1	0	0
d8208_a1	0	1	0	0	0	0
d4645_a1	0	1	0	0	0	0
d6033_a1	0	0	1	0	0	0
d2518_a2	0	0	0	0	0	1
d5550_a1	0	1	0	0	0	0
d7065_a1	0	1	0	0	0	0
d7366_a1	1	0	0	0	0	0
d6193_a1	0	0	0	1	0	0
d7206_a1	0	1	0	0	0	0
d6575_a1	0	1	0	0	0	0
d7058_a1	0	0	0	0	0	1
d6939_a1	0	0	0	0	0	1
d6070_a1	0	0	0	0	1	0
d6905_a1	0	0	1	0	0	0
d7937_a1	0	0	0	1	0	0
d7496_a1	0	1	0	0	0	0
d5420_a1	0	0	0	0	1	0
d8145_a1	1	0	0	0	0	0
d7061_a1	0	1	0	0	0	0
d7429_a1	1	0	0	0	0	0
d4493_a1	0	0	0	0	1	0
d6668_a1	0	1	0	0	0	0
d8799_a1	1	0	0	0	0	0
d5914_a1	0	0	0	1	0	0
d8583_a1	0	0	0	1	0	0
d6126_a1	0	0	0	1	0	0
d8635_a1	0	0	0	0	0	1
d7492_a1	0	0	0	1	0	0
d6067_a1	0	0	0	0	1	0
d7770_a1	0	0	0	0	0	1
d8642_a1	0	0	0	1	0	0
d7099_a1	0	0	1	0	0	0
d7332_a1	1	0	0	0	0	0
d8086_a1	0	0	0	0	1	0
d8416_a1	0	0	0	1	0	0
d8364_a1	0	1	0	0	0	0
d4830_a1	0	0	0	1	0	0
d6508_a1	1	0	0	0	0	0
d4159_a1	0	0	0	0	0	1
d7273_a1	0	0	0	0	1	0
d8483_a1	0	0	0	1	0	0
d5918_a1	0	0	1	0	0	0
d8735_a1	0	1	0	0	0	0
d6311_a1	0	0	1	0	0	0
d5985_a1	0	0	0	0	0	1
d6037_a1	0	0	0	0	0	1
d4615_a1	0	1	0	0	0	0
d4968_a1	0	0	0	0	1	0
d7113_a1	1	0	0	0	0	0
d8019_a1	0	0	0	1	0	0
d7466_a1	0	0	0	1	0	0
d7555_a1	0	1	0	0	0	0
d7432_a1	0	0	0	0	0	1
d8268_a1	0	0	0	1	0	0
d6846_a1	0	0	1	0	0	0
d7681_a1	0	0	0	1	0	0
d7306_a1	0	1	0	0	0	0
d6753_a1	0	1	0	0	0	0
d4682_a1	0	0	0	1	0	0
d8360_a1	0	0	0	1	0	0
d7091_a1	0	0	0	0	0	1
d6252_a1	1	0	0	0	0	0
d4808_a1	0	1	0	0	0	0
d6197_a1	0	1	0	0	0	0
d7592_a1	0	0	0	0	0	1
d5677_a1	0	0	0	0	1	0
d6471_a1	0	0	0	1	0	0
d6723_a1	0	0	1	0	0	0
d8542_a1	0	0	0	1	0	0
d6222_a1	0	1	0	0	0	0
d7373_a1	0	0	0	0	1	0
d7967_a1	0	0	0	1	0	0
d7748_a1	0	1	0	0	0	0
d4998_a1	0	0	0	0	1	0
d7180_a1	0	1	0	0	0	0
d8601_a1	0	1	0	0	0	0
d7807_a1	0	0	0	1	0	0
d5736_a1	0	0	0	0	1	0
d8453_a1	0	0	0	1	0	0
d4749_a1	0	1	0	0	0	0
d6757_a1	0	0	0	0	0	1
d8765_a1	0	0	0	0	0	1
d5955_a1	0	0	0	0	1	0
d5454_a1	0	0	0	0	1	0
d3136_a4	1	0	0	0	0	0
d6694_a1	0	1	0	0	0	0
d8015_a1	0	0	0	1	0	0
d4522_a1	0	1	0	0	0	0
d7559_a1	0	1	0	0	0	0
d7150_a1	0	1	0	0	0	0
d8390_a1	0	0	1	0	0	0
d6319_a1	1	0	0	0	0	0
d7689_a1	0	0	0	0	0	1
d7020_a1	0	0	0	0	0	1
d8327_a1	1	0	0	0	0	0
d6660_a1	0	1	0	0	0	0
d6382_a1	1	0	0	0	0	0
d8049_a1	1	0	0	0	0	0
d7184_a1	0	0	1	0	0	0
d7525_a1	0	1	0	0	0	0
d2009_a2	0	0	0	0	1	0
d8731_a1	0	0	0	1	0	0
d5951_a1	0	0	0	1	0	0
d8175_a1	0	0	0	0	0	1
d6479_a1	1	0	0	0	0	0
d6534_a1	1	0	0	0	0	0
d4800_a1	0	1	0	0	0	0
d7024_a1	0	1	0	0	0	0
d6315_a1	0	1	0	0	0	0
d7685_a1	0	0	0	1	0	0
d7740_a1	0	0	0	0	1	0
d8108_a1	1	0	0	0	0	0
d6816_a1	0	1	0	0	0	0
d5395_a1	1	0	0	0	0	0
d7243_a1	0	0	0	1	0	0
d7521_a1	0	0	0	1	0	0
d4964_a1	0	1	0	0	0	0
d4686_a1	0	1	0	0	0	0
d8609_a1	0	1	0	0	0	0
d7302_a1	0	1	0	0	0	0
d5829_a1	1	0	0	0	0	0
d6976_a1	0	0	0	1	0	0
d8011_a1	0	1	0	0	0	0
d8769_a1	0	1	0	0	0	0
d6344_a1	0	0	0	1	0	0
d7211_a1	0	1	0	0	0	0
d8519_a1	0	0	0	1	0	0
d7199_a1	0	0	0	1	0	0
d6170_a1	0	1	0	0	0	0
d4948_a1	0	0	0	1	0	0
d8171_a1	0	1	0	0	0	0
d7862_a1	0	0	1	0	0	0
d8345_a1	0	0	0	1	0	0
c794_a2	0	0	0	0	0	1
d3755_a1	0	1	0	0	0	0
d5815_a1	0	0	0	1	0	0
d7537_a1	0	0	1	0	0	0
d6065_a1	0	0	0	1	0	0
d5536_a1	0	0	0	0	1	0
d7363_a1	0	0	0	1	0	0
d7757_a1	0	0	0	0	0	1
c968_a2	0	0	0	1	0	0
d6239_a1	0	0	0	1	0	0
d7431_a1	0	1	0	0	0	0
d6390_a1	1	0	0	0	0	0
d8565_a1	1	0	0	0	0	0
d6459_a1	0	1	0	0	0	0
d8404_a1	0	0	0	0	0	1
d7698_a1	0	0	0	1	0	0
d6738_a1	0	0	0	1	0	0
d8125_a1	0	0	0	1	0	0
d6775_a1	0	1	0	0	0	0
d6028_a1	0	0	0	0	0	1
d5793_a1	0	0	0	0	0	1
d4728_a1	0	0	0	1	0	0
d7921_a1	0	0	1	0	0	0
d7152_a1	0	1	0	0	0	0
d4622_a1	0	1	0	0	0	0
d7968_a1	0	1	0	0	0	0
d6276_a1	0	0	1	0	0	0
d4669_a1	1	0	0	0	0	0
d5105_a1	0	0	1	0	0	0
d3966_a1	0	0	0	1	0	0
d4449_a1	0	0	0	1	0	0
d7317_a1	1	0	0	0	0	0
d7372_a1	0	1	0	0	0	0
d8308_a1	0	1	0	0	0	0
d7825_a1	0	1	0	0	0	0
d6958_a1	0	0	0	0	1	0
d7038_a1	0	0	1	0	0	0
d7651_a1	0	1	0	0	0	0
d6555_a1	0	0	0	1	0	0
d5976_a1	0	0	0	1	0	0
d6614_a1	0	0	0	1	0	0
d4613_a1	1	0	0	0	0	0
d6834_a1	0	1	0	0	0	0
d7710_a1	0	1	0	0	0	0
d5697_a1	0	0	1	0	0	0
d7930_a1	0	1	0	0	0	0
d6019_a1	0	0	0	1	0	0
d7766_a1	0	0	0	1	0	0
d6564_a1	0	0	0	1	0	0
d6403_a1	1	0	0	0	0	0
d5870_a1	0	1	0	0	0	0
d7220_a1	0	0	0	0	0	1
d8528_a1	1	0	0	0	0	0
d6074_a1	0	0	0	1	0	0
d8202_a1	0	0	0	1	0	0
d6902_a1	0	0	0	1	0	0
d6949_a1	0	0	0	1	0	0
d7047_a1	0	1	0	0	0	0
d8249_a1	0	1	0	0	0	0
d7267_a1	0	0	0	0	0	1
d5920_a1	0	1	0	0	0	0
d8469_a1	0	0	0	1	0	0
d7106_a1	1	0	0	0	0	0
d6623_a1	0	0	0	1	0	0
d6843_a1	0	1	0	0	0	0
d6930_a1	0	1	0	0	0	0
d7959_a1	1	0	0	0	0	0
d6573_a1	0	1	0	0	0	0
d7986_a1	0	0	0	1	0	0
d8038_a1	0	1	0	0	0	0
d8221_a1	0	0	0	1	0	0
d6468_a1	0	0	0	1	0	0
d5074_a1	0	0	0	1	0	0
d6825_a1	0	0	0	0	1	0
d8500_a1	0	0	0	1	0	0
d7381_a1	0	0	0	0	0	1
d7161_a1	0	0	0	1	0	0
d6546_a1	0	0	0	1	0	0
d7785_a1	0	0	0	1	0	0
d6093_a1	0	0	0	0	1	0
d4976_a1	0	0	0	0	0	1
d7202_a1	1	0	0	0	0	0
d6967_a1	0	0	0	1	0	0
d8354_a1	0	0	0	0	1	0
d6688_a1	0	1	0	0	0	0
d8001_a1	1	0	0	0	0	0
d5911_a1	0	1	0	0	0	0
d8162_a1	0	0	0	0	1	0
d6605_a1	1	0	0	0	0	0
d5573_a1	0	1	0	0	0	0
d7286_a1	0	0	0	0	0	1
d8295_a1	0	0	0	1	0	0
d5412_a1	1	0	0	0	0	0
d8537_a1	0	0	0	1	0	0
d6248_a1	0	0	0	1	0	0
d8699_a1	0	0	1	0	0	0
d3879_a1	0	1	0	0	0	0
d4697_a1	0	0	0	1	0	0
d6189_a1	0	0	0	1	0	0
d7143_a1	0	0	0	1	0	0
d4582_a1	0	1	0	0	0	0
d7903_a1	0	0	0	1	0	0
d6105_a1	0	0	0	0	1	0
d7422_a1	0	0	0	0	0	1
d6986_a1	0	1	0	0	0	0
d8556_a1	0	1	0	0	0	0
d8382_a1	0	0	0	0	0	1
d7519_a1	0	0	0	0	1	0
d8615_a1	1	0	0	0	0	0
d7403_a1	0	0	0	1	0	0
d6106_a1	0	0	0	1	0	0
d6326_a1	0	0	0	1	0	0
d8720_a1	1	0	0	0	0	0
d6152_a1	0	1	0	0	0	0
d7623_a1	0	0	0	0	0	1
d6210_a1	0	0	0	0	1	0
d7565_a1	0	0	0	0	0	1
d6047_a1	0	0	0	0	0	1
d5889_a1	0	1	0	0	0	0
d7624_a1	0	0	0	0	0	1
d6046_a1	0	0	0	1	0	0
d8057_a1	0	0	0	0	0	1
d7844_a1	1	0	0	0	0	0
d7084_a1	0	1	0	0	0	0
d7019_a1	0	0	0	1	0	0
d8336_a1	0	0	0	1	0	0
d5496_a1	0	0	0	0	1	0
d4860_a1	1	0	0	0	0	0
d7739_a1	0	0	0	1	0	0
d6592_a1	1	0	0	0	0	0
d4737_a1	0	0	0	1	0	0
d6211_a1	0	0	0	1	0	0
d4200_a1	0	1	0	0	0	0
d6431_a1	1	0	0	0	0	0
d6651_a1	0	1	0	0	0	0
d7738_a1	0	0	0	1	0	0
d7239_a1	1	0	0	0	0	0
d5834_a1	0	1	0	0	0	0
d8497_a1	0	1	0	0	0	0
d4581_a1	0	0	0	1	0	0
d6710_a1	0	1	0	0	0	0
d6689_a1	1	0	0	0	0	0
d8000_a1	0	0	0	1	0	0
d6092_a1	0	1	0	0	0	0
d6701_a1	0	1	0	0	0	0
d7382_a1	0	0	0	0	1	0
d8093_a1	0	0	0	0	0	1
d4793_a1	0	0	0	1	0	0
d3736_a1	0	0	0	1	0	0
d6422_a1	1	0	0	0	0	0
d6604_a1	0	0	0	0	1	0
d6650_a1	0	0	0	1	0	0
d5124_a1	0	0	0	0	0	1
d6430_a1	0	1	0	0	0	0
d8431_a1	0	0	0	0	0	1
d4603_a1	0	0	0	1	0	0
d6824_a1	0	0	0	0	0	1
d5842_a1	1	0	0	0	0	0
d6325_a1	0	0	0	1	0	0
d6371_a1	1	0	0	0	0	0
d6968_a1	0	0	0	0	1	0
d7230_a1	0	0	1	0	0	0
d5403_a1	0	1	0	0	0	0
d8372_a1	1	0	0	0	0	0
d5027_a1	0	0	0	1	0	0
d6642_a1	0	0	0	0	1	0
d8220_a1	0	0	0	1	0	0
d6469_a1	0	0	0	1	0	0
d4294_a1	1	0	0	0	0	0
d4815_a1	0	1	0	0	0	0
d6861_a1	0	1	0	0	0	0
d6202_a1	0	1	0	0	0	0
d4008_a1	0	1	0	0	0	0
d8698_a1	0	0	0	0	0	1
d6363_a1	1	0	0	0	0	0
d5880_a1	1	0	0	0	0	0
d8161_a1	0	0	0	0	0	1
d8318_a1	1	0	0	0	0	0
d6114_a1	0	0	0	1	0	0
d6582_a1	0	0	0	1	0	0
d5440_a1	0	0	0	0	1	0
d6334_a1	1	0	0	0	0	0
d7221_a1	1	0	0	0	0	0
d7488_a1	0	0	1	0	0	0
d6180_a1	0	1	0	0	0	0
d7880_a1	1	0	0	0	0	0
d8529_a1	1	0	0	0	0	0
d7500_a1	0	1	0	0	0	0
d7767_a1	0	0	0	1	0	0
d8212_a1	0	1	0	0	0	0
d5871_a1	0	0	0	0	0	1
d7171_a1	1	0	0	0	0	0
d8211_a1	0	0	0	0	0	1
d8199_a1	0	0	1	0	0	0
d7391_a1	0	0	0	1	0	0
d7441_a1	0	1	0	0	0	0
d7268_a1	0	1	0	0	0	0
d7001_a1	0	0	1	0	0	0
d8309_a1	0	0	0	1	0	0
d7720_a1	0	0	0	1	0	0
d7978_a1	0	1	0	0	0	0
d8689_a1	1	0	0	0	0	0
d7390_a1	0	1	0	0	0	0
d4604_a1	1	0	0	0	0	0
d7987_a1	1	0	0	0	0	0
d5966_a1	0	0	0	0	0	1
d3677_a1	0	0	0	1	0	0
d4390_a1	1	0	0	0	0	0
d7881_a1	1	0	0	0	0	0
d3429_a1	0	0	0	1	0	0
d3429_a2	0	0	1	0	0	0
d6495_a1	1	0	0	0	0	0
d6774_a1	0	1	0	0	0	0
d6115_a1	0	1	0	0	0	0
d8652_a1	0	0	0	1	0	0
d4389_a1	0	0	0	1	0	0
d8403_a1	0	0	0	0	1	0
d8287_a1	0	0	0	1	0	0
d1168_a2	0	1	0	0	0	0
d8373_a1	0	1	0	0	0	0
d5710_a1	0	1	0	0	0	0
d8065_a1	0	1	0	0	0	0
d6238_a1	0	0	0	1	0	0
d4545_a1	0	0	0	1	0	0
c755_a2	0	1	0	0	0	0
d8344_a1	0	1	0	0	0	0
d7729_a1	0	1	0	0	0	0
d5784_a1	0	1	0	0	0	0
d6517_a1	0	0	0	1	0	0
d6996_a1	0	1	0	0	0	0
d8124_a1	0	1	0	0	0	0
d7509_a1	1	0	0	0	0	0
d8067_a1	0	0	0	1	0	0
d4949_a1	0	0	0	1	0	0
d3832_a1	0	0	1	0	0	0
d6275_a1	0	1	0	0	0	0
d6994_a1	1	0	0	0	0	0
d6335_a1	0	0	0	1	0	0
d8432_a1	0	0	0	0	0	1
d4508_a1	0	0	0	0	0	1
d8625_a1	0	1	0	0	0	0
d6519_a1	0	0	0	1	0	0
d6362_a1	0	0	1	0	0	0
d6201_a1	0	0	0	1	0	0
c286_a2	0	0	0	0	0	1
d6959_a1	0	1	0	0	0	0
d6739_a1	0	0	0	1	0	0
d4888_a1	1	0	0	0	0	0
d8566_a1	1	0	0	0	0	0
d8711_a1	0	0	0	0	0	1
d4947_a1	0	1	0	0	0	0
d8786_a1	0	0	0	0	1	0
d8405_a1	0	0	1	0	0	0
d6862_a1	0	1	0	0	0	0
d7949_a1	0	1	0	0	0	0
d8785_a1	1	0	0	0	0	0
d7294_a1	0	0	0	0	0	1
d8564_a1	0	1	0	0	0	0
d6055_a1	1	0	0	0	0	0
d7795_a1	0	1	0	0	0	0
d4729_a1	0	1	0	0	0	0
d1850_a3	0	1	0	0	0	0
d8285_a1	0	0	0	1	0	0
d5344_a1	0	0	0	0	1	0
d6921_a1	0	1	0	0	0	0
d5901_a1	0	0	0	0	0	1
d5718_a1	1	0	0	0	0	0
d4631_a1	0	0	0	1	0	0
d7074_a1	0	0	0	1	0	0
d7793_a1	1	0	0	0	0	0
d7912_a1	0	0	0	0	0	1
d7353_a1	0	1	0	0	0	0
d7413_a1	0	0	0	0	1	0
d7633_a1	0	0	0	1	0	0
d7354_a1	1	0	0	0	0	0
d7911_a1	0	1	0	0	0	0
d7134_a1	0	0	0	1	0	0
d7632_a1	0	0	0	1	0	0
d7852_a1	0	0	1	0	0	0
d5939_a1	0	0	0	0	1	0
d8768_a1	0	1	0	0	0	0
d6767_a1	0	0	0	1	0	0
d6593_a1	0	0	1	0	0	0
d7808_a1	0	0	0	0	1	0
d7229_a1	0	0	0	1	0	0
d6057_a1	0	0	1	0	0	0
d5659_a1	0	0	0	0	1	0
d4487_a1	0	1	0	0	0	0
d7055_a1	0	0	0	0	0	1
d7634_a1	0	0	0	1	0	0
d8163_a1	0	0	0	0	0	1
d7613_a1	0	1	0	0	0	0
d8632_a1	0	0	1	0	0	0
d4614_a1	0	0	0	1	0	0
d8037_a1	1	0	0	0	0	0
d6615_a1	0	1	0	0	0	0
d4035_a1	1	0	0	0	0	0
d4651_a1	0	0	0	0	0	1
d7650_a1	0	1	0	0	0	0
d7680_a1	0	1	0	0	0	0
d8374_a1	0	0	0	1	0	0
c518_a3	0	1	0	0	0	0
d6141_a1	0	1	0	0	0	0
d4571_a1	1	0	0	0	0	0
d6720_a1	0	1	0	0	0	0
d7181_a1	1	0	0	0	0	0
d8573_a1	0	1	0	0	0	0
d6526_a1	0	1	0	0	0	0
d6200_a1	0	0	0	1	0	0
d6027_a1	0	0	0	0	1	0
d7702_a1	1	0	0	0	0	0
d7309_a1	0	0	0	1	0	0
d7591_a1	0	1	0	0	0	0
d8074_a1	0	1	0	0	0	0
d8738_a1	0	1	0	0	0	0
d8083_a1	0	0	0	1	0	0
d4605_a1	0	0	0	1	0	0
d4698_a1	0	0	0	0	1	0
d6125_a1	0	1	0	0	0	0
d7495_a1	0	1	0	0	0	0
d4660_a1	0	1	0	0	0	0
d6563_a1	0	0	1	0	0	0
d8536_a1	0	1	0	0	0	0
d7697_a1	0	1	0	0	0	0
d7671_a1	0	1	0	0	0	0
d6497_a1	0	0	0	0	1	0
d7318_a1	0	0	0	1	0	0
d7046_a1	0	0	0	0	0	1
d6556_a1	1	0	0	0	0	0
d4555_a1	0	0	0	1	0	0
d5739_a1	0	1	0	0	0	0
d6678_a1	0	0	0	1	0	0
d8690_a1	0	0	0	0	0	1
d8210_a1	0	1	0	0	0	0
d4993_a1	0	1	0	0	0	0
d7817_a1	1	0	0	0	0	0
d6066_a1	1	0	0	0	0	0
d6179_a1	0	1	0	0	0	0
d6572_a1	0	1	0	0	0	0
d8307_a1	0	0	0	0	0	1
d8688_a1	0	1	0	0	0	0
d7105_a1	0	1	0	0	0	0
d6624_a1	0	1	0	0	0	0
d8700_a1	0	1	0	0	0	0
d5091_a1	0	0	0	0	0	1
d7545_a1	0	0	0	0	0	1
d6073_a1	0	0	0	0	1	0
d8248_a1	0	0	0	1	0	0
d7604_a1	0	0	0	1	0	0
d5701_a1	0	0	0	0	0	1
d3515_a1	0	1	0	0	0	0
d8365_a1	0	0	1	0	0	0
d7231_a1	0	0	0	1	0	0
d8775_a1	1	0	0	0	0	0
c763_a2	0	1	0	0	0	0
d7405_a1	0	0	0	0	0	1
d3456_a1	0	1	0	0	0	0
d4928_a1	0	0	1	0	0	0
d4459_a1	0	1	0	0	0	0
d6064_a1	0	1	0	0	0	0
d7584_a1	0	1	0	0	0	0
d6123_a1	0	1	0	0	0	0
d5993_a1	0	0	0	0	1	0
d7758_a1	0	1	0	0	0	0
d7172_a1	0	0	0	1	0	0
d7815_a1	0	0	0	1	0	0
d4642_a1	0	1	0	0	0	0
d6134_a1	0	0	0	1	0	0
d5478_a1	0	1	0	0	0	0
d5410_a1	0	1	0	0	0	0
d8240_a1	0	0	0	1	0	0
d7756_a1	0	1	0	0	0	0
d4621_a1	0	0	0	1	0	0
d8135_a1	0	1	0	0	0	0
d8319_a1	0	1	0	0	0	0
d7064_a1	1	0	0	0	0	0
d5977_a1	0	0	0	0	0	1
d7622_a1	1	0	0	0	0	0
d8759_a1	0	0	0	0	0	1
d8660_a1	0	0	0	0	0	1
d5661_a1	0	0	0	0	1	0
d6795_a1	0	1	0	0	0	0
d6670_a1	0	0	1	0	0	0
d6230_a1	0	0	0	0	0	1
d8729_a1	0	0	0	0	0	1
d6485_a1	0	1	0	0	0	0
d4019_a1	0	0	0	1	0	0
d3967_a1	0	0	0	1	0	0
d3486_a1	1	0	0	0	0	0
d7190_a1	0	1	0	0	0	0
d6153_a1	0	0	0	0	0	1
d6966_a1	0	1	0	0	0	0
d7845_a1	1	0	0	0	0	0
d5115_a1	0	1	0	0	0	0
d7018_a1	0	1	0	0	0	0
d6094_a1	0	0	0	1	0	0
d8009_a1	0	1	0	0	0	0
d6268_a1	0	1	0	0	0	0
d5056_a1	0	0	0	0	0	1
d7144_a1	0	0	0	0	0	1
d8777_a1	0	1	0	0	0	0
d6749_a1	0	0	0	1	0	0
d6591_a1	0	0	1	0	0	0
d8662_a1	0	0	0	0	0	1
d8181_a1	0	0	0	0	0	1
d6528_a1	0	0	0	0	0	1
d7085_a1	1	0	0	0	0	0
d7201_a1	0	0	1	0	0	0
d6765_a1	0	1	0	0	0	0
d6544_a1	0	0	0	0	1	0
d7582_a1	0	0	0	1	0	0
d7142_a1	0	0	0	0	0	1
d8721_a1	1	0	0	0	0	0
d7399_a1	0	0	0	1	0	0
d6104_a1	0	0	0	1	0	0
d4899_a1	0	0	0	1	0	0
d7083_a1	0	0	0	1	0	0
d7904_a1	0	0	0	1	0	0
d8278_a1	0	0	0	1	0	0
d5835_a1	0	0	0	0	1	0
d8554_a1	1	0	0	0	0	0
d6045_a1	1	0	0	0	0	0
d4958_a1	0	1	0	0	0	0
d7517_a1	1	0	0	0	0	0
d6212_a1	1	0	0	0	0	0
d7679_a1	0	0	0	0	1	0
d5776_a1	0	0	0	0	1	0
d8335_a1	0	0	1	0	0	0
d7556_a1	0	1	0	0	0	0
d6845_a1	1	0	0	0	0	0
d5555_a1	0	1	0	0	0	0
d4844_a1	0	1	0	0	0	0
d7966_a1	1	0	0	0	0	0
d8702_a1	0	0	0	0	0	1
d4831_a1	0	1	0	0	0	0
d7307_a1	0	0	0	1	0	0
d6448_a1	1	0	0	0	0	0
d8415_a1	0	0	0	1	0	0
d5986_a1	0	0	0	1	0	0
d6389_a1	1	0	0	0	0	0
d7125_a1	0	1	0	0	0	0
d4967_a1	0	0	0	0	0	1
d7433_a1	1	0	0	0	0	0
d7374_a1	0	0	0	0	0	1
d4400_a1	0	1	0	0	0	0
d6401_a1	0	1	0	0	0	0
d6719_a1	1	0	0	0	0	0
d8326_a1	0	1	0	0	0	0
d4903_a1	0	0	1	0	0	0
d5826_a1	0	1	0	0	0	0
d8575_a1	0	0	0	1	0	0
d7864_a1	0	0	1	0	0	0
d7615_a1	0	0	0	1	0	0
d6355_a1	1	0	0	0	0	0
d8508_a1	0	1	0	0	0	0
d7806_a1	0	1	0	0	0	0
d6414_a1	0	1	0	0	0	0
d7066_a1	0	1	0	0	0	0
d5897_a1	0	0	0	1	0	0
d6913_a1	1	0	0	0	0	0
d6900_a1	0	0	0	1	0	0
d8584_a1	0	1	0	0	0	0
d6075_a1	0	0	0	0	0	1
d7873_a1	0	0	0	0	0	1
d6283_a1	0	1	0	0	0	0
c297_a2	0	0	0	1	0	0
d7775_a1	0	0	0	1	0	0
d6633_a1	0	1	0	0	0	0
d6405_a1	0	1	0	0	0	0
d6888_a1	0	1	0	0	0	0
d6229_a1	0	0	0	1	0	0
d6342_a1	0	0	0	1	0	0
d8517_a1	0	0	0	0	1	0
d6296_a1	0	1	0	0	0	0
d7057_a1	0	1	0	0	0	0
d5863_a1	0	0	0	0	0	1
d6904_a1	0	0	0	1	0	0
d6947_a1	0	0	0	1	0	0
d3794_a1	0	1	0	0	0	0
d8356_a1	0	1	0	0	0	0
d6786_a1	0	0	0	1	0	0
d8203_a1	0	0	1	0	0	0
d4878_a1	0	1	0	0	0	0
d8796_a1	1	0	0	0	0	0
d7932_a1	0	0	1	0	0	0
d8363_a1	0	1	0	0	0	0
d6346_a1	1	0	0	0	0	0
d8144_a1	0	0	0	1	0	0
d6565_a1	0	1	0	0	0	0
d7153_a1	1	0	0	0	0	0
d5958_a1	1	0	0	0	0	0
d5640_a1	0	1	0	0	0	0
d6190_a1	0	1	0	0	0	0
d6669_a1	1	0	0	0	0	0
d5457_a1	0	0	1	0	0	0
d6442_a1	0	0	0	1	0	0
d4689_a1	0	0	0	0	0	1
d7276_a1	0	0	0	1	0	0
d8170_a1	0	0	0	0	1	0
d8730_a1	0	1	0	0	0	0
d7027_a1	0	0	0	0	1	0
d8239_a1	0	1	0	0	0	0
d8547_a1	0	0	0	0	0	1
d4336_a1	0	0	0	0	1	0
d7461_a1	0	0	0	0	1	0
d8545_a1	0	1	0	0	0	0
d7212_a1	0	1	0	0	0	0
d7688_a1	0	0	0	1	0	0
d6383_a1	0	1	0	0	0	0
d7871_a1	0	0	0	0	0	1
d7370_a1	0	0	0	1	0	0
d5045_a1	0	0	0	0	1	0
d4872_a1	0	0	0	0	1	0
d7836_a1	0	1	0	0	0	0
d7151_a1	0	0	0	0	0	1
d8399_a1	1	0	0	0	0	0
d5822_a1	0	0	0	1	0	0
d6941_a1	0	0	0	0	1	0
d7777_a1	0	0	0	1	0	0
d7210_a1	1	0	0	0	0	0
d6314_a1	0	0	0	1	0	0
d7526_a1	0	1	0	0	0	0
d6882_a1	0	1	0	0	0	0
d8010_a1	0	0	0	0	1	0
d8549_a1	0	0	0	1	0	0
d7520_a1	0	0	0	0	0	1
d6160_a1	0	1	0	0	0	0
d6661_a1	1	0	0	0	0	0
d5824_a1	0	0	1	0	0	0
d6002_a1	0	0	0	0	0	1
d8328_a1	0	1	0	0	0	0
d5670_a1	0	0	0	1	0	0
d6381_a1	0	0	1	0	0	0
d7092_a1	0	1	0	0	0	0
d6535_a1	0	0	0	1	0	0
d7747_a1	0	1	0	0	0	0
d5017_a1	0	0	0	1	0	0
d4807_a1	0	0	0	1	0	0
d6440_a1	0	1	0	0	0	0
d8269_a1	0	0	0	1	0	0
d4590_a1	0	0	0	0	0	1
d8048_a1	0	0	0	1	0	0
d7467_a1	0	1	0	0	0	0
d6198_a1	1	0	0	0	0	0
d6979_a1	0	0	0	1	0	0
d8511_a1	0	1	0	0	0	0
d8766_a1	1	0	0	0	0	0
d8107_a1	0	1	0	0	0	0
d6036_a1	1	0	0	0	0	0
d6977_a1	0	0	0	0	0	1
d6476_a1	1	0	0	0	0	0
d8391_a1	0	0	0	0	0	1
d6000_a1	0	1	0	0	0	0
d5392_a1	0	1	0	0	0	0
d4687_a1	0	0	0	0	0	1
d8452_a1	0	0	0	0	1	0
d6813_a1	0	1	0	0	0	0
d3976_a1	0	0	0	1	0	0
d6316_a1	0	0	0	1	0	0
d6697_a1	0	1	0	0	0	0
d6038_a1	0	0	0	1	0	0
d6975_a1	0	0	0	1	0	0
d5451_a1	0	0	0	1	0	0
d4247_a1	0	0	0	1	0	0
d5950_a1	1	0	0	0	0	0
d6756_a1	0	1	0	0	0	0
d6478_a1	0	0	0	1	0	0
d8608_a1	0	0	0	1	0	0
d8450_a1	0	0	0	1	0	0
d6537_a1	0	0	0	1	0	0
d6259_a1	0	0	0	1	0	0
d8172_a1	0	0	0	1	0	0
d6580_a1	0	1	0	0	0	0
d7068_a1	0	1	0	0	0	0
d8581_a1	0	0	0	1	0	0
d8755_a1	0	0	0	0	0	1
d6754_a1	0	0	0	0	1	0
d6213_a1	0	0	0	0	0	1
d5341_a1	1	0	0	0	0	0
d5887_a1	0	1	0	0	0	0
d7516_a1	0	0	0	0	0	1
d5062_a1	0	1	0	0	0	0
d8645_a1	0	0	1	0	0	0
d5946_a1	1	0	0	0	0	0
d8586_a1	0	0	0	1	0	0
d6644_a1	0	1	0	0	0	0
d7237_a1	0	0	0	0	1	0
d8366_a1	0	0	0	0	0	1
d6759_a1	0	0	0	1	0	0
d7883_a1	0	0	0	1	0	0
d6818_a1	1	0	0	0	0	0
d6585_a1	0	0	0	0	0	1
d4584_a1	1	0	0	0	0	0
d7668_a1	0	1	0	0	0	0
d7021_a1	0	0	0	1	0	0
d6328_a1	0	0	0	1	0	0
d7998_a1	0	1	0	0	0	0
d8704_a1	1	0	0	0	0	0
d5456_a1	0	1	0	0	0	0
d7947_a1	1	0	0	0	0	0
d7283_a1	1	0	0	0	0	0
d7731_a1	0	1	0	0	0	0
d7672_a1	0	1	0	0	0	0
d8324_a1	0	0	0	1	0	0
d5845_a1	0	1	0	0	0	0
d8544_a1	0	0	0	0	0	1
d7279_a1	0	0	0	1	0	0
d6607_a1	0	0	0	1	0	0
d5904_a1	1	0	0	0	0	0
d7511_a1	0	0	0	0	0	1
d7274_a1	0	0	0	1	0	0
d6681_a1	1	0	0	0	0	0
d8096_a1	0	1	0	0	0	0
d4099_a1	1	0	0	0	0	0
d8036_a1	1	0	0	0	0	0
d8310_a1	0	0	0	1	0	0
d6030_a1	0	1	0	0	0	0
d6117_a1	0	1	0	0	0	0
d8031_a1	0	1	0	0	0	0
d8425_a1	0	1	0	0	0	0
d7942_a1	0	0	0	1	0	0
d6292_a1	0	0	0	1	0	0
d7333_a1	0	1	0	0	0	0
d8696_a1	0	0	0	1	0	0
d7494_a1	0	1	0	0	0	0
d8467_a1	0	0	0	1	0	0
d4488_a1	0	1	0	0	0	0
d7595_a1	0	1	0	0	0	0
d4331_a1	0	1	0	0	0	0
d6740_a1	1	0	0	0	0	0
d5909_a1	0	0	0	0	0	1
d4606_a1	0	1	0	0	0	0
d8150_a1	0	0	0	1	0	0
d6461_a1	0	1	0	0	0	0
d8636_a1	0	0	0	0	0	1
d8526_a1	0	0	1	0	0	0
d4877_a1	0	0	0	0	0	1
d6246_a1	0	0	0	1	0	0
d8443_a1	0	0	0	0	0	1
d5575_a1	0	0	0	0	1	0
d8169_a1	1	0	0	0	0	0
d7828_a1	0	0	0	1	0	0
d8507_a1	0	0	0	0	0	1
d8059_a1	0	1	0	0	0	0
d6077_a1	0	1	0	0	0	0
d4896_a1	0	0	0	1	0	0
d8384_a1	0	0	0	0	0	1
d5790_a1	0	0	0	1	0	0
d6892_a1	0	1	0	0	0	0
d8228_a1	0	0	1	0	0	0
d8274_a1	0	0	0	1	0	0
d8448_a1	0	1	0	0	0	0
d5964_a1	0	0	0	1	0	0
d7549_a1	0	0	0	1	0	0
d3853_a1	0	0	0	0	1	0
d4015_a1	0	1	0	0	0	0
d6937_a1	1	0	0	0	0	0
d7608_a1	0	1	0	0	0	0
d7769_a1	0	0	0	1	0	0
d6187_a1	0	0	0	0	0	1
d6914_a1	0	0	0	0	1	0
d6466_a1	0	1	0	0	0	0
d6136_a1	0	0	0	1	0	0
d6599_a1	0	0	0	1	0	0
d7813_a1	0	0	0	0	1	0
d8682_a1	0	0	1	0	0	0
d6548_a1	1	0	0	0	0	0
d8462_a1	0	0	1	0	0	0
d6878_a1	1	0	0	0	0	0
d6525_a1	1	0	0	0	0	0
d7534_a1	0	0	0	0	0	1
d5869_a1	1	0	0	0	0	0
d8132_a1	0	0	0	0	0	1
d6269_a1	1	0	0	0	0	0
d5928_a1	0	0	0	0	0	1
d6822_a1	0	1	0	0	0	0
d7860_a1	0	1	0	0	0	0
d6095_a1	0	1	0	0	0	0
d6543_a1	0	1	0	0	0	0
d7475_a1	0	0	0	0	0	1
d7787_a1	0	0	0	1	0	0
d7691_a1	0	0	0	0	0	1
d5616_a1	0	0	0	0	1	0
d4423_a1	0	1	0	0	0	0
d7750_a1	0	1	0	0	0	0
d8113_a1	0	0	1	0	0	0
d7398_a1	0	0	0	0	1	0
d5831_a1	0	0	0	0	0	1
d6154_a1	0	0	0	1	0	0
d7081_a1	0	0	0	0	1	0
d8502_a1	0	0	0	1	0	0
d7127_a1	1	0	0	0	0	0
d7457_a1	1	0	0	0	0	0
d6763_a1	0	1	0	0	0	0
d6873_a1	0	0	0	0	1	0
d6602_a1	1	0	0	0	0	0
d7471_a1	0	1	0	0	0	0
d8663_a1	0	0	1	0	0	0
d5557_a1	0	0	0	0	1	0
d6919_a1	0	0	0	0	1	0
d8774_a1	0	1	0	0	0	0
d7360_a1	1	0	0	0	0	0
d7082_a1	1	0	0	0	0	0
d6484_a1	0	0	0	0	0	1
d5007_a1	0	0	1	0	0	0
d7030_a1	0	0	0	1	0	0
d6832_a1	0	0	0	0	0	1
d5437_a1	0	0	0	0	1	0
d6012_a1	0	1	0	0	0	0
d5965_a1	0	0	0	1	0	0
d6558_a1	0	0	0	1	0	0
d6017_a1	0	0	1	0	0	0
d4016_a1	0	1	0	0	0	0
d6989_a1	0	0	0	1	0	0
d8385_a1	0	0	1	0	0	0
d6955_a1	0	1	0	0	0	0
d8402_a1	0	0	1	0	0	0
d4388_a1	1	0	0	0	0	0
d5652_a1	0	0	1	0	0	0
d6309_a1	1	0	0	0	0	0
d4231_a1	0	0	0	1	0	0
d7827_a1	0	1	0	0	0	0
d5716_a1	1	0	0	0	0	0
d5931_a1	0	1	0	0	0	0
d8407_a1	0	1	0	0	0	0
d6524_a1	0	1	0	0	0	0
d7044_a1	0	0	0	0	1	0
d6451_a1	0	0	0	0	0	1
d8779_a1	0	0	0	0	0	1
d7476_a1	1	0	0	0	0	0
d6392_a1	0	1	0	0	0	0
d7007_a1	0	1	0	0	0	0
d6172_a1	0	0	0	0	0	1
d8347_a1	0	0	0	0	0	1
d8596_a1	0	0	0	1	0	0
d8288_a1	0	1	0	0	0	0
d8567_a1	0	0	0	0	1	0
d6992_a1	0	1	0	0	0	0
d5960_a1	0	0	0	0	0	1
d7535_a1	0	1	0	0	0	0
d6803_a1	0	1	0	0	0	0
d6773_a1	0	0	0	1	0	0
d8380_a1	0	0	0	1	0	0
d6993_a1	1	0	0	0	0	0
d6236_a1	0	0	0	0	0	1
d8745_a1	0	0	0	0	0	1
d6777_a1	0	1	0	0	0	0
d4290_a1	1	0	0	0	0	0
d6173_a1	1	0	0	0	0	0
d8406_a1	0	0	0	1	0	0
d7983_a1	1	0	0	0	0	0
d8466_a1	1	0	0	0	0	0
d8348_a1	0	1	0	0	0	0
d4230_a1	0	0	0	1	0	0
d6465_a1	0	1	0	0	0	0
d6231_a1	1	0	0	0	0	0
d4484_a1	0	1	0	0	0	0
d7539_a1	0	0	0	1	0	0
d7108_a1	0	0	0	0	0	1
d8314_a1	0	0	0	0	1	0
d7988_a1	0	0	0	0	1	0
d6736_a1	0	0	0	1	0	0
d4387_a1	0	0	0	0	1	0
d6510_a1	0	0	0	0	1	0
d7045_a1	0	0	0	0	0	1
d7103_a1	0	0	1	0	0	0
d5593_a1	0	0	0	0	1	0
d7323_a1	0	0	0	0	0	1
d8525_a1	0	0	1	0	0	0
d6499_a1	0	0	0	1	0	0
d5745_a1	0	1	0	0	0	0
d8306_a1	0	0	0	1	0	0
d7104_a1	0	0	0	0	0	1
d7319_a1	0	0	0	0	0	1
d4450_a1	0	0	0	0	1	0
d6020_a1	1	0	0	0	0	0
d6836_a1	0	1	0	0	0	0
d6951_a1	0	0	0	0	1	0
d7003_a1	0	0	0	0	1	0
d8686_a1	0	1	0	0	0	0
d6778_a1	0	1	0	0	0	0
d8092_a1	0	1	0	0	0	0
d6837_a1	1	0	0	0	0	0
d8255_a1	0	1	0	0	0	0
d5475_a1	0	0	0	0	1	0
d6617_a1	0	1	0	0	0	0
d7222_a1	0	0	0	0	1	0
d4940_a1	0	0	0	1	0	0
d7163_a1	0	1	0	0	0	0
d6016_a1	0	0	0	1	0	0
d5653_a1	0	0	0	1	0	0
d5905_a1	0	1	0	0	0	0
d7297_a1	0	0	0	1	0	0
[truncated: 6,966 more rows]
