# Supplementary material for: Critical Assessment of MetaProteome Investigation (CAMPI): a multi-laboratory comparison of established workflows
Source: Nat Commun. 2021 Dec 15;12:7305. doi: 10.1038/s41467-021-27542-8 (PMC8674281; doi:10.1038/s41467-021-27542-8)
Supplement: Supplementary file 21 — Source Data file [file 41467_2021_27542_MOESM21_ESM.zip › Source Data/Figure 4D_Supplementary Figure 3B.csv]

ProteinGroup	F06	F01	F07	F08
23d84e0a-555a-4190-95e2-1b545cc65403	0	2	0	0
7ceb66bd-b998-4589-a810-8ae36f40cdba	0	0	2	0
257794db-3568-4d6d-a910-551fc78a5299	0	0	2	0
d2362213-a894-4510-803c-3b24682fb84a	0	0	0	2
e8ae49fc-0949-4c8b-8375-71b6a36f9962	2	0	0	0
e9249a0a-7be8-4755-a13c-0cba92cf1730	0	2	0	0
52bb640c-7f9b-4a28-bd95-522834ef3c1e	0	0	0	2
8e5002b6-26f6-4985-8fb5-67d9ffd3bab2	2	0	0	0
04a640bb-6af0-4e6c-b6f5-657591928f6d	2	0	0	0
3a46c1b9-8fcb-4788-a58a-4667803b345b	2	0	0	0
89849c3e-ad53-4a0c-a059-c47c225c2db4	2	0	0	0
afd5d3a0-aa55-428e-b905-cf785180cfd9	0	0	2	0
60f87d0f-2826-4cd6-a353-9b848cc3d136	0	0	2	0
c4a93f79-f728-4e79-9bea-b6303cfac378	0	2	0	0
29f95512-bf93-4455-81af-ae2c95c6df44	0	0	0	2
78abb940-b134-4d56-8d03-e05d757a2b44	0	0	0	2
d73f3525-53ee-4d6b-b53f-9f0c5e2fae5d	0	2	0	0
dac5e498-3cb1-4a55-8e8a-51f34959154f	2	0	0	0
e5e26b6b-45cf-4d7a-80dc-0156901d99f6	0	0	2	0
92c0db0c-80ec-4e72-90bc-c8a860013213	0	2	0	0
b949182c-9c5a-4a2e-9d39-01b7fd76d211	0	2	0	0
39276b66-f4a0-41d0-b24c-16b8e95833ba	0	2	0	0
04aabcd7-1388-4860-8347-25e4e1f3ece5	2	0	0	0
75493081-b082-4566-b430-fb178eb98f04	0	2	0	0
69483beb-b44a-41dc-b9b7-d2f8323554fd	0	2	0	0
e4d089bb-05c4-4805-9be1-84930a8a50b1	0	2	0	0
20f12904-ba6d-4d98-b396-b9402dfa5462	0	0	2	0
9acd9a5f-77b1-4f61-b4d4-adee4874409b	0	0	0	2
c1d511dd-893b-4c3a-995f-6f4f2137f7ff	2	0	0	0
95849df4-a2c9-416e-ac12-9e0a4dad4c1c	0	2	0	0
9cab8e8b-0fdb-422b-b5d6-597b440015a1	0	0	0	2
b4ee5b57-86ce-4940-aff7-8333b48357ed	2	0	0	0
3a82073c-2797-44f4-b1fa-7134c50e32db	2	0	0	0
be6f454a-67e1-47bc-a410-7c2d1413c5e8	0	0	2	0
7f243b0c-d2a7-4ac7-b23f-72c34b443e7b	0	0	2	0
28ba8f4a-88ce-4eea-bc99-fbe5c1864492	0	0	2	0
71c14f04-e637-47c5-83e8-894f6928e7fd	0	0	2	0
48ad6a26-8636-4fa5-8c90-a24d83ad14ae	2	0	0	0
cd66e99e-fa67-43ab-ada6-c17c9514ce1a	2	0	0	0
0d174dd8-7616-40e9-9cf6-ba4ee6c6f2f9	0	2	0	0
e5a45993-4fbf-47d2-a2c3-3800b338adba	0	2	0	0
07e7291c-bc52-4b4e-81a9-896171a42c52	0	2	0	0
d583f8c0-20f6-42d9-a466-c469bc4c4c4e	0	0	2	0
f190f937-745f-41b1-a4bf-7711f688624b	0	0	2	0
c1dac5fb-2004-41c6-a077-e29abf4207e8	0	0	2	0
86142d38-4f31-4161-a393-f4c38bbf5203	0	2	0	0
e613cb21-2a80-48f0-b42c-f23ae2b43d12	0	2	0	0
c6ebaf91-9a08-42df-bae9-f9069523b7ac	0	0	2	0
3fd8de7a-1124-4234-b345-a48aebdad996	0	2	0	0
f77e37b4-358c-4a91-ac61-8c4cf52dd49c	2	0	0	0
8a730deb-64d0-4605-9528-2de13bcaacd2	0	0	2	0
facd11fe-0a6c-4c2c-83c8-8c7d803cfbb2	0	2	0	0
67b833f5-a34b-42a2-ae9e-038b249adfd0	0	2	0	0
d808301b-f460-4a47-83b7-a7ed9c54e1b3	0	2	0	0
ccab63cd-c9a9-4f17-b5c2-be93b7a947a6	0	2	0	0
541ef66d-da08-4faa-b2c5-51ef34c6d7e3	0	0	2	0
39ef6240-6ba6-4748-84dc-91c42d18db7b	0	0	2	0
7e2924ac-244b-4b93-8760-5345af808d8c	0	0	2	0
4d70c355-e636-41e5-87b2-e1a7a64762ab	0	0	2	0
52cc18a9-b741-42f8-8c26-46ef993e7b87	0	0	2	0
ff3dba4c-2032-4cc9-bda6-c123895c04b0	0	0	2	0
c8f9b868-13c3-4cc4-ae7c-30ecc7c212a7	0	2	0	0
94d1f9fc-b149-458c-ad68-4a007c84f741	0	0	2	0
0d26dff0-c269-4dfc-abc2-f79ec7ee8e8b	2	0	0	0
2e87edca-3611-49ed-a895-85b30097a722	2	0	0	0
0723cd85-97c8-45e3-8887-50c697c5c87f	2	0	0	0
c80c1d80-094e-4286-9762-a3de0ef268fc	0	2	0	0
0130b0c7-d48c-4059-aad9-11398b38e4ae	0	2	0	0
abb44fbd-4ec8-48a6-b98e-ea604429c30e	0	2	0	0
01f3138d-c422-4995-aff4-bdd95dfca6bd	0	2	0	0
c717eabe-3de8-4445-b502-72e13342d060	2	0	0	0
07c920d6-512f-4b8c-9955-a8a816250e11	2	0	0	0
845767ba-e0f0-400a-a072-507b625a2f09	2	0	0	0
8fb58068-6d3d-4fdc-b213-f7ce35a54a0d	0	0	2	0
19509b5c-797a-426b-80cc-e35cb60501a3	2	0	0	0
71305baf-da86-4800-9eda-1cfb0b4cfe62	0	2	0	0
2d55c6e2-023c-452c-8e14-b665fd030c8c	0	0	2	0
d5907d8a-f52a-4f00-b8b0-e0c1825681ba	0	0	2	0
e3782da5-6032-4ea1-b12a-a776fb2b91af	0	0	2	0
a987e1eb-44cc-4a59-817e-67da7c3b8d33	0	2	0	0
6cb7470f-3a19-41e5-99cf-652d76e46181	0	0	2	0
d3324b79-785d-4ce1-9ccc-802dbf1d3f24	2	0	0	0
03e2bb3e-1b1e-421a-9360-d0732c762074	0	2	0	0
c91e34fe-203a-4f35-a691-05c168ed193c	0	2	0	0
9265fef7-e0d5-4fb2-899f-1c7c60b556f4	0	2	0	0
d5224b93-2b5c-4fe0-a88a-f2bafe0522c1	0	2	0	0
d779368c-6359-4328-be77-3c83204da8c3	2	0	0	0
2575f269-b529-4834-b514-e38c3cf438e8	0	0	2	0
03be5b77-5754-45d8-ba72-d90342bb616f	2	0	0	0
056f47fc-787d-41e9-806f-c5385d57e066	0	0	0	2
08560bfd-f00b-43a1-b01d-db0ba7e47510	0	2	0	0
4278fe21-c8a3-40c5-a16c-07a68b64169d	0	0	2	0
5fd0ab31-27ea-40b8-a42f-059efcd2a435	0	0	2	0
b41ac559-fab4-45a3-a4cf-4fe7fcc4b53b	0	0	2	0
d30d95d3-ed05-480e-879e-04b40d2dcc9d	2	0	0	0
05820143-c3ce-4ddc-b3d1-7bfbc6cad885	0	0	2	0
5fbd1bfb-ce01-4a26-aef1-eadb72a4f065	0	0	2	0
69869103-6c13-4649-9c75-3bb9a9751c33	2	0	0	0
46d4793b-96c0-45cf-9bb9-9fa115f8ab6a	0	2	0	0
b0b2885e-2e32-4488-82f7-27e9e6ed0bfb	0	2	0	0
df37bd81-09fc-483f-8592-700af3e7c04b	2	0	0	0
1310fdfd-95fd-4016-9c5d-d1d966218f60	0	2	0	0
718812e0-e4a6-4f80-bfc7-6746468ece93	0	2	0	0
936363e8-f233-4e4c-99a6-73f8e4daf43f	2	0	0	0
4bd061e6-49e2-4c37-a744-eb6722f5f3ba	2	0	0	0
06c96559-9a73-4052-b304-aeae079860cd	0	2	0	0
76bdb27a-73b9-41ac-bd24-8e522f388acb	2	0	0	0
3c9f111c-bf0d-47e4-9f01-a9af566d298f	0	2	0	0
4e595b68-baee-42f5-a7be-6616c854016c	0	2	0	0
873ec0a1-a791-4548-ba56-15974aa605e3	0	0	2	0
5e9fc9b1-93ff-4ca9-b34c-381e9aa989d7	2	0	0	0
83c11a24-7081-4cba-b926-f3fd39974e1f	0	2	0	0
c6660660-f99e-40df-970a-f1f74105a318	0	2	0	0
fba5d3e1-6c8d-4095-a700-93e7696d5c24	0	2	0	0
c9c9f189-b423-4cd8-a487-0a9e52a87259	0	2	0	0
9afa7425-12c1-47e6-8c2e-2443bce38c1c	2	0	0	0
d9073ebe-2c4a-4260-abc5-2088cb8896f2	0	2	0	0
a69b05bb-d978-4a18-883e-f2a6dd3e8523	0	2	0	0
eb40af63-e222-431d-8e30-a4b4b3c4ece7	0	2	0	0
2a696c35-98d0-4e92-b6f5-0c3e4ecce6df	2	0	0	0
3f694978-6f76-48e7-96d5-b652438447dc	0	2	0	0
e3c9c20a-8d64-4723-b441-caa09d07afd8	0	0	2	0
c7564522-638b-4f49-ba95-50aa287581cf	0	0	2	0
2321f73e-049f-44c5-9a5e-a8e9286e06ab	0	0	0	2
c7757ff7-af3b-4521-b205-e149163c897f	0	2	0	0
9d76e6d1-a1ba-42f0-8c73-775ad6cb9a65	0	2	0	0
a2ed968b-cdf7-4150-93c9-ca5677cb7e03	0	2	0	0
4c3a7e8f-1be1-4b14-b9af-0f2abfe1d79f	0	0	2	0
6909c0a8-f70a-47fa-9d40-21adc10a5c2e	0	0	2	0
87731ae7-65d8-428e-aec5-33f3a7ffa8a4	0	0	2	0
39c6b5b0-1e5b-4605-b831-d6bd0e94b434	0	2	0	0
74d1cef6-0d1e-4a98-9505-a178ba9c039c	2	0	0	0
517b201a-bca4-46f8-94e2-389ae6eabc2c	2	0	0	0
026d15dd-9c0d-4bab-ac28-7257991f78eb	0	2	0	0
c22398a2-e65e-43f3-8a27-230884a0308d	2	0	0	0
5ab362ab-2f9a-4aa5-9321-21d89840a0ec	0	2	0	0
ad7d5f51-ecd3-4339-b879-f00e1bf79c41	0	2	0	0
37b612be-07ff-432b-9f1c-9a12b5ed75d3	0	2	0	0
38d7b48b-4430-4276-b2ac-32af4a07d6e3	0	2	0	0
5c1071cc-b24b-4dce-b9b2-9f22c75d8151	0	2	0	0
37531539-ba19-42d7-955a-8c5ed4c4525d	0	2	0	0
d8105943-855c-4a6c-8b6f-0ac567171c89	0	2	0	0
0a763d74-fe79-4d8e-93ca-a35c01f7138b	0	0	0	2
cdbad890-76a6-4314-87a5-39056f0a4d99	0	2	0	0
0d494fb9-29aa-4db3-9152-e4c8a4591dad	0	2	0	0
adb98970-2cdf-4bfa-ae1c-87ec76e7034c	2	0	0	0
b280b116-4c4f-4236-a1b2-f943465bef71	0	0	0	2
d300dd00-fc8d-43d5-b46d-d0e4c0d5c092	0	2	0	0
1a91f6a4-6e56-4e9d-a167-826d3b8be27f	0	2	0	0
a5e545c4-4e84-48a4-b09d-f37cc37eac8f	0	2	0	0
6a82ef0b-d25e-4f10-975c-365d85e61d3f	0	0	2	0
0ba250d4-43c2-489d-8031-e5a877c13665	0	0	2	0
534e51db-8548-4ad1-b876-c425a22571c4	0	0	0	2
8863d4f3-ed1a-4c2f-8b0c-90b70228d559	0	2	0	0
57cfa6d6-2560-4086-97c9-aa9fc3bc288f	0	0	2	0
11eb4dd3-748b-4f05-aa76-eec8830538ed	0	0	2	0
0f64e6cd-f217-42e3-9ef8-07d6c27abb3e	0	2	0	0
3b46e558-54c4-4294-b8ca-f70c13da910e	0	2	0	0
9f1b8124-31a7-49a2-9aaa-d819a65ef381	0	2	0	0
e52b1deb-1903-4fa0-8516-ea5e10dd906e	0	2	0	0
9699ca2f-a2bc-4e16-a424-38dbebdf9fe9	0	2	0	0
cf004c02-57f9-4ff9-bcd3-703819913b0c	0	0	2	0
7b0fe836-5db0-488a-8319-236088c8fa7e	0	0	2	0
d69ea04f-883e-454c-9ee7-62189b26fbdf	0	2	0	0
bd42c845-2e1b-4ee4-99c0-771c59e84868	0	0	0	2
d2b2c26e-f214-4dd5-8f22-b5caac93f8fb	0	0	0	2
442df03c-c727-4f81-8256-81d2f8ab3445	0	0	0	2
38af9ffc-cd6a-4ad6-99ca-716a9d947e60	0	2	0	0
f9bffecc-d4bb-4200-b5fb-d89a3e45db54	2	0	0	0
15929a76-5559-4314-8ac3-4dca4d067517	0	2	0	0
5d40d155-8dba-4309-9221-beaf00f7b524	0	0	2	0
66e40cf5-caf8-4ad9-83bd-e46b78132d1a	0	2	0	0
8c514cc2-de5a-4500-b240-4bb1f643b2d9	0	0	2	0
33486ddf-c232-40dd-b1ef-9b0c95c2f0ad	0	2	0	0
9fb38444-e91d-48fb-b187-046e579651d8	0	2	0	0
557c6006-8692-490c-aeda-0678afe652f7	0	0	2	0
c789159d-7ddc-48fd-a8cc-eb53541b23f9	0	0	2	0
e0d66f4e-62b6-4e88-b959-88635cd03aa0	0	2	0	0
080f70ca-bb33-4ae9-8d2c-fdd6a550fd16	0	2	0	0
411635df-60ab-43e2-b9e0-1432cd5c905c	0	2	0	0
53e3c7a5-9cb7-41fe-ae93-8c4b3347a988	0	0	0	2
7b9ecd1c-081d-4795-a606-2284b41b355f	0	2	0	0
3259ea2b-6df1-4218-b89a-1337752ee5a7	0	0	2	0
ce04e2d9-b55b-4c75-b748-6957fc168d8c	0	0	2	0
84bc50bc-8625-42d1-a707-08625677d5e1	0	0	2	0
b1bbc1b1-4af2-444c-9937-d5390789ca39	0	2	0	0
437611df-ce07-42fc-abd9-72691b5ecc80	2	0	0	0
59306b59-1995-4be9-b361-0f12391b37f1	0	0	0	2
bfdefdce-5ab3-4184-9d1a-183754d47503	0	2	0	0
e5e95135-f665-4667-920e-c6e44fab9701	2	0	0	0
ae9f6487-0991-4525-a2a4-8f82d18ef049	0	2	0	0
d2cd0761-cc3f-4d68-8faf-47fc2de302de	0	0	2	0
33dcdc7e-fd7d-4b9f-bd9a-694094188905	0	0	2	0
04147a89-48f7-4777-8c8a-b30f8970e95b	0	0	0	2
51d8e1c8-a038-4f6c-88b0-472df0ae7c19	0	2	0	0
de1bb44a-fed5-4d17-83bf-f282626766d4	0	2	0	0
b8e11fe4-4c13-4afd-bb33-76085bd8836e	2	0	0	0
5e5bd44f-0643-4c68-b0b3-b7ee13033a7f	0	2	0	0
2f065fc3-4478-4ad7-ab6f-88f48d7de68b	0	0	2	0
275164d6-fbcb-4508-b42e-1db576ec905d	0	2	0	0
e55936f0-b243-44b6-8eea-d71c6abf16d1	0	0	2	0
b6cdcbeb-913c-4fb4-a460-6d29329e5dfa	0	2	0	0
4d1ef6e0-ac75-48ba-a788-c79da8379cdf	0	2	0	0
5cf05868-e65e-4d6a-ad50-bb8c9299e7d4	0	2	0	0
fcdffa92-4112-439b-b732-70bbae3b10ee	0	2	0	0
0ee094eb-20f0-485a-a13c-50dc431d1f5a	0	0	2	0
8999d658-e08e-437e-ae7f-8cc94bc54d0d	2	0	0	0
7090ebb1-496d-40ea-a1cb-2cf413f8f072	2	0	0	0
1265b425-6445-4368-8262-577b6247ebfb	0	0	2	0
3334e8d9-b3b7-4c8f-b313-7054f6a796fa	2	0	0	0
626d08e5-83b7-4634-b8c1-34a466e6cf55	0	2	0	0
2ab37994-32cc-4a04-b9a3-bc2a9b84f013	0	2	0	0
d2f4856e-bfa6-407b-8fc3-0f4794c0a000	0	2	0	0
5a1d2bde-25b9-4f10-b89b-64f83cce9538	0	0	2	0
41274e93-7c52-43fa-a029-56bf5bd4129b	0	0	2	0
fff6c204-d235-4716-a77e-10a8d399f22a	0	0	2	0
79c57d95-97fb-4457-81c0-2597066455c9	2	0	0	0
ad4d2253-97be-4f77-8853-71564953a97b	0	2	0	0
b98e59af-b7e4-4268-b4e7-ea7e082a3b63	0	2	0	0
6151959e-1aa3-4fa4-9133-07e959e66bae	0	2	0	0
2e23e5be-1bdf-4df1-a6e3-7b003ae3573e	0	0	2	0
740fac21-b718-49f2-b999-ef1fc4b419d5	0	0	2	0
116108a7-6bcd-499e-80f3-75dd7eae1eb7	0	0	2	0
f7e0b994-96da-476d-a226-e875352629f7	0	2	0	0
cb09a841-f619-4580-9e1a-29891cd5aaf2	0	0	2	0
8fd193fb-aa51-4c88-8f99-5bb31cf3160f	2	0	0	0
94a1e154-602f-4aad-a577-a63b3443462b	0	2	0	0
a6efaae9-582f-4205-81ad-8c0aca5e00c2	0	2	0	0
bc9226fb-e7bd-4139-ba17-f847b0fec796	0	2	0	0
603e2f0f-d2b4-4e78-84f5-ba8f183b1ab9	0	2	0	0
7f863565-b5b1-4e2f-b1a9-2ab0521d39c6	2	0	0	0
ca51e0d3-a5ad-4358-ae01-33bda23d2d20	0	2	0	0
cd4d04a9-3fc0-4003-9819-a15da3de461f	2	0	0	0
af87b0ae-adac-4269-8300-b62aca5e54a0	0	2	0	0
5c990f0b-6694-4a35-b1fc-d13e48c02f76	0	2	0	0
1487a659-6bb3-4d51-a9fb-d52f131deddf	0	0	2	0
cf2f578e-cfd2-40c9-aaa9-8de2728c3f9d	0	0	2	0
0aa63be0-7ab3-43fd-b153-e9bbe11e3105	0	0	2	0
5f68acff-6ec2-4a36-ab23-ef50b50267cd	2	0	0	0
8d5577d3-2385-4dbd-bf4d-605872f377a5	0	2	0	0
9ec8abc5-9ec3-44ca-8916-bc3003d88e11	2	0	0	0
d08ff9fc-d1c8-4afb-8b9a-d8e98a551e37	0	2	0	0
e497dd58-8317-4b28-9a43-75de72aeb264	0	2	0	0
aa68fa11-637e-4fc4-834d-df00cc55fc01	0	0	2	0
eb711ed3-5916-4d16-8b1d-0feec639c4f5	0	0	0	2
ddc4f8f9-eabe-4843-b4f5-e054a812dabd	0	0	2	0
c5025715-d735-49aa-8f89-233a5e64f628	0	2	0	0
19838998-334e-4fe9-bbf6-d9dd9208e966	0	0	2	0
1acea434-38e8-4720-a34b-ec6793e6be86	0	2	0	0
120d0460-8ccd-4007-8141-9603b93f2377	2	0	0	0
5a72a753-3c06-4be7-9a8b-3642a278216e	0	0	0	2
199a36a7-3bc4-4983-81b6-ae4db27049ed	0	2	0	0
4a3b6798-eea7-401a-a554-251648ce4847	0	2	0	0
9c43367c-8ca8-4d90-abc1-96aab0abdc39	0	2	0	0
40001611-5b57-4f70-ac56-895ddd024d10	0	2	0	0
2492af07-8658-42bc-948c-1e615bbe084e	0	2	0	0
47ec692c-c14e-4909-bd0f-b0bc1977d826	0	2	0	0
babed870-6824-4993-b52c-bd45f631c499	0	0	2	0
1c72e00f-559b-450e-8037-acb9b2151cfe	0	2	0	0
abf9bf80-fba8-4ffc-93a9-b8fde8c35fa5	2	0	0	0
a6121177-c43b-4bec-8bdb-b4ec919a6a52	0	2	0	0
c6a3014e-927f-4bcd-ad45-ad8fbcc5bc4c	2	0	0	0
0c4de193-2647-49c0-81a2-39a398e74a3b	0	0	2	0
ce0aedc1-e7e4-41ae-b510-2e44fe86ad5c	0	2	0	0
b50d440c-8aae-4a1f-89e7-52a6666c36e4	0	0	2	0
22bdfabe-8b96-451a-83a0-9f06b7dbc569	0	0	2	0
8dcab7ec-bf10-4158-a8d1-eb7d89fcaad1	0	2	0	0
8e5ef809-ab85-446e-b499-0ca4bc1f9651	0	0	0	2
637359cf-c2a2-4e70-9467-4e5dd0e439a2	0	0	2	0
aa42a0d7-7a19-427d-ac78-a07ff8b7825b	2	0	0	0
fde0a273-06d3-4aed-af76-10686d31a1fc	0	2	0	0
ccf09a88-62cb-4133-9dfe-3b2576631b66	0	0	2	0
1b77585c-2d1c-442b-8bd9-1dd1758db80b	0	2	0	0
e276b2ac-7432-4340-ab70-870f6e4e43f2	0	0	2	0
0efca824-05fc-4e31-b1bd-b3e7dcc1e319	0	0	2	0
5f91c745-1e83-4b9a-b2a3-6b75a6c7c82e	0	2	0	0
144a711a-a5b1-4b6d-bef5-a2adc73bc110	0	2	0	0
18b119cf-3e41-4b1e-976f-1a057c81f7a1	0	2	0	0
c6ff03a8-b4bd-406d-ae0f-e522ba2c283d	2	0	0	0
91dc5ab9-7569-4a22-abf0-dab5c4f0defe	2	0	0	0
ecc10b65-d344-4c5c-a5f5-3a7c0d1d69ba	0	0	2	0
429b876d-5569-42ba-95bf-5192af278a8f	0	2	0	0
5e174ac0-ce96-46b2-a60b-651bacee6c73	0	0	2	0
fdc4997c-222d-49e9-acb0-16e0407b49c3	0	0	2	0
384dcc71-b010-46f1-8be3-7ee9655f16a5	0	2	0	0
3eefc92e-9801-43f7-90ea-ffe4697f6d22	0	0	2	0
64c685d4-3f52-4720-b6f9-4f62b399db9f	0	2	0	0
86f23074-a53b-4eff-9811-56d13a138547	0	2	0	0
96d6af5f-ee35-4a06-ac88-6964d76d61a2	2	0	0	0
1e5b1e29-e31a-4240-ab05-e98f049cd14c	0	0	2	0
4083cb6f-f9d2-4fa0-be05-319e3b350f3a	0	0	2	0
c7601efd-3100-4267-b7ca-3460ac9c5496	0	0	0	2
3622ebb3-bd7e-4fb8-88f8-5e98584be61d	0	2	0	0
d966e475-f7f9-4ea3-a823-b08247e009fc	0	2	0	0
432ece07-6d1e-497a-b816-3d1db1e2505f	0	2	0	0
de9e24b6-2c2a-4a03-8952-80c6d3196239	0	0	2	0
7f11f15c-66dc-48a6-8f8e-5d4894242d8f	0	2	0	0
47178f7e-4969-4b63-a67a-495fe96d7e14	0	2	0	0
93411d82-b61c-493b-a65b-0f4f3b0e5219	0	2	0	0
fe36dfff-b03a-4874-b925-74f7a018d921	2	0	0	0
ba77e420-aa69-4512-868d-46f64d526515	0	2	0	0
1e3cff77-4b9d-4b4e-9ba7-0d91fb9c72be	0	0	2	0
bc4124d2-b682-4561-9e78-ee572455caa8	2	0	0	0
05a294d4-fbf4-4d34-a195-4ca7691d5334	2	0	0	0
f101fc35-d477-4e37-b679-f158987cfde6	0	2	0	0
e2ab44c0-fedc-4ad9-8eb3-893b861951fd	0	2	0	0
e005ca29-e9f6-41f4-8a37-fd2ac686287a	0	2	0	0
ea1327b8-1ee1-4c04-8249-169161d1be94	0	0	2	0
59c849f9-b3e5-4daf-841f-2ea793dc07e9	0	0	2	0
0360177c-8360-4331-a8aa-da6a920243b2	0	0	2	0
0170efba-ab9b-47c7-b168-b16cf3cfa08a	0	2	0	0
75272101-655b-4052-a1cc-e697552ad1d9	0	2	0	0
acb37cf8-d0f9-4acb-8559-ae80b60542cb	0	2	0	0
3a45a670-0a6f-4569-8072-83d44828d834	0	0	2	0
87a96ba6-c519-4c34-817d-45f2d50aaa87	0	2	0	0
1dd7a11b-e0fa-43f9-9e10-ff6ab64b02ee	0	0	0	2
8e6bd565-5c54-4f63-beaf-19d8709a0876	0	0	0	2
ad3faa03-3882-48e8-bd14-4aae7efc283a	0	2	0	0
fefb33d8-314a-4c3e-b7cd-1467c73b8743	0	0	0	2
92a4c5fd-5859-4c94-9d6d-0c5692152f2c	0	0	0	2
874996a1-c250-4c86-a8bb-7416526c76a2	0	2	0	0
b748094d-360b-4f2f-af82-2c5fa2ef9061	0	2	0	0
824cdbe6-f01d-4b7f-b67f-58904c947bf3	2	0	0	0
424f60ca-a3c8-4369-8aa3-9563de3588ca	0	2	0	0
766185ef-9da4-41cb-9a4a-17a015de1665	0	2	0	0
7e48904c-04be-4d71-abe0-0b48a6b4ab09	0	2	0	0
1eb1c71e-4cf3-4c35-840c-d0f55b82ac6c	0	2	0	0
2517fd0b-d3f4-41ae-9004-71721e2a817a	0	2	0	0
0186494e-2e39-4c9a-b12a-949cf52f5e2f	0	0	2	0
7c545b3e-69da-44b1-a578-374edddfc7db	0	0	2	0
e76c2925-eedd-4d0d-b60e-8ad921aa15ac	0	2	0	0
7a90d19d-55d1-4c0b-8dab-98aa962ef349	0	2	0	0
02924ca5-5608-4812-83c2-237220dec912	0	0	2	0
16d52601-f304-4e58-92ac-309b46aeda54	0	0	2	0
dfb0dba3-a090-4880-b748-1f23f162579a	0	0	0	2
d78c4070-e447-4f88-af30-532dc5a06198	0	0	2	0
d8edece9-8c43-44ef-8744-f95f4e8d2e24	0	0	2	0
c52fbcfa-963e-43f8-8831-bc08741d8145	2	0	0	0
a79e954b-b626-4454-882f-3624ffdac9c8	0	2	0	0
b1cce032-fb5b-4aa5-a842-1adf7cce108c	0	2	0	0
e70de051-25de-4fa1-a6c7-16d12581c517	0	0	2	0
7a384182-cf7f-4d62-90a9-852c65bd489b	0	2	0	0
0ec5d449-20df-4691-860b-374006beb722	0	2	0	0
6d739026-83e1-4551-9179-22d53b8529eb	0	2	0	0
1fc523e4-43a0-4301-803c-6e304c4e2f43	0	2	0	0
3ce993bf-1a96-4684-b060-d61f5a8ad305	0	0	2	0
b2f965e2-f88e-4514-857b-2f5d7457d79c	0	2	0	0
d0450c14-ef73-4d0c-a407-ebb70b0bf0ee	2	0	0	0
38c132b7-07c2-472a-a2bd-5957bcbab34c	2	0	0	0
19722b5e-ff7d-4b8d-a4d3-04cf69d943ff	0	2	0	0
391f5ca0-4c37-42db-ab07-0c3364e2251c	0	2	0	0
c18b56f6-ec92-498f-ac0f-9e432d72ff05	0	2	0	0
a8c28375-1092-49db-8be5-b80d58b9006c	2	0	0	0
bf2c5e20-a9cf-43ef-a963-15bb9f2e50e1	0	2	0	0
cfa52157-047c-40e2-bbe3-049641b41e1d	0	0	2	0
3129eb8c-2a75-47ee-9c98-112a7c42cc27	0	2	0	0
7678375d-1390-4b28-be7e-9ada18ed448b	0	2	0	0
749a0e0f-1d63-4291-9707-7993cf5de94e	0	0	2	0
3c93ecee-000a-4d13-b65d-78eee0768eca	0	2	0	0
e1197386-46d2-41c9-912a-22b7b08293e6	0	2	0	0
2af11354-e2e3-4e11-a43b-3cc0008ce5e3	0	2	0	0
fa0802c7-1f7c-43ec-ba86-edcf180da9f6	0	0	2	0
8b8fdeb1-5f5b-4b14-b759-b311b25d65b0	0	2	0	0
dd438835-0413-466b-8b45-d334a4ba8401	0	0	0	2
1905d76a-af60-4359-927d-527a27cc7ec3	0	2	0	0
fb3698ee-7a9c-48df-bfba-ad7dcdab2bf9	0	2	0	0
6b5a51af-7e95-409d-a091-f36d094f9488	0	2	0	0
daf482bf-4751-4c45-bf50-d24a3a2a1260	2	0	0	0
62fac972-7650-4adf-8f9e-030aa193f78a	2	0	0	0
8d61c1a4-7c38-4135-8a52-363714878e6c	0	0	2	0
9edc3e14-40bd-48e1-a282-86bc84239a1f	0	0	2	0
01759789-927e-4cb4-bb09-5c679d34f61d	0	2	0	0
53ad0c93-6d02-4ac3-b82c-4c81f639da7c	0	0	0	2
ca52f523-6ee2-4ef4-a5da-ed4de4f99a04	0	2	0	0
76731d95-bd22-482b-b0da-60f07a1e7d30	0	0	2	0
11d5f37e-1faa-418a-b5ee-6d2645531b73	0	0	2	0
647ddfed-5b57-4902-ba6e-3bf6725ae103	0	0	0	2
d8f6bd7f-b44e-43dd-b868-d5205c1f1896	0	2	0	0
904fe9c9-4dcc-4d0b-8d5d-bf901963c63b	0	2	0	0
0eda5483-2aa2-4b3b-8ed8-ba30232f0bf4	0	2	0	0
f2c7e055-b98e-4853-85c0-666abc961528	0	0	2	0
7442b7ac-b4bf-4c85-bea7-593b7e6bc2bb	0	2	0	0
509858b2-a4b0-4085-a94a-e307a2592594	0	2	0	0
12038c70-ac59-43c2-a0d1-d22cbcd7e92c	0	2	0	0
bd444db4-c8da-4199-826f-27d088c925b2	0	2	0	0
b8024a57-916c-4017-83d8-d790db398827	0	2	0	0
60ee2109-c99b-432c-bf8c-caab2da853ea	0	2	0	0
755c6609-8628-4afd-b38e-1a833a6dce58	0	2	0	0
4ac0d9d2-3a6a-4ba5-a4dc-90407958f704	0	2	0	0
c60692ef-dc71-46a7-8168-c3d659871fe8	0	2	0	0
4c805239-1e01-4bae-9367-6585e134a588	2	0	0	0
8c12302b-7eb0-4a73-8886-ad9d27f5df54	0	2	0	0
4d4822d8-1872-4dfc-8895-57f2d17df6aa	0	0	2	0
6cca9bc4-07ec-476d-81e8-5ef5b8a74a39	0	2	0	0
c6ac7332-818c-4983-9522-25b7d2243864	0	2	0	0
2e271151-40aa-4e05-89f5-e3f4a2dad72d	0	0	2	0
3e86cf1c-a431-4f1d-8710-87e2ab8afa1f	0	2	0	0
08f8daac-a301-4838-9f4a-94a465051d1a	0	2	0	0
5d5f192a-8ca6-4a30-82d1-b001699fd943	0	0	0	2
2110700c-4697-4d04-98cc-3c5495f913e9	0	0	0	2
f33b7fc5-83d6-4c90-b416-dcccbdb7264a	0	2	0	0
c2e20bae-15a9-4e13-b63a-4ab383bab609	0	2	0	0
8cfed8e7-7559-467a-b14e-5d83dd68f656	0	0	2	0
0b73f3e4-d63c-45b9-aa2b-42781c7d4496	2	0	0	0
11c3b0f4-6a08-4f89-8956-d386566c0f1b	0	0	2	0
a07bd103-c890-48f0-ad52-c7ee8cd69d7c	0	0	0	2
6a118399-42a9-4e25-a953-05f3473ce984	0	2	0	0
d08d5f50-fad4-4035-9cac-b067cf231733	2	0	0	0
58ca6cb9-865b-425e-b5d8-eef6c4bca607	0	0	2	0
9e661d5b-7b92-45c0-9a6c-4ca4db69c879	0	0	2	0
e2570f20-ddc4-48b2-abdc-bf0a9748313a	0	2	0	0
603c757a-388f-494b-92b6-f7e987d84ba3	0	2	0	0
efd74d24-aa20-4c45-8543-e376ebaf3a00	0	2	0	0
a3ed472c-9320-4351-980a-bef2aa284c54	0	0	0	2
ea824370-0c70-4716-9f69-cd0bbc67e24c	0	2	0	0
e59f0fde-743b-4f07-b869-0c2b0441275d	0	0	2	0
73c62885-b7d1-48b3-872f-fb54f7a2534f	0	0	2	0
4aff2d0e-a666-49fe-94da-4d426e8482c0	0	0	2	0
e5d79e30-41c3-42cb-8eef-7749a531e638	2	0	0	0
028afd67-65ad-4548-a539-c780ac32ee7a	0	2	0	0
34be33d7-dd17-48f7-bba6-04917886d120	0	2	0	0
88fea796-774d-48e7-aad8-1ca1cd3bcb24	0	0	2	0
228a210f-a26e-4bf9-8715-305908220bab	0	2	0	0
a467a87d-cac3-464e-85fe-e847857d3b16	0	0	2	0
e4530a15-f500-4ed0-83ff-561fc2495151	0	2	0	0
76221e30-35dd-4221-b729-5866d4a6462c	0	2	0	0
91fa9bd1-76b9-438a-838c-faa298508528	0	0	2	0
ab593d55-bb10-442e-8c29-ba8d6eda400d	0	2	0	0
022fa8ba-3173-4a02-98da-047023e32519	2	0	0	0
30abc59a-4a00-4a6f-b991-16a29153c392	0	2	0	0
9ace9484-c979-4c21-88d2-a1ecb4aabde1	0	2	0	0
1e6f1add-be19-44ed-987e-e2ddaf09892e	0	2	0	0
3fc8447e-2715-4c9e-ba7a-0442cff7c75d	0	0	0	2
02bb2507-c0a8-4b81-9efb-91a8f61a3ab1	2	0	0	0
14b2d97d-427c-48f3-a818-1b1d6b5d4999	0	2	0	0
9a23205f-cb38-434d-9532-95174c39ac7c	0	2	0	0
6ba1166e-98cd-46c3-a0a3-599ac35b77a3	0	2	0	0
a08731a8-5ec5-463d-b922-2684c4637f63	0	2	0	0
96562a1b-77f1-4a0d-a49c-ef82df208e3a	0	0	2	0
6e63f9d0-1b78-46e5-b45e-7828018c9354	0	0	2	0
68aab13a-64a0-4129-812f-06890e450913	0	2	0	0
6c7b0fa4-c264-4578-ad1a-3f68521ec8d4	0	2	0	0
93cce1b9-6107-4425-8ea1-bb7aecdb6c61	0	2	0	0
aac87c6f-d534-4ceb-8423-a56b8293895f	0	2	0	0
27ed9161-d7b0-4d68-bb45-3a3abe5f05e1	0	0	2	0
48f129ed-493a-4bc3-a9e8-17353ceb5fb8	0	0	0	2
836f269b-4f9e-411f-8509-6594df0e1d16	0	0	2	0
a9c78745-cf78-4d14-9cd0-4365027fa7b5	0	0	2	0
81daedbe-61d7-412a-8c7e-0e17f312cead	0	2	0	0
60070dc3-740a-48bd-a243-a66c539be978	0	0	2	0
17c65a85-02ae-47a8-9ba7-fe5e081f7219	0	2	0	0
a406d787-5961-408d-b047-e1624c83d7d6	2	0	0	0
af549e19-419d-42a8-9dca-ef91467ed6c9	0	2	0	0
bbfff509-a3c4-40e5-9ae4-b6b5fe184ee2	0	2	0	0
5105b614-e4c8-458d-a5e6-97e36cbb1d3f	2	0	0	0
aa8a7145-0c13-4a3d-a2de-a1161ef1ea58	0	2	0	0
e12c9735-51cb-4c6a-aba8-ddbc29c780e6	0	0	0	2
2de65290-af72-465b-8570-414baccf3667	0	2	0	0
998d46a5-9eba-40f6-88af-c54de5a92a9a	0	2	0	0
e510ec48-931f-43ba-87a3-e1a4b60a7fc8	0	0	2	0
84231bba-7e0e-4a98-89ec-22019d8660a0	0	2	0	0
3b71a6a2-c15e-4f6f-b02e-3e06cb90ea92	0	0	2	0
246dff80-726f-45be-83aa-c5885f3c22ec	0	0	2	0
80ef9cf6-9b1b-439b-9885-f89a7f9b2a57	0	2	0	0
e35b7f36-a161-4bb7-b01f-77adfed0d0a5	0	0	2	0
e78a78a8-4452-4a30-9e82-c1b0565831df	2	0	0	0
a916c336-770d-4cf1-af9b-2ff99f9d2db1	0	0	2	0
d77f3579-1a82-431b-8c1e-0eb4a518dd2a	0	2	0	0
a3b4bcb4-7589-4456-8a35-b2b3ccb8a8ad	0	2	0	0
0d6ea8aa-da17-4aaa-bbc9-08d1968bf91e	0	2	0	0
9bd1cda3-7c03-4d72-86cf-509f909c068c	0	0	2	0
700f3637-f17e-47ab-b8b6-788beb624b08	2	0	0	0
c6c595e9-9e59-4143-9310-43ccf190dc69	0	0	2	0
aa885397-3d48-4399-90cc-9e8d4132b2da	0	2	0	0
79a32d6a-5007-459b-ad1d-630fdcbfe122	0	2	0	0
1b1c3643-81a6-4bab-a2da-2835a786eb05	2	0	0	0
1e5a103a-155f-42c4-a807-e55fa2c9975b	0	2	0	0
d3a08043-33ca-4684-93aa-4b4d12f618d3	0	0	0	2
34abd8bf-b6d0-469e-b604-067f7a9caa81	0	2	0	0
139be6a5-9dbb-419a-ac1d-1f34e1b9c91c	0	2	0	0
00ee8839-502f-49c8-949e-76e1fda6bdc9	0	0	2	0
5b1510ff-4c82-4b0f-bac7-c9cdf6cc4a8f	0	0	2	0
8c156898-be95-483c-999a-295b407188a6	0	2	0	0
9d12c3a7-a8bb-48f0-9644-4ef5bf382e8d	2	0	0	0
7ced433d-d451-41a4-a463-06f8f9f528ad	0	0	2	0
7229d60b-f49d-4036-8323-14e4f4a9fae7	2	0	0	0
e4b8c68c-96fd-4724-8325-33eedab9ffe9	0	0	2	0
48a6c168-29fa-4765-80bd-09d793e83b42	2	0	0	0
be82291a-585e-4170-bfa9-78d64a645482	0	2	0	0
d458e71f-e13f-4c49-85f3-2e18ed2aa44d	2	0	0	0
0c117868-c235-4ac2-b0eb-82a01752e8d8	0	2	0	0
935ebfa7-46b0-4e8e-ab47-a99531bd794c	2	0	0	0
8a940109-f59d-436f-b021-5414e8369ef1	0	0	0	2
9d3f67aa-5a1d-46de-b824-3a1ebd44b34f	2	0	0	0
52905cd0-5417-4350-89b1-e1fe7924f73f	0	0	0	2
7540dd5e-7254-490c-b043-cef80554cc71	2	0	0	0
0894caff-e089-434e-aa04-6ae87c6f5551	0	2	0	0
8d7ce762-d7b2-4a5c-96a5-ebecffb109cf	0	0	2	0
41e01594-c9ec-4bb9-8a1c-3a7be05d37b6	2	0	0	0
c85c61cd-48bb-4f34-ac5c-1b16302e15f7	0	2	0	0
a12b775e-805f-4c19-918f-38ed19f15f70	2	0	0	0
ca370cd0-a482-480c-808d-c50feae98b3c	0	2	0	0
8673f5c8-39b4-4a77-8414-c200d0ecd113	2	0	0	0
3599a5fa-aa10-477d-92d4-e83e1ca4dfab	0	2	0	0
19d4beae-15a8-4e37-b1e6-5f10b00d92af	0	0	0	2
18219065-edad-4a86-a6b5-f2da712ada4a	0	2	0	0
e37b823b-b05b-4080-aa23-d366d67608bb	0	0	2	0
ecb60ce8-f64f-41e4-a486-1b37bf6ae752	0	2	0	0
5f83ea3f-b751-47d7-807f-93285fe09c3a	0	2	0	0
70a9dfe3-d062-4445-894f-4cb614859713	0	2	0	0
b22e020b-18df-4d8b-a5f2-61add4c71a3a	0	0	2	0
41693b8c-2a05-42e1-90da-c0471bb27886	0	2	0	0
16c98ec5-5cce-4a13-85fd-bacaea602997	0	2	0	0
a4a3214d-f857-45e4-a527-92f27c522632	2	0	0	0
ea316e4a-0e0d-4b10-a3e2-6aae11d23837	0	2	0	0
6aae9f87-a040-4ffa-b7ff-69b0378bbfe9	0	2	0	0
13000161-0dc4-4caa-ba59-161b9999d8fe	0	2	0	0
f21e780d-8905-44e4-81a7-f4db997a598d	0	2	0	0
ab3d9cc2-d6b2-4695-808d-c6ec58d5405d	0	2	0	0
59e0847b-c9fa-4959-aee7-0ee2640f5105	0	2	0	0
0bbaf108-bbc4-4419-ab50-82b1aff97e6a	0	2	0	0
ef62e7b4-edeb-405e-8481-39c2146e3aa3	2	0	0	0
4c2c94d7-6037-41f7-a52d-62f1a57a9b5b	0	2	0	0
ff961c47-fe0c-490e-9b6e-43e31d2dcf09	0	0	0	2
ed0eaeb8-2f9a-4062-9357-54478cdacf9d	0	2	0	0
7b1ac45a-d464-44b1-8323-25301baeb748	0	2	0	0
ed52d6a9-0e69-4deb-8269-f1034842af76	0	2	0	0
1ec82229-387f-4727-ad2f-b741807cdec7	0	2	0	0
29fe381e-487c-48a9-94f0-eaa77820c50d	0	0	2	0
669c37c4-7d84-4a5b-ba6c-97a455036226	0	2	0	0
58503378-8d47-4008-9a95-c69346fb1d11	0	2	0	0
9207d977-85f1-4274-b38f-e0f69c2dcddb	0	2	0	0
8c6ca734-9b34-46c0-a947-baa59c0af041	0	0	2	0
a74f49cd-bcf9-4192-8aad-77177899cded	0	0	0	2
956d7779-d9ea-4e8c-ba29-5485c5a05df5	0	2	0	0
eecf4a5c-953f-4b50-9558-1731cd9f710b	0	2	0	0
582d8689-01f9-4819-9bc2-d3365b2d9ea4	0	2	0	0
5068b5ef-a103-45c9-bc80-91cb91d4d7f5	0	2	0	0
4bcea72c-bc28-47bf-84b3-e69bf2796f6a	0	2	0	0
56453cea-e076-4c0a-bbb5-d4193b960e71	0	2	0	0
63d61169-5219-4f89-b8e7-22a38ae3f8d9	0	2	0	0
d292baa4-43e1-4475-b3f7-3089b6f79518	0	2	0	0
b193b063-d50c-44a7-835d-56e5e0bf7d5b	2	0	0	0
0ce5aa9f-341c-4fd3-81ca-18ee3dde92d6	2	0	0	0
47970be0-90b9-4d03-bde5-5d3859868ec5	0	2	0	0
9df18996-1479-4036-a310-434c4967fe62	0	2	0	0
ea712700-322b-4c9c-9e1e-3b28ee9f6809	2	0	0	0
be57abb2-f37d-4307-ac8b-079dbdc2adc7	0	0	2	0
db466573-81a4-4e39-94ee-e8b8f72e15e2	0	2	0	0
bbe8be85-3056-444b-abfe-8e9f1af16e79	0	2	0	0
39155c3d-8cde-4144-a06d-a9090c362afe	0	0	2	0
e1c05c29-62f4-4c9d-b5ff-98d2fdd8551b	0	0	2	0
4a989f00-4c5c-4318-bc83-65746bb463bd	0	2	0	0
4f34e714-6043-4179-bbec-cd56595ce563	0	0	0	2
ae63f12d-0f49-455c-9782-0199f1448a7c	0	0	2	0
d2c705f1-0a85-4fb6-b411-066c8b0f9117	2	0	0	0
e1aa2c44-622d-4ee2-b4f5-c39166e7a941	0	0	0	2
38f2377b-8cdc-41e4-979f-62b25eec7a46	2	0	0	0
efbbe268-e77a-4d38-b326-d8219bd40ca1	0	2	0	0
6cc11f73-89e0-40b7-ac0a-1d0e2092abc3	0	2	0	0
15f2f759-7d9b-4a4a-8108-c5a8cd00e603	0	2	0	0
d6a4b3f7-a5dd-425b-8ad3-eb3ce7fe957d	2	0	0	0
fae485b4-fa9e-42d5-8bdf-e48cc0024a2e	2	0	0	0
c78a7344-9973-45ee-9a39-cc02b46602a2	0	2	0	0
f8a10664-5681-438d-84b0-0715f18c254e	2	0	0	0
c491d411-f893-477e-a12d-b689ebf52016	0	0	0	2
9fec58f7-67d2-4586-aeee-a649fce45571	0	2	0	0
8dff6026-2a0f-4742-920a-5a31deb6be3e	2	0	0	0
118d7fa6-4ec4-4202-95f4-4e4e09f5e70f	0	0	0	2
b14a17c8-e5ac-4394-bea4-697e6f6b4089	0	2	0	0
fd1b7fbd-5b4e-4e79-888f-621e6f3f008a	0	0	2	0
d84676ab-de24-4f98-9ea7-b1dc46363f74	0	2	0	0
6eb0b043-8dc2-4900-9dfc-e1c4e1a8289c	0	0	2	0
977e251f-9665-4076-a4ce-14b350b74761	0	0	0	2
d04442cc-d260-4dd2-882b-30c7882aabef	2	0	0	0
4b2562ae-f63b-4fb1-97ce-235a809dea47	2	0	0	0
ce158bfd-5d35-4233-9fb9-b39cc25e1d4d	0	0	2	0
d62bc21c-c9fc-4a2b-9931-88a6084cb0cf	0	2	0	0
4a1e27b1-7438-4cdf-9e49-737e9b08eacd	0	0	0	2
d4c73554-9081-4513-a8c8-6066f37bbc35	0	2	0	0
6b14fef1-b385-4d04-9376-3a880ccad6de	0	2	0	0
5b32b6e9-0baf-4d42-975c-83535b230e06	0	2	0	0
64e0fd9e-7e8d-4e75-9793-73a9657a20d7	0	0	2	0
b9324b3c-5315-4e10-9590-58115be132d8	0	2	0	0
4eb8ddbb-397f-4b3a-932a-006a0af8c87e	0	2	0	0
630d452a-3050-4d2c-a788-683ebb224f6a	0	0	0	2
4ac60252-957c-47b1-bfe6-a527c502cc21	0	2	0	0
dcb6d3d6-6297-4113-9388-99724e6976a6	0	2	0	0
15b42532-f8ed-4c27-878f-b1beadaa1d63	0	2	0	0
93fbfdc2-000e-496e-9d84-5234c28be0e2	0	2	0	0
58f4ef71-cc73-4055-bf1a-a2a8441f4036	0	2	0	0
627df7b2-9f24-4928-9f03-4361da7cfefc	0	0	2	0
fc808817-7228-4680-975e-cf9c59251963	0	2	0	0
a879a5c0-b794-4438-bb84-93118eef2eca	0	2	0	0
2eeff07d-d11e-40a6-ae5e-e67473f4e60f	2	0	0	0
0e387865-3e41-4d6a-9dab-4e49c42bdbe1	0	2	0	0
ea1e774e-d661-44ad-a134-2f2e344417b5	0	0	2	0
ae5f769c-3841-46dc-93c6-2a3c31820670	0	2	0	0
70bcf2d0-1c28-47c6-b123-5940ea7fa0fb	0	2	0	0
b212bd2a-9250-4986-abc8-a99d33099253	0	0	2	0
d47686a1-24c6-4252-8557-ca698bebc62e	0	2	0	0
9c8d3896-09b0-4781-9328-2504238c1fc2	0	2	0	0
b6fce158-93d0-4792-9a0c-b9c1d64ae083	0	2	0	0
a9571d05-ae38-4025-ad49-ea7e622958ac	0	0	0	2
ef2e75d6-6cd3-46d6-afc3-86a4b1abcd4e	0	2	0	0
b2cd19e5-ee60-4207-a8fe-a1c3f4a2dd1e	0	2	0	0
0b62096a-7c5e-4a68-9fcb-bcab76091e23	0	2	0	0
0a50d4eb-e61f-4f77-98fd-df9bf9320d6e	0	2	0	0
6f2267ca-d822-4912-8638-7678fb1ecceb	0	2	0	0
2ca1817f-3913-4cfe-af07-b927ac75e6c4	0	2	0	0
ee698e50-6b28-4768-ae8b-261f063222ae	0	0	2	0
7ca524c6-b935-4b58-a91a-a61a139c689e	0	2	0	0
5552cba4-97e4-4d11-bc8e-1e9f9e66ff2e	0	2	0	0
ba058eb0-dd42-4e88-9adf-1a743933fe7b	0	2	0	0
c2e3e900-2a7b-4960-af4c-80a5767a9b3f	0	2	0	0
3efe7567-a7fa-45ae-b7a3-ea1ae07ecbc7	0	2	0	0
db1bdf82-3e2c-4e66-8be6-3ee990232ebb	0	0	2	0
25131009-f37a-48fc-95c1-33951c04c7f9	0	2	0	0
a597cf3f-fadc-41a2-b4da-01f7c72872a7	0	2	0	0
bf4fb766-a79e-432c-a912-90250fe13c8f	0	2	0	0
2cbf78a7-94c9-4f50-a1a3-d752c9558aa9	0	0	2	0
9aa2c056-c147-42d8-8479-ff5c29b073b9	0	0	2	0
1c5d2ba8-e864-4905-813e-e1cd2770c782	0	2	0	0
b558cbd0-6a25-4ad0-b38c-43a45412d71f	0	0	2	0
909e1f20-d627-4ab5-86f6-11f6181c8ee5	0	2	0	0
ea2a362d-b4cc-4b50-8283-d46cbff036ed	0	2	0	0
a8fe582c-a846-49dc-96ee-a7d21505aee9	0	0	2	0
7eff6113-2214-4725-bc72-afb389ab50ad	0	0	2	0
d838d8cf-7c5f-41ee-b17d-082f3399ad27	2	0	0	0
c4a9382a-fefa-4052-aa5f-085259c14a34	0	0	2	0
1cd0d273-8c36-4793-9288-c83b994138cb	0	2	0	0
c6e48852-1d7f-439b-b632-466b667a5c60	0	2	0	0
a1800e32-b1a3-40b5-83d4-70adc8c480e6	0	0	2	0
b6032c58-fa07-4408-b319-412b8c53954a	0	0	0	2
44971574-3e3c-4bc0-996a-c89dad33f5ea	0	0	0	2
802a71d6-aa4a-4fbc-89fc-a3ee4d609547	0	0	0	2
d6817227-5e6d-41e3-a22b-ae246401f5c1	0	2	0	0
288c7600-8a0c-46e4-a27a-c710eb69f09d	0	2	0	0
a15ee0a2-f9bf-45f9-b160-f114a19b200d	0	0	0	2
bca72b96-e593-4360-859a-ec2107577e86	0	2	0	0
ddc70afa-d71e-4218-b04a-1bdf8ab2edf2	0	2	0	0
b71a20f5-cd0c-473f-bfad-1b865a24caa4	0	0	2	0
b4a7b844-a427-436d-b227-6292e7f92d76	0	2	0	0
641a595a-6043-4246-9e71-b2390d0a4a44	0	0	2	0
f429dd5b-035a-40ca-a43b-40185efcb605	0	2	0	0
6cf7c4ab-0968-44bd-956e-4d0826efe808	0	2	0	0
53c19fc3-049e-41f1-9417-2a197854da95	0	2	0	0
2ba8cd2e-881d-4590-8ee3-67eb348d0274	0	2	0	0
4ddb704f-13c4-432d-bb0f-4592fb7f2ef9	0	2	0	0
c826ad4f-af7b-4e95-b113-e95e60e2cb1f	0	2	0	0
3ab13a95-bb35-4f7f-9ab3-d5a18ef4965d	0	0	2	0
ff8e7fa5-654a-40bc-94bc-0f379c120c9b	0	2	0	0
8ed2358a-6ee1-4376-91f3-a14eed527ecc	0	2	0	0
067178e1-bc14-43be-8d9c-a6a2fb13204f	2	0	0	0
2193237a-0179-49f7-b330-7f1e5e258d67	0	0	0	2
6ab11ca8-7904-4810-8d5d-a62bbe2c1039	0	0	2	0
6d192f04-4f52-4884-933c-92960a7c5ef7	0	0	2	0
19a97860-5a3e-4e95-b8a9-a160bb4d9e32	0	2	0	0
c9ee790a-6a29-4792-b59c-425e0bf45c6b	0	2	0	0
92b6a3c3-897c-4d1a-93f6-710cb1296731	0	0	2	0
52186424-1c86-451a-a8d4-7fd4d5027797	0	2	0	0
e5454b3c-7253-40d6-a36f-5a4349b06de1	2	0	0	0
5b09fddd-59c9-45e1-80ec-0a6d9f31ead5	2	0	0	0
0e411e56-c5b3-48f9-9a08-2389b2456731	0	0	2	0
150d2323-10b5-4b8e-a37c-ad24eb19e59d	0	2	0	0
de734e18-b915-466e-8b62-f1833625e11b	0	0	2	0
e3c9f055-d243-484b-aef3-1086929efcd6	0	0	0	2
b6fb3e8a-dc3f-4099-ac5c-6c015d8a81be	0	2	0	0
1d8a0c06-4473-498f-bd88-712a27ce6c9f	0	0	2	0
01e61a3f-cec3-46c8-b051-a54d02879683	0	0	2	0
2c4416c1-adf2-45ce-a2e5-944d1268a1ea	0	2	0	0
5666cbba-08d1-4e4b-83b7-471f58fa07e5	0	2	0	0
b9c9f9bf-2e4b-46cf-a401-7e7ffbed157e	0	0	0	2
5bb962ef-ad2e-47e2-a53e-5484639c745f	0	2	0	0
eeae608a-1722-46b9-bddc-28c48e80165b	0	0	2	0
ccc62412-7c4d-4e0a-ad33-f25611585832	2	0	0	0
e69748f3-c8b7-46db-bbe7-b233dca13b6a	0	2	0	0
47bff7dc-ad22-457d-9517-92489c0205a0	0	2	0	0
a9992eb7-3d0e-4a92-82f4-f61fbf8a30bf	0	0	0	2
335b6d7e-b93c-4722-a855-c5854e5f43e7	0	2	0	0
4d7dae33-bcba-403c-be50-4be43f97c1bf	2	0	0	0
6934e5cc-d3ae-4767-9673-0d5002a9df43	0	2	0	0
e9712cf4-9ae4-4912-b210-c4cc863657f1	0	2	0	0
9c5b54ce-29d5-403e-84c3-10c8a6eec01b	0	2	0	0
f1d8d7e6-bdf7-4982-b09f-c016f3708f23	0	2	0	0
55226189-2701-4dc5-be99-6c95a77a2878	0	0	0	2
6e41501a-22d2-4b08-92f5-f72e02e5caf7	0	2	0	0
ddcc72a6-f373-4727-9ace-03b8bd362361	0	0	2	0
12bcf4f6-697e-4aed-8258-8cb3a41bdb08	0	0	2	0
413187bb-2a01-4a0f-b425-6892473cca13	0	2	0	0
d2393ca8-271b-4331-8bee-b6e6c4ea73da	0	0	0	2
f7223284-58de-4ad1-b85d-3ce343abb78b	0	0	0	2
f9621809-a70e-4e88-aa39-5f0d856d89bc	0	0	2	0
5d43cbf8-0cf3-4cb5-a495-9375a4f86ca8	0	2	0	0
41bb8e44-56e6-4d20-a4f3-ce7e595c677c	0	2	0	0
c691883f-67b4-4f7b-845c-7ca2c273ef8c	0	0	0	2
892fc5a3-67f6-475c-936f-7c4ee94da287	0	2	0	0
28a19f8d-7f82-4d39-b673-f4803f7d405b	0	0	0	2
ee50496b-3bbe-48ca-96a9-b445fa6f450c	0	0	2	0
eba86dfd-543c-4492-8129-9232bc4de8d0	0	0	2	0
83a932aa-7ea6-4c0a-a969-f7992db4fe6d	0	2	0	0
f4206cdf-5c61-4ce1-9f77-50ed2a57ac21	0	2	0	0
11e054d6-d829-488e-8cf3-f2ebbfddb33a	0	2	0	0
30d111be-7a64-4aba-af98-dbf66cfb5048	0	2	0	0
df783b1e-11a0-4dae-8294-53fdd480ffe1	0	2	0	0
f3f658d0-9a49-4275-b33a-f2846fd78437	0	2	0	0
015050f6-f6ea-4932-86b1-85011d739d73	2	0	0	0
0e81deaa-02ec-4252-a514-e9904695f129	0	2	0	0
3ec17c6d-610b-485b-aac6-91c0bf16335f	0	0	2	0
d8c283f8-023a-4981-a7c0-1481d0349ad9	2	0	0	0
92183635-2176-47e1-9c5b-b2c6f7676572	0	0	0	2
9a213609-f147-4c86-9ef1-eccb2749f836	0	0	2	0
be8e706b-1d46-4e02-92c7-7c4a79914dbd	0	0	0	2
ac6e1dbd-335e-4748-906f-8b2ac040d968	0	0	2	0
9fe025b5-9762-467c-91e8-3cfb19f2d0f7	0	2	0	0
3537ef8b-5f0a-4c52-99b7-7551d6fc8bf1	2	0	0	0
15e7b07c-966a-4ab8-87be-759e9a4bc2fd	0	2	0	0
2a4ed010-44f2-47af-9dd6-a68f79cc6b2f	0	0	0	2
4d54c4ca-b1fc-4f13-8bac-391452cd5ea1	0	2	0	0
7950ecbc-f1c1-4520-ab69-2285523ebb61	0	2	0	0
4759591e-ed92-4043-89a9-14b4447f5f59	0	2	0	0
df008117-9961-44da-8eb0-c81b49deeabd	0	2	0	0
811555d7-d20c-4719-8c21-d23915066c08	0	2	0	0
acc02407-357e-4434-b9e1-5effc48b6517	0	2	0	0
3a4bd2e2-e8bc-47a3-be2a-83b918894b13	2	0	0	0
91bf0b84-9729-42ca-9a0c-1649d51c5c30	0	2	0	0
5e5130c7-1d3b-4699-9e54-7c34dca94b1e	2	0	0	0
15fb40e9-0a0f-4ca7-87a9-daa4fdca6ebd	0	2	0	0
c43811bc-27ab-4825-8a7d-e33f803421b0	0	2	0	0
742d380e-78f5-4ffb-8469-ae18882fd9a2	0	2	0	0
944b5fc3-a1e7-48d1-9fe8-057438635b0f	0	2	0	0
c45f1bc4-5bf2-47ba-8f9f-69a846a73287	0	2	0	0
bdea218a-64e0-4d93-ac86-746403811111	0	0	2	0
28f7ef5a-b7ba-4e58-aa7b-f9df9e3e1173	0	2	0	0
2c7c1e1c-437f-45a5-b714-1d9b152249b8	0	2	0	0
f49dcd42-223a-44b9-a869-6bc692b435b1	0	0	2	0
7706c3a4-754b-4de7-89b9-f61f15bb0f11	0	0	2	0
1d858c15-6adb-4dea-8188-478f92da7ead	0	2	0	0
3deec439-243d-4e23-8761-2939de0c96fc	2	0	0	0
6717b578-25f9-4be0-aa45-a65b616ac40b	0	0	0	2
47a3d3a9-e472-4ea2-8e73-667ac7fb5ea5	0	2	0	0
804c0ace-b65c-4a65-ad1a-4f44d6a06c38	0	2	0	0
c7f073c8-b05d-4c11-9cd9-c82e9908f578	0	2	0	0
0336edfd-83b5-4413-a9ce-81cf9518d7ba	2	0	0	0
77cd2f32-28c0-4d7e-bbe4-9f132b771d13	0	0	2	0
a095a9c6-e16e-4a0e-ac70-efb4ed9a7083	0	0	2	0
6b4ae9e0-e4f9-42b1-b6e1-a3f7c27f3472	0	2	0	0
4bf62502-91d0-4718-94e6-a84fd08bc539	0	2	0	0
c9a74409-64f0-407e-a331-4929d20dcb69	0	2	0	0
54642912-6147-4f35-8825-dafd11ff4b61	2	0	0	0
0eac2af5-f10b-41ad-bda8-e866c2d67a94	2	0	0	0
a87891bd-b73e-4760-bc0d-75aa072d17cf	0	2	0	0
d8b77325-5b57-46c8-b523-6f4993d99744	0	2	0	0
de2b0b98-6bdd-455a-918a-8f9e8bcbf145	2	0	0	0
8dc2e70e-e244-4a0b-b53c-4744ed4a4d06	2	0	0	0
69961225-0391-4137-a6f4-6c2f3a2d01de	0	2	0	0
ce47b130-670e-4171-bdd6-00ea4e83bf72	0	0	0	2
000cc78a-4864-4849-ad81-2253b94f4866	0	2	0	0
36dd41ce-1023-42f2-8ea3-497af649b4c3	0	0	2	0
3660358a-eeb1-44cb-9d47-609705de066d	0	0	2	0
9363cbe5-ece8-430f-8a3e-fa6945e7cb4c	0	0	2	0
8a0d1c63-157c-4f5f-a2b0-b020fa524436	2	0	0	0
c2e49912-9099-4e34-91de-ae6f25119dca	0	0	2	0
189256ef-203b-4bd8-840c-e480816223fa	0	0	2	0
90a0231d-01c0-4c68-9679-172b7b78b1e4	0	2	0	0
abdb8e89-a8bf-4cd7-9d70-0576927387f0	2	0	0	0
0fa0afae-713b-407d-a51b-1bfbb3da2b84	0	0	2	0
876e3cf8-a52d-42e4-a0f9-ffefb9f8fc68	0	0	2	0
22fd05b2-9814-4fc9-91d8-b3bbe4f7cdfd	0	0	2	0
248617fb-c2bf-4ac9-a4ed-78975ab98d1f	0	2	0	0
ef90abcd-b2c8-4fc1-848f-9e95a794b3c2	0	0	2	0
6f743f1c-fd60-40fe-a3d8-ba0365ef8dae	0	0	2	0
bb492a68-561e-4e72-8d77-d03eb88bf57e	2	0	0	0
e00701bb-c310-49cd-8d6e-f74d6807eec8	0	2	0	0
120fbc57-f980-45ff-bdb7-4efaf53885e1	0	0	0	2
e03442ca-f679-4ad5-b534-bdfe30b2a239	2	0	0	0
a1967259-436f-44d7-ac02-f283983d01c3	0	0	0	2
318d9216-7ac0-4080-b449-16dcd0e2d643	0	2	0	0
2c96dd85-fa7c-4664-acd4-99d72ecf2ae4	0	2	0	0
6f57190e-f11d-4eec-abb0-67c39dc265e7	0	2	0	0
e0d4d5dc-4b3d-474b-ac9b-94ccd8426a76	2	0	0	0
3b6ef8c0-55c3-4581-aa6e-572effe5c6bd	0	2	0	0
93dd9242-dc88-4f56-89d9-9d9e7c453272	0	2	0	0
25b6604d-4f1c-44c5-a814-25659f3e0501	0	0	0	2
9d68cd50-bbc1-4b7c-b462-5a6a7fee98e5	2	0	0	0
4755a579-99c2-4231-a5e6-2649ee68bd95	0	0	0	2
d429a546-f9a9-4d4c-9f1b-81a42e7e7d6c	0	0	2	0
d407acb5-7830-407d-a64d-1d5323ca3060	0	0	2	0
30ced56a-22ba-4b81-8fbf-daf863f26073	0	2	0	0
4eae6f9d-3bdc-4826-95d2-614f74f4b691	0	2	0	0
7bc5c66b-df88-4c3a-9561-b4fb68efc2a0	2	0	0	0
1d32475b-9853-48fc-92ed-7c42b3f82d1f	0	0	0	2
4bfe1c92-2cf6-49a8-b2b0-756351604522	0	2	0	0
512cabf8-2559-4bee-9b5f-5950ce000272	0	2	0	0
69d082c1-fe5b-4111-8cb8-21e27d1bc176	2	0	0	0
54400b00-3ddf-4a82-93f1-7c98c83f8f5f	0	2	0	0
866617eb-11af-40fd-99dd-9b4a36ec0c9e	0	2	0	0
c349cd86-07e3-4e48-b9e6-68815ee529cb	0	2	0	0
2c18e6e6-573d-4a89-ad28-44ae9185baa7	0	2	0	0
f71b4748-d854-4e06-92b5-52075ad7f97d	0	2	0	0
881c83c1-e3c5-4d5b-b902-ba5f5599553e	0	0	2	0
0539a4a0-72ce-4824-9e3c-57b6c5cd0d6a	0	0	2	0
95151dc0-31c4-43c5-a86b-837b3f9031b5	0	2	0	0
70c8925b-db36-4078-a82a-b91a35e23886	0	2	0	0
f24831b1-ac63-4b1e-8352-39b63bdab1c5	0	2	0	0
5a9d0274-158d-474c-8183-cb51d0fc0a3e	0	0	0	2
d480fc42-c5dd-4a34-9289-e12614e0ce0a	0	2	0	0
1da4a10f-c6f4-48c2-8832-5114f1f63f29	0	2	0	0
4024d70c-a349-45cf-b3a8-ea5fc5417830	0	2	0	0
9e62b2d3-3e1c-44d0-bbc6-40aa9f6c6410	0	2	0	0
96549abd-fc2b-4be7-bc7b-c8f08e992dcf	0	2	0	0
33c58312-60bc-41ca-97ec-fe2bad898089	0	0	2	0
54784daa-72cb-4ff3-88bb-e75ddf66929b	0	0	2	0
0cabfbce-b18e-411f-a1e9-22abde1ff835	0	0	2	0
74f8d78f-6ab3-45e6-8eb1-aca93f05943d	0	2	0	0
36eb6873-4ca9-4400-a3ee-cf3ccbb9c112	0	0	2	0
48ea8b03-2538-419b-ab07-8e8dcb20ea81	0	2	0	0
ab17fe4d-dd66-42cf-9989-0d9a63c63200	0	2	0	0
523e932b-44db-4b0e-9d3d-37002ae8bf04	0	2	0	0
9e1c6e20-cb6a-463d-9a7f-01ca05b8f0a8	0	2	0	0
111ff380-58c2-4e24-b065-c727385a159f	2	0	0	0
278100f5-5d77-4746-b407-ae5ab2b3759c	0	2	0	0
f6df49ca-dceb-412d-b1d7-e052a69514a1	0	2	0	0
b71d8702-2de1-4247-bf64-2e841bd32d59	0	2	0	0
f29d6b0a-c6b7-4059-b4f0-c9ed4e98119a	2	0	0	0
e5d31db5-36d7-4537-81af-789ce793ead2	0	2	0	0
2eac9ac3-cdfb-47e7-96e3-4584144f5fb4	0	0	2	0
2f28d667-9a26-4eea-8548-2bcb753ad226	0	2	0	0
4eb82664-f8c9-448c-9746-910dc83a1c06	0	2	0	0
c6ffc90c-a218-4296-9597-aa62d0c734b3	0	0	2	0
3dc5912b-47d2-4f74-b34b-b107f7d1a999	0	0	0	2
cf5ead70-7164-45ac-94e5-6499ab4d9c75	0	2	0	0
85fb55c2-67ac-4398-8780-68ee083b1929	2	0	0	0
c2078b22-e99e-4747-81ca-a60cf2ba10fb	0	2	0	0
a63d0151-f27b-4118-b1fb-68883e6cac10	0	2	0	0
8ae1d55a-99e2-4232-80cc-3890ce0fc22e	0	2	0	0
a7fcf4c1-41fc-4f3e-ad39-24584ae69c30	0	2	0	0
65e025ea-a854-414e-8ff8-b1f31741219f	0	2	0	0
9f776dcd-ad5e-40be-9618-600fb2fafa10	0	2	0	0
baf624e5-28d7-4f5c-9ec8-86ae6096028b	2	0	0	0
16c94757-6f17-4879-a8e7-c4252bb5efe1	0	0	2	0
3f33fbab-a7dd-4e28-9f27-881eaceb687d	2	0	0	0
46389886-1530-464f-b962-8645819943f3	0	0	2	0
0ade7cb3-84cf-431e-b69b-e73eecc2d1f4	0	2	0	0
d667e69b-74b0-40b9-823a-579a0b97ef56	0	2	0	0
fdcaf528-1a1f-4557-8a14-457bbb197faa	0	2	0	0
dc30272b-5c16-483b-97b5-8b3a7aebcdf5	0	0	2	0
324c13d1-e474-4d43-a29d-f1cbcd1d902d	0	2	0	0
5ad595c7-16c3-4867-943b-264ae524c130	0	2	0	0
b096e9d5-1937-4c24-a1bc-2798f2b20c6d	0	2	0	0
28b5c9f7-f159-4453-b4ae-250aee91830c	0	0	0	2
a3f91f23-2e11-490d-be67-c8e94e6990de	0	2	0	0
b5f95d60-050e-45ee-924e-419efed2196d	0	0	0	2
eac062a9-ebbc-4069-9759-e77052ece285	0	0	0	2
e13b88dc-f3cb-480c-9f3f-17a98793fd11	0	0	2	0
a4e48e7e-d031-476f-b302-6397cae73c93	0	2	0	0
10c3bdbf-f97d-434d-8447-2d9e68e5854d	0	2	0	0
7f4b1731-30de-4d62-9e50-9ab678154917	0	0	2	0
00acfacc-74b5-4370-9170-f84a1bb5b12e	0	0	2	0
abe34a36-d38b-4605-9f14-42c47b409313	0	2	0	0
634726d9-b2dd-4448-959f-12bfebdbaa53	0	2	0	0
3a1685eb-7439-416c-9a86-4d27bd3b1abe	0	2	0	0
ead1e393-6261-476d-8fc1-2c387dd697c3	0	0	2	0
ed5ff0c9-a912-4ae5-9816-a2d211a0cfe0	0	0	0	2
19c1b370-c504-4e51-9258-e2367de8a60d	0	2	0	0
d1d9685f-88d6-40fa-b6ad-3f678d8e98b2	0	2	0	0
40621f01-c2bc-4596-8db4-4d00e508a118	0	2	0	0
0d6e1f27-c7b4-43be-95fb-ce07d723666d	2	0	0	0
e7a421a7-730a-41d5-81a0-7c0b93812586	0	0	0	2
9e15e13e-0a35-475c-af71-7e5aa5e8bc75	0	0	0	2
4dd367e5-c7a7-4b92-a0bc-9bb1a022025a	0	2	0	0
a9872ad0-6495-4b82-a357-016d774f57eb	0	2	0	0
b1cbf06f-ff0a-4aa2-bce6-07e7e5d89b4c	0	0	2	0
12560782-88c4-43b6-897b-1700bea2dd5f	0	2	0	0
9dea923c-0041-49e5-bd9e-aaeaaf1b381d	0	2	0	0
b562cf72-766f-4ebc-adf1-fde1e6265f0e	0	0	2	0
351c891d-dcfa-44f3-b964-7d8fdf8dc5b8	0	0	2	0
a587f400-a88f-4c28-b188-6f263cea899b	0	0	2	0
eb2a6a42-354f-4c16-a08a-69c109235ff2	0	2	0	0
1bb6062a-2783-4ec0-8666-50642a84941e	0	0	0	2
625847f3-8dba-4a8c-8b05-fb49dd4f4f60	0	2	0	0
35445d3d-8d38-4afe-b8cf-f062106e0c79	2	0	0	0
a9d96c47-3e82-4eeb-9056-47a2bb462f7c	2	0	0	0
9ba4a2cc-a787-4cd4-ac98-7a69e549ed75	0	2	0	0
8aa7a550-7859-459f-be01-c28e51c2e275	0	2	0	0
3135b460-e873-4b0f-bf45-c953863d1e51	2	0	0	0
463d62a7-36a1-4882-84b1-54a20fda851c	2	0	0	0
e7069d1d-e7f8-4059-a0d3-b2b5505da0f3	0	2	0	0
85bfdaa6-2f12-44dc-b00b-b999551b4c43	0	2	0	0
aa35f4cd-7cf5-4115-90e2-f7257cc814db	0	2	0	0
6ea624e2-fa64-4758-b0bd-2bf45eb4a78b	0	0	2	0
4703548a-994f-474b-ba18-04747f22accb	0	0	2	0
339f1f7d-ed46-4aec-bf28-cce29be67b21	0	2	0	0
3364c942-7342-493f-a50c-cdb8d3519aaa	0	2	0	0
ad1677a5-9d12-4f14-b61d-2ac4ae0b8798	0	2	0	0
2d095d44-29e5-41d1-8484-d4b0de148ae8	0	2	0	0
6f663616-2521-4bb0-bb08-1c39892e392a	0	0	2	0
1ff46277-2785-43fa-819d-a9f5dfdac353	0	2	0	0
0f329481-a86e-49b5-8dc5-9da3f1412b4c	0	2	0	0
7901fd9c-17b4-42a5-8cd7-63ad40e772b9	0	2	0	0
b2461b6d-99df-4d08-b4cf-a5b77a4963fd	0	2	0	0
d74a7883-07ab-444d-a383-9b8798ee383a	2	0	0	0
964e2906-5eda-4214-bbf8-4fe5cd64785e	0	2	0	0
66669cc3-5f51-4c47-a034-56eee493f6e9	0	2	0	0
c5f910f9-7736-4e8f-af8c-42c490b101f0	0	2	0	0
312fd330-0bbc-47e6-8f69-c07932c2d1a4	0	2	0	0
f019cd3a-3c00-4f6b-919f-7c014ea32f14	0	2	0	0
72fe94d1-65a6-4e0e-9aca-35bd3becbd11	2	0	0	0
7850e856-c858-44fb-8be6-2745dd94d830	0	0	2	0
cce3a1d9-3183-4f2f-bc4d-429def7860d8	0	0	2	0
e0078b92-d951-4d7e-bc5f-80cd69ba45f1	0	2	0	0
062c8425-4086-4ac8-8b53-9e66332be5f5	0	2	0	0
a2503a75-2ca0-49b2-b2a7-e3e42f4eb25e	0	2	0	0
63a497fc-df13-4d94-bd57-7ae240bc18bb	0	2	0	0
1bde8f30-02b2-440c-960a-5ddf3cfcb38a	0	2	0	0
b0bf2b5f-007a-46b1-9b59-c69e6c47b3eb	0	2	0	0
68de9d0e-42b7-464e-84dc-dd883aa4f711	0	2	0	0
880a8ec9-7356-46e8-9ce6-dca32de625d1	0	0	2	0
1c83c650-776d-4fb2-bb6d-c140d0c1fa13	0	0	2	0
6b2948cb-320d-48f4-ab9d-71abe0ce8cf8	0	0	2	0
58bd42de-11d7-4b72-a9c2-e30f8b4fd276	0	0	2	0
37a3210d-81ee-4a80-b01c-f9c2b6a57d1d	2	0	0	0
9ec4690c-80a4-45ec-a0a0-0e3e02e00611	0	2	0	0
5613b4ea-041d-4ff3-ac72-18561b466f5d	2	0	0	0
3c0d30cc-a54b-47e7-8ca6-228d5d94ac22	0	2	0	0
defb87bf-f857-401a-8955-34600ae91975	0	2	0	0
9a1aa6b7-96b8-451c-aa94-be2c36ec59f1	0	2	0	0
32590863-6fb5-4e88-8ca1-1268e52b0373	0	0	2	0
89074f5e-97d5-4507-bc31-4a462863e520	2	0	0	0
6b791c25-c062-48f2-9e85-ada22cb583bd	0	2	0	0
bfdf6175-0064-4dda-81f6-db82242d05b2	0	0	2	0
7f165c21-9dc9-4c91-a645-5dfc36a94065	0	0	2	0
ae27603a-52bc-4fa1-93bd-7b00a99cd10d	2	0	0	0
cf52e80c-ea0e-40da-99a4-08943694f468	0	2	0	0
61492802-5a39-4624-a69b-71d37450ebf0	0	2	0	0
8dc5567b-6bd6-44ff-8b14-21334cad1c09	0	2	0	0
f77bf931-f8b8-46fc-8d6f-425cb93b9c44	0	2	0	0
3e16b956-f52b-41f7-bcfc-0f30fe539464	0	2	0	0
8bb5612c-cc7b-405a-89c9-cf08a8743647	0	2	0	0
59eb731e-caf9-4683-8f26-2f96b66d347c	0	0	2	0
8b559c14-7f93-4224-8de1-461ef53173f8	0	0	2	0
5e69c206-6b91-4f42-a761-8b8925948bb2	0	0	2	0
c5c824ff-c69b-4f71-b7b9-fe1c4f37cd67	0	2	0	0
a732ce0f-ec16-4df0-8327-30717c27011d	0	0	2	0
583a0e0b-99db-4360-b721-25279a5f9210	0	2	0	0
6930a8bb-dcfd-45a1-94b1-fb27b6965a9a	0	2	0	0
02d2802b-9c3e-48c7-abb9-b81524856c5c	2	0	0	0
28369240-ac1c-4e0a-a00c-66fe0f84aa61	0	0	2	0
e7e74f3d-efbf-4578-bc4c-35508f1cfa3c	0	2	0	0
a25f26bf-db39-4616-a597-90df55e0bfb5	2	0	0	0
1cea7f8e-6c99-4283-b58e-4bc31212732e	0	2	0	0
f46f391d-c1e4-44dd-b5cb-c97409ce72c9	0	2	0	0
d7265f70-13de-476a-9124-1643a8930f89	0	2	0	0
abd447ee-1415-4fc5-b16b-42e4f0480380	2	0	0	0
0b52367e-d253-4b58-be3f-5c1111e79862	0	2	0	0
298c15d5-9499-4f86-8db5-8c2d5ca336c0	0	2	0	0
de3dd71f-8a80-4332-82ee-97c74b0ed7ad	0	2	0	0
085ebead-a4cd-4e40-8f8e-b94bac79c297	0	0	2	0
e452072c-051c-4409-9e9e-10f1be42ef4e	0	0	2	0
244cd38f-8426-4746-98e8-9f12bafda105	0	2	0	0
0c74198b-d264-431c-bdc0-e046a331e8e3	0	2	0	0
8e585508-e80a-456e-a1de-2591b572135a	0	2	0	0
12e2fd46-0362-472e-b01c-cfbe2b513e6e	2	0	0	0
85966609-19db-49d0-99f2-9d8088c67843	2	0	0	0
f1fa5f95-33c9-49a1-9665-7073039f7a87	0	2	0	0
ec049dda-39aa-4f13-8b49-7422d30aaa71	0	2	0	0
e4d32eea-343f-459b-8b39-46ae3f9fd76e	2	0	0	0
d9681f3e-c636-4a25-8666-7156143ac24d	0	0	2	0
1e602345-2bdd-4034-881f-a123c07320c1	2	0	0	0
ffc121a1-b9a2-4de8-a2a0-d255e18a7484	0	2	0	0
20866f98-e54c-48f5-8e0a-e6b82b411f1b	0	0	2	0
a8a92cf8-6a0b-4261-8756-b33f6724166b	0	2	0	0
97ec0250-4eb6-4939-add4-cf182f6465fe	0	0	2	0
e7204da4-b9cf-4f62-bb23-cd2b23a7126e	0	0	2	0
29153e77-335a-41ce-bd5d-cf5314fa8463	0	0	0	2
6aed5d3b-c0df-44c2-b840-8625562fb1e1	0	0	0	2
f990d818-4cec-448c-8a7a-72e92dd19ae3	0	2	0	0
a3b98ba5-ad33-413e-919c-66a81e71419f	0	0	0	2
4bc00e34-6118-40f5-8290-f611e1e2afbb	0	0	2	0
20721970-cb2e-47b7-b094-509022962682	0	2	0	0
5b7141f0-e96d-4b13-8d8e-59ec59ce908b	0	2	0	0
f6d59e47-104b-4c5d-a5ef-7a642665038f	0	0	2	0
a5b7697f-4b1e-47b7-a7ee-d06f8165ac96	0	2	0	0
28401601-1e55-4b42-8ed3-16e143a83123	0	0	2	0
79351c5f-3977-4a8a-90cd-1030a71f18ce	0	2	0	0
2e251c4b-a7a9-4c23-9f1b-b869ffdcfafc	0	2	0	0
c8a1cb38-8ef8-44e0-a064-55763dfc756b	0	0	2	0
f043c9bc-ef64-4580-86ca-103d3c5bbdaf	0	2	0	0
647775c7-3507-4fd6-9256-0c66d5e889f4	0	2	0	0
89b7b0cb-99f5-485d-b4cc-6937d6482511	0	0	2	0
128bc1eb-af06-4620-bf67-fdf7fa715847	0	2	0	0
692057c7-327b-45eb-bd69-7d7e96154859	0	2	0	0
37fac5bc-aeb9-4e57-8b2c-d6ce63dcd91a	2	0	0	0
256a9be4-a4ff-4267-a892-e7eb224593f4	0	0	0	2
d4e391b1-dffd-41a3-a0a0-02e9470c2273	0	2	0	0
cc6d04f2-aee8-4881-8a0e-a983844a49c9	2	0	0	0
c09f7d58-7a57-40ad-87c9-14b1741391ed	0	2	0	0
fca9d590-2939-4f65-8490-42ac03a165fd	0	0	2	0
17f972a8-647e-41b1-a20d-4b0bfb24a86a	0	2	0	0
7e4902d4-5d2b-4cef-86c0-e728355454d7	0	2	0	0
ebecdb97-777e-4868-ad01-5fa868c2b581	0	2	0	0
423f09f3-203f-4184-968a-399540c6ca32	0	2	0	0
1ce04a4e-fc9d-40d5-8a0d-d8f15532e475	0	0	0	2
47298fa1-872d-48ae-a373-bf8a020902ae	2	0	0	0
9f860de2-8e7a-4754-9197-2dc58074e472	0	2	0	0
82d54d0f-730a-484c-a4e5-127c87cf0a1d	0	2	0	0
b2703667-0e2e-4ef6-9653-46308a4133b2	0	2	0	0
b24dedae-6ddb-473f-95ad-8060c78d4a80	0	2	0	0
e3ed4e4c-74e5-4625-b6f9-8b51c3a12086	0	2	0	0
e195839c-43fd-4c4e-beb0-66c7a898becd	0	2	0	0
e624c07e-2c07-40ee-be7e-c18d4d860c5a	0	2	0	0
4dac10a6-3d78-49ae-bd11-dd5fb8735359	2	0	0	0
70fe8889-44e2-4cb7-8d76-bf2ff41b6349	0	2	0	0
f30659a6-9826-4983-a461-e46dbc1efa88	0	2	0	0
ccb5337c-d683-4199-8c5c-c516d5392cd3	0	0	0	2
84dd6966-d0ae-4026-abe2-d028a7bd68fe	0	2	0	0
2faf56cd-83a2-44c8-8455-c894cad3e763	0	2	0	0
4a70de46-fdf7-4a56-9e55-89e53fba537a	0	0	2	0
0a3e9769-30e4-4b10-a93e-684a360aeb6c	0	2	0	0
73010539-6249-4061-98f8-399aacf1ca6d	0	2	0	0
c469681a-6f68-4232-ba64-5a1d5afb272b	0	0	2	0
e753d507-e8a2-4b23-a791-b89aca9b7339	0	2	0	0
ab9f20dd-62c9-4b00-b507-045dca3b315c	0	2	0	0
44a6b1d8-5522-4b3e-9e7f-f173234dc693	0	2	0	0
5cc7e975-6551-45c7-b9f1-d40564e02b28	0	2	0	0
72879f08-3d69-471f-b0a2-b6d368a54cbb	2	0	0	0
77d5a85d-e093-40fc-a3ca-9b1d564b3a4e	0	2	0	0
2ef146ef-c726-4bae-bb31-7f2c944e827a	0	2	0	0
7a101f8e-2758-4fad-a9ae-45692e693e6b	0	0	2	0
99a798ec-64a7-4964-9b8c-b573a696cfea	0	0	2	0
bdbbc5b8-5bf8-4096-8522-4f92384b0f5c	0	0	2	0
cb765250-8dbb-48c8-a9b4-e0d56a61a3a2	2	0	0	0
6823da37-1853-49f4-b52d-36c198dcfccc	2	0	0	0
60b0371a-8e3f-4cda-a597-8f585c84128c	0	0	2	0
79bbccf6-f915-43ed-9388-c0b600842dd2	0	2	0	0
6024cced-df4f-4ca8-bcc6-7336dfede720	0	2	0	0
1d25e6e0-09b8-42c7-92d4-324c470bf072	0	2	0	0
71540181-14bd-412d-b6f0-5ddc979cda6d	2	0	0	0
abce59d3-ec89-4bb7-8020-2f98125ec6bf	0	0	2	0
9998004b-473f-4a8f-ae07-b4865d5f93ee	0	2	0	0
ed28c624-f95e-484b-810f-f7b7cde2ffd6	0	2	0	0
5a62b9c5-5992-4527-bce0-482fe94d3dd5	0	2	0	0
bebae531-bc05-498a-940f-00f96102cd54	0	0	0	2
af27fac1-fbe6-4abc-b2e6-ac64db12f366	0	0	2	0
89982876-8b5f-4602-a4c8-c0d0990d9da1	2	0	0	0
f565db4c-d7ca-4c91-8db9-80966d7e8e4d	0	2	0	0
83632db1-c291-4800-b8fb-8f149be840b6	0	2	0	0
78972c31-29e6-424c-8dac-fe59f9ac0c84	2	0	0	0
1a189159-b402-4f49-9d60-6eddd324d071	0	2	0	0
8f12ef9a-7158-46c1-874d-78fc7654bd15	2	0	0	0
89cc54ff-9ba8-4b8f-be30-dcc298c70e4f	0	0	0	2
29f7f801-683b-4be0-a6c9-bf47c7b037ff	0	2	0	0
32f2ac46-4a01-4edc-a3e1-fd3646efd02f	2	0	0	0
81a46990-1f03-4985-b580-f7c9cb59f945	0	0	2	0
0be2d63b-110a-45a3-bd10-21e1da1570a7	0	0	2	0
5bb04724-44b2-4a15-a50c-f56e4be72db4	0	2	0	0
39111bf3-090b-4e94-90de-fd2f097d0f2b	0	0	2	0
4ade9bf5-841e-4bf6-982c-4e027805ef06	0	0	2	0
20697676-f726-4ad5-930c-8c4426e3f84b	0	2	0	0
716dc2fe-68db-491f-b514-642a97f2faee	0	0	2	0
c56d8f35-08dd-4b33-89d0-8d5f23f792c7	0	2	0	0
708cdaa0-2a31-4014-9b8f-abf9b75f0be6	0	0	2	0
eeadcc1f-98a1-4142-96c3-bd6232b0ef56	0	2	0	0
37fd2133-35d5-4fa0-9580-13ffad556d22	0	0	2	0
a31a88df-3ce6-4849-9dd1-634caae8bbfc	0	2	0	0
f681f112-1fb6-4b86-aed3-d3fffcb474c2	0	0	0	2
8bccbf11-283b-4658-99da-5bf8e916dfd6	0	2	0	0
5c60be89-3600-4b47-8e2b-6528cf4aa358	2	0	0	0
e9f3dd19-311d-46da-a3f7-de992dd85e51	0	2	0	0
c75a6c83-c0a3-4238-968c-c06eb2643565	0	2	0	0
ad2e8966-29b7-4925-ac51-93e1e6fc5ffa	2	0	0	0
bed9eafa-3b74-4d73-a795-7bd8b8b80197	0	2	0	0
1a357a72-6b31-4f57-88da-71fe93475653	0	2	0	0
d9679031-fbe9-4e74-b4cf-a37d243162c2	0	2	0	0
6756379b-3a2e-41ef-a36a-d8b7b7fc01f8	0	2	0	0
ebb2b5b4-ddd6-4ffc-ac1c-7d6e9a2a49d1	0	2	0	0
29e264ad-ea3e-4e9f-97e9-bab709518d83	0	2	0	0
4b05f400-75ff-4cc3-9392-272e92c356c2	0	0	0	2
0736040a-7450-4bd1-976a-e3ab25faab63	0	0	0	2
af5c6076-be9d-48e4-bffe-3b8c807b6e64	2	0	0	0
48cd77bb-62f0-4633-9b16-bded92cc8ebe	0	0	2	0
dd58549d-e870-458c-8db7-d62983e7d4ae	2	0	0	0
fb738826-40b3-499e-aa14-7ef0b001cd22	0	2	0	0
62c4b08a-8356-4529-8623-b8fea5d211b6	0	0	0	2
86508052-3b29-464d-b398-192df82961ec	0	0	2	0
69d6a8fc-9c2d-4781-b1b3-4ce8def87fc1	0	2	0	0
9652a3e2-35db-46a0-8644-79da88071d03	0	2	0	0
0f8dae71-7377-431d-a328-c23a18aa2f5c	0	2	0	0
1ced7462-6d57-49f1-b26c-0214d7d269b9	0	0	0	2
675f0204-66bd-4811-9c80-42e2d0793e84	0	2	0	0
600f6178-0362-4eaf-8b80-d44a0a4b76b8	0	2	0	0
91b542f7-29bb-43de-845f-870b4f7dd11e	0	0	0	2
9e13077d-0b07-4571-bcf6-59baf66f83d6	0	2	0	0
623293d7-f182-45c3-9439-ae1d57af0c67	0	2	0	0
2b6fe5e7-a3af-471e-8a3f-ebb896730369	0	2	0	0
181c04a3-e188-449f-a2d7-5d9337b54bd1	0	2	0	0
5279cf84-c3e3-43e2-97ca-e53e0f3aedfa	0	2	0	0
aaeaed6f-1d43-461c-9083-18e4c3eded04	0	0	0	2
3a3155d8-53cd-4536-a0ce-3c86bbac80af	0	0	2	0
b901671e-3a03-4c22-9db2-40d0262ae441	0	0	2	0
9e5e53a0-4632-4d5f-8f0f-a3510187f5b9	0	0	2	0
9e154305-20d4-4ddd-a070-ce323a3d137d	0	2	0	0
c4bbb582-dc84-4a34-882a-c1f3e568cd7c	0	2	0	0
991b7a1b-74a2-4e55-aa4d-034efe2db923	0	0	0	2
a2a5c4e8-034e-4235-a17e-482ba3f44b67	0	2	0	0
f8c5cce6-b9a9-4642-8261-cd8c0aab9134	0	2	0	0
719de772-5839-49d1-b130-e0c0134896ef	0	0	0	2
6e99264a-a699-42c3-b579-2dea5011daa8	0	2	0	0
309382e9-c7fe-4972-b662-739aa4fb3971	0	2	0	0
f485fd19-d66d-4d75-8dfb-df1e86ec0abc	0	2	0	0
82bed054-46c0-4908-8f9f-ba7a4420ce04	0	2	0	0
11790a6e-c47c-4e93-b220-de23cd4d476b	0	0	2	0
85a4db21-576c-474d-826b-5013684fcd81	2	0	0	0
eee52daa-175a-49d3-8194-536e78ba40c0	0	0	2	0
308676e1-d983-401b-b78c-0c633e584f60	0	2	0	0
dd0e0c3a-bee2-4600-bdef-f08305be4fac	0	2	0	0
249fdea4-95e1-42c5-84fa-e318f1d29898	0	2	0	0
edeb80b5-ab61-46d4-acdb-83e318037b78	2	0	0	0
ee7d3adb-462f-42e9-929e-659eb192d33d	0	2	0	0
7fd81af4-c913-47f2-bb66-192fc5c50036	0	0	2	0
c9c13f40-8fca-4537-aca0-573065e458a0	2	0	0	0
ed9960bf-f851-407a-862a-6550fd2e142e	0	2	0	0
6729e03e-959c-46ba-9b4b-f6ea9e80440c	0	0	2	0
70a9ae85-c82c-47a1-8b07-854ba70e8582	0	2	0	0
515c3c30-386c-4e25-adfa-95a93db7c4ce	0	2	0	0
5dcdb7c6-4cee-4b8a-a05c-c72173d3cb20	2	0	0	0
df42ae78-d2dd-42d9-8303-1de46b09abf2	0	2	0	0
63a2f0a6-ec96-402c-8f12-6d13e248be50	0	0	0	2
e40e43fc-fbb4-46e4-8fb3-b95262384577	0	0	2	0
d4ec91ef-d2c5-4f89-aa2f-c7043cf656ce	0	0	2	0
b06c94c3-4f10-4709-bb89-ee6b55a1323f	0	2	0	0
8535d944-ac72-4773-84a2-ee7100b637e4	0	2	0	0
0f892cfe-2706-47a9-8c47-50bfa63fc572	0	2	0	0
61a806d7-2272-46c7-8dba-006769c86b7a	0	2	0	0
283d6642-4944-422f-88cb-ddbb0756c21f	0	0	2	0
58506f4c-b91a-4d53-8a25-6dd938283b51	0	2	0	0
7b9330e8-9036-4993-a64f-e3bc1161860a	0	2	0	0
75a62dab-29c9-4dd0-bb3e-93e6fdef25c7	0	0	2	0
9e457c29-1b3a-41ab-b9ff-cce9832f8474	2	0	0	0
b874ff04-7143-4dbc-ac0d-27f8910d318c	2	0	0	0
ab4aa999-28f6-41d8-afd8-a3064f8fa4b5	0	2	0	0
fde575d0-9c75-4d27-8657-bacfbc73768a	0	2	0	0
5d3c7286-3f0b-42a8-ba34-f9c4da216506	0	2	0	0
d181d5f8-84cd-4c65-b9c3-e5e38b5c1171	0	2	0	0
6643f334-0626-46da-bcb5-652c63a51fcf	0	2	0	0
7d86bc37-94ed-4e47-bf25-c01c8450d059	0	0	2	0
d16e28c1-c804-4b7c-b1d4-af33726891bc	0	0	0	2
27eb6933-3ec5-42a2-ba8e-5ea54072a38e	0	0	0	2
8c5be4d0-eca1-40f4-bb10-efd41249314f	2	0	0	0
7de3544c-f4cd-4654-95bb-62a0ed5fe981	0	2	0	0
9f8f4557-ffb3-4005-8d13-a4871ed34262	0	2	0	0
0506c11a-6e08-467d-a59d-4cd152908f01	0	2	0	0
e79ed34d-7e34-421e-835d-76542bbcf912	0	2	0	0
29f54316-2a0e-4332-8fe4-d4e9f41e7f4d	0	2	0	0
17555ff4-ad9d-4182-b9c5-f884956274c8	0	2	0	0
934efd49-9f2d-4d5e-b3fc-64f326ca75b0	0	0	0	2
0e464b67-5aac-4f47-b2e7-10b47a9a55ef	0	0	0	2
a6ec1aae-4fb0-415b-a6cb-5819b761f384	0	2	0	0
04044f43-feeb-4515-8160-c32123f0c467	0	0	2	0
f4f1bcba-0043-47e7-bb56-8fabda618270	0	2	0	0
cad8ceb1-754a-425a-9258-f600f99c7b19	0	0	2	0
676f2413-39a3-4f6f-b107-44cf8326f9f1	0	0	2	0
f81ba01c-4d9e-412a-9aa8-50a5c00fd044	0	0	0	2
e49128ab-36a6-4516-a4eb-3e0c9da34a26	0	2	0	0
07bcb0f8-e8a7-4532-837c-59f652b0b81e	0	2	0	0
5c22f5b2-9d29-4eac-b47e-94727a518450	0	0	0	2
9ceee41f-765b-4e4b-ace3-e4acd1f57185	0	2	0	0
7e6d783f-fcec-4055-b739-1a4cf090ff55	0	2	0	0
36d172ad-7160-4d2b-ac91-785cf6a13ca6	0	0	2	0
96cd9530-f599-4b90-8c97-b04ae8c4d3ab	0	2	0	0
9951c750-c6bb-4056-81f5-18528edc2d47	0	0	2	0
5812f854-e530-4c69-a118-fcdd38e02cab	0	2	0	0
0e67a9f3-1dba-4b91-82b7-7db2e8f1c9e7	0	2	0	0
69c18653-c479-40a3-9130-2b460970d4d4	0	0	2	0
e1c22c19-93b5-4954-a42b-73dd4227a99b	0	0	2	0
b8de6100-7f65-4500-aa78-73e3eb726255	0	2	0	0
858dadb2-0b7e-4ced-9ba5-6e8c654c948c	0	0	2	0
87efcefe-3455-44ae-882d-b57ff6654f70	0	0	0	2
91e25a21-061b-413e-8d23-ecc67dad0c65	0	2	0	0
44190a1d-6dde-43a0-9b25-0b2c60948e81	0	2	0	0
c3af548b-d094-447f-b61d-816c7c86e492	0	2	0	0
a8802d50-edc8-4232-89d8-f5a79cd9941f	0	2	0	0
2d898247-e175-478f-9f47-93af96a75f36	0	2	0	0
c6e5080b-df24-4c5e-85f1-f47fdbd84772	0	0	0	2
ba2be56b-3b03-462b-ac6f-9b63607345c3	0	2	0	0
29ef4ba3-737d-4cf2-b8dc-c9bdb662dfd3	2	0	0	0
8bec6163-af70-4c00-964d-bc165b7e8b90	0	2	0	0
9920102c-f87d-4c34-8320-45ab56f74f9b	0	0	2	0
1c13afdc-3deb-471c-8e7b-c4fcc486d79a	0	2	0	0
89473f88-aba5-4ca8-9f2c-236e153183e2	0	2	0	0
cc1bd0f5-8ee4-4879-8eb0-ab3e1c2039a9	0	2	0	0
2cb0a939-31f2-4909-b4cf-858112463e8b	0	0	2	0
98f2dc5a-ed33-410c-96d5-260d0aaed389	0	0	2	0
cee25ed8-f8b7-4108-b711-f435ff8de62d	0	2	0	0
aaa9f68b-a801-41be-b703-abb2e3760d4d	0	2	0	0
e558b417-48c0-4350-8e3f-c1efb7e66eb7	0	2	0	0
192fc074-4212-43aa-b3d3-e4d381d6bd2e	0	2	0	0
e72f3867-889b-4772-948e-c6ee9f1960b4	0	0	2	0
86442e79-0216-4378-889e-c46fb961c31b	0	0	2	0
fef51da2-e616-4f4a-8567-b47016fb72e3	0	0	2	0
516ce47d-8690-4d56-83ab-8ea70a595896	0	2	0	0
357ea695-65c7-465e-93fe-92698d92ea9e	0	0	2	0
935e6522-fc4a-4d0d-b356-60bdb90897c6	2	0	0	0
68b775fb-f874-4555-97be-db0331eff8d4	0	2	0	0
fa0eefda-dd1e-4f82-9986-4e2eb5dd2219	0	2	0	0
c64e4a70-dfb9-4b13-8441-9bf0cbff6185	0	2	0	0
acf7e6cf-b810-4156-97db-a2ea75488bbc	0	2	0	0
906ad328-f197-423f-9353-21112d4d6067	0	2	0	0
4f3b4128-b83e-430f-a456-10ca79953391	0	2	0	0
ef64421a-9f90-4729-b875-87b050b6d8e9	0	2	0	0
261aa0e7-a8db-494b-9355-437a9ab05286	0	0	2	0
58b68c14-22d5-4b3f-88eb-6b8a3478af42	2	0	0	0
e163c19d-a0e8-4205-81b7-23b450ce79c7	0	2	0	0
dd558b4b-c287-4052-9022-2c4ccede8c22	0	2	0	0
527d7a50-f0fc-425a-abf1-fe515f7999b2	2	0	0	0
2ef75492-df98-4721-8796-d5d1931fae73	0	0	2	0
a6ac45fe-577f-44a5-8bcb-d5c0e3ebdfb4	0	2	0	0
455370ea-b5be-43a7-a469-58c05855457f	0	0	0	2
d13ed8da-12b2-4147-9256-e8517c36c66f	0	2	0	0
5285f72b-29c0-4257-bea7-cecf1c39bb1a	0	2	0	0
7487951e-6a2a-4baf-9f8e-f4dd72109b6a	0	2	0	0
8aeecfd9-ac7f-4468-ad2e-15a9451fa48f	0	0	0	2
9a188715-b463-4c1a-8034-bddaa50a4e3a	0	0	0	2
24a2735b-bc74-4c5c-9cb1-be4c35f56240	0	2	0	0
7b232b62-e4c0-4f01-9a70-fdd921f4d03d	0	2	0	0
c1a121fb-ebab-41b6-839e-24c7642cc9a4	2	0	0	0
c403a54c-db6c-40eb-85e0-fc883ba98554	0	2	0	0
20c674e8-ce53-44ca-838a-f0bdae7e30c0	0	2	0	0
2894ebec-7de4-4326-a672-9413a0321af4	0	2	0	0
78fc0654-4519-4cd7-909c-c69ba51aedcb	0	2	0	0
504a9623-0452-46fc-a089-390f2b325839	0	2	0	0
50c80fba-1cdd-444a-b2be-82bef45ae6ec	0	2	0	0
5ccbc279-7329-4209-909c-26821cdcc803	0	2	0	0
842217ca-4c2f-4956-afab-6cc3840b0934	0	0	2	0
8435aa70-bc96-4347-8a98-191ef36ec861	0	0	2	0
df85c9f0-4f55-45c8-8963-8e5ce907e043	0	0	2	0
da177d0c-a063-4184-be47-695f27d4d451	2	0	0	0
197df857-b80d-4a40-8498-0221f165232c	0	0	2	0
77f30deb-7c40-4278-b0eb-703ff68c7cf9	0	0	0	2
1bce358a-a40c-4100-9bfd-346e33131895	0	0	0	2
0106b306-2737-4188-a43d-7c57411f3082	0	2	0	0
ccc048af-481c-45b2-b2b2-4568fe4448bf	0	2	0	0
463092a7-bc18-4e96-ba14-e1726cb5d534	0	0	0	2
d120a013-4b1a-47cb-9370-70b292779518	2	0	0	0
85411cb9-7297-4d18-82df-68d730f88c37	0	0	2	0
1f0bfb2f-b89a-4aac-ab82-10d2300ef586	0	2	0	0
2a4c8133-6899-43fc-9d6f-3a7a4a94e11a	0	0	0	2
fd4662b7-7676-4f47-8001-b3a119c63af4	0	2	0	0
fa6bf4c0-2915-4e6b-8f18-685b4a43402b	0	2	0	0
2f6a4608-1145-4610-a572-cf146d85559e	0	2	0	0
b6184163-30bf-449a-b193-77c3eef65adf	0	0	2	0
8cddb249-3ac4-446f-8d2c-a12901fb7626	0	2	0	0
7b36f3f5-2f9d-41ce-82bb-b1482131dac1	0	2	0	0
35202505-886d-41c4-bd29-63bed0c66014	2	0	0	0
1bba67f1-5a8a-4722-abfe-43ff4b134a1a	0	2	0	0
4843e18e-6cd2-4857-927e-c4dc3d6add23	0	2	0	0
6d880be7-583c-472c-927f-df248cccfa3b	0	2	0	0
d0f55431-8885-44ba-a41f-59e44540fe01	0	2	0	0
bb4de97c-4e5a-4937-96ef-0b17814e7511	0	2	0	0
fdbb8ede-a19c-4d5f-a700-e19a69186776	0	0	2	0
68fa254e-655a-4d0e-83e1-a55093dc53bf	0	0	2	0
15d68447-9705-4033-8dfd-ae8310c03ddc	0	0	2	0
4f2517e5-591a-4b67-9b58-e3d64877c175	0	0	2	0
e1df3339-8a01-478d-9b6d-a4e9eed89e4a	0	2	0	0
97e78fd3-a95e-4be2-a663-62f280fd1635	0	2	0	0
301ac5c0-51df-4314-9b31-b93b6d7d73e6	0	2	0	0
d4b36dd4-3acc-4349-97d7-18e27be32f91	0	0	2	0
958638a9-e499-45ba-a6e0-42ee261da897	0	0	0	2
f8b8f687-4536-4236-891a-0171925babed	0	2	0	0
088bd779-b879-4be6-b607-554da3fbc3cb	0	0	2	0
59de45bc-1bf6-4ceb-999e-a0086f2d3ae7	0	0	2	0
35b6521c-3dbf-4eea-a8b7-d613e072e03f	0	2	0	0
3385b9f0-e82b-4953-9e2a-eecbfbdd1995	0	0	0	2
f9e57e3f-024d-46f6-a70b-089bdb7215d2	0	2	0	0
7018c196-d543-4a37-97cb-d16783922bd4	0	0	2	0
a7da79c4-72b1-4450-b1a2-f9a68f07c223	0	2	0	0
1e1a7503-6607-4dd1-b42a-2ab5ebda386c	0	0	2	0
a18fab27-d86b-4af3-81ec-2a019546e378	2	0	0	0
d03b88a5-e62d-45ad-b544-3d8a16a746cd	0	2	0	0
d79c6dca-c7f9-4575-af58-340c53ced836	0	2	0	0
eeb9862c-6636-4e0d-90d0-07afa179401f	0	0	0	2
8766569f-5746-4f25-a587-97f3cedf9eeb	0	2	0	0
a148873a-2946-4efe-a0e4-260274cf13c7	0	2	0	0
4a81e6aa-5b71-4b2d-b490-0bedbffbfe1c	2	0	0	0
4af3f2df-8a0e-4a33-bb89-470e00e5e6b6	0	2	0	0
38ac68a5-889d-490e-b10e-15cee24e53dd	2	0	0	0
c738d3f8-9f4c-4333-907b-24c281f6cb48	0	0	2	0
e97ac3da-dd9e-4cac-86cd-34057c39388c	0	2	0	0
064d886f-c30f-4921-89a6-8f4298a78486	0	0	0	2
e0994134-1792-4a53-a3a6-eb440d6cf8c3	0	2	0	0
e62bae5d-d03f-4f89-9cf2-c9c4404ff69e	2	0	0	0
e17bbd71-4952-4ca2-affc-838f9880d72e	2	0	0	0
d6a8347f-fd74-4ce0-85a6-cba5cf943fed	0	2	0	0
563307d3-4463-4e12-9c1c-11793e1a16dc	2	0	0	0
ea6f88aa-ff0d-453a-b173-551399bf49fb	0	0	0	2
fb0dc269-336e-4ef8-b4ee-97ca6ad15abf	0	2	0	0
a42e3e31-5fc7-45c8-b52d-d12226aed8f4	2	0	0	0
4c04637e-0872-4299-83a4-e1cbddb05c3c	2	0	0	0
b6a970f7-b736-4134-a4af-4fef47724e40	0	2	0	0
31d6945f-9a34-41b5-8e18-50c65d1f244c	0	2	0	0
dc7af603-d300-436f-9328-a0bc81c69806	0	2	0	0
7c1bfe71-80d2-4948-8835-430c0ae67e78	0	2	0	0
0088ca07-9b1b-48c8-8576-da1f5c4b7a36	0	0	2	0
c965280c-513f-45d0-af4b-9eec79665107	0	0	2	0
330137ca-f8fa-4989-b2da-f9b427bd2096	0	0	2	0
f3db3515-d4f3-4505-ad74-19d3243567df	0	0	2	0
e7075d02-6ee6-4aaa-af6e-bda701abec65	0	2	0	0
4e587e97-de9e-46e9-a576-20ce648fac05	0	2	0	0
dd37c825-982c-4e38-a89b-bad6b061ec6e	0	2	0	0
9209903e-8488-4a48-a117-8de712ccae2c	0	2	0	0
803bb7d5-323a-4416-a0e7-373a404f3688	0	2	0	0
fa93cec9-ef20-4e73-8ed9-ece38560bf53	0	2	0	0
538930c2-dacb-4a4b-92ac-09be05e17297	0	0	0	2
b0d9256f-f985-4ce4-b273-1274419a263c	0	2	0	0
6eccec6e-3869-40af-bcef-9bb9b1219823	0	0	2	0
bd240ef2-1d6e-4ea0-9fc2-8abbd0410436	0	2	0	0
5428e465-b358-44fb-b02b-2e192548e9db	0	2	0	0
57042f8f-8f0e-4e2a-8d5b-371969185a8b	0	2	0	0
d216ee72-1187-4559-ade3-06bfdb60efdd	0	2	0	0
106566f8-e522-4aaa-a7ff-11adc6fb65d6	0	0	2	0
05ce504f-d70a-4401-b2dc-3f42a9701ab3	0	2	0	0
02d3797e-2fe4-4575-bf1d-dd33c7ed147d	0	2	0	0
8f3de0e9-b5de-4f00-a1e2-3e6fdc895c63	0	2	0	0
3a32c612-85fc-48f4-aa33-c42f1bb9b15e	0	2	0	0
4d1c30c0-7be9-42f3-8131-497e363c4679	0	2	0	0
c142471b-8e09-4b84-9ef9-beee04b64423	0	2	0	0
fcfe0941-053a-4011-afea-d0943501d6fb	0	2	0	0
1515b930-efcf-4031-8eac-e73bd3abd8a3	0	2	0	0
31a2df7a-2e61-4c81-808f-80c89fbf77c1	0	2	0	0
f5b66121-62b2-4338-a0c0-a3a92174f20e	0	0	2	0
e9c9798d-d51b-4d5b-bacf-451a5064344b	0	0	2	0
5732176e-79a6-4da8-9575-7609bcd46f1b	2	0	0	0
cfdd62e6-4f38-44f4-a76d-3f55ff40fee7	0	2	0	0
5af291c0-5601-494e-bf5b-448519b90959	0	2	0	0
17cbb4c0-5b5d-4d92-92ec-9eea399cd101	0	2	0	0
5e8686c1-9dae-4ed7-b8f4-c7d4294e7f08	0	2	0	0
ecd34913-e10d-4b67-9943-0072c94afc76	2	0	0	0
03b6f42b-83d3-4aa2-9924-7615ee15d122	2	0	0	0
1236c7c0-f11a-47f3-a27e-6171cfb316b1	0	2	0	0
ebd315b6-18c6-4390-aadd-a407dbcf2bd4	0	2	0	0
39fa0b7d-46cd-4694-949e-0d81052ec50e	0	2	0	0
06328231-b133-411f-b4c4-cecdb7b7d385	0	2	0	0
f4d6fb5c-a607-43af-bd73-cdda61c5a41e	0	0	2	0
4578d220-d2c2-4831-8853-d3b3190d44fe	0	2	0	0
c7d72849-d725-4988-b257-58fef502db10	0	0	0	2
e04d6ac4-60f1-456b-89c0-66677e0f012b	0	2	0	0
a466494b-d601-4672-b408-fc15da07925d	0	0	2	0
06aeb714-3866-456c-8ae9-715313dddfe9	2	0	0	0
ee37c755-f320-4dee-8d7d-5375456ef1a0	0	2	0	0
7acfaac0-2372-4196-a38a-5e421562be7d	0	2	0	0
6e604382-5448-41a5-9e60-532bfce667f2	2	0	0	0
5639c7ab-ef26-468b-8ffe-69bb7e0ca06a	0	0	0	2
79a79b87-24ba-49f9-81a0-743934246076	0	0	0	2
7c691904-2800-4384-913b-53098b38c8a2	0	2	0	0
86b8df48-530f-4244-b2dc-a1d20687bb7c	0	2	0	0
d4a0246e-6420-45db-b9ab-e64e083119b8	0	2	0	0
758dbab5-93ce-431c-b44e-18eaf735319f	0	0	2	0
af4cffdf-786c-41b1-9587-62340a7b9208	0	2	0	0
b8241efd-a0c0-4f94-99ef-c75c58729fd8	0	2	0	0
afee7776-fd0a-4d02-bd37-fe8b4347aa10	0	0	0	2
cb1d3fc9-b160-467a-93d2-b2c0db67018a	0	0	0	2
a30b9b3b-0891-47dc-ad9f-5b31fb75eead	2	0	0	0
16f1147c-5e47-4022-a784-ccaf6d6df898	0	2	0	0
7c0ee04b-52da-4e1f-938e-1f26092af4aa	0	0	0	2
7ea68b63-db9a-4993-bfcb-e17ce76525be	0	2	0	0
17f0066c-71d0-42d1-852f-47e133c3e69c	0	2	0	0
df0ccf5e-edc2-43c4-926e-e752dc6c7cb9	0	2	0	0
08b3546f-268f-4074-9936-643640fd0d79	0	2	0	0
4ee503f7-3a0a-4b00-828a-d58b91d4236b	0	2	0	0
4b41f85f-7b31-4867-89f4-1fc30f0f82a8	0	0	0	2
e30598b1-1fce-44ba-b58b-97170e2757be	2	0	0	0
58a8d149-8c24-45f9-8557-20e556ff5f2c	0	2	0	0
e5310138-2fb4-42aa-ac8b-6a921b3dec0b	0	0	0	2
562c8f46-0f49-4c47-b3a4-a792d8daa980	0	2	0	0
3aa7070d-12b6-42b2-86ae-b8919147fad7	0	0	2	0
6f792331-6308-4179-a345-50e9b4311e59	0	2	0	0
acbc89ed-7345-4aee-b9cf-2eb16acb387f	0	2	0	0
3982c394-964d-40c5-834b-58cbfde9eb24	0	2	0	0
d2638764-a7ce-418e-976b-2f56f7a567e1	0	2	0	0
dadf6c5a-3178-46d5-a9c2-18770b935209	0	0	2	0
0e034221-f48b-42b2-bb01-235c21231164	0	0	2	0
82df4d96-3e1f-42a9-a681-c16a1ff46944	0	2	0	0
a65143b3-86ca-4a7e-bc58-bd59e224efea	0	0	2	0
45a3bc88-fc3c-495c-9b1e-4b12be7944de	0	2	0	0
f7d772b2-8e4b-49d3-a0f8-f8ac7bbe38e6	2	0	0	0
850c2454-a89e-413c-91c1-f5fc43f9a0ec	2	0	0	0
73c56f07-9cba-4fcf-99e2-ba208651b6e6	0	2	0	0
0bbe7618-9df4-413f-8a3b-ca5dc1054aab	0	2	0	0
0a72d571-5ad1-4eb0-972d-6367552dc42f	0	0	2	0
dd31070e-00b2-4c1c-9f9f-ea320153e86a	0	2	0	0
459068aa-b7bd-4924-9389-ac893eaf5679	0	2	0	0
57ee00ff-d8db-46cc-9f45-b1df877f672e	0	0	2	0
9aebd7ad-f222-4894-8ea9-6def6799b2a8	0	2	0	0
256570d8-c7d2-4801-83a1-056222b83475	0	2	0	0
625464ac-a679-4cf9-8c3b-2dc1a57f106a	0	0	2	0
65843adc-0224-48a0-8a68-13599ca35bfe	0	0	2	0
a4b6f0f5-f605-432d-922d-6412071a23af	2	0	0	0
7ef15746-96a3-4ac9-8fe2-e35d9fdd8f24	0	2	0	0
dc45e99d-0112-4ca4-9560-e2b9a094af82	0	2	0	0
0f72fea9-8813-4861-b8da-6057f5815981	0	0	2	0
b4cb801b-4c1e-4ef1-b475-13b50a4c3fd9	0	2	0	0
f3258158-11f0-4aac-876c-1d641fba785d	0	2	0	0
5abe83f7-f259-4e4d-ac42-a8fe579b4b17	0	0	2	0
43626597-c618-4a9c-a26c-7189046a625d	0	2	0	0
ae30f3b5-c08a-477f-93c8-db0d02a52ff8	0	2	0	0
50eb1d84-dcb9-4806-9d1d-fee6ae45aa08	0	2	0	0
f0d1ef2f-e1f4-4164-925d-4532dea3e41d	0	0	0	2
3277bc09-9bb6-4be5-aeee-0e4810cfd71e	0	2	0	0
83418928-8255-49bf-9c48-fb57bfa3b229	0	0	2	0
4d3a7994-204b-425d-a53a-4ce88e1e4b05	0	0	2	0
6c766a22-e4af-4640-a66f-7740211f780c	0	2	0	0
963a69b0-a437-46c2-a0b4-01d2c35579ad	0	2	0	0
d9b8776a-3de8-4786-bdc5-cc85486fd74f	0	2	0	0
f54e1d31-b279-4527-b03e-59da9d771f25	0	0	2	0
6ccc1bdc-b659-4aee-ac50-7065b02b5150	0	2	0	0
8f771c04-2311-4da6-8839-f2c3dd876ca1	0	0	2	0
3fc46429-a1aa-4a5d-aa1b-4b84eea824b1	0	2	0	0
f7c79928-d5bf-4862-a127-f6e73a1cee46	0	2	0	0
f176d36e-e25f-4d17-bd03-dd9ae3051bb3	0	2	0	0
5f7c5cf6-1f7b-4881-bf22-2a0fc40df753	0	2	0	0
8e07776e-a341-432b-bba3-9cc9ff69acdd	0	2	0	0
a15fa449-3553-45a0-a229-cdc3264ef321	0	2	0	0
d44b99b8-9bdf-4ef7-8695-5d0bb0a01add	0	2	0	0
c6586c3b-cfb4-491b-9d9f-8c72da932664	0	0	2	0
49b99685-9fbc-4c84-ab03-0e56040376ea	0	0	2	0
4f6cef46-cb35-453b-9cb1-e7932e08da37	0	0	2	0
92035f8f-8cd4-4832-9062-74b50c0b4c90	0	0	2	0
272e8ed5-9a03-4a25-83d8-54853f20b255	0	2	0	0
e68a7a31-49ba-4dae-aec6-be9aadee0f57	2	0	0	0
19b3c3dd-f66a-4fd6-a18b-d36455bfa691	0	0	2	0
4a534a8c-9954-4227-93fd-dab18da80a61	2	0	0	0
cf5b7cb9-8a34-41bf-985d-76e781fdf186	0	2	0	0
b69534a3-8e4d-4765-a6c9-8c981cbfeab9	0	0	2	0
41d3153c-2f3b-4de8-9d6f-d970cb33ab9a	0	2	0	0
689d3014-604e-4660-bfec-affa55868c51	0	0	2	0
6b1d0f7b-50d5-46fd-8377-325d94cd3cef	0	0	0	2
231c2fb5-9417-435f-8b52-d766e143f898	0	0	2	0
0d56fc48-2a72-4a68-b8aa-c4f8dd94b072	0	0	2	0
e3f1f65a-6fc5-440e-b5c9-350998c373d9	0	2	0	0
89caea8f-e7e2-4506-92fb-748cb65033cd	0	0	2	0
4cea3818-4782-4424-878a-73d24692db7c	0	2	0	0
776cfff9-4517-45e4-a71f-6d1902519a79	0	2	0	0
df10c965-df5c-466d-bd3a-7ff4f38208c3	0	0	2	0
cf2dd04c-c5f1-45d9-b9b0-f8152fd91578	0	2	0	0
e48b30ed-d0ac-4b5f-98c7-212cef010f06	0	2	0	0
09571f45-d58a-4b01-93a0-eeba36298197	0	2	0	0
30d2731c-2acf-4d02-a21a-eb0d674fc815	0	2	0	0
f952afa4-5f66-47e9-8ec0-5eb689edf976	0	2	0	0
5ee79697-633c-43b6-97a2-5628ef3ffe6e	0	2	0	0
0258cf8a-e3c0-42d3-9e84-863d52c442d5	0	2	0	0
a8a4ff1a-83b4-4d61-8165-51bf42922446	0	2	0	0
03716404-9478-4361-90bd-5ef83922ca64	0	0	2	0
77f22000-5238-4b3f-9193-691bb4979019	0	2	0	0
1513ea34-a0e0-4200-909b-8b64136ecb30	0	2	0	0
54b756c9-ea38-41b1-9e0e-ec2072245777	0	0	2	0
a9365ac8-bde1-42ab-94a4-0cf8a10b92c7	0	2	0	0
796bc42c-c915-4c7e-9937-9875faf207b2	0	2	0	0
90bc142f-b36f-4605-a931-d85e9708af8c	0	2	0	0
08fd572b-bef2-4118-bea8-7e50dc6fa30b	0	0	2	0
ed0f81e0-3994-4954-956d-4a93b957c90a	0	2	0	0
2b7d63d0-7445-4928-a352-c3a038f62d8c	0	0	0	2
c9bfd51c-4875-42e7-999f-b081ab229222	0	2	0	0
1e351896-295f-4448-93b1-853298767458	0	2	0	0
56872c5b-2aa5-49db-b748-e98af07581c5	0	2	0	0
73acc43d-625b-46c6-a013-aef8a0d0c6c0	0	2	0	0
8d3275f4-0918-40f6-b7af-e11157e559f7	0	0	2	0
102f65d9-e30f-48e9-b769-ef4a3ebc340e	0	0	0	2
ff3c2985-00e9-41e5-8895-6046c0358853	0	2	0	0
bdf32143-84a9-432b-bac4-8d3621f76f21	0	2	0	0
6689f7ed-35c8-427a-a27c-bc5bfb0b1175	0	2	0	0
7eacfd8c-137f-41ea-918b-b1c9c2b2b882	0	0	2	0
76f36a8e-604a-4d23-8dd7-a12a3d3d257f	2	0	0	0
1774438c-0c1a-432b-ae9e-0bb821463da8	0	0	0	2
a121000d-56c5-4405-8f36-e22928c2c6b9	0	2	0	0
34c1df39-de96-446a-b3bf-0dca8c91e285	0	0	2	0
8dd6cdc3-6ae6-47c1-9a0c-93468de9c8b2	0	2	0	0
ff7ede60-2f23-4bcb-9ab9-07acf9c7ef85	2	0	0	0
bde9e3d6-1285-4a4c-aa1c-d328ed293c46	0	2	0	0
6cf0654f-6ac6-497a-b857-9babcd1c8dc0	0	2	0	0
0b75b085-cb51-4412-86e0-4c39e2367809	0	2	0	0
22f32c56-2b60-465c-8900-73aadc31ce7a	0	2	0	0
39e6c099-4223-4934-8f10-175e66cbd93c	0	2	0	0
cc72e1df-f9cf-4655-a9f5-4323f641f157	0	2	0	0
8b661954-d940-4266-85e2-37e07e8d3f03	0	0	2	0
217d2e32-faa8-49c3-b3aa-94a52c705e94	0	2	0	0
8c449cbb-e0dd-4206-8c9f-a542c9d2e30f	0	0	2	0
73b919b7-b2ad-418a-8d94-2464f33b6a5b	0	2	0	0
b8ef5882-4f59-4702-a224-7554ec757096	0	2	0	0
3e5c383e-18e6-432d-9488-69d26bd258b7	0	2	0	0
86a1b617-cc37-42b7-aa41-93a009e6dbc8	0	0	2	0
83a0bb87-eb43-4cb2-bd3b-c6e02b282989	0	2	0	0
a254090c-8a0a-4018-935a-2e5e19511ff6	2	0	0	0
3e9c1576-26a1-42bc-ad15-1ffe8a020f0f	0	2	0	0
4e3fb7fa-7551-4cb5-9b68-08e4020b043f	0	2	0	0
80300f74-21b7-439b-8d9f-6dc44a08c0de	2	0	0	0
998a196b-14b1-40bb-88e3-a69cde906e9b	2	0	0	0
1fbaeef1-9167-433d-820c-41e0477bb8e3	2	0	0	0
d1939bbb-c64f-4eaf-8bc4-b12d75576b84	0	2	0	0
d1f5f7c9-9926-4c36-8df6-ec2090f26e4c	0	2	0	0
a5f53ce9-26df-478d-b243-d3132a987fcc	0	2	0	0
c3c12317-beec-4840-a43b-e7606fad903c	0	0	2	0
82c8fc2f-fa66-4b12-b8c1-0a3f7348606c	2	0	0	0
5e627017-9e86-44fa-b90c-fea0cb628f6f	0	0	2	0
7d0eb801-7363-4cd7-b85f-5479a254bedb	0	0	0	2
efdcd45d-441a-474d-af3c-373c67a07859	0	0	2	0
12719742-5fa6-4749-8606-eade5a13fb19	0	0	0	2
891997cc-bff8-4b19-86e7-8645bc0ec29b	0	2	0	0
be1f41a2-fdbc-46e9-b3f2-1bfb53d30e89	0	0	2	0
ffc8328f-e5a0-4024-8029-96246b2dbcfd	0	2	0	0
e96dd84d-df48-4776-947c-5ed18d11ddca	0	2	0	0
f7cfabca-2edb-49b7-afbd-fbcdfa224058	2	0	0	0
305c623f-288d-45d8-aedd-b2f2b454aaa7	0	0	2	0
51149a98-3dc3-4437-89af-f7c7f50c5827	0	2	0	0
4ee6ee6e-3e82-4240-a529-b9e20ad6c7ff	2	0	0	0
b5f765fe-f95f-4f3c-a6ff-1bb780695a29	0	2	0	0
f370171d-40e2-4c0c-86ee-76892bfd0ca8	0	2	0	0
dfe4b079-0a53-4d7a-af06-28feea8b142e	0	2	0	0
c8c8cb45-a56b-4ea8-81df-dc8149fe5f48	2	0	0	0
66adcb02-82a2-4232-a22f-7a8ac5933755	0	2	0	0
c6dd5e2c-a983-4340-b476-8cffbfeb6054	0	2	0	0
ffdbbe25-05e0-4c1d-9211-71dc1ba73707	2	0	0	0
4e683971-3f33-4451-b0c8-b85db958345d	0	0	2	0
39498393-fc4a-4ab8-b1e3-7f8d0dadd9ab	0	0	2	0
851294c8-cba9-4be3-8ebb-20b340622a7a	0	2	0	0
167f64a3-a461-4521-8104-5c8f7bf30005	0	2	0	0
83062a0c-94cc-477a-a2e7-8e72162a1a19	0	2	0	0
c0925e4a-1913-48a9-a6b0-24f8eef21f6d	0	2	0	0
1d16f5fc-244e-41c0-8c58-3b6a1b782afb	0	2	0	0
c983a9d2-3bc5-4544-bcdc-f32fb2b94d56	0	2	0	0
251cdb32-fcc2-4430-9052-36d1b1d038fe	0	2	0	0
e1f71493-dcba-432a-9357-781290145098	0	2	0	0
9a681997-9fda-41e8-bdd3-36772c8aca4e	0	0	2	0
3a6ca03f-3b01-4807-be88-b31eb94a7583	0	0	0	2
81495e1c-5205-40ee-b4ad-08e286131d3f	0	0	2	0
611a6966-5860-4b6a-9ed4-5ec8bc58f145	0	2	0	0
05cf9095-4b3a-4ff6-ba61-290b83a72def	0	0	2	0
7f1a097c-04aa-4386-bc15-cff72526a367	0	2	0	0
3cbe0328-5ef4-4a81-ae21-5bffd83be283	2	0	0	0
7ded69cb-2651-4148-b0e4-1238ac278f02	0	2	0	0
d7e864fb-98c9-487e-9917-c4f4d5c3e099	2	0	0	0
03d61715-96d5-40ab-9ec4-3ba95fcdc39e	0	2	0	0
70129fe9-e64b-42c8-9e6b-196b448c6127	0	2	0	0
91d7b2e0-21c3-491e-ba81-28de575eb868	0	0	2	0
4f64a3cb-3fa7-4a3a-8686-7b4fd74c739d	2	0	0	0
4e5310b9-6e3e-4adf-a181-7e7999fc8d00	0	2	0	0
8e7c7f66-5760-4eea-85b8-a31d439667a5	0	2	0	0
98627480-6c92-4020-a0c0-59657f5e72c7	2	0	0	0
0c09dc17-7799-43e2-b8bd-0fcb69ddcefc	0	0	0	2
1c438c02-a42b-45e8-a12a-b43582b03232	0	0	2	0
d0467776-25bc-4c0a-93a7-02f759125c72	0	2	0	0
da08ec99-c425-4fda-a241-46f18a231e7e	0	2	0	0
f0679bcc-cee4-44c0-b89a-e62a9833b0fc	0	2	0	0
e0cd7def-469e-4a2b-ae84-b6bacc1ca5bc	0	2	0	0
067ec9fa-a10f-4538-923b-19d76d27001a	0	2	0	0
3a825143-75dc-47d1-8352-3abb05e06356	0	0	2	0
2f9c3251-41e3-418b-b704-9c8fb895c855	0	2	0	0
e43a9398-b8cf-4dc6-a456-79e0bf9a17e4	0	2	0	0
8cef82ec-d4f7-4ae5-a608-c0b08398a1a9	2	0	0	0
6aad83a3-5d80-434a-b609-0b85ded984d7	0	2	0	0
15905a33-9a8b-4a60-b46e-75b4a14e812d	0	2	0	0
8e3faa42-2475-4cd1-b305-1e7b2839fb36	0	2	0	0
5f0326de-a0b2-4e49-a63b-7d5e90eabd5d	0	2	0	0
1512997b-3516-4f38-89de-718689ae175e	0	2	0	0
e2730a1a-92ff-49a6-ac23-61e99d560f9e	0	2	0	0
6bf48208-e373-40a8-99fd-01fb4599835c	0	0	2	0
f48537ec-48b9-47f4-bf26-21e532d86da7	0	0	2	0
7b9dd31c-3730-42db-91ed-b7be7d580b05	0	0	2	0
eeb3fb15-af49-4275-b2b2-aace750db4ce	0	2	0	0
2126d532-aa0a-4e2c-8b11-e1f8f6960cfc	0	2	0	0
ea43ab2f-b8cf-4a87-b8a2-6dd2734dff27	0	2	0	0
bba13b17-cbd9-43dc-81d4-0e879905b0fe	0	2	0	0
31926d4d-ce1d-48ba-b8fa-39543e0eb8c3	0	2	0	0
bfd5814b-2883-4b53-8451-0cd571f6e312	0	0	0	2
67c1375e-3c9d-492e-8ea9-38587f8a2cf2	0	0	0	2
76c08caf-b903-4651-b8ed-a98b5c72e528	0	2	0	0
f1fea3b8-8eac-46d7-ad51-1e45b16be829	0	0	2	0
5df6bea2-7e86-4859-bb08-835975b3dfc2	2	0	0	0
4d95b50f-82f7-4712-afb0-389184b2fab0	0	2	0	0
ba1f98ee-928a-4ecc-a9e8-c2f8f0ce0a60	0	2	0	0
1c5f2b14-217e-45d4-b304-cc8a065fb095	0	0	2	0
e6d23efd-05de-4947-ba9a-4503270e81b3	2	0	0	0
cb07edca-a9b5-4713-999a-e9035febb028	0	2	0	0
77e8c716-9cc7-4306-b12a-5cdb5f8dd9c2	0	2	0	0
7338c99b-7327-45e4-adfc-3b60b23480e5	0	0	0	2
9fcb21d4-5d77-4a0c-9cd0-e988eb56df29	0	0	0	2
4ca96cef-6ac4-4be2-8a64-21caa7cec46e	0	2	0	0
240690fb-dbb6-4594-9660-51a0f5143ec1	0	0	2	0
c00fd94b-b579-45ca-8f95-d1ef378480fd	0	2	0	0
5ae47b6a-85d0-4778-9e70-9338231b8133	0	2	0	0
efbeeb5b-853b-43be-aef5-251231d3e190	0	2	0	0
7e1e3c22-4c18-40c4-b070-6489710a7227	0	2	0	0
7ac0c071-6450-4a93-b012-2c25c017ccb4	0	2	0	0
19b28361-6ca5-415a-af64-19afd9588b01	0	0	0	2
4db9629e-815d-45ac-a5c8-86b54cb1d6e1	0	2	0	0
12fd3fc4-4b13-457e-ba8a-3705371e66fe	0	2	0	0
f0b59a52-2013-4fb1-ab7c-e5a47fce8c7d	2	0	0	0
9e7608bf-3064-4c88-a0e2-352d19904586	0	0	2	0
f40b0449-2b49-4ff8-99ea-36906d1e3157	0	0	2	0
0591c8d7-2165-44a5-b275-4c1ce6257a67	0	0	2	0
8d0982c7-a04c-4d28-a18e-bede4ae23a49	0	0	2	0
1b9e48d3-fc91-4e01-9c40-e090a0f178f9	0	0	2	0
dd264b61-a670-47e6-9c79-67091a252c81	0	2	0	0
4b72c9e7-c1a6-4a36-bfc6-2fcc8ae68434	2	0	0	0
fa1df5f7-7f9c-4e00-bed5-24faed53ede8	0	0	0	2
9dfcd4ff-a8ac-460e-96e0-da7a9b7b8111	0	0	2	0
d70f44e9-8590-46d9-aa28-fa3f92144665	0	2	0	0
200736b5-c754-4019-9299-4eedf8646138	0	0	2	0
22c50ecd-506a-426e-82e2-7c6c5208adc0	2	0	0	0
938be03a-5a77-417d-ba48-784ad8872698	0	2	0	0
f226a8ed-233f-4fe5-8e84-f2bcf88dc0c1	0	2	0	0
06fb3992-58c0-4a37-bba9-34b6c2301810	0	2	0	0
27f205f7-de41-4455-b3f3-5b80268043bd	0	2	0	0
ade6ae11-1b36-490a-b88f-56019a9fd179	0	0	2	0
4630e11f-d5ed-4088-9bbc-258f2fd1e919	0	0	0	2
d0e6511d-c9f1-44bc-a259-a903ab5f0dde	0	0	2	0
669e948c-eb5b-420e-82b4-7f17a3993aa2	2	0	0	0
d0e568b2-6160-40e9-8f86-5d4aeb010a21	0	2	0	0
7712cbc1-ce5b-4447-9be3-c957afba3de6	0	2	0	0
2952f47a-9c88-435e-a968-dce773081126	0	2	0	0
de492cf5-6d7a-435b-9e5a-32a899e71dc9	0	2	0	0
88acb6f0-83f4-42bf-aad1-fbb34ae7cf85	0	2	0	0
31556500-a3bc-4aa8-8a85-838d37ca03d3	0	2	0	0
13622419-f53c-4bce-a076-5dcce3ec01d0	0	2	0	0
f11fd116-63f0-42b4-86d1-44fe967289f5	0	0	2	0
871bbd18-707c-43bc-863c-40b70b03b732	0	0	0	2
b1cce7ee-0b06-4a69-bb32-7eff65b56a3c	0	2	0	0
9b601140-6904-4d11-a86e-1cc5db2ab64e	0	0	2	0
6f80e135-0526-4db2-80e9-d6c57ca8bd1e	0	0	0	2
6e97beae-df09-4efe-89f5-a7d44af6a9cd	0	0	2	0
82652a65-5956-4563-82ab-cbf44a24f14d	0	2	0	0
8fbe004b-9912-4356-8662-fae1645f78b2	2	0	0	0
0870cee4-051b-4839-9b87-3e5c0657c938	0	0	2	0
ba9a77ca-1a41-4234-b45b-ed7dbe0a2291	0	0	0	2
90a4fe4b-adba-436d-870a-b84830fe4b59	0	2	0	0
3c29e825-7bd8-4af3-8b0c-9cdc2c94d738	0	2	0	0
f289e9e4-a781-4ac4-aff6-0df9e9790e2e	0	2	0	0
ce744803-3997-492c-a4d1-5f397815b347	0	0	2	0
0c1bca53-127e-44d2-b012-4eecf298efd4	0	2	0	0
6c4d1d50-7852-404a-89c4-ae1d6fcab44c	0	0	0	2
949395e5-f37e-4443-b061-82772d6eded7	0	0	0	2
82d19c87-0f8f-4c6c-8d8a-ef8ec109efda	0	2	0	0
2e7aadf2-140a-42d5-9ac7-24526d265842	0	2	0	0
adf36a8e-542a-4fc9-b612-3a4b4d7cb787	0	0	0	2
50ef0f72-57ed-4540-bb08-a37f2c225bbf	0	2	0	0
15ae7f99-13da-457e-9ec2-babff748da46	0	2	0	0
1cec316b-943d-48f7-acb5-3ae40b5865ba	0	2	0	0
b0571cff-a363-4d31-858d-ea237de731e8	0	2	0	0
3a0ef378-df1e-424e-bb12-a2e7ac460ad5	0	2	0	0
8b6c0c12-f135-412b-8cea-49d6ff8070c2	0	2	0	0
42981c78-fdfa-417a-9128-4dc461286e5c	0	2	0	0
c4dfcc86-2737-42b7-b704-8313872456ab	2	0	0	0
ec3913ac-d1f9-4a28-981a-955f692ddf90	0	0	2	0
b0b31109-1f9c-4e55-a01f-1f100bd0815d	0	0	2	0
19eaf590-9980-4868-a6ec-d465153d3c36	0	2	0	0
a3b52e65-e703-42af-b41b-2d29ffa88ae7	2	0	0	0
265b8259-9df6-4141-b286-17244f0dc8bd	0	2	0	0
c6794a5a-af38-4ae5-916f-e67f4a07455d	0	2	0	0
65ce52a2-5803-4618-805a-988d89557fb0	0	2	0	0
35f5c0f5-e9df-49e7-8963-6bbb7d5a466f	0	2	0	0
b07d8bc2-cf07-4219-8f38-92997d5e0922	0	2	0	0
44c5332b-81e4-4f35-a534-cfd6c55d4719	0	2	0	0
2016085b-6dd1-4708-9936-a51aefae48a4	2	0	0	0
64d8f23c-d85a-4209-aeb2-89e1e18ba137	2	0	0	0
a16efce3-391d-4dd1-a486-cc5dff592bce	0	2	0	0
a6c1081b-3669-4277-8720-40c5a885ae1c	0	2	0	0
70eb9d2f-90b6-496a-a55f-403ccfe0b1d7	0	0	2	0
d4f72f8e-48ca-47d9-8f59-901d9ff9b561	0	2	0	0
b9c66979-1718-4e1e-9a6f-7b409e593416	2	0	0	0
a2832c56-0dc2-4c57-bcdc-6b67fca57c01	0	0	2	0
ef1dc6b9-618e-43ea-85af-0989a6209c20	0	2	0	0
c9de60d1-ed3f-4e0a-a321-9004a2986189	0	0	0	2
ed4096b8-7dfa-4fb7-af19-4ac147812a93	0	2	0	0
70d6210a-3556-48ac-a5c8-1e8453932722	0	2	0	0
4be2da14-6ef6-4164-8c80-d23051671958	2	0	0	0
cbf9a1ad-71c8-4af1-9c27-cc33a77ac49a	0	2	0	0
d5228587-d075-419a-8e3d-9cceebf43848	0	0	0	2
ba11d1b0-0bd5-44c0-8cdf-4561fc862db4	0	2	0	0
98fe46b5-06e2-4277-a7fa-fde2eaafb5ad	0	0	2	0
48a7477b-4202-44d3-b1cd-74cab6cee692	0	0	2	0
e9cb06d7-9fe2-4ebb-be44-bd6fd0115836	0	2	0	0
3731fa02-15d6-4caa-a6d9-9881b50014bb	0	2	0	0
efc03dfe-0279-48a5-875d-3fb61e7a4703	0	2	0	0
b6892e49-6106-405b-be2f-b983bc5cc072	0	2	0	0
789813b7-1d28-4e4f-8016-163942a1fece	0	0	2	0
2fe4ea95-506c-4a7f-9940-1fa745bde6cc	0	0	2	0
ecbff71e-b85b-460a-bb92-96ee1c2010b6	0	2	0	0
70e29c55-b841-48a7-8b47-211b5508a2e3	2	0	0	0
85d48ceb-9874-4466-aaf4-53175f93a9eb	0	0	2	0
9f118072-d380-4209-90bb-d5ae07e47e37	0	2	0	0
f47ee151-9561-491c-8731-9d39a0b9ee75	0	0	0	2
d38fcf7e-86f5-4784-8ae2-945c489e5f3c	0	0	0	2
bf9f529a-f887-4d0d-b9a5-a41445beffbb	0	2	0	0
5819942d-2d68-4698-b475-5cef4c291661	2	0	0	0
d4db9295-51b2-4276-afcf-776d329c827a	0	0	2	0
806cb140-4c8c-4d34-a115-4dc805d35a90	0	0	0	2
b9479b01-fda7-4479-ba79-461112b33fa4	0	2	0	0
2bfb205e-95d4-4b4b-b463-17a977db0684	0	2	0	0
f6a5cdb2-4a1e-4e37-9813-44644cb6b204	0	2	0	0
86b2dae1-0b25-4b72-a646-761591dc7539	0	2	0	0
4cf19500-2def-499b-94c9-5900e97b8923	0	0	0	2
f60d0206-44be-4c6a-9d7c-67b250f1c7a2	0	0	2	0
2a000689-fabc-45f9-bd9c-982f19e545c3	0	0	2	0
9e176b95-119d-4a0f-ac00-90ce272e73d4	0	0	0	2
e100984a-5fe8-4557-8e5e-7d85d34cd39a	0	2	0	0
2baccee3-f969-48a9-9b2d-421a64c39493	0	0	0	2
0b94193f-ea2e-4860-bbfc-ad31c25f98af	0	0	0	2
b7bf79b2-638d-47af-8e30-6a29fb3ffc55	0	2	0	0
a6c4caac-213c-4d46-a161-60a784d9370e	0	0	2	0
7b54633c-024d-40aa-af79-12926be5ca5b	0	0	0	2
9558d06d-1012-4bc0-85c3-fec139d19142	0	0	2	0
66a5ce00-af44-4f92-a429-368bb3a693e7	0	2	0	0
a16d12d8-07f0-4baf-8d3d-053bdbf9fd3d	0	2	0	0
789945c1-0197-4c14-add0-06cf92ac71a6	0	2	0	0
a56a4f8e-5348-4c9a-80fd-99a51805a08c	0	0	0	2
91674b62-177e-4494-b7e4-521263243c80	0	2	0	0
f3c0bec2-3a32-471a-9dca-084d9c4855c6	0	2	0	0
022bf8b2-7b24-41d9-a33a-416092a94bbc	0	2	0	0
903b8541-b552-49ff-8d24-42f7b263254f	0	0	2	0
91121026-ce94-46e0-9175-e3f4ead5271e	0	0	0	2
5db5e71a-128a-4985-a3de-4ab22fa19afb	0	2	0	0
3af82bc5-f9ef-4cf5-89c2-95f39696d122	0	2	0	0
97649605-0c88-4527-856e-47f337cb1bcb	0	2	0	0
93f9cda2-d284-40f1-b899-3b9b28b510ad	0	2	0	0
d30148b7-53b0-48aa-8965-2a1fddcff3db	0	0	2	0
72e6a10d-9eb0-4e40-aa7f-a1817bebf1b6	0	0	2	0
545cb133-c967-4c8a-8fa2-56238dc69b0e	0	2	0	0
061c3eea-a73d-40ac-8d49-47204b5ba78a	0	2	0	0
aeb1129b-e6b7-4d18-bef1-8f264c097723	0	2	0	0
6fbf67d0-d3b6-4584-a3e4-86b92096cce1	0	0	2	0
a52aa007-26e1-4e31-bba8-d107da0d03bd	0	2	0	0
ebf57ccf-3a70-46e8-b4bb-481ba7bfcc6f	0	2	0	0
6bb426da-95e5-42cd-8b99-d8d65a8fd720	0	2	0	0
e070a3d9-dda8-4431-abba-c50aea058736	0	2	0	0
69b8553e-221e-4fa2-806f-de5987912638	0	2	0	0
66a24d9d-9f97-4574-85f9-7c75e198fcaf	0	2	0	0
27b2c2e9-02e7-408c-8e84-b92295aa9281	0	0	2	0
218cb1fc-6e35-4672-a57b-97225652ded2	0	0	2	0
472314cb-04e2-457a-9b63-43f530fa2b1d	0	2	0	0
04c65034-b58c-40da-93fa-26bfc7e83339	0	2	0	0
0f9b81eb-433d-4c7b-a756-bcf4bb7074c7	0	2	0	0
1a6282e2-61c3-46e8-a448-e23ca8c1c868	0	0	2	0
d61642f5-12ea-41e3-bc07-da1c39e2c83d	0	2	0	0
aa9b241b-6a4f-44ab-8a25-5e7e49166cca	0	2	0	0
cb1879be-e31c-4bce-ad3e-814c8bae7075	0	0	2	0
8b22dd93-3177-4dc0-9532-6c1c74b48861	2	0	0	0
2f9f6e49-056a-424a-a05d-078c79a2d680	0	2	0	0
d87d0fef-f681-4a6a-9bb5-00e48de5aea4	0	2	0	0
4744f85d-22d4-4199-b095-c80bf0fb2585	0	2	0	0
254af4c5-eeed-4cc3-af6c-41cece6b36be	0	0	0	2
ee77e4ee-da6b-479c-8bc2-fb476e82e2b1	0	2	0	0
d647b31a-3e96-4c14-9bd2-a25bd11c5aa5	0	2	0	0
04b1b994-264e-4b80-83dc-06fcc3634b2a	0	2	0	0
22a698de-66e3-4752-b57f-c8260d5680ca	0	2	0	0
ea56ee18-e24d-4b0e-9e3a-316e6177b7bf	2	0	0	0
b5ae744b-5435-4818-b3d3-4486412e230a	0	0	0	2
284b9af8-3795-4dc2-8b97-d1ccb80416ad	0	2	0	0
75d919e5-6f9f-4f84-a4bf-cec60d0217bd	0	2	0	0
a72fb5c3-411d-4da0-9b4f-f06d8ffde53c	0	2	0	0
3d169e8b-eefe-42c4-8d48-f864772d517f	0	2	0	0
2650d117-4be4-4c9e-823c-46c4333b958d	2	0	0	0
4d8d772e-9ec1-4139-ab4b-9416010a9ebd	0	0	2	0
a3215fc1-751e-460a-93ff-9efe6e4fd5e5	0	2	0	0
f8974276-c740-4e49-966b-bd3a9eb17d44	0	0	2	0
16ed245c-ca17-446b-ace1-2ecfd39a110e	0	0	0	2
c1b68b87-d13e-41cb-87aa-9d3f1a0d5e7f	0	2	0	0
cfd9d98b-bd0b-436d-81e3-3d669a5ec7e1	0	0	2	0
2a65f7f9-b8fa-49b3-8270-98c20bc2ba8b	0	2	0	0
a170bdd9-aec9-49f0-bdba-41091a8524e3	0	2	0	0
6e84805a-e5db-47db-bb10-5f0b19a97dca	0	2	0	0
62f34247-35fd-43db-a97d-340b9b3f42a9	2	0	0	0
7950fd89-3396-4189-9f91-c93ab55f80bd	0	2	0	0
cb4acba2-ca4d-4c99-94e0-816d9d50eb97	0	2	0	0
49165845-730d-4dc6-a80a-418c0f2fedce	0	2	0	0
8e0de51a-ec64-457a-ac85-511b55d0f36a	0	0	2	0
c68f33d9-2f00-418f-9d07-4bef57dbdb7f	0	0	2	0
7df93098-c84a-4b86-8a96-792e7400fa7e	0	2	0	0
19d33006-1308-4c3d-bfad-25042d7ade39	2	0	0	0
b819275c-247a-4af0-b265-b8d5b51b7edc	0	2	0	0
5ccd2667-6865-4a8b-8d26-35fee36ef9c0	0	0	2	0
5785ab65-931f-40cd-adcc-6a7cca276453	0	0	2	0
bb63e1a8-9589-41bd-87d8-8d296d10b6c1	0	2	0	0
9b37ff71-000d-4fe6-862d-50ddfa1ce748	2	0	0	0
a9c0faa0-25e1-4dfc-a8e9-2d270fc5b884	0	0	0	2
9d2c57d7-7b48-4c9e-b8e1-e0da9d40f20d	2	0	0	0
b38c9bcd-f17f-4df7-be06-8ca085793a78	0	0	2	0
f2feecb2-b768-4a8a-afa5-93606df26967	0	2	0	0
d02a48f1-bbdb-4ad9-b538-05509b77b91e	2	0	0	0
da743d74-bd7d-43e1-acdc-6b2409b12e87	0	2	0	0
9c996734-7257-4140-b0c2-2aaa6daad709	0	2	0	0
6b8d39c2-bf36-4744-bfc0-bb05c49e6884	0	2	0	0
90bdfd79-d91d-470c-9981-fa8821a2dfbb	0	2	0	0
9f1fb147-ce1b-44d3-aac3-6dd885ba8195	0	2	0	0
5aba4e71-17c9-4417-b945-c954b4a75ae8	0	0	0	2
a3c1acdb-b42b-4ff8-82dc-a4d88de42a8c	0	0	0	2
72a4517f-1edf-41a9-8f68-815107c0bd3d	0	0	2	0
1069d244-fb14-4768-9924-0f0f1ad6cb66	2	0	0	0
66bd698a-1e34-46ac-8531-17dd8155878c	2	0	0	0
fc7699d3-2ac4-4dec-8cd9-a29733d9bffa	0	2	0	0
8c33b051-8ec4-43c1-9f7f-468f044cde61	0	2	0	0
285aa50b-3d1f-49c0-9f8f-67bb400bc43c	0	0	0	2
c08723af-2c02-45fc-a28f-700aa5fdfd89	0	0	2	0
1ca4de50-bf15-4e5c-902c-74284435e147	0	2	0	0
1616f3b2-b372-490a-a3b8-ce80eaab2b9a	0	2	0	0
2209229c-10e2-43a3-b224-24d42c51e130	0	0	2	0
4ef9ffa4-6646-4130-956c-79ff7c0840b4	0	0	0	2
52bf04fe-768f-4bbf-9f00-18751167b6a8	0	0	2	0
a78f288a-2d33-44a6-bd57-d0a0b55c3a49	2	0	0	0
8f2c389b-1ab5-4717-9d7f-5f4e4a82c93d	0	2	0	0
a7641dd1-4e60-4f29-9db4-e4092b5ea8ed	0	2	0	0
da2f86f2-686b-4d22-a7eb-35c9e2f695d1	0	2	0	0
40ae6ca1-f975-4ae6-9f61-f6de42268443	0	2	0	0
9b930248-d084-43db-85df-639a7523acd0	0	2	0	0
c5a87ae2-dd34-44bb-ad5c-2360b9099a23	0	2	0	0
3596d397-5f7e-4f63-bdff-f8358695af1e	0	0	2	0
945d0114-e711-4a81-af0e-d16c5ed731ed	0	2	0	0
07634a98-36ab-44cf-bb12-7c6321e094a1	0	2	0	0
b0d55ea0-530c-421a-84ae-92c4f8c5655f	0	2	0	0
29fe3d90-4dcf-4fa2-983a-2bafdd734aa4	0	0	2	0
de7ebd86-3bfb-47e0-8cae-eff121bee626	0	2	0	0
7cf9b26a-ec0b-4d38-b09c-ba3278cb2fca	0	0	2	0
f99c521b-5744-4d5e-a738-401bf0850c60	2	0	0	0
e4a99f32-98ff-41d6-b970-b2f19e7bfaef	2	0	0	0
d214b99b-4f47-40bd-81ca-9cb101941b0e	0	2	0	0
79bd4df6-cc45-4939-af99-4454192e2ae9	0	0	0	2
46f9ad58-894e-4a4f-b2d1-1c69f4b964c2	0	0	0	2
2c29e8ec-4c6e-4f71-85e7-252f015f13db	0	2	0	0
a1722afd-8b37-49f9-b4c4-e735c34d65eb	0	0	2	0
6b53fa4a-de03-4d53-842b-d92e12054ebc	2	0	0	0
d9403480-b151-4a1e-8fde-8c39e0b7874a	0	0	2	0
e0e4484c-657d-4ab1-9dfc-d3265f20bbb8	0	2	0	0
af851894-b023-42e2-af26-78c7f443f5eb	0	0	2	0
16f097ef-9686-4618-923b-6c6dead75270	2	0	0	0
794bfa07-e7f1-4a66-8a6d-0c86ac82abd8	0	0	2	0
bb61f2dc-5a97-4f7d-93f0-fcb313690713	2	0	0	0
f2f4562e-5389-438d-b3ea-d717fbe07c22	0	2	0	0
2e180a7e-c94e-44b4-af4f-d933e7ce7c3f	0	0	2	0
00d8ae68-87ff-4fa4-a6ac-6042ab840456	0	2	0	0
2c87c387-b712-4bde-9713-270da39315f0	0	2	0	0
7b56fa43-30ef-4cfe-a6be-2aac5e214e5f	0	2	0	0
faac9462-e5ce-498f-a273-d14f84e6007a	0	2	0	0
76b2cec1-f0fd-4044-96b5-12e1f0823703	0	2	0	0
5ca5cae6-19ed-4e21-956b-d8e42dd1df89	0	0	2	0
712b1bcc-f1a7-493a-9382-500d1b89d30f	0	0	0	2
f28154f9-b2a9-4560-9eec-43f0a2781642	0	2	0	0
21535f67-e005-4934-8d9b-99521d3f58e2	2	0	0	0
3006d0d7-7a4e-4160-a8ab-556cd8b8517c	0	0	2	0
83083c5b-90d9-4390-b1b0-c6bbcbf73a08	0	2	0	0
02a87a5e-604c-4676-83d9-a8451c10b22c	2	0	0	0
a8213027-612b-4f83-9f24-e058ad0a0fd5	0	2	0	0
e2d3949a-71fc-444e-9bc9-f1ef683c04f0	0	0	2	0
5eb83193-8b54-44c1-afb1-9e887993aeaa	2	0	0	0
063368f3-4fe8-4792-9890-b1499d025d3d	0	0	2	0
7f33ea11-2e0e-4fcc-b339-42191ddf3693	2	0	0	0
0d056173-d150-41ce-aca5-19ea6687a9fd	0	0	2	0
d6d931b3-8c28-4807-8914-4bba2bfd6576	0	0	0	2
45d18e75-1526-461d-ae31-48a37c8b2da1	0	2	0	0
263b2634-0c82-4ac6-8e58-f5aa5d83c8e9	0	2	0	0
5368fdf2-4f79-48da-bad8-7fccf3770cd9	0	0	2	0
8ab4573b-99f7-4c93-87cd-a86070b69da5	0	2	0	0
b06e94ec-550f-4ccc-b2b8-696a3834acc6	0	0	2	0
42d7ce61-3f7b-434b-9ec7-851aa4242067	0	2	0	0
0539b0d6-71bd-4b46-96ab-f84cdf53dcad	0	2	0	0
08eb56fb-2f0f-4c95-a8fc-15ced1ca4bb5	0	2	0	0
cf374e7d-f569-4f2c-9ffb-46f8573f3e8f	0	2	0	0
912fb786-7df7-46ed-93b2-aca167ff8536	0	0	0	2
f79e3ed6-d7fe-441f-b675-e6d4c3bcc607	0	2	0	0
4e615b59-7047-43ec-97b3-bad080adcdfe	0	2	0	0
cc435c30-32d8-43fd-9268-e4a456264d80	0	0	2	0
005d99f7-2c77-4a56-a8d8-e8195cae1b95	0	0	2	0
78667c8a-97e8-42c5-a992-8d43424a7889	0	2	0	0
f41e0150-4d61-45eb-a012-acd1daaaa31a	2	0	0	0
4cece3bd-33db-41a2-a8b5-9948b5a3cf98	0	0	2	0
9681f111-7dba-4768-8f6a-6dfa6ba4b3be	0	0	0	2
66ff7c3d-c7eb-4609-8eb4-cb1779594104	0	2	0	0
1991e6e8-fa0d-499f-be51-fcfe035cfabf	0	2	0	0
cf5e86ed-1396-4aee-863e-9688a0bc23c7	2	0	0	0
4f5ed736-5eee-4d62-8b98-d5bf95951785	0	2	0	0
3978f7c4-93ab-45dc-b20f-82be9af5d586	0	2	0	0
0f7c8892-6bbf-47fd-97f3-b451aa558eae	0	2	0	0
ece11911-3c12-425d-bf0b-1dd84d3364ea	2	0	0	0
46514d6b-3f9e-4cbb-884a-f07f5581096a	0	0	2	0
80f86f92-98ba-4f98-8014-40e0ea4a1269	0	2	0	0
17054c06-e010-4953-baff-8bce9c833603	2	0	0	0
4d5f2f89-34aa-42d1-be87-19d61709fa69	0	2	0	0
354f60ce-06df-4e8e-a38c-419d3199e445	2	0	0	0
a732a4ba-b38a-4f2b-8b36-7eebcee22d49	0	0	2	0
bce64d57-74af-4106-aa06-6f56e92535a5	0	2	0	0
a14651d8-ba2a-40e6-99af-3954bec1a506	0	2	0	0
8e1537d8-3903-45d5-8686-46876184a330	0	2	0	0
12419946-1d65-42b7-abb4-c9afec77d0b8	0	2	0	0
624fc0ff-40fb-4a5d-af35-f647f52c2547	0	2	0	0
5ac6fa93-e17b-4d15-884f-4d5a5582b114	0	0	2	0
6686a224-4fe1-490e-a991-2c84f27668f2	0	2	0	0
5bb778b5-9abb-489e-a5ad-17d821671304	0	2	0	0
73a5f1c4-25a9-4543-ae11-83e7b55f5f52	0	0	2	0
bd4bc729-77ce-4bc7-9386-975875527453	0	2	0	0
c579c9e8-f654-453d-a57a-b5bada7c6d9e	0	0	2	0
f94a18ea-3132-4a5c-a4bb-023312a254df	2	0	0	0
e4ce56cd-7443-4e38-b467-3e3a277e1390	2	0	0	0
fe2fc179-a2e2-4fa5-bdd5-edb36a729eeb	0	2	0	0
defc9dbe-16be-4b83-ae8d-a5f7b66cbb0a	0	2	0	0
e1f9e78c-635f-4db7-8e5a-72b7e47c4388	0	2	0	0
d5078e34-3043-47a4-9a26-0681d261c621	0	2	0	0
f3e0dc71-6e2b-44b6-af95-b3963745fa79	0	2	0	0
42159abb-2be5-46c0-a7e2-392d825394b8	0	0	0	2
5ef69d90-e6ec-4aef-b201-e9b9ba4eb346	0	0	0	2
cae36619-4c27-406d-9d85-1d7297750fda	0	0	2	0
56546ee9-3be7-4846-a441-033cc60ee5cb	0	2	0	0
bda1d0dd-2e0e-4886-8be9-a6a88e317b80	0	0	2	0
af3de2bd-554c-4d1e-ab9c-c31ab2e25408	0	2	0	0
bef4fef4-58ba-4a41-a217-31b20c234770	0	2	0	0
685ed019-18e4-4dad-a70a-1387682bfe94	2	0	0	0
34826877-777f-44e8-8482-5d5b284d7ab9	0	0	2	0
6de0a901-18c8-406d-bdbb-256e3b01403f	0	0	2	0
9e6661a6-647f-46df-8ed9-fddc8feb9ed2	0	0	2	0
75135595-c34b-4811-a534-6897f6f453eb	0	2	0	0
32e67460-9570-4671-a624-f9e5ac7ce738	2	0	0	0
668dc515-9684-406e-a29d-80a015811b26	0	0	2	0
4d1c9cdf-930b-44d2-b3d9-6de15cd0711e	2	0	0	0
e6faf125-b6d5-4739-b185-639d6f62928a	0	2	0	0
7d6cf435-24e0-4b28-9d87-be5f9f7fdef4	0	2	0	0
113b5214-7813-40b6-b04a-7cbf5ec81469	0	2	0	0
5bbb7d9b-7103-4faa-8609-b9fc33c7c6cf	0	2	0	0
69a5747c-83e2-4c96-8382-430d2d4c1704	0	2	0	0
4cfa456d-ee7e-432e-a8a3-702f3c9443d8	0	0	2	0
0bc6f046-da2e-43de-abd5-f889afac3803	0	2	0	0
b4797a33-ec64-4114-ac8d-287bac8d37ba	0	0	2	0
7dab4841-eb36-4767-b58f-6ee5ba496eef	0	2	0	0
3654fa70-8088-4ae7-915d-17f1c11bbbb7	2	0	0	0
bb748685-2c3a-4ce6-a2e7-c14a34caef74	0	2	0	0
90ca85aa-154a-49b5-8805-7de15b2f6381	0	2	0	0
9ac6eacb-2fec-47d4-8608-479f1fc8748d	0	2	0	0
76d1df45-8f48-437c-96c6-df2b8afd39eb	0	2	0	0
eed86aa4-7779-42c6-bc17-9e599da4984f	0	0	0	2
09d9ece9-ee05-4f41-b45f-7233813051c2	0	2	0	0
9f9c4151-071c-4bb0-a93c-93160d8d393c	0	2	0	0
5f29e258-4958-4243-a9ce-79e738f0a83c	0	2	0	0
475a745c-da8e-497d-8a87-a73331ec5d67	2	0	0	0
cc3ebee6-6e49-4d6d-bb60-c6339e63c15a	0	2	0	0
1e2c714a-5cc5-4461-b569-f29a6f185c1b	0	2	0	0
1230d730-f3fb-4911-9a6b-d00785d28192	2	0	0	0
bf5ec683-f75b-4476-872f-b65fe9f3e0a7	0	2	0	0
1857c3e0-bdb4-4c0a-a400-96576dbea81e	0	2	0	0
7e82c15d-d7f0-46d8-b67e-0187d5b42359	0	2	0	0
7c7b0180-486e-42f3-9cd4-0a402a00a28d	2	0	0	0
482f0868-3055-4242-a51e-f6b17bc44ffb	0	2	0	0
bb1d61ad-6562-4775-bfb6-68eb476f1e04	2	0	0	0
c855ab68-a3e6-4b03-82e6-19302f80c9cb	0	0	2	0
fcbdd49c-56d5-47a1-9b24-021d658dbe15	2	0	0	0
0272b4b8-4a36-490c-b60f-68d385b2d00a	0	2	0	0
83e17b96-e467-4496-809d-dae78a292ce0	0	2	0	0
530d800f-7a07-4fe3-b5d5-a063173b7471	0	2	0	0
ed1221de-8acd-4bae-a7aa-657bfc75f1c5	0	2	0	0
e6b6f452-1013-49af-b21f-f9a55bf86a46	0	2	0	0
c7daa8b7-be0f-434c-a7ed-58f4efb0aa99	0	0	0	2
b78ff61d-f3f9-4cee-b0c1-42a36d9a4488	0	2	0	0
91b6c9e9-ec5c-49ec-85d1-7f4d0c44fa15	0	2	0	0
84aab0bf-2e6c-406b-a389-5fbb72b33e1d	2	0	0	0
1aa58faa-309a-474a-8d82-7bb6cf53f8f9	0	2	0	0
b009dd41-19c9-47c8-b830-2618fa92b7be	0	2	0	0
63dcad50-91b8-4020-94d4-725e8d3b68d5	0	0	2	0
2c06e709-698f-401b-915b-0143ea6edfca	2	0	0	0
0df18102-418a-48c9-adcd-4bcdbbc7b351	0	2	0	0
488f02da-68b4-4ca1-a4a0-59dc0fdcee8a	0	2	0	0
0c050c01-ced3-4d1f-9525-82463f4d9bf3	0	2	0	0
56434f30-eae4-4cd8-a3d6-7256701ebb50	0	0	2	0
f6ac83ad-be29-4e30-afeb-d82f23057c3f	0	2	0	0
6da48319-3e9f-4160-9f79-58f718dfe1d8	0	2	0	0
06dafa31-afba-499d-9e05-b74ec4fd41b8	0	0	2	0
51039fc8-979e-43be-8ea5-7cdac23c4fba	0	0	0	2
27e4b62a-7c5a-4faa-b00f-bacbeec6544d	0	0	0	2
b30e969b-36d5-4d1a-9eb5-adcb6eed3a56	0	2	0	0
0981b272-4361-446b-97d9-5d1c460fecb5	2	0	0	0
508cfa17-bebd-4c44-935a-34d7c898bc96	2	0	0	0
fef0be25-a229-4078-a9e4-0e9c7c0f4b78	0	2	0	0
92e6c755-9121-49ec-928a-d23edc7fe63d	0	2	0	0
ff13afca-b23f-4db9-ae6d-1d965bca1dca	0	0	0	2
e355a46a-89a5-4291-9fb1-3b5a186e43b6	2	0	0	0
c12e9b41-a0c8-4a07-a3e8-7436eb0b484a	2	0	0	0
d5459315-394c-42bf-bb8d-6b09d2e6aef1	0	2	0	0
226fd231-817e-467f-862d-99896f7eaa35	0	2	0	0
7c51d3b9-6541-4d63-af1f-36be6008fc87	0	2	0	0
b2f261e2-3483-4ab9-bba0-e048455dff4c	0	2	0	0
317976d7-e1a5-492d-bd56-16a8d3dd0f9e	0	0	2	0
0a7771e0-555b-4c21-ac0f-7f4fbe428408	0	2	0	0
e6188785-661d-4c29-bdc8-13616c112adf	0	2	0	0
80568428-49f3-48c7-ab59-15694f5d47b3	2	0	0	0
0a96c986-1f7b-4641-a93c-0051a78a6690	0	2	0	0
8dc2ed43-99ec-4808-ae34-e405390d2c72	2	0	0	0
b817ada7-ddb4-4533-ab45-0182604ffaa9	0	2	0	0
5794b224-5ed7-42f6-a544-eb0d54554eea	0	2	0	0
6abf2c9f-e5d0-47d4-8b43-6d83d9e18a09	0	2	0	0
5ee67ebe-65bc-4ea3-9d52-5bfbbc4608f3	0	2	0	0
f215162d-7d19-4a67-ad96-4b2f3671893d	0	2	0	0
b3a42648-7ffb-49a8-99a6-e0a56679f84d	0	0	2	0
54381b18-23dc-463d-8daf-9ee08baee1e4	0	2	0	0
143cc559-2ece-4e05-b1ca-2457fce33648	0	2	0	0
209d74d3-dba7-4a43-a800-f7214499f7a9	0	2	0	0
37330352-57cc-44aa-a47e-287ce68e1df8	0	0	2	0
[truncated: 18,540 more rows]
