# Supplementary material for: Critical Assessment of MetaProteome Investigation (CAMPI): a multi-laboratory comparison of established workflows
Source: Nat Commun. 2021 Dec 15;12:7305. doi: 10.1038/s41467-021-27542-8 (PMC8674281; doi:10.1038/s41467-021-27542-8)
Supplement: Supplementary file 21 — Source Data file [file 41467_2021_27542_MOESM21_ESM.zip › Source Data/Figure 4E_Supplementary Figure 2C.csv]

ProteinGroup	S03	S05	S07	S11	S08	S14
a3_a1	1683	1936	239	1045	260	759
a1_a2	943	1327	204	1185	351	710
a9_a2	1025	1387	183	1089	415	600
b25_a1	1050	1297	125	884	293	712
a4_a1	745	951	251	939	332	491
a7_a1	714	985	121	693	241	539
b29_a1	600	832	146	663	221	472
b13_a2	655	887	67	620	261	301
a6_a2	601	756	69	809	208	246
a1_a3	514	729	108	704	158	434
a5_a1	449	712	115	469	325	509
b34_a1	596	821	107	559	181	216
b15_a1	304	451	211	891	202	308
b26_a1	683	1034	8	384	194	43
a9_a3	452	663	92	508	163	208
b64_a1	420	497	86	448	176	296
b25_a3	524	630	54	347	101	259
a6_a1	407	471	78	664	119	169
a1_a1	431	541	83	623	211	18
c120_a1	430	657	70	460	136	150
a9_a4	518	750	26	321	158	106
a1_a4	369	445	63	616	131	222
c185_a1	367	774	45	354	146	97
c121_a1	342	462	106	349	105	419
b28_a1	343	454	97	434	151	269
a9_a5	492	538	43	351	88	230
b47_a1	334	465	94	376	116	252
b59_a1	310	423	51	350	122	380
b14_a1	301	453	88	388	142	252
a8_a2	338	454	78	395	143	210
b13_a1	458	584	11	352	132	65
b39_a1	307	496	85	351	144	209
a2_a1	277	361	82	664	140	61
a5_a2	324	461	86	239	204	270
b18_a1	261	429	84	433	158	211
c185_a2	396	688	19	269	108	78
b20_a1	291	441	62	330	200	125
b43_a1	293	420	67	270	93	186
c135_a1	328	370	52	254	150	169
a6_a3	362	486	9	340	93	19
a9_a6	259	417	36	274	88	208
b25_a4	353	519	28	234	68	69
b51_a1	263	383	66	341	108	108
c186_a2	352	471	39	209	67	74
b20_a2	246	281	86	250	166	175
b21_a1	286	374	43	159	93	209
c277_a1	277	382	39	266	117	83
b69_a1	167	278	48	324	139	194
b19_a1	222	303	74	257	130	155
b35_a1	244	394	41	214	103	144
c185_a3	188	476	32	244	104	89
c117_a1	196	259	49	362	94	168
c101_a1	265	294	68	206	92	176
c473_a1	191	281	45	375	103	101
c203_a1	303	345	68	246	31	96
b13_a3	212	224	43	340	123	146
c345_a1	223	274	35	182	76	278
b60_a1	203	305	30	229	103	172
c118_a1	303	394	16	158	122	48
b52_a1	231	305	52	201	90	134
b32_a1	253	377	0	176	56	145
b65_a1	211	275	54	203	102	160
b36_a1	210	316	39	266	95	74
c149_a1	231	358	42	170	88	104
a1_a6	147	188	70	332	79	171
b77_a1	189	241	73	201	71	206
b57_a1	254	349	18	122	143	92
b76_a1	195	270	35	186	97	179
c136_a1	158	207	55	200	86	247
b88_a1	175	188	60	222	83	214
b40_a1	144	227	49	279	89	151
c186_a1	316	409	9	97	69	34
b50_a1	168	246	84	226	119	88
b27_a1	151	185	49	224	137	173
c102_a1	159	240	84	225	99	109
b35_a2	273	416	2	135	52	33
c128_a1	151	200	69	196	138	154
c112_a1	183	224	43	252	75	131
c194_a1	294	323	1	146	134	9
c882_a1	132	267	67	247	116	63
a1_b12	126	185	58	219	139	157
b90_a1	169	244	47	187	87	146
c321_a1	163	242	27	195	98	153
b93_a1	164	221	78	273	119	23
c627_a1	165	240	13	325	60	74
c112_a2	206	270	25	204	91	68
c231_a1	228	303	36	140	80	77
b89_a1	197	273	19	209	81	80
b10_a1	125	179	23	275	81	170
b98_a1	156	219	41	215	89	127
b31_a1	144	224	23	285	104	66
c258_a1	200	294	38	135	58	114
c146_a1	145	247	59	238	111	35
c103_a1	203	231	41	165	51	142
a8_a1	86	132	61	208	134	207
b30_a1	121	175	33	287	56	155
c167_a1	138	199	62	233	98	95
b39_a2	191	202	42	178	93	117
c122_a1	239	385	5	75	94	20
c185_a4	123	358	30	164	79	60
b78_a1	134	255	46	207	88	83
a6_a4	153	181	22	232	67	138
a5_a4	176	268	31	75	104	135
b37_a1	163	181	41	206	102	94
c232_a1	141	191	49	188	49	160
a1_a9	114	181	52	255	69	103
c259_a1	208	241	29	109	49	127
b13_a4	130	175	30	180	102	142
b22_a2	143	188	23	266	86	51
c362_a1	179	225	15	231	79	27
a8_a5	155	234	20	167	85	89
c234_a1	112	207	39	162	73	147
b91_a1	162	198	23	104	76	176
c112_a4	131	178	29	210	96	82
c297_a1	147	224	22	135	64	133
c322_a1	185	244	26	130	47	93
c418_a1	154	234	32	145	46	108
a9_b14	161	235	14	131	82	95
c346_a1	127	329	18	80	74	85
c195_a1	125	167	40	244	102	34
c123_a1	113	128	56	140	95	170
a8_a3	192	254	7	132	94	22
b99_a1	132	192	38	170	56	106
c112_a3	136	164	27	189	89	85
c298_a1	148	163	34	200	52	87
b44_a1	86	155	35	245	43	117
c196_a3	162	254	21	74	53	104
c385_a1	131	167	41	148	79	102
b56_a1	115	176	31	187	39	120
b33_a1	116	184	28	197	75	65
c364_a1	130	142	47	207	80	59
c233_a1	140	167	40	230	46	37
a9_a1	107	152	42	276	76	5
b49_a1	102	138	42	206	72	94
b25_a5	148	165	33	143	49	110
c347_a1	130	186	32	149	89	60
a1_a8	76	109	34	237	54	131
c196_a1	106	151	33	123	97	127
c628_a1	149	268	15	69	60	74
b61_a1	123	197	12	201	63	38
b11_a1	86	145	36	287	68	11
c499_a1	178	219	22	96	47	70
b20_a3	165	251	12	101	84	18
a1_b21	104	137	45	154	79	111
c260_a1	141	187	33	113	98	58
c180_a1	96	158	23	250	41	62
c633_a2	132	185	28	105	88	91
c300_a1	118	203	44	183	63	17
c158_a1	103	178	35	141	92	79
c169_a1	105	126	46	133	100	117
a1_b13	102	137	40	151	68	128
c528_a1	129	195	47	122	69	63
c124_a1	92	148	47	124	95	117
c363_a1	116	139	47	226	47	48
b22_a1	115	137	28	249	73	19
c278_a1	85	104	65	162	85	117
b20_a5	92	137	48	164	73	103
c187_a1	124	146	26	178	56	82
b45_a1	168	194	31	160	33	26
b66_a1	134	164	34	139	79	62
b72_a1	120	132	48	135	67	99
c138_a1	95	129	37	155	83	99
c299_a1	109	164	36	145	42	100
c137_a1	74	119	43	149	65	144
c168_a1	121	163	33	134	58	85
c474_a1	173	183	30	98	55	51
c348_a1	101	143	44	219	80	2
c500_a1	97	203	41	134	62	49
b25_a2	97	128	36	131	76	114
b80_a1	116	164	32	122	53	93
c246_a1	114	142	54	187	65	14
c219_a1	132	162	31	95	40	111
c159_a1	105	121	37	125	42	140
b16_a1	105	134	18	230	65	16
a9_b12	124	166	17	145	58	53
c386_a1	109	159	39	93	61	97
b73_a1	94	136	21	121	72	113
c404_a2	69	85	36	157	66	143
c261_a1	113	161	29	115	83	53
c556_a1	88	146	38	108	70	103
c262_a1	107	164	39	90	54	98
a1_b14	91	108	21	148	59	117
b67_a1	115	162	26	101	46	93
c387_a1	129	176	27	120	59	31
c140_a1	117	148	26	91	41	113
c501_a1	88	129	39	176	80	23
c150_a1	132	153	19	139	49	43
b58_a1	81	110	30	169	75	70
c139_a1	66	95	46	184	51	88
c129_a1	74	117	26	112	60	141
c365_a1	114	148	31	96	61	76
b68_a1	97	131	26	85	50	136
d1799_a1	123	234	10	79	52	25
c349_a1	76	96	47	195	90	14
c170_a1	115	143	19	84	53	104
b84_a1	42	58	39	190	123	65
c141_a1	82	142	32	90	24	147
b70_a1	153	213	1	64	54	31
a8_a6	103	173	17	102	59	62
c442_a1	98	153	27	179	48	10
b20_a4	75	115	41	81	97	105
b81_a1	91	133	24	93	45	128
a5_a3	66	79	49	126	88	99
b48_a1	73	103	29	175	39	88
c629_a1	128	178	16	113	56	14
a1_a7	83	127	15	226	52	1
c302_a1	95	90	48	150	103	15
c628_a2	132	239	10	51	21	46
c181_a1	145	227	1	58	45	22
c196_a2	124	216	9	61	65	21
c475_a1	111	103	20	130	61	69
c884_a1	132	199	13	66	30	52
c279_a1	71	180	19	104	54	60
c105_a1	88	93	26	61	22	198
a1_b10	55	63	27	172	48	121
c388_a1	105	132	25	78	52	94
c263_a1	110	143	26	80	25	100
c478_a1	93	126	17	141	60	46
c104_a1	95	172	20	61	39	92
a1_b17	104	132	33	140	51	16
c301_a1	65	124	25	145	74	42
a1_b29	123	160	20	54	41	77
c444_a1	108	122	20	69	54	101
c160_a3	112	131	26	131	30	44
c185_a6	81	219	14	89	45	24
c323_a1	107	110	20	115	23	94
c883_a1	89	122	27	105	63	59
c477_a1	94	162	25	105	46	32
c350_a1	88	106	23	78	39	126
c473_a2	72	88	42	167	46	44
c476_a1	66	125	27	189	32	19
c280_a1	141	189	1	75	29	21
c443_a1	88	136	19	120	44	48
c945_a1	82	165	26	133	23	26
c529_a1	80	114	26	107	67	59
c239_a4	78	111	32	77	91	62
c479_a1	109	129	16	103	23	71
a2_a2	67	105	14	188	72	0
c147_a1	73	91	33	94	87	68
a8_a7	74	113	11	102	67	78
c445_a1	114	138	16	95	30	48
c220_a1	79	135	39	83	37	68
c324_a1	74	109	23	89	58	87
c119_a1	139	145	4	87	59	0
c366_a1	65	89	10	176	38	55
c106_a1	78	92	29	99	42	92
c136_a3	97	142	5	71	85	31
c160_a1	69	104	22	107	52	77
c630_a1	96	128	24	90	31	62
d1086_a1	117	115	16	83	24	75
c944_a1	85	129	1	110	54	51
c885_a1	77	85	35	133	65	33
c351_a1	76	115	21	90	37	89
c367_a1	64	113	36	105	58	52
a3_a2	51	63	30	164	54	62
b41_a1	76	119	17	149	61	1
c530_a1	53	92	36	86	41	111
c502_a1	68	98	29	90	42	92
c303_a1	99	108	16	91	21	84
b39_a3	81	96	23	79	63	70
a9_b13	84	136	11	72	57	51
c136_a2	60	78	36	81	55	101
c171_a1	53	77	19	121	51	90
b46_a1	56	90	26	103	57	79
c222_a1	64	125	16	69	44	89
c419_a1	74	96	21	74	36	106
c264_a1	71	99	32	72	47	85
c281_a1	76	125	16	112	28	49
c248_a1	66	92	28	120	44	55
c213_a1	73	110	24	71	41	85
c235_a1	66	68	25	103	54	88
b42_a1	79	75	42	112	91	4
b69_a2	86	104	24	56	52	81
c211_a1	52	77	26	85	61	102
c721_a1	110	135	17	57	27	56
c197_a1	62	108	24	98	49	59
c107_a2	73	91	26	92	50	68
a9_a9	55	98	37	54	54	100
b53_a1	58	70	47	146	77	0
c151_a1	67	95	21	75	48	92
c212_a1	72	91	23	78	55	75
b45_a2	67	109	15	102	21	79
c557_a1	75	104	28	112	47	27
c247_a1	73	101	27	122	46	23
c389_a1	89	114	15	63	31	80
c503_a1	112	125	18	63	25	48
c770_a1	59	99	24	108	37	63
b32_a2	74	96	20	100	59	41
c368_a1	76	95	25	74	42	78
c504_a1	49	102	24	97	44	74
b38_a1	52	80	30	147	72	8
c420_a1	67	64	20	99	52	83
b17_a1	54	59	25	157	29	59
a1_a5	55	85	13	193	35	1
c531_a1	50	72	33	157	53	16
c592_a1	91	119	15	58	42	56
c390_a1	57	81	18	110	62	53
a1_b18	59	69	23	127	32	69
c282_a1	68	107	23	69	35	75
c128_a2	103	135	1	58	56	22
c210_a1	121	159	1	40	51	3
b59_a3	56	78	19	117	48	56
c139_a3	75	79	24	135	40	20
c236_a1	70	87	28	63	43	81
c221_a1	57	98	20	86	47	61
c352_a1	46	62	34	109	42	74
b51_a2	115	174	3	28	38	8
c283_a1	49	59	26	78	46	108
c265_a1	45	70	15	88	39	108
b94_a1	48	64	34	112	60	47
c298_a2	108	162	7	59	20	8
c348_a4	58	90	32	114	68	0
c305_a1	56	65	18	122	42	59
c301_a2	62	71	23	150	30	25
c422_a1	67	112	24	39	48	70
c205_a1	64	83	38	62	74	37
c204_a1	76	101	14	94	29	44
c130_a1	36	72	33	100	43	73
c107_a1	58	78	26	96	28	71
b82_a1	42	83	18	61	30	122
b74_a1	63	90	33	109	37	23
b24_a1	99	123	0	88	41	3
b95_a1	59	81	23	62	64	63
c815_a1	60	92	19	126	33	21
c593_a1	45	54	35	147	57	13
d1173_a1	52	91	27	110	35	34
b15_a2	32	67	35	107	52	54
c678_a1	81	100	16	78	36	36
b68_a2	77	91	12	82	58	25
c161_a1	40	66	25	90	56	68
c679_a1	70	115	17	59	44	39
c771_a1	68	118	16	46	48	47
c188_a1	70	127	16	52	24	54
c131_a1	60	67	15	60	44	95
c304_a1	85	163	1	32	38	22
b59_a2	45	69	11	81	71	62
c631_a1	39	53	29	139	35	42
c108_a1	55	79	18	95	59	30
c279_a2	85	93	8	71	54	25
c162_a2	27	26	18	98	80	87
c391_a1	62	104	14	60	32	63
c162_a1	19	36	12	147	71	48
c223_a1	56	80	22	54	43	74
d1800_a1	95	116	7	72	37	2
c326_a1	80	89	19	49	62	30
c325_a1	61	88	21	68	57	33
c125_a1	48	57	26	78	31	88
c421_a1	80	99	17	71	39	21
c633_a1	68	69	19	76	59	35
c946_a1	61	107	17	83	27	31
c185_a5	63	93	8	49	37	74
a8_a4	43	48	26	62	49	95
b23_a1	35	51	12	105	30	90
c198_a1	51	59	28	84	33	67
d1801_a1	80	84	19	97	21	20
c505_a1	54	119	24	65	26	32
d1087_a1	68	89	16	92	13	39
c348_a2	54	79	28	90	65	0
a1_b16	36	56	18	129	30	47
c306_a1	35	64	34	69	46	68
c249_a1	47	83	25	61	28	72
a2_a4	76	86	1	105	45	0
b62_a1	52	71	35	86	55	14
c266_a1	55	56	30	78	43	51
c632_a1	52	61	11	94	47	47
b69_a3	60	84	15	71	47	34
b96_a1	44	65	14	56	30	102
c354_a1	51	48	20	41	29	121
c594_a1	79	109	14	41	41	26
c634_a1	36	81	21	50	32	90
c722_a1	44	63	18	121	36	27
c131_a2	40	73	18	80	42	55
c510_a1	52	112	26	76	8	32
c508_a1	61	82	9	77	56	21
c353_a1	52	55	26	99	33	39
c506_a1	67	113	10	64	37	12
c152_a1	55	79	15	80	29	45
c113_a1	51	59	16	79	24	73
b75_a1	26	36	25	127	28	59
c393_a1	53	54	22	43	36	92
c237_a1	48	54	18	71	49	59
d1352_a1	67	101	2	78	18	33
c723_a1	47	58	27	87	40	39
c327_a1	55	93	5	67	22	56
c950_a1	29	82	26	119	40	2
c773_a1	53	70	19	46	45	65
c507_a1	45	58	21	72	48	54
c189_a1	53	74	15	66	22	68
c481_a4	65	93	18	62	40	19
c886_a1	55	71	21	85	36	26
c369_a1	54	64	26	51	55	44
d1802_a1	67	122	7	62	17	19
c298_a3	66	87	17	68	25	29
c947_a1	52	80	27	89	36	8
c250_a1	35	46	23	53	37	97
c480_a1	54	51	10	82	38	55
c163_a1	50	70	18	73	40	39
a5_a5	68	95	0	44	70	12
c772_a1	63	58	22	76	20	50
b71_a1	48	69	9	73	44	45
c355_a1	54	78	19	59	3	75
c423_a1	56	83	13	61	31	43
a1_b11	54	84	6	104	38	0
c214_a1	49	87	23	53	47	26
a1_b52	32	43	21	120	43	24
d1089_a1	49	78	15	74	32	35
c816_a1	53	86	10	57	22	55
c224_a1	60	59	16	74	23	50
a1_b15	40	76	8	121	34	0
c247_a2	56	75	23	62	51	12
c681_a1	51	88	15	52	29	44
b90_a2	72	117	0	36	35	19
c948_a1	41	60	24	90	52	12
c680_a1	63	77	17	75	38	8
c392_a1	40	88	25	53	23	49
c190_a1	61	75	9	52	32	48
d1088_a1	68	63	20	67	22	36
c356_a1	66	67	11	44	29	59
c951_a1	74	144	2	21	23	11
c328_a1	56	88	16	33	40	42
c284_a1	119	133	0	19	3	1
c348_a3	58	106	5	53	52	0
c532_a1	40	55	33	51	40	55
c887_a1	54	65	13	85	38	18
c206_a1	46	92	5	57	36	37
c153_a1	31	39	25	92	37	48
c259_a2	48	61	15	52	31	65
c139_a4	35	58	21	54	39	63
c817_a1	70	83	23	38	22	34
c114_a1	51	63	8	68	33	46
a2_a3	32	51	16	138	25	7
c533_a1	32	65	20	92	25	35
c285_a1	44	57	5	120	24	19
d1250_a1	67	86	16	47	27	25
c191_a1	31	53	7	105	34	38
d1353_a1	55	55	12	99	21	26
c558_a1	54	74	11	40	30	59
b92_a1	29	38	21	111	23	45
b54_a1	32	48	8	80	17	82
c387_a2	65	77	11	43	43	27
c818_a1	44	65	8	98	31	20
c949_a1	57	77	21	51	50	10
c447_a1	45	60	10	44	53	53
c424_a1	39	61	16	73	29	46
a9_b11	55	78	8	25	27	70
c298_a4	60	78	15	71	12	27
c225_a1	40	58	8	47	27	83
c164_a1	32	62	25	65	75	4
d1011_a1	59	59	23	83	31	8
c425_a1	53	53	17	50	33	56
b31_a2	81	90	2	38	47	4
c329_a1	54	77	22	46	33	30
c370_a1	48	60	13	52	39	50
c330_a1	39	59	21	64	22	56
c237_a2	83	113	3	19	32	10
b90_a3	53	83	11	48	13	52
c331_a1	40	42	21	28	23	106
b85_a1	48	49	8	125	18	12
c307_a1	51	45	20	49	45	50
c725_a1	48	69	17	50	31	44
c269_a1	48	69	21	41	31	49
c196_a4	48	72	12	43	34	49
c110_a1	36	49	12	66	20	75
d1174_a1	62	73	10	86	18	9
c448_a1	36	34	16	39	31	102
b86_a1	70	122	0	42	7	16
c172_a1	37	50	15	57	35	63
c154_a1	51	72	3	80	13	37
c109_a1	36	53	9	49	27	81
c173_a1	42	55	16	50	33	59
c559_a1	64	74	13	36	19	48
c396_a1	31	53	20	59	31	60
b24_a2	59	65	2	80	23	24
c596_a2	25	34	27	119	37	11
c357_a1	53	71	9	52	41	26
c888_a1	50	57	16	81	44	4
c509_a1	34	41	24	105	37	11
c547_a2	53	57	17	49	25	49
c446_a1	54	78	7	40	14	57
c395_a1	50	83	5	39	35	38
c238_a1	32	71	17	45	38	47
c482_a1	43	57	23	78	18	31
c165_a1	41	52	12	58	30	56
c595_a1	54	61	9	47	37	41
b97_a1	34	43	9	73	22	68
c536_a1	44	66	16	78	37	8
c397_a1	35	51	25	43	51	43
d1012_a1	64	74	12	41	32	24
c535_a1	56	57	14	44	43	33
c724_a1	49	70	12	77	37	1
c560_a1	62	82	11	31	28	32
c889_a1	34	40	20	77	39	35
c538_a1	39	47	28	41	42	48
c446_a2	52	79	7	39	12	55
c182_a1	50	52	17	47	36	42
d1354_a1	63	83	1	56	21	20
d1013_a1	48	57	5	76	33	25
c246_a3	29	61	29	76	38	10
c212_a2	80	104	0	37	20	2
b84_a2	19	22	10	72	65	55
c142_a1	46	48	15	58	32	43
c309_a1	45	41	20	56	33	47
c425_a2	41	65	13	45	20	57
c539_a1	43	35	18	35	26	84
c280_a2	62	109	3	45	10	10
c155_a1	46	55	4	74	36	23
c267_a1	75	81	0	60	15	7
c123_a2	19	45	15	53	41	64
c894_a1	55	54	14	27	19	68
c636_a1	33	66	12	40	37	48
b20_a6	31	47	17	62	42	36
c123_a3	33	49	15	43	53	42
c175_a1	35	41	21	34	42	62
c268_a1	37	57	19	42	35	45
c100_a1	31	35	9	103	16	40
c199_a1	26	36	19	62	37	54
c116_a2	20	74	1	109	22	8
c596_a1	36	36	24	99	32	6
a1_b32	32	52	15	53	24	56
c427_a1	33	60	16	47	21	55
c954_a1	58	63	11	22	32	46
c308_a1	29	41	14	80	18	49
c115_a1	27	32	11	83	23	55
c682_a1	29	30	23	118	29	2
c160_a2	26	38	10	50	39	67
c952_a1	33	65	12	69	24	26
a1_b49	27	38	26	63	42	33
c139_a2	57	96	1	47	25	3
c394_a1	64	85	3	28	41	8
c156_a1	39	47	17	39	25	62
c481_a1	47	51	25	57	37	11
c373_a1	32	41	20	45	28	62
c132_a1	52	64	10	63	27	12
c449_a1	42	51	9	46	18	60
c192_a1	32	51	11	49	31	52
c823_a1	43	56	20	39	35	33
c332_a1	29	45	17	66	30	39
c629_a2	41	45	2	58	48	31
c371_a1	33	49	6	49	30	58
d1017_a3	34	51	26	85	16	12
c215_a1	36	43	11	53	49	32
d1176_a1	23	64	30	48	39	20
c270_a1	29	38	19	40	33	65
c174_a1	47	52	10	70	44	0
c193_a1	31	28	18	60	32	54
c483_a1	63	61	5	51	37	6
c133_a1	35	40	13	38	35	62
c534_a1	44	53	15	52	36	23
c484_a1	38	52	21	28	34	50
c374_a1	51	62	13	32	17	48
c822_a1	44	63	16	41	23	35
c955_a1	29	48	18	72	34	20
b12_a1	25	33	8	137	17	0
c398_a1	31	62	10	42	28	47
c637_a1	50	67	6	21	46	29
c536_a2	35	43	17	71	35	18
c598_a1	36	55	10	33	29	56
c890_a1	51	67	13	20	24	44
c426_a1	41	61	14	31	25	47
c239_a2	25	84	10	41	20	38
c953_a1	29	35	14	94	28	18
c597_a1	26	58	11	43	25	55
c561_a1	27	62	14	37	38	39
c635_a1	51	77	5	42	16	25
b13_a5	43	45	5	73	23	26
c200_a1	20	38	12	80	19	46
c240_a1	73	90	1	27	24	0
d1090_a1	46	69	9	46	36	9
d1803_a1	75	74	5	15	10	36
c512_a1	43	48	13	61	19	30
c301_a3	54	72	5	54	28	0
c216_a1	39	50	14	43	25	42
d1662_a1	20	52	8	83	39	10
c819_a1	28	36	24	89	31	4
d1251_a1	28	49	13	64	25	33
c821_a1	39	60	16	43	32	22
c241_a1	31	49	8	34	30	60
c138_a2	32	36	14	56	37	36
c774_a1	41	89	3	33	21	24
c686_a1	44	63	23	27	17	37
c449_a4	53	57	10	55	19	16
c239_a1	57	74	1	41	33	4
c683_a1	25	34	24	73	32	21
c684_a1	48	66	11	34	18	31
c820_a1	40	60	18	56	25	9
c143_a1	24	44	9	68	11	52
c537_a1	34	56	20	71	24	2
c313_a1	40	41	13	57	19	37
c451_a1	23	40	8	41	35	59
c286_a1	39	35	19	71	17	25
c310_a1	37	68	7	47	27	19
c157_a1	29	44	9	62	26	35
c222_a2	45	54	6	45	26	29
c279_a3	37	36	11	41	37	41
c114_a2	31	40	7	89	11	24
c582_a3	31	48	25	54	34	10
c217_a1	31	57	17	35	29	33
c775_a1	50	70	12	24	16	30
c314_a1	26	48	13	36	42	37
a1_b19	22	32	5	73	16	53
c312_a1	55	65	0	47	33	1
c557_a2	38	45	17	49	32	19
c892_a1	34	42	13	61	25	25
c141_a2	25	48	13	94	16	4
d1091_a1	46	41	12	51	12	38
c311_a1	60	70	0	35	30	4
c186_a3	54	63	9	26	26	21
c294_a3	34	45	9	39	34	38
c120_a2	37	52	10	50	26	24
c639_a1	41	44	10	31	17	56
c562_a1	33	32	20	34	30	50
c893_a1	34	55	12	40	38	19
c481_a2	48	65	3	48	34	0
c537_a2	43	42	15	63	27	8
c399_a1	33	43	19	29	30	44
c452_a1	30	51	10	34	28	45
c375_a1	31	46	13	51	20	36
c891_a1	32	44	18	87	14	2
c400_a1	29	43	14	27	34	50
c315_a1	30	54	11	17	21	64
c379_a1	22	31	11	42	26	65
d1444_a1	52	77	14	26	13	15
c376_a1	55	76	0	43	20	2
c726_a2	17	55	13	85	19	7
c513_a1	22	27	11	28	24	83
c372_a1	58	88	1	27	17	4
c599_a1	24	20	18	86	34	13
c897_a1	44	61	10	34	7	39
c557_a3	26	42	13	45	25	43
c449_a2	51	67	4	36	28	7
c251_a1	32	38	19	55	25	24
c453_a1	26	40	10	30	31	56
c226_a1	19	32	12	47	26	57
b11_a2	36	40	6	85	23	2
a8_b16	57	88	1	22	7	17
b20_a7	59	55	7	17	38	15
b55_a1	73	83	0	32	3	0
c144_a1	24	41	10	51	16	49
c288_a1	26	33	13	36	20	62
d1175_a1	41	66	9	19	24	31
c150_a2	27	61	7	53	21	21
c252_a1	38	67	15	43	20	6
a1_b24	31	48	9	41	21	38
a1_b62	22	27	22	91	22	4
c242_a1	21	36	11	48	27	44
d1252_a1	34	45	19	41	36	12
c428_a1	21	53	17	37	35	24
c644_a1	14	24	12	69	43	24
c454_a1	26	22	16	38	14	70
a1_b20	26	34	8	73	23	21
c450_a1	60	66	3	20	32	4
c485_a1	22	39	12	31	19	62
d1544_a1	32	38	15	48	30	22
c378_a1	38	38	7	40	22	40
c123_a4	47	63	4	25	31	14
c540_a1	31	43	10	43	24	32
c186_a4	44	89	4	26	16	4
c126_a1	23	38	14	71	11	26
c640_a1	24	34	5	26	26	68
c564_a1	34	39	12	30	32	36
c638_a1	38	46	8	46	16	29
b35_a7	51	64	5	41	18	3
d1015_a1	18	39	16	48	27	34
c117_a2	20	29	8	61	18	45
c377_a1	33	44	11	37	17	39
c227_a1	36	53	2	55	26	9
d1016_a1	24	39	21	48	16	33
c138_a3	20	26	10	44	30	50
c895_a1	56	69	1	22	32	0
c600_a1	29	46	21	26	31	27
c449_a3	51	78	1	22	19	8
c541_a1	25	41	16	47	19	31
c287_a1	15	26	9	48	27	54
d1974_a1	36	50	12	36	26	19
c120_a3	33	45	8	41	28	23
c511_a1	28	22	14	85	23	6
d1014_a1	53	53	14	39	10	8
d1663_a1	39	53	13	36	20	15
c778_a1	26	40	17	45	36	12
d1093_a1	21	36	10	49	23	37
c685_a1	35	57	0	41	41	2
c128_a5	23	45	5	49	33	20
d1545_a1	41	46	10	40	14	24
d1446_a1	40	44	8	49	18	16
d1092_a1	22	33	15	67	16	22
c642_a1	36	42	9	38	23	27
c727_a1	28	37	7	24	33	45
c487_a1	24	33	10	22	25	60
c563_a1	22	36	12	48	27	29
c956_a1	41	49	13	37	16	18
c514_a1	18	19	18	49	35	35
d2153_a1	34	37	12	36	20	35
c515_a1	23	40	8	28	35	40
c641_a1	11	9	16	74	24	40
d1253_a1	51	52	3	22	18	27
c253_a1	25	42	9	17	31	49
d1097_a1	31	46	7	18	13	58
c120_a5	32	45	8	41	25	21
c957_a1	17	25	19	76	27	8
c195_a2	47	63	4	31	26	0
c429_a1	20	31	7	24	36	53
c605_a1	18	35	20	29	15	54
c726_a1	27	29	18	59	24	14
a1_b47	21	40	7	76	26	0
c486_a1	24	32	8	42	39	25
c254_a1	23	26	16	44	40	20
c729_a1	27	38	15	34	24	31
c688_a1	44	36	5	28	30	26
c603_a1	13	25	28	49	27	27
c456_a1	24	19	23	27	47	29
a1_b22	51	62	0	38	17	0
d2152_a1	47	62	4	33	22	0
b79_a1	20	25	5	64	15	38
c643_a1	25	28	30	44	39	1
c201_a1	26	39	2	28	14	58
c445_a4	31	54	4	24	16	37
c145_a1	20	25	11	63	15	32
c896_a1	30	63	0	41	17	15
d1804_a1	26	55	7	41	19	18
d2368_a1	47	69	2	33	15	0
d1095_a1	40	32	6	50	27	11
c334_a1	25	25	9	34	35	37
c176_a1	35	38	8	43	27	14
c602_a1	22	38	14	42	13	36
c457_a1	30	38	4	25	26	42
c776_a1	45	42	8	45	15	10
c289_a1	41	65	4	26	26	2
c290_a1	16	21	21	61	37	8
c777_a1	52	73	1	13	24	1
c687_a1	27	27	7	52	22	29
c207_a1	25	27	9	39	24	40
b35_a3	30	39	10	35	18	31
c247_a4	27	36	13	32	33	22
c333_a1	27	33	15	50	35	3
c488_a1	29	40	7	31	28	28
c824_a1	32	35	5	22	13	56
b59_a8	32	39	6	47	20	18
c128_a4	27	23	6	30	26	50
c601_a1	23	37	13	37	30	22
c177_a1	19	18	8	63	14	40
c247_a5	30	39	15	35	30	11
c124_a2	34	48	8	34	23	13
c604_a1	38	40	4	25	31	22
c646_a1	29	32	8	22	18	50
c401_a1	37	49	10	40	23	0
c565_a1	25	35	4	36	39	20
d1177_a1	49	41	4	45	18	2
c645_a1	26	31	9	27	26	40
d1445_a1	36	70	5	28	17	2
d1359_a1	31	38	12	26	20	31
c732_a1	21	31	5	42	25	33
d2367_a1	35	46	3	42	21	10
c734_a2	22	36	11	26	39	23
c689_a1	23	23	11	52	17	31
d1254_a1	21	43	13	51	26	2
a1_b23	19	23	7	64	6	36
c271_a1	18	23	6	24	27	57
c338_a1	17	23	7	30	22	56
c243_a1	29	42	8	49	26	1
d1665_a1	30	42	0	27	25	31
c517_a1	53	58	1	21	19	3
c899_a1	24	33	6	39	22	31
a9_a8	16	34	9	86	9	0
c828_a1	19	24	10	32	38	31
a2_a5	17	24	3	83	27	0
c336_a1	34	35	7	33	18	27
c815_a2	22	42	16	50	10	13
d1096_a1	32	32	7	41	40	1
d1098_a1	13	25	7	46	23	39
c649_a1	23	44	3	35	19	28
c183_a1	33	40	4	67	8	0
c255_a1	27	32	7	36	16	34
c542_a1	40	59	1	29	21	2
d1094_a1	50	49	1	21	30	1
c652_a1	23	22	7	41	20	39
c648_a1	34	49	7	16	18	28
c455_a1	29	34	4	30	17	38
c316_a1	20	25	11	34	21	40
c489_a1	25	52	12	21	10	30
c647_a1	39	58	2	25	20	6
c651_a1	23	30	11	33	18	35
c404_a5	14	12	21	58	36	8
c655_a1	22	25	9	24	14	55
c791_a2	26	30	8	55	18	12
d1178_a1	15	54	2	45	29	4
c228_a1	20	25	13	27	23	41
c728_a1	41	80	0	16	12	0
c335_a1	45	52	0	22	25	4
d1018_a1	25	65	3	40	15	0
d1806_a1	19	26	5	29	12	57
b69_a5	29	60	1	23	30	4
c825_a1	27	42	4	37	14	23
c543_a1	42	60	0	17	23	5
b63_a1	18	20	4	66	11	28
c225_a2	42	50	0	22	28	4
d1355_a1	27	37	2	48	29	3
d1547_a1	12	14	15	74	30	1
c779_a1	33	41	9	33	14	16
c171_a2	31	37	6	30	26	16
c402_a1	28	34	7	31	21	25
c403_a1	19	22	6	38	13	48
a1_b44	23	36	6	34	24	22
c650_a1	24	39	12	24	25	21
a1_b53	22	21	15	60	17	9
a1_b26	27	39	5	58	15	0
b35_a5	15	32	8	37	25	27
c128_a3	13	29	3	36	31	32
c901_a1	30	34	10	22	9	39
a1_b27	14	23	6	49	6	45
c596_a4	27	36	6	36	34	4
c247_a3	32	45	4	34	28	0
c358_a1	24	32	6	46	19	16
d2885_a1	19	34	8	36	29	17
d1973_a1	13	26	11	39	50	4
c178_a1	19	35	11	23	10	45
a1_b67	23	33	8	56	22	0
c831_a1	20	29	11	36	21	25
d1447_a1	26	32	18	45	21	0
d2369_a1	22	22	6	49	19	24
d1019_a1	25	41	9	23	19	24
d1551_a1	30	30	10	41	8	22
c827_a1	11	16	16	50	32	16
b83_a1	20	24	4	80	12	0
c246_a2	37	46	4	32	19	2
d1805_a1	18	24	13	52	25	8
c829_a1	23	33	5	22	18	38
c239_a3	31	48	1	30	29	0
d1017_a1	18	28	11	58	22	2
b62_a2	14	22	20	30	28	25
c903_a1	33	32	8	15	16	35
c734_a1	19	36	7	28	32	16
c544_a1	41	58	0	18	19	2
c229_a1	24	24	18	38	18	16
c516_a1	26	40	6	17	28	21
c568_a1	17	23	5	29	13	50
a1_b50	16	31	8	15	13	54
c694_a1	23	28	8	30	29	19
c690_a1	25	31	6	23	29	23
c731_a1	50	61	1	10	14	1
c654_a1	32	32	6	24	26	17
c736_a1	20	22	12	16	16	51
c902_a1	22	27	10	19	14	45
d1356_a1	12	50	6	35	7	26
d1546_a1	23	41	6	47	13	6
c826_a1	29	36	7	34	20	10
d1099_a1	28	41	0	36	31	0
d1360_a3	27	27	9	44	20	8
b65_a3	19	40	5	30	16	25
c733_a1	36	59	0	19	18	3
c781_a1	15	35	11	28	14	32
d1664_a1	24	36	8	32	32	3
c380_a1	23	20	14	34	15	29
c518_a1	29	40	1	27	13	25
c430_a1	22	30	15	26	18	24
d3180_a1	50	44	2	14	8	17
a1_b31	16	17	4	46	12	39
c407_a1	15	29	6	24	12	48
c272_a1	13	17	10	25	20	49
d1100_a1	34	43	3	14	11	29
a7_a2	19	22	6	32	21	33
c692_a1	17	22	7	32	39	16
c405_a1	18	27	5	24	20	39
a1_b65	23	37	6	45	21	0
c735_a1	21	33	9	30	15	24
d1670_a1	20	26	8	18	23	37
d1358_a1	15	31	12	19	26	29
c337_a1	20	27	12	39	20	14
c301_a4	20	19	6	46	21	19
c906_a1	22	26	6	28	22	27
c404_a1	16	21	3	45	8	38
c955_a3	17	35	11	36	23	9
c481_a3	30	32	10	32	19	8
c963_a1	22	22	8	16	23	40
d1257_a1	23	36	7	24	27	14
c545_a1	17	30	10	35	27	12
c730_a1	21	41	6	30	19	14
c754_a2	20	29	6	40	13	22
c542_a2	22	37	6	38	16	11
d1357_a1	15	24	10	43	24	14
c381_a1	19	24	5	38	13	31
c632_a2	22	24	3	38	22	21
b24_a3	31	33	0	49	13	3
c348_a5	13	43	11	32	30	0
c656_a1	21	24	11	16	26	31
c179_a1	13	35	4	37	5	35
d1666_a1	7	7	13	48	50	4
c830_a1	22	35	10	23	18	21
c780_a1	19	39	10	28	15	17
d1020_a1	19	29	1	38	37	4
a1_b33	15	21	4	49	12	26
a9_b10	34	53	0	18	22	0
c905_a1	20	19	7	26	15	40
d1259_a1	22	34	9	17	24	21
c491_a1	22	30	12	24	15	24
c617_a2	18	33	9	28	6	33
c606_a1	19	23	11	21	26	27
d1449_a1	14	18	8	49	30	8
c737_a1	15	31	8	37	13	23
d1180_a1	11	17	11	62	24	2
c609_a1	14	25	4	26	19	38
c317_a1	32	42	3	26	18	5
c898_a1	22	33	8	46	17	0
c569_a1	24	26	13	21	18	24
c958_a1	25	33	4	32	20	12
c833_a1	17	22	3	17	20	47
c567_a1	33	36	2	27	25	3
c653_a1	37	49	0	19	17	3
c492_a1	19	30	11	11	20	34
c837_a1	10	12	11	19	30	43
b87_a1	43	51	1	26	1	3
c571_a1	24	35	3	12	14	37
d1024_a1	31	38	8	20	11	17
c834_a1	24	40	8	13	27	13
c184_a1	13	23	4	31	13	40
c835_a1	26	23	7	16	20	32
c900_a1	16	17	14	54	23	0
d1548_a1	27	42	2	26	26	0
c657_a1	16	30	6	14	13	44
d2154_a1	21	24	6	40	26	6
c291_a1	24	33	6	23	13	24
c410_a1	18	22	7	20	18	38
a9_a7	15	24	8	55	17	3
c195_a3	21	27	6	45	23	0
a8_a8	15	26	6	35	18	22
d1450_a1	34	38	10	16	18	6
d1667_a1	26	26	9	41	20	0
c431_a1	18	32	16	27	18	11
d1258_a1	21	38	3	14	18	28
c782_a1	20	28	7	21	22	24
b59_a4	16	20	7	21	27	30
d1360_a1	23	21	12	36	17	12
c433_a1	24	27	8	29	13	20
c962_a1	22	27	7	21	15	29
d1101_a1	19	28	13	23	23	15
c721_a2	39	45	6	13	9	9
a1_b25	12	17	0	52	4	35
c608_a1	16	27	6	12	12	47
c408_a1	13	22	2	27	20	36
d1260_a1	31	37	2	6	10	34
d1262_a1	17	27	16	43	12	5
c406_a1	17	27	8	53	15	0
c111_a1	12	15	2	55	5	31
c566_a1	22	34	8	45	7	4
d1179_a1	25	33	9	25	11	17
c572_a1	23	37	8	14	20	18
d1255_a1	30	53	0	28	6	3
c570_a1	13	19	19	22	18	29
c409_a1	17	18	10	31	11	32
b32_a3	31	37	4	21	15	11
c432_a1	23	30	13	26	17	10
c256_a1	17	29	5	30	20	18
c696_a1	22	21	12	17	17	30
d1102_a1	42	42	0	11	18	6
c691_a1	38	54	0	9	17	0
c445_a2	17	25	4	23	15	34
c294_a2	16	19	1	60	17	5
c888_a2	21	26	10	36	19	6
c904_a1	14	25	9	22	12	36
c166_a1	11	18	6	57	9	17
c542_a3	18	15	7	47	12	18
b69_a6	18	24	4	25	32	14
c887_a2	20	30	8	37	12	10
c607_a1	26	30	14	23	18	6
c509_a2	20	23	9	33	30	2
c341_a1	18	24	4	25	10	36
d1256_a1	18	21	7	57	12	2
a1_b36	21	27	2	35	28	3
c596_a3	13	15	14	58	12	4
a8_b17	33	53	1	18	2	9
c695_a1	20	26	14	17	16	23
c458_a1	13	41	4	25	19	14
d1448_a1	14	30	10	40	22	0
c307_a2	17	21	6	14	22	36
c203_a2	26	31	3	18	16	22
d1975_a1	18	53	6	31	8	0
c340_a1	35	44	0	16	21	0
d1261_a1	26	26	8	22	15	19
d1807_a1	23	42	8	29	0	14
c449_a6	30	36	4	25	14	6
b65_a2	13	16	6	31	26	23
c950_a3	24	32	5	47	7	0
d1362_a1	15	23	7	24	25	21
c123_a5	20	28	7	18	19	22
a6_a5	17	28	3	39	13	14
c434_a2	24	30	4	20	18	18
c318_a1	17	19	3	20	24	31
c959_a1	21	47	2	17	18	9
c613_a1	16	23	5	15	26	29
c116_a1	13	17	2	61	9	12
c739_a1	15	36	9	9	18	27
c547_a1	16	19	6	32	17	23
c815_a3	20	23	6	45	17	2
c839_a1	18	32	8	21	4	30
d1976_a1	12	33	6	31	27	4
d1669_a1	20	29	3	24	14	23
c832_a1	22	22	3	32	15	19
d1550_a1	10	14	6	38	32	13
c693_a1	41	39	1	14	13	5
c960_a1	31	53	0	18	9	2
c475_a2	27	32	3	27	17	6
a1_b63	12	29	7	46	18	0
c955_a2	23	33	4	35	17	0
b11_a3	32	25	2	36	15	2
c888_a3	21	29	6	40	16	0
d1026_a1	29	24	8	16	12	23
c965_a1	14	29	9	12	16	32
d3181_a1	24	37	3	22	18	8
d1017_a2	12	21	10	36	18	14
c339_a1	21	31	7	19	10	23
c510_a2	27	35	4	35	10	0
d1111_a1	25	30	0	52	0	4
d1361_a1	20	21	8	34	15	13
c273_a1	11	22	7	19	23	29
b35_a4	21	32	6	27	10	14
c636_a2	15	17	5	19	23	31
c964_a1	18	13	16	25	21	17
c490_a1	19	32	8	18	17	16
d1808_a1	24	15	6	45	0	20
c610_a1	20	39	6	25	12	8
c788_a1	22	19	5	18	7	38
d2155_a1	19	25	2	19	33	11
d1549_a1	23	38	0	28	18	2
c483_a2	16	26	10	21	26	10
c961_a1	23	27	6	30	12	11
d1668_a1	20	26	14	34	15	0
c208_a1	17	30	4	35	23	0
c411_a1	16	19	10	21	10	33
c274_a1	20	9	5	30	22	23
d1103_a1	15	30	7	31	15	10
d1023_a1	9	16	12	36	16	19
c912_a1	9	19	10	24	17	29
c611_a1	21	21	3	31	16	16
d1452_a1	14	21	8	46	16	2
c950_a2	22	20	12	40	11	2
c783_a1	36	34	1	15	16	5
c257_a1	18	16	8	29	12	24
c155_a2	20	24	9	28	12	13
c463_a1	21	21	8	17	22	17
c734_a3	16	18	9	29	22	12
c740_a1	19	27	6	13	15	26
c898_a2	19	32	3	30	22	0
d1552_a1	15	18	8	37	25	3
d1363_a1	27	19	10	23	15	11
c546_a1	15	27	9	24	5	25
d1453_a1	12	21	10	37	22	3
c842_a1	12	20	4	27	20	22
d1554_a1	16	26	1	24	30	8
c359_a1	14	15	5	56	5	10
c838_a1	30	44	0	9	21	1
c541_a2	14	25	5	42	11	7
d1029_a1	13	15	12	2	24	38
d2161_a1	20	45	1	23	11	4
c966_a1	21	25	7	18	10	23
d1104_a1	17	20	8	15	19	25
c292_a1	35	44	0	8	17	0
c967_a1	9	15	11	26	30	13
d1555_a1	25	29	6	14	16	14
c698_a1	18	28	4	18	14	22
c841_a1	13	22	6	12	11	40
d1451_a1	11	30	12	26	12	12
c433_a2	21	28	6	23	11	14
d1021_a1	20	26	16	17	13	11
c784_a1	22	14	9	19	5	34
c342_a1	16	24	1	18	17	27
c437_a1	12	23	8	28	11	21
c908_a1	15	24	4	9	22	29
c549_a1	18	25	4	18	12	25
d1671_a1	26	26	6	24	14	6
d2886_a1	17	26	6	34	13	6
c746_a1	13	25	5	23	9	27
d1182_a1	35	31	2	12	20	2
d1022_a1	25	44	1	6	26	0
b24_a4	28	25	2	14	25	7
c741_a1	24	23	8	16	22	8
a1_b30	12	18	6	41	5	19
c846_a1	18	26	12	17	0	28
b25_a7	23	26	6	34	7	4
b35_a6	23	34	0	26	15	2
c436_a1	8	13	8	22	17	32
c789_a1	7	13	2	16	10	52
d1181_a1	1	3	9	63	12	12
c697_a1	17	24	4	14	30	11
c412_a1	11	18	7	13	20	31
c573_a1	11	19	10	36	15	9
d1027_a1	18	24	5	33	10	10
c382_a1	16	19	2	37	3	23
d2156_a1	29	31	7	16	9	8
c242_a2	14	21	6	26	14	18
a1_b28	11	19	2	42	7	18
c279_a4	17	22	3	16	21	20
d1977_a1	7	27	10	32	23	0
c785_a1	14	11	0	20	20	34
c843_a1	15	19	7	25	19	14
d1033_a1	16	12	14	32	14	11
d1553_a1	13	28	9	20	9	20
c968_a1	17	26	5	16	24	11
d1456_a1	35	30	2	6	10	16
d1454_a1	12	25	1	32	18	11
c574_a1	9	26	8	21	25	10
a1_b54	18	35	4	18	19	4
c560_a2	29	36	0	14	9	10
c762_a2	17	13	0	47	19	2
c836_a1	25	36	3	14	14	6
d1263_a1	28	48	1	12	9	0
c459_a1	22	43	0	13	20	0
c275_a1	14	19	3	19	14	29
d1365_a1	16	23	2	12	12	32
c443_a2	13	16	7	18	9	34
c907_a1	17	27	6	15	14	18
c848_a1	16	35	1	15	17	13
c176_a2	17	25	5	20	19	11
c742_a1	16	19	3	23	14	22
c439_a1	18	20	3	9	13	34
c434_a1	28	34	0	11	23	0
a2_a6	13	11	3	49	20	0
b90_a4	18	21	5	12	5	35
c548_a1	16	17	6	31	15	11
c460_a1	20	36	1	20	7	12
c746_a2	13	19	7	28	26	3
c613_a2	11	19	3	12	24	27
c911_a1	20	25	11	15	9	16
d1106_a1	20	32	4	17	13	10
d1981_a1	47	28	2	8	2	9
c900_a2	4	28	10	37	15	2
c738_a1	13	12	4	40	15	12
c462_a1	19	23	7	32	14	0
c123_a8	18	23	7	14	20	13
c272_a2	11	10	13	24	18	19
c537_a5	14	25	1	32	21	2
c699_a1	12	19	3	14	12	35
c413_a1	11	18	6	8	17	35
c914_a1	14	18	4	23	12	24
c435_a1	13	26	11	24	19	2
d1557_a1	11	18	6	38	12	10
c659_a1	27	29	6	7	19	7
c229_a2	15	15	5	15	17	28
d1034_a1	21	31	3	14	7	19
d1025_a1	17	24	2	34	7	11
d1674_a1	17	14	11	24	23	6
c790_a1	13	13	7	12	18	32
d1028_a1	13	15	3	14	10	40
c123_a6	16	24	3	13	26	12
c916_a1	10	23	7	16	9	29
d1183_a1	13	19	5	27	7	23
c787_a1	8	16	9	41	12	8
c616_a1	10	11	12	23	12	26
c973_a1	12	15	11	11	16	29
c580_a1	14	17	3	18	13	29
c910_a1	16	22	9	18	11	18
d1457_a1	15	24	6	21	4	24
c202_a1	14	28	7	33	12	0
c786_a1	17	18	4	32	14	9
d1108_a1	8	29	3	26	24	3
c139_a5	39	47	0	7	0	0
c447_a3	25	32	2	14	20	0
c662_a1	18	34	7	17	12	5
c658_a1	23	25	2	29	12	2
d1809_a1	10	15	6	37	8	17
c343_a1	11	18	6	39	8	11
d1458_a1	9	13	10	14	13	34
d1978_a1	8	10	3	49	19	4
a1_b81	19	32	4	10	18	9
c588_a2	16	24	6	17	8	21
c970_a1	10	17	8	16	14	27
c519_a1	15	35	1	14	27	0
c461_a1	22	32	0	13	25	0
d1264_a1	15	16	3	33	11	14
d2888_a1	10	12	3	31	7	29
d1187_a1	15	21	7	21	12	16
d1979_a1	19	32	2	7	2	29
b81_a2	16	26	2	32	15	0
d1109_a1	13	13	6	16	18	25
d1980_a1	15	25	4	23	22	2
d1265_a1	6	11	4	15	16	39
c612_a1	12	22	3	10	15	29
d2157_a1	15	20	6	17	24	9
c575_a1	10	9	6	30	9	27
d1982_a1	11	14	6	19	16	25
d1366_a1	17	21	4	36	12	1
c218_a1	5	11	5	44	10	16
c700_a1	14	17	8	15	21	16
c493_a1	16	20	10	22	9	14
a1_b35	11	16	3	42	13	5
a1_b37	5	14	3	38	10	20
b74_a2	13	20	1	34	17	5
c578_a1	24	28	0	17	17	4
c971_a1	8	14	4	22	15	27
b62_a3	13	21	11	27	16	2
c744_a1	6	20	4	27	24	9
d1185_a1	33	32	0	8	14	3
d1105_a1	14	21	3	21	11	20
d1184_a1	22	26	1	22	19	0
a1_b39	12	9	3	39	10	16
d1810_a1	18	12	6	34	19	0
c663_a1	13	18	11	26	20	1
c635_a2	14	21	3	29	16	6
c585_a2	17	17	12	22	14	7
d1364_a1	23	27	0	14	24	1
c240_a2	22	28	2	24	13	0
c852_a1	9	16	5	16	12	31
d1031_a1	16	24	2	32	9	6
c244_a1	9	12	5	29	5	29
c298_a6	15	16	3	33	3	18
c724_a2	22	29	9	22	6	0
b15_a3	5	5	7	51	3	17
c844_a1	13	23	4	17	23	8
c494_a1	27	37	0	13	11	0
c614_a1	18	30	1	20	12	7
c969_a1	7	8	5	48	17	3
c845_a1	8	18	6	22	14	20
c745_a1	21	39	0	10	16	1
a8_a9	11	15	3	26	15	17
c537_a4	10	24	7	31	14	1
c840_a1	20	51	0	8	6	2
c913_a1	19	32	1	18	5	12
c660_a1	36	46	1	4	0	0
d1369_a1	15	18	8	19	12	15
c438_a1	4	10	7	15	15	36
c550_a1	13	11	5	14	3	40
d1032_a1	15	16	1	39	15	0
c346_a2	12	22	3	15	16	18
c791_a1	7	9	6	44	8	12
d1186_a1	7	9	7	40	14	9
c974_a1	17	12	11	11	34	1
c466_a1	11	17	9	8	15	26
c909_a1	22	22	9	8	13	12
c579_a1	11	32	3	16	11	13
c615_a1	12	24	2	10	22	16
c577_a1	8	9	7	20	25	16
c849_a1	18	33	0	9	25	0
d1672_a1	16	39	1	7	6	16
c771_a2	12	32	3	8	21	9
c705_a1	13	18	6	10	15	23
d1463_a1	14	16	10	19	23	3
c917_a1	7	16	8	16	12	26
d1267_a1	14	19	8	16	16	12
c706_a1	14	23	6	25	4	13
c749_a1	14	20	0	14	8	29
d1815_a1	16	12	4	39	2	12
c972_a1	8	10	8	28	15	16
d1277_a1	19	19	4	8	7	28
b20_a8	21	30	1	17	15	0
c521_a1	10	13	3	12	15	31
c915_a1	11	21	8	19	5	20
c629_a3	9	9	4	37	7	18
c465_a1	11	20	2	20	10	21
c415_a1	11	17	4	27	9	16
d1110_a1	14	28	3	11	21	7
c127_a1	18	16	1	46	3	0
c581_a1	15	11	6	17	17	18
c748_a1	10	23	4	12	17	18
d1455_a1	24	24	13	16	7	0
b71_a2	23	28	0	12	15	5
c847_a1	7	9	7	24	13	23
b69_a4	11	10	7	36	9	10
c576_a1	17	39	0	6	19	2
c520_a1	25	43	0	6	9	0
d2158_a1	15	32	2	19	13	2
c495_a1	25	36	0	8	14	0
c701_a1	10	14	1	28	6	24
d1113_a1	11	15	4	12	12	29
a1_b51	12	15	10	26	13	6
c888_a4	18	21	5	27	11	0
c487_a2	10	24	1	16	15	16
c918_a1	11	20	6	7	20	18
c134_a1	10	10	1	48	7	6
c747_a1	13	26	5	11	9	18
c850_a1	14	19	3	10	19	17
a1_b38	6	16	0	33	7	19
c582_a1	17	31	2	13	13	5
c408_a2	25	38	0	4	11	3
c237_a4	17	23	2	10	21	8
d1673_a1	10	22	4	31	12	2
d1190_a1	13	14	5	16	15	18
d1461_a1	13	18	9	16	7	18
c981_a1	11	15	2	12	9	32
c661_a1	12	12	25	20	12	0
c975_a1	11	16	4	18	16	16
c360_a1	16	14	6	26	6	13
d1189_a1	7	17	4	28	25	0
d1266_a1	12	19	6	19	9	16
c704_a1	7	17	4	13	10	30
b24_a5	16	39	0	7	16	2
d1011_a2	18	13	3	27	17	2
d1040_a1	13	18	4	12	12	21
d1556_a1	15	26	7	22	6	4
d1464_a1	23	34	1	7	14	1
c606_a2	15	17	6	13	15	14
d1271_a1	4	4	6	13	27	26
d2619_a1	10	19	8	23	16	4
c230_a1	11	10	3	39	7	10
d1368_a1	13	36	1	23	7	0
c851_a1	19	23	0	13	23	2
d1035_a1	24	30	0	6	20	0
d1811_a1	21	32	2	5	18	2
d1042_a1	18	19	3	9	9	22
c464_a1	15	20	4	15	9	16
c280_a3	21	29	1	18	10	0
b59_a5	22	27	0	11	15	4
b59_b10	11	19	3	18	17	11
d1030_a1	21	24	6	13	4	11
a8_b10	15	19	1	20	20	4
c820_a2	11	23	9	23	9	4
d1558_a1	28	41	0	3	3	4
d1037_a2	16	24	3	14	17	5
c467_a1	22	16	2	17	10	12
d2370_a1	9	9	3	43	9	6
c835_a2	24	28	1	7	15	4
c667_a1	5	5	3	34	7	25
a1_b58	13	20	6	20	11	8
d1269_a1	7	15	8	22	10	16
c618_a1	30	35	0	5	8	0
c702_a1	18	13	8	14	9	16
c743_a1	15	26	5	13	9	10
d1119_a1	11	18	3	19	6	21
d1813_a1	12	14	6	25	18	3
d2887_a1	8	17	2	42	6	3
d1992_a1	9	16	7	24	11	11
d1114_a1	20	20	6	11	5	16
d1370_a1	13	13	6	30	12	4
d1120_a1	18	28	0	6	15	11
a1_b41	9	12	6	30	9	11
c924_a2	6	14	3	29	12	13
c551_a1	12	14	1	31	8	11
c977_a1	14	27	7	10	3	16
d1812_a1	19	28	3	12	6	9
c855_a1	13	16	0	30	7	11
d1268_a1	15	22	12	12	10	6
d1675_a1	13	21	1	19	17	6
d2620_a1	15	23	1	16	16	6
c414_a1	8	17	4	23	10	15
d2160_a1	9	12	7	27	16	6
c187_a2	16	20	2	26	6	6
b73_a2	9	11	3	19	17	17
d1107_a1	25	34	0	10	7	0
c731_a2	14	21	4	9	13	15
d1425_a2	16	12	6	21	14	7
d1038_a1	18	24	0	10	18	6
d1112_a1	19	14	7	22	10	4
d1462_a1	19	17	4	14	8	14
d1191_a1	24	18	2	16	11	4
b74_a3	17	22	0	14	22	0
c636_a3	13	12	6	8	12	24
c751_a1	11	18	2	26	6	12
c703_a1	12	12	1	14	23	13
c666_a1	21	21	3	16	9	5
c519_a2	14	19	3	13	12	14
c276_a1	13	14	0	36	7	5
c536_a3	5	8	5	30	17	10
c755_a1	12	15	4	21	3	20
c792_a1	13	21	5	15	3	18
d2889_a1	18	40	0	12	5	0
c468_a1	10	19	4	5	16	21
d1814_a1	11	18	4	16	9	17
c523_a1	10	13	6	15	14	16
d1041_a1	24	26	1	10	7	6
c664_a1	4	9	7	22	15	17
d1115_a1	22	29	0	10	7	6
d1193_a1	10	13	1	15	15	20
d1560_a1	18	19	2	13	14	8
c843_a2	22	22	0	8	16	6
d2159_a1	8	12	4	23	16	11
c853_a1	25	27	0	5	17	0
c522_a1	12	20	0	28	12	1
d1011_a3	8	11	6	40	6	2
c319_a1	23	36	0	14	0	0
c964_a2	15	26	5	8	7	12
c241_a2	10	13	2	13	11	24
c617_a1	20	34	0	10	7	2
c617_a4	14	18	7	19	9	6
c584_a1	14	17	2	17	11	12
d1367_a1	18	32	0	7	14	2
d2162_a1	14	17	5	22	8	7
c756_a1	7	13	5	12	5	31
c976_a1	31	20	0	3	18	1
c709_a1	12	19	6	17	3	16
d1465_a2	13	20	4	20	16	0
c927_a1	8	14	0	32	19	0
d1276_a1	12	18	5	18	12	8
d1459_a1	4	22	1	20	20	6
c752_a1	6	12	6	15	11	23
d1559_a1	17	18	2	3	12	21
d1270_a1	12	15	2	29	10	4
c237_a5	10	17	1	4	22	18
c171_a3	6	12	2	19	9	24
d1667_a2	15	15	4	22	16	0
c794_a1	13	19	5	8	16	11
d1188_a1	21	15	0	15	16	5
d1984_a1	11	12	5	12	22	10
d1676_a1	11	11	11	18	15	6
c440_a1	23	28	0	5	14	2
c754_a1	9	9	3	14	16	20
c333_a2	19	31	0	10	11	0
c585_a1	17	18	4	17	7	8
c447_a2	12	16	7	10	13	13
c181_a2	17	30	0	10	10	4
c978_a1	7	13	8	18	11	14
c665_a1	10	10	1	19	6	25
d1371_a1	14	19	2	22	5	9
c959_a2	7	10	1	9	17	27
d1275_a1	9	12	6	9	15	20
d1677_a1	13	12	4	25	11	6
d1563_a1	11	14	2	15	2	27
c920_a1	5	11	4	11	14	26
d1039_a1	19	26	2	11	3	10
c148_a1	11	13	3	41	3	0
d1562_a1	8	14	7	11	11	20
a1_b40	9	3	3	31	3	21
d1117_a1	3	21	8	15	8	15
d3183_a1	11	21	7	19	2	10
c434_a3	9	14	5	16	11	15
c866_a1	9	6	3	14	8	30
c793_a1	18	28	0	6	18	0
d1372_a1	15	19	9	12	1	14
d1037_a1	19	22	0	8	18	3
c796_a1	8	15	9	20	10	8
c843_a3	13	14	3	15	13	12
c524_a1	11	17	4	14	9	15
d1983_a1	15	13	6	29	4	3
c928_a1	10	14	3	10	13	20
c707_a1	8	19	5	13	9	16
c711_a1	10	15	7	12	8	18
d1046_a1	8	15	8	9	15	15
c344_a1	12	18	2	32	4	2
c858_a1	12	22	3	14	16	2
c750_a1	6	17	1	10	12	23
c131_a3	7	24	5	12	8	13
d1360_a2	7	7	6	21	10	18
b66_a2	20	35	0	7	7	0
d1197_a1	7	15	5	13	19	10
d1122_a1	15	23	4	3	5	19
d1683_a1	13	23	1	16	3	13
c361_a1	5	11	3	14	8	28
c245_a1	13	14	2	35	1	4
c583_a1	11	18	1	12	18	9
c922_a1	6	18	4	10	15	16
d1678_a1	4	25	7	12	12	9
c280_a4	10	14	5	28	9	2
c980_a1	10	13	2	33	10	0
c857_a1	14	35	0	9	8	2
d1987_a1	15	19	8	15	9	2
d2163_a1	13	17	3	16	5	14
d1118_a1	8	20	7	7	12	14
d1460_a1	17	24	1	12	12	2
d1036_a1	7	12	8	21	10	10
d1280_a1	10	13	6	12	16	11
d1377_a1	13	12	5	13	13	12
d2891_a1	13	13	1	17	8	16
d1116_a1	8	12	6	21	14	6
c587_a1	14	12	2	23	7	9
c925_a1	5	4	6	11	10	31
d1044_a1	6	13	2	20	6	20
c668_a1	8	8	2	24	11	14
d1132_a1	10	18	9	11	12	7
c753_a1	8	14	3	13	9	20
c416_a1	12	17	9	13	4	11
d1108_a2	18	26	2	10	10	0
b20_b11	14	20	8	13	5	6
a1_b45	9	14	1	13	10	19
a1_b34	11	14	3	31	7	0
d1126_a1	9	7	3	19	16	12
c320_a1	27	30	0	9	0	0
c760_a1	6	18	4	13	12	13
a8_b13	9	8	1	19	11	18
d2625_a1	15	28	0	15	8	0
c759_a1	10	22	3	6	3	22
d1125_a1	5	7	4	21	12	17
d1374_a1	10	13	3	18	12	10
d1990_a1	15	10	6	18	11	6
c795_a1	11	13	7	10	14	11
c854_a1	22	21	0	5	16	2
c914_a2	11	14	1	10	14	16
c620_a1	12	17	0	17	1	19
d1279_a1	9	12	4	19	7	15
c921_a1	12	16	6	21	11	0
d1130_a1	13	15	6	9	8	15
d1465_a1	17	29	0	8	12	0
c586_a1	15	24	6	16	5	0
c673_a1	10	13	5	12	8	17
d3182_a1	15	23	1	4	0	22
d1383_a1	5	14	4	10	11	21
d1194_a1	9	18	3	15	12	8
d1680_a1	11	10	4	22	11	7
c859_a1	10	12	10	12	15	6
c721_a3	26	30	1	4	4	0
d1123_a1	8	14	6	7	17	13
c553_a1	10	11	0	13	8	23
d1121_a1	8	15	8	20	14	0
c716_a1	8	10	3	16	1	27
c670_a1	11	10	3	14	7	20
c441_a1	10	20	0	16	7	12
d1470_a1	7	23	0	26	5	3
d1818_a1	11	10	9	14	20	0
d1049_a1	11	16	4	7	5	21
c131_a4	16	30	0	6	6	6
c223_a2	11	12	2	23	7	9
b11_a8	11	12	2	19	10	10
c237_a3	9	17	3	9	13	13
c321_a2	9	11	2	24	17	1
d1192_a1	13	9	2	20	11	9
d1564_a1	9	12	5	12	14	12
c318_a2	7	14	4	15	15	9
d1472_a1	13	16	6	8	13	8
d1273_a1	9	9	6	16	14	10
c863_a1	11	15	4	12	5	17
c906_a2	11	10	2	10	18	12
d2164_a1	15	27	0	12	9	0
b11_a6	10	7	3	30	11	2
c294_a4	8	10	0	33	6	6
c669_a1	9	22	4	10	2	16
c496_a1	8	11	2	22	5	15
d1821_a1	11	13	5	6	17	11
c919_a1	7	17	3	18	8	10
c621_a1	12	10	6	17	6	12
d1124_a1	8	7	2	18	9	19
d1986_a1	8	19	5	17	10	4
c982_a1	16	18	0	15	14	0
d1985_a1	4	5	7	29	16	2
c757_a1	10	11	9	17	14	2
c619_a1	7	14	3	22	4	13
d1202_a1	6	13	4	3	7	30
c799_a1	15	14	8	23	2	0
d1567_a1	7	7	5	13	12	18
d1989_a1	9	14	6	14	11	8
c552_a1	14	9	4	22	1	12
c623_a1	9	9	9	17	15	3
b85_a2	8	16	1	29	8	0
d1200_a1	13	10	1	7	12	19
c293_a1	5	6	4	43	4	0
d1380_a1	19	28	0	9	6	0
c861_a1	5	7	7	12	9	22
d1467_a1	14	14	1	12	7	14
c533_a2	11	11	3	7	14	16
d2371_a1	7	8	5	28	8	6
c754_a3	7	9	5	23	2	15
c745_a2	11	19	2	11	10	8
d1281_a1	11	9	6	7	7	21
c798_a1	6	5	5	10	8	27
d1681_a1	9	10	1	28	13	0
d1127_a1	14	15	8	11	11	2
d1051_a1	7	9	3	8	9	25
c624_a1	11	12	4	14	17	3
c209_a1	9	10	1	40	1	0
d1816_a1	7	18	1	18	7	10
c929_a1	12	9	2	9	12	17
d1196_a1	15	29	0	5	8	4
d1043_a1	6	15	6	10	13	11
d1378_a1	9	17	2	16	7	10
c710_a1	10	11	10	13	9	8
c826_a2	11	10	2	8	5	25
c113_a2	4	9	3	23	7	15
d1473_a1	12	13	9	7	6	14
d1373_a1	10	16	5	13	10	7
c923_a1	16	25	2	8	3	7
c715_a1	6	9	2	16	10	18
d1050_a1	9	15	3	15	7	12
b20_a9	8	7	3	18	13	11
c800_a1	4	6	6	17	9	18
a1_b82	9	18	5	15	9	4
c384_a1	6	8	1	29	2	14
c708_a1	8	6	10	12	18	6
d2890_a1	11	17	3	16	11	2
c924_a1	5	8	4	17	8	18
d1134_a1	13	14	1	10	5	17
d1568_a1	9	15	2	16	13	5
c469_a1	27	28	0	5	0	0
d1446_a2	14	14	0	12	20	0
d1466_a1	8	9	3	15	9	16
c497_a1	8	8	1	24	6	13
c856_a1	16	19	1	10	7	6
d1827_a1	7	5	1	37	9	0
c225_a4	13	17	0	10	14	5
d1988_a1	13	16	0	10	18	2
d1819_a2	10	13	3	22	9	2
d1297_a1	10	9	6	8	10	16
d1682_a1	6	9	11	25	8	0
c712_a1	9	10	9	13	18	0
d1287_a1	12	13	2	9	17	6
c867_a1	11	9	1	15	5	18
c926_a1	5	13	5	20	8	8
c395_a2	7	15	1	18	12	6
d2172_a1	8	9	1	2	1	38
d1208_a1	9	20	1	9	10	10
d1820_a1	11	15	6	17	4	6
d1471_a1	8	7	3	18	16	7
d1468_a1	13	17	0	14	14	1
c851_a2	8	14	4	11	16	6
c805_a1	6	13	5	4	7	24
d1045_a1	10	16	6	13	10	4
d2622_a1	11	17	2	21	3	5
d1274_a1	7	14	4	11	15	8
d1199_a1	7	14	4	13	19	2
c979_a1	7	42	0	4	5	1
a1_b72	8	13	2	17	6	12
a1_b55	14	11	2	11	6	14
c797_a1	14	16	0	18	2	8
d1204_a1	7	13	1	8	6	23
c294_a1	8	9	1	21	3	16
a8_b11	7	11	7	19	6	8
a2_a7	9	9	1	31	5	3
d1205_a1	5	15	4	7	10	17
d1565_a1	7	11	2	21	8	9
d1376_a1	10	16	7	9	14	2
c991_a1	10	11	5	7	12	13
d1133_a1	8	14	7	12	11	6
d1052_a1	6	8	10	11	8	15
c862_a1	15	19	0	9	15	0
d1053_a1	7	12	8	20	8	3
d1387_a1	8	8	7	10	1	24
d1201_a1	7	12	4	7	11	17
d2624_a1	6	27	3	8	2	12
d1128_a1	8	9	1	8	7	25
c983_a1	9	11	3	11	2	22
d2168_a1	16	17	1	20	4	0
d1195_a1	6	14	5	17	14	2
d1566_a1	7	9	0	20	9	13
d1272_a1	15	20	1	11	10	0
c542_a4	11	14	1	24	4	3
b59_a9	7	10	2	17	6	15
b69_a7	5	5	3	19	13	12
d1817_a1	11	14	1	19	12	0
d1203_a1	11	14	5	8	5	14
b66_a3	10	14	1	13	5	14
d1212_a1	11	15	7	10	10	4
d1198_a1	11	8	3	12	10	13
d2377_a1	7	10	2	11	12	15
d2169_a1	10	13	3	9	10	12
d1131_a1	3	12	1	11	9	21
d1283_a1	9	13	1	9	14	11
d1129_a1	12	13	11	13	6	2
c868_a1	11	21	3	7	8	7
c470_a1	14	12	2	17	12	0
d1054_a1	10	3	5	7	6	26
d1685_a1	6	14	3	21	5	8
b25_a6	7	10	3	11	17	8
b25_a9	8	12	2	23	9	2
a1_b77	5	11	4	27	9	0
a1_b42	7	9	3	25	9	3
a8_b12	10	13	2	14	15	2
c985_a1	19	17	0	3	17	0
d1469_a1	7	9	4	19	14	3
c584_a2	14	18	2	7	6	9
c625_a1	12	12	5	16	10	1
c383_a1	7	7	0	39	3	0
c989_a1	6	6	11	16	9	8
d1215_a1	13	14	4	10	9	6
d1375_a1	22	32	0	2	0	0
c836_a2	15	17	3	7	12	2
c622_a1	8	11	6	9	11	11
d2621_a1	6	9	6	17	16	2
d1994_a1	8	9	7	22	10	0
d1684_a1	4	4	4	29	8	7
c869_a1	10	12	3	11	9	11
d1686_a1	8	13	3	9	13	10
d1206_a1	9	13	4	16	5	9
c811_a1	16	13	4	5	6	12
d1284_a1	10	18	6	11	4	7
d1837_a1	9	12	1	15	11	8
d1213_a1	8	8	3	21	9	6
c255_a2	12	13	2	14	9	5
c298_a5	9	12	0	13	13	8
d1135_a1	5	9	5	4	20	12
d2170_a1	10	14	2	8	15	6
c801_a1	13	15	2	16	6	3
c554_a1	14	15	5	16	5	0
d1211_a1	11	20	3	11	7	3
d1379_a1	5	9	7	22	6	6
d1688_a1	7	15	2	8	13	10
d1047_a1	21	32	0	2	0	0
d1573_a1	8	12	6	4	10	15
d1825_a1	5	9	3	14	11	13
c445_a3	6	16	1	6	6	19
d1384_a1	8	12	4	22	2	6
b11_a5	9	6	2	16	15	6
b51_a3	10	11	3	17	11	2
d1136_a1	6	11	2	6	11	18
a8_b15	7	9	3	14	14	7
d1673_a3	9	18	2	17	8	0
c761_a1	16	17	0	9	10	2
c865_a1	8	8	1	8	8	21
d1278_a1	17	21	0	5	11	0
b34_a2	6	11	3	13	4	17
c758_a1	9	10	10	13	5	7
d1824_a1	12	13	1	5	5	18
c932_a1	6	10	1	9	9	19
c992_a1	11	16	2	8	8	9
c142_a2	14	14	1	13	7	5
d1388_a1	9	9	2	13	8	13
d1207_a1	7	28	0	8	11	0
d1210_a1	6	11	4	7	5	21
c555_a1	14	18	1	16	5	0
d1693_a1	6	11	5	17	9	6
d1692_a1	5	7	1	20	7	14
d1826_a1	10	14	3	19	3	5
d1993_a1	9	12	3	7	9	14
b81_a4	6	8	1	28	10	0
c547_a4	13	10	1	12	7	10
c131_a5	12	9	4	15	10	3
d1828_a1	15	13	3	5	11	6
d2165_a1	5	14	2	12	5	15
c138_a4	5	7	1	9	8	23
d3184_a1	16	19	0	3	11	4
c417_a1	8	10	0	31	0	4
d2166_a1	7	8	7	21	4	6
c199_a2	9	10	4	8	9	13
d1286_a1	15	19	2	7	10	0
d2629_a1	0	0	0	0	8	45
d1991_a1	8	9	2	23	11	0
d1282_a1	17	23	0	7	6	0
d1822_a1	4	12	4	15	9	9
d1389_a1	12	7	4	6	10	14
c763_a1	6	11	3	5	11	17
c995_a1	6	9	0	22	3	13
d1285_a1	5	11	1	22	4	10
d1478_a1	4	13	6	9	14	7
d2167_a1	14	16	3	11	2	7
d1477_a1	7	13	3	14	7	9
d1385_a1	3	4	6	1	8	31
a1_c108	7	12	5	17	5	6
a1_b85	8	6	3	16	6	13
c449_a7	10	19	1	10	6	6
d1489_a1	8	14	2	5	9	14
c404_a3	8	8	6	13	6	11
c187_a3	7	12	1	24	6	2
c713_a1	7	9	2	11	16	7
d1690_a1	10	15	7	6	10	4
d1392_a1	6	7	5	12	7	15
d1048_a1	13	23	0	7	9	0
a5_a7	2	2	5	23	20	0
c714_a1	6	8	7	12	12	7
d1096_a2	9	9	8	19	7	0
c181_a3	12	17	0	8	10	5
d2373_a1	7	10	6	22	7	0
d1294_a1	11	20	2	6	7	6
d1687_a1	20	23	0	9	0	0
d1216_a1	6	5	2	8	9	22
c671_a1	7	4	5	20	8	8
c296_a1	5	8	1	33	5	0
c871_a1	14	20	0	9	9	0
c930_a1	7	9	3	6	16	11
d1689_a1	6	6	9	27	4	0
c449_a5	6	10	2	13	2	18
d1145_a1	7	16	4	8	0	16
d2374_a1	5	9	5	19	9	4
d1819_a1	6	12	3	17	8	5
d2375_a1	12	20	1	10	8	0
d1360_a4	16	19	2	6	2	6
a8_b14	7	8	4	13	11	8
d1576_a1	8	12	4	13	8	6
d1296_a1	4	5	6	10	5	21
d1691_a1	8	12	4	19	6	2
c672_a1	6	15	3	5	3	19
c762_a1	8	9	2	25	7	0
c793_a2	8	13	2	8	14	6
d1831_a1	8	13	5	7	6	12
c526_a1	11	13	1	14	3	9
d1398_a1	6	12	5	6	9	13
d2372_a1	15	13	4	17	2	0
d1474_a1	10	11	3	11	13	3
d1561_a1	9	13	6	11	3	9
c870_a1	6	10	4	10	10	11
d2628_a1	11	13	3	8	6	10
c864_a1	7	7	6	17	1	13
d1402_a1	8	10	5	8	8	12
d1833_a1	8	13	3	12	3	12
d2175_a1	7	7	4	17	7	8
b11_a4	5	8	2	20	13	2
d2376_a1	9	9	7	15	6	4
d2627_a1	13	19	0	6	10	2
c153_a2	11	16	3	13	5	2
c423_a2	8	9	1	17	6	9
d1679_a1	9	12	6	22	1	0
c499_a2	11	17	0	5	13	4
d1569_a1	4	10	3	7	8	18
d1483_a1	7	6	1	10	12	14
d1382_a1	8	10	1	12	8	11
c802_a1	8	12	3	6	4	17
d2642_a1	11	9	3	17	10	0
d1571_a1	12	19	0	10	7	2
d1570_a1	10	11	1	15	7	6
d1830_a1	5	9	2	15	8	11
d1401_a1	7	14	3	6	6	14
d1581_a1	7	12	2	7	11	11
c334_a2	6	9	2	15	11	6
a1_b64	3	8	4	24	4	6
c934_a1	17	11	0	6	14	1
d1393_a1	10	8	5	10	10	6
c472_a1	9	13	0	26	0	1
c377_a2	9	8	1	18	7	6
d1810_a2	6	8	4	22	9	0
c674_a1	6	12	1	20	8	2
c821_a2	9	6	5	8	7	14
d1218_a1	12	17	2	7	11	0
c534_a2	8	13	3	6	13	6
d1293_a1	3	7	4	10	6	19
d1152_a1	6	9	2	10	13	9
c996_a1	12	13	4	12	6	2
d1475_a1	3	4	5	20	11	6
d1476_a1	10	13	1	12	8	5
c803_a1	18	20	0	3	6	2
d1001_a1	11	14	2	15	7	0
d1058_a1	10	9	4	5	10	11
b71_a3	5	6	1	4	6	26
c354_a3	11	15	3	6	7	6
c110_a2	7	9	4	9	3	16
c547_a3	9	10	1	13	6	9
c582_a2	11	18	1	13	3	2
c214_a2	11	14	0	3	12	8
d1068_a2	8	17	5	8	9	1
c272_a3	15	13	3	7	8	2
d1138_a1	12	14	2	9	5	6
d2182_a1	7	9	8	9	9	6
b69_a9	7	17	4	9	11	0
c465_a2	5	8	2	11	10	12
c333_a3	7	13	0	16	12	0
d1575_a1	7	14	4	12	11	0
b39_a4	4	3	2	6	13	20
d1289_a1	9	15	1	11	8	4
c988_a1	5	10	1	9	6	17
d1144_a1	8	11	4	7	6	12
d2174_a1	4	9	3	24	8	0
d1390_a1	14	20	0	4	10	0
d1579_a1	10	16	0	10	6	6
d2378_a1	5	8	6	18	8	3
d2385_a1	6	14	3	12	3	10
d1823_a1	5	9	3	19	10	2
c986_a1	6	10	7	10	2	13
c525_a1	6	6	1	14	13	8
c807_a1	11	6	4	10	14	3
d1381_a1	8	20	2	10	8	0
d1225_a1	7	7	3	5	9	17
d2623_a1	6	13	3	17	7	2
c990_a1	15	12	2	9	9	1
d1217_a1	15	24	0	3	5	1
d2631_a1	10	16	4	13	2	3
d2626_a1	5	8	5	13	8	8
d1002_a1	2	8	2	10	5	20
b81_a3	7	8	1	27	4	0
c860_a1	10	24	0	4	9	0
c465_a3	5	9	3	14	4	12
c809_a1	6	8	5	15	2	11
c962_a2	7	11	1	10	7	11
c874_a1	7	7	1	20	3	9
d1836_a1	7	10	5	15	7	3
d1996_a1	6	8	3	17	6	7
d1153_a1	9	10	5	7	4	12
c984_a1	12	19	0	1	15	0
c488_a2	11	12	0	4	13	7
d1995_a1	4	5	3	19	10	6
c295_a1	5	4	0	35	3	0
d1137_a1	11	19	0	4	13	0
d1394_a1	3	7	2	14	6	15
d1141_a1	4	8	2	10	3	20
c806_a1	8	2	6	20	10	1
d1300_a1	14	16	0	6	9	2
b68_a3	5	16	3	11	5	7
d1140_a1	7	10	7	3	5	15
d1485_a1	5	13	2	9	1	17
d2380_a1	12	14	4	14	3	0
c679_a2	5	7	2	8	7	18
d1395_a1	15	10	1	12	3	6
c987_a1	9	10	4	12	7	5
d1574_a1	5	12	5	14	7	4
d1829_a1	4	4	5	21	13	0
d1696_a1	4	10	6	10	5	12
c629_a4	6	3	2	16	7	12
c994_a1	7	14	0	10	3	12
c810_a1	8	16	2	7	10	3
d1586_a1	5	6	5	4	11	15
a5_a6	4	6	2	14	20	0
c999_a1	9	7	2	6	4	18
d2892_a1	9	18	1	2	3	13
c936_a1	5	10	0	4	10	17
d2633_a1	4	6	2	16	9	9
d1482_a1	10	12	3	3	4	14
d1999_a1	8	8	4	14	12	0
c873_a1	6	9	5	4	14	8
c717_a1	10	8	3	7	7	11
d2637_a1	7	6	1	18	12	2
d3190_a1	5	3	2	11	11	14
d1675_a2	6	10	1	11	14	4
d1209_a1	7	10	2	12	6	9
d1291_a1	10	15	0	12	8	1
d1409_a2	12	13	0	8	12	1
c804_a1	7	8	5	6	8	12
d1299_a1	11	17	0	8	10	0
d2171_a1	13	14	0	7	12	0
c886_a2	4	7	1	20	13	0
d1288_a1	8	19	0	15	3	0
c408_a3	11	10	1	7	7	9
d1223_a1	7	11	0	8	12	7
c138_a6	3	4	2	14	10	12
d1057_a1	5	11	1	18	4	6
d2170_a2	7	4	1	19	12	2
d1059_a1	7	9	4	8	10	7
d1998_a1	12	6	8	8	11	0
d1000_a1	9	14	1	9	4	8
c162_a3	4	3	3	14	15	6
d1290_a1	5	6	4	17	9	4
d1226_a1	6	14	5	10	10	0
d1479_a1	13	21	0	4	7	0
d2893_a1	8	10	3	5	9	10
d1631_a2	9	13	3	4	11	5
d3187_a1	5	9	6	11	6	8
d1143_a1	6	10	2	13	12	2
d1151_a1	16	17	0	5	7	0
c993_a1	12	9	2	4	15	3
d1851_a1	6	7	5	12	6	9
d2186_a1	7	12	1	7	14	4
d1997_a1	9	10	2	9	3	12
c255_a3	7	9	2	12	2	12
c550_a2	8	9	1	9	11	6
b51_a4	8	7	3	16	7	3
c465_a4	5	8	0	7	4	20
c267_a3	8	11	0	22	3	0
c537_a3	8	8	3	11	10	4
d1577_a1	6	8	4	6	7	13
c138_a5	3	5	3	11	10	12
b22_a4	5	9	1	25	4	0
d2636_a1	11	12	1	8	5	7
d1139_a1	3	9	4	4	6	18
d1397_a1	9	9	3	7	6	10
d1386_a1	14	19	0	3	8	0
d1698_a1	3	5	1	19	14	2
c877_a1	5	11	1	9	5	13
c383_a3	10	11	1	3	7	12
d1842_a1	6	7	2	14	12	3
d1304_a1	6	13	2	9	5	9
d2177_a1	6	9	1	27	1	0
d2630_a1	7	8	3	11	11	4
d1292_a1	9	19	0	5	11	0
d1410_a1	7	12	1	7	2	15
d1322_a1	12	14	0	4	14	0
c878_a1	7	8	2	13	6	8
c826_a3	6	7	6	10	5	10
c590_a1	5	10	0	9	1	19
d2176_a1	11	15	1	11	6	0
c872_a1	13	11	1	3	7	9
d1295_a1	7	9	1	14	11	2
d1391_a1	7	10	3	7	11	6
d1492_a1	6	10	6	7	7	8
d2179_a1	12	18	0	8	4	2
a1_c109	6	5	3	13	6	10
a1_c110	3	5	3	23	8	1
d1578_a1	5	19	0	10	3	6
c225_a5	7	12	0	7	14	3
c225_a7	8	10	0	7	14	4
d2021_a1	8	14	1	5	7	8
d2002_a1	7	11	5	14	6	0
d1407_a1	8	8	2	5	4	16
c779_a2	9	10	3	8	3	10
c997_a1	3	5	1	16	7	11
c933_a1	7	6	2	10	7	11
d1056_a1	9	15	1	5	7	6
d2381_a1	7	12	1	10	9	4
d1198_a2	5	4	2	5	8	19
d2005_a1	5	14	2	12	4	6
c950_a4	8	10	2	14	9	0
c720_a1	12	15	4	7	5	0
d1594_a1	5	4	3	3	8	20
d2009_a1	7	6	3	13	9	5
d1228_a1	7	8	4	9	7	8
d2379_a1	11	17	1	5	9	0
c931_a1	6	12	1	3	5	16
d2632_a1	12	10	0	13	6	2
d1055_a1	1	6	7	8	6	15
c812_a1	7	13	6	5	8	4
d2638_a1	8	7	1	14	9	4
d1220_a1	5	9	4	8	5	12
d1588_a1	8	16	7	4	4	4
d1306_a1	5	7	4	7	8	12
a1_b73	3	10	4	8	8	9
a1_b48	5	9	1	14	0	13
a1_b79	8	8	2	20	3	1
b35_a8	9	18	1	7	7	0
d1396_a1	11	14	0	4	11	2
d1406_a1	5	15	1	5	5	11
d2634_a1	12	14	0	4	5	7
d1221_a1	12	20	0	3	7	0
d2180_a1	5	3	3	28	3	0
c546_a2	2	10	1	8	12	9
d2677_a2	7	13	2	5	9	6
d1486_a1	3	9	2	10	0	18
c633_a3	4	5	0	9	4	20
c718_a1	7	14	4	6	3	8
d1065_a1	7	5	4	12	6	8
c764_a1	4	7	1	11	5	14
c814_a1	6	6	0	22	8	0
d1484_a1	6	9	2	7	3	15
d1832_a1	1	5	5	13	18	0
c589_a1	6	13	3	9	8	3
d1147_a1	4	5	4	7	8	14
d1302_a1	10	18	0	7	7	0
b25_b10	8	6	2	15	8	2
d2173_a1	9	7	0	19	4	2
a1_b56	10	17	0	5	5	4
c139_a6	2	1	4	23	8	3
c636_a4	7	14	1	6	9	4
d1480_a1	8	15	1	6	11	0
[truncated: 2,483 more rows]
