# Supplementary material for: Critical Assessment of MetaProteome Investigation (CAMPI): a multi-laboratory comparison of established workflows
Source: Nat Commun. 2021 Dec 15;12:7305. doi: 10.1038/s41467-021-27542-8 (PMC8674281; doi:10.1038/s41467-021-27542-8)
Supplement: Supplementary file 21 — Source Data file [file 41467_2021_27542_MOESM21_ESM.zip › Source Data/Figure 4F_Supplementary Figure 3C.csv]

ProteinGroup	F06	F01	F07	F08
86c31755-713d-4261-b58e-646b9bd68749	1554	1036	3216	1672
64ce6d11-1c63-4230-8804-cd6f6f7d3adf	1344	2416	2356	924
a231bd4c-6b35-4393-8bce-82b818470a69	1238	2338	2216	880
f478fa19-3d5c-4b9f-b59f-9e9d1813e313	1264	2324	2186	822
fcb69fa7-f6ff-43ac-ac75-ef2d62a9d1c8	1102	1326	2222	1286
8cb1b822-9f10-4e64-94c6-86d0c54efb26	290	2716	632	1312
f970a71a-7728-4e37-92de-a0a817a0e9e5	568	964	1252	1316
b176865c-7091-424d-9117-7eaddcb80821	750	976	1442	676
850d66a8-5681-4b53-a1e8-7ee5a5f6cb64	742	738	1464	638
dc584954-5bfe-45ab-a1bd-a8ba38fcca7d	358	1946	608	472
b34819ac-64fd-43ed-87d4-d2db6cbc6db3	616	916	1200	544
ea419d31-0bd3-4a08-8718-6634f24d9f84	786	1134	990	350
e5531fbf-70bd-4297-bf84-5de72f34b4e4	312	1368	862	240
9f65cb7a-ee78-4def-b301-8a5e30fb746e	418	862	920	568
e0fb24b2-5949-43ac-9f72-c450305a790d	660	904	794	316
143e4d12-90b4-4f4d-b3b1-27d8d93fd85d	482	514	1258	234
5e108bd0-fbde-4d8a-a188-10cd45580e63	480	514	1256	234
2e241721-eca5-4aa1-83b9-e1fec4d4590f	430	838	934	246
809ac79a-1e2a-4a94-814c-e44654bdf287	500	518	1194	234
cc71ab43-d3a7-42c2-9e0c-45acd126174e	502	514	1192	234
a6bfd9c5-6326-47bb-b37c-aa847ec04ef2	560	392	1154	328
fd942c11-8de9-4be8-a8c0-263f8f4008a3	558	394	1150	314
8b03a39d-32b7-4b2b-bc19-22c4ea741c43	410	936	768	296
8a85b7c5-3b91-41ff-ad1f-c0493f720d8a	454	464	1266	178
c53d3556-d64b-4c76-9bb4-273bbfc6f597	434	636	896	386
6b24836c-b40d-4ce3-8068-16b04f7a3544	482	478	1154	230
32a58e62-f646-42ab-b4c7-e6773052a784	436	770	890	228
811a884b-7aad-4498-9f64-198b4e19e8c4	444	468	1184	178
b3db1bd0-1dde-46ea-b2fd-94a1dcec493d	434	510	1142	176
135eba6d-e73d-4be6-9d13-7d70aa438238	432	468	1142	176
757ae16c-2d08-455f-a2c7-c2c327c046b8	418	714	766	314
dcf32039-0fe6-4aba-87db-9cffab42998c	430	468	1128	180
371434fe-6c0e-467a-a4ea-d2d5e68a769f	528	554	920	200
c3f58a19-870f-4299-9534-098bd38e20fa	428	486	1110	176
d961a03b-3f12-46bb-8bc4-919eba1901ab	424	436	1130	176
5070b507-0628-4874-a56f-10dd8943f6e1	394	728	832	204
31f293de-998c-4e2d-9ed1-69d7e1ae97dc	424	428	1130	160
6a551ef5-6e32-4f17-b014-1336ab6021da	416	458	1068	182
8505bbbd-0416-408b-ba23-2af6ba5d9e55	400	594	902	206
ffefdc87-88aa-47ef-b6d3-e28ff52bf311	406	420	1090	180
5e35b20c-0776-4823-8c7b-4319026859b3	410	426	1102	156
6c05626e-b20b-45a5-b1ca-3e1252082fd5	440	588	856	210
0d051a50-af35-4614-8427-8a677fb494c6	392	438	1086	156
231efe7d-d18a-4602-b9c7-b02ba1e21acf	160	986	346	574
29058977-5a68-459e-864c-6c643ffc1200	400	448	1050	160
4da7d552-aebb-4646-a957-6a89885a835a	400	452	1036	162
39695ee8-21ca-401b-9ac0-996285aa04b7	398	416	1066	166
9a45b8ca-93ad-47e1-95c3-d2d21bc096f0	384	452	1032	178
13c53d6e-852e-47dd-92f6-de620fac9283	392	434	1048	160
9a92b054-ab5a-43a7-b457-512407ef577a	364	460	802	388
d05d3f0f-638d-4a35-bd98-5ff94b3af5c6	224	1062	418	294
cbfffa9e-598a-44bf-859c-a72cb712ddad	378	452	1000	158
c83d74dc-162a-481f-8da9-d1a2275f91e2	380	430	1018	150
b167aed5-b843-4fd6-8205-61010f4e78a9	402	546	800	214
4ca26898-5348-43f3-9f85-e853359dceef	382	688	642	234
540267b4-b242-4086-ba0c-7bd917acda13	350	358	1072	160
6a5cbf26-cf4a-4728-adf5-aa95a1a55065	324	750	684	182
155a198a-fb58-4930-8d12-dadbc1c1ceef	366	424	978	156
42154d7b-4f69-423a-ba1b-00e93af4ad70	348	336	1082	136
24b603c8-265d-482a-a10b-9e7b11b0daa4	344	336	1064	156
9e452770-a671-4b01-85e3-7bfec7b99d16	386	518	800	196
c4f44b3b-e9f4-45c3-b896-0644fc4c1ff8	314	856	644	84
c89325b8-f97e-4654-8c30-50de96e3e08f	316	650	744	186
a2dba0ad-7e96-4750-8e9f-f541fef1868b	384	478	788	244
d23dc4a3-87ce-4418-9b73-39d230b427d8	302	716	676	180
ae076499-23a7-4003-bd06-df4f6ce9d5bb	370	400	956	138
d05276cb-b2c6-44f4-ac19-1ab334ded818	442	484	696	234
439d56f8-89ce-4251-90b8-2b80c179bf2e	336	294	1082	120
40b5e2b2-566c-4751-8410-085d4e575f71	336	296	1050	144
78f87324-458b-47bb-9ed8-d4a8ccb3487b	348	428	916	132
75e75dc8-a929-4775-9a9b-61b6b85eaff8	358	384	904	154
b32b0b58-cf59-4b3e-82f8-87cbe3c21c54	282	606	586	318
e3bc14a6-9749-4741-bc36-481a092c12b7	338	336	736	374
3c6bc091-0eb9-4902-9129-0430e06fd4b4	330	288	1002	162
163e43a6-9e01-448e-8e2f-8b8d22d50727	328	288	1004	162
b3a5f983-ea91-4aa0-be9c-b59dc11a1f7e	320	268	1024	162
1936b1c3-076d-4614-9250-67cbdf123f38	386	526	606	252
277d25ac-e684-4d15-8199-da5017a91bb4	334	252	1040	140
ee643ff1-21d2-48be-8241-b5f4862e9104	342	398	844	150
49991270-d72d-4fa0-9683-f361db2c1d4e	414	332	814	166
c6e42db7-6c9f-4e1e-be4e-c1ea8f384d6b	318	294	992	120
385d7c8e-3cfe-46bd-81f8-9e7fce030d6c	302	670	586	164
602d5143-d941-4563-83f4-af5186a2640a	336	380	864	138
0a261270-2d8d-4393-80a7-a32eaacc1460	302	586	618	212
ccc01a14-4355-46e7-87ab-b66df5ac0da9	298	346	928	144
148f57ea-ec12-4c14-a837-91ffcfda82ec	286	678	594	158
ee685589-0a91-4eb2-9d86-f7b4b0b31d54	314	294	984	120
d901dc0b-22b8-4d0a-833a-57a9e1f84ce5	290	502	724	184
85cc37b7-54ca-4be9-a41b-c5b8dfb00cc8	308	334	916	138
4b54fb8a-4ffc-4d1a-9049-3fdc8be3317c	298	594	636	166
2a71d2fd-7aca-4fa9-9949-2e2c1a979c30	364	456	632	238
efc4644f-721d-4d6c-9d59-2ceaf0ad5b41	312	312	942	120
3bd19c23-8fcd-40cf-85e1-3bdda15e8f68	280	700	538	166
7399e146-7953-4d0f-9321-9b8519ba0bac	316	274	972	120
6fc56540-35f4-4ce2-8769-b7a56c750874	292	316	912	150
e183c018-68a6-460e-a23e-d48da8e19975	296	514	672	186
db6717ef-ac36-4ad6-87e0-3091854f1690	302	298	906	146
a2165794-3a20-441a-acc1-c16c332009c7	338	386	712	212
a6c242b1-2cf9-41d7-aff6-27479ca93ba8	190	876	382	172
aa7ec1fa-e074-4543-ba16-b2541c3bac30	280	336	876	126
c41933af-ae8d-4e87-8974-204cbe49c87f	350	330	712	222
0a586819-2264-4ca5-b622-bc8d5f8d6020	314	396	722	178
23bd7bfe-9d85-42dd-9145-f30fa43db505	282	292	912	114
c51c9591-5d4e-447c-a92b-fa31328bd23a	338	164	794	302
a4894b86-05d3-402f-9470-d301124bebee	254	604	582	146
13314cea-44ff-4400-9208-e12d4f745096	288	290	884	120
fe680b19-5aeb-4586-87ca-b3ed73384546	282	330	834	126
45c34590-3c32-403a-80a4-7a4b04fefdc8	280	330	832	126
e599d93a-8cd9-46ee-a29d-d2b16e5f1b6c	310	374	750	132
3474a79a-b404-49e1-b797-0fc27ff4dfb7	288	242	882	126
cc80cac8-8812-4621-a2bd-989aa10d9d85	284	476	634	144
d98d0c00-3235-424c-b95d-babe9553b996	392	322	740	78
94b25ec7-a0f7-4ce1-8066-cf060baf330f	366	328	608	230
1b0f7fea-3514-46cf-8a10-804deae14726	330	284	720	196
e79e08bd-329c-4d7d-8bb4-4e2bd45c4a1f	224	622	550	120
ea25ba2e-65d0-48a3-bc76-c3c469cbf028	224	624	546	120
1d6a8a26-8a9d-4b00-90df-230944190595	338	434	552	188
44c8b820-3b99-415c-be52-b47bdde1f3fe	218	450	458	382
409a9485-4ebb-4fa7-88ee-0cf8d95d16ba	310	326	652	218
77a223f4-59c3-4df4-8080-0eb65872c73c	240	566	568	132
7a165b55-1553-4f90-a91d-7f0e63d9305a	258	274	836	136
57c3050e-00af-433e-9719-83906d98179a	350	360	584	210
4eabaa9e-bb5c-44bc-be2e-aaa9663dd790	318	486	534	162
81b6a439-444c-428b-8d73-dd801c4e09fd	310	492	524	172
4ba96810-49de-49e5-b1b9-34d0d5a2bb20	232	482	380	394
c3aa01d6-4f34-49e0-844d-1c191c34261c	246	588	520	132
38049f4f-eae0-4790-b846-1a9cface89d8	252	294	822	116
0f7fb448-162c-400c-b4e2-d0564fb838e0	274	236	848	124
20f41f65-68a0-4870-8c3c-8c07faa1862c	234	656	482	106
8aca0fd0-7101-47c9-beef-0720365d12b7	260	288	790	138
169fddc0-2c8a-4f0e-a7df-06798983596a	270	272	832	102
cfba8116-3736-4f31-a5c9-c2c339b42353	260	422	648	146
1ceefc17-6b8f-479e-ab9e-decd9ffaed4d	262	288	778	140
108766ac-f228-4ef2-9fa0-97a4cbf9c630	324	376	574	184
fdb864a9-4189-4379-9e14-6f4be8d112b4	366	302	688	100
d4b49399-92a2-4eca-8af1-7ce0fd569fbb	270	288	500	398
2de33f9b-dd90-4f2e-b411-3684fcc16727	270	342	616	206
6d1bb9b2-d0b7-4bf1-825a-7f8010acf5fb	292	332	676	130
69a0111b-1fb0-4853-9606-27fc56869f36	244	462	578	146
3f136c28-183b-4ee3-9c88-e9ccf2864694	250	284	756	134
49306fb4-9b82-4a91-95a8-5d061bf384aa	274	612	408	126
aaf4273e-8fe4-468d-9b37-9aba98b3ed02	250	480	548	134
2d316a4d-1b4d-4cb9-8e5c-efae9c00b8e3	292	302	718	96
2d92f4c3-f3d6-4dd9-aac4-0e77bf2c6f52	250	282	768	102
0f2bd4d1-18be-40ec-9f31-4047e3f8f6ea	144	626	370	256
394a9466-bfce-4cae-add9-86ffe8b7296e	320	336	634	104
f71a556c-c588-4802-81f7-a4a0fc143c6c	236	440	530	188
83e61b01-ef79-49e9-a65a-c837f8f37759	182	470	422	320
85a51581-a8c8-4339-961a-713fe4367695	260	398	578	154
b3d15392-55d7-4cab-83bb-92515fc019c2	274	386	570	160
7da7dd9f-41ac-4027-b849-c2a33367d913	244	252	748	134
a5b35fd1-1426-498d-8ff4-75b2c009bb6f	334	348	518	174
4b70f107-0cf9-4985-9407-3d1ab6d60b09	182	670	354	168
d21d8725-a0bd-421a-9e16-c3c255e2af59	296	376	588	110
17415623-b1e3-454e-a199-2b23b9be47d0	214	582	512	50
a596a9ad-f27e-42c0-bdbf-be884305db3f	66	724	156	404
15c948ad-145c-469b-86e6-70c1eb2eb9a0	128	692	254	260
9c71d111-2cf8-47ba-835e-e788bd2829e2	216	536	460	120
b4854fe9-0aab-4918-be9f-0bb7ed43fa8c	294	294	568	168
0d8e28fd-debb-4785-964a-8902e1a97db8	290	344	570	108
465c1835-c421-41a1-a2c9-c04adba3e507	236	242	730	100
f1efa777-bb0d-4860-8fc0-1e0b821c223d	300	210	662	128
118bba81-0fa4-4732-a484-a966321819d4	304	346	482	164
143786a9-9290-474b-8bcb-4abb38fa4d26	118	688	248	234
b4ea9516-2b4c-422a-923c-edf987f57db0	250	280	408	338
0671c3ba-bfd4-44b8-9864-2bb6b76039b1	226	250	696	98
759546c3-619d-45db-9101-d3683a1f97a2	196	502	484	84
3d4b78af-efe2-4a9c-83ab-66fb6d6e6429	258	316	530	156
9d94fce2-074d-4fdb-8a07-d56a412b7977	264	246	672	76
0c3d2ea4-7c4b-4c84-81bf-5e9b6ba59f08	214	250	680	98
07ed37d6-07cb-48c6-b256-ce08e5f7242d	226	206	716	94
d568fdb4-4e87-4cdb-af14-e62056340fc2	210	280	646	102
3a0539f1-6a58-4335-bb49-998d0bdb4b4f	202	250	460	326
38e5f818-ab91-4c8e-b06e-e3bb406d4ffd	142	530	308	250
4c14a1ab-0c74-46bb-a244-465f0f67a220	242	276	372	338
e5cfe237-cb3f-4f2a-800b-b846d78dc751	274	306	500	146
219c917c-f9f9-407c-876a-99dc6b72668c	326	246	594	46
03f1d288-1af1-4b04-b659-3db370cc6eba	258	342	518	92
127cc0f4-b49b-4ce7-9226-b43892d0c83f	222	332	460	192
a778ab57-452e-46b7-bc65-8e51f4642b33	254	248	616	76
e668ba90-6ed6-46d5-8f10-58785f51f2ea	276	278	458	182
3bfa9bbf-1713-4194-9a0a-cee65714a988	216	548	330	100
12944424-72c9-49a8-b66f-b69495e6a24b	178	500	362	138
bb08b07b-99a4-4482-ab74-7012013589d8	144	596	242	194
7d7a613a-d3d5-4a79-b057-649ec9a5942e	252	246	578	90
92c37bfb-2515-48d3-81b2-f3760c3cc9d0	234	284	462	186
652a886d-376f-4d4b-acae-e8213be14aab	152	532	414	66
af41922b-2ddd-496b-bfd5-532802faea03	272	348	478	60
38ec1237-2bf5-4477-b79c-8e3ddf61af23	214	260	534	150
f5bb2a6c-dd1c-4779-87f3-49cfd3d0d7ae	166	522	404	66
0ae8a659-ea58-49dd-89b7-fa4add827d59	246	334	446	130
da79afd8-9ae2-4363-811d-df78f96fcea8	230	366	476	82
be05cd07-681f-4d0c-8caa-6b01c9f80b12	230	300	486	134
27d09a6d-333f-4a27-8a2f-eefe748a2f0e	196	366	466	122
dda176b7-bee8-4a50-b2f8-55cfadc35a04	242	302	474	130
ca098ec1-6a37-418b-b38b-b05f474705a6	200	392	468	88
d9db5656-1340-4c54-80a9-457ede733148	292	214	482	156
b117566c-2830-4e78-8f5b-e477cdee10ac	256	212	550	126
82669bd3-cdc0-48a1-b9f2-b442533c75d5	302	226	536	72
0a87d8e5-d0b0-483f-86a0-860842df5965	242	318	474	90
f0133140-ae11-437e-aa4d-de6a1c5f1bf1	184	378	420	142
4c7f2e07-7775-4bfd-ba0e-ec5e22fb2b0e	102	552	204	266
2781544b-2a50-4636-81c4-02fbeaacdcbf	112	584	212	210
e3e69403-c5ed-4f83-ae18-2ae098d61d0a	224	350	430	114
a8f76036-d7e0-4694-a051-8cf0fe909a57	188	488	366	74
ca9a7b59-bbd7-465d-8e86-821c4de1d183	204	362	466	84
2fc64c8d-0cdf-40bb-9207-930c4ccb9dc9	260	192	596	66
b5e90b55-da7d-4d14-bae1-948a53f46db4	134	646	238	96
fe487036-2e91-44d6-a97e-0eee74628e55	292	196	494	118
8789d887-dc3a-4d0d-bb4a-c84977063122	148	522	308	122
393dd7c9-2bf4-4fad-b389-1a6afda19780	178	432	350	138
c57a29da-464c-48ae-a8d1-a368e2f17dc2	198	440	382	78
e5c12cfb-5ad2-4483-ae13-030038ca196a	214	404	314	158
a0e2c095-c221-4fb9-8862-f59f848f0c23	178	526	296	76
2bef9f0b-4783-4a10-8ca5-7dc838efb62d	186	208	408	274
c060eafd-4f4b-4d55-811a-ff76c6a75ed4	268	226	508	72
a05b2956-c85f-4c30-9c8a-2aef8f57b671	238	272	480	82
0f66f8a4-7479-461e-835a-6ac5e2e5b296	278	220	506	68
9fca74cc-633a-41ba-abe0-6717c54a1a86	190	316	448	118
3fd6877d-978c-4b72-a57f-eacab3926f7b	196	192	590	90
e2f309b7-2c3c-401e-8e9b-7a6198fcaaae	188	186	600	92
1a38a50a-ae81-449d-9a79-ca937bba7837	108	538	220	200
47b33e29-2097-4245-89e2-85c8ad3ce719	264	242	432	126
c5c32e5d-d330-4d28-869b-00336451fb8a	268	236	484	74
0943340d-3a18-4977-b144-96be85ee1739	236	298	400	128
78723390-6e47-465f-9457-f7497fb85263	232	314	412	98
49dd5cec-fd39-4acf-b37d-6c71af413d16	178	366	332	178
89f0aca4-5204-44cf-bdc4-4aa8d8efb9d3	172	310	446	114
4d0ed9ab-178e-4846-b930-438e8a67445e	160	518	272	92
da2b3bf5-2cf0-48d2-9aef-c24ab111bfba	196	318	412	114
369efe73-e10a-4e61-bb74-33cc83e29277	210	272	418	138
92b29617-7898-49ba-bee5-6d9f7b598d1c	276	248	458	50
e31dc22e-adbc-462f-8f30-d10d9d4a5695	180	192	570	86
ef9bbd98-2920-44f9-aeb4-caf922920378	212	362	354	98
e002ffc3-81fd-4446-960e-d433fc508f8d	238	156	520	108
f5f54c1d-38e0-44a2-9534-cba6b8787a88	250	268	450	54
5e46a9b2-a131-41f3-ab69-82dc451d02eb	230	272	408	110
f9418f1f-2c1d-4a9b-9be6-3b5ed157669d	220	292	424	84
1cbc648f-0e87-46b6-823e-daa3c8606771	182	332	400	106
3bf4df4c-a26c-4659-a962-840563a58a35	184	310	394	130
cb2e263e-0f4c-4946-b069-6666a2ac0f90	156	466	268	128
8ce5fee1-5634-4819-9927-df7a9cee9915	122	452	244	200
fb366f3b-c83b-4ad5-b86c-1ef073885927	206	384	334	90
87673180-108a-42ed-b6d2-a233b2bbfa0a	238	192	506	78
7040b2b9-7575-4c2c-9684-ec0d248e6619	212	272	408	122
e7d6e93e-0f76-45e4-91fd-8e44e913f56b	190	352	384	88
a002362f-780d-44da-8022-3b995ff72a65	260	220	450	80
ea5a0a4b-a78c-4129-a2f2-b8561ca4fc11	240	246	368	156
aa19de64-6c71-423c-8d8d-113e498d0136	192	304	354	154
f6a34823-02a5-4726-bf7e-148cd002367f	252	110	414	226
6b53a501-9aa0-4452-89c7-8f47dfd034b2	208	284	424	84
0841d484-ec7d-448e-b3e3-59583cfc25cd	222	248	424	106
c6275c57-dfd4-4ca6-96fb-d5ba1b4a33e6	130	490	298	80
20c33e31-7e1e-44d3-9217-d4b15b382e83	90	364	172	372
21ca13ac-a298-41b3-ac7d-f31cfe532af2	204	298	412	82
756399ab-816b-4239-9e7e-cdf86d6d4293	254	210	472	56
263eadd5-8213-47aa-a6ae-658f2dda47f0	258	174	396	162
c8363241-9cdb-4864-9292-e87969b24fc8	182	412	304	90
a9070266-3e4e-4a43-ad29-b8f880f60ad6	230	272	410	74
d37bf46f-48d1-4d8b-af10-0776a763bd27	270	158	408	148
0911ba22-e845-40bf-bf64-a26b7508a736	196	270	442	76
6f65028a-8d5a-402d-9fa3-09f210f8665c	158	350	382	94
392c7333-59ad-4573-983c-4030c665a85c	90	602	170	120
807534b6-6039-4978-a923-9cf34c55ce75	156	446	302	76
fdc143d2-38c6-470f-895e-265630352d71	130	422	308	118
6a22ba0e-108d-4b7e-a9b3-dec078fe20df	266	230	438	44
d80abc80-a738-42db-aef6-757c1182e137	212	290	406	68
28533963-06f0-4b15-b594-641c7037a388	224	274	386	90
b7891f20-9758-4bd8-ace8-07dba3b25426	224	194	478	78
2e1fde1b-111c-402b-9b5b-64015d9d9180	154	404	282	134
0e00559a-0e57-4b42-8beb-1eb9eb5636ac	210	242	422	98
551fbb71-ed91-4427-90bc-1cd8b65f2f22	230	216	410	112
a06966f4-c409-454a-b3b3-8c431cc978f1	246	156	398	166
6180fd72-f714-467b-8b30-cc284554e917	250	144	438	134
66f0cd78-fe97-443d-9bae-b5742e77ba0a	234	226	406	100
6d6781fc-9da2-4b95-95f3-062f99ca68a4	220	240	406	98
657cebd4-a0fb-4035-a8d5-a0ba82cbab09	178	350	384	52
d46a0e6f-6420-4a0f-b969-b81219635db5	198	276	402	86
09733bd5-5661-43c9-9389-011567ec4cd2	228	208	434	92
a5869588-7305-4d89-b24b-0861295e02d1	182	326	360	84
f555607e-2cff-4ad6-bf21-b14d86d095ad	218	252	404	78
466d1c22-3470-4896-867d-928c88191692	244	216	426	60
36d9683d-cd4c-4124-9ee4-bd0eed57fc33	236	214	368	128
3b720bea-1f67-4a74-87fa-71674b074d12	208	218	390	130
3b07753e-2e85-42c0-b220-60a9654349ec	196	288	386	74
466157c4-923e-4910-8b2d-dbd6363fa584	154	366	318	104
388054df-699d-4b37-954c-7a5726319fcd	166	286	394	96
5f53a267-a91c-418e-b0a2-5bba3c9008da	128	464	224	126
0ee19e91-2170-450d-88a5-4cd0c8e57d0d	198	240	438	64
a1977b58-cf2f-4c96-a554-8e94e50ce10e	174	332	362	70
522de107-62d2-4f0d-a7f5-b7733458eaa9	178	220	444	96
0aeebfa0-da63-4821-9796-4f7e3cf58f8f	262	202	424	50
e4b3b44d-fd85-4ec3-954e-0e10e3de36cc	142	302	338	154
bf67146a-5944-40f7-a442-6e6fb0b60847	250	192	426	66
1be310c6-4b94-4183-ab90-50d06765524a	218	204	404	106
e2293d79-07e9-4b27-9e98-d2a1a5910dbb	166	290	334	140
5b724699-b8a6-48c7-8452-7f452b0da348	148	308	334	140
b7f66481-9243-4d53-9ecf-04bb142d771d	164	390	290	82
27ad684a-f0b2-4ccd-b6a3-8576500a5ab5	190	316	368	52
2c06d6ad-b287-46ed-88ec-7143c37077c4	130	474	262	60
92498983-e25b-436d-b7be-f5ef91e64281	214	170	448	92
edb481ab-4c52-492b-82dd-45bb3c02c3b6	212	168	458	84
1787ac13-c0d4-411c-8e6c-1cc69778266c	204	198	388	132
866eae32-05db-4a6a-af60-6c2e04d7154f	168	316	342	96
c35e051e-bcdd-4d03-9af3-6bfe1bd23de6	110	478	226	106
0d5cc4a9-f3bd-4101-81f6-d85ceabb1a47	220	180	390	130
7b484b92-27de-4f82-b4bb-7802a40c0d0f	180	352	376	12
c9f136df-09a6-4034-b8c4-bda8e18c483a	238	194	428	56
2c0bd28c-d93a-4195-ae38-4c1fc2672ed2	166	270	352	128
7719a4ab-f9cf-4b46-b608-1c42911563db	154	218	238	306
ca1b2497-d999-4270-931d-7822dc1f3f54	192	314	330	78
bccb7072-35d3-4646-8bb9-f90ea00e0393	184	220	434	76
6321feab-752a-4e54-9756-8d921741d384	202	204	428	76
6f3afc96-adf7-4ec0-99c3-27d20ba8e268	254	220	394	42
160e7c32-1a1a-48f0-bd22-96c7a026e6c1	166	196	492	52
97f64c6b-6ccd-4fbe-87cf-5b2246f0e4c3	142	306	296	162
047aa9d6-f861-4fcc-85f3-d32f6969e118	170	366	338	30
d3d2759f-bcd2-468f-a16d-09551f680e29	158	286	346	110
343b9b5b-f774-4c22-80df-c967ad998abf	168	290	336	104
78bcf687-74e4-44b1-b8b3-ec01ad37b697	164	290	366	78
442b099b-e10b-4639-b112-44e3fa8a5e5e	196	250	400	48
e13ba3e1-99e3-479c-a13e-1cee6677808b	146	382	262	100
46410190-d642-418c-9a28-b1740e5c2661	244	184	416	46
c16ba7f6-2c4a-420e-a2f4-fc28fac13bb3	62	414	114	300
f4eb8ca4-e4a1-4a13-bec6-a607604f64c4	240	150	456	40
630e107f-26c2-4392-a271-f280cc5a4c58	196	264	332	94
f08043fd-91ec-45e7-8db5-501110a4eb03	212	198	396	78
9f9e9eff-24f6-45e6-aaed-fb5ee618799a	214	116	430	122
50413fd4-bac9-46ad-9d3f-5a57432bdb8d	226	204	388	64
a69fea82-dbff-4bc0-b3db-f008aaf4c9e4	172	264	336	108
eb051c7a-7806-4689-953d-038e2fc934d9	156	266	354	104
b778fb49-5355-4eee-8745-6a1d8ecc910e	190	198	368	122
cd716326-0763-419b-94e9-c09e5a8073d0	182	252	346	98
16fe7995-6fd5-450b-9b2d-ad04a35fc9d4	168	316	338	52
9048b059-c587-4882-9902-9d21a0bccac7	82	344	140	308
e653e723-c394-4858-a5ef-cd36573e7c54	150	294	318	110
d4595028-83ef-4559-980e-81d435ebc93b	250	92	392	138
a60f4aef-5cea-4e4a-8157-a4f26da9801a	200	110	466	96
4a6b70f2-3b73-44e2-b730-67242c7f4a0e	158	330	322	62
53d47639-f192-45fe-a8a0-9fb0709db2d3	72	368	156	276
b7f63d18-3b02-4ebb-883b-fa888bb9fa0a	146	340	326	58
b5ce9dda-5a07-4318-abc3-9a5681e21f1e	234	176	404	54
8511e203-6a6f-47f0-a2c5-f725ebf9cb1f	184	176	416	90
8fd0d5f3-8dc5-4868-952a-4e9bea1af0bb	220	148	356	142
edf23eaf-8441-42d8-a846-a66aa442279b	126	432	238	70
6bd691b7-4bb9-4d42-a7ae-12621fafa590	98	474	208	84
e09738e4-639a-483b-949f-ca0ec51cc297	230	160	420	54
f041110b-2ab1-4f74-ad92-910fc62dfd30	162	236	358	106
513f6e49-e0cb-468d-999f-cd0ab291657b	94	260	200	308
8e4d1639-878f-414d-92d5-e56c2e6f860f	126	288	398	50
581f12f6-32f5-4cf0-8033-8b9e1f48d60e	178	204	344	132
d8d4df40-7d4d-470b-8eff-790679ee30e0	174	242	354	88
515fc52e-225c-4951-bae1-1983ab7299f9	186	190	354	126
2915f01d-040b-476f-9d3a-cd08554be070	124	348	268	116
0175bc8d-3899-4892-991d-fc15a29bfa82	192	128	410	120
57108886-4c28-4f14-9f5a-c3043b98da87	158	290	312	90
3487cc21-4298-4be2-8a81-c3fe5f849ed4	204	202	366	76
aebd71b7-6805-4cb7-8f71-7c857c6a88a3	144	312	290	100
50355506-4a66-41df-bf9a-27aec254d9bf	232	176	398	38
b50daecb-6ad4-461b-98bc-ab4bd82a7934	192	242	336	72
aaf73589-0808-4f6b-9da2-a66f51a50c35	146	278	322	96
77f5f8e9-6d6f-420b-9f79-2e820a1d507d	104	438	230	70
374359fe-5ec4-4b81-b18a-40ca2b076038	184	196	336	124
e6db6516-42c0-4f5a-83de-edf4dea1c490	146	244	352	98
057ee199-5e3f-4585-92b0-517c8508f670	124	396	250	68
d3faa05a-a68b-43da-ae14-99f6172ecdfd	122	454	182	76
f9f7bbc4-2abd-4747-a592-d4491cdf2bfc	154	254	322	104
6928ff7a-18f0-4655-97c3-e5b52c9d0066	186	338	288	18
75b51a53-5fbd-4663-9de9-ca04a15330bf	198	322	296	14
ecdd6e28-a7b9-4f48-9acb-ea29b6111e60	186	322	294	28
317816da-0492-4161-9806-17312979ef86	168	204	324	130
cab967d7-fd96-4d4d-95ab-5b95ec6a61c4	208	194	338	86
76d83ec4-bbaa-4149-9665-a815a79ab46b	110	348	230	138
d83ea743-e426-407c-8793-a20c67052898	160	128	494	40
01be7fbd-a6d9-4057-b7ac-fec4945fe335	204	186	370	62
81b0ef83-9425-401f-afd1-d85c75a7679c	132	352	274	64
33743d40-97c3-4d4f-bd16-1ea71f348a03	206	238	306	70
5b3ed519-94d1-4c4b-97f0-2b45cc995476	152	216	342	110
6ba2b8a8-6076-4b34-98cb-d656f8a48c73	200	118	338	164
72fa40c1-eeea-4b85-8139-778a9aa4bc4b	118	366	218	118
86111008-9dcd-4331-a454-c707f0b3ddef	180	204	348	86
6e4c15aa-e9ce-4343-ab8c-cd53739aee25	138	312	260	108
66c5c263-f67e-45ed-b9e5-70ab8ed7e5a3	128	366	260	64
6bfb3670-5e46-4654-8970-ebaa9a5c6585	114	400	194	110
6e542b2a-4887-4d7a-ab6e-9373da65bea8	194	168	372	82
e380ce4f-f1e2-49e7-898d-a1c5d904c1cf	162	200	412	42
37c1a20e-509f-49ab-9fa1-479a49c6f082	170	294	314	38
ca3ca55a-ffdd-46b1-92e5-e363d7d24c9e	144	300	262	106
1ba1f903-4e07-4158-a0dc-a40d62278c1a	198	196	368	48
9926ef64-f53a-4f43-b115-8e86772fde50	186	206	322	94
77329a7e-48f0-4406-bf47-a566b8c09e54	146	220	344	98
bcd63e62-fee6-4fbe-aaf4-4e9530706973	214	172	374	46
6c6a0691-8a42-4781-9630-a806d52b8814	234	164	374	34
b98a9742-50ee-4312-bc5b-17a113873f66	188	168	366	82
d35a1843-7b1f-4c21-bc7c-ea88be96f293	136	296	284	88
d8a3d31d-2991-44d1-a80b-9dfb263b641c	204	170	418	12
87f39807-0252-4d4f-85f3-4771af5442c1	142	282	306	72
79b0f0c6-e7d6-4c79-9a03-85e4f70e7c08	130	366	222	84
0d0a1b50-c189-4213-bbea-2460da933d22	232	144	390	36
866c784b-0b4b-4f03-8bcd-5a27df6e87a9	152	266	300	82
fad0aa65-9648-4524-be5b-68b8b3cd12c9	206	186	370	38
ba0ad5f0-f105-4c40-8a67-63e37cb159b6	174	208	350	66
d1349dc6-cf8a-448b-b7a2-dd3e9af1d202	144	296	274	84
46a7fa4d-9bb3-4639-afd4-d230716eca8e	172	318	266	42
3555914c-df3f-4d47-92f1-56e28cb3bd33	218	136	396	48
9b3d4b0a-bdff-439a-9d75-9eec9571b38a	142	238	320	96
477ad36f-3837-4897-b139-6d1ddd1d0dbc	218	130	398	48
01ca16ad-8a1e-45ee-86a4-ff7662b568e8	172	206	270	144
2143b90c-aab1-4acc-b949-de2356ab37f8	144	246	314	88
12f10702-f58d-4879-aa69-37f05bcdf27f	208	180	370	34
1c40066a-e87f-4a53-a8a6-2f001d5dbc47	222	134	380	54
9876cd97-e73a-4f2b-bc9e-595087ee1f39	138	248	308	96
6c1cd7db-ed7c-4c86-bba7-bdb22d2e5554	170	196	350	74
1ca2a5ba-3bb0-4efd-8643-9faaafd92ae3	188	146	382	72
8deff46e-c239-418e-83f5-b6fb0f9e04b1	172	150	326	140
48885bac-a4bf-425f-809b-405abf6c4029	122	364	264	38
eae2ecd4-3bd2-435b-9997-46476e7037d3	220	124	396	48
c953f95c-8f56-4615-b183-cd00a49398c4	186	192	366	40
0bfe3423-98f8-4eb3-bdbd-acb4b81895d9	208	186	342	48
44dbaa5d-297e-4f8f-abc2-443cd0af6bfd	168	218	306	90
57079790-9203-4dc7-89d3-84c15a0a74f2	134	288	274	86
e36ed209-9c02-4c59-ae9d-d6c3979028ec	222	152	362	46
13b3c8fa-8a73-4416-800b-274788a1d1e2	210	162	356	52
2675d5bb-6930-4663-8132-91fbc39d92db	136	224	324	96
26028ae6-7c4d-4858-9a76-9aeee7fe618f	180	192	306	98
c44aeb3e-228e-46c0-83b6-4a19ba191158	166	246	294	70
f593955f-a710-4d70-b9d0-f1bcf2628043	220	116	396	44
eae96cba-98fe-46b6-8e6d-d63cddaa9f88	182	230	288	72
31b6c6f3-9345-41de-8e1d-ce2040bb9aa4	142	92	302	236
395bad61-4c6c-4eb3-ada6-c82a30ece8c2	124	352	218	76
ff375d35-5ca6-4b7a-a04d-3be47fc7a131	154	96	298	222
8e8262b8-6107-4c70-a16f-03d4e5e77841	184	102	366	118
fe68f327-6077-492d-8280-fb37591871b3	212	196	298	60
18a1c528-a4df-4afc-b4b3-10c57a26dd92	124	282	252	108
e3c77559-2e6f-47bc-b748-6dd215497997	162	210	314	78
d9c7e1b1-dd23-45d6-bc97-0b9531b847ec	148	284	264	68
727a4880-a6b2-433c-aa84-f8463f3c9b9b	178	278	204	104
72de534b-0d32-437a-ba78-0bbbb69d5c99	124	318	266	54
29f3a184-9992-411b-8731-772d81e6e4f2	152	124	410	74
54302a8a-f2c1-46bc-bcfc-cead70d64b7c	108	320	228	104
35eb7d81-75a3-459d-b2bb-7a3d04541357	110	304	234	112
1115f1a2-77e0-4373-9841-6c19e85ce401	160	154	388	56
b4783826-7041-4668-8dfc-d7f1787ab904	78	280	134	266
325956e3-8699-4b3a-88c7-6d519622af67	116	112	380	150
159fabf6-f97b-4b0d-bc84-a94d0f41b117	118	256	270	112
bcf26330-a4be-4754-aa1b-5d49158a707f	92	352	204	108
3daeaeff-c97a-459a-952f-36a384ed8255	170	86	400	98
c7476af4-e8b2-4895-b003-225805d7e299	192	150	358	54
8a73affb-e22a-494a-892a-6bd2da9bc2c5	110	320	206	116
503d6630-72f1-4ecb-b9f5-1411fe0e07bf	198	178	326	48
f9586015-6f6d-4402-8a6c-39365463397f	132	286	294	36
dd34defa-7600-488d-96c2-ad41e4438b3b	146	296	286	20
207e3169-8f0d-4af8-9fb9-cd69b6daca2d	100	398	168	82
71a4c9f9-1b8c-4e71-b6ce-35bcd85e6a70	134	282	282	50
7fad48a0-5946-4ec5-8bb8-45e10867cb22	112	304	284	46
37b33912-0590-4d65-aade-8ecf850de9eb	158	222	248	116
f412d656-b6d0-4489-befe-becc4b7ca131	130	218	292	102
3bcaf021-d95c-459c-af96-940a17065beb	194	156	332	60
79f63495-867c-408b-991a-75cf2558aa7d	218	138	352	34
7b686a5c-af4c-4f7f-bd44-d1cd5cb1da0c	188	158	280	114
70e7cdb5-799e-4de8-bea0-3da13b833923	146	100	244	248
13f0cce9-2c9e-4f2a-b24e-36af9ca69c51	106	366	178	88
96420253-c2a9-40c0-9ac4-1b90b3aa626b	196	106	378	58
fbecd4e9-3d3d-4e88-a8ef-39237319450e	142	204	314	76
e8965b22-6db8-4e34-a2ea-7b4ff0d4c808	180	196	326	34
581f0685-93f1-46b3-8f20-4a6e86cd8e0e	156	216	314	48
5746b986-33f9-4748-ae9f-2339a6884ceb	172	168	344	50
9592e279-145c-4ffe-87ab-913e6e54def6	82	424	176	52
7a39020e-f19b-4d6d-bf5c-eb4d2c70e1f3	202	146	340	46
b9af5669-dcec-47d8-95f8-7a2a5ddd74e5	166	214	278	74
82d32d74-adc9-4c2b-b453-eaf3aaeff3dd	170	156	332	74
0366f107-858e-4e3e-af91-eeba2868bb66	198	166	336	32
7098f458-e6bd-4f1d-83de-4e92ff373053	40	486	96	110
3e47a735-1fe5-4dd1-b061-d3bd89c7b635	158	122	444	8
7a5d27b5-da9f-4272-a8fc-43453bc6c4c3	164	174	316	76
ce6787e5-46cf-426b-a243-1734a96aa09c	96	384	174	76
9c7f810c-a579-4301-96bb-46110a538d11	144	174	316	94
ac5fe215-b9de-4a92-bef2-8d43893d7fee	132	232	206	158
f127da6f-ed32-4d80-a49e-6c78cee38165	194	132	348	54
22f19451-6e5b-4830-92ae-65b76526fc49	202	140	330	56
17280b45-8404-4206-90e7-10aa7fc3f333	160	182	290	92
22ce3158-f546-476a-bec3-032480ee9536	144	132	376	72
30ffbc51-be69-428e-8c3d-07ce0088cf55	102	332	192	98
9af71647-236d-46b6-a089-2b13232544cb	166	166	314	74
3ac1a3df-ed8b-4302-983b-8069375e563a	110	328	200	82
6985979b-9585-4908-8804-96eea4fe8707	126	266	164	164
c8a601c8-cdd7-44e8-885a-c41b41597619	160	254	240	62
84feb2ee-3564-411a-9762-6bb0e92cd5b0	136	164	278	136
ffcb801e-9825-4313-97ce-085cb0a47823	132	218	270	94
e365002b-d0a3-49c9-b146-03f57b625c5f	120	186	362	46
1489dc2f-96ac-4064-959a-811ae881b24f	130	244	194	146
818f38d8-9dde-47d1-b647-9ad1d5b369bd	148	190	304	72
db054c32-f143-4036-b01a-4e4ba9405c7b	210	130	336	38
636ba539-3165-489c-8bef-0bcae85f9811	168	18	450	78
9a790474-1a0f-4cb0-899d-d8b6bf5048ae	168	172	316	56
557bd8dd-6b79-4656-be9e-9fbbd74083d2	144	334	224	10
dca13d8e-1865-4a9e-a09d-7eaae423fe3b	148	192	300	72
e43d652c-3bd4-499a-99ba-35b15204c322	182	138	330	58
3b695683-2463-43b0-9774-c1d8a4faa8de	132	260	274	42
37229cab-cba9-4c9d-9be9-68f348db736e	94	308	180	126
a4f4e985-c9ba-4d12-86e5-f55cdf63d711	102	248	214	142
9e40a0ae-7f37-49f7-bd91-6b24c9efb63b	150	194	302	58
5563255a-25a9-460c-8699-15342cf433b9	194	134	332	44
74d5c259-97e4-471c-a650-106488be9b90	200	50	406	48
4f66ed19-fdf9-4a6b-897e-0bd9788b3653	130	108	298	168
83930834-4f5b-4084-b6d4-6b1eb1193cc8	174	154	326	48
79c239e6-cd77-4b85-8ad5-6fa2df57498a	122	200	204	176
f1dbffc6-9186-468b-8493-4848e506399b	174	182	336	8
255308fc-1460-4a2f-b59c-bcbe18ee1261	164	194	312	28
d55d00d3-9e3a-427a-913a-dade01849b3b	152	160	316	68
d53d2e2c-bc18-486e-8fb8-aee24e6c33f0	128	208	316	42
a5d1c19b-5075-4bd6-9e15-2adaa4bee51c	170	172	292	60
b1069d89-410f-4c6d-bef9-878d707696d5	118	224	248	104
6e079551-ad63-4050-b12f-f1f863b64ee3	190	140	324	40
1e3c49cb-6cd7-4a1a-a3b8-7e802c535221	186	132	328	48
960ee859-9440-4773-b3fc-adebedb89da1	182	142	320	48
990c32cc-9fe8-4e3a-a58f-593b32a418fc	112	310	218	50
7496f019-1fcb-4941-8a48-4eba13b95a3f	100	344	184	62
102cd045-ed63-47a8-b5af-691f95fb22d3	168	196	300	26
94f31a22-d644-4ba8-9e7d-5805193b8d7e	190	138	322	40
a25a2ff9-85e7-4925-a1b7-fa72f8390f08	112	282	234	62
d8c1e3d1-b006-4640-97e1-ed4511d8dcbc	96	266	266	60
4bd434f8-bd96-43ff-b54c-6ba93304fb91	172	170	294	52
1b2e51d6-90bb-43a8-8bdc-d19025c03678	142	192	282	72
4667b8a1-d474-435d-80fa-6494d51f2328	144	182	320	42
f25016e5-38f6-406b-bf2a-ad832570dbac	144	164	326	52
d2b4187d-7f7e-47f9-8f3c-a85d51b682a3	196	14	338	138
5ec9670c-f919-4078-942e-4cfeb76f0ef4	132	214	276	60
72c9abaf-68c6-458d-9abf-a98b0a943ccd	126	182	252	122
a9c13e90-2a75-49a5-939c-68aba6abe8ff	108	214	246	114
a372e8bc-49b0-4692-87d1-5d1733bb82be	100	174	256	152
a4e86254-073d-4acb-ad96-328161cf8d44	106	338	192	46
cf16f7a8-2734-4c9e-99de-460fec0b30ad	104	308	226	44
03329fb8-1de1-4539-81c7-10525b3d68f8	126	116	402	36
39e51b0d-e6eb-414c-a39c-46455229c070	128	284	218	50
400279ae-5d0a-44bb-a286-cb0874f011f7	164	156	304	54
dad21cd9-636a-4162-a43e-ac26666b563e	138	54	252	234
4f1908df-e1f1-4077-a0ae-82a3a46c7594	160	152	340	26
217160b3-7075-490e-8c86-f10d2805778c	168	144	318	46
90ba833c-6716-42d4-b79f-a9d6094ad92a	158	138	312	66
8800243c-8fe8-494e-a986-de538d4f101a	110	328	176	60
b8cef865-e8ca-4e00-828a-f534789afd50	182	146	300	46
d8a01c13-ab2a-4f7e-baae-b2b9041c69e7	106	270	240	58
9ee2f8f1-450b-4a12-8b1c-d992839e4f9e	166	196	236	74
fefd0849-e646-4d0a-ab7a-c7b71c8586a0	144	176	286	66
96e28934-015c-4ac5-ae12-eb118bd45ccf	132	216	268	56
991ca17b-9543-429d-923a-2103482077f7	138	210	274	50
269265bf-7675-4e57-8568-f95c653e9870	118	228	202	122
5197ae0f-9ae0-4947-8c27-a8eb6382ce5d	118	184	284	84
8c1c0c5e-ab37-4e17-86af-b95205254008	102	284	170	114
d9635bec-c1cd-417f-beae-a9c118cdc264	116	236	232	84
7eb5d179-6574-4206-bae2-45800c1cde5e	98	324	188	58
78e66d92-d1fc-485c-8bbf-4713343a2983	114	236	212	106
f7be3ed2-e171-4ded-bb42-30ce3eae8e0c	152	188	260	66
dd7d9052-e2f5-4a07-90fd-68af65ea4dd9	136	196	260	74
705ac739-9b92-4d11-84e5-0a61d59cdeb9	122	238	238	68
c92dacd4-ec53-4903-8aa4-d6c0b32bdc58	130	88	410	36
3f8cf66b-ba1a-472a-b70b-f2b6528bfb53	118	216	234	96
0a7eaf6f-e806-48cb-9a59-7c99ba8840b4	156	164	274	70
1c52e756-08d3-4952-8749-a9789b7eb879	160	82	370	52
b6d38990-7bc4-41f8-baf6-cd839a7e3411	198	36	394	36
045d3769-143b-423f-838f-4caaaa362eaf	94	326	186	56
31783578-dd36-4266-b9ec-be6ae415ac0f	172	132	312	44
339a6d96-9a3e-4b4b-a1d8-3cccb7deafeb	130	196	228	106
80d661e7-ddee-4263-9be0-4845e94b7d37	176	110	342	32
3f6985fa-7623-46b9-94ba-4587d3996c21	182	118	316	44
084c226c-9642-4e2e-a29a-e73ef345b992	108	248	248	56
60ea05c3-4f0e-40d7-a276-378b795dcf54	164	186	236	72
2b24e5c7-b701-49fc-9002-1e881ce23410	146	228	238	44
06989ab0-97c9-4a80-a034-8d4a9f126703	140	196	236	84
d80f3b8f-f4a0-46c0-af43-0f9512a3c776	130	150	322	54
b7216a33-428c-45b4-82eb-782405d092ee	160	148	310	38
3757cf4a-1be2-4e7c-bf57-41615348ea1f	206	68	358	24
af35f1c0-6c48-4f3f-a344-ef2c29c2521c	192	50	390	24
b6fc1c1d-add7-4f93-a107-7e1745a15e51	148	168	286	52
ef0e80ad-5a37-4e62-b081-6937b939066a	106	158	304	84
115dcd92-d11b-405d-9fe5-27b7c9b806fc	136	160	286	70
92faa68f-8a02-4cb1-8cc7-adee555f43af	158	256	226	10
2ffe026e-9a2c-457d-96f7-edad7a62bdc6	142	170	270	68
ed58eec1-be03-4e50-948d-a7256003c95a	118	134	282	114
8961b406-f602-4e25-8edc-2c49f28b9a46	178	124	304	40
8bc3eaa1-5ce0-4c9a-b717-7ae18a73c88c	148	178	266	52
050f6f3e-d8a9-4241-be3a-9117679ef268	164	156	236	88
09d3fc6b-0feb-41e4-9630-93b09632fbe3	164	160	294	26
248bf805-9d9e-419b-9ebf-701dd44e9427	138	86	328	92
9199803f-2d29-4722-ae4a-ab9ad2cf96bb	110	222	262	50
74000139-e680-4283-84db-778cfa4ff27d	158	148	284	52
affc2b4f-cfc7-4403-b682-c3a88adc0323	128	214	206	94
b0d42710-6a7e-48e2-8eb6-a2f74482bd24	94	340	154	54
a8542398-2915-420e-969b-d9d10bf22117	140	118	332	52
159b107a-8249-47a1-a32f-b037893de947	144	220	242	34
6ae8bfa0-9342-40b3-9e1b-9030a52ad8bb	132	260	202	46
9feb35a3-4798-4575-a586-e987a90fe666	138	140	296	64
de45aee4-703f-4ca2-9626-d4ad06c89e50	162	132	288	56
7da03926-18f7-4855-99e6-1ad23aa58d36	154	88	334	60
12b4b6b6-d04c-4f6e-8d3a-20e16cf0afd1	94	62	310	170
afeba62e-3c05-427c-8a1f-480672887cc6	130	168	278	60
59c8d2df-33f3-47d4-b1f6-a34ec0ff5d2e	86	316	182	52
0f162996-362d-4c95-a2e4-83dbb28d4538	182	110	316	28
78792909-13f6-4db3-a463-9ebefab4cea7	120	204	256	56
7d276a65-7499-4e09-ae8a-9cf29d214032	126	190	224	94
94ab1d8c-9137-46c9-a992-3f7c2b1c56e6	124	86	334	90
af4c0232-93a8-4d23-8943-bd7fcd84c01f	110	280	178	66
e317837b-4eed-44c9-83a4-6081a79f94bb	170	132	282	50
7b7887d7-0ecd-4ea7-9c32-2c4bd4577210	146	60	384	42
a4959dc6-d28f-441c-a758-3a756cde2e1e	114	222	200	94
46b33cca-b283-41ac-94d4-e0dbbd041c5e	128	212	188	102
d49ccf88-1fdc-43ef-8460-8acdf1c1f1d2	150	170	254	56
38a04c64-741b-4295-93ae-0af1a9ff1ab4	160	164	278	28
de79f402-72aa-404b-be6a-7a0c7376a036	152	172	290	16
d1fb801d-c0de-458c-a5c3-ed0c76f8079d	72	232	128	198
203519ca-224d-40f6-9038-d42ad0b73b59	108	172	312	36
5f788e17-9020-47d3-b659-3ec92b1e58ec	160	82	282	104
d8799e2a-9889-446b-a2d4-42ba22afd761	138	94	222	174
17018412-4b74-48ed-8580-4608a08940c2	134	182	246	66
7b0ab32a-9335-4353-b98d-e70cccf2fd36	116	174	272	64
20d5f022-422a-47f5-b1a5-188364cc0378	108	222	198	98
bf5d411e-c4e2-4a20-ac37-8a61fbf9c1e5	124	174	192	136
92c2bf80-36f6-40c7-9d98-68ac1e11a3a3	140	82	350	52
b31f8f5e-ad8a-4539-a844-1cd4ce361634	172	44	324	82
afb95024-dbf5-4e87-83de-ae493b66bc60	142	116	296	68
41e3cd18-647f-490c-8aef-5e032e9fe51e	128	144	294	54
d236aea3-2dd6-46ef-8952-8ca7ad531077	176	106	298	40
3f7ce09a-2a38-4df2-a6cd-e7305169d2f9	140	166	248	66
1cfe817f-63c4-459e-857b-651c913962a0	166	70	358	26
fc10a553-cf72-4d4e-9bda-6a227d453064	172	116	294	36
82ba50a9-4271-4582-925f-70aa498369f2	138	132	276	72
b514a52e-78af-4b31-bb8b-741acb1277ee	130	94	220	174
1e7232d8-877b-4a9a-a0f2-8b2035f4f555	146	194	252	26
c94166d6-c607-4a6c-9a2e-7d4d2684438c	132	168	256	60
88ca8f4f-e8c4-42ea-8371-e0409e8bcc7d	144	136	244	92
5ce19525-9707-479f-a5ed-070c81d89dda	136	168	236	74
b93b6151-8911-4b46-a6db-49cc46b7ef9c	110	166	230	108
6cd6d57d-8e5d-4aca-ba44-29d8d44ea520	124	170	268	50
b1cbf7a9-975e-42a5-927a-a80729ecddc6	134	182	252	44
cefa8fc4-a313-469e-9ff2-82487665464d	128	112	328	44
e3343692-8fea-4cb0-a4ea-eea32e93d6d9	104	154	224	130
04d595eb-d478-4f5f-8417-72cf9e043895	152	160	272	26
28f8c9ea-4fa6-4864-a432-c5848ca88ae5	168	98	330	12
8988bf5e-2c4a-4aaa-823b-7304d8c77cac	136	100	336	36
2f9873d4-33fe-4818-9f46-1fcbe44e6200	98	214	144	150
db62a3bf-49cf-4de8-9483-b815e742bf00	20	500	46	40
7d017b97-b3c8-443a-8bf9-30110c89aebf	120	254	188	44
3fc35d94-317f-412b-8b13-684767756a33	134	150	290	30
3aa3fbd6-9faa-4ab6-9aad-fbe83af33130	144	182	252	26
1d418cbc-6466-4ef4-b3dc-7e467ac8c247	146	126	286	46
909a14cd-1b67-42ad-b5f3-1792e08fb248	154	160	264	26
2f824fa4-6667-4cd4-8c2f-77a2debd0cda	204	54	338	8
8cebb57e-e70c-45de-8b26-d09c598639d9	34	220	60	290
134d2ce8-f3fa-456e-9d61-142ecc2bc93e	66	304	166	66
9cb7aef1-1027-4697-aa49-07d5778fb13f	114	238	208	42
f21c06a9-81fd-4812-a9be-18f3dac2650b	128	156	276	42
4766bd9b-4abc-44db-abf7-c6c0687e22b2	166	100	288	48
86c88d1f-ad3b-4362-bf07-01c880d625b7	138	140	258	64
c1c5547a-60cb-4239-9d6e-6cc997d75f63	96	134	286	82
6f22f04a-1561-46af-923e-a5807d36ef84	110	214	204	70
2f4b9ab1-ecd0-40fb-8c96-04de216cc634	144	140	244	70
470f52d4-5f2d-4b8d-8ccc-6681390a260c	96	28	306	168
a099ab8f-2dc8-4340-bd25-7f99f254b5a4	122	196	200	78
cd07402f-c5a6-4994-b854-0cd2f21fc39c	54	196	116	230
ad6b67ab-f98e-4aca-80e5-0b1ec59224fd	144	136	244	72
8b9a7498-57eb-4370-b94d-29c304322ea1	90	256	188	62
257a920f-1208-4b8b-844f-b7273addff9a	144	174	250	26
2e02768b-ca9c-432f-ad4b-4f41fe1ba59e	74	340	118	60
e42faeb3-9f42-4c76-be62-aa4e295f096e	158	90	266	76
8d3c3b64-37e6-4e40-afae-906c6e063f56	116	186	244	44
4b5c2f10-a00c-40b7-8334-a1efda3f5282	96	174	192	128
c50560b3-8592-485d-ae0e-c8375526088b	76	320	176	18
5f9ebce9-a2da-4f98-8286-03bf696a2657	114	178	192	104
070fc37a-f5ee-407e-bd00-ab4fdbeab480	88	216	208	76
10cd005b-55ee-44a6-b225-fe085f9c6f0a	100	282	170	36
362df97e-0639-4ae7-8f55-cb46a96e2eae	152	116	266	54
e7ab2a35-f7ce-40c8-9e9e-069296ba20ef	168	92	294	34
43e3dee9-43a6-49cf-ba0d-8a2a40caca1b	114	210	240	24
0cbef82a-3d3d-4f23-b1e0-bba3104d2bc6	136	80	290	80
4e2fbf44-f4eb-4334-9854-ce2e4ed5f25e	152	56	300	78
0770727e-d68d-410e-bc63-89f6e1fa5ada	118	180	270	18
10e7fbf5-6805-43e6-a5e5-4d995f1e613e	108	226	218	34
950062f9-cafd-4e2a-84f2-43796d9e1eed	112	268	194	12
f4b74f0f-f6af-4225-b2b4-fb25a5d40093	140	62	322	60
7a438c7a-40d5-4d4f-a793-29c83f13dfec	100	208	186	90
fb40eeb2-de9d-48d0-8b40-8f2f26c8aeee	128	156	236	62
3fc0e503-a92d-4d8d-a459-ded8cb7418fd	132	192	216	42
56dd1697-6ad1-42de-8a33-17a9ebbdaa24	144	118	260	60
c0abedf4-077a-4bec-b50b-6e4c07b08d1c	116	152	230	82
6568013f-6675-48b9-9cb2-7aa567ab00d6	102	186	206	86
05189e4a-050f-4cab-af5a-6f89d1c0d915	86	338	102	54
85bc74ce-3cec-4238-8d6e-1bf09efedfb2	116	166	252	46
fbdf5114-7c17-4d57-91cd-736136b7e64b	128	146	258	46
497e8165-188e-4335-90f0-344006f58d9b	102	196	224	56
63595ac2-6570-46bb-a14b-9b5f1d9e9ac1	120	150	246	62
1ddd4dcf-5f1a-49fe-b576-a50bff272c1d	120	176	232	50
3543cec3-62e6-4af0-9b3a-a7ab928355f3	192	54	324	8
f817bdfc-4a9f-47b6-a366-17983faf327d	74	262	182	58
ecc2a48e-1991-4369-89b1-774320fb56b7	122	144	276	34
8dd05395-97c4-40be-be7a-e621e987b1e5	106	266	190	14
e6779756-e89c-4370-8bd4-049fdae772c1	132	186	194	62
7412c1c6-699d-40ba-b813-736e7cb9e6c0	78	304	166	26
d47b32c6-2111-4f6f-a8fe-dede5c2aa6b7	142	126	280	24
28431252-6002-494a-85a0-33510d638cf7	142	96	300	34
c76875ab-f456-4937-b9fb-2411fb2e245b	140	126	264	40
33a7b466-008b-453b-8de0-936253cea86d	132	156	214	68
8c8cdaea-6823-4115-a209-68197a0e3d2d	130	182	208	50
7683e90e-e663-46d3-b6bc-d1f19f8f5c6e	138	138	240	54
de38c504-fb04-4c1e-9654-359cf061c0d8	94	274	168	34
b33293bd-7cbd-4e3f-9a36-08d44e6d8f6b	124	142	268	34
4b4f985f-48ed-4ffd-b872-8cb384345a15	132	198	204	34
25861138-85b9-4d37-b4db-b601369bf970	124	144	266	34
375a792f-0f75-435e-aca6-752605ca9c10	90	236	186	56
3ca0c3d5-d724-49d2-84a7-b486b1973f8c	116	88	332	30
a754ea4b-0390-4cfb-9a36-2527544d41a2	90	122	266	88
27494a0f-f048-4465-8603-8364ed405a90	112	124	274	56
0ab62693-5270-49b7-8bf1-f56686c0ca0a	96	264	162	44
096f1671-7c38-48d7-833b-83f800b9d82b	164	116	260	26
76710a0b-5662-425f-8349-6b1dea309a3a	138	196	224	8
bf4b1389-a817-4e39-b5a0-212830d3cd5f	92	260	160	52
6d53e18d-05e7-48dd-a040-f4a90c2192f6	88	236	178	62
920f2da0-7599-4425-b76a-ec2324821ddc	102	194	212	56
f3537bf6-38b6-4904-a17b-8da031d3f504	134	154	190	84
17d094b2-7a21-40c5-8da8-6b4b098ed1a9	78	162	140	182
1f779d54-d941-446b-ac8e-908f6fc5f634	138	92	260	72
283a6717-8437-45c0-8e42-68207fabfa80	144	90	248	80
e5d7db02-4667-49a3-81e0-eff65c6a85cb	112	150	212	88
bec2ccda-a6f9-413a-aafc-9060b1412efc	80	198	132	150
28fd2a42-43f8-4ef5-acf7-8ee5dc89c49f	82	206	188	84
2b571cc5-64f1-45f7-afee-3318dd39b39b	62	274	148	76
15dab50c-4748-4ef2-8e75-c8ebf3693905	70	318	150	22
4ce4286f-6bfc-4f2e-b369-b5ae8071efad	120	134	268	36
6f9e4616-d3ff-4a1f-92b7-b16b66cd4aa2	132	128	242	56
6c53b14d-c8db-4504-a6db-0a9e5449e16e	122	172	218	46
f567c681-bf13-4c83-bd29-651932ed7660	52	312	124	70
8eb0501d-fc81-4a76-8673-4f7c552e7704	138	152	234	34
2d2836af-4700-4895-ae33-867171902678	100	218	188	52
bf8183a9-a0c2-4506-8269-4f799566ec1e	94	188	228	48
f56aec64-c533-4b83-b810-388351930654	128	142	256	30
eef308bd-2917-46fd-ac4f-4a3bac558a07	104	70	302	80
ca5f0dda-474b-4b89-afb0-7df60bca1c8d	80	290	138	48
75e6f678-d814-4112-a438-a8c0ca73975d	148	82	320	6
71111e08-4cb7-4a5d-b601-c83e27bb8cc7	90	216	204	46
72a8918d-fb7f-4e72-8886-ef6aef4aab64	126	142	232	54
78ce710c-dae1-4a65-9689-c672740889cc	100	166	226	62
3283dbcd-ee5b-44b6-abfe-100d5e2b9b9a	136	134	222	62
24cc77db-af8c-4c82-850b-483c276ef6c5	122	102	268	62
de17bee1-8f32-458a-b9a4-0a1bdfc04596	148	112	246	48
367cf9e1-fdff-4315-b63d-7a97eb0d457c	92	196	204	60
43e1bb6a-f767-4441-955d-f7bbba387168	110	142	244	56
42d32a4d-cc7b-4757-835a-76b57a5d0e4b	172	62	310	8
b75cced6-b8c2-4f98-afb7-e082d2e583fe	148	80	294	30
bc9a9c37-1860-46a9-ab8f-e433ce695e41	116	162	182	90
90e0dbcb-5fa9-4223-87ac-5980b266ed00	90	186	218	56
d510a3c3-5cdf-4678-a46d-aa2616488adb	100	164	220	66
3ffa4127-8720-4e1a-a3bf-8b7318863055	66	352	92	40
2da5bc3b-9e71-449c-b5e8-8e85a4996d0a	114	170	188	76
943b7490-47e0-425f-a7a0-4e0d193013bb	118	238	184	8
6f61a812-2083-4aa4-aa39-3c50cbcd1feb	112	228	200	8
625d6abb-d3ed-47cc-9f70-fa906b180103	92	254	154	48
dd89910a-5d06-44c1-aec8-39b279d5b476	192	54	294	8
a77196a1-189a-4f0d-9dab-d1481efacc41	136	186	180	46
817ef8e6-212c-4e27-8d1b-0bea06700665	112	124	194	116
356ce46c-02da-4088-ba51-800b609ab54a	120	94	170	162
10db5e0f-42b0-4731-9a2a-f9f2331d4328	88	194	198	66
723632aa-0934-4dae-9398-bfd3839ce620	140	132	228	46
0201bbe3-36fd-4522-9906-87f55dcbc892	124	134	254	32
c9c7a657-21ca-4a60-bf7b-f871db5b0774	96	76	306	66
fcbc97df-2c61-4144-aa5d-fa0ef23895f8	96	164	184	100
cb6aa546-15e4-48a9-b404-5bed4e88cda8	110	118	274	42
f9ceee28-595e-4e17-88ad-f25d1abdae9e	122	214	180	26
2cf879cf-ba92-43a4-a76a-996fd189a556	148	74	274	46
59d77700-a3ea-4e98-91f8-c306c04cde2b	126	130	206	80
f4d79a15-0e37-4d6d-b9b2-0787a8c98857	104	260	174	4
de9a83d5-a9bd-4f0c-b7ed-f1db84b86115	166	62	306	8
62ed699d-7589-4fb7-9c9e-6f42e1927f8a	124	172	230	16
6082e6f3-3419-489e-902c-6a76c7e39d2e	140	90	282	28
95aa67d9-48d6-4ae2-8ab8-162677c458f7	112	170	224	34
e1389eeb-c9a9-41cd-b30e-138156f40f1c	106	208	196	28
78f9b083-80dd-40b3-bd3f-df0e058d9cb0	80	262	176	20
17350b45-fbb6-403e-9c10-7ac1b64afd0e	94	144	228	72
59073550-a954-4fe5-986c-8b3759b461a4	64	200	108	166
3bc4e774-2bae-4768-a717-b77cb5bc075b	122	130	204	82
ffe12998-9c9c-4e25-817f-b4805895354f	70	268	110	90
5ed59eb4-1d2c-4f94-9097-ff316ed78643	132	96	276	34
90f8e9c2-fcbc-42d2-ad81-72fc7b222d23	144	102	258	32
fb687be0-b73a-4ce1-bdfc-c285a1b442ff	72	156	140	168
db849a8e-9e6a-4668-b283-a40c38c32dce	94	154	206	82
cbda659f-2844-486e-b1fb-ec9e21e2cee5	146	106	248	36
36048db1-5577-4af2-8b3b-9289c3fc8827	106	186	198	44
49b0aaed-2e84-4fb8-848d-13f617ee05ee	108	118	262	46
99de707e-9985-4eec-ae8b-4bffc954d7a9	124	154	226	30
ce6510c2-5d07-4db9-9dc9-cbb399cc117b	112	166	200	54
aeede5b0-3675-40ff-8677-1bc139a75a31	106	156	188	82
1b1b04f5-5ef4-4db1-b3f4-8f153e3d1760	104	178	180	68
a8d06ba8-4afc-4dd0-a38b-485e4697a87b	120	162	190	58
86b237c4-e0c5-4033-956e-18b3727fc782	84	280	150	16
89d42734-4d7a-4b33-b844-4ccfdc84ddf1	96	234	146	54
d64a07ae-943c-4bf2-8556-04f96685a35d	104	156	220	48
f69e8ea8-6a6b-4c47-908e-d21b3ce51c71	152	50	268	58
35d71658-ae03-450d-90cf-7d5a11f99d6e	110	158	198	60
868eb14c-2b34-404d-8d09-f1627d77d7db	88	250	176	12
91bdaf8a-2beb-4a80-a946-2bba1d845c48	110	128	232	54
ec685c92-242f-42c1-8fbf-fbbaf5a01c20	128	158	212	26
85c3c04b-abe9-4cad-a59d-f58fe273875d	122	126	250	26
9577134b-fcfd-4dd2-b35b-a24e1d5e9102	90	196	152	86
a6d8c87a-68f8-42c6-9e35-24ca8a40aeeb	84	92	158	190
4ae59da3-ca81-419c-bb5b-4105af7f514c	94	196	214	18
9c96a9cf-7ac6-47c2-80e7-e39ef68adec8	106	192	196	28
e7eaa85e-e88f-4ede-9dd8-904c63cb7cbc	126	126	244	26
7099b374-fc78-4ae8-b240-dcf4d27ca2bc	126	62	262	72
d1788b55-e870-482a-bf24-46d35a80b923	114	208	154	46
13b9da25-f22c-4dc8-bb50-f752a9afa1a4	130	60	282	50
d2b251ff-42cb-4d95-8af0-1a665f732558	62	244	88	128
f1ba3afb-bacb-41a5-9577-308fdbf79df9	88	188	224	22
55d38cfc-22ec-431b-ad05-3faa89a0aeec	86	134	186	116
fa967929-5df8-4c11-81be-f77520b24919	142	32	286	60
8ce143f8-91d5-41ef-be3c-9a4a84ca37f8	116	124	222	58
c7f7fb27-736f-4e3e-b688-5116fe10af28	88	162	206	64
ae634642-3761-415c-82c5-e30b0e60921c	134	164	192	30
76710b7f-c35e-4c46-973f-32521412e9b5	118	156	220	26
63c040e1-95d1-4f1b-947a-0e69582e7eec	110	68	282	60
a936f0aa-e035-4c52-96e5-985205c798ed	60	180	96	182
84c17d92-d962-49e6-bda4-915da24cba74	116	160	216	26
4c3fdd24-3243-4d43-b978-c111555f2d9e	102	122	250	44
0d036b3e-22ad-4b7a-a7c3-ab464716984c	90	236	144	46
03951486-92f4-4aa2-bbcb-a88f5d05b111	84	156	192	84
aaa7a280-2914-45fa-8503-e4624bccd564	114	174	192	34
5f2f4d95-1898-4cec-880e-88a0cee8cbd6	74	154	128	158
562a941f-7367-451d-bb81-afa6a47fb4c9	104	166	194	48
e9f3217b-4ded-4093-a259-f7485b63e168	80	168	142	122
c4d875c6-4111-4602-925a-3bce2fe5fa12	118	88	198	108
b0abfc95-604e-4edd-a4a1-3f333ef5bbcb	94	72	254	90
90776882-b52f-4183-9f9b-184192a9de37	94	176	200	40
1cfed6b5-94a8-41ab-b2e7-1c2654d1eb9e	66	260	132	52
4c96ec73-aa78-4a20-891b-eb159cf49597	110	116	228	54
5776fce6-ba82-4e61-af3e-83cc6b9b2049	92	150	200	66
400ae276-cee4-4583-9b13-0294270248cc	126	40	320	22
860b6b5f-9e67-4741-94d3-f622ac4bcb8e	98	124	246	40
79bd73a1-3633-4daf-8f23-1baaf3497661	158	62	248	38
48d6b3de-6de5-4a8a-b179-27e4886f1ff9	112	162	202	30
d1bd9f47-a69a-40fb-896c-6897c152069d	104	86	254	62
a6f12695-cd1d-4856-87c7-86a07be890a9	134	100	238	32
fbdd9507-048f-44e7-b253-0bb1e7614320	96	204	154	50
f587b179-7ff8-4865-bebc-62b1cd1e52c8	156	54	286	8
88057498-1f72-48f9-a0e7-103d942cefe0	112	148	208	34
83ee4732-23e0-4e6d-8281-125b95c8dd64	94	148	126	134
2f1d215a-f267-4348-ae60-0396cfdb88b9	122	118	226	34
aec4bb53-f9bd-447e-ab0b-712eb6006ec4	116	164	146	74
ad37dbb7-b91e-4b71-859e-bff95f66b0df	100	134	244	22
092690ed-cdf1-413b-a8bc-0ef13717bdd3	110	134	228	28
882acef1-c047-4212-b862-f917f41dc3e4	134	26	306	34
75a96e2c-701a-4019-85d0-862130162a00	114	92	202	90
a908fd9f-0287-41be-aa52-72aa516a8cab	90	198	138	72
135f3d71-9b5c-4543-8475-3c3bb6b41b90	106	124	214	52
f9d53f86-4288-43ed-a5b4-ad36612cb8c9	70	260	130	36
281d4977-6cb9-4b72-ba9f-ad297f9cb0ee	78	120	162	134
86707dac-d9a7-43b0-8b5d-694058be2572	114	142	212	26
c46ce8e7-3f96-4fd1-ab65-872392125ce7	94	180	174	46
69ac7f68-a1d5-453a-a037-fe3c11752401	138	62	276	18
41b43f7f-57ad-456f-a848-947b9306f06c	154	54	240	44
67773878-1767-4588-b4e9-4286c2d7f87b	144	30	276	40
57db0eb0-0ea3-4460-8c8b-545f7b002442	108	142	182	58
88e9bc7b-881e-4da4-8c29-293f375758df	130	76	222	62
34ad7ce9-2c85-4bb0-b4c6-a2ebede7ae78	120	94	224	52
73760cc2-ec64-4091-bf49-8ed454e49075	106	74	186	124
61cb9955-f1b1-4374-a9d6-2ed74a22e9ff	90	180	162	56
987b08fb-ed26-41ac-b908-0bd644963f37	132	26	296	34
17f3e387-69c9-43a2-b715-87f1d1526c19	126	52	272	38
438f29ca-1f94-49ae-80e5-417d8bc53755	116	148	198	26
436831a0-a877-4481-a155-6be09a5d2e2d	146	42	250	50
5ad782c4-7d35-4d2b-abc5-e86a167a41b8	88	160	192	48
d7eed452-2a4b-4e3d-9c34-25f3e6caa612	108	100	208	70
05bb6e2d-9c1f-4506-88bc-52c661eb7503	98	168	142	78
f40705da-0ab2-4c53-a0af-6b1847327df4	128	28	206	124
ea7a7450-4533-4f49-b2a3-4a79205667fd	100	96	252	38
ab36ca3a-be35-4be0-b414-8c36ed966446	100	186	166	34
993f0db8-edc6-47c7-ab2f-84fc380e5a94	94	90	202	100
4e6fed05-fd3c-4465-91fc-6b8a5c918d79	132	106	230	16
fbd7ae82-7ccd-406a-b89c-c2da877ca26d	110	150	172	52
afc1eb1d-6ca6-421a-807f-958562dc33fc	80	246	132	26
8d1e5c61-745c-4f92-9179-a15b7ff47618	122	108	184	68
2c79f8f2-6533-4de3-ad8a-d640fc97a7f3	54	284	120	24
f50a902d-a095-4101-9357-e1b0c005ed3b	112	94	242	34
ea213e0a-fb13-428a-8210-9a50472e3b52	66	176	120	120
aa1c0fae-682e-49d1-ae7a-c9e7291860dd	102	160	194	24
6cce5991-07bd-4b80-a676-145770d0c1f6	86	174	130	90
e3f749b8-4f5c-463b-aaf0-ac10dbc08e86	50	148	84	198
db2bc501-bafb-4819-ae0f-f1eb65302743	94	142	202	42
6ebb85fb-74c6-424e-9e72-2f781c56b373	84	188	178	30
6a81453b-8aa7-4776-baf9-86b7ea5cf4f9	82	200	154	44
822d075b-1b7f-4f50-8a5f-d6f2ffe9b77d	150	52	236	40
ca593c28-9d08-4d09-962c-d8f79a8786eb	116	44	260	58
492021ab-db55-480a-9b64-7363a9f9bbb7	98	70	244	66
9f5ce0c0-83e4-4f8b-bb65-b74446b4125c	118	96	236	28
dc26c3d8-21dc-4865-ae3f-aa173a2847f6	78	262	120	18
0ae5fa59-4846-4369-aa70-275aee6f5df2	128	58	280	12
8fa75aba-f893-4a2d-a315-a1ee3d7cc46b	90	120	194	72
74f59344-500d-474b-9f0f-05f1378465f3	118	134	208	16
509dbbe5-df1d-48d3-8ded-379e35a9b0fb	110	146	186	34
0c11f175-2a8a-48ee-9b64-36ac97e7aa93	108	138	206	24
538caac6-b458-4c24-9485-4644af4c8131	130	116	206	24
66702b91-b292-4974-81b9-1f4fd2375b2f	146	58	258	14
c240a028-b80f-40d0-a03d-d1b4f6a98315	84	198	156	38
0d9a98aa-dcd1-490c-a33d-fbd03158a539	100	120	222	32
ee11246c-53a3-40a9-bd26-cd84a390d519	66	120	104	184
07b92092-bbb8-4dfd-9c99-d25382af3408	60	136	86	192
93d7b857-8073-4fde-a857-543cda339221	124	72	250	28
ee92bc38-d7f7-46ad-acce-f38b5ae2716e	88	120	124	142
9331a873-bb45-4aee-8371-819cee855f8f	66	252	122	34
a05f9e21-5fb7-48d8-8197-477a9a5b1615	126	64	254	28
f369b681-8862-41e6-9ec7-361a920ab47b	136	62	216	58
c6863353-7a0d-4337-a816-99c59e8b4f36	8	198	20	246
385f477e-3d77-4fc8-9e26-63f731bc846b	112	122	174	64
1013c854-f056-45e4-ae31-1be252b9737e	108	156	182	26
59f09453-9e57-4f8f-9b06-1ec1ebd9c3e4	134	76	232	30
0bb03834-6677-4777-ae22-1a9d0a0de8cd	82	110	248	30
c15ddd8a-2962-49d0-8a63-74b7be3954d4	120	142	164	44
9eebf388-7a6e-4c9a-95f9-8aee667d5b7d	90	214	136	30
d16df6e6-fdd1-4d30-a137-4ad2aa8e1607	142	60	246	22
2b0b1b5b-1f3c-4fcb-b68a-c8cd296c643a	96	130	214	30
ee87557f-414d-46bd-b11d-2e6ec08431ad	104	174	178	12
7d2b5d0f-1953-4559-ab10-801364950ed3	86	86	188	108
1413c94f-df03-4eb9-8ad3-7240e2756254	54	260	114	40
c20155e1-06e1-4f16-8e58-5d0710a7f87c	100	172	176	18
6787e999-5438-4abd-ae9f-38ecf5e033a9	102	122	188	54
10d271fd-94d6-44e7-b071-51d69ae4cfd3	110	142	176	38
20cedbc5-4ab3-4140-a24d-139d30301bee	52	124	124	166
af06477b-5b51-4be2-b866-ea53c1a0a266	66	234	132	32
96c05551-d7b4-487d-9dc8-2c628e760374	108	120	184	52
59917b92-7134-4057-93a9-884e01bac455	74	224	130	36
3af9f709-7150-4dbe-8000-b9a33284ff6d	110	82	172	100
47784031-9b47-4e89-a38d-f8d0ff5fe100	54	280	108	22
3de2ed08-7947-46f6-9d59-27c683885e3f	78	166	200	18
13250eef-7a3e-4474-94f3-9a38d36b1752	96	138	182	46
c046a6d9-fddb-494d-8537-4d27225ffec7	78	130	190	64
213e1c52-7fa3-4afc-95d5-e545c6fe13bc	84	198	142	38
8d162e2e-260f-4863-8032-d3fe8ccadfd1	62	242	122	36
b797cd52-c752-4314-b162-4223a049a40e	146	52	228	34
c34428b0-5dca-45e4-9210-24c47304dd6d	108	66	260	26
c090d6d1-15e5-4556-825a-ccf2c341aeba	106	100	220	34
5b53387f-4d3a-48e8-98db-b34078522857	94	150	144	70
4bad1acb-ddd4-46b9-87e5-48a33512ea4b	52	270	98	38
8bfb4c99-5cae-4a40-8a85-963526a930c9	98	166	182	12
7654783f-6567-4d4d-a5fc-88f26420adbd	100	168	164	26
cf5b6ab4-40c2-4cc9-98ac-449cae98294f	88	176	144	50
c5f22fc9-9a37-4b44-a39a-51af03528d75	114	126	186	32
f9b97650-1b41-4e07-821e-e76cc8e83564	96	160	184	16
0974fc0c-7e4c-4ca1-b262-de39b9067e01	104	128	134	90
f19c9eca-e2bb-491c-a707-8c2e50ce645c	86	136	186	48
34fdd1cf-256b-40cb-996a-73b4077c9ee5	130	48	218	60
4e852efa-7671-4b00-8b50-0ec4de80f990	98	110	214	34
0104dc9f-f8c8-48d6-b7b9-5cc008a5de97	106	136	188	26
c376fb9a-d3ff-4205-b483-4e92c9be7412	94	180	148	34
a0a6f9da-7f3b-419a-9c41-8c4f160eb5fe	102	100	208	44
c46a1e53-62e4-4750-86ca-1c0220b94de3	106	98	216	34
e3bd07c0-a202-4825-8941-a2ffd9415343	92	150	162	50
bc5ab147-85ae-41cc-a0d9-782c4f5c29fb	130	30	250	44
c5a264a1-9858-4efe-bee5-0dccdee72ab1	88	154	164	48
12ed65e7-094f-460a-b146-43e87a444306	80	112	198	64
a703ae92-f5e0-465d-b8d0-2266bc956645	86	130	188	50
41612571-78a7-47f4-842d-122c4c494b15	96	92	228	38
978316e5-7ac4-4604-badb-14d70591aa7d	92	104	228	30
bca35d98-88c5-4664-a11b-f7c30cf8c31a	112	88	234	20
631087dc-a39a-41c6-b1fd-f9c5a5d1de0c	104	88	216	46
8d57e38b-a35f-4fa2-b729-90855d280ad2	130	50	260	14
7d0f40db-d7b6-4d91-957e-06362e906bfa	88	138	188	40
19f3df3c-fbcd-40fb-9dd2-ce4666168754	122	108	192	30
622660ab-1d1a-4391-98c2-eb305741dcf1	96	116	204	36
d2a1f005-ed83-4687-ba92-610680c4ed73	42	260	100	50
7a522ea0-b7bc-4405-b138-8117be4144d8	94	68	220	70
ac718cc0-8cbe-4c3d-ac0c-7c1557d66a25	96	116	208	30
7afa2413-77fb-44a7-abc4-409f967d18f6	112	24	226	88
b49ed823-8b3d-4dd4-9876-b443a1dead1b	110	16	186	138
b578414d-33d6-4a28-b8ef-5783fc3029d4	114	40	220	76
61f07e8b-8175-494e-9ede-98d39724c103	104	94	222	30
4fd88db5-ac4c-4276-9d2c-78b0ab6b4d4c	52	60	124	214
7f088345-2cd0-42b9-9586-473e6eef5cc0	28	328	42	52
83211151-e622-48d9-a652-315f973e7ef4	130	56	232	30
f051d47f-5593-47fe-a73a-c86db4c94047	88	128	210	22
b671d471-2379-4f51-b090-33017ac4f794	120	122	176	30
064e04e8-c4f9-4a91-809f-34f58b8a13bf	64	254	110	20
a981cb8a-f8ed-41db-9e1c-73810130f684	96	144	178	30
1c684316-c9d3-4bf2-aa99-6cff29a2e8e8	88	116	174	68
5bd91c09-7f5d-42e1-8762-bda95360c812	104	62	220	60
65c540da-2833-4536-a92f-3e064b10ccdc	130	54	248	14
4dcc96f2-8f94-4aa1-8cb1-0d12bd8722ec	120	110	196	20
269d8f73-14ec-4c9c-8c9b-d38ea26c625f	96	114	200	34
f01f7736-7519-4a03-8b7e-5d27d82f9508	68	160	78	138
b212dfec-4a12-47ab-97cb-6a6cdc554b5b	52	270	94	28
43fde795-c4c7-446e-88d2-e1bf57c485dc	90	138	202	14
8b38f7b6-bd5a-418b-ae44-04c961ce0ed9	126	38	234	46
2317e434-0f00-4ce5-8ec9-7845b9e13f25	94	118	194	38
527f3664-55be-4a5b-b89c-2b2253affbdb	136	68	204	34
2ccbb794-f3e9-4d78-bc2b-29577e71af04	94	48	266	34
6f67689c-0a5d-4968-b5c5-ade880c5a987	108	82	228	24
5cca0051-92d7-4924-817d-2e66522201f6	102	146	162	32
bcbd1a2b-74fb-47b6-b227-6435c7f41643	74	224	116	26
97090f4c-51f2-4c3c-8e96-441fceedf313	80	226	122	12
8e424360-f39d-4e67-a7fc-a86a2f465b0f	52	272	92	24
681e7641-9066-41d5-a1da-110241f445a7	96	146	172	26
d2db4d24-fae0-498b-85b6-5fc0bdd2c180	104	88	218	30
f962c522-b581-4e85-a303-341f9e0dd585	92	172	142	34
f3322963-e6c8-41bc-a34e-5b6a3401d5af	64	234	118	22
1d07a5a3-2350-4a03-b38c-3afa86410dae	86	188	156	8
5a35accf-1fe5-4893-bef4-baccdef71a4a	86	60	176	116
1fc1d03e-2ac8-48cd-bc09-7ae892741cdb	92	92	152	102
ed764bf9-f191-4fb9-9513-5a0cf324bba3	118	64	228	28
e3e3acc5-dcf4-44fd-b08e-7751b6fc00a7	70	152	146	70
902e012a-b61c-4eb5-becd-1f9e20fefecc	58	208	140	32
5cafdd15-8614-4dfc-af35-0604031fc6c0	104	90	166	76
695de58f-bfaa-46cd-93ed-1b061f06bcf6	98	122	184	32
f2a058c1-a0d9-4b3c-ad2e-356cdad13994	94	120	190	32
b9f87c69-eb22-46cd-9915-bb8a70c3c05e	90	124	186	36
3bab317e-cffc-4cbf-bc60-8e37f294fca8	92	140	128	76
1601caf7-18f1-4d85-93be-beb7ae94828e	96	104	158	78
07999585-765a-4f50-b203-402d7f211df6	102	114	180	40
73fba73c-2312-423c-9d3d-2d76de14979b	106	14	184	132
ccdd2dc2-b551-4e25-98d2-357a8e890f6b	108	40	218	70
d7a6dd6a-9a94-4fb4-ae28-0970a5146ce8	118	80	214	24
b64c523b-f4eb-4eeb-824e-48d7123096bf	102	80	238	16
26f3a3ed-08e6-4ee0-8e14-bb0a44617e7b	100	110	192	32
11cef29d-0d04-4571-91fe-617f39b0e51d	90	118	154	72
3f9c3bfc-37a7-45c4-83a5-a43538c5ba1f	86	160	174	14
d6b6ffdf-81eb-41d3-a24f-5bf8895e8c24	94	94	206	40
b1002a65-266f-4796-9b9d-54f54d34b9cd	112	74	230	18
dfff6658-7795-471a-8cd0-fa63b2048383	96	134	166	36
0b59a70c-86c2-422e-97ce-96eab3814b20	122	100	194	16
58163792-f7ba-4c94-8f24-3f48a76df1bf	52	264	92	24
e900fade-6286-4ab0-b224-640471ee118a	124	58	234	16
267a9e15-ed54-401e-b315-6beb766cc679	24	248	52	108
f1961a10-88d4-4a7c-95c7-49409ef5ea37	60	240	108	22
73de0157-e801-44e7-a1e7-70a395408f6b	74	120	164	72
295a6c5a-5865-4e41-b8c7-d584189ea3f6	96	140	176	18
46e91da0-336d-414a-8264-a2b7a80b9bbe	76	160	142	52
e985ade0-4aee-4d03-97b2-cb9e16003ec0	120	60	214	36
514e8276-0d7c-4fe4-9a09-38cdbcea9a4c	102	70	172	84
ec6f60c9-598f-4c56-bef4-df4079af84c1	104	66	192	66
3ce14212-5a83-4dee-8614-45d5a46597ac	20	72	42	294
9b528a2b-494c-4271-b94c-3563bb6f1319	112	136	154	26
a96e5f88-266e-4f52-992c-1607ddcf0dd5	52	258	94	24
9e5b3841-7b0e-4210-842f-842528a60aff	84	102	200	42
6422673e-4e4c-46b3-aaa6-d1188c5ba96d	84	160	134	50
1cf1186e-7b9a-47c5-be39-005553024e84	38	36	240	114
a3b66fe0-1446-4266-aba1-07a3980085f4	122	48	246	12
e163d419-5901-4724-bf86-8fdad2524a6e	82	92	136	118
217303be-5a29-4bab-af7e-7991b62d203f	88	128	152	58
bfaf05f7-c9f8-4568-84f8-50fa73cbd800	80	108	178	60
5f8c8076-2d03-4494-abbb-ca0968ea1c07	100	38	242	46
2529c3d6-c309-4e80-9dc2-fef37de2beab	50	246	108	22
25c74515-02a9-4e6c-986c-04b68827037f	68	174	166	18
c79b6215-5a80-4289-a693-1e29754bec13	118	78	208	20
aa584d6f-a4e6-4214-9d38-a60d91f8cfa9	116	90	194	24
03993a91-a54b-4323-af0a-fbf36fbee15e	84	158	116	66
50c4c006-d086-4034-991a-04911510dd45	114	56	184	70
8dc37700-3822-4781-a65e-c1a5d1222b6e	76	122	126	100
469f3a5d-0b05-4fde-a90d-9bdecc82b65b	88	158	152	26
6ebcf530-0cd0-44a8-a830-61d8b55ecbc4	104	74	194	52
8d4d0287-7761-4d14-abe4-69ae65472ee3	54	186	148	36
0ed03451-8ce1-4540-add3-a4598387ad07	80	188	134	22
8ba803a4-d880-456d-ba38-1d3e58449632	60	232	104	26
78878b08-17e6-465e-a2f9-598917af2462	102	72	228	20
4420d5f4-cda1-4ceb-a614-94fda9e2637a	112	72	200	38
1d193108-900f-4b22-b65b-f7439b2d3860	62	180	128	52
6fbcaef4-87b2-4dc0-a116-28bfebda4def	72	152	166	32
7df3ceee-14a4-4c4c-bf11-c5269d9ca143	84	118	188	32
96187378-d3be-49f8-a784-96e68357a35d	82	100	210	28
48e7749a-4f81-4ce5-bd57-7f4429495e7e	82	124	184	30
409d13de-bbe5-4a82-b71f-2bafe5ec38bf	48	186	98	88
f2328488-ec8e-46f4-be92-6cd0995913a6	86	136	142	56
59f5c6a2-86d9-460a-a886-fff56c436e7f	118	82	194	26
aae27b6f-a464-4441-a348-658c5ec979b4	90	78	184	68
866043be-b199-4e8f-8f7b-5acfc159b7ac	98	84	212	26
88a71d4a-7144-4769-814d-cab64be5258d	98	114	156	52
5fa21bad-5c15-4be5-b5a4-ae917f7de65e	104	68	174	72
2d79430c-eaba-4a75-88e2-e36015b1f9bf	88	80	232	18
70c2cbfe-b1f7-4377-b5b7-67fcc57ed4a7	94	104	182	36
f4919696-74c0-437e-9396-7137b9d244b4	78	136	130	72
ba829af7-3635-481c-a9b5-e41f5026ee2f	70	140	122	84
1962b23f-304a-48b0-bba0-a4f8e89bcc0a	98	32	222	64
89d6f89e-e9b9-47ae-8b86-2fa6be2e86d5	76	178	128	34
d949c3c2-11e6-41da-85e4-082d6587ce36	68	170	164	14
c0822f20-6869-489d-9235-e0e85e8cd09b	92	120	156	46
c70a2738-647e-4124-abf2-ea7f76365388	100	62	216	36
d5450b88-c286-4b06-a593-c77a153697e9	70	152	174	18
779d1e1a-3820-483e-a3c9-2721cfbdc2f2	64	142	192	16
9e3285b4-760b-47a0-99e2-2e757d4a794e	104	104	184	20
c4be3db5-93bf-40ac-a47a-38ce36d58e53	92	100	184	36
204b26fb-f070-479c-a3be-e7bbadf762fd	132	54	200	26
1ba6a905-f5fe-4721-8c6c-b46e5abb9aeb	64	226	98	24
0d5ce043-18cc-4661-b70e-1dcb73f66e6c	106	76	204	26
fe91dc4e-5dd8-4db6-8df1-c26113eb5934	84	148	154	26
6bae82c1-8964-4bb2-9c83-9e19f1495354	106	48	236	22
4366f6cd-bea2-484d-b420-c68fc5f68f8c	108	108	172	24
1e933261-4413-4819-a60a-87f27826d068	78	146	136	52
d9751496-52ee-42b4-a9f6-21085eb8c7dc	92	98	186	34
df096757-d54c-44e2-8ddf-25cc8d12f057	92	98	188	32
1d293cac-71de-4a01-a793-783224ffeefd	76	156	114	64
cb76fcd3-9986-45f9-8a03-9cef6b0b6d9a	72	64	218	56
f510efcf-25be-4059-adba-7aa12bfc0491	50	120	128	112
51473a3e-a4f5-47e6-9990-9920d522571e	68	166	126	50
b9e54378-25bd-4037-b861-01aee7dd730f	74	162	140	34
32208a13-5553-4256-aee5-b69608b5472a	76	94	178	60
23c83181-0b76-4821-869d-a98f41993f39	78	100	186	44
4dbb3999-ba9d-4de5-b1f7-e09bac762aa5	96	122	164	26
3c4a1cff-c708-4d6d-85b5-704df43f93de	86	132	164	26
313299f6-e96d-4c63-b770-479315cc44cb	96	30	238	44
18bb223c-0b0c-4316-9f9f-9b00ec9f6dfb	98	82	160	68
620d2903-e665-491b-a73c-832e94c9c57e	62	82	172	90
2c725ffa-c30f-4f0a-82c7-085e2ea7ec91	104	104	162	36
69a0805b-2e1c-4704-921d-5c256cd09284	54	230	102	20
9eb50ae3-91f3-403e-9b3b-a78a55792482	64	170	132	40
af3f2a06-bf0a-4e48-af13-5af412372f5b	72	150	172	12
ad3b2d6f-dfbe-4d8b-aa58-61acc8c05676	106	54	218	26
525c01c2-906d-4879-987c-8b70c22912b8	62	140	100	102
01797e23-9784-42f7-8089-2f2ed8eb82c1	90	104	188	22
4f4ca49c-8244-4cf5-b6f4-cc39aef27725	100	86	146	72
eef1bdda-f2bf-47ef-b0d3-c6f0837c970b	72	172	140	20
13aee8f1-0c39-46fc-bd32-ab904c350c09	50	232	100	22
d998acff-6590-4435-b70a-b3d3b8e0a48f	120	38	220	24
144c1a81-7047-486d-841a-f876b833ee48	110	32	222	38
cb2e65a9-e07e-4275-831f-fc241baf6e5f	78	74	236	14
f71c124d-f5bd-4cd9-9f2e-3f7336fb9095	48	236	82	36
f6bc680d-145a-4094-8d8f-9bc7ee1057ff	106	54	232	10
b73833d8-3c14-40a5-8fe9-de6c6078c9a1	80	122	140	60
53ea7093-0872-4831-8679-5d76bd33763b	58	162	150	32
08554297-d97d-4ccc-bfb5-8c24b362bf40	86	100	178	36
a15050ad-32bc-4eee-b32b-cb2412baf28e	104	74	192	30
765e7dbc-358e-44f7-8b15-1c4456b77f1d	98	76	194	32
4424352e-b8bf-4c58-a54b-d398cc7e0f2c	96	58	190	56
66b46455-9768-4e82-a05b-d9bff4018527	102	32	188	78
62119795-d843-4e97-9997-fb5a09fd6233	94	86	162	58
85116801-c50e-4c9c-9d0a-9d3a8c5ae65f	98	94	188	20
8ad3ecba-89f5-444e-ad03-39f3d39f5f8f	100	76	156	68
9c70a77f-c4af-4229-9957-f67b5113793b	80	162	140	16
6f76b6d5-3586-4f9a-b4d0-a8c9341389f2	40	234	96	28
c68873ca-4c69-4fa5-86e7-5baf8fdc397e	102	60	180	56
04a94062-29c3-42ba-b376-52615010c3e1	78	144	150	26
65df9847-d594-416b-8b5a-f6146c547a78	78	184	128	8
77c34298-a188-400d-8b36-7438b8187851	98	86	188	26
2ed22825-d662-4c6e-9932-20bbbe5630b8	62	108	112	116
21284cc0-5234-495b-b2ec-a8b45712cbdf	68	88	226	14
c06dde3b-4e40-44a6-a592-d72fc5823093	78	104	172	42
c22474ad-0106-4d73-9ffd-929f9744fe41	102	62	224	8
8b37f48f-0693-4337-a2cc-d9eb699be42f	104	8	182	102
76fc2248-1bd1-4ac7-9b30-fb5a4c689bd5	98	78	190	30
110deeb8-60eb-47f0-a7a2-1dce50c54557	108	62	210	16
c71a35b2-cf19-443b-b6f2-866510336b48	88	94	176	36
71c20f91-489c-4c1f-be72-d70be319d793	92	118	162	22
0d4d83f2-0e33-4bc0-bfb1-8678a6948e4a	80	96	164	54
6269248f-0f31-4cbd-bb6c-8ec7f2b018a6	76	184	126	8
97b73e22-4a57-4641-b20f-1865a5535918	104	88	202	0
052ab72d-48bb-4527-b990-1cf9cd0bba56	106	42	196	50
31772580-66b5-4b3a-9a56-aec53e628248	112	48	184	50
dbe1912f-52d3-4dec-aff5-425413758724	84	112	160	38
4bfef013-d0aa-408b-a536-5ac8a82b2a02	86	72	194	42
42faf532-33be-43c9-9c5d-30f27009585c	102	54	228	10
9ba74e60-9257-4f7d-aca6-e77c8e8169a4	64	162	112	56
1ca970d3-0517-43b5-bfa6-64cbb006343b	66	204	112	12
58615fd3-b8a9-4f3e-b0d7-baf3624023bb	60	112	102	120
da1c4da6-75d8-43d2-b31d-208361eb81b4	42	220	102	28
0c0f3982-844d-4838-890a-6cb72c3ee3d0	86	92	182	32
430a4ccc-5e9f-4ebc-8151-37e05f76341f	60	150	76	106
070f9b7a-1c59-4a66-b547-e3989a1a3316	108	74	156	54
f9cf0308-7925-4552-bd8d-ba10b8292d27	50	42	114	186
e5e46a74-c7ed-4808-98ad-929b8f1b7987	86	118	160	28
56d8360b-b5c1-44bc-b108-4cde4c2b3123	100	68	198	26
24b4ad12-bc68-4d11-8261-7384c0f2af49	88	66	216	22
161f3008-7cd4-4a8a-bb2c-cf5ff2a3f67a	90	118	156	28
928bb9ed-986b-467b-af3e-b8ae7440a124	86	44	234	28
da4881e1-eb4f-49f1-9dde-657fd7a8b083	106	80	198	8
7512fed7-f42d-4c64-a628-6f1dc0b93e32	114	50	214	14
872009bb-7c03-41c6-a060-104fe1fe6573	130	8	254	0
b6984bac-833f-4996-8d11-452becaa6a72	98	16	216	60
cb4380e5-5d48-4918-8ca1-8bdd6080b276	82	130	144	34
bd90c7f9-f942-4e18-b2da-fb9b5829b245	70	158	120	42
cef8fb8f-1289-4108-afaf-199208cd3f47	100	70	200	20
2afa9b02-677a-4d9d-bf49-8f72885f4d03	108	68	192	22
526fa646-e4a6-4527-80f6-2a468bfd9c44	60	200	110	20
12871087-a2e9-4d68-83fd-e3010c48a6de	64	210	96	20
866aadf5-ee64-40bf-9bfd-8651d720c96a	86	92	178	32
04765c80-5e29-4687-8510-4bce4430bce0	92	88	154	54
e784e6b2-6064-45b6-ba02-dde882b23b05	66	134	172	16
e4c511cc-5f42-409e-ba93-4ea037bb4af7	74	100	172	42
ffa82d7c-e59e-4385-bd4c-edc58f02ef90	92	18	264	14
b059f519-d1bc-4fa9-b221-e742ad0b5751	62	212	94	20
2f12ef80-de89-4ce9-b163-3512b5330460	84	82	180	42
6269b3fc-9735-47b0-abfd-a9dfed55c79d	106	78	182	22
e6126d06-9a38-457b-9038-9fbf02e9d8ef	104	116	164	4
7489b75b-b10e-4dab-9591-b8ba587eaa03	100	76	174	36
aefcd3c6-50c1-41cb-91b3-38f137733de5	92	72	186	36
b8cf7859-4f6e-4397-b58f-64e57b4b0177	86	108	178	14
be31eea3-c1da-4543-adc3-5d7fd46ca486	96	8	162	120
20f413fd-e0c3-4e4d-be86-881f963147c3	40	174	118	54
4694ce9b-aa31-442a-8867-6522b7e92982	84	28	220	54
179fa442-bc75-4067-9628-8d821245d002	80	96	190	20
46edd341-e258-40ec-afbc-eb60bb1a9391	94	48	218	26
621dac25-5127-4ea5-94fd-94706f5fd7eb	62	152	122	50
93a984ed-1e59-4a54-81f3-81fc443630e7	74	170	116	26
0e8e9ad7-26ab-4939-aedd-3ff9203a3ec0	56	222	92	16
4dfce2a3-efa5-4b31-affc-49fd4a18108e	64	110	150	60
fdc1c99e-4b27-4c76-a23b-6abe929bc384	74	90	182	38
dae29435-0702-4e82-9e66-56ffc8277cde	94	30	206	54
ca12dbfc-956e-414a-a6fa-f8380dc8538f	96	138	142	8
b4454a9b-cd16-4d0c-a6bb-dbbd29d260fc	62	120	156	46
859ec80a-9262-4987-9982-0c0f54e43dc9	66	208	110	0
f8fb330b-fc81-49db-8577-1005f04e2902	126	38	200	20
8d724498-0bdd-43bc-b381-ce4269017c58	92	72	190	30
cc10d6ca-6037-4992-9960-dd35b658b74d	62	204	100	18
80a2ab2c-fe6f-4570-b8de-13ab6c9d140f	66	196	110	12
db3a5ac2-15db-4832-a7fe-61d3877cd12e	28	232	42	82
d8138817-cb41-470e-ac97-8bfffd80a7c2	38	170	102	74
9d9cd723-e613-4a5f-be03-49629c1aa3af	62	152	124	44
00bd77f5-d0d2-4ef9-b31b-e2fcb0ae93ad	88	78	194	22
48e88566-75b8-40de-a3c6-ac37a881391d	80	62	150	90
e6dcd907-a3da-4e85-8917-9593f048659d	106	8	182	86
84909c8e-c9d5-41e5-9602-45ca51eec272	44	34	234	70
3355f161-ab09-49f4-af47-e43372e36c91	102	54	216	10
9d2cfa7f-c13e-4db2-96df-d02577ab2a8f	48	246	86	2
26ea4d8c-2b28-403c-97a6-6ebc04affbf9	34	176	46	126
ec7e902c-3c70-4c79-bd23-c99357fc1ca9	40	202	102	36
78dcb193-14f7-4d73-a4bf-ce9be363ed73	56	132	98	94
9f83c2b5-a8f7-4ef1-b714-b339d6b3d1da	76	64	226	14
48e30f1b-4dcf-4c83-a27b-74ec6dcec4da	62	86	206	26
e504591c-3cb1-4091-8801-b8ac15bc400f	86	110	162	22
46ecc8a8-9087-4f46-93b7-dc45de3d607b	82	62	192	44
9b1f25b6-b87a-4099-a93e-c405e2f59808	100	28	212	40
e9a1f718-2308-4bed-bc83-4e4eea48b7b3	106	6	242	26
4ae655ea-0ad3-4fde-b95b-038ff07e2ca0	64	168	108	40
6f8b4866-bbd2-4a0a-960d-5f17c4e93d1e	58	182	102	38
0cd03ff2-0330-41e6-bfb9-b7b37a98351b	110	46	212	12
a7b4f774-2613-4bf1-841d-161d64bab717	24	76	74	206
5a3dca79-eeea-4e18-9ab6-d49d1454391a	24	246	34	76
e3bbc731-f135-4e0e-84f1-cd64fdf93c00	46	148	102	84
c4fe6e93-34cf-457f-a249-7e6af1d043f7	96	66	160	56
0d7a2c10-55f8-423d-8c57-27e9717d5d23	104	108	136	30
413a574f-cbfe-4805-a8c6-40bbc804265b	96	70	160	52
09bafac7-95fe-4528-ae13-0cc2ecb6f361	70	136	108	64
36001c5e-e4cb-4479-ba2e-16fc329232e6	102	8	178	90
20970c0a-3bfe-4fb4-9381-52a40381a047	58	176	96	48
28b560bf-97ce-4643-98fd-35efab130718	56	152	122	48
c88eaab0-ff66-4ffd-96a0-e465575129d8	106	72	166	34
e0d21f3e-27a8-49dd-94c8-a07c216300ec	44	204	102	28
87fec0c7-fb7d-456b-84e5-71477a4cf334	146	2	204	26
2a2d5d1d-0308-45bc-9c11-5c6281802bf8	86	98	160	32
ce4b188e-f645-4059-a428-e33ef826413c	80	100	172	24
f414df8b-d15b-4164-b9bf-301f2b6f0cb9	68	98	170	40
da6872c5-53e9-444f-a97d-3375b5ab8de0	62	148	122	44
151212ef-c92c-41c1-99c2-42eaa436a222	92	54	186	44
de1019ca-f7e5-426d-a148-3015a16ad241	78	100	178	20
442af264-6c4b-47c3-8c47-5de23845a860	52	194	92	38
e22c4d5f-cc18-4c43-b1b9-eebb2cda7249	94	48	204	30
853becee-ab65-4cba-894d-43147efd0315	2	224	10	140
4750c247-e0e2-451e-a2c0-e489798a059d	78	90	174	32
e15b6ef9-c518-4215-bb65-2385b3a5d81d	82	92	168	32
21de2bed-3991-47b2-914d-3d497e2e0d38	94	92	156	32
143eb06c-fdff-41cb-b102-e492807833af	98	110	116	50
540315a6-598a-4058-83f1-b4783686fbd9	88	94	162	30
27172d4a-b88b-40be-9eeb-cfd395f38796	88	72	188	26
02726a9a-082b-41f9-ad16-4e9519fbeb54	76	100	164	34
b9455662-fe53-4718-850c-dfbb1a9bfaff	108	42	212	12
b710c9e9-1450-4a98-8e8f-e37df93044bf	74	142	136	20
d53d4854-8314-4499-ac7d-fadd6ce0972f	76	90	182	24
f2bec5df-2732-4e9f-b8a8-94b2e3c5a6ad	90	94	156	32
fde263ac-e1fc-4d4a-88a4-4114dab200a9	62	186	100	24
4fa149b2-a0a5-40ef-a2ff-a511a0edf7d5	68	158	118	28
9e20e6ae-5456-4a30-8876-f50b6055ebdb	108	76	158	30
f116e359-3de1-4d8c-9764-fe5439765651	96	102	150	24
a5207037-bce7-4014-9e7d-99e0b273b45a	78	120	150	24
c2ad89d4-09aa-426a-b5de-62c51f796975	48	198	102	22
7e824d35-1c95-4462-8e73-d077cfa2ce95	36	226	80	28
95a935e1-f3c7-47f8-a600-53538327ec43	90	82	136	62
c9e79131-347f-4ed8-b975-792785df9511	60	94	190	26
27b77d18-65af-4b2a-8efd-c03681f82411	0	214	4	152
fa058dae-0e1a-4283-95ad-0d8ef7194037	90	54	174	52
15e704ce-956d-4228-92e6-41d620b04420	16	252	34	68
88cf09d0-392f-429d-943d-32e7ca41b0fc	94	60	152	64
3a00bd8d-31a8-4ccb-8978-31acb8a2da16	8	100	14	248
b475a4be-d94b-43d2-96f3-2ba5e96254ee	58	138	140	34
0695b040-658c-4ab4-bd18-1c63549c30b9	62	150	118	40
6446e4c8-4c5c-4345-9353-e1597e6fc199	64	174	126	6
790f8f70-33b5-49ac-a5b2-302c238d2425	100	20	214	34
2db6b173-7696-454c-9fa7-355c9e140361	76	102	148	42
5b290898-6f2b-4360-8e36-8e15c6182c4b	100	76	192	0
f0dc53e2-9400-4169-8668-cb12742e4149	62	190	92	24
b4d1a0a4-7481-4885-9ab1-a1a73304ffba	88	58	176	46
7ccba784-d93b-456d-a1d5-3bb2681b8ee5	74	42	144	108
fb1c5f80-a621-4200-b5ba-b0702da4336a	74	82	134	78
63cdbcf1-40d5-4ce9-ad34-b07d4ead564c	96	30	208	34
b738b4fa-e5a3-4112-9ec0-9f879733a33d	96	84	154	34
b277b42b-0232-47af-8ecc-e3fa36c48e2f	74	106	134	54
d39a4200-4f23-4e1c-aecd-7705ac390cd8	76	30	228	34
356f5e43-e79f-4efd-8ff1-87678d2087dd	74	128	128	38
e5ef68e5-f2a3-442f-93ca-513c07c0db68	86	44	204	34
6d4afe08-b9d1-4b50-8616-f8cf4f62fc0b	18	156	42	152
a3def473-1120-4c04-982d-8268c7e35713	108	44	204	12
d235e020-d15c-4298-96e3-45c8cf464293	26	246	32	64
d834b3cd-3b30-428e-b0cf-479a38c22320	100	50	190	26
2a797009-fd3a-4d6f-830e-8327d9c903ec	42	202	88	34
8e3abb33-5055-4f72-89af-d8629c17b3be	60	146	88	72
f38c0f0b-8890-4686-b6b4-2e1e56a41c80	70	96	122	78
006fff95-fac8-4c3e-92c8-04214305dbce	86	68	170	42
21591595-f620-4c9e-b5ed-6f57d47541e6	68	152	124	22
e6a52ad8-8ef1-40c9-8c59-7fc76b80f173	44	214	84	24
0ab510c1-0bdf-48f7-a049-e1c462986a01	120	46	170	28
8087183b-4a47-4ce2-93e2-037c67b1ed95	64	78	206	16
c7189741-6f10-49b2-bca5-804d09fbdb7b	86	30	202	46
a102db96-ea7f-45b8-8b85-e691c3a5635a	58	120	140	46
262c594b-fe8f-40a3-8f5d-fda7003cf28e	82	66	190	26
e26a2cea-dac9-45e3-8874-b2f676639eb4	82	92	182	8
96d0b0df-6748-45e9-bde3-ceeddca5d810	66	134	134	30
ebe07b06-475a-4290-ab36-ff739ee726fe	14	168	20	160
a151500d-37a4-4ad5-8c67-bbe9e2cc65d1	44	210	86	22
51cc9695-cd86-4beb-922c-7cf83e440a61	70	88	148	56
f46f08d3-f144-4487-8edc-3dba33d198fa	70	92	150	50
681c2ab5-2496-4719-9a43-8601b2199285	80	66	172	44
e15f6925-5114-4418-a347-cb8d1553b6ff	90	44	206	22
073e3e33-962d-48ca-9bb9-df902cbf8f2f	110	68	146	38
a039f82e-9742-402b-8f81-6225df506454	66	144	110	42
c5483e0b-669d-4616-814d-a6c03c4926f8	14	272	24	52
75db0f39-ed12-4e49-a3d7-2a815f5c2f38	62	124	100	74
381566dd-4cb1-4af4-b91e-2dbf83fffc09	78	94	144	44
fc16c247-9343-4c88-8742-2354149143ec	80	58	168	54
ba619156-860a-4615-8d29-938ea39e14c7	90	86	164	20
3e1e78a0-cfe4-48c9-bdf1-e6b73b2ab1ff	22	216	62	60
25b73f02-0bb6-4a26-b994-bcd5ea908b8c	68	122	134	36
441481dc-c267-422e-820c-59267d89ff88	88	64	178	30
ae1068fa-1277-420a-aaf2-1695f0faaca8	38	210	80	32
14f9b778-f45d-4e5d-852d-a3bea487966c	82	146	104	28
68485434-7a6d-4b66-a17e-413a2b5f21d9	96	84	176	4
429358c9-c3ef-4626-a980-6d7b7da8accf	66	114	104	74
c3a1b245-3c67-4372-8f5c-a973a8840278	66	114	114	64
ac21775b-26d3-4786-80fa-8b955c4c0740	68	80	154	56
caac0d1c-f13f-4c43-80c8-0eb50a21450c	86	34	204	34
95b0a266-edbf-444f-a6f9-07ab305a32b2	86	56	170	46
3e4a2149-df32-4a57-b515-d6fc6c3a1c10	50	190	72	46
9b47f9f0-140d-4cf1-97c4-0be3d1b58e18	62	174	84	38
2d5ddc17-a95d-49e9-9cb3-68733787e56b	96	90	140	32
d50704d6-6d06-4c13-a9d5-b58f46479b92	86	98	154	20
229d1b48-8ca0-41f2-8a59-030d2d4b359b	70	84	82	122
9bdf478f-6d0f-486a-8d5e-5234b9ed2a4a	70	78	168	42
228f39ca-25b5-4796-bef4-a886819bdf12	52	170	104	32
90f4d5c3-6b64-48e0-a7ce-b560b249b0c9	60	78	202	16
1cc91113-6294-443d-99ed-dc59a23a505f	64	126	106	60
e5c37c88-5ac1-4915-a317-971ee16b9c08	34	272	40	10
ac165494-9395-4bd4-8d58-9a87f71a82db	90	48	192	26
c235473c-4e55-449d-8335-d063f34788e7	42	200	114	0
5fb74ef6-2f89-4efc-866c-a87bba7e0fc6	36	218	70	32
7fdc290e-71cd-4669-918f-4bb825be740a	100	64	174	18
0d3bb780-c8d3-4ba0-89bf-5defdd1a1254	104	50	190	12
4a9578b2-9124-4281-b9c9-a2ef17eaacf0	70	78	160	48
ffa91cf5-e722-4df8-a5a6-aeebf797d86a	108	40	182	26
714085e1-3db0-484c-a894-de161d7ea8ed	66	120	104	64
3e421b37-0a0a-47d2-a7f0-165781d86bb5	72	118	102	62
93929833-1000-40ea-b487-02ceb4dd936d	92	10	188	64
65e4a529-9e78-462f-83a7-6a11c88334f2	92	58	178	26
6c4a006a-4baa-4ac1-8c60-7f248dce9458	56	124	160	14
6f2e11b3-e774-459b-b8f4-89f8dd3b83fb	82	126	124	22
0ad7173e-8f9b-46d6-923c-0f29bf9bf518	92	50	172	40
434581f8-2ba3-4421-bbb8-442fd2eda06f	116	44	180	14
b60fefc8-9a4f-4df9-b96a-a6f8e2244ff9	36	146	52	120
7026c2c8-eb54-447a-8696-5bdbfbfce24a	88	66	146	52
7db72284-ab18-4764-845f-f1dc6245e0e0	32	208	78	34
ba20bc72-2d5b-43fe-9a47-1c3e97f01627	70	106	106	70
d468fd72-bd2c-40ef-ac68-596f4fe26d5d	84	128	108	32
e33ed97f-63af-4ca9-86f9-36be4ad02bbc	94	44	194	20
51708b92-8b2c-4756-88fb-e845bdac2706	86	86	126	54
2d8bf8f2-08a9-4506-9bc4-b3c4275d2c3e	90	38	184	40
450523ac-9df3-43f0-a50c-d085e5700735	84	26	210	32
34b56d29-4042-4dd8-bbd8-b9cdf5d9cf7a	108	28	194	22
7ad2a394-4cd4-430c-b352-78c3694596c0	50	148	108	46
d54fe402-9d1b-4312-b9d4-7f3f8ec39b8d	96	62	170	24
7fe6b609-b5d9-4681-85ee-827fab9863b8	34	102	126	90
edeccbe7-bd1f-41f5-8dd5-620f3edad0e1	22	228	32	70
d15977d7-cc47-416f-a1e4-9f3abb96b8c3	84	80	160	26
36c00b4c-3c5b-48e6-a22f-02ea1b4f1cca	76	72	142	60
6c6ee66e-75de-4e05-999d-8726243a218a	88	76	146	40
c206589a-b9d8-4f42-9064-d11a5fb1c1d9	50	126	124	50
2b8b0f8d-5026-4e8b-bad8-e2415e69b3b9	72	68	158	52
2e56460e-e89c-4d45-aa2c-30beaa47acdb	90	12	160	88
906c82e3-fc59-4b52-9eeb-87713b66c585	54	146	122	28
8cc2d3b3-20a6-4dd7-9146-929e938b330f	88	38	210	14
1eb25e2c-25b3-4f88-8bae-94e70119f4d8	62	166	92	30
84e90b84-022b-448c-bc9e-d1f23e3765a1	86	94	160	10
49f482fd-2d4d-469f-ad5a-561d4e1b7264	92	46	170	42
572aa9a0-e6f2-4f46-ad3f-547a9f56be51	116	48	186	0
08693adf-e2d9-4b27-8e13-721debc238aa	64	92	80	114
d49390ec-000f-42db-a302-ba1de1a95925	86	78	144	40
4b4be292-8b6d-4bac-b9c3-819ebfd9a739	64	104	110	70
5ae49cd2-2abb-4d1f-9ef2-b66b943d7a45	74	72	150	52
1fe03500-0932-42bc-a11e-ace316e3b5ea	80	100	154	14
fb9ad922-f888-4b76-a3b2-4ca1d2002f88	58	186	72	32
c3dc9636-a159-4a2e-86e2-3602d29e6960	70	48	156	74
499df87b-8475-416d-ac0b-5aba51d5b4f3	78	78	128	64
f3ccd09d-f622-4059-a708-737055b93016	92	60	160	36
a1c87816-ee68-42db-88dc-3919dd936d16	58	108	146	36
72381892-1539-4b8f-9517-5fb98071b6dc	98	36	202	12
c9f36918-9018-4ee3-afca-43fde9f12035	58	196	82	12
b6982672-6a70-492f-bf77-8cf75eaa588f	92	80	150	26
72c2b481-46db-46f7-b894-8fed3daecdbc	96	76	150	24
cf7dc5cd-b217-4b72-a812-1f88c39534a4	80	86	146	34
e42c9725-0862-4aa5-badb-ad13b167fa52	60	98	156	32
b18ad701-469a-4351-bbef-562e2a194e11	72	142	100	32
982bdd43-4aa0-415e-9e33-9c1a74e784ac	110	66	148	22
37c22056-0971-4a9a-bbae-025b32ae7af2	62	160	96	28
72167fd2-e229-43d2-a2fd-3de5461ea2b2	92	86	152	16
47d8cf0a-114f-41bc-9032-f475ec1cd350	80	78	180	8
494a790f-a79e-40c5-96c8-5b5986d70099	94	28	200	24
55abd80b-250f-4850-948e-81aa13ad2737	36	186	76	48
54f9102f-8916-442f-8ebf-b2a20adf0608	74	112	140	18
648eb830-cbd8-45d7-baa7-ca49f3f232cf	68	68	166	42
2dae89bc-f629-4d47-a648-d6ac29bc6138	68	96	140	40
244721e5-3212-4a05-9ede-763da9ceab7e	100	102	134	8
d08c82a9-5189-4cb7-ae2b-160ffae9d4d4	74	80	156	34
54b0f5ec-72b7-4b22-b545-9c2c8c09261e	50	82	194	18
5d25640a-194f-4a52-a35e-9ba844574dc3	26	188	74	56
c392bcbd-b7e9-471d-b5c6-e1cce4f1cafb	82	20	216	26
bdce5f3f-304d-421a-b65b-215b39ddfa58	82	22	234	6
7757e700-5a23-4d0c-8d13-10f952ff2c2a	56	98	90	100
850dc036-09aa-40d1-96dc-9197e31d9a75	34	154	78	78
9630df9f-f17e-4f6b-ae21-e4785d91f316	18	110	24	192
1293f9b6-b656-487a-b15b-15cd6ea99cd6	82	6	212	42
f432b94f-1b8b-4671-927a-962e45a3d90e	110	54	174	4
b441598e-871b-48d0-b77d-c27852784d74	78	34	200	30
2aedad1c-3ba6-4f46-9c7c-d3cdd5fca6ef	90	82	132	36
3e8f9b7c-7c42-453e-af77-2ab49ff56100	58	136	96	50
cef09f8a-76ac-48c1-b633-1d6e9e2d29e9	86	64	156	34
e3dd6f37-4279-4020-a0c3-9bb2a0a4844f	74	104	126	36
515973e1-2bf6-4f4c-9f42-ecd56ef18647	70	96	132	42
33a14dc9-08ce-4856-8878-d85b2c437b74	20	154	50	116
900691d5-2922-4866-bc09-71d66c13106f	70	66	178	26
7ae86c42-2296-47a7-83ba-4b66382ff6f6	26	212	70	32
df2337f5-e791-49c0-aded-8fb513fd016c	32	280	22	6
f0fd5b36-1c73-430b-bee5-e8848a9bcc5e	80	60	178	22
384a963b-8534-475b-9100-b9d75ca643de	66	130	126	18
9987b208-4dbe-4cf8-a8c9-0f4aafb5acea	96	34	196	14
6b2d6fa8-bbf8-4f55-bee8-72137c682021	80	96	96	66
891db2a1-b589-4878-8915-7334b67104af	68	114	118	38
3ee56ba8-fca2-405f-9d8f-32b0dd39a854	82	82	144	30
0469bf31-de28-42b4-9029-5b534e3f7673	68	90	90	90
7b33792d-175a-4de0-916e-e8b505d6ddec	108	46	154	28
7b128fec-32c1-4d58-af11-21fd898afeb0	68	114	136	18
d68c16cf-4bbc-47e3-ad14-a6b005d1af92	76	86	130	44
b9dba4d6-a35b-4aec-aa6f-24eafccdf4f8	90	130	110	6
cf078300-45c9-4442-a129-27fdc14f4f5b	70	56	146	64
fc713bbc-e32a-40b8-932f-9c383458398b	86	22	192	36
10997ba7-4357-4d2a-91e6-181821b9c556	80	88	142	26
93c40c00-4bb7-4d0a-97cc-6f6e6f68163c	74	98	144	20
8d9d8390-eb2d-44c0-af27-78b25919e0c6	90	40	200	6
8ce5274e-3067-4ff0-96a2-2b92a45a88d5	82	98	134	20
24476b74-dc59-4a50-9076-65b9271334be	30	208	78	18
05a6d68d-c3e3-4e05-aa3c-3346f81490e9	60	94	158	22
fcdf3d17-5363-4214-9788-483c3724c95f	56	144	114	20
60d50770-628b-4ac1-b99e-ff8b8ab3c46c	70	84	152	28
d86930b1-6a95-4977-b428-a6b90a3b1fa2	82	6	210	36
2979f4ba-a0ab-420c-b15e-d6e958b0be54	84	102	132	16
7b2ed1e5-f3ed-49dd-8f3b-101607e2fa9d	60	166	86	22
0218131f-a88b-45db-978a-8297b966ad2c	44	114	98	78
dd5cd9b0-41e2-4e6e-9631-f688712842e9	36	178	94	26
290c2143-9cf4-443e-9e2c-7063a9dc3678	78	100	152	4
652e4435-709e-4042-b1ee-50ac1fc20e15	50	112	90	82
8219fc2c-23b5-496f-945b-7e6eeb20b828	54	162	104	14
0b554322-8255-4b41-bbec-827de8687289	96	50	168	18
ee7b0302-d13a-4403-9bf9-d3485ca71519	72	122	98	40
6b9e34db-2c43-49b5-8b0a-2bafcdf4c141	52	136	132	12
26eeda96-5ad5-4b0a-84ff-345aaed7407a	96	44	184	8
e3dfd756-b609-4107-bd04-b8a07fea1208	40	156	84	52
e435a014-1297-486b-8d82-1d325b47aefe	30	202	64	34
e01dc6e0-09ff-4e36-b1b0-da9b68d91014	86	64	148	32
5d3dc710-3cc9-4372-a351-4f873d000f83	80	86	138	26
1b45a862-5dcf-4913-b734-ddca8642e417	50	170	78	32
d9ba3970-5f81-4d6a-92c4-01a863ea43a3	82	130	110	8
6f9f836e-cfed-4740-83fa-b56af113b1f4	82	152	82	14
0c9e641f-b305-458b-8000-95674c6d4d20	46	194	74	16
8018ff10-913a-41d5-a5a7-ae305581aac4	30	198	58	44
c405c5f6-c3f2-4b62-beb9-ff8683f56146	32	100	102	96
f055bd1e-8774-4f1b-9396-bcce831997b8	76	132	90	30
3ab925ff-eef6-49b3-90f6-2571738b7568	76	84	144	24
672f808b-2a2f-4edd-8654-479378f70d4f	88	56	180	4
882dd221-9900-42b8-927d-4770b71775f5	68	96	146	18
0af9d2a9-2a0a-42ac-8f3a-de751cbb85cf	70	90	154	14
23c68b5b-bd24-4df9-880c-38cc34994f41	74	64	166	24
b77ef26b-79b0-40ef-b5f0-ce76c32b5d7d	96	40	184	8
d172229a-d73f-488d-99ab-c893fb796421	60	74	148	46
cecb8343-b5f2-42d4-ab9d-c7b75dcd4465	56	128	136	8
04bc3357-c750-47ac-8774-83445fe63d0b	18	188	42	80
cbabf417-0e82-482f-906b-fc0421820bd2	8	84	12	224
7c8915ad-22a0-44c6-a104-223231f897ba	88	42	186	10
916e7010-83d7-47a0-a503-a31c9a3a9cdf	84	58	146	38
cc0dbd70-9081-4d51-a5f3-46d43a0aa2d2	48	142	74	62
1001fabb-1920-44a5-a729-2dd313e9c1bf	66	108	140	12
86a519a6-a887-4ab3-bb20-dd37aec23b70	58	90	126	52
0020ddf2-66de-48af-b2e6-58ca7bf84960	52	188	58	28
e2e80093-c189-44c4-8326-e0880a1e6fa0	78	88	116	44
4ed096fa-8ec5-4af9-97aa-655111ee0973	64	134	106	22
1d285b89-90d8-4df1-8a0b-a898ee3ece6a	38	208	76	4
60d26052-36fe-4459-8c09-ab8caddda255	80	54	186	6
b6bc7753-4633-4615-abb6-f2f34032554a	90	48	178	8
caf7567c-a256-405d-8b67-fed97184076a	82	58	146	38
e8a3e1d3-d4ac-43cc-a2a5-50d7b0d213f9	72	72	136	44
9e602c6a-5a26-417a-99c0-6caf00f9d382	80	78	140	26
a47922ef-e65d-46dd-990d-570cdeb7aa42	64	90	156	14
c6ff4c3e-926c-4864-8bbc-f510c0e846f5	86	26	148	64
86b7d25d-2dd8-4ae9-8aed-30a574fff747	4	146	4	170
e71ce387-9428-4d63-a429-94fc3c6b0534	68	66	148	42
91b4e397-f651-433b-bfba-8637bd007e41	74	108	120	22
38818f6e-b19c-4c00-b029-68098c37fe65	78	48	184	14
d7fa4661-1001-42c3-a88a-4c0355b4e5a4	48	146	98	32
52b25b6f-c113-443c-b9ca-507edc207318	60	124	100	40
f93b6474-f9cb-4ef8-903c-b6c235b51762	98	44	172	10
7f34de6a-7fa2-4252-a795-7cc2636ccd81	44	202	64	14
df42bc55-39fa-4e05-9349-0b24c3e6abe1	14	236	34	40
8b06904b-699e-4d7d-bf8e-593a208e4a83	64	124	116	18
70fbb639-845b-4b91-8076-70dda4481717	54	80	134	54
a03b0946-12e5-46d9-b531-060eda542adc	80	60	146	36
16d6cc28-8c0f-4700-855d-0621445dfa6e	70	62	150	40
419fe0a3-4db8-4f53-babf-240cb4309be9	82	70	144	26
97515ff7-f8a5-4c96-8971-641217907600	50	154	118	0
6d114be7-c89d-4c2a-aef2-a2e732d39b9a	62	144	96	20
bf2326bc-60fe-4879-bf92-9ec59d0faeb9	56	146	86	34
c1772c4b-b8f6-457d-9003-4c563d4910c0	76	32	178	36
9b423570-8a9f-497a-a685-ab4deb6eb410	78	84	140	20
a7c85796-e7e5-40f4-8969-2192963544db	100	18	188	16
4c57f597-4cb0-4d0d-b75e-4636a5cd5cf7	96	40	174	12
17c84ac5-9be9-4571-90bd-7df01ad8196c	92	68	152	10
869fbab7-c381-4fb2-b99e-afedd7a208a9	74	90	130	26
6d36d3f8-7012-471a-8f2f-325201736751	40	106	88	86
94abd907-baea-448f-8d62-b43218855b98	78	86	124	32
5c4fde1f-c2c6-4bf4-a031-0ee3024705db	88	54	174	4
986a88a1-0fc1-43cb-9ed6-ffea320a1e73	72	48	180	20
7a5e1bb0-d6ae-4269-aee3-0bc0f874693c	46	182	70	22
965cc6a5-9981-4596-8c18-7d64e4d14cf8	70	76	158	16
b6a87c47-66a9-4cac-b54e-cae23e0cd701	94	36	178	12
473efa0a-0146-4312-b8eb-8f0dac3043d1	46	148	94	32
ff878ea5-bfee-4866-8c1c-e23c75ac580c	12	262	32	14
71af3398-b574-4890-b603-9b6fb76aae01	56	140	114	8
a34beb64-8e6f-43c3-bf25-8b6643f8a205	86	44	176	12
5fbc0f2f-dbe7-4155-9845-4f8077de6f1c	66	62	162	28
3214ba27-54c8-4732-a4d1-a42227dd2c5a	100	2	164	52
10f5f1d0-0771-4397-8600-8e7f666fc3e9	78	8	144	88
a79c5f79-3b74-4684-94f0-56b263c9572f	84	46	164	24
0e1f4923-4082-46df-bace-d22b4934da79	68	128	102	20
8d30a18b-ab33-49c6-b236-a8987a38e1b2	52	178	66	22
22172f77-5ba0-4ab5-a2ad-5c684ab52580	46	178	72	22
17b4a61c-cb02-46ec-8264-7ee86d312c9e	58	122	102	36
27ec10ca-c38d-43e5-8af5-ac3f706154ed	88	82	138	10
7ba03262-16d5-4822-825b-7a206b0cb2bb	90	58	156	14
4191b72c-5113-4692-8bf9-48899c4a53b8	84	116	100	18
65cd753e-9819-400c-aa6a-e80cf76c3956	52	164	86	14
3d759906-5cf1-48c5-b4ec-fcc58338824b	78	28	176	34
41738b78-168f-43ce-bf54-9eb146c08ffb	82	48	150	36
d29bcc2a-1d46-46c1-8af2-b57de47c1b7a	74	30	178	34
f429cf12-3b00-4aab-92fa-9d62d2695482	88	56	162	10
f4a9530b-1992-43e2-bc99-4111c3273d48	50	178	66	22
7d23fa27-3eba-4a59-937b-be2da0768537	50	178	62	26
79cfad8a-1f13-4af9-bc5e-e4b9446d7be2	46	180	68	22
a600b0e4-f59d-46a7-b5cd-df8d8d36ec86	94	44	162	16
b0273303-1bbc-40cb-8a38-8ead5b33edbd	90	38	176	12
7262423c-c5c3-4ecb-8241-2631717992c5	74	60	148	32
ae93d16b-65b7-4b03-bcc2-a5f4c67714b4	88	38	180	8
3f202a1b-57d9-4435-a766-44edb96dcdbb	84	44	166	20
043be36d-337f-4729-919c-32b1635e2885	80	10	190	34
9dd793a5-7d16-4552-a309-60e3c6d4b1d1	52	74	132	56
184051fb-9a8e-47c5-8d3b-192e803d688e	74	48	170	22
43de99aa-c9fd-44c8-ac9d-f0175d5808b7	56	128	100	30
c497cdf1-5fae-42b3-a172-d587254222e9	64	134	96	20
6db2bcf9-a6dc-4bde-884e-99078e4e9bd9	72	104	96	42
fc6200bc-185b-47f7-a0e8-666732b2ba53	30	194	68	20
ed846ceb-676e-4404-8329-d0b71baa721f	72	82	138	20
8ea3eba4-412d-420f-9013-3962d3c661d3	86	30	172	24
803aa0e7-1c15-412a-8eeb-85d341994c93	62	76	130	44
d61dffd7-9449-437b-8ce6-e8e04c9a446e	86	50	172	4
3bc35d5d-d05e-4c8d-8ab6-2f8d2330cf7c	80	48	158	26
287a65e0-3a01-40e7-88f8-5aa362bc66f3	48	164	70	30
8bc7c7ad-4c9c-4bd4-b399-957d9c5fdae4	88	44	158	22
796251c2-a339-492c-b63f-127be396f245	70	88	114	40
6656f4ef-0ff3-481d-9f1f-1d4761c89906	58	162	92	0
7558dde9-ce8d-492b-9373-d3b7704fbab2	58	166	74	14
c2bfd6a3-e3a2-4607-9d2f-d6a2cc51f1ee	82	32	168	30
741530d1-23b4-49fc-bec2-91e763f8d251	76	44	172	20
ebf5ed0f-d73f-4f0e-972e-c15dc2b794be	90	34	174	14
f504bd1d-af44-43d9-9edd-6be86e93c6b3	84	52	162	12
479adc82-2f3b-4974-b580-2d4ed23f4259	72	120	100	18
76bc38af-2fee-461e-bdaf-232d2237ae7e	86	90	130	4
5a9f7277-065a-4da7-a7f4-a5323a4b34d4	72	126	90	22
c1936a1e-735e-400a-9235-bb1117646ae3	56	168	86	0
c9c8f646-163d-426e-bcd8-390eb0839fa8	48	64	116	82
6e210532-9520-4fab-bcf7-95a90e96adb2	74	44	166	26
77657e1f-5b5d-432b-819d-6b8f53091a08	92	40	172	6
7eb6ccd6-8374-47e9-a5a5-9e937e316d27	88	36	176	10
5b903f66-10ed-4cdb-a71c-82252e5d8110	8	242	26	34
3cc141e8-0a8c-4e53-87c7-56f218d3eb3d	68	102	118	22
addd34a6-49bc-4fef-bd96-1743b8ea899d	60	108	116	24
d85e002a-e348-4afe-aa83-6b82bfe3df80	80	42	172	14
bc03b9f0-ee34-4fd9-ab3c-65967122594f	62	88	140	18
4f0a98f2-e320-489b-8611-9002d9e1ab61	72	24	190	22
60c51b9f-777f-4482-879d-4fb73535995d	52	46	144	66
59f6fbaf-17f3-40a5-88ff-125cb80050f7	70	114	88	36
04fa445b-1cc4-45be-a427-b6d7ad33dc7a	100	6	168	34
d17a5486-cd6e-4be2-8db4-c8c90cb17142	72	44	150	42
7a4eae63-f706-4838-a740-600b0aeccc48	52	164	88	4
b8e5911d-c8ad-48f0-92bb-9733bf178aff	44	84	160	18
2894d673-39cb-4914-ade6-d4021bd2867b	62	108	128	8
7a40cf9c-0f43-4053-b9a1-5b5567157acd	68	82	128	28
ad85eb1a-1bdd-4d45-b3f8-5490f5b78dc4	74	44	138	50
91c5ed7d-bd4b-4142-ade3-68524402a0a1	74	88	98	46
f79601d9-6101-4219-b749-e96c2a224d6d	80	66	144	16
179ca8ea-1ee3-4cd0-9c9c-5ea8c5899ab4	70	50	132	54
55b84f2d-df0b-4ab3-ae8c-37b7f0569976	50	132	62	60
fa94bcb2-e216-4bfc-8e1e-f4921c0dbf40	72	40	136	56
a6b23446-9ec7-4604-b89d-92faf77ea794	48	166	90	0
7206eff1-655d-41fd-869f-2d70477f5d54	78	64	104	58
a9267b63-2145-4a3c-8f60-3b82a5670b6b	94	42	158	10
69d5373f-876a-48f0-8852-9038b0380b5e	24	204	44	32
b4e1d6a9-4c3f-45fd-8a27-f363ec2b476e	52	106	132	14
7494d98c-e38a-42da-bc25-b2c4f517966a	54	40	178	32
d13f0664-3686-4d3e-9695-3b7405b8c5ec	56	132	66	50
24e766d2-3c1a-427f-a28e-4962b3498641	90	30	158	24
414d95a5-c4c6-4de3-a03c-40e7f30f84bb	82	52	132	36
1f28112d-bf35-476a-b634-56df8470555b	64	60	134	44
7de1a667-1854-437a-9d18-f1c49a06d509	52	30	152	68
1949ebb9-af31-4b95-aa27-45ac4992c969	82	54	162	4
b43c0bd6-46bb-4e3d-846d-5f8f46b2b94c	82	36	160	24
5d48092c-00cf-41bf-8364-b7c06e104519	68	32	166	36
c853f21b-f943-4400-ac80-2b15353e9762	4	212	36	50
bb23a240-12e5-4256-938d-07fbb7426746	80	30	166	24
932ef1b5-301e-448d-a501-24850f329318	84	54	134	28
2b912131-7268-434d-b4b1-a2dd3b121ade	58	116	100	26
2394585a-043e-4df1-9ef1-c506d772dd79	54	184	44	18
0be7558f-1685-46d3-b0ea-b63b082cb9a2	84	58	138	20
d3241007-4acb-4d6d-9897-b27d32a9d3cb	50	164	72	14
a62772ff-64c1-472d-8f02-5071fae21956	50	126	86	38
76c47363-7778-4f44-8af3-3e61c9888675	78	32	170	20
c41ea104-4007-4230-a7fd-32cb6194b968	92	42	154	12
d24eddf3-3311-4b66-857a-96cf5f1981f5	72	24	178	26
9c51ea06-1d74-477a-8d6d-51227f01b719	14	208	24	54
d57168d6-f2ca-4e9d-9bf6-54ecb9958e05	86	48	140	24
73220ceb-2733-453e-9210-d04ba60eca43	56	62	160	20
e0bda0cc-84c0-4796-b339-aa936552980e	48	74	162	14
3cec2b93-7060-48b6-b8a3-8c5cf07eec43	74	66	120	38
42676d7a-15e4-4ddd-ac48-ab368da32498	64	84	110	40
9a9e43c8-69ab-4ce8-8e1f-f6a2fd9650d0	74	76	126	22
41853e79-9655-4d3a-a15c-09be1366d462	62	64	158	14
a9f8d169-2a7e-4939-aaa0-9045c64ff8e9	80	48	140	30
7551ac35-3252-4f52-8834-77c09f07621e	74	44	154	26
870f0e6c-122f-40aa-810a-8c7ef38d3f55	84	12	154	48
6d26c49d-fd82-41f1-b562-ffb7e026b17c	72	146	72	8
e38a4973-5c85-48e8-9f3f-2a6c493d07fc	48	144	80	26
9259d10a-d9ce-4c0e-b7bf-cc9a77b86af7	58	108	108	24
f42b582a-aa62-4d9e-aa57-e9db1aca3f60	46	90	104	58
ed1bd423-6ef7-4f92-b024-64184c424548	38	160	64	36
f360eda3-2349-42f8-8a5e-27c361e6062d	44	122	84	48
c0fff2ca-efe6-4e98-9603-0a56f927d05d	38	110	112	38
46e53ff4-8759-4cec-a761-88abbfff6e85	68	38	180	10
6733a66a-cc10-469f-84a6-36f5299a7f55	76	38	172	10
026b3360-2f7d-40b3-8e2e-32e7736c506a	66	78	134	18
933b1fa5-e43f-4b95-8cb0-f4c9440250f5	72	60	142	22
95465d96-0bc0-41af-afc1-828bd2b7f464	64	92	122	18
974483d8-6d06-4382-a392-c77e292a75e1	72	30	160	34
034f639a-fa01-4e67-bb67-2a46b3415c95	52	42	184	18
ee2fd58f-2ea0-4841-9aee-f17e7896db5e	64	102	94	36
43e740b4-0bdb-4428-85b4-5c3937895cc5	60	106	118	12
9bc9acc2-8e6c-42ff-91e3-7fea3dd905fc	78	32	164	22
ffa8475f-5482-4cad-a1b6-9628d9cb0c9e	68	50	154	24
bcda5a3d-6461-4b9d-8c32-19e231782a62	70	84	120	22
03a28c6b-8b41-40f9-9451-e3d9264fc947	54	114	100	28
80add481-3c37-468a-b5d1-a53912aaa0f3	62	122	84	28
61519711-f1f0-4503-9930-164f791696aa	76	54	160	6
f9eb8456-0429-464a-9af2-d099f89d8b81	36	164	66	30
9ce944ab-dafa-40c0-9b28-381f45b56bf8	76	102	116	2
160bc5a5-3761-4b82-b013-ec2408f8c5f9	64	92	104	36
44e94124-53cc-4a99-90ea-9ba68d735a1c	28	138	34	96
7f5ff54d-a9b3-421e-a97c-d2642ec9db20	60	56	130	48
c73d1815-3c0c-4ee0-8bc6-00ff5673fc40	74	66	106	48
cdea6d55-f248-4767-9531-5e3cffe8f1c1	70	56	142	26
3e0fa19f-b5c6-4400-b4eb-c6e6c697de04	76	62	90	66
c411b38e-76fa-4a00-91a6-738b655f3f24	60	100	110	24
92d3ccca-366e-40d4-be0d-4c70da8779e4	76	54	134	30
3d6fb592-e6e1-4b87-ab8f-6e4a99dd7f97	74	68	120	32
e0a2cfa8-9b4e-42c0-b26f-398d43fdac9d	50	156	88	0
f89bedd5-50cf-4020-a4fb-74a062b22c89	54	122	104	14
e64fc7f0-e554-4c42-a2d5-8223fba91f68	62	110	88	34
68a5d393-6b91-42a6-85cb-082580b75c24	70	22	170	32
a68145cc-1063-4265-9fdc-1ebf26bb9dc7	82	60	128	24
ee2a6c44-c59a-46a0-bee1-cbb1e9959547	78	18	182	16
086b2016-4cc4-4e06-8fb6-620b39d09ba5	70	56	114	54
ea828b4d-0357-4de5-bb58-9564f9f267d9	102	22	126	44
af866980-6b03-4f9e-9658-f0ef48979667	66	48	148	30
9779105a-7d8f-47b0-8ec9-c8d8939e5c69	74	60	114	44
ec2a301d-89da-4ef8-921c-1c7e81242467	58	116	98	20
117b923f-ff42-4639-8530-6b1acfa6f3f8	40	160	82	10
ede446d3-b65a-429d-ab9b-1c91aca3739b	80	44	146	22
b7dea792-9d5d-4005-a2f0-fc45601ecbae	54	92	136	10
48738270-6564-4515-a6d1-b39a774abfde	74	72	116	30
1164bf1f-138c-48c6-9f65-2a78221714a7	62	58	122	50
e35422f7-3a23-448f-810a-4b14f4c85fa6	62	52	136	42
135e841e-f508-40fe-af75-70ec9cd24a3c	36	184	60	12
59133398-2b73-4469-872d-0e62c5affbf4	74	86	116	16
ecd84584-1a6d-4643-ab69-36313d2a4ca3	86	22	174	8
9433f94f-de26-4647-b414-a200695c3f19	64	100	98	28
42837346-c53c-417d-a1ab-055f988aa465	72	108	102	8
b4a4cdac-462f-4c87-a503-52556fc705e7	50	100	102	38
80b2203c-c1fb-4017-a792-68e38f9cd853	50	94	114	32
08eed330-8c07-46ec-826e-ddbc4e32b1ed	50	80	108	52
ad8db698-f5f1-4b6c-9e62-746617325980	76	54	154	6
aecb9125-a38f-4e2c-9cab-3d930f64ce18	60	32	128	70
6d31641b-656f-469a-b0c9-3c3b243d651c	100	32	150	8
e18dc4ef-5e62-4552-a7eb-d9079801f379	68	66	84	72
ff1bbbcc-3805-4a8d-9d7c-8eace1b148fa	72	78	74	66
92fe01ff-b96c-4b25-b13d-15cbaeb71f21	80	42	150	18
b2341313-cd4f-4a8b-955d-49f98a0b1322	84	36	162	8
35108a5a-97d5-4eb1-aa9c-a7cf6475a7ee	38	160	72	20
f975e857-cc0d-4ad0-8887-870d14a7b7b2	68	100	112	10
0e25494f-09a7-449b-b56c-3bc54a6e5f2c	46	128	68	48
d51b5a68-1d73-4d24-9cdb-ccebbe21ac51	72	78	106	32
5d247874-0dda-478b-9e27-2fb26c1ad38d	72	66	110	40
d37896f9-5421-4b7a-978e-c958f32f2bda	68	64	130	26
c1da8ee0-878f-4756-bf73-186f949a97e5	46	144	82	16
00a88210-38ec-4acb-bd09-8569d8a36cb9	40	164	76	8
bce664d3-de1f-453f-86a7-7df6d2007140	72	56	152	8
2d1f5a4d-abc7-4e09-9fcc-e7ddc0163f84	46	62	118	62
8aa12a37-48de-4454-8dcd-1cc13b3949f5	34	100	74	80
af930d3d-3c7a-4bf2-85cd-d8ba5d407fd6	66	44	150	28
f00c0456-7403-4e8e-aa33-08d2f30dfcaa	88	40	152	8
433a9ca0-8096-4d33-80f4-cc9737279f98	70	44	152	22
bbad8e44-bd2b-4cd0-b99c-252eb5604690	70	104	100	14
ee6ede04-eeb7-407c-bded-b204c6410240	78	56	132	20
15fa7056-b748-41ef-b481-7dbf45bf64cb	64	60	138	24
c5ad191d-fd74-4b7b-ae1f-934473f424a5	58	68	124	36
29db5c8a-6cf9-4786-8060-cfecd9017e59	56	128	82	20
00a99cd9-393d-4271-8f38-eb07f9f0d369	42	156	80	8
5dc2e226-fe62-47c7-bcef-c176baff1169	46	128	104	8
3ad58d18-93df-4da1-80c5-e4026286b28f	68	70	144	4
70db8f59-8a76-4d38-9153-7f4782b22640	82	50	130	24
72403966-94b1-4b1a-938f-8a9a1744df76	58	34	150	44
8b42d732-eafc-401e-bd61-b5a90b5723e9	56	78	62	90
0c705bb4-bf58-4a0e-b520-2b75f2dd2f98	84	22	168	12
de2879ca-16db-4836-b504-145eabe26797	38	122	80	46
6d68193a-0680-4a1c-9ab7-55b308635fc2	56	64	72	92
ac6a51e2-1820-4925-8495-68f2b94595fa	64	72	130	18
45160e6a-caaa-4772-b26f-aa1dcd752d47	44	74	152	14
ac130aa1-17a8-4718-97be-ee32857c61f1	50	70	114	50
57f791cc-e233-44a0-8e33-0dfc373c4ddc	56	132	84	12
7d7281fd-ac8e-4c06-9711-9b2322f30f9d	48	58	110	68
e98279d3-2d55-4339-a470-5d74538f6deb	50	52	176	6
604d86b8-aa5a-4874-88f0-7b92503eb557	72	58	124	30
5d0f29c2-50e2-45d4-95c5-67117734af54	32	204	42	6
b52d14a5-6a2d-41fc-84ae-341f9c2b7369	38	180	48	18
34d8d11c-256e-4da3-98ec-01b3ed563f33	86	54	132	12
4915405c-89b8-4359-83ff-c77e258dbafd	66	64	100	54
a05c5927-1fbc-4e44-8f27-49b77af09739	84	42	148	10
8acf5868-5134-4f29-98f5-b4612d44d071	54	120	88	22
715b4d7d-3d9b-4707-a4d3-5e8c18708fde	40	136	56	52
28b5bb73-bc87-4b69-b17e-eb9888ab759a	60	126	94	4
b8fa4f55-5d8a-4a0f-b3b5-73635e3db4b1	64	92	120	8
12ad0182-7e7a-4416-b97f-9aa80d5922bd	74	34	150	24
ecde2d24-97f8-4230-9ff8-626f11e85155	56	118	72	36
c3a43d9d-deee-466d-bdce-e54fcf4b7a14	74	56	124	28
00b2d9ab-8169-4f24-bd0d-74399d85bbcf	40	156	76	10
eac5bb16-ae3a-42bd-80c2-86b01f29f8f1	64	56	138	24
edc39056-aadb-4e24-abc6-8d2e41aa5318	58	100	102	22
a0f5c4bd-fd6b-4dca-bf22-a9c2d7b97ced	56	126	84	16
f2fe457a-9508-4974-9bb5-e614c4ab358e	62	124	82	14
c1569627-5bde-449c-bf18-c6b13048f99e	48	92	62	80
6c59ca47-bc74-47fc-9d29-6cd6df93d168	80	16	168	18
e00cda7b-a305-462b-a0e8-40f1f0b9440f	76	32	158	16
95a76d68-ccad-4476-b263-e96f846f0968	56	118	80	28
7cecb59d-cf3b-45c3-b013-68de3f9078ea	80	40	156	6
a488deb7-3ad2-450a-a108-3b8d641c13d8	56	98	66	62
52446690-58c4-49e5-bd53-9d40462c84c1	84	36	160	2
cde287cf-6c10-4dcb-a9b2-1fbb0406c7fb	28	166	62	26
41075f2e-4b06-452b-b622-43d26bef3bc6	54	96	132	0
78de6cf6-e95f-48cd-a63e-42e729f6a7e5	70	50	96	66
913db73e-406d-4d1e-b01a-85a9fa40b954	60	46	124	50
569bc495-bf18-4ec5-9ff1-883d9289c3c0	78	56	128	18
92b36037-b1fd-40ce-a659-8e101e97c9a5	80	28	150	22
b895b539-8f19-476b-b21d-63e52e3498b1	64	64	102	50
367789f4-ff99-403b-a27b-66a2b460d2f3	68	48	152	12
23ccaa33-93f8-4a8e-a7f7-ee425f74c269	72	40	156	12
00ded5fa-2949-4074-8c76-9888b143795f	74	42	164	0
4698202e-f409-4e63-ba7c-90aa67723e00	82	58	126	14
6a3d91bc-95c8-4a47-995c-df1e593da138	78	60	138	4
9b7b101e-5fe1-4ddc-ad0b-aaa926d95cf8	46	148	62	24
f8801895-f67c-40a9-891a-b1b34dd26bdd	50	94	120	16
1a765405-a63c-4a12-a5d5-0dea797a1ab3	68	26	154	32
8168ae3a-3d8e-4dda-9bf0-27926e7be719	62	76	126	16
51fe43b5-987d-4c00-9e80-c67e78fcf9e6	68	68	128	14
b0eef3ae-0277-497c-8a7b-75c4a251f33d	72	34	148	24
d1bdbf18-1fcd-4325-b61e-7f7a4ee44ca0	74	54	108	42
b5c60650-20aa-4d8d-b4d4-319b4c454fa0	64	78	108	28
2581f24e-ac1c-4a5b-bd73-d1525dc18b1a	54	92	100	32
2444c6d2-7ec4-4acc-b240-a2e9e280b88e	62	30	150	36
c7db3c77-fb71-4b6c-8308-8ed95eea6a25	64	30	144	40
c3b4202b-6670-4fd2-ae80-5ae808802986	56	60	138	24
8041a08f-9095-4216-ab38-052a0a982b65	68	22	162	26
6bcb92d8-6bf2-4252-ab57-9060f4416e5b	66	48	144	20
45f4f2e7-5064-4f59-a653-45eed2818ae1	48	36	108	86
9652a620-bc74-4a29-b982-059112d3fc46	74	54	124	24
9aae1f24-b652-4f62-95ec-367dc9450ed3	80	34	146	16
3f4ed16f-e578-421c-9f99-074cdae0de61	46	106	104	20
1d8b84ed-7ac2-4011-a6ea-e27f16ad54d1	70	50	116	40
9129719a-c5bb-40fa-a686-93244f24a102	42	120	98	16
62f8892b-3be4-41a3-a213-2d1460e32e62	50	86	104	36
6362b149-eae8-4cea-b847-3f9ef4f90cd3	48	106	110	12
f1416d3e-d061-4ee4-8219-ee1812882134	52	52	118	54
7910b98f-d2fc-4602-894c-10e5c7c3da94	74	68	134	0
f348700f-e22b-4d66-b72a-fbb9ba00c870	66	54	152	4
bbcd8f1f-fc1a-4060-9df1-7731a77c7228	36	160	50	30
0d6457ff-7a18-4498-9a6b-72dd049d4a55	52	42	136	46
5a2cb276-6ffd-49e4-a3ec-9775d4cdef30	58	64	146	8
55980c84-b1da-4ed0-a5d3-b0fccef8c5a6	54	112	100	10
48c6ca39-c35f-42ec-9b79-ec615253991e	68	74	92	42
c977c0a9-3f8a-485d-a66e-298df863d094	40	142	62	32
0656334a-0230-4cf7-8102-1be8a1906a02	66	12	170	28
ef2f61af-fa9a-4f75-9b89-57e45a4a0b4e	70	42	136	28
c79f5392-fd47-4ae8-83d7-1fcefddf2956	72	34	148	22
f9fe65f6-f9a4-46f9-87cb-fff62b4a538c	88	22	156	10
c080ba3c-c29f-4eda-8eac-4dfb6397bbd5	74	54	148	0
7bd172f2-8631-4984-a5a2-6f6a7a7f21fb	58	96	92	30
00994fd2-3f38-4a7b-af36-759a611a229b	80	18	174	4
4128fd17-b45e-496d-9739-d1d7b09d768b	62	20	176	16
9c2ad6af-4eef-44bb-a4cf-469a56b940e4	54	24	178	18
dae887ef-175f-43c5-8f52-ec09441ea1d2	46	106	88	34
3b3b7543-9d3a-42ae-9400-8d8c53e963fc	54	134	70	16
ff70b510-d330-445d-801c-7a8130710cf3	56	88	102	28
89351d52-a6dd-4f33-9138-91f707005b37	68	66	118	22
fc8c6177-ea47-42d7-ae6a-d9ef4b7cdd7a	46	118	94	16
c1891287-20a1-4ab7-974c-74f17e6b33a9	64	96	100	14
4e35e604-0e8b-4930-b09a-0b4be62f8ad2	62	116	82	14
f3b637e6-a147-4da2-b3d9-2241df637669	56	50	102	66
b0bae4f3-b3b0-4b0b-b5d5-6917b6b1c2a4	76	30	142	26
2084f312-39fa-4625-93d6-7211de509b9b	68	32	164	10
9cf6035b-21da-4847-bca0-9f220c20085b	30	54	56	134
87d5e3fe-38de-4d25-8fc6-f357b7105fbf	40	154	80	0
f0338870-9fda-4e48-87c4-209db35e225d	62	60	146	6
7223fa9c-c94c-4357-8664-45d12b493f2b	46	106	86	36
e40c7de4-ccd1-446a-b63b-abb00306fe87	74	56	144	0
63314823-1d44-461a-af67-f9307a77bb33	68	106	78	20
ba7a2cc6-232d-47af-8ec7-95e7124480eb	74	28	154	16
935b0966-90cb-4158-bf9f-1f21b40d3b11	52	88	56	76
a8886ec3-b315-4043-952f-9ee3bfefa102	64	98	92	18
28570e91-9dde-455f-a547-d07fe8104808	70	62	136	4
1f92b8f2-4ae7-4c85-a284-3a14d3b35afa	54	86	92	40
b6e0aec9-26e8-4a37-8f89-19dcb17a9c47	56	44	94	78
7c7518e9-fe57-409f-92cd-5d230d050c98	72	30	142	28
e93c8080-12b9-46dc-9cc0-3dae9eb0e09d	52	30	166	24
7eed20a0-4a39-4d00-a6b6-28227d70e475	48	128	70	26
e22bb3b1-eba6-4902-8915-08f8ff7c22d6	48	116	78	30
ae6bb71e-537e-432a-9075-f62b662431d3	70	18	160	24
b273429e-5a16-4575-bc4b-6723c490a037	32	44	118	78
ec848298-39c7-4a13-82c1-499af270fd01	44	78	108	42
3b5c08e4-ea0e-45b2-afbc-7405bd23e3b4	34	140	80	18
2e15d68c-7118-4760-9d3f-027c49751129	46	60	98	68
297d39ba-6818-41ae-b854-7470b1f7c070	76	62	130	4
44e1c9fb-44d7-4fbd-b535-e44fb6a76426	62	58	130	20
ad1f2516-c8a7-4989-9592-3b0792bd3dc7	66	68	116	20
fb25a2a7-e35e-4432-b804-7657a29dfe62	78	48	112	32
75ef1c71-d712-4039-9807-6d610e1783c5	70	64	102	34
293483d5-91e5-433e-83cf-348ae9f923b7	38	130	50	52
31b2673f-4751-4091-8f1b-fa7f882387fa	66	40	128	36
8081a4a5-05c2-4037-ba15-b91474580382	64	42	124	40
3d707e56-8af6-47e0-be83-43aa0517b2f0	70	54	120	26
c2d83a9b-af67-4245-8b6c-01e9a1ad7d68	58	50	140	22
e4d7d85d-d700-4844-893d-2ca942ed4a3a	32	94	76	68
f50a4b50-8708-4c85-b0b7-cf49867ae9f9	58	36	172	4
2000d4c9-1347-4064-aee6-9a324f50406c	66	42	144	18
270bb36f-b978-43fd-b0eb-cf42bf1d3091	40	128	68	34
2900b809-3635-463c-b131-e36ca9390e33	78	78	96	18
0247e116-c827-4bd5-9997-ca6ec2f5f0de	84	24	136	26
69ec31e5-591b-42ac-a3e5-bb98d36615b2	80	70	98	20
83b29633-a24b-41e6-b730-ae149dd8e003	72	34	132	30
2396e6a2-cc91-4040-9640-02b75a185d37	48	120	82	18
28d73edb-5407-44dc-890b-27bdf629333c	60	80	112	16
4903faaf-00f0-444e-bc95-be7f1aa2c1cd	72	44	122	30
541ace8a-8c93-475a-a789-899f846f62e5	66	26	156	20
319a7b03-9031-4c05-a6cb-0f8a0c680021	76	72	110	10
dfc4f137-0400-47be-b4c0-4798bdbbb9b1	74	54	116	24
f041f006-a1d9-4991-8d7c-461e073262fe	58	36	128	46
57722600-fd89-4d5a-852c-d5b1c6415121	72	64	110	22
5a161a29-833d-4073-b5fe-bf470b1fe9bf	32	92	52	92
9071f3a6-44ea-4baf-a857-2a5703f1db74	46	60	80	82
320d64e1-05b2-4d3e-806c-3aa12c069e83	76	20	156	16
16959b58-6adb-4882-81c8-dd48a6b12c38	56	92	64	56
39eb3ca5-b0a3-4225-be98-5afb46f1e135	60	22	158	28
adf0a2a4-7987-41c3-b28d-04b98a3bdb9d	34	126	64	44
4318fe8d-ab1b-4516-8ff0-1cf24d02cd5c	68	44	126	28
626fb5a0-23f8-4764-bb2c-56c75d44ee57	76	24	128	38
8922caf6-2661-4ef3-81ad-b1414b02fca7	64	10	170	22
5a873b5e-b4d3-4199-bcca-43ba7f56321a	70	80	92	24
c4210149-5a32-41ea-9bff-f63154a6d0a0	52	116	64	34
9b95283e-7f3d-4634-9bbf-2e592757cab2	50	114	66	36
090b0c32-0c06-4005-9215-5da7a9c29dfe	54	76	100	36
3ff537f0-f23b-4445-85d3-c6d63b5e34c1	40	142	76	8
2a0f1b74-bce8-4c04-acf7-1277367b32c8	8	120	8	130
29dcd19d-cd71-4629-9064-020c9b8e96d8	52	44	116	54
cd767e95-c5af-4247-9776-29f47f96f6ff	58	38	94	76
e61785b7-9caa-4f00-b5a1-549cb762b285	56	78	102	30
24200d38-ab15-4702-a9b1-ba732bf59b16	44	114	96	12
4a8c9f6f-3db6-40ea-9389-b854da031e13	66	66	112	22
ffba0bf9-4d04-4fc2-9c03-459d57b16138	44	68	128	26
8db0ff78-570a-4e0f-b0bd-6319579903fe	54	20	164	28
778718cd-3c58-4606-8c95-993bca890d65	34	120	86	26
5e1b564a-784d-4281-a1af-02c52b2dba86	18	176	30	42
ce6bb37f-6b15-498e-aa2a-d48d1819fa8d	76	14	146	30
67073dbd-2cd9-428d-aea9-609bf65b30da	38	78	134	14
fe77b40d-8217-49a3-a217-191f99a4e83c	48	92	90	34
685cd9d2-bc99-4858-a6d8-2f1f4b763ba2	38	38	108	80
7fb41477-2601-4e89-9354-270ef22ca96c	52	68	122	22
cc631138-818f-43ba-9fda-aa21dd3d6d35	56	86	92	30
0d605c2a-42f0-4cee-89b9-2ec3804e644f	58	120	74	12
35ef5a4e-3df1-4274-b064-f6b73ef329ef	66	30	138	30
e4b9ad89-abf5-4de1-919b-7f552c2add06	22	130	88	24
0d5d0998-6f07-4988-8b57-6a622a2ae67d	56	36	168	4
7fe36665-af15-4459-a6a1-5f73e55582f8	62	98	92	12
40720bfc-26a5-4c8e-b47f-7164f5476e31	62	68	124	10
0d5e4495-fe0d-4873-bb1a-a592a0058df8	40	134	58	32
18f41e15-1904-4c46-a696-2bae70de2e91	76	22	140	26
a0407f35-5ce8-4746-9f11-7a26618f8fba	58	52	150	4
f301d57f-5484-454a-989a-c306c3905093	66	44	104	50
4fc6692c-8e7f-4d26-82ea-9c5a4f4507e6	68	82	110	4
f1298845-6f11-411f-97df-5154ad86a79a	34	152	66	10
877c8297-64c2-4932-9564-4f4d1fb2c68f	46	96	94	26
f04331ec-709c-45f3-afcc-9f6c0dc9896a	60	58	88	56
f96b0051-f642-402e-9945-fbfaca5c2643	48	96	82	36
d11865e9-85c0-4194-9962-b112fa41a93b	68	58	136	0
29ab3b6a-9bc5-418e-8c42-e478ce0546e2	58	76	106	22
38c0a992-9b9f-4f5a-b7fb-2cdcaa628be2	56	44	114	48
e8f57c81-f91e-4530-a52f-2519943a7b34	76	22	138	26
d94f0cdb-cfd3-442b-9034-b627b75a0909	44	86	52	80
b3d7e940-c8a2-4d1f-8e38-1f286d8214c9	72	50	130	10
4f623fd2-eb38-4902-92e4-b951975555a4	38	130	62	32
d017b3e3-4bfc-4404-a7d7-1516126a8de9	38	136	56	32
5af3f3f4-5234-4ef0-a24e-4854b425dbc8	48	116	68	30
99d0a2c7-c69a-452d-b205-cda3417d71d4	68	26	142	26
b406397f-cf00-45c2-a2a0-a2c08ccc410d	36	98	68	60
1436470b-90dd-4972-914f-9d2c3375e5c0	54	106	82	20
8cdfa88d-35de-428c-a501-867b3cda1c89	30	106	60	66
ec0e3260-d077-43ed-96e6-1bbb6939846d	42	104	60	56
0156be9a-0526-4122-8b1f-5ec08b3b352c	44	70	118	30
8ee6ccea-c99b-42f5-8e32-a78633e56cce	64	22	150	24
37b35fba-2dd7-491c-bb99-b6baf9cf38e4	48	64	82	66
26cb53c6-d551-47ca-bc0a-a11ab8ee8930	58	64	122	16
67fd1fae-70ee-439c-b48f-1e76a4ac262e	66	60	126	8
ea2114fd-4a74-4439-9f70-5e31af2ddc2e	58	94	96	12
083561a0-1605-427e-9004-25bc78ad4985	44	158	44	14
b7127fab-7553-43a9-b5a8-85df47dc30d3	18	92	52	98
9d104d68-2dc2-4ddd-b91d-67ac86671f3e	68	30	154	8
9ec94d95-fca7-497f-82c8-9e89de387b85	56	40	136	28
811351f4-27ae-4c44-ac91-ad3792b94224	56	30	150	24
96c19eb9-3273-41c6-86cc-18dfc509ee11	48	70	128	14
46626263-ce9a-4f0f-8e3f-fb971ce165c1	56	104	88	12
57ae16d0-a625-4281-a480-9dc5da6233c7	58	86	86	30
22a99c25-a672-40b5-9ac0-da6fcb805b4a	70	36	130	24
76488b1d-82dd-4b8a-910f-b56507a184b6	70	20	150	20
3bc022da-fc7f-4379-9e94-0bf1e0f57653	20	122	20	98
5dccbbdb-0fd5-47a3-bac9-2c95bfe2b9b5	40	94	76	50
67f73acd-208b-4466-af28-2718c2e9d843	36	120	66	38
f3f74e1e-3d92-40e3-b14e-44100354f090	4	136	0	120
ba3debb7-1281-4c96-8248-925aeb9f5a4e	84	22	148	6
b08d8076-93af-43d9-b91a-c6e0639c7b35	70	54	122	12
65b59b00-ae39-430d-8bc6-b1a1e91080d9	58	88	104	8
ea906c2c-18cb-4899-bc71-8c16e03cdd9d	48	96	100	14
f0d8ccaa-a2e9-44a8-ac69-f97e575ec2fc	50	86	86	36
12a0e854-3764-48d3-9805-a4170b781452	40	68	104	46
f2b6c2c4-093e-4d5c-b912-5c612ec94c93	44	148	50	16
31985d41-bcb9-4ada-a072-af1ec7fb6aab	52	66	120	20
39a4b8eb-53ba-4086-8b10-801c6baa22f3	42	74	118	24
10cc331b-1b3a-4f38-ae9d-aeeb5567e375	66	46	120	26
433bc50c-9d63-4015-94e3-596b45efebe5	54	106	74	24
1dac6357-ba6d-4b9c-8a15-8e0bbd1c0cbe	56	50	118	34
1db182df-f7f6-4baa-ac8b-f332bce967be	46	72	110	30
8fbd703e-bfe4-457e-9fed-e47b12a048a1	56	42	136	24
48cfd8ef-2556-4600-9d31-144440ab0540	42	112	100	4
b3e3313e-69ec-4759-99e5-cb65533bf0d1	36	116	66	40
d1c0582a-c389-4890-831d-0b1b80af4557	60	56	116	24
bf221ca9-899c-4548-aa37-e050000d27f6	68	34	138	16
309f7b47-d233-4a2e-829e-b3b2795e9937	48	82	70	56
f3a955ed-c11a-4ab5-92f4-2b19b7d73548	40	76	88	52
32f413fd-f596-4d19-a3f7-862a877a0108	40	132	76	8
2e6cb4a2-656f-490d-8e88-22abecd3f91d	54	62	104	36
09270b00-2662-45c0-9df8-16345e03dc43	64	86	106	0
8620f1c4-d46f-488d-ae2a-e80dfbdb8184	42	154	42	18
6fcc16d1-2425-432e-8c47-bd2e0e895587	56	42	126	32
6ec5b7a5-40a9-47f9-a6d8-2bdc8a3ae467	58	116	70	12
cc57cb08-f221-4053-bdcb-0c5f6c1d631a	66	4	132	54
126595c4-5376-4e30-a791-f41b3c3eff28	24	158	48	26
ed33a961-5691-412f-b350-170c1c80b5d7	68	38	122	28
0640dd51-ddfe-4825-a183-8d728da0270e	76	56	108	16
5bb41221-7154-4507-a4e5-60f44f042443	30	122	48	56
db46b818-4746-4f3e-b2d4-2f147bc278d2	74	34	138	10
10a69b7b-60f3-4024-87e0-965deeaaccb7	30	120	82	24
b19120ee-fb8d-4d35-960a-b6e68bc87670	40	128	82	6
ae61b465-c1cf-424d-98b8-947a15c5b919	50	66	106	34
1b368c52-cd77-4f32-b65f-a639ffdfa514	62	66	120	8
a2a8f467-8a6c-48d4-b2c8-64d126321761	66	56	98	34
944f7535-a2ef-43f2-9e1c-fe795d72a112	64	42	124	24
d9b5e3b7-4dea-4ba5-a6ae-7e5a086bc38e	68	46	124	16
538061e1-f082-4271-972a-e1c48a690959	70	76	80	28
d54f534b-e062-41cd-8c0b-6926ebcb42ad	62	56	102	34
3c691f2b-02ec-4bd2-862e-169937d7ef3e	58	60	98	38
b5b0f6ab-a010-4596-9995-0a408039f6c5	50	92	74	38
277be115-29a4-4f3b-92cb-2f6c810f5d61	48	88	106	12
98563a36-ed1b-4457-a5ee-49a1a52ac0f5	36	128	70	20
[truncated: 8,270 more rows]
