# Supplementary material for: Critical Assessment of MetaProteome Investigation (CAMPI): a multi-laboratory comparison of established workflows
Source: Nat Commun. 2021 Dec 15;12:7305. doi: 10.1038/s41467-021-27542-8 (PMC8674281; doi:10.1038/s41467-021-27542-8)
Supplement: Supplementary file 21 — Source Data file [file 41467_2021_27542_MOESM21_ESM.zip › Source Data/Figure 7A.csv]

PFAM	S03	S05	S07	S11	S08	S14
PF00102	0	0	0	0	1	0
PF00135	0	0	0	1	0	0
PF00176	1	0	0	0	0	0
PF00239	0	0	0	1	0	0
PF00258	0	1	0	0	0	0
PF00268	0	1	0	0	0	0
PF00296	0	1	0	0	0	0
PF00345	1	0	0	0	0	0
PF00361	0	0	0	0	0	1
PF00393	0	0	0	0	0	1
PF00394	0	0	0	1	0	0
PF00404	0	0	0	1	0	0
PF00420	0	0	0	1	0	0
PF00445	0	0	0	1	0	0
PF00460	1	0	0	0	0	0
PF00476	1	0	0	0	0	0
PF00481	0	1	0	0	0	0
PF00510	0	0	0	0	0	1
PF00533	0	0	0	0	0	1
PF00545	0	0	0	1	0	0
PF00561	0	1	0	0	0	0
PF00563	0	0	0	0	0	1
PF00665	0	0	0	0	0	1
PF00668	0	1	0	0	0	0
PF00679	0	0	0	0	0	1
PF00712	0	1	0	0	0	0
PF00732	1	0	0	0	0	0
PF00771	0	1	0	0	0	0
PF00782	0	0	0	1	0	0
PF00805	0	1	0	0	0	0
PF00892	0	0	0	1	0	0
PF00893	0	0	1	0	0	0
PF00909	0	0	0	1	0	0
PF00926	0	1	0	0	0	0
PF00933	0	0	0	1	0	0
PF00936	0	0	0	1	0	0
PF01040	0	1	0	0	0	0
PF01052	0	0	0	0	0	1
PF01075	1	0	0	0	0	0
PF01148	0	0	0	1	0	0
PF01203	0	1	0	0	0	0
PF01204	0	1	0	0	0	0
PF01209	0	0	0	0	1	0
PF01266	0	1	0	0	0	0
PF01340	0	0	0	1	0	0
PF01345	0	0	0	1	0	0
PF01402	0	0	0	1	0	0
PF01450	0	0	0	1	0	0
PF01488	0	0	1	0	0	0
PF01501	0	1	0	0	0	0
PF01566	0	0	0	1	0	0
PF01569	0	1	0	0	0	0
PF01584	0	0	1	0	0	0
PF01625	0	1	0	0	0	0
PF01640	0	0	1	0	0	0
PF01648	0	0	0	1	0	0
PF01661	0	0	0	0	1	0
PF01699	0	1	0	0	0	0
PF01704	0	1	0	0	0	0
PF01728	0	1	0	0	0	0
PF01750	0	0	0	1	0	0
PF01782	0	0	0	1	0	0
PF01812	0	0	1	0	0	0
PF01844	1	0	0	0	0	0
PF01855	1	0	0	0	0	0
PF01863	0	0	0	0	0	1
PF01867	0	0	0	1	0	0
PF01885	0	1	0	0	0	0
PF01905	0	1	0	0	0	0
PF01915	0	1	0	0	0	0
PF01930	0	0	0	0	0	1
PF01935	1	0	0	0	0	0
PF01936	0	0	0	0	1	0
PF01944	0	0	0	1	0	0
PF02005	0	0	1	0	0	0
PF02028	0	0	1	0	0	0
PF02107	0	0	1	0	0	0
PF02120	0	0	0	0	0	1
PF02325	0	1	0	0	0	0
PF02371	1	0	0	0	0	0
PF02405	0	0	0	1	0	0
PF02423	0	1	0	0	0	0
PF02475	0	0	0	1	0	0
PF02498	1	0	0	0	0	0
PF02515	0	0	0	1	0	0
PF02574	0	0	0	1	0	0
PF02576	1	0	0	0	0	0
PF02597	0	0	1	0	0	0
PF02613	0	0	0	1	0	0
PF02616	0	0	0	1	0	0
PF02669	0	0	0	0	0	1
PF02675	0	0	0	1	0	0
PF02769	0	0	0	1	0	0
PF02771	0	0	0	1	0	0
PF02776	0	1	0	0	0	0
PF02797	0	0	0	1	0	0
PF02863	0	0	0	1	0	0
PF02906	1	0	0	0	0	0
PF02929	0	1	0	0	0	0
PF02958	0	0	0	0	0	1
PF03100	0	0	0	1	0	0
PF03136	0	0	0	0	0	1
PF03151	0	0	0	0	0	1
PF03170	0	1	0	0	0	0
PF03239	1	0	0	0	0	0
PF03275	0	1	0	0	0	0
PF03279	0	0	0	1	0	0
PF03323	0	0	0	0	0	1
PF03328	0	0	0	1	0	0
PF03335	0	1	0	0	0	0
PF03354	0	0	0	0	1	0
PF03419	0	1	0	0	0	0
PF03448	0	0	0	0	1	0
PF03460	0	1	0	0	0	0
PF03479	0	0	0	1	0	0
PF03695	0	0	0	0	1	0
PF03738	0	1	0	0	0	0
PF03741	0	1	0	0	0	0
PF03764	0	0	0	0	1	0
PF03795	0	0	0	1	0	0
PF03808	0	1	0	0	0	0
PF03861	0	0	0	1	0	0
PF03892	0	1	0	0	0	0
PF03948	0	0	0	0	1	0
PF04069	0	0	1	0	0	0
PF04168	0	0	1	0	0	0
PF04216	1	0	0	0	0	0
PF04220	0	0	0	1	0	0
PF04227	0	0	0	0	1	0
PF04246	0	0	0	1	0	0
PF04262	1	0	0	0	0	0
PF04266	0	0	0	0	1	0
PF04301	0	0	0	1	0	0
PF04309	0	0	0	0	1	0
PF04337	1	0	0	0	0	0
PF04340	0	0	0	0	0	1
PF04362	0	1	0	0	0	0
PF04386	0	1	0	0	0	0
PF04471	0	1	0	0	0	0
PF04480	0	0	0	0	1	0
PF04488	0	0	0	1	0	0
PF04509	0	1	0	0	0	0
PF04754	0	0	0	0	0	1
PF04860	0	0	1	0	0	0
PF04892	1	0	0	0	0	0
PF04909	0	0	0	1	0	0
PF04958	0	1	0	0	0	0
PF04973	0	0	0	0	0	1
PF04977	0	0	0	1	0	0
PF04994	0	1	0	0	0	0
PF05043	0	0	0	1	0	0
PF05124	0	0	0	0	1	0
PF05133	1	0	0	0	0	0
PF05135	0	1	0	0	0	0
PF05138	0	1	0	0	0	0
PF05147	0	0	0	0	0	1
PF05192	1	0	0	0	0	0
PF05345	0	0	0	1	0	0
PF05362	0	1	0	0	0	0
PF05378	0	1	0	0	0	0
PF05593	0	1	0	0	0	0
PF05598	0	0	0	1	0	0
PF05686	0	0	1	0	0	0
PF05768	0	1	0	0	0	0
PF05834	0	1	0	0	0	0
PF05866	0	1	0	0	0	0
PF05960	1	0	0	0	0	0
PF05981	0	0	0	1	0	0
PF05985	1	0	0	0	0	0
PF06030	0	1	0	0	0	0
PF06172	0	0	0	1	0	0
PF06253	0	0	0	1	0	0
PF06259	0	0	0	1	0	0
PF06305	0	0	0	1	0	0
PF06338	0	0	0	1	0	0
PF06356	0	0	0	0	0	1
PF06379	0	0	0	0	1	0
PF06572	0	0	0	0	1	0
PF06629	0	0	0	0	1	0
PF06713	0	1	0	0	0	0
PF06898	0	0	0	1	0	0
PF06923	1	0	0	0	0	0
PF06953	0	0	0	0	1	0
PF06961	1	0	0	0	0	0
PF07155	0	1	0	0	0	0
PF07238	0	0	1	0	0	0
PF07308	0	1	0	0	0	0
PF07374	0	0	0	1	0	0
PF07451	0	0	0	1	0	0
PF07486	1	0	0	0	0	0
PF07556	1	0	0	0	0	0
PF07664	0	0	0	0	0	1
PF07670	1	0	0	0	0	0
PF07819	0	0	0	0	0	1
PF07866	0	0	0	1	0	0
PF07997	0	0	0	1	0	0
PF08125	0	0	0	0	0	1
PF08242	0	0	0	0	0	1
PF08325	0	0	0	0	1	0
PF08335	0	0	0	1	0	0
PF08341	0	1	0	0	0	0
PF08349	1	0	0	0	0	0
PF08448	0	0	0	1	0	0
PF08491	1	0	0	0	0	0
PF08665	0	1	0	0	0	0
PF08708	0	0	0	0	0	1
PF08816	0	0	0	0	1	0
PF08837	0	0	1	0	0	0
PF08946	0	1	0	0	0	0
PF08951	0	0	0	0	1	0
PF08973	0	0	0	0	1	0
PF09220	0	1	0	0	0	0
PF09234	0	0	0	1	0	0
PF09314	0	0	0	0	1	0
PF09339	1	0	0	0	0	0
PF09344	0	0	0	0	0	1
PF09359	0	1	0	0	0	0
PF09419	1	0	0	0	0	0
PF09485	0	0	0	1	0	0
PF09551	0	1	0	0	0	0
PF09560	0	0	0	1	0	0
PF09674	1	0	0	0	0	0
PF09827	0	1	0	0	0	0
PF09909	0	0	1	0	0	0
PF09913	0	0	0	1	0	0
PF09925	0	0	0	0	0	1
PF09983	0	0	1	0	0	0
PF10076	0	0	0	1	0	0
PF10110	1	0	0	0	0	0
PF10135	1	0	0	0	0	0
PF10294	0	0	1	0	0	0
PF10543	0	0	0	1	0	0
PF10576	0	1	0	0	0	0
PF10604	0	0	0	0	0	1
PF10679	0	0	0	1	0	0
PF10777	0	0	0	1	0	0
PF10824	0	0	0	1	0	0
PF10956	0	1	0	0	0	0
PF11066	0	0	0	1	0	0
PF11114	0	0	0	0	1	0
PF11188	0	0	0	1	0	0
PF11241	0	1	0	0	0	0
PF11316	0	0	0	1	0	0
PF11391	0	0	0	0	0	1
PF11545	0	0	1	0	0	0
PF11784	0	0	0	1	0	0
PF11799	0	1	0	0	0	0
PF11855	0	0	0	0	0	1
PF11888	0	1	0	0	0	0
PF12010	0	1	0	0	0	0
PF12105	0	1	0	0	0	0
PF12215	0	1	0	0	0	0
PF12431	0	1	0	0	0	0
PF12541	0	0	1	0	0	0
PF12633	0	1	0	0	0	0
PF12646	0	1	0	0	0	0
PF12681	0	0	0	1	0	0
PF12685	0	0	0	1	0	0
PF12693	0	1	0	0	0	0
PF12700	1	0	0	0	0	0
PF12727	0	0	0	1	0	0
PF12730	1	0	0	0	0	0
PF12746	0	1	0	0	0	0
PF12792	0	0	0	1	0	0
PF12799	0	0	0	0	0	1
PF12821	1	0	0	0	0	0
PF12867	0	0	0	0	1	0
PF12889	0	0	0	0	0	1
PF12974	1	0	0	0	0	0
PF12997	0	0	0	0	1	0
PF13148	0	0	0	0	0	1
PF13156	0	1	0	0	0	0
PF13170	1	0	0	0	0	0
PF13190	0	1	0	0	0	0
PF13200	0	0	0	0	1	0
PF13288	0	1	0	0	0	0
PF13338	0	0	0	0	0	1
PF13351	0	0	0	0	0	1
PF13429	0	1	0	0	0	0
PF13433	0	0	0	1	0	0
PF13441	0	1	0	0	0	0
PF13448	0	0	0	1	0	0
PF13473	0	0	0	1	0	0
PF13497	0	0	0	0	0	1
PF13514	0	1	0	0	0	0
PF13525	0	0	1	0	0	0
PF13538	0	0	0	0	1	0
PF13623	1	0	0	0	0	0
PF13643	0	1	0	0	0	0
PF13700	0	0	0	0	1	0
PF13702	0	1	0	0	0	0
PF13731	1	0	0	0	0	0
PF13768	0	1	0	0	0	0
PF13791	0	1	0	0	0	0
PF13806	0	0	0	1	0	0
PF13817	0	0	0	1	0	0
PF13906	1	0	0	0	0	0
PF13987	0	0	0	1	0	0
PF14010	1	0	0	0	0	0
PF14028	0	1	0	0	0	0
PF14099	0	1	0	0	0	0
PF14199	0	0	0	1	0	0
PF14207	1	0	0	0	0	0
PF14242	0	0	1	0	0	0
PF14253	0	0	1	0	0	0
PF14417	1	0	0	0	0	0
PF14449	0	1	0	0	0	0
PF14486	0	0	1	0	0	0
PF14488	0	0	0	1	0	0
PF14492	0	1	0	0	0	0
PF14561	0	0	0	0	0	1
PF14584	0	1	0	0	0	0
PF14718	0	0	1	0	0	0
PF14771	0	0	1	0	0	0
PF14815	0	0	0	0	1	0
PF15421	1	0	0	0	0	0
PF15869	0	0	1	0	0	0
PF15891	1	0	0	0	0	0
PF16130	0	0	0	0	0	1
PF16132	1	0	0	0	0	0
PF16147	0	1	0	0	0	0
PF16232	0	0	0	0	1	0
PF16249	1	0	0	0	0	0
PF16385	0	1	0	0	0	0
PF16412	0	0	0	1	0	0
PF16499	0	0	0	0	0	1
PF16736	0	0	0	1	0	0
PF16901	1	0	0	0	0	0
PF16949	0	0	0	1	0	0
PF16993	1	0	0	0	0	0
PF17102	1	0	0	0	0	0
PF17166	0	1	0	0	0	0
PF17170	0	1	0	0	0	0
PF17200	1	0	0	0	0	0
PF17210	0	0	0	0	0	1
PF17263	0	0	0	0	0	1
PF17425	0	1	0	0	0	0
PF17657	0	0	0	1	0	0
PF17769	0	0	1	0	0	0
PF17802	1	0	0	0	0	0
PF17892	0	0	0	1	0	0
PF17912	0	0	1	0	0	0
PF17946	0	0	0	0	0	1
PF18003	0	0	0	1	0	0
PF18011	0	0	0	0	1	0
PF18327	0	1	0	0	0	0
PF18381	0	0	0	1	0	0
PF18449	0	1	0	0	0	0
PF18623	0	1	0	0	0	0
PF18692	0	0	1	0	0	0
PF18765	0	0	0	1	0	0
PF00079	0	0	0	1	1	0
PF00115	0	1	0	1	0	0
PF00148	0	1	0	0	0	1
PF00308	1	1	0	0	0	0
PF00350	0	2	0	0	0	0
PF00375	0	0	0	2	0	0
PF00482	0	1	0	0	1	0
PF00488	0	0	0	0	2	0
PF00676	1	0	1	0	0	0
PF00697	0	1	0	0	1	0
PF00708	0	0	1	1	0	0
PF00730	1	0	0	1	0	0
PF00882	0	0	0	1	0	1
PF00929	0	1	0	1	0	0
PF01047	0	1	0	0	1	0
PF01171	0	0	0	2	0	0
PF01183	0	1	0	1	0	0
PF01184	0	1	0	1	0	0
PF01416	1	0	0	1	0	0
PF01687	0	0	0	1	1	0
PF01722	1	1	0	0	0	0
PF01729	0	2	0	0	0	0
PF01807	0	0	0	0	2	0
PF01891	0	0	0	2	0	0
PF01925	1	0	0	0	0	1
PF01943	0	0	0	2	0	0
PF01972	0	1	0	1	0	0
PF01977	0	1	0	1	0	0
PF02001	0	0	0	0	2	0
PF02065	1	1	0	0	0	0
PF02132	0	1	0	1	0	0
PF02152	0	2	0	0	0	0
PF02504	0	1	0	0	1	0
PF02554	0	1	0	1	0	0
PF02567	0	1	0	1	0	0
PF02579	1	0	0	0	1	0
PF02610	0	0	0	1	1	0
PF02637	0	0	0	1	1	0
PF02639	0	1	0	1	0	0
PF02674	0	1	0	1	0	0
PF02852	0	2	0	0	0	0
PF02910	0	0	0	0	0	2
PF03104	0	0	0	1	0	1
PF03235	0	0	0	2	0	0
PF03320	1	1	0	0	0	0
PF03389	1	0	0	0	0	1
PF03432	0	0	2	0	0	0
PF03589	1	1	0	0	0	0
PF03600	1	0	0	1	0	0
PF03618	1	0	0	0	0	1
PF03641	0	1	0	0	1	0
PF03767	0	0	0	0	2	0
PF03812	1	0	0	1	0	0
PF03961	0	0	1	1	0	0
PF04093	1	0	0	0	0	1
PF04219	0	0	1	1	0	0
PF04221	0	0	0	2	0	0
PF04257	1	0	0	1	0	0
PF04316	0	1	0	0	1	0
PF04325	0	0	0	1	1	0
PF04380	0	0	0	2	0	0
PF04434	0	0	0	1	0	1
PF04536	0	0	1	0	1	0
PF04914	0	1	0	0	0	1
PF05065	1	1	0	0	0	0
PF05157	2	0	0	0	0	0
PF05222	0	0	0	1	0	1
PF05257	1	0	0	1	0	0
PF05258	0	0	0	2	0	0
PF05272	0	0	1	0	0	1
PF05389	1	1	0	0	0	0
PF05592	1	0	0	1	0	0
PF05737	0	0	0	1	1	0
PF05891	0	0	0	2	0	0
PF06028	0	1	0	0	0	1
PF06082	2	0	0	0	0	0
PF06114	1	0	0	1	0	0
PF06271	1	0	0	1	0	0
PF06445	1	1	0	0	0	0
PF06541	0	0	0	0	1	1
PF06667	0	0	0	1	1	0
PF06725	1	1	0	0	0	0
PF06865	0	0	0	1	1	0
PF06866	0	0	0	0	0	2
PF07136	1	1	0	0	0	0
PF07261	0	1	0	0	1	0
PF07661	0	0	1	1	0	0
PF07681	0	0	1	1	0	0
PF07751	1	0	0	0	1	0
PF08218	1	0	0	1	0	0
PF08241	0	1	0	0	0	1
PF08541	1	1	0	0	0	0
PF08760	0	2	0	0	0	0
PF09078	0	1	0	1	0	0
PF09594	0	2	0	0	0	0
PF09700	0	0	0	0	0	2
PF09754	0	0	0	1	1	0
PF09822	0	0	0	1	1	0
PF09861	0	1	0	0	1	0
PF09862	0	0	0	2	0	0
PF10144	0	2	0	0	0	0
PF10412	0	0	0	2	0	0
PF10951	1	0	0	1	0	0
PF10974	0	0	0	0	0	2
PF11307	0	1	0	1	0	0
PF11737	0	0	0	0	2	0
PF11760	0	0	0	0	0	2
PF11769	0	1	0	1	0	0
PF11798	1	1	0	0	0	0
PF11842	0	0	0	2	0	0
PF12229	1	1	0	0	0	0
PF12389	0	0	1	1	0	0
PF12643	0	0	0	0	0	2
PF12684	0	1	0	1	0	0
PF12687	0	0	1	0	0	1
PF12791	1	0	0	1	0	0
PF12846	0	1	0	0	1	0
PF12849	1	1	0	0	0	0
PF12965	0	1	0	0	1	0
PF12990	0	1	0	1	0	0
PF13036	1	1	0	0	0	0
PF13088	0	0	0	1	0	1
PF13102	0	2	0	0	0	0
PF13196	0	1	0	0	1	0
PF13280	0	0	0	2	0	0
PF13311	0	0	0	1	0	1
PF13356	1	0	1	0	0	0
PF13374	0	2	0	0	0	0
PF13399	0	1	0	0	1	0
PF13404	0	0	0	1	0	1
PF13418	0	0	0	1	1	0
PF13520	1	0	0	1	0	0
PF13531	0	2	0	0	0	0
PF13556	0	0	0	0	2	0
PF13578	0	0	1	1	0	0
PF13684	1	1	0	0	0	0
PF13727	0	0	0	2	0	0
PF13730	0	0	1	1	0	0
PF13953	0	0	0	2	0	0
PF14054	0	2	0	0	0	0
PF14196	0	0	0	2	0	0
PF14198	0	0	0	0	0	2
PF14262	0	0	1	1	0	0
PF14268	0	0	0	0	0	2
PF14307	0	0	0	2	0	0
PF14489	0	1	0	1	0	0
PF14531	0	1	0	0	0	1
PF14560	0	0	0	2	0	0
PF15596	0	2	0	0	0	0
PF16078	0	0	0	2	0	0
PF16109	0	1	1	0	0	0
PF16198	0	1	0	0	0	1
PF16203	0	0	0	1	0	1
PF16266	0	0	0	0	0	2
PF16280	1	1	0	0	0	0
PF16391	0	2	0	0	0	0
PF16396	0	1	0	1	0	0
PF16472	0	1	0	1	0	0
PF17089	0	0	0	0	1	1
PF17482	0	1	0	0	1	0
PF18364	0	1	0	0	0	1
PF18425	0	2	0	0	0	0
PF18676	0	1	0	1	0	0
PF00201	1	2	0	0	0	0
PF00269	0	1	0	1	1	0
PF00295	1	0	0	0	0	2
PF00316	2	1	0	0	0	0
PF00584	3	0	0	0	0	0
PF00700	0	1	0	1	1	0
PF00857	1	1	0	1	0	0
PF00902	1	1	0	1	0	0
PF00912	0	0	0	2	0	1
PF00925	1	2	0	0	0	0
PF00962	1	0	0	1	1	0
PF01384	1	0	0	2	0	0
PF01527	0	1	0	0	2	0
PF01532	1	0	0	2	0	0
PF01596	0	0	0	0	1	2
PF01638	1	1	0	1	0	0
PF01832	0	0	0	2	0	1
PF01883	0	1	0	2	0	0
PF01909	0	0	0	2	1	0
PF01960	1	2	0	0	0	0
PF01967	0	0	0	3	0	0
PF02126	1	2	0	0	0	0
PF02283	1	2	0	0	0	0
PF02413	0	0	0	3	0	0
PF02625	0	0	0	2	0	1
PF02652	1	0	0	2	0	0
PF02743	0	0	0	1	1	1
PF02770	0	0	1	2	0	0
PF02899	1	0	0	0	0	2
PF02913	0	0	0	0	3	0
PF03029	1	2	0	0	0	0
PF03222	1	1	0	1	0	0
PF03415	0	2	0	1	0	0
PF03454	1	1	0	0	1	0
PF03481	1	0	0	0	2	0
PF03702	0	1	0	0	0	2
PF03706	1	0	0	2	0	0
PF03733	0	1	1	1	0	0
PF03775	0	0	1	2	0	0
PF03799	1	1	0	0	0	1
PF03838	0	0	0	0	2	1
PF03852	1	1	1	0	0	0
PF04235	1	0	0	2	0	0
PF04320	0	0	0	3	0	0
PF04333	0	1	0	1	1	0
PF05014	1	1	0	0	0	1
PF05190	0	2	0	1	0	0
PF05426	0	1	0	2	0	0
PF05762	0	0	0	1	1	1
PF05893	2	1	0	0	0	0
PF06107	1	1	0	1	0	0
PF06291	1	0	0	2	0	0
PF06605	0	2	0	1	0	0
PF06877	1	1	0	1	0	0
PF07075	0	1	0	2	0	0
PF07295	0	0	0	0	1	2
PF07411	0	1	0	2	0	0
PF07729	0	0	0	1	1	1
PF07784	0	1	0	2	0	0
PF07907	0	1	0	1	0	1
PF08388	1	1	0	1	0	0
PF08706	0	1	0	0	2	0
PF09278	0	0	0	1	2	0
PF09482	0	1	0	2	0	0
PF09547	0	1	0	0	0	2
PF09855	0	1	0	2	0	0
PF10340	0	1	1	0	1	0
PF10410	0	0	0	3	0	0
PF10502	1	2	0	0	0	0
PF10590	0	0	0	1	0	2
PF10713	1	2	0	0	0	0
PF12464	2	1	0	0	0	0
PF12592	0	1	0	2	0	0
PF12641	0	0	0	2	0	1
PF12675	1	0	1	1	0	0
PF12698	1	2	0	0	0	0
PF12766	0	2	0	0	1	0
PF12840	0	0	1	1	1	0
PF12847	1	2	0	0	0	0
PF12930	0	0	0	2	1	0
PF13103	0	0	0	3	0	0
PF13199	0	0	0	0	2	1
PF13302	0	2	0	0	0	1
PF13306	1	0	0	0	1	1
PF13336	1	1	0	0	1	0
PF13349	0	3	0	0	0	0
PF13353	0	0	0	1	1	1
PF13396	0	1	0	2	0	0
PF13455	0	1	0	2	0	0
PF13462	0	0	1	1	1	0
PF13477	0	2	0	0	1	0
PF13522	1	1	0	0	0	1
PF13588	0	0	1	1	1	0
PF13669	0	1	0	1	0	1
PF13754	0	1	0	2	0	0
PF13993	0	0	0	1	2	0
PF14014	0	2	0	0	1	0
PF14254	1	1	1	0	0	0
PF14277	0	2	0	1	0	0
PF14478	0	2	0	0	0	1
PF14520	1	2	0	0	0	0
PF14532	0	0	0	0	0	3
PF14572	1	2	0	0	0	0
PF14689	1	2	0	0	0	0
PF14897	0	2	0	0	0	1
PF16069	0	1	0	0	2	0
PF16217	0	0	0	0	0	3
PF16324	0	0	1	1	0	1
PF16352	1	1	0	0	1	0
PF16353	0	1	0	1	0	1
PF16584	1	1	0	1	0	0
PF16697	0	1	0	1	1	0
PF16881	0	0	1	0	2	0
PF16916	1	0	0	0	1	1
PF16927	0	0	1	2	0	0
PF17206	0	1	0	1	1	0
PF17998	0	1	1	0	1	0
PF18319	2	1	0	0	0	0
PF00061	2	2	0	0	0	0
PF00116	0	1	0	1	0	2
PF00190	0	2	0	0	0	2
PF00255	1	1	0	1	1	0
PF00475	1	1	0	1	0	1
PF00728	2	0	0	1	1	0
PF00745	2	0	0	0	0	2
PF01098	2	1	0	0	0	1
PF01248	0	1	0	1	2	0
PF01253	0	1	0	3	0	0
PF01464	0	0	1	0	0	3
PF01541	0	0	0	0	4	0
PF01571	0	1	0	0	1	2
PF01668	0	3	0	1	0	0
PF01678	0	3	0	0	1	0
PF02073	1	2	0	1	0	0
PF02075	0	0	0	1	3	0
PF02113	1	2	0	0	1	0
PF02223	1	2	0	0	1	0
PF02224	1	2	0	1	0	0
PF02358	1	3	0	0	0	0
PF02397	0	2	0	0	0	2
PF02566	1	2	0	1	0	0
PF02735	1	3	0	0	0	0
PF03352	0	0	0	2	2	0
PF03703	2	2	0	0	0	0
PF03776	0	0	1	3	0	0
PF04198	1	2	0	0	1	0
PF04277	1	1	1	0	1	0
PF04290	0	0	0	0	4	0
PF04348	1	2	0	1	0	0
PF04397	0	0	0	1	2	1
PF05140	0	1	0	1	2	0
PF05239	1	0	0	1	1	1
PF06115	0	1	2	1	0	0
PF06314	1	2	0	0	1	0
PF06609	0	0	0	3	0	1
PF06966	0	0	0	2	0	2
PF06969	0	1	0	0	1	2
PF07022	0	2	0	1	1	0
PF07208	2	1	0	1	0	0
PF07247	0	2	0	2	0	0
PF07663	1	1	0	2	0	0
PF07714	0	1	0	3	0	0
PF07885	1	2	0	1	0	0
PF08280	0	3	0	1	0	0
PF08885	2	1	0	0	0	1
PF08889	1	2	0	0	0	1
PF09445	0	0	0	2	1	1
PF09818	0	3	0	1	0	0
PF09832	0	1	2	1	0	0
PF10531	1	2	0	1	0	0
PF10555	1	0	0	3	0	0
PF10646	1	1	0	1	1	0
PF10978	0	0	0	4	0	0
PF11236	0	1	1	2	0	0
PF11398	1	2	0	1	0	0
PF11967	0	1	0	3	0	0
PF12399	0	0	0	0	0	4
PF12627	1	0	0	1	0	2
PF12798	1	1	0	2	0	0
PF12917	1	0	0	1	1	1
PF13181	1	2	0	1	0	0
PF13231	0	1	0	3	0	0
PF13240	0	1	0	2	1	0
PF13411	3	0	0	0	1	0
PF13474	2	1	0	0	1	0
PF13487	1	1	0	1	1	0
PF13495	0	0	1	2	1	0
PF13515	1	1	0	2	0	0
PF13576	1	1	1	0	0	1
PF13580	1	2	0	0	0	1
PF13627	2	1	0	1	0	0
PF14114	0	2	0	2	0	0
PF14323	0	1	0	0	3	0
PF14659	2	2	0	0	0	0
PF14824	0	0	0	3	1	0
PF15582	0	1	0	2	0	1
PF15777	0	2	0	2	0	0
PF16128	0	2	0	2	0	0
PF16140	0	1	0	3	0	0
PF16200	1	1	0	0	0	2
PF00062	0	0	0	4	1	0
PF00078	0	2	1	1	1	0
PF00227	0	1	0	3	1	0
PF00390	0	0	0	0	1	4
PF00690	2	0	0	0	0	3
PF01106	0	3	0	0	0	2
PF01128	0	0	0	1	1	3
PF01223	0	1	1	2	0	1
PF01554	2	1	0	2	0	0
PF01773	0	2	0	0	2	1
PF01790	0	0	3	2	0	0
PF01865	0	0	0	3	0	2
PF01882	0	2	0	1	2	0
PF01928	0	1	0	0	4	0
PF02030	0	0	2	2	1	0
PF02535	0	1	1	2	0	1
PF02595	1	2	0	0	2	0
PF02646	0	2	0	1	0	2
PF02660	0	1	0	3	1	0
PF02689	1	3	0	1	0	0
PF02798	2	3	0	0	0	0
PF02903	1	2	0	1	1	0
PF03023	2	0	0	2	0	1
PF03466	0	0	0	3	2	0
PF03483	1	1	0	0	1	2
PF03629	0	2	1	0	0	2
PF03631	0	0	0	4	1	0
PF03633	1	2	0	2	0	0
PF04025	1	1	1	0	2	0
PF04182	0	0	0	3	2	0
PF04224	0	1	1	3	0	0
PF04286	1	2	2	0	0	0
PF04349	1	2	0	2	0	0
PF04359	1	1	0	3	0	0
PF04363	0	0	1	4	0	0
PF04381	1	1	0	1	0	2
PF05031	3	2	0	0	0	0
PF05127	1	0	0	2	1	1
PF05494	0	2	0	2	1	0
PF05532	0	1	0	0	2	2
PF05958	2	2	0	1	0	0
PF06835	2	1	0	1	1	0
PF07730	0	4	0	0	1	0
PF07892	1	3	0	1	0	0
PF08803	1	0	1	0	3	0
PF09164	1	0	0	0	0	4
PF09709	0	0	0	5	0	0
PF10145	1	1	1	0	0	2
PF10592	3	2	0	0	0	0
PF10613	1	0	0	2	2	0
PF11329	0	1	0	3	1	0
PF11644	1	0	0	3	1	0
PF12146	0	3	0	1	1	0
PF12773	0	0	0	2	0	3
PF12831	1	1	1	0	0	2
PF12945	0	1	0	0	4	0
PF13018	0	1	0	0	0	4
PF13188	0	2	0	2	0	1
PF13558	1	1	1	0	2	0
PF13559	0	2	2	1	0	0
PF13607	0	1	0	0	0	4
PF13847	1	3	0	0	1	0
PF14060	1	1	0	3	0	0
PF14133	2	2	0	0	1	0
PF14300	0	0	0	1	1	3
PF14667	3	1	0	1	0	0
PF14684	1	4	0	0	0	0
PF16962	1	4	0	0	0	0
PF17118	2	1	0	2	0	0
PF17876	0	3	0	0	2	0
PF18766	0	1	0	0	2	2
PF00015	3	0	0	0	2	1
PF00145	2	3	0	0	0	1
PF00580	0	0	0	4	0	2
PF00842	2	1	0	1	2	0
PF00997	0	0	1	0	5	0
PF01208	1	1	2	1	1	0
PF01226	0	3	0	3	0	0
PF01235	2	1	0	2	1	0
PF01242	0	0	0	3	0	3
PF01609	3	1	0	2	0	0
PF01881	2	2	0	1	1	0
PF02082	1	3	0	2	0	0
PF02446	2	4	0	0	0	0
PF02463	0	4	0	1	1	0
PF02543	3	3	0	0	0	0
PF02789	0	3	0	0	1	2
PF03309	1	1	0	2	1	1
PF03551	1	2	1	1	0	1
PF03576	2	2	0	2	0	0
PF03837	1	2	0	1	2	0
PF04085	1	2	1	1	0	1
PF04326	2	1	1	0	2	0
PF04865	1	1	1	2	1	0
PF05336	1	1	0	4	0	0
PF05401	0	1	0	2	3	0
PF05690	2	1	0	0	0	3
PF07532	3	3	0	0	0	0
PF07678	1	1	0	2	2	0
PF07705	0	0	0	0	2	4
PF08267	1	0	1	2	1	1
PF08281	0	0	1	4	1	0
PF08340	2	0	0	1	3	0
PF08461	0	1	0	3	2	0
PF08890	1	1	0	0	2	2
PF09297	2	1	0	2	0	1
PF09972	3	2	0	0	1	0
PF10133	0	0	0	2	4	0
PF11335	0	0	0	0	0	6
PF12725	1	0	1	0	2	2
PF12728	2	2	2	0	0	0
PF12802	2	0	0	1	1	2
PF12872	1	1	1	2	1	0
PF12911	1	1	0	2	0	2
PF13238	1	1	0	1	1	2
PF13279	1	1	1	3	0	0
PF13350	1	1	2	0	2	0
PF13481	1	3	0	1	1	0
PF14129	1	2	0	1	2	0
PF14258	1	1	0	0	4	0
PF14345	1	1	0	2	0	2
PF14378	0	1	2	3	0	0
PF14516	0	4	0	1	1	0
PF14814	1	2	1	1	1	0
PF16216	2	4	0	0	0	0
PF16375	0	2	0	1	1	2
PF16410	1	1	0	2	0	2
PF18074	1	3	0	1	1	0
PF00034	1	3	1	0	0	2
PF00075	1	3	0	1	2	0
PF00589	1	3	1	1	0	1
PF00899	0	3	2	2	0	0
PF01051	3	2	0	1	1	0
PF01055	2	3	0	2	0	0
PF01066	1	2	0	2	2	0
PF01914	2	1	0	3	1	0
PF02355	3	1	0	3	0	0
PF02401	0	4	0	1	2	0
PF02618	1	3	1	0	2	0
PF02686	2	2	0	3	0	0
PF02938	1	3	0	2	1	0
PF03737	2	1	0	0	0	4
PF03974	1	1	0	3	2	0
PF04071	2	0	0	4	1	0
PF04324	2	2	0	3	0	0
PF04957	0	0	0	7	0	0
PF05223	1	5	0	0	0	1
PF05577	0	1	2	3	0	1
PF05621	0	1	0	2	2	2
PF06804	0	0	1	3	3	0
PF06857	1	2	1	2	1	0
PF07537	5	2	0	0	0	0
PF07638	1	0	0	3	3	0
PF07719	0	2	0	1	4	0
PF07859	1	1	0	1	4	0
PF08085	1	1	0	1	4	0
PF08445	2	2	0	2	1	0
PF08759	1	5	0	1	0	0
PF09335	0	1	1	1	2	2
PF09699	0	0	0	3	4	0
PF11810	2	2	1	0	2	0
PF12784	2	1	0	2	2	0
PF12970	0	1	1	0	0	5
PF13387	2	0	0	4	1	0
PF13408	3	1	1	2	0	0
PF13506	1	3	0	2	1	0
PF14480	1	3	0	2	0	1
PF16437	1	0	0	2	4	0
PF16656	1	3	0	3	0	0
PF17293	0	2	1	1	3	0
PF00083	1	2	0	3	1	1
PF00150	1	4	0	2	0	1
PF00265	4	4	0	0	0	0
PF00437	2	4	0	1	1	0
PF01202	1	1	0	6	0	0
PF01278	2	2	2	1	1	0
PF02313	0	0	0	6	0	2
PF02367	0	3	0	3	2	0
PF02545	0	1	0	2	3	2
PF02590	1	0	0	4	0	3
PF02635	0	2	1	3	2	0
PF02670	2	4	0	0	2	0
PF02673	1	5	0	0	2	0
PF02872	1	0	2	0	5	0
PF03123	1	6	0	0	0	1
PF03575	3	2	0	1	2	0
PF03883	0	1	0	2	0	5
PF03887	0	0	0	4	1	3
PF04170	1	0	1	6	0	0
PF04338	1	2	0	0	3	2
PF04548	0	2	1	4	1	0
PF05164	0	0	0	4	3	1
PF05673	2	4	0	2	0	0
PF06315	3	2	1	1	1	0
PF06325	2	5	0	1	0	0
PF06508	3	1	1	0	0	3
PF06932	0	3	0	3	0	2
PF07015	2	5	0	1	0	0
PF07148	1	2	1	0	4	0
PF07669	0	1	0	1	6	0
PF07833	2	3	0	3	0	0
PF08274	2	1	0	2	1	2
PF08786	2	1	1	3	1	0
PF12697	0	1	0	2	3	2
PF13365	0	1	0	6	0	1
PF13489	3	3	0	2	0	0
PF13676	0	3	0	2	2	1
PF14526	3	0	0	2	2	1
PF16271	0	0	1	0	1	6
PF16702	1	1	1	3	2	0
PF17132	1	5	0	2	0	0
PF17479	2	2	0	1	3	0
PF17767	1	2	0	4	0	1
PF00231	2	2	0	3	2	0
PF00507	2	2	0	3	0	2
PF00614	2	3	1	1	2	0
PF00860	1	3	1	4	0	0
PF01022	3	2	0	3	1	0
PF01156	2	2	1	0	3	1
PF01627	3	0	0	4	1	1
PF01888	2	3	1	2	1	0
PF01963	2	3	0	1	3	0
PF02390	0	4	0	3	1	1
PF02558	3	4	0	0	2	0
PF02570	4	2	0	0	3	0
PF02631	2	3	1	2	1	0
PF02965	2	1	0	1	3	2
PF04355	2	3	2	1	0	1
PF05193	2	5	0	0	1	1
PF05962	2	2	1	4	0	0
PF05979	2	2	0	5	0	0
PF06207	2	4	0	3	0	0
PF06347	0	0	1	2	6	0
PF07501	1	1	1	4	2	0
PF08006	3	2	0	2	2	0
PF09430	3	4	0	1	0	1
PF11734	3	3	0	0	3	0
PF12702	2	2	1	4	0	0
PF12883	1	2	0	6	0	0
PF13378	1	1	1	2	3	1
PF13527	1	0	0	2	6	0
PF13535	0	2	0	5	2	0
PF13742	1	3	2	1	2	0
PF16022	2	4	1	1	1	0
PF16912	2	2	0	0	1	4
PF00271	1	1	1	3	4	0
PF00290	3	4	0	0	0	3
PF00376	1	2	1	5	0	1
PF00498	3	2	0	3	1	1
PF01274	3	5	0	1	1	0
PF01487	2	6	0	1	1	0
PF01634	1	1	1	4	3	0
PF01712	2	0	0	4	2	2
PF01988	1	1	1	2	3	2
PF02233	2	2	0	4	1	1
PF03450	3	5	1	0	1	0
PF03602	2	3	0	1	4	0
PF03652	3	3	0	3	1	0
PF03787	1	4	1	2	1	1
PF03853	1	2	0	3	0	4
PF04073	0	4	0	5	0	1
PF04126	0	4	0	1	3	2
PF04237	1	1	0	4	2	2
PF04245	3	4	0	0	2	1
PF04378	1	4	2	1	2	0
PF05597	1	2	0	3	4	0
PF06144	4	2	0	1	3	0
PF08532	3	3	0	2	2	0
PF10263	2	3	1	3	1	0
PF11185	3	5	0	1	1	0
PF13276	2	4	0	4	0	0
PF13636	1	6	0	1	2	0
PF13698	1	2	0	4	3	0
PF13840	1	2	1	4	2	0
PF16347	3	4	0	1	0	2
PF16358	1	2	1	2	2	2
PF16406	2	2	2	1	1	2
PF17137	1	2	1	0	2	4
PF17386	2	5	0	2	1	0
PF17783	3	2	0	0	1	4
PF00195	4	2	0	2	1	2
PF00209	3	4	0	3	0	1
PF00302	2	2	0	2	1	4
PF00383	1	4	0	3	1	2
PF00425	4	4	1	0	1	1
PF00491	2	2	0	4	3	0
PF00883	6	4	0	0	1	0
PF01195	1	3	1	2	2	2
PF01594	2	5	0	3	0	1
PF01695	4	4	0	0	3	0
PF01934	1	0	2	8	0	0
PF02580	1	1	0	1	3	5
PF02657	1	3	1	1	3	2
PF02753	1	3	1	1	1	4
PF03527	2	1	1	1	3	3
PF03672	0	2	0	7	2	0
PF03721	2	3	0	2	4	0
PF04076	3	2	1	2	1	2
PF04542	1	3	0	5	0	2
PF04607	3	5	0	3	0	0
PF06097	5	3	0	1	0	2
PF06580	4	3	0	2	1	1
PF06971	5	4	1	0	0	1
PF07523	2	3	0	5	1	0
PF07659	1	1	2	5	0	2
PF08220	2	2	1	2	4	0
PF09919	2	1	4	3	1	0
PF10035	2	2	0	2	3	2
PF13174	1	7	0	1	1	1
PF13524	1	2	1	4	2	1
PF13560	1	2	0	5	0	3
PF13591	0	0	1	5	0	5
PF15418	1	2	0	6	2	0
PF16118	1	3	0	2	5	0
PF16408	0	3	2	5	1	0
PF17829	2	2	0	6	1	0
PF18348	0	3	0	3	1	4
PF00122	2	5	0	3	2	0
PF00398	3	4	0	4	1	0
PF01135	1	2	1	5	2	1
PF01177	3	7	0	0	2	0
PF01590	3	5	0	3	1	0
PF01969	3	2	0	1	6	0
PF02381	0	2	0	6	2	2
PF02542	2	1	0	4	1	4
PF02557	3	4	0	4	1	0
PF02599	1	0	3	6	2	0
PF02897	0	1	3	3	1	4
PF04015	2	1	0	4	5	0
PF04343	1	1	0	3	7	0
PF07055	1	6	0	1	2	2
PF08245	8	2	0	1	1	0
PF09357	0	1	2	3	4	2
PF13347	2	2	0	3	3	2
PF13409	1	2	0	5	4	0
PF13624	2	3	2	0	3	2
PF13632	3	4	0	4	1	0
PF13728	1	1	1	3	4	2
PF13739	2	4	1	1	1	3
PF14470	2	0	0	6	4	0
PF14720	0	1	2	7	2	0
PF17900	0	6	1	1	1	3
PF00317	2	4	2	5	0	0
PF00458	2	3	2	4	0	2
PF01583	1	2	0	8	2	0
PF01612	3	4	0	2	2	2
PF01643	1	5	0	6	1	0
PF02353	4	6	0	2	1	0
PF03215	1	4	0	6	2	0
PF03739	1	7	0	2	1	2
PF04012	0	1	0	3	4	5
PF04402	3	3	0	1	3	3
PF04450	1	6	1	1	4	0
PF04773	1	2	0	5	2	3
PF08876	2	2	0	5	4	0
PF10518	2	1	0	3	2	5
PF13508	3	2	1	4	2	1
PF13941	3	5	0	3	2	0
PF16139	2	6	1	4	0	0
PF16757	4	1	2	1	1	4
PF18267	4	5	0	0	3	1
PF18317	5	2	1	1	3	1
PF00349	3	2	1	1	2	5
PF00363	0	0	3	1	10	0
PF00403	4	5	0	4	1	0
PF00704	2	4	0	0	2	6
PF01418	2	10	0	2	0	0
PF01521	3	1	2	2	4	2
PF01544	1	4	0	2	2	5
PF01839	2	4	0	5	0	3
PF02361	6	7	0	1	0	0
PF02368	7	6	0	1	0	0
PF02424	3	3	2	4	1	1
PF02684	5	3	1	2	1	2
PF04715	3	4	1	2	0	4
PF05736	2	1	2	5	4	0
PF06123	2	5	0	3	4	0
PF07478	3	6	1	2	2	0
PF07949	3	3	0	5	3	0
PF08238	1	4	2	3	4	0
PF11832	4	4	0	0	4	2
PF12392	3	6	0	2	2	1
PF12913	0	3	1	7	1	2
PF13484	2	4	1	6	1	0
PF17389	3	3	1	4	3	0
PF17516	2	4	2	1	5	0
PF00218	4	3	0	2	6	0
PF00874	2	6	1	0	5	1
PF00877	2	4	2	7	0	0
PF00990	1	5	2	6	0	1
PF01588	1	8	0	3	3	0
PF02322	4	5	0	6	0	0
PF02583	1	4	1	5	4	0
PF02836	2	3	1	7	1	1
PF03407	0	0	1	6	7	1
PF03965	2	3	1	5	2	2
PF04199	5	3	0	6	1	0
PF04375	2	4	0	1	8	0
PF05066	4	6	0	3	2	0
PF06160	6	5	0	2	2	0
PF06675	3	6	1	2	3	0
PF07338	0	3	2	0	5	5
PF07826	5	2	1	0	5	2
PF09719	2	1	2	10	0	0
PF11611	7	6	0	1	1	0
PF12228	1	2	1	5	0	6
PF12956	2	5	1	4	1	2
PF13410	1	2	3	0	4	5
PF13424	1	5	0	0	8	1
PF13426	4	6	0	5	0	0
PF13581	3	3	0	4	2	3
PF16355	0	3	2	4	2	4
PF17201	2	10	0	1	0	2
PF18029	0	2	2	9	0	2
PF00484	1	3	1	3	4	4
PF01396	4	5	2	4	1	0
PF01467	3	3	1	9	0	0
PF01473	2	4	1	4	0	5
PF02620	0	4	0	5	4	3
PF03442	2	5	0	8	1	0
PF03786	4	3	3	3	0	3
PF04203	8	5	0	1	2	0
PF08447	2	1	2	3	1	7
PF09115	2	7	0	3	0	4
PF09479	2	6	0	5	1	2
PF11254	3	4	1	3	5	0
PF12954	1	3	2	2	6	2
PF13512	3	7	2	1	3	0
PF13602	2	3	0	5	6	0
PF17676	0	13	1	1	1	0
PF00544	3	5	0	4	1	4
PF01011	3	3	0	1	8	2
PF01220	3	6	2	3	1	2
PF01557	2	10	0	3	2	0
PF01799	1	1	1	8	1	5
PF02091	1	3	1	5	6	1
PF02603	7	7	0	2	0	1
PF02609	4	4	0	5	4	0
PF02615	3	13	0	0	1	0
PF03358	1	3	2	7	4	0
PF03502	5	5	1	2	1	3
PF04024	3	1	3	1	5	4
PF04296	2	4	0	6	5	0
PF07726	2	2	1	1	3	8
PF10112	4	3	1	4	5	0
PF10662	3	5	0	7	2	0
PF12950	3	3	0	10	1	0
PF12971	1	4	1	6	1	4
PF13085	1	4	0	11	1	0
PF13807	3	4	0	1	9	0
PF14579	2	5	0	6	4	0
PF16334	3	3	0	6	1	4
PF17209	2	0	1	6	5	3
PF17753	6	3	0	7	1	0
PF00834	1	2	3	6	3	3
PF00939	5	2	0	4	4	3
PF01035	0	3	3	11	1	0
PF01061	2	9	0	6	1	0
PF01975	0	3	0	5	7	3
PF02491	8	8	0	0	2	0
PF03725	2	4	0	2	2	8
PF03900	3	6	0	6	3	0
PF03923	5	1	4	4	3	1
PF04230	1	7	0	5	5	0
PF04413	3	2	2	6	0	5
PF04677	3	3	0	3	7	2
PF06026	4	2	0	3	7	2
PF06949	6	4	0	3	3	2
PF08136	3	4	0	6	5	0
PF09363	3	3	0	6	2	4
PF12654	4	5	1	6	0	2
PF13286	4	5	1	4	2	2
PF13738	8	6	0	1	3	0
PF00989	0	3	1	11	3	1
PF01026	4	6	2	2	3	2
PF01037	8	7	0	3	1	0
PF01472	1	3	1	5	1	8
PF01628	8	4	0	4	2	1
PF01725	3	8	0	3	1	4
PF02606	1	7	1	7	3	0
PF02995	2	3	0	6	3	5
PF03668	6	8	0	0	5	0
PF05025	3	7	0	4	5	0
PF06005	6	6	0	3	4	0
PF06406	0	0	2	13	4	0
PF07883	3	7	0	7	1	1
PF11941	4	6	0	2	0	7
PF15617	2	3	0	6	6	2
PF16023	3	4	4	2	1	5
PF00186	3	2	1	7	5	2
PF00648	3	6	0	3	3	5
PF00772	5	5	2	5	2	1
PF01112	4	5	0	3	8	0
PF02057	5	4	0	1	2	8
PF02300	2	3	0	6	7	2
PF02823	3	4	3	7	1	2
PF04972	5	6	0	3	6	0
PF05048	2	3	0	6	3	6
PF07081	1	3	0	10	1	5
PF08207	4	11	0	2	3	0
PF11721	5	8	0	7	0	0
PF12221	2	4	2	2	4	6
PF12850	3	7	1	5	2	2
PF13483	4	7	1	2	1	5
PF14498	2	7	0	8	3	0
PF17973	3	6	0	10	1	0
PF18560	9	10	0	1	0	0
PF00082	1	4	2	6	7	1
PF00999	3	5	0	9	3	1
PF01430	6	8	0	3	2	2
PF02572	6	4	0	8	2	1
PF04390	1	2	2	7	3	6
PF09976	2	2	1	5	9	2
PF12704	4	7	0	7	0	3
PF12769	1	1	0	3	3	13
PF13246	2	5	0	9	4	1
PF13401	3	7	0	10	0	1
PF13434	5	7	0	4	4	1
PF13858	5	1	1	6	3	5
PF14064	2	4	1	5	3	6
PF16225	6	1	3	8	3	0
PF00465	7	6	2	1	1	5
PF00722	8	9	1	1	1	2
PF00800	2	4	1	5	6	4
PF01095	4	6	2	3	0	7
PF01256	2	7	2	5	6	0
PF01894	3	3	1	8	3	4
PF01923	3	3	2	6	0	8
PF02596	4	5	1	5	0	7
PF03102	3	8	0	6	5	0
PF04087	3	3	2	7	2	5
PF04864	7	6	1	4	1	3
PF06224	5	5	1	4	7	0
PF08713	2	4	1	5	2	8
PF10588	4	8	1	4	2	3
PF14701	4	6	4	5	1	2
PF16301	2	6	1	10	0	3
PF16325	5	3	2	10	0	2
PF18693	3	7	1	4	7	0
PF00543	1	2	4	8	3	5
PF01957	5	6	0	9	3	0
PF03061	2	6	1	9	1	4
PF03313	6	4	0	5	8	0
PF09393	2	4	2	12	1	2
PF09413	2	11	0	5	2	3
PF09587	5	9	0	4	1	4
PF10609	4	1	0	6	8	4
PF11230	6	4	1	12	0	0
PF11973	1	2	2	9	5	4
PF12833	4	7	1	9	0	2
PF13579	4	7	0	9	1	2
PF13899	4	4	4	5	6	0
PF14135	2	9	1	4	1	6
PF17761	3	9	1	4	6	0
PF00953	4	4	1	7	6	2
PF01987	7	4	1	1	11	0
PF02493	4	2	0	3	13	2
PF03709	2	3	0	4	2	13
PF03796	5	4	1	8	2	4
PF03932	5	5	3	3	4	4
PF08211	2	5	0	13	0	4
PF08761	10	7	0	3	4	0
PF12679	4	7	2	8	1	2
PF13177	3	8	0	4	9	0
PF13320	4	8	0	6	1	5
PF14305	6	11	1	3	1	2
PF14869	2	5	4	11	2	0
PF00267	8	14	0	1	0	2
PF00309	5	7	1	3	5	4
PF02556	3	6	1	8	3	4
PF03968	4	7	1	10	3	0
PF06295	2	6	1	9	7	0
PF07221	7	6	0	6	2	4
PF07683	8	9	1	1	6	0
PF09084	11	9	2	0	3	0
PF09924	4	6	0	2	4	9
PF13173	7	9	4	1	4	0
PF13463	3	2	4	12	4	0
PF00144	1	2	2	14	3	4
PF00854	4	2	0	9	9	2
PF01136	4	6	0	9	7	0
PF01300	6	9	2	3	6	0
PF01367	7	10	1	3	5	0
PF02130	4	7	0	6	7	2
PF02275	3	5	0	3	9	6
PF02687	4	13	2	2	2	3
PF02806	3	9	1	10	3	0
PF03729	4	3	1	10	2	6
PF05728	3	5	0	12	4	2
PF12837	4	11	1	3	5	2
PF13245	1	4	9	6	6	0
PF13372	3	7	0	4	3	9
PF13534	4	6	0	2	6	8
PF13673	6	3	0	7	7	3
PF14168	5	7	0	10	4	0
PF17162	4	9	2	5	2	4
PF03605	3	3	0	8	7	6
PF03717	7	7	1	7	3	2
PF04545	15	5	1	3	1	2
PF07521	7	16	0	3	1	0
PF13083	4	5	0	11	6	1
PF13377	5	5	2	2	13	0
PF16438	3	4	0	7	10	3
PF00344	4	8	1	11	4	0
PF00581	4	6	3	8	5	2
PF00588	5	4	3	6	2	8
PF00724	4	11	1	4	4	4
PF01316	5	5	3	5	8	2
PF01551	4	7	2	11	1	3
PF01784	7	5	1	5	7	3
PF01985	2	13	0	6	7	0
PF02885	10	4	1	6	4	3
PF07876	3	8	2	10	5	0
PF11589	2	5	1	8	4	8
PF13354	7	4	4	3	5	5
PF13472	4	7	2	5	3	7
PF14595	3	6	0	13	4	2
PF00133	3	10	2	6	6	2
PF00328	4	7	3	4	8	3
PF01746	2	4	1	4	4	14
PF01833	5	4	2	5	7	6
PF01869	3	2	0	24	0	0
PF02508	4	4	2	15	2	2
PF02607	3	9	0	10	1	6
PF02733	6	4	3	7	5	4
PF02772	9	8	0	5	3	4
PF03099	3	10	2	7	4	3
PF03816	4	6	1	9	9	0
PF08669	3	7	3	8	4	4
PF13291	4	5	5	9	4	2
PF14794	6	10	0	5	8	0
PF18306	0	2	3	15	4	5
PF00633	8	7	1	6	8	0
PF01058	5	7	3	9	4	2
PF01451	5	6	1	6	5	7
PF01702	6	5	1	2	5	11
PF02012	7	5	2	4	7	5
PF13393	8	5	0	9	4	4
PF13459	2	5	1	12	4	6
PF16270	1	3	3	7	12	4
PF16319	6	7	3	6	1	7
PF00311	2	4	2	7	5	11
PF00664	8	7	2	10	2	2
PF01568	6	6	0	10	1	8
PF02278	3	4	1	20	1	2
PF03848	6	9	1	8	3	4
PF08240	2	10	2	8	9	0
PF08937	8	10	1	6	5	1
PF11944	3	9	2	7	8	2
PF13192	6	9	0	8	4	4
PF13541	6	7	0	10	8	0
PF14542	2	1	5	15	8	0
PF00126	7	13	1	5	4	2
PF00325	5	7	3	10	4	3
PF00401	2	6	1	12	5	6
PF01227	2	5	2	11	3	9
PF02911	5	10	3	3	4	7
PF07228	5	13	2	3	9	0
PF07966	6	5	1	9	6	5
PF13530	2	6	3	9	7	5
PF16231	8	9	2	9	2	2
PF16390	5	10	1	9	3	4
PF00293	7	10	2	3	4	7
PF02457	7	10	0	4	6	6
PF02575	3	3	3	10	12	2
PF02666	2	9	2	14	3	3
PF03180	5	9	4	5	5	5
PF11306	5	8	3	4	7	6
PF14121	3	6	0	11	5	8
PF00107	10	12	1	4	2	5
PF00141	7	5	0	10	2	10
PF00677	4	10	0	8	4	8
PF01255	8	11	2	7	4	2
PF01370	6	7	1	7	6	7
PF01880	9	11	2	10	1	1
PF02261	3	4	2	12	5	8
PF02581	6	9	1	8	6	4
PF02746	8	8	1	3	5	9
PF09579	5	5	1	6	13	4
PF09918	1	5	2	17	3	6
PF11387	5	10	0	0	0	19
PF12713	9	3	1	1	12	8
PF12897	12	10	0	4	8	0
PF13310	16	11	0	4	1	2
PF13500	8	7	2	5	3	9
PF14125	8	7	3	5	5	6
PF16874	9	7	1	11	5	1
PF00035	5	9	1	9	6	5
PF03572	5	8	3	9	3	7
PF03663	6	11	0	6	2	10
PF13510	5	7	1	10	7	5
PF13932	4	9	2	6	5	9
PF00884	6	9	1	4	12	4
PF01351	7	9	1	6	11	2
PF01641	5	6	3	8	5	9
PF04670	4	8	5	6	6	7
PF13309	8	15	2	2	7	2
PF13439	10	6	4	8	8	0
PF13722	8	10	2	6	0	10
PF13855	5	7	1	4	6	13
PF14289	4	7	6	7	10	2
PF00692	6	5	5	12	6	3
PF00984	6	7	2	11	9	2
PF01548	7	6	2	18	3	1
PF01553	6	8	0	14	9	0
PF04461	4	4	3	10	4	12
PF04464	10	12	3	6	6	0
PF04820	5	6	4	8	3	11
PF12637	4	6	3	17	4	3
PF00303	7	6	4	5	6	10
PF01520	5	10	3	12	8	0
PF08478	3	14	1	3	4	13
PF09561	5	3	4	5	9	12
PF10431	8	9	2	10	5	4
PF11680	1	1	2	11	14	9
PF13629	6	10	0	2	9	11
PF14123	6	10	3	7	11	1
PF00009	6	5	3	5	1	19
PF00270	7	5	1	21	4	1
PF00719	4	11	0	13	5	6
PF01297	6	9	3	7	9	5
PF03843	6	6	3	13	10	1
PF04095	8	7	7	5	10	2
PF04101	11	8	2	6	11	1
PF06277	10	20	1	3	5	0
PF12844	5	6	4	8	13	3
PF13186	5	9	3	6	12	4
PF00119	6	7	2	13	6	6
PF01368	7	13	3	6	9	2
PF01808	4	5	2	12	12	5
PF01921	10	9	0	6	4	11
PF02086	6	6	3	10	6	9
PF03051	4	2	6	9	15	4
PF03928	8	8	3	13	6	2
PF08501	7	9	3	5	2	14
PF08533	4	8	2	14	5	7
PF09424	7	6	2	13	8	4
PF11950	4	3	6	17	10	0
PF14200	5	4	5	11	8	7
PF17848	9	13	2	0	9	7
PF00374	7	9	2	7	4	12
PF01120	3	4	6	6	5	17
PF01230	8	15	1	8	2	7
PF01575	7	7	2	8	7	10
PF03193	10	12	0	18	0	1
PF03704	5	9	2	3	6	16
PF04175	4	5	4	16	6	6
PF06745	6	14	1	4	10	6
PF08903	9	15	0	4	3	10
PF11104	6	7	6	11	5	6
PF15889	6	5	1	8	20	1
PF00756	9	16	2	9	3	3
PF01443	4	11	1	17	6	3
PF01795	5	8	2	5	9	13
PF01910	10	8	2	9	9	4
PF02056	8	13	0	5	8	8
PF02384	4	5	0	20	11	2
PF02706	4	6	3	10	13	6
PF04313	8	10	1	15	6	2
PF04452	4	5	0	9	4	20
PF06411	8	13	0	14	6	1
PF16344	1	6	3	20	3	9
PF00356	8	15	0	7	3	10
PF03819	13	15	0	5	10	0
PF04261	8	8	2	7	5	13
PF05188	7	10	2	23	1	0
PF05957	5	5	2	11	9	11
PF06902	8	20	0	3	7	5
PF12404	5	7	4	7	8	12
PF13420	4	6	4	7	8	14
PF13649	9	17	0	8	2	7
PF00206	6	13	2	9	5	9
PF00977	7	11	1	7	8	10
PF02277	12	18	0	8	4	2
PF02664	10	9	0	7	10	8
PF03033	7	8	2	13	6	8
PF03417	5	5	3	3	8	20
PF06153	4	24	2	9	5	0
PF06414	4	10	5	13	10	2
PF07929	12	15	0	5	5	7
PF10050	9	7	0	22	4	2
PF00444	3	7	0	31	4	0
PF01325	12	26	0	3	4	0
PF01872	6	7	5	12	6	9
PF02441	5	6	2	11	4	17
PF02922	6	5	3	13	9	9
PF04371	7	11	0	8	12	7
PF09820	9	14	1	9	4	8
PF13394	9	10	0	3	10	13
PF01187	10	15	0	12	8	1
PF01420	2	11	3	10	20	0
PF02254	7	7	0	10	9	13
PF04131	6	14	3	9	9	5
PF07963	8	11	2	9	14	2
PF08534	7	10	3	14	10	2
PF09140	11	13	4	9	7	2
PF10418	7	9	2	9	7	12
PF12481	3	7	1	17	7	11
PF13380	5	6	5	4	11	15
PF13802	7	9	0	13	8	9
PF01619	5	4	0	35	3	0
PF03174	16	17	0	3	8	3
PF03793	5	10	5	12	13	2
PF06808	7	12	1	8	3	16
PF07244	13	20	5	3	5	1
PF09912	8	2	6	20	10	1
PF12888	6	8	3	17	6	7
PF13545	7	11	1	10	7	11
PF16409	3	7	2	14	6	15
PF17384	6	10	0	18	5	8
PF17390	7	12	1	22	2	3
PF00468	9	10	10	13	6	0
PF00534	10	7	2	6	4	19
PF00849	10	10	1	16	9	2
PF01694	6	8	2	28	2	2
PF01745	7	11	2	9	4	15
PF02195	5	12	5	15	7	4
PF03473	8	7	1	14	6	12
PF07610	6	8	5	13	8	8
PF13714	5	10	1	9	6	17
PF14001	7	9	8	9	9	6
PF18075	11	18	0	9	6	4
PF18146	15	10	1	12	3	7
PF01381	9	10	1	14	6	9
PF02357	7	15	2	11	10	4
PF02954	7	7	3	6	9	17
PF03116	8	7	1	20	6	7
PF00535	11	13	1	10	5	10
PF01168	9	13	3	13	8	4
PF01475	8	8	2	23	8	1
PF02146	7	9	3	12	5	14
PF04794	15	19	0	5	10	1
PF08206	9	11	6	16	8	0
PF08769	7	12	4	19	6	2
PF11761	11	16	3	13	5	2
PF12710	5	9	4	11	4	17
PF13749	8	7	2	10	15	8
PF16011	10	11	1	15	7	6
PF00672	7	13	2	8	7	14
PF01176	8	8	3	15	16	1
PF02589	9	11	0	14	6	11
PF13476	6	12	3	28	1	1
PF17862	10	11	5	7	8	10
PF00027	7	10	4	20	4	7
PF00137	5	6	8	19	12	2
PF00331	13	23	0	7	9	0
PF00551	14	15	2	11	6	4
PF01210	8	12	2	14	14	2
PF01243	5	15	2	19	9	2
PF02540	10	11	2	7	16	6
PF05103	14	12	1	9	16	0
PF11276	11	20	2	6	7	6
PF13419	9	15	1	10	12	5
PF00419	0	0	0	0	8	45
PF02153	12	7	4	6	10	14
PF02550	12	8	2	6	9	16
PF03611	7	8	5	17	10	6
PF03960	9	13	3	15	6	7
PF09295	7	6	1	11	14	14
PF10111	12	17	0	20	3	1
PF13604	8	12	2	17	9	5
PF13614	11	15	7	6	10	4
PF17954	5	7	5	11	6	19
PF00557	10	12	6	9	5	12
PF00924	10	10	3	18	8	5
PF01613	6	14	3	19	5	7
PF01906	4	12	3	16	14	5
PF02219	14	9	4	9	11	7
PF02502	10	7	2	19	11	5
PF03169	5	7	1	20	7	14
PF07697	6	11	2	6	11	18
PF13635	10	10	5	8	9	12
PF16161	9	12	3	7	9	14
PF00301	12	18	0	8	13	4
PF00490	4	14	6	10	14	7
PF02096	8	11	1	12	15	8
PF03167	8	16	4	12	3	12
PF03840	13	19	1	10	12	0
PF08279	8	10	5	13	9	10
PF13443	8	13	5	12	4	13
PF07676	6	6	11	16	9	8
PF12890	9	13	4	16	5	9
PF01144	14	14	1	9	5	14
PF01315	8	17	2	15	11	4
PF01371	7	10	2	11	12	15
PF03315	5	13	7	13	7	12
PF03486	8	9	1	10	8	21
PF03829	8	10	2	16	9	12
PF03929	6	14	3	21	5	8
PF03979	15	20	1	11	10	0
PF06135	12	14	4	14	13	0
PF08522	13	20	5	6	1	12
PF10150	14	16	5	16	5	1
PF02568	11	18	0	8	17	4
PF02586	11	14	5	9	5	14
PF05107	14	19	1	14	7	3
PF01327	11	9	3	13	13	10
PF03780	6	16	1	24	12	0
PF04204	11	10	6	11	11	10
PF09586	6	13	0	23	4	13
PF12343	9	10	9	13	18	0
PF13180	8	7	3	18	16	7
PF00885	9	6	7	23	6	9
PF01990	16	16	4	16	6	3
PF02410	12	16	5	16	6	6
PF10962	11	9	6	7	7	21
PF11969	9	17	2	7	18	8
PF13519	10	11	10	13	9	8
PF14698	7	20	2	7	15	10
PF00329	6	15	1	14	6	20
PF00781	10	12	5	11	8	16
PF02602	7	7	5	13	12	18
PF02661	7	11	7	21	8	8
PF04298	6	29	4	8	3	12
PF07584	11	11	3	7	14	16
PF12848	12	24	1	8	10	7
PF00274	11	20	3	6	15	8
PF00474	8	12	1	22	11	9
PF04392	11	12	3	21	13	3
PF02698	28	33	0	3	0	0
PF04879	9	17	0	19	9	10
PF08984	16	23	0	6	15	4
PF12161	15	15	4	9	19	2
PF16188	15	18	0	12	9	10
PF00226	10	10	4	16	10	15
PF02548	9	10	6	13	8	19
PF02638	12	18	6	13	10	6
PF02768	16	31	0	6	6	6
PF03577	11	10	1	20	5	18
PF03992	20	23	2	9	3	8
PF16380	11	10	3	14	7	20
PF00949	12	17	9	13	4	11
PF02881	12	8	6	8	6	26
PF06165	10	21	0	16	7	12
PF14072	15	24	6	16	5	0
PF14804	14	17	12	15	6	2
PF00459	4	15	2	12	12	22
PF07944	12	17	3	11	10	14
PF13549	10	18	1	30	8	0
PF13911	6	13	2	20	6	20
PF01741	15	14	5	6	17	11
PF02645	15	21	1	7	21	3
PF06968	12	16	5	13	5	17
PF00625	8	14	1	14	18	14
PF02627	9	20	7	7	12	14
PF04984	6	17	1	10	12	23
PF09365	7	15	5	13	19	10
PF00085	4	25	7	13	12	9
PF00485	11	18	1	13	18	9
PF04074	12	13	5	17	19	4
PF08543	16	22	2	10	12	8
PF13242	11	18	2	12	18	9
PF01895	15	19	0	25	2	10
PF02629	12	18	3	20	6	12
PF02811	26	30	0	7	8	0
PF02875	11	24	3	11	10	13
PF03720	17	19	4	17	7	8
PF07549	15	13	3	16	8	17
PF13187	8	11	7	14	10	22
PF00004	16	23	3	13	5	13
PF00330	12	13	3	16	15	14
PF01121	14	10	2	24	12	11
PF03308	6	12	6	15	11	23
PF04041	12	18	5	18	12	8
PF06824	9	7	9	25	13	10
PF07940	8	13	4	9	11	28
PF13537	26	34	0	4	5	4
PF14710	11	15	0	40	0	7
PF00324	8	16	6	23	10	11
PF00780	13	14	0	36	7	5
PF02445	16	20	1	13	11	14
PF03119	10	19	4	5	16	21
PF05569	15	10	12	14	10	14
PF06050	11	16	4	37	6	1
PF06998	4	24	1	20	20	6
PF14849	12	15	4	21	3	20
PF01734	9	18	7	18	8	16
PF08019	11	18	2	26	7	12
PF16363	9	17	6	11	11	22
PF17910	16	22	0	34	4	0
PF11325	9	12	7	27	16	6
PF06161	8	17	2	42	6	3
PF00011	8	8	4	42	14	3
PF01425	18	29	0	8	18	6
PF02033	9	19	4	19	14	14
PF11412	5	5	3	34	7	25
PF00910	12	16	3	11	19	19
PF01435	4	4	6	13	27	26
PF01938	14	18	5	19	9	15
PF05343	16	20	2	22	13	7
PF11396	10	11	2	27	11	19
PF14128	10	19	8	23	16	4
PF01238	10	12	3	9	19	28
PF01649	12	17	7	37	8	0
PF06707	13	14	5	16	15	18
PF08352	18	32	2	16	12	1
PF09439	12	12	4	41	8	4
PF17820	12	15	8	7	26	13
PF00462	17	23	2	18	12	10
PF05116	18	30	1	6	21	6
PF07724	22	34	1	11	14	0
PF00815	17	27	7	4	13	15
PF01380	15	18	1	19	12	18
PF00657	9	13	13	18	15	16
PF00348	15	20	3	15	12	21
PF02744	16	26	3	18	15	8
PF06964	18	24	7	11	6	20
PF13413	13	23	4	19	10	17
PF13458	17	12	11	11	34	1
PF00440	10	15	5	31	20	6
PF12705	13	14	0	47	8	5
PF13149	13	20	6	13	12	23
PF13460	24	30	1	10	18	4
PF00908	10	18	2	24	15	19
PF01632	17	17	7	28	15	4
PF02552	18	30	1	20	12	7
PF07690	11	20	2	32	10	13
PF00275	16	25	1	11	6	30
PF00793	10	12	9	17	11	30
PF00358	14	22	6	21	11	16
PF02737	21	26	7	14	16	6
PF04472	23	27	0	14	25	1
PF10988	19	20	3	20	6	22
PF13175	13	17	6	23	23	8
PF16141	16	16	6	15	23	14
PF16377	14	21	3	21	11	20
PF03976	10	20	4	27	10	20
PF05433	15	20	6	17	24	9
PF13431	14	16	15	19	19	8
PF00702	14	20	1	17	20	20
PF15975	22	32	0	13	25	0
PF00142	23	30	7	16	6	11
PF02926	13	21	4	29	10	16
PF03553	18	15	4	40	2	14
PF05656	8	10	3	49	19	4
PF06874	19	25	4	18	12	16
PF13482	10	23	7	16	9	29
PF02080	8	24	5	20	8	31
PF13648	47	28	2	8	2	9
PF00583	14	18	5	39	7	14
PF13491	19	23	7	34	14	0
PF00590	10	22	6	29	12	19
PF17944	14	28	3	13	24	16
PF01597	14	26	7	21	4	27
PF02416	15	26	5	28	23	2
PF04357	10	11	1	64	7	6
PF05816	14	26	5	18	26	10
PF00392	19	27	8	20	14	12
PF00686	16	19	2	37	3	23
PF01346	11	22	8	27	17	15
PF05746	11	18	7	13	20	31
PF00685	24	23	8	16	22	8
PF00814	12	26	7	18	7	31
PF00158	17	23	11	19	20	12
PF01503	16	23	2	25	20	16
PF01713	16	18	8	39	7	14
PF02569	10	19	10	17	14	33
PF02749	15	24	4	9	22	29
PF02817	12	10	6	34	10	31
PF07510	19	37	5	14	18	10
PF13555	19	21	3	39	18	3
PF00764	26	33	1	16	21	7
PF01992	20	31	6	15	15	18
PF14512	13	14	5	48	15	10
PF16403	18	28	6	19	11	23
PF17291	16	24	1	19	17	28
PF00472	17	28	3	13	10	36
PF00881	18	20	4	36	12	17
PF03447	15	21	2	32	22	15
PF03734	25	25	1	32	13	11
PF00370	11	20	4	24	18	31
PF01507	25	33	9	13	16	12
PF01783	14	18	3	52	16	5
PF02151	18	29	1	25	14	21
PF06397	23	38	0	28	18	2
PF14437	19	33	2	32	15	8
PF03480	27	21	10	25	15	12
PF08032	19	26	6	25	18	16
PF10771	29	33	11	18	9	11
PF13589	19	31	7	21	23	10
PF13641	24	28	2	32	14	11
PF01386	10	14	6	38	32	13
PF02374	26	32	6	15	20	14
PF03009	20	25	4	13	15	36
PF03989	14	30	3	39	20	7
PF04166	18	32	8	21	4	30
PF05034	22	22	3	32	15	19
PF01965	25	30	4	29	17	10
PF02470	16	18	13	5	24	39
PF12667	19	28	10	18	24	16
PF00202	27	16	9	22	8	34
PF00746	26	32	0	53	0	5
PF08244	23	29	0	24	9	32
PF02530	14	25	9	22	12	36
PF03740	20	14	16	26	21	21
PF13091	21	29	2	57	8	1
PF06628	23	30	13	26	17	10
PF00278	33	39	3	22	17	6
PF04468	25	23	25	27	17	3
PF14902	25	33	9	25	11	17
PF16115	13	19	19	22	18	29
PF03063	26	31	2	34	14	14
PF01043	35	28	3	37	17	2
PF06309	15	26	6	35	18	22
PF07385	21	38	3	14	18	28
PF00753	20	31	14	32	12	15
PF00215	20	35	8	13	31	18
PF00367	25	37	2	29	27	5
PF18347	10	12	11	19	30	43
PF00025	16	25	8	56	18	3
PF01192	15	14	11	43	23	20
PF01258	18	31	7	35	16	19
PF02324	24	36	3	12	14	37
PF02748	23	33	3	43	12	13
PF16657	22	34	9	17	24	21
PF00994	16	25	5	35	28	19
PF03946	19	29	1	38	37	4
PF16398	19	39	10	28	15	17
PF00905	22	33	6	32	28	8
PF14635	26	17	5	33	23	25
PF14905	14	28	9	44	10	24
PF00149	24	34	10	18	24	20
PF04026	22	28	9	38	18	15
PF01041	17	41	12	19	21	21
PF01073	18	17	8	29	19	40
PF11028	16	21	3	45	8	38
PF01966	26	32	8	39	26	1
PF03321	20	27	12	39	20	14
PF03590	20	31	7	24	26	24
PF07745	21	33	9	30	15	24
PF01515	18	19	16	32	28	23
PF02662	23	41	6	47	13	6
PF13533	27	27	10	25	15	32
PF00497	24	38	7	30	33	5
PF01321	13	33	8	28	17	38
PF02264	17	23	5	29	13	50
PF03349	20	33	12	17	20	35
PF16215	28	42	11	16	20	20
PF02653	22	27	8	63	15	4
PF00334	13	51	6	37	7	26
PF03935	23	35	6	46	13	17
PF00251	24	31	14	24	19	29
PF02630	29	41	0	37	32	2
PF06316	30	30	10	41	8	22
PF00596	18	33	11	28	29	23
PF01592	22	38	2	35	35	10
PF00213	11	24	9	57	24	18
PF05496	24	30	6	21	33	29
PF04023	21	15	0	72	29	7
PF04551	24	32	5	24	18	41
PF01546	19	34	4	28	22	38
PF12708	22	29	10	26	20	38
PF10022	19	36	11	23	12	45
PF14821	21	29	11	34	14	37
PF00436	24	39	12	25	34	13
PF00795	24	53	8	22	8	32
PF01493	20	25	4	84	12	2
PF00196	35	38	3	34	19	20
PF10397	23	21	7	60	18	20
PF01991	26	31	8	55	18	12
PF03719	25	67	3	40	17	0
PF08450	20	27	5	86	11	3
PF00816	13	25	7	46	23	39
PF00216	19	21	8	61	19	26
PF07972	30	42	0	27	25	31
PF17853	40	54	6	22	26	8
PF03060	18	23	7	32	35	42
PF10282	30	41	5	36	12	33
PF12797	30	50	2	30	21	24
PF15892	21	41	7	24	14	51
PF13292	34	40	10	24	16	35
PF00140	33	44	8	33	36	7
PF00326	26	33	9	30	21	42
PF00717	21	44	10	42	17	27
PF16338	17	27	2	65	15	35
PF07728	28	33	10	32	25	34
PF13428	26	43	8	30	34	23
PF02129	25	27	9	40	24	40
PF00930	20	25	5	64	15	38
PF14059	30	51	11	42	11	22
PF16153	23	27	8	37	45	27
PF01029	32	38	14	33	12	39
PF07660	21	28	6	67	16	31
PF13193	23	36	6	32	16	56
PF13145	23	26	16	44	40	21
PF02255	47	63	4	35	22	0
PF05175	25	42	15	32	23	34
PF06827	52	63	0	40	17	0
PF01262	25	39	7	37	34	31
PF02350	22	42	13	42	22	32
PF00486	31	49	8	37	27	22
PF08502	43	51	1	28	20	31
PF16654	28	40	6	34	55	11
PF16820	23	40	8	28	35	40
PF00456	19	38	7	36	16	59
PF01264	19	36	20	30	15	56
PF00081	53	53	14	39	10	8
PF01113	54	69	1	15	15	23
PF03977	19	25	11	67	34	21
PF08668	30	43	1	55	43	5
PF01180	36	39	8	23	22	50
PF03609	49	71	3	37	18	0
PF00430	17	22	11	85	32	12
PF01476	24	35	18	44	25	33
PF00070	32	36	15	54	21	23
PF00327	35	37	12	62	30	5
PF01654	31	40	5	65	20	20
PF01497	36	44	12	38	23	32
PF13671	15	27	31	54	31	27
PF14501	25	40	12	73	30	5
PF17213	28	29	11	27	35	55
PF02786	30	53	3	33	36	31
PF07685	26	35	7	39	18	61
PF02754	49	47	9	49	17	16
PF00571	36	70	4	36	26	16
PF08011	38	56	19	32	13	30
PF16314	38	67	15	43	20	6
PF01841	26	30	12	64	19	39
PF14602	41	41	9	34	32	33
PF12895	43	59	13	39	19	18
PF16378	38	53	11	29	23	38
PF07495	38	47	8	55	16	29
PF01656	32	48	10	51	30	23
PF13230	36	41	7	40	24	46
PF00071	24	40	15	98	12	6
PF02326	24	20	18	86	34	13
PF03118	22	27	11	28	24	83
PF07396	38	45	14	33	25	40
PF01522	48	55	6	28	49	10
PF13201	27	29	21	57	22	40
PF00359	43	47	9	47	30	21
PF17762	34	27	23	30	54	30
PF01225	34	49	10	41	22	43
PF00479	28	36	13	36	22	65
PF02222	22	38	3	66	33	39
PF00108	32	42	9	26	34	59
PF13584	31	57	17	35	29	33
PF01458	32	48	9	31	28	56
PF01979	29	54	8	44	41	28
PF02492	40	58	18	39	35	14
PF00072	31	37	13	65	28	31
PF06368	37	68	7	47	27	19
PF00478	60	70	0	39	30	7
PF03030	25	42	7	60	33	41
PF07991	41	41	13	57	19	37
PF13371	24	44	9	68	11	52
PF00471	26	36	13	92	32	10
PF06251	27	44	12	56	28	42
PF06564	35	51	9	50	40	24
PF02563	26	42	13	56	27	47
PF01738	59	70	8	28	26	21
PF02734	41	63	8	52	46	2
PF04728	20	52	8	83	39	10
PF06245	35	47	19	33	34	44
PF01814	38	53	8	57	24	33
PF14092	39	50	14	43	25	42
PF00389	36	59	14	36	31	38
PF01813	43	63	12	47	37	13
PF00076	16	33	23	64	72	8
PF04055	41	59	12	63	20	21
PF03485	32	56	10	28	38	53
PF00684	43	64	22	40	38	11
PF12706	53	75	4	47	33	6
PF13590	55	80	14	31	16	22
PF13646	29	38	15	48	35	53
PF02912	41	49	15	35	37	42
PF14298	36	55	10	33	29	56
PF17763	42	47	23	32	26	49
PF04962	34	46	15	49	26	50
PF13569	25	33	8	137	17	0
PF16819	51	62	13	32	17	48
PF05167	49	71	2	33	59	11
PF08402	39	57	11	62	28	28
PF08840	27	48	12	58	20	61
PF00253	21	27	24	115	39	1
PF02525	28	50	15	83	27	24
PF00041	35	62	11	34	21	65
PF04851	40	60	13	51	48	16
PF13004	35	57	6	21	17	92
PF00670	44	47	12	47	38	41
PF04205	38	63	14	47	46	21
PF05195	29	59	12	43	27	60
PF00532	41	63	21	40	35	32
PF01207	45	53	11	45	50	28
PF02547	36	64	11	43	30	48
[truncated: 405 more rows]
