# Supplementary material for: Critical Assessment of MetaProteome Investigation (CAMPI): a multi-laboratory comparison of established workflows
Source: Nat Commun. 2021 Dec 15;12:7305. doi: 10.1038/s41467-021-27542-8 (PMC8674281; doi:10.1038/s41467-021-27542-8)
Supplement: Supplementary file 21 — Source Data file [file 41467_2021_27542_MOESM21_ESM.zip › Source Data/Figure 7C.csv]

PFAM	F08	F06	F07	F01
PF00001	0	2	0	0
PF00019	0	0	0	2
PF00027	2	0	0	0
PF00031	0	0	0	2
PF00075	0	2	0	0
PF00090	0	2	0	0
PF00096	2	0	0	0
PF00097	0	2	0	0
PF00130	0	2	0	0
PF00173	0	0	0	2
PF00176	0	0	2	0
PF00179	0	0	0	2
PF00186	0	2	0	0
PF00218	0	2	0	0
PF00249	0	0	0	2
PF00255	2	0	0	0
PF00263	2	0	0	0
PF00329	0	0	0	2
PF00348	0	0	2	0
PF00378	0	0	0	2
PF00462	0	0	2	0
PF00479	0	0	0	2
PF00491	0	0	0	2
PF00498	0	0	2	0
PF00521	0	0	2	0
PF00538	0	0	2	0
PF00567	0	0	0	2
PF00570	0	0	2	0
PF00580	0	2	0	0
PF00610	0	0	2	0
PF00626	2	0	0	0
PF00631	0	0	2	0
PF00640	0	0	2	0
PF00665	2	0	0	0
PF00677	0	0	0	2
PF00743	0	0	0	2
PF00757	0	0	0	2
PF00779	0	0	2	0
PF00781	0	0	2	0
PF00825	0	0	0	2
PF00849	0	0	2	0
PF00873	0	0	0	2
PF00882	0	2	0	0
PF00909	0	0	0	2
PF00957	0	0	2	0
PF00959	0	2	0	0
PF00962	0	0	0	2
PF01022	0	0	0	2
PF01032	0	0	2	0
PF01044	0	0	0	2
PF01049	0	0	0	2
PF01050	0	0	0	2
PF01127	0	0	2	0
PF01156	0	2	0	0
PF01170	0	0	2	0
PF01176	0	0	0	2
PF01177	0	0	0	2
PF01186	0	2	0	0
PF01210	0	0	0	2
PF01220	0	0	0	2
PF01248	2	0	0	0
PF01267	0	0	0	2
PF01269	0	0	0	2
PF01302	0	0	0	2
PF01312	0	0	2	0
PF01316	0	0	2	0
PF01335	0	0	2	0
PF01416	0	0	0	2
PF01464	2	0	0	0
PF01465	0	0	0	2
PF01467	0	0	0	2
PF01494	0	0	0	2
PF01532	0	0	0	2
PF01554	0	0	0	2
PF01578	0	0	2	0
PF01595	0	0	0	2
PF01609	2	0	0	0
PF01612	0	0	0	2
PF01641	0	2	0	0
PF01643	0	0	0	2
PF01694	0	2	0	0
PF01729	0	0	0	2
PF01740	0	0	0	2
PF01790	0	0	0	2
PF01797	2	0	0	0
PF01810	0	2	0	0
PF01821	2	0	0	0
PF01852	0	0	0	2
PF01865	0	0	0	2
PF01867	0	2	0	0
PF01882	0	2	0	0
PF01888	2	0	0	0
PF01906	0	0	0	2
PF01909	0	0	0	2
PF01928	0	0	0	2
PF01936	2	0	0	0
PF01948	0	0	2	0
PF01956	0	0	0	2
PF01967	2	0	0	0
PF02031	0	2	0	0
PF02036	0	0	0	2
PF02057	0	0	0	2
PF02086	0	0	0	2
PF02129	0	0	0	2
PF02195	0	0	0	2
PF02223	0	0	0	2
PF02230	0	0	0	2
PF02358	0	0	2	0
PF02371	0	2	0	0
PF02423	0	0	0	2
PF02445	0	0	0	2
PF02457	0	0	2	0
PF02463	0	0	0	2
PF02527	0	0	2	0
PF02559	0	0	2	0
PF02562	0	0	2	0
PF02566	0	0	0	2
PF02572	0	0	0	2
PF02574	0	0	0	2
PF02579	0	2	0	0
PF02591	2	0	0	0
PF02602	0	0	2	0
PF02616	0	2	0	0
PF02623	0	0	2	0
PF02625	0	2	0	0
PF02631	0	0	0	2
PF02633	0	0	0	2
PF02639	0	2	0	0
PF02649	0	0	0	2
PF02677	0	0	0	2
PF02739	0	0	0	2
PF02743	0	0	2	0
PF02817	0	0	2	0
PF02825	0	0	2	0
PF02863	0	0	0	2
PF02927	0	0	0	2
PF02954	0	2	0	0
PF02966	0	0	0	2
PF02994	0	0	2	0
PF03099	0	0	0	2
PF03167	0	0	2	0
PF03193	0	0	0	2
PF03266	2	0	0	0
PF03308	0	2	0	0
PF03309	0	0	0	2
PF03313	0	0	2	0
PF03321	0	0	2	0
PF03323	0	0	0	2
PF03349	0	0	0	2
PF03389	0	0	0	2
PF03412	0	0	2	0
PF03419	2	0	0	0
PF03435	0	0	0	2
PF03448	0	0	0	2
PF03460	0	2	0	0
PF03473	0	0	2	0
PF03483	0	0	2	0
PF03524	0	0	2	0
PF03551	2	0	0	0
PF03605	0	0	0	2
PF03616	0	0	0	2
PF03644	0	0	0	2
PF03663	0	0	2	0
PF03668	0	0	0	2
PF03690	0	0	2	0
PF03734	0	0	0	2
PF03749	0	0	0	2
PF03796	2	0	0	0
PF03808	0	0	0	2
PF03928	0	0	2	0
PF03983	0	0	0	2
PF03999	0	0	0	2
PF04085	0	2	0	0
PF04115	0	0	0	2
PF04131	0	2	0	0
PF04167	0	0	2	0
PF04181	0	0	2	0
PF04203	0	0	2	0
PF04204	0	2	0	0
PF04227	0	0	2	0
PF04231	0	2	0	0
PF04232	0	0	0	2
PF04245	2	0	0	0
PF04294	0	0	2	0
PF04296	0	0	0	2
PF04324	0	0	0	2
PF04364	0	0	2	0
PF04371	0	0	0	2
PF04402	0	0	2	0
PF04424	0	0	0	2
PF04542	0	0	0	2
PF04548	0	0	0	2
PF04567	2	0	0	0
PF04685	0	0	0	2
PF04754	0	0	0	2
PF04794	0	0	2	0
PF04879	0	0	0	2
PF04936	0	0	2	0
PF05036	0	0	0	2
PF05065	0	0	0	2
PF05130	0	0	0	2
PF05161	0	0	0	2
PF05190	0	0	0	2
PF05192	0	0	0	2
PF05272	0	0	0	2
PF05362	0	0	2	0
PF05382	0	0	0	2
PF05389	0	2	0	0
PF05401	0	0	0	2
PF05544	0	0	0	2
PF05547	0	0	0	2
PF05582	0	0	2	0
PF05592	0	0	0	2
PF05593	0	0	0	2
PF05672	0	0	0	2
PF05708	0	0	0	2
PF05738	0	0	2	0
PF05768	0	0	0	2
PF05817	0	0	0	2
PF05876	0	2	0	0
PF05920	0	0	0	2
PF06032	0	0	2	0
PF06103	0	0	2	0
PF06114	0	0	0	2
PF06133	0	0	2	0
PF06144	0	2	0	0
PF06277	0	0	0	2
PF06293	0	2	0	0
PF06445	0	0	2	0
PF06458	0	0	0	2
PF06470	0	0	0	2
PF06508	0	0	0	2
PF06537	0	0	2	0
PF06545	0	2	0	0
PF06559	0	0	2	0
PF06635	0	0	0	2
PF06739	0	0	2	0
PF06742	0	2	0	0
PF06824	0	0	2	0
PF06841	0	0	2	0
PF06912	0	0	0	2
PF06971	0	0	0	2
PF07004	2	0	0	0
PF07075	2	0	0	0
PF07228	0	0	2	0
PF07238	0	0	0	2
PF07371	0	2	0	0
PF07434	0	0	2	0
PF07479	0	0	0	2
PF07486	0	0	2	0
PF07610	0	0	0	2
PF07697	0	0	0	2
PF07716	0	0	0	2
PF07831	2	0	0	0
PF07866	0	0	0	2
PF07876	0	0	2	0
PF07894	2	0	0	0
PF08064	2	0	0	0
PF08075	0	0	0	2
PF08149	0	0	0	2
PF08197	0	0	0	2
PF08206	0	0	0	2
PF08245	0	0	2	0
PF08281	0	2	0	0
PF08291	0	0	0	2
PF08328	0	2	0	0
PF08341	0	0	2	0
PF08358	0	0	2	0
PF08447	0	0	2	0
PF08450	0	0	2	0
PF08478	0	0	0	2
PF08486	0	2	0	0
PF08506	0	2	0	0
PF08526	2	0	0	0
PF08662	0	0	0	2
PF08711	2	0	0	0
PF08736	2	0	0	0
PF08747	2	0	0	0
PF08757	0	0	2	0
PF08780	0	0	0	2
PF08842	0	2	0	0
PF08843	0	0	0	2
PF08849	2	0	0	0
PF08942	0	0	2	0
PF09113	2	0	0	0
PF09157	0	0	0	2
PF09286	0	0	0	2
PF09298	0	2	0	0
PF09365	2	0	0	0
PF09374	0	2	0	0
PF09383	0	0	0	2
PF09440	0	0	0	2
PF09455	0	0	2	0
PF09471	0	0	0	2
PF09481	2	0	0	0
PF09520	0	0	0	2
PF09643	0	0	0	2
PF09738	0	0	0	2
PF09827	0	0	0	2
PF10017	2	0	0	0
PF10073	2	0	0	0
PF10105	0	0	2	0
PF10112	0	0	0	2
PF10180	2	0	0	0
PF10263	0	0	2	0
PF10267	2	0	0	0
PF10298	0	0	0	2
PF10340	0	0	0	2
PF10370	0	0	0	2
PF10410	0	0	2	0
PF10412	0	0	0	2
PF10521	0	0	0	2
PF10572	0	0	0	2
PF10633	0	0	2	0
PF10646	0	0	0	2
PF10670	0	0	0	2
PF10882	0	0	0	2
PF11035	0	0	2	0
PF11208	0	0	2	0
PF11412	0	0	0	2
PF11611	0	0	2	0
PF11651	0	2	0	0
PF11655	0	0	2	0
PF11775	0	0	0	2
PF11863	0	0	0	2
PF11967	0	0	0	2
PF11977	0	0	0	2
PF12051	2	0	0	0
PF12320	0	0	0	2
PF12349	0	2	0	0
PF12392	0	0	0	2
PF12481	0	0	0	2
PF12667	0	0	0	2
PF12670	0	2	0	0
PF12679	0	0	0	2
PF12682	0	0	0	2
PF12687	2	0	0	0
PF12704	0	2	0	0
PF12705	0	0	0	2
PF12715	0	0	0	2
PF12728	2	0	0	0
PF12738	2	0	0	0
PF12799	0	2	0	0
PF12846	0	0	2	0
PF12848	0	2	0	0
PF12849	2	0	0	0
PF12850	0	0	0	2
PF12851	0	2	0	0
PF12892	0	0	0	2
PF12911	0	0	2	0
PF12971	0	0	0	2
PF12986	0	0	0	2
PF12995	0	0	0	2
PF12997	0	0	0	2
PF13018	0	2	0	0
PF13026	0	0	0	2
PF13086	0	0	0	2
PF13102	0	0	2	0
PF13148	0	0	0	2
PF13151	0	0	0	2
PF13176	0	0	0	2
PF13200	2	0	0	0
PF13207	2	0	0	0
PF13231	2	0	0	0
PF13302	0	0	0	2
PF13307	2	0	0	0
PF13310	0	0	0	2
PF13349	2	0	0	0
PF13423	0	0	0	2
PF13426	2	0	0	0
PF13435	0	2	0	0
PF13440	0	0	0	2
PF13455	0	0	0	2
PF13462	2	0	0	0
PF13495	0	0	0	2
PF13500	0	0	2	0
PF13502	0	2	0	0
PF13522	2	0	0	0
PF13545	0	0	0	2
PF13558	2	0	0	0
PF13579	2	0	0	0
PF13588	0	0	2	0
PF13614	0	0	0	2
PF13637	0	0	0	2
PF13649	0	0	0	2
PF13670	0	0	2	0
PF13673	2	0	0	0
PF13676	0	0	0	2
PF13682	0	0	0	2
PF13749	0	2	0	0
PF13785	0	2	0	0
PF13786	0	0	0	2
PF13832	0	0	0	2
PF13841	0	0	2	0
PF13899	2	0	0	0
PF14062	0	0	0	2
PF14196	0	0	0	2
PF14228	2	0	0	0
PF14243	0	0	2	0
PF14268	2	0	0	0
PF14286	0	0	2	0
PF14287	0	0	2	0
PF14305	2	0	0	0
PF14319	0	0	2	0
PF14378	0	0	2	0
PF14392	0	0	2	0
PF14465	0	0	0	2
PF14491	2	0	0	0
PF14498	0	0	0	2
PF14559	0	0	2	0
PF14584	0	0	0	2
PF14639	0	0	0	2
PF14642	0	0	0	2
PF14651	0	0	0	2
PF14690	0	0	0	2
PF14714	0	0	0	2
PF14719	2	0	0	0
PF14893	2	0	0	0
PF14903	0	0	0	2
PF14911	0	0	0	2
PF15238	0	0	0	2
PF15249	0	0	2	0
PF15507	0	0	0	2
PF15659	0	0	2	0
PF15855	0	0	0	2
PF15917	0	0	2	0
PF15975	0	0	0	2
PF16198	0	0	2	0
PF16343	0	0	0	2
PF16371	0	0	0	2
PF16407	0	0	0	2
PF16410	0	0	2	0
PF16440	0	2	0	0
PF16592	0	0	0	2
PF16593	2	0	0	0
PF16658	0	0	0	2
PF16682	2	0	0	0
PF16875	0	0	0	2
PF16891	0	0	0	2
PF16893	0	0	0	2
PF16982	0	0	0	2
PF17017	0	0	0	2
PF17162	0	0	2	0
PF17170	0	0	0	2
PF17189	0	0	0	2
PF17209	0	2	0	0
PF17284	0	2	0	0
PF17651	0	2	0	0
PF17657	0	0	2	0
PF17762	0	2	0	0
PF17767	0	0	0	2
PF17829	0	0	2	0
PF17854	0	0	0	2
PF17902	0	0	2	0
PF17936	0	0	0	2
PF17957	0	0	0	2
PF17965	0	0	0	2
PF17974	0	0	0	2
PF18044	0	0	0	2
PF18089	0	0	0	2
PF18146	2	0	0	0
PF18152	0	2	0	0
PF18267	0	0	0	2
PF18297	0	0	2	0
PF18370	0	0	0	2
PF18390	0	0	0	2
PF18414	2	0	0	0
PF18427	0	0	2	0
PF18439	0	0	2	0
PF18564	0	2	0	0
PF18692	0	2	0	0
PF18766	0	0	2	0
PF00003	0	0	4	0
PF00014	0	0	2	2
PF00035	0	0	0	4
PF00083	0	0	4	0
PF00098	0	0	0	4
PF00125	0	0	2	2
PF00142	0	2	2	0
PF00145	4	0	0	0
PF00169	0	0	0	4
PF00239	4	0	0	0
PF00262	0	0	0	4
PF00267	0	2	0	2
PF00295	0	0	0	4
PF00317	0	0	0	4
PF00356	0	0	0	4
PF00397	0	0	0	4
PF00412	0	0	0	4
PF00433	0	0	4	0
PF00474	0	0	0	4
PF00475	0	0	4	0
PF00488	0	0	2	2
PF00520	2	0	0	2
PF00561	2	0	0	2
PF00615	0	0	4	0
PF00697	0	4	0	0
PF00721	0	0	4	0
PF00750	0	0	2	2
PF00814	0	2	0	2
PF00857	0	0	0	4
PF00926	0	2	0	2
PF00931	0	0	2	2
PF01061	0	0	2	2
PF01138	0	2	2	0
PF01148	0	0	0	4
PF01206	0	0	4	0
PF01252	0	2	2	0
PF01284	4	0	0	0
PF01345	0	0	0	4
PF01351	0	2	2	0
PF01488	2	0	0	2
PF01510	0	2	0	2
PF01520	0	0	0	4
PF01521	0	0	2	2
PF01551	4	0	0	0
PF01553	2	0	2	0
PF01555	0	0	0	4
PF01627	0	0	0	4
PF01704	0	2	2	0
PF01757	0	0	2	2
PF01807	0	0	2	2
PF01905	0	0	2	2
PF01991	0	2	2	0
PF02037	0	0	0	4
PF02390	2	0	0	2
PF02453	0	2	0	2
PF02464	0	0	0	4
PF02498	0	0	2	2
PF02508	0	0	2	2
PF02511	0	2	2	0
PF02537	0	0	0	4
PF02538	0	0	0	4
PF02543	0	0	0	4
PF02620	0	2	2	0
PF02652	0	0	0	4
PF02661	2	2	0	0
PF02666	0	2	2	0
PF02833	0	0	0	4
PF02837	4	0	0	0
PF02867	0	0	0	4
PF02899	0	0	2	2
PF03008	0	0	0	4
PF03009	0	2	0	2
PF03104	0	2	2	0
PF03174	0	0	4	0
PF03265	2	0	2	0
PF03357	0	2	2	0
PF03417	0	0	4	0
PF03481	0	0	4	0
PF03509	4	0	0	0
PF03571	0	0	0	4
PF03606	0	0	0	4
PF03650	0	0	0	4
PF03652	0	0	0	4
PF03669	0	0	0	4
PF03699	0	2	2	0
PF03706	0	2	0	2
PF03720	4	0	0	0
PF03783	4	0	0	0
PF03787	0	2	0	2
PF03829	0	0	2	2
PF03864	0	2	0	2
PF03880	0	2	0	2
PF03976	0	2	0	2
PF03990	0	0	0	4
PF04002	0	0	0	4
PF04233	2	2	0	0
PF04257	0	2	2	0
PF04261	0	0	0	4
PF04313	4	0	0	0
PF04397	0	0	0	4
PF04612	0	0	0	4
PF04677	0	0	0	4
PF04732	0	0	0	4
PF05031	0	0	0	4
PF05099	0	0	4	0
PF05154	0	0	0	4
PF05173	0	2	2	0
PF05175	0	0	0	4
PF05188	2	0	0	2
PF05433	0	2	2	0
PF05577	2	0	2	0
PF05597	0	0	0	4
PF05673	0	0	0	4
PF05746	0	2	2	0
PF05913	0	0	0	4
PF05960	0	0	4	0
PF05985	0	2	0	2
PF06541	0	0	2	2
PF06564	2	0	0	2
PF06628	0	0	0	4
PF06672	0	0	4	0
PF06691	4	0	0	0
PF07302	0	4	0	0
PF07508	0	2	2	0
PF07561	0	0	2	2
PF07669	0	0	0	4
PF07679	0	0	4	0
PF07685	0	0	0	4
PF07689	4	0	0	0
PF07720	0	0	0	4
PF07729	0	0	0	4
PF07751	2	0	0	2
PF07974	0	0	0	4
PF08000	0	0	0	4
PF08029	0	0	2	2
PF08030	0	0	0	4
PF08220	0	2	0	2
PF08266	2	0	2	0
PF08309	0	0	0	4
PF08532	0	0	0	4
PF08547	0	0	0	4
PF08784	0	0	4	0
PF08901	0	0	0	4
PF08928	0	0	0	4
PF09106	0	2	0	2
PF09823	0	0	0	4
PF10133	0	2	2	0
PF10145	0	0	2	2
PF10451	0	0	4	0
PF10502	0	0	2	2
PF10647	4	0	0	0
PF11148	0	0	2	2
PF11325	4	0	0	0
PF11790	0	0	0	4
PF11897	4	0	0	0
PF11907	0	0	4	0
PF11941	0	0	4	0
PF11973	0	0	0	4
PF12200	0	0	0	4
PF12439	4	0	0	0
PF12690	0	0	0	4
PF12700	0	0	0	4
PF12727	0	0	0	4
PF12784	0	0	2	2
PF12802	0	0	4	0
PF12822	0	0	0	4
PF12838	0	4	0	0
PF12844	2	0	0	2
PF12957	0	2	2	0
PF13175	0	0	2	2
PF13188	0	2	0	2
PF13201	4	0	0	0
PF13280	0	0	4	0
PF13347	2	0	0	2
PF13392	0	0	2	2
PF13469	0	0	0	4
PF13481	0	2	0	2
PF13483	4	0	0	0
PF13523	0	0	0	4
PF13538	0	0	0	4
PF13556	0	0	4	0
PF13561	0	0	0	4
PF13591	0	0	0	4
PF13635	0	2	2	0
PF13707	0	2	0	2
PF13742	0	0	0	4
PF13840	0	0	2	2
PF13847	2	0	2	0
PF13856	0	0	4	0
PF13932	0	0	0	4
PF14277	0	0	0	4
PF14289	4	0	0	0
PF14344	0	2	0	2
PF14561	2	0	2	0
PF14595	0	0	2	2
PF14659	0	0	4	0
PF14820	0	2	2	0
PF14900	0	0	0	4
PF14905	2	0	0	2
PF15374	0	4	0	0
PF15409	0	0	0	4
PF16120	4	0	0	0
PF16124	0	2	2	0
PF16125	4	0	0	0
PF16132	0	0	0	4
PF16160	0	0	4	0
PF16211	0	0	0	4
PF16316	0	0	4	0
PF16344	0	2	2	0
PF16480	2	0	0	2
PF16657	0	0	0	4
PF16916	0	0	2	2
PF17054	0	0	0	4
PF17210	0	0	4	0
PF17425	0	0	0	4
PF17676	0	2	0	2
PF17738	2	0	2	0
PF17785	0	0	0	4
PF17876	0	0	2	2
PF18232	0	0	0	4
PF18306	0	0	2	2
PF18475	0	0	0	4
PF18522	4	0	0	0
PF00069	0	0	0	6
PF00150	0	2	0	4
PF00226	2	2	2	0
PF00287	4	0	0	2
PF00346	0	0	0	6
PF00359	2	0	0	4
PF00440	0	0	0	6
PF00456	0	4	2	0
PF00534	4	0	0	2
PF00535	2	0	0	4
PF00583	2	0	2	2
PF00628	0	0	0	6
PF00719	0	2	2	2
PF00722	0	2	0	4
PF00756	0	0	2	4
PF00907	0	2	4	0
PF00930	2	0	0	4
PF00992	0	2	4	0
PF01066	0	0	0	6
PF01150	4	2	0	0
PF01195	0	0	6	0
PF01226	0	0	0	6
PF01300	0	2	0	4
PF01368	2	0	0	4
PF01396	0	0	0	6
PF01545	0	0	4	2
PF01654	0	0	0	6
PF01990	0	0	0	6
PF02012	6	0	0	0
PF02361	0	0	0	6
PF02384	0	0	6	0
PF02410	0	0	2	4
PF03033	0	2	2	2
PF03065	0	0	0	6
PF03275	0	2	2	2
PF03372	0	0	0	6
PF03489	2	0	2	2
PF03602	2	0	0	4
PF03721	0	0	4	2
PF03748	0	0	0	6
PF03840	0	0	0	6
PF04006	0	0	0	6
PF04166	0	0	0	6
PF04263	0	2	4	0
PF04326	0	2	2	2
PF04464	0	0	0	6
PF04723	0	0	6	0
PF04909	0	0	4	2
PF06119	0	0	4	2
PF06325	0	0	4	2
PF06414	0	2	0	4
PF06594	0	0	6	0
PF06646	4	0	0	2
PF06827	0	0	2	4
PF07147	0	0	0	6
PF07244	2	2	2	0
PF07377	0	0	4	2
PF07385	0	0	0	6
PF07538	4	0	0	2
PF07638	0	0	4	2
PF07663	0	0	0	6
PF07966	0	4	2	0
PF08218	0	0	0	6
PF08305	0	0	0	6
PF08569	0	0	0	6
PF08766	0	0	6	0
PF09043	0	0	2	4
PF09470	0	0	0	6
PF09826	2	0	2	2
PF10459	4	0	0	2
PF10571	0	2	4	0
PF10662	2	0	0	4
PF10783	4	0	0	2
PF11104	4	0	0	2
PF12127	0	0	0	6
PF12480	0	2	4	0
PF12502	0	2	4	0
PF12568	0	2	4	0
PF12710	0	0	0	6
PF12904	0	4	2	0
PF13177	2	0	0	4
PF13205	0	0	0	6
PF13246	0	4	0	2
PF13291	0	0	0	6
PF13364	4	0	2	0
PF13375	0	0	2	4
PF13396	2	0	0	4
PF13401	0	2	2	2
PF13408	2	0	2	2
PF13419	0	0	4	2
PF13420	0	0	0	6
PF13463	0	4	2	0
PF13480	0	2	4	0
PF13514	0	2	0	4
PF13710	0	0	2	4
PF13833	0	0	0	6
PF14092	0	0	0	6
PF14199	0	2	2	2
PF14279	0	2	0	4
PF14298	0	0	0	6
PF14437	0	2	2	2
PF14489	0	2	2	2
PF14501	2	0	0	4
PF14833	0	4	2	0
PF16260	0	0	0	6
PF16338	0	0	0	6
PF16367	0	0	0	6
PF16369	0	0	2	4
PF16656	0	0	0	6
PF17391	4	0	0	2
PF17761	0	0	0	6
PF00124	0	0	0	8
PF00268	0	0	0	8
PF00271	0	0	4	4
PF00331	0	0	0	8
PF00396	4	0	2	2
PF00401	0	0	2	6
PF00437	0	2	0	6
PF00468	0	0	8	0
PF00581	0	2	4	2
PF00712	0	0	0	8
PF00730	0	2	0	6
PF00903	0	0	0	8
PF00994	0	2	6	0
PF00999	2	0	0	6
PF01019	4	4	0	0
PF01255	0	2	0	6
PF01264	0	0	0	8
PF01398	4	0	0	4
PF01424	0	0	0	8
PF01470	0	2	0	6
PF01496	0	0	0	8
PF01514	0	2	2	4
PF01713	0	6	0	2
PF01734	2	2	2	2
PF01813	0	2	2	4
PF01938	0	0	0	8
PF02065	0	0	4	4
PF02348	0	4	4	0
PF02386	0	2	6	0
PF02416	0	0	8	0
PF02441	0	0	4	4
PF02557	8	0	0	0
PF02558	0	2	0	6
PF02686	0	0	4	4
PF02748	0	4	0	4
PF03116	2	0	0	6
PF03176	2	0	0	6
PF03331	8	0	0	0
PF03432	2	2	4	0
PF03572	0	0	0	8
PF03705	2	0	0	6
PF03793	0	0	2	6
PF04290	0	2	0	6
PF04505	0	0	0	8
PF04715	0	0	0	8
PF04960	0	6	2	0
PF05336	0	0	6	2
PF05649	0	0	0	8
PF06202	8	0	0	0
PF06857	0	0	0	8
PF06874	0	2	0	6
PF06968	0	6	2	0
PF07145	0	0	0	8
PF07432	4	0	0	4
PF07498	0	0	2	6
PF07719	0	0	2	6
PF07905	0	4	4	0
PF07944	0	0	0	8
PF07972	0	0	0	8
PF08080	0	0	0	8
PF08239	6	0	0	2
PF08242	0	0	0	8
PF08522	0	0	2	6
PF08529	0	2	6	0
PF09848	4	0	0	4
PF09979	2	0	0	6
PF10054	0	4	0	4
PF10150	0	2	6	0
PF10509	0	0	0	8
PF10951	0	0	0	8
PF11773	0	2	6	0
PF11975	0	4	2	2
PF12729	0	0	0	8
PF13174	4	0	0	4
PF13290	0	0	0	8
PF13354	4	0	2	2
PF13370	0	4	4	0
PF13411	0	4	0	4
PF13434	0	0	0	8
PF13439	0	0	0	8
PF13477	2	0	0	6
PF13604	0	6	2	0
PF13660	0	2	6	0
PF13669	4	0	0	4
PF13946	6	0	0	2
PF14393	0	0	0	8
PF14531	0	0	4	4
PF14902	8	0	0	0
PF14938	0	0	2	6
PF16822	0	2	0	6
PF17142	0	8	0	0
PF17145	0	0	4	4
PF17820	0	6	0	2
PF18099	0	0	0	8
PF00126	0	0	0	10
PF00154	0	0	0	10
PF00227	0	2	0	8
PF00309	0	2	8	0
PF00376	0	2	4	4
PF00393	0	4	4	2
PF00501	4	0	2	4
PF00589	0	0	0	10
PF00686	6	0	0	4
PF01120	0	2	0	8
PF01121	0	2	8	0
PF01243	0	6	4	0
PF01251	0	0	8	2
PF01299	6	0	0	4
PF01367	0	4	0	6
PF01391	2	4	2	2
PF01512	0	0	0	10
PF01725	0	2	8	0
PF01784	0	2	0	8
PF01795	0	2	0	8
PF01992	0	0	2	8
PF02096	0	0	0	10
PF02146	0	0	0	10
PF02213	0	0	0	10
PF02221	0	2	0	8
PF02397	4	0	2	4
PF02452	0	0	8	2
PF02576	0	0	2	8
PF02706	0	2	0	8
PF02777	0	2	4	4
PF02885	0	2	8	0
PF02903	0	0	0	10
PF03030	2	0	2	6
PF03717	2	4	4	0
PF03819	0	0	0	10
PF04439	0	4	0	6
PF04468	0	0	0	10
PF04820	0	0	0	10
PF05569	2	0	4	4
PF05997	0	0	0	10
PF06725	0	2	0	8
PF07475	0	0	4	6
PF07691	0	0	2	8
PF07929	0	0	8	2
PF08011	2	2	2	4
PF08241	0	0	0	10
PF09005	0	0	0	10
PF09370	0	4	4	2
PF09397	0	0	0	10
PF10111	0	4	0	6
PF10706	0	0	0	10
PF12840	0	2	2	6
PF13238	0	0	0	10
PF13245	0	0	2	8
PF13405	0	0	0	10
PF13410	0	0	0	10
PF13482	0	2	0	8
PF13583	0	2	2	6
PF13671	0	0	10	0
PF13728	8	2	0	0
PF14270	0	0	0	10
PF14869	10	0	0	0
PF14871	0	0	0	10
PF16011	4	0	0	6
PF16499	0	0	2	8
PF16757	4	0	0	6
PF16868	0	0	2	8
PF17167	0	2	2	6
PF17678	0	0	2	8
PF17763	0	6	4	0
PF17996	0	0	0	10
PF18435	0	6	4	0
PF18693	0	4	0	6
PF00551	0	0	4	8
PF00925	0	0	0	12
PF00956	0	0	0	12
PF01008	0	2	8	2
PF01037	0	0	0	12
PF01095	0	0	0	12
PF01154	4	0	0	8
PF01202	0	2	6	4
PF01427	0	0	0	12
PF01430	0	2	2	8
PF01471	0	2	6	4
PF01475	0	0	6	6
PF01476	0	0	6	6
PF01503	0	2	4	6
PF01522	4	2	2	4
PF01738	0	0	4	8
PF01817	0	0	0	12
PF01985	0	0	2	10
PF02033	0	4	4	4
PF02597	0	0	0	12
PF02627	0	0	10	2
PF03576	0	2	6	4
PF03737	0	4	8	0
PF03816	0	4	2	6
PF04545	0	2	4	6
PF04977	0	6	6	0
PF05116	2	0	6	4
PF05369	0	4	0	8
PF06949	0	2	2	8
PF07396	0	6	4	2
PF07549	0	0	0	12
PF07714	0	2	2	8
PF07971	8	0	0	4
PF09822	0	2	0	10
PF12099	0	6	4	2
PF12389	0	0	2	10
PF12637	0	0	6	6
PF12697	0	2	8	2
PF12890	0	2	2	8
PF12947	2	0	0	10
PF13487	4	4	2	2
PF13905	4	0	2	6
PF14353	0	2	8	2
PF14667	2	2	4	4
PF14748	0	4	8	0
PF17973	0	4	6	2
PF00188	12	0	0	2
PF00190	0	0	2	12
PF00261	4	0	6	4
PF00293	0	2	6	6
PF00303	0	0	6	8
PF00390	4	0	0	10
PF00512	6	2	0	6
PF00612	4	2	4	4
PF00625	0	2	4	8
PF00634	0	2	4	8
PF00664	6	2	0	6
PF00692	2	0	0	12
PF00704	2	0	0	12
PF00811	0	4	10	0
PF01043	0	2	4	8
PF01055	0	0	0	14
PF01235	4	0	0	10
PF01270	0	2	0	12
PF01583	0	2	6	6
PF01633	4	0	2	8
PF01869	0	4	6	4
PF01878	8	6	0	0
PF02224	0	6	6	2
PF02261	2	0	4	8
PF02350	0	0	0	14
PF02475	4	0	0	10
PF02542	0	0	0	14
PF02687	2	0	2	10
PF02719	2	2	0	10
PF03590	0	2	0	12
PF04170	0	0	0	14
PF04260	0	4	8	2
PF05193	2	2	0	10
PF05270	4	0	0	10
PF05899	4	0	0	10
PF06434	2	4	8	0
PF06751	0	8	2	4
PF07705	0	2	2	10
PF09413	4	0	0	10
PF10223	0	2	2	10
PF12388	6	0	0	8
PF12831	2	2	6	4
PF13149	0	4	2	8
PF13424	2	0	0	12
PF14602	4	0	0	10
PF17780	0	6	8	0
PF17848	0	4	10	0
PF00025	2	0	6	8
PF00217	4	2	6	4
PF00584	0	2	8	6
PF00588	0	4	6	6
PF00990	0	0	6	10
PF01026	0	4	0	12
PF01381	0	0	6	10
PF01410	2	2	12	0
PF01910	0	0	0	16
PF03241	0	12	2	2
PF03544	8	2	2	4
PF03553	0	0	0	16
PF03575	8	2	0	6
PF03609	0	0	0	16
PF04101	0	6	2	8
PF04187	10	0	0	6
PF04223	0	0	0	16
PF04268	14	0	0	2
PF04749	4	4	8	0
PF04810	0	4	12	0
PF05957	16	0	0	0
PF06580	0	2	0	14
PF07653	0	2	0	14
PF07724	0	2	10	4
PF09285	0	4	12	0
PF11738	0	2	8	6
PF12408	0	0	0	16
PF12732	2	0	4	10
PF13083	2	0	8	6
PF13183	12	2	2	0
PF13292	4	6	6	0
PF13468	8	0	0	8
PF13641	2	4	6	4
PF13730	8	2	0	6
PF14123	8	0	0	8
PF14238	0	2	12	2
PF17384	0	0	2	14
PF18029	4	2	4	6
PF00082	0	2	2	14
PF00209	0	2	4	12
PF00231	0	2	8	8
PF00364	0	0	0	18
PF00471	2	6	10	0
PF00724	0	2	12	4
PF00860	0	0	2	16
PF01373	0	0	2	16
PF02074	0	2	4	12
PF02082	0	0	8	10
PF02581	0	0	10	8
PF02746	0	2	4	12
PF03746	8	4	6	0
PF03977	4	0	0	14
PF04198	0	4	8	6
PF04916	0	0	12	6
PF06100	4	2	0	12
PF06283	0	6	2	10
PF07581	14	2	0	2
PF08666	0	4	0	14
PF08758	8	0	0	10
PF09547	0	2	2	14
PF10415	8	2	0	8
PF10458	0	0	14	4
PF12146	2	2	0	14
PF12673	6	0	0	12
PF13145	0	4	14	0
PF14257	0	4	6	8
PF16325	0	2	0	16
PF16959	18	0	0	0
PF16990	0	0	0	18
PF17297	0	4	4	10
PF17862	0	0	6	12
PF00042	0	0	0	20
PF00144	0	4	4	12
PF00275	0	0	0	20
PF00403	12	0	0	8
PF00702	6	6	4	4
PF01087	0	6	12	2
PF01183	0	0	0	20
PF01656	0	4	10	6
PF01862	0	2	6	12
PF02073	0	0	4	16
PF02091	0	6	6	8
PF02321	4	4	0	12
PF03485	0	4	10	6
PF03803	4	6	10	0
PF04230	0	4	0	16
PF04740	0	2	8	10
PF05050	0	0	0	20
PF05107	0	10	2	8
PF05405	0	2	12	6
PF05698	0	2	12	6
PF06013	0	0	0	20
PF06397	0	6	2	12
PF06808	2	0	0	18
PF07478	0	4	14	2
PF08378	0	4	14	2
PF08545	8	0	4	8
PF11007	0	4	14	2
PF13230	0	2	4	14
PF13458	0	4	10	6
PF18317	0	2	4	14
PF00334	4	0	0	18
PF00834	0	0	4	18
PF00905	4	2	8	8
PF01029	0	4	12	6
PF01168	2	0	2	18
PF01443	4	4	12	2
PF01584	0	2	12	8
PF01634	0	6	12	4
PF01841	2	0	0	20
PF02130	0	6	12	4
PF02255	0	4	6	12
PF02635	0	6	2	14
PF02906	18	0	4	0
PF03066	8	0	14	0
PF03401	8	0	0	14
PF05164	0	0	6	16
PF08279	0	8	4	10
PF09282	0	0	0	22
PF13091	0	2	2	18
PF13537	0	0	6	16
PF13690	20	0	0	2
PF13793	0	8	12	2
PF14010	0	2	2	18
PF14580	0	0	0	22
PF17201	4	0	0	18
PF01346	12	0	0	12
PF01371	0	6	14	4
PF01702	0	0	0	24
PF01966	2	2	6	14
PF01979	2	4	4	14
PF01987	0	4	2	18
PF02583	0	2	16	6
PF02655	12	0	4	8
PF02806	0	2	2	20
PF04076	8	4	10	2
PF07521	0	4	0	20
PF07726	0	6	6	12
PF12733	8	4	0	12
PF13412	16	2	0	6
PF13944	2	4	4	14
PF16188	0	0	6	18
PF16569	0	2	8	14
PF16576	0	8	8	8
PF17390	6	0	0	18
PF00021	10	8	6	2
PF00135	0	0	10	16
PF00168	4	2	8	12
PF00344	0	0	2	24
PF00354	0	10	8	8
PF00398	4	6	10	6
PF00639	22	0	0	4
PF00842	0	2	4	20
PF01513	4	2	8	12
PF01946	14	0	2	10
PF02547	4	6	4	12
PF02801	2	2	2	20
PF03102	24	0	0	2
PF03938	0	0	0	26
PF04519	0	0	0	26
PF06026	0	4	16	6
PF06071	0	0	0	26
PF07085	0	4	12	10
PF07495	14	2	2	8
PF07676	0	4	2	20
PF07690	0	2	6	18
PF09180	0	6	8	12
PF12245	16	0	0	10
PF13489	0	2	2	22
PF13848	0	4	12	10
PF16353	2	2	6	16
PF00310	0	2	6	20
PF00684	0	8	12	8
PF00988	0	2	4	22
PF01895	0	8	4	16
PF01915	2	0	4	22
PF02229	0	2	6	20
PF02449	4	0	4	20
PF02615	0	10	12	6
PF02838	4	0	0	24
PF03051	0	0	0	28
PF05067	0	4	18	6
PF05222	6	6	12	4
PF06954	12	4	8	4
PF07470	0	4	0	24
PF08013	8	2	2	16
PF08534	8	10	8	2
PF11838	0	0	2	26
PF13476	2	4	4	18
PF14804	4	8	0	16
PF00107	0	4	8	18
PF00213	0	0	0	30
PF00544	10	0	8	12
PF00958	2	14	10	4
PF01218	4	2	6	18
PF01814	4	2	4	20
PF02256	0	4	20	6
PF02514	18	2	2	8
PF02589	0	8	12	10
PF02653	0	0	2	28
PF02971	24	0	0	6
PF03724	8	2	12	8
PF05853	2	2	8	18
PF07892	8	6	14	2
PF08323	8	6	10	6
PF08340	0	6	12	12
PF09683	8	8	14	0
PF12683	0	12	0	18
PF13193	4	4	4	18
PF13288	0	4	2	24
PF13602	0	0	0	30
PF13684	0	4	14	12
PF14717	26	0	0	4
PF16886	2	8	12	8
PF18683	2	0	0	28
PF00196	2	10	12	8
PF00590	0	6	4	22
PF00717	0	8	8	16
PF00884	4	8	14	6
PF01112	6	0	6	20
PF01227	0	18	14	0
PF01433	20	0	4	8
PF02092	0	6	24	2
PF02357	0	4	4	24
PF02568	2	16	8	6
PF02875	0	2	2	28
PF03169	0	0	0	32
PF04607	2	2	2	26
PF06347	0	6	12	14
PF09891	0	0	2	30
PF13472	0	0	2	30
PF13606	0	4	6	22
PF16363	4	14	14	0
PF16409	10	0	0	22
PF00076	0	2	2	30
PF00230	8	2	4	20
PF00933	0	6	16	12
PF01256	0	6	8	20
PF01325	0	0	0	34
PF01473	10	0	0	24
PF01632	0	6	28	0
PF02151	0	4	14	16
PF02630	26	2	4	2
PF03797	8	10	10	6
PF03948	4	6	20	4
PF04389	8	4	4	18
PF07745	4	0	0	30
PF16653	2	6	12	14
PF01180	0	10	2	24
PF01208	0	4	10	22
PF01230	2	2	8	24
PF01431	10	0	2	24
PF01458	0	8	20	8
PF01717	2	12	8	14
PF02378	0	0	0	36
PF02637	8	10	4	14
PF02811	0	6	8	22
PF04277	0	14	20	2
PF07602	0	4	2	30
PF13379	4	8	10	14
PF13560	0	4	16	16
PF16555	2	6	22	6
PF16874	2	0	12	22
PF00018	2	12	22	2
PF00205	2	4	8	24
PF00241	30	0	4	4
PF00578	16	0	4	18
PF01839	4	0	0	34
PF02311	4	8	6	20
PF02525	2	10	8	18
PF02730	0	6	4	28
PF08668	8	8	16	6
PF12974	4	8	8	18
PF14681	0	2	32	4
PF17479	4	8	16	10
PF00095	4	8	28	0
PF00221	0	4	22	14
PF01327	0	6	24	10
PF01965	10	4	10	16
PF02355	4	8	10	18
PF02773	8	8	6	18
PF02776	4	0	4	32
PF02779	0	8	20	12
PF03054	4	18	14	4
PF03147	0	2	4	34
PF04011	4	12	14	10
PF04253	0	0	10	30
PF04515	0	4	12	24
PF06833	12	8	12	8
PF10609	0	10	12	18
PF13180	14	10	14	2
PF13460	4	6	2	28
PF00515	34	2	0	6
PF00728	0	4	16	22
PF00899	0	6	16	20
PF02436	0	10	32	0
PF02548	2	16	14	10
PF02767	0	0	0	42
PF02836	2	2	6	32
PF04055	0	6	20	16
PF07654	16	2	2	22
PF08352	2	14	20	6
PF13004	4	0	0	38
PF13443	40	0	0	2
PF13568	12	2	10	18
PF01113	4	2	2	36
PF02504	0	16	18	10
PF02575	0	10	30	4
PF10503	16	0	0	28
PF13186	0	6	10	28
PF13248	0	12	20	12
PF14701	0	10	14	20
PF16355	12	4	2	26
PF00152	6	4	0	36
PF00595	14	6	12	14
PF00881	0	8	26	12
PF01314	0	4	16	26
PF01576	12	2	0	32
PF02844	0	18	22	6
PF02929	0	12	20	14
PF03200	14	0	0	32
PF03725	6	8	24	8
PF03965	8	8	8	22
PF06135	0	0	8	38
PF07179	0	14	14	18
PF07516	8	6	12	20
PF08244	2	6	8	30
PF09861	0	8	20	18
PF09883	36	2	0	8
PF13555	0	10	32	4
PF13603	0	6	32	8
PF13738	2	12	20	12
PF17132	2	8	24	12
PF00117	4	12	6	26
PF02191	30	2	2	14
PF02607	0	4	12	32
PF03993	0	10	18	20
PF07221	2	0	0	46
PF07664	0	4	4	40
PF13394	0	10	18	20
PF13624	24	0	0	24
PF00034	20	12	12	6
PF00137	0	10	28	12
PF00140	0	20	20	10
PF00530	16	8	14	12
PF00630	0	0	0	50
PF00698	2	4	8	36
PF02275	0	12	10	28
PF02910	28	8	8	6
PF04851	8	2	12	28
PF05737	6	8	28	8
PF05827	12	4	4	30
PF10417	38	2	8	2
PF15621	8	2	2	38
PF00015	4	0	0	48
PF00063	0	10	10	32
PF00270	8	6	18	20
PF00389	14	12	8	18
PF00406	2	8	30	12
PF00547	0	6	22	24
PF00582	0	10	20	22
PF01432	16	6	10	20
PF02272	2	2	18	30
PF02662	0	12	28	12
PF03477	0	10	12	30
PF06415	8	6	6	32
PF12773	0	18	26	8
PF13181	40	0	2	10
PF13242	0	2	4	46
PF00486	16	6	8	24
PF00997	10	14	30	0
PF01557	10	14	18	12
PF02552	0	2	32	20
PF04199	8	4	4	38
PF07883	10	8	26	10
PF11987	2	2	6	44
PF12176	4	20	22	8
PF13240	0	8	34	12
PF00374	6	14	16	20
PF01266	0	10	16	30
PF02225	32	10	8	6
PF02342	0	6	20	30
PF04014	14	4	18	20
PF08282	6	8	8	34
PF11969	4	16	36	0
PF00313	26	8	16	8
PF00392	2	4	22	30
PF00543	0	0	6	52
PF01207	0	22	26	10
PF01425	0	8	6	44
PF02267	24	12	16	6
PF03450	8	12	14	24
PF06745	4	22	12	20
PF07977	20	6	8	24
PF13191	0	14	30	14
PF14134	38	0	0	20
PF14698	16	14	8	20
PF00085	12	8	16	24
PF00337	14	18	10	18
PF00460	28	0	0	32
PF00795	12	2	4	42
PF05195	8	0	2	50
PF06050	18	6	16	20
PF07914	0	20	34	6
PF13098	34	0	12	14
PF00244	8	12	20	22
PF00282	16	2	4	40
PF00285	10	16	12	24
PF01823	28	4	10	20
PF02472	36	0	0	26
PF13353	0	6	10	46
PF00153	0	4	12	48
PF05326	30	8	18	8
PF06309	42	0	0	22
PF09342	20	6	4	34
PF09508	12	4	0	48
PF00165	2	6	20	38
PF00251	6	8	16	36
PF01636	0	2	10	54
PF02492	0	12	24	30
PF08308	14	4	16	32
PF02585	66	0	0	2
PF04886	12	0	0	56
PF12385	10	14	18	26
PF16661	0	6	22	40
PF01192	0	6	26	38
PF01645	0	26	24	20
PF02421	6	8	14	42
PF02515	0	20	14	36
PF02645	4	6	14	46
PF05198	2	16	36	16
PF07683	2	10	14	44
PF08211	8	14	32	16
PF08533	0	4	2	64
PF12225	4	20	40	6
PF13421	0	34	20	16
PF14512	2	2	36	30
PF00081	0	6	10	56
PF00557	2	10	14	46
PF02807	54	2	12	4
PF03953	0	0	0	72
PF08501	2	20	36	14
PF13549	0	8	22	42
PF00074	8	24	42	0
PF00224	6	10	18	40
PF00657	16	2	4	52
PF01094	2	24	28	20
PF03949	4	32	28	10
PF03989	8	0	12	54
PF04074	16	6	24	28
PF10566	18	16	2	38
PF13722	12	10	4	48
PF17871	12	12	26	24
PF18610	0	6	12	56
PF01225	2	18	36	20
PF01597	16	0	8	52
PF03830	6	18	38	14
PF16321	2	22	32	20
PF02664	4	16	24	34
PF02879	14	18	30	16
PF13428	26	14	10	28
PF02699	4	10	20	46
PF07660	0	2	6	72
PF17092	0	20	40	20
PF01389	22	20	36	4
PF02310	68	0	0	14
PF04472	0	16	42	24
PF08032	0	6	34	42
PF08543	0	14	26	42
PF13393	2	2	14	64
PF01073	6	32	22	24
PF01842	4	8	14	58
PF02569	0	12	16	56
PF00593	18	18	10	40
PF06439	40	2	2	42
PF14821	8	24	30	24
PF00055	22	0	2	64
PF00754	22	0	2	64
PF02787	0	12	32	44
PF09950	16	26	38	8
PF17677	8	4	12	64
PF00464	30	20	26	14
PF00970	8	10	6	66
PF01642	48	0	0	42
PF01880	10	22	48	10
PF00246	8	34	46	4
PF01497	2	14	32	44
PF06245	32	14	14	32
PF13184	0	42	40	10
PF13414	40	24	14	14
PF14889	20	0	20	52
PF01048	18	14	6	56
PF01459	48	20	6	20
PF02288	34	26	30	4
PF09424	0	14	40	40
PF10282	6	16	44	28
PF13417	0	0	0	94
PF00274	14	32	34	16
PF13855	26	14	20	36
PF14292	54	6	0	36
PF03061	12	2	12	72
PF06207	0	14	50	34
PF08439	0	22	34	42
PF16930	12	40	42	4
PF00335	28	8	30	34
PF00472	0	32	38	30
PF04551	2	36	32	30
PF09587	26	26	28	20
PF11551	18	22	30	30
PF15240	92	2	6	0
PF02369	12	16	26	48
PF03486	4	36	46	16
PF00977	2	34	58	10
PF01751	2	22	64	16
PF04616	12	12	18	62
PF00306	6	16	38	46
PF00326	32	14	22	38
PF00579	2	18	30	56
PF00672	0	2	8	96
PF00675	26	4	2	74
PF02018	66	0	4	36
PF03447	10	12	24	60
PF07728	18	14	18	56
PF07992	52	12	12	30
PF17900	34	16	16	40
PF01030	60	2	0	48
PF10531	8	24	66	12
PF00232	24	2	2	84
PF00248	6	22	18	66
PF00652	0	40	52	20
PF01565	18	8	30	56
PF13531	0	28	26	58
PF14064	74	2	2	34
PF02287	10	24	42	38
PF13535	4	10	36	64
PF00430	0	22	78	18
PF14478	28	24	28	38
PF00444	12	18	90	0
PF01144	32	18	18	52
PF02754	42	20	28	30
PF12641	0	12	32	76
PF13533	16	24	48	32
PF01411	6	24	74	18
PF01613	4	14	22	82
PF13378	36	24	28	34
PF00574	8	36	52	28
PF01588	4	12	40	68
PF02274	0	26	36	62
PF12741	24	6	4	90
PF00072	30	4	4	88
PF12718	28	10	48	40
PF08502	0	26	46	56
PF16215	18	40	44	26
PF00830	10	36	76	8
PF03613	0	8	8	114
PF08544	84	18	4	24
PF09294	16	20	52	42
PF00189	18	28	62	24
PF00441	36	18	50	28
PF01390	14	38	80	0
PF02912	0	18	34	80
PF01257	8	24	78	24
PF17386	6	24	24	80
PF00278	8	32	28	68
PF00676	6	42	58	30
PF02894	0	50	36	50
PF01709	0	54	76	8
PF03577	28	10	20	80
PF13437	10	14	62	52
PF00070	22	34	50	34
PF00358	36	10	38	56
PF01791	64	20	12	44
PF10418	0	14	38	88
PF00175	0	4	24	116
PF08443	12	10	38	84
PF01507	0	30	48	68
PF03979	0	56	78	12
PF04023	42	16	72	16
PF04321	38	22	30	56
PF02772	22	38	72	16
PF04898	6	8	36	98
PF13431	56	56	20	16
PF00550	24	0	2	124
PF02554	8	18	4	120
PF02861	4	28	70	48
PF13229	12	18	30	90
PF00490	0	26	66	60
PF04069	4	32	56	60
PF05103	0	38	90	24
PF00091	0	4	4	146
PF00815	0	32	66	56
PF02142	28	30	30	66
PF03118	16	38	72	30
PF13336	10	12	14	120
PF01783	4	28	112	14
PF02567	0	24	64	70
PF00793	2	44	88	26
PF12775	4	34	68	54
PF10613	0	32	66	64
PF05683	24	22	110	8
PF07963	32	22	22	88
PF08240	8	48	74	36
PF09579	0	10	88	68
PF13895	14	24	84	44
PF00206	24	68	60	16
PF04205	30	10	22	108
PF17851	16	6	10	138
PF11976	20	50	92	10
PF02768	4	2	36	132
PF16411	128	2	2	42
PF02286	16	16	46	98
PF07670	24	16	22	114
PF13451	20	30	68	58
PF01964	34	44	64	38
PF09439	28	16	50	86
PF01315	60	10	26	86
PF01960	0	26	58	98
PF02446	0	30	46	106
PF02629	64	8	6	104
PF03951	4	40	56	82
PF15632	20	24	50	88
PF00885	16	46	74	48
PF00699	0	30	94	62
PF00216	2	28	76	82
PF01658	144	0	4	40
PF04026	62	24	98	4
PF06280	112	0	0	78
PF00041	84	0	0	108
PF00112	26	36	44	86
PF01487	30	38	44	82
PF08267	18	30	38	108
PF00253	22	28	146	0
PF00288	14	38	56	88
PF00808	8	18	72	98
PF02749	16	6	16	158
PF02880	16	42	72	66
PF02603	0	32	68	98
PF00194	56	28	50	66
PF02843	12	38	86	64
PF00669	124	0	0	78
PF07523	74	2	6	120
PF08903	0	32	56	114
PF00106	24	32	60	88
PF00480	4	28	62	110
PF05496	16	32	78	80
PF04962	28	16	28	138
PF14200	62	0	0	148
PF02302	10	36	102	64
PF04983	14	52	100	46
PF14572	0	34	84	94
PF00703	14	20	18	162
PF12706	4	26	60	124
PF00080	26	48	116	30
PF01386	2	32	112	74
PF11175	0	40	86	94
PF05343	20	42	54	106
PF00465	0	48	74	106
PF00528	6	2	10	210
PF02462	18	74	140	0
PF02878	16	52	120	44
PF06165	24	24	60	126
PF00183	8	40	74	114
PF00404	44	18	34	140
PF01145	24	48	70	94
PF03484	10	48	110	68
PF07715	48	60	36	94
PF01408	108	20	50	66
PF03726	24	46	120	54
PF03786	8	42	52	142
PF00062	22	54	140	32
PF00908	64	28	52	106
PF00749	8	84	104	56
PF02938	14	54	64	122
PF03098	60	60	108	26
PF07554	46	44	40	124
PF09164	108	40	80	26
PF00431	56	30	48	122
PF09375	126	0	6	124
PF00061	22	54	112	70
PF06018	24	80	92	62
PF08423	32	34	76	116
PF01084	16	70	164	10
PF17802	4	44	80	132
PF00133	2	46	74	140
PF01649	28	56	104	74
PF02502	0	28	110	124
PF05191	4	64	130	64
PF00056	6	48	86	128
PF12897	20	50	80	120
PF02872	60	46	62	104
PF03946	46	70	120	38
PF11396	24	62	158	30
PF00691	38	88	82	68
PF03780	8	68	172	28
PF02540	32	96	134	24
PF07355	0	74	120	92
PF12800	24	46	94	124
PF03610	24	54	86	126
PF16161	6	84	158	42
PF01025	8	54	108	126
PF02685	206	2	2	86
PF01281	12	32	212	42
PF17853	8	76	104	116
PF08222	22	94	94	98
PF13507	26	70	88	126
PF01165	16	56	238	2
PF02744	28	108	126	50
PF01053	102	62	66	84
PF00149	64	40	78	134
PF01618	84	10	22	200
PF09084	34	22	78	182
PF17213	8	42	168	98
PF00113	36	44	114	126
PF00128	6	54	90	172
PF01370	44	48	70	160
PF00273	86	76	134	28
PF00731	2	32	118	174
PF00327	6	100	204	20
PF01182	82	44	108	98
PF06130	8	72	140	112
PF00381	88	38	64	144
PF01593	18	84	134	98
PF05816	0	112	186	36
PF00300	28	84	140	84
PF01409	14	56	84	182
PF06134	118	10	44	168
PF00269	8	10	132	194
PF01023	70	80	112	82
PF00673	26	66	146	108
PF01419	78	34	78	156
PF01676	36	52	82	176
PF14509	80	20	2	244
PF07859	86	56	134	72
PF04997	16	92	158	84
PF00132	10	124	148	70
PF01244	100	56	92	106
PF06964	14	74	142	126
PF09479	66	76	144	76
PF17912	22	50	100	192
PF00088	78	84	160	44
PF07532	172	2	0	192
PF02733	40	84	138	106
PF01016	76	60	184	56
PF01232	62	30	62	222
PF01250	20	38	106	212
PF07980	96	70	46	166
PF12985	94	56	140	94
PF17137	62	18	40	270
PF01041	42	100	124	128
PF00576	32	58	150	162
PF04565	56	106	194	46
PF01263	16	20	42	328
PF00185	8	106	116	180
PF03129	20	108	192	98
PF13609	58	138	162	62
PF14310	6	72	174	170
PF17048	118	82	136	92
PF02887	14	120	176	120
PF07722	36	126	122	150
PF01078	40	66	194	136
PF01921	26	122	146	142
PF07833	84	10	48	294
PF12771	140	42	30	228
PF00497	0	46	90	306
PF07881	24	124	226	70
PF00478	46	92	206	102
PF13450	44	98	152	152
PF05697	30	92	272	54
PF17165	214	52	124	60
PF13385	108	6	10	328
PF00323	56	96	260	42
PF04998	44	72	244	110
PF13519	166	52	128	124
PF00258	58	64	96	254
PF01321	224	52	88	110
PF01380	44	44	72	314
PF02786	24	104	206	140
PF02824	40	104	260	80
PF18291	40	98	190	156
PF02127	10	86	192	198
PF02222	42	86	196	170
PF16208	72	44	332	46
PF00370	56	80	80	280
PF02738	26	108	232	130
PF00367	48	42	98	312
PF09334	8	72	198	222
PF00763	112	112	250	28
PF13715	102	90	88	226
PF00694	50	138	160	166
PF03950	8	122	208	178
PF03480	152	24	62	282
PF00008	190	84	158	96
PF00746	20	102	212	194
PF01546	24	76	128	300
PF00004	24	118	250	138
PF06406	46	116	334	44
PF08264	32	118	166	224
PF01272	0	54	142	348
PF00696	24	174	218	134
PF04961	24	150	258	120
PF13189	36	134	206	176
PF00453	18	100	334	116
PF05025	68	42	216	246
PF00191	222	72	104	178
PF03598	92	74	186	238
PF13433	14	102	190	286
PF02810	94	64	164	272
PF00483	34	148	214	202
PF02610	68	82	176	272
PF02771	68	112	230	190
PF01042	38	108	252	206
PF12797	34	130	294	146
PF01401	196	46	62	302
PF00831	146	80	92	292
PF04561	50	132	312	116
PF00542	16	106	384	114
PF05690	2	188	264	166
PF07826	6	160	362	92
PF03947	94	124	344	60
PF02737	40	176	304	106
PF05694	136	124	192	174
PF09338	4	144	380	102
PF00158	92	108	208	242
PF06180	6	92	240	314
PF16912	16	170	230	242
PF00467	18	136	390	124
PF01493	28	80	158	404
PF00753	24	88	136	426
PF05368	66	136	136	342
PF10916	26	164	346	152
PF03764	76	120	334	166
PF04392	26	106	182	402
PF00886	72	114	386	150
PF16378	224	102	164	238
PF00586	16	88	162	468
PF01765	46	200	246	258
PF03180	16	130	184	420
PF01132	20	198	454	82
PF12724	218	88	104	344
PF17886	30	138	360	228
PF01197	24	210	370	154
PF02734	4	156	348	250
PF13692	88	140	326	204
PF16210	150	116	380	112
PF00111	118	112	278	256
PF13343	122	74	152	416
PF09363	20	172	350	224
PF00147	222	154	298	96
PF05896	40	182	402	148
PF02518	20	162	280	320
PF03328	74	182	294	232
PF00093	88	158	352	186
PF13306	266	28	48	448
PF07969	38	150	340	266
PF13241	78	206	356	158
PF01568	12	204	420	180
PF16738	396	48	88	312
PF07687	52	202	372	224
PF13484	126	186	354	190
PF00890	86	188	314	276
PF00436	14	260	580	16
PF02403	58	238	252	338
PF03599	84	224	356	222
PF02368	228	44	100	516
PF01262	78	224	382	208
PF12804	26	260	372	234
PF00245	304	62	114	414
PF02550	64	142	192	496
PF00701	32	202	262	404
PF18318	54	184	426	236
PF00160	90	74	148	600
PF00059	332	98	210	280
PF14693	52	174	392	302
PF16654	28	302	506	84
PF01134	68	256	388	210
PF04060	58	210	352	326
PF00623	56	240	440	244
PF01118	122	256	420	182
PF07973	12	126	490	360
PF13505	106	230	334	326
PF12010	68	218	356	378
PF12837	164	210	416	232
PF02769	96	202	420	306
PF05681	122	336	410	158
PF07993	130	194	188	514
PF00164	126	100	514	292
PF00363	12	246	638	144
PF00156	70	200	430	346
PF03719	82	212	550	206
PF04041	122	146	274	540
PF00829	168	246	528	144
PF01336	28	162	252	654
PF00006	96	224	310	472
PF13304	76	140	226	672
PF02482	54	310	498	278
PF00571	94	268	592	206
PF01212	132	292	422	314
PF07882	88	236	454	382
PF00011	92	314	470	294
PF00312	70	302	656	142
PF02729	104	316	524	236
PF14322	316	84	120	662
PF01406	16	184	398	608
PF01081	184	228	444	382
PF00022	256	148	394	464
PF01261	280	164	306	514
PF00013	140	178	446	502
PF00294	154	150	248	714
PF02608	100	210	368	590
PF03459	102	264	416	488
PF00910	76	226	524	464
PF02736	264	156	338	540
PF00202	36	254	282	732
PF07991	94	240	452	530
PF01245	138	244	578	402
PF13802	404	66	156	766
PF00700	940	8	28	464
PF00005	40	266	472	664
PF08659	114	150	246	970
PF00166	138	164	1046	142
PF01663	290	248	458	516
PF00575	220	352	514	430
PF00679	226	288	704	302
PF02803	146	268	644	470
PF00766	198	270	562	514
PF14492	162	332	666	384
PF00466	186	272	472	620
PF00038	340	208	852	154
PF12327	72	382	640	460
PF00155	110	394	428	642
PF05621	68	354	764	414
PF00562	140	376	804	284
PF02780	168	374	638	426
[truncated: 157 more rows]
