# Supplementary material for: Critical Assessment of MetaProteome Investigation (CAMPI): a multi-laboratory comparison of established workflows
Source: Nat Commun. 2021 Dec 15;12:7305. doi: 10.1038/s41467-021-27542-8 (PMC8674281; doi:10.1038/s41467-021-27542-8)
Supplement: Supplementary file 21 — Source Data file [file 41467_2021_27542_MOESM21_ESM.zip › Source Data/Supplementary Figure 10A_B.tsv]

Taxa	Prophane_S03	Prophane_S05	Prophane_S07	Prophane_S08	Prophane_S11	Prophane_S14	Unipept_S03	Unipept_S05	Unipept_S07	Unipept_S08	Unipept_S11	Unipept_S14	mOTU_MG
Anaerostipes	9.357652657	9.544688027	6.787634409	8.580858086	9.417369	8.337965536	4.551306323	4.866324246	3.478144989	5.118069281	4.208724396	4.98495664	0.75717038
Bacteroides	52.14115781	50.45531197	69.95967742	58.74587459	55.29497985	62.53474152	52.54070428	51.80100092	69.32302772	54.83719963	59.99055546	66.62143826	85.67005215
Bifidobacterium	2.180808882	2.327150084	1.612903226	1.74446016	1.832172957	2.390216787	0.314274896	0.335835638	0.219882729	0.343285135	0.247919249	0.383458203	0.1
Blautia	22.28390167	21.78752108	17.00268817	21.21640736	21.2532063	17.06503613	15.99772813	15.75464243	14.06583156	16.12399875	15.9052004	12.6954162	6.47222873
Clostridium	4.678826328	5.328836425	1.948924731	2.828854314	4.28728472	4.780433574	0.492237789	0.56301857	0.239872068	0.353687715	0.363024615	0.536841484	NA
Erysipelatoclostridium	6.701030928	6.846543002	0.537634409	4.290429043	4.617075852	1.723179544	17.0579326	17.09469248	1.779051173	12.81597836	9.202526415	3.120759837	2.69561076
Escherichia	1.030927835	1.146711636	0.940860215	0.707213579	1.172590693	1.278488049	8.852707308	9.314500198	10.75426439	10.22053469	9.910867127	11.3798596	4.17089548
Lactobacillus	1.625693894	2.563237774	1.209677419	1.885902876	2.12532063	1.889938855	0.193108671	0.269985513	0.139925373	0.187246437	0.171182339	0.277269778	0.12177241
