# Supplementary material for: Critical Assessment of MetaProteome Investigation (CAMPI): a multi-laboratory comparison of established workflows
Source: Nat Commun. 2021 Dec 15;12:7305. doi: 10.1038/s41467-021-27542-8 (PMC8674281; doi:10.1038/s41467-021-27542-8)
Supplement: Supplementary file 21 — Source Data file [file 41467_2021_27542_MOESM21_ESM.zip › Source Data/Supplementary Figure 12A.csv]

Level	Identification	Ome	Value
P	Identified	MG	89.35
C	Identified	MG	86.06
O	Identified	MG	85.99
F	Identified	MG	76.38
G	Identified	MG	76.09
S	Identified	MG	6.27
P	Unidentified	MG	10.65
C	Unidentified	MG	13.94
O	Unidentified	MG	14.01
F	Unidentified	MG	23.62
G	Unidentified	MG	23.91
S	Unidentified	MG	93.73
P	Identified	MPA	99.97288481
C	Identified	MPA	99.97282712
O	Identified	MPA	99.86725097
F	Identified	MPA	99.9111545
G	Identified	MPA	83.19671895
S	Identified	MPA	28.23100523
P	Unidentified	MPA	0.027115186
C	Unidentified	MPA	0.027172878
O	Unidentified	MPA	0.13274903
F	Unidentified	MPA	0.088845505
G	Unidentified	MPA	16.80328105
S	Unidentified	MPA	71.76899477
P	Identified	PAPPSO	99.97280813
C	Identified	PAPPSO	99.96985753
O	Identified	PAPPSO	99.92166428
F	Identified	PAPPSO	99.90801049
G	Identified	PAPPSO	83.72532049
S	Identified	PAPPSO	30.39038264
P	Unidentified	PAPPSO	0.027191867
C	Unidentified	PAPPSO	0.030142474
O	Unidentified	PAPPSO	0.078335719
F	Unidentified	PAPPSO	0.091989507
G	Unidentified	PAPPSO	16.27467951
S	Unidentified	PAPPSO	69.60961736
