# Supplementary material for: Critical Assessment of MetaProteome Investigation (CAMPI): a multi-laboratory comparison of established workflows
Source: Nat Commun. 2021 Dec 15;12:7305. doi: 10.1038/s41467-021-27542-8 (PMC8674281; doi:10.1038/s41467-021-27542-8)
Supplement: Supplementary file 21 — Source Data file [file 41467_2021_27542_MOESM21_ESM.zip › Source Data/Supplementary Figure 12B.csv]

Level	Identification	Ome	Value
P	Identified	MG	65.6
C	Identified	MG	58.03
O	Identified	MG	57.89
F	Identified	MG	54.05
G	Identified	MG	35.38
S	Identified	MG	21.8
P	Unidentified	MG	34.4
C	Unidentified	MG	41.97
O	Unidentified	MG	42.11
F	Unidentified	MG	45.95
G	Unidentified	MG	64.62
S	Unidentified	MG	78.2
P	Identified	MT	63.55
C	Identified	MT	59.27
O	Identified	MT	59.02
F	Identified	MT	76.38
G	Identified	MT	76.09
S	Identified	MT	6.27
P	Unidentified	MT	36.45
C	Unidentified	MT	40.73
O	Unidentified	MT	40.98
F	Unidentified	MT	23.62
G	Unidentified	MT	23.91
S	Unidentified	MT	93.73
P	Identified	MPA	99.65692346
C	Identified	MPA	97.56566234
O	Identified	MPA	97.29338192
F	Identified	MPA	90.22182609
G	Identified	MPA	54.21860964
S	Identified	MPA	52.66976076
P	Unidentified	MPA	0.343076545
C	Unidentified	MPA	2.434337663
O	Unidentified	MPA	2.706618077
F	Unidentified	MPA	9.778173915
G	Unidentified	MPA	45.78139036
S	Unidentified	MPA	47.33023924
P	Identified	PAPPSO	99.72594388
C	Identified	PAPPSO	97.68891169
O	Identified	PAPPSO	97.32486286
F	Identified	PAPPSO	92.46399788
G	Identified	PAPPSO	68.63226688
S	Identified	PAPPSO	65.59152019
P	Unidentified	PAPPSO	0.274056121
C	Unidentified	PAPPSO	2.31108831
O	Unidentified	PAPPSO	2.675137141
F	Unidentified	PAPPSO	7.536002119
G	Unidentified	PAPPSO	31.36773312
S	Unidentified	PAPPSO	34.40847981
