# Supplementary material for: Critical Assessment of MetaProteome Investigation (CAMPI): a multi-laboratory comparison of established workflows
Source: Nat Commun. 2021 Dec 15;12:7305. doi: 10.1038/s41467-021-27542-8 (PMC8674281; doi:10.1038/s41467-021-27542-8)
Supplement: Supplementary file 21 — Source Data file [file 41467_2021_27542_MOESM21_ESM.zip › Source Data/Supplementary Figure 13A.csv]

K15738	#11cc88
K02895	#111166
K03742	#111166
K00230	#11cc88
K02892	#111166
K22024	#111166
K02890	#111166
K23351	#111166
K03749	#11cc88
K03748	#11cc88
K00239	#111166
K02899	#111166
K02414	#11cc88
K03744	#111166
K00234	#111166
K02897	#111166
K24206	#11cc88
K11381	#111166
K05919	#111166
K08191	#111166
K13566	#11cc88
K02884	#111166
K01552	#111166
K05910	#11cc88
K02881	#111166
K03738	#11cc88
K03737	#111166
K02406	#111166
K02888	#111166
K02887	#111166
K03734	#111166
K00226	#111166
K02886	#111166
K03732	#111166
K12687	#11cc88
K13533	#11cc88
K11358	#111166
K02433	#111166
K01586	#111166
K03763	#11cc88
K01583	#111166
K02431	#11cc88
K03760	#111166
K01582	#11cc88
K15719	#111166
K01580	#111166
K03769	#111166
K03768	#111166
K02437	#111166
K01589	#111166
K00259	#111166
K03767	#111166
K02435	#11cc88
K05942	#111166
K01588	#111166
K01104	#111166
K02434	#111166
K13542	#11cc88
K10039	#11cc88
K15727	#111166
K15724	#111166
K15725	#11cc88
K10037	#111166
K03753	#11cc88
K00244	#11cc88
K00241	#111166
K05934	#11cc88
K01573	#cc1188
K03750	#11cc88
K05936	#111166
K01571	#111166
K22010	#11cc88
K02429	#111166
K02428	#11cc88
K02426	#111166
K00247	#11cc88
K00248	#111166
K01579	#111166
K00245	#111166
K02424	#11cc88
K00246	#11cc88
K13993	#111166
K12661	#111166
K09013	#111166
K09014	#11cc88
K03709	#11cc88
K09011	#111166
K02851	#11cc88
K01520	#111166
K03706	#111166
K03705	#11cc88
K03704	#111166
K09004	#cc1188
K03703	#11cc88
K02856	#11cc88
K03702	#111166
K01523	#11cc88
K02855	#11cc88
K03701	#111166
K01524	#111166
K00677	#111166
K02854	#11cc88
K10012	#11cc88
K09000	#111166
K08153	#11cc88
K02849	#11cc88
K13525	#11cc88
K01993	#111166
K00661	#11cc88
K01991	#111166
K01990	#111166
K01512	#11cc88
K00666	#11cc88
K03720	#111166
K00694	#cc1188
K02871	#111166
K19285	#11cc88
K19286	#111166
K22441	#11cc88
K00219	#111166
K23779	#111166
K02879	#111166
K20265	#111166
K03726	#11cc88
K01547	#11cc88
K02878	#111166
K03724	#111166
K02876	#111166
K03723	#111166
K00215	#111166
K02874	#111166
K09022	#111166
K03719	#11cc88
K00209	#11cc88
K03718	#111166
K00683	#111166
K01531	#111166
K02860	#11cc88
K22452	#11cc88
K09017	#cc1188
K00208	#111166
K00689	#111166
K09015	#111166
K01537	#111166
K02867	#111166
K01534	#11cc88
K00688	#111166
K03711	#111166
K02864	#111166
K02863	#111166
K03710	#111166
K01533	#11cc88
K17996	#111166
K17995	#111166
K17992	#11cc88
K17999	#111166
K02499	#11cc88
K02014	#111166
K02498	#11cc88
K02013	#111166
K07706	#111166
K02497	#11cc88
K07705	#111166
K02012	#11cc88
K01163	#11cc88
K03340	#111166
K02493	#111166
K02492	#cc1188
K01169	#11cc88
K05523	#11cc88
K02016	#111166
K07701	#111166
K02491	#11cc88
K01160	#11cc88
K18855	#111166
K01156	#cc1188
K03335	#111166
K02004	#111166
K02488	#11cc88
K02003	#111166
K05515	#111166
K05516	#111166
K01154	#111166
K02485	#111166
K02001	#cc1188
K03332	#11cc88
K02484	#11cc88
K01153	#111166
K02483	#11cc88
K02481	#111166
K01151	#111166
K03338	#111166
K05995	#11cc88
K03337	#11cc88
K02006	#11cc88
K02005	#111166
K03336	#111166
K01159	#11cc88
K01192	#111166
K01193	#11cc88
K01190	#111166
K01191	#111166
K02037	#11cc88
K02036	#cc1188
K03367	#11cc88
K02035	#111166
K09903	#111166
K01187	#111166
K02034	#111166
K09904	#11cc88
K02033	#111166
K07729	#111166
K02032	#111166
K01186	#111166
K02031	#111166
K05540	#11cc88
K07720	#111166
K06872	#cc1188
K02039	#111166
K01182	#111166
K18830	#11cc88
K18831	#11cc88
K02026	#11cc88
K02025	#111166
K01176	#111166
K02024	#111166
K07718	#111166
K01173	#111166
K06861	#111166
K06864	#11cc88
K02029	#111166
K02028	#111166
K07713	#111166
K02027	#111166
K12264	#111166
K12267	#111166
K13598	#11cc88
K17950	#11cc88
K14441	#111166
K15770	#11cc88
K15779	#111166
K03786	#111166
K00276	#11cc88
K03785	#111166
K03784	#111166
K03783	#111166
K00275	#11cc88
K22068	#11cc88
K03781	#111166
K01129	#111166
K03308	#11cc88
K03307	#11cc88
K03789	#11cc88
K03305	#11cc88
K00278	#111166
K01126	#111166
K03303	#11cc88
K18815	#11cc88
K15780	#111166
K15781	#11cc88
K15789	#111166
K03775	#111166
K00265	#111166
K02444	#11cc88
K00266	#111166
K03773	#111166
K01595	#111166
K03771	#111166
K00261	#11cc88
K00262	#111166
K03770	#111166
K01591	#111166
K01119	#111166
K24258	#11cc88
K03778	#111166
K02446	#11cc88
K01599	#111166
K02445	#11cc88
K13573	#11cc88
K11392	#11cc88
K03324	#111166
K04656	#111166
K05989	#111166
K03322	#11cc88
K00297	#111166
K03321	#11cc88
K03320	#11cc88
K02473	#11cc88
K02472	#111166
K01142	#111166
K02470	#111166
K04652	#111166
K03328	#cc1188
K03327	#11cc88
K02479	#111166
K02478	#11cc88
K12251	#111166
K12257	#111166
K00287	#111166
K03797	#111166
K01134	#111166
K22051	#111166
K00286	#111166
K03310	#11cc88
K01133	#11cc88
K00281	#111166
K03790	#11cc88
K05970	#cc1188
K03319	#11cc88
K01138	#111166
K01139	#111166
K02469	#111166
K03315	#111166
K03798	#111166
K07672	#111166
K18330	#111166
K18331	#111166
K16153	#111166
K07662	#11cc88
K16150	#111166
K08999	#11cc88
K07668	#111166
K08992	#11cc88
K07661	#11cc88
K07660	#11cc88
K18332	#111166
K07659	#11cc88
K03299	#11cc88
K03296	#111166
K07652	#111166
K07651	#111166
K07658	#111166
K08986	#11cc88
K07657	#11cc88
K22803	#111166
K07692	#11cc88
K01904	#11cc88
K01903	#111166
K18785	#111166
K10823	#111166
K18302	#111166
K18303	#111166
K18306	#11cc88
K01902	#111166
K07684	#11cc88
K17467	#11cc88
K17465	#111166
K05020	#cc1188
K07678	#11cc88
K06346	#111166
K07679	#111166
K19616	#11cc88
K15256	#11cc88
K15255	#11cc88
K03272	#111166
K03271	#11cc88
K03270	#111166
K01091	#111166
K19611	#111166
K01092	#11cc88
K03269	#111166
K09806	#11cc88
K09807	#11cc88
K01089	#111166
K10804	#111166
K09808	#111166
K18770	#11cc88
K09809	#111166
K01085	#111166
K09800	#111166
K01082	#111166
K10810	#111166
K01079	#11cc88
K01077	#111166
K10819	#11cc88
K01073	#11cc88
K17450	#111166
K04104	#cc1188
K06766	#11cc88
K21919	#111166
K07650	#11cc88
K03292	#11cc88
K07648	#111166
K03286	#111166
K03284	#111166
K07642	#111166
K07645	#cc1188
K09825	#11cc88
K07647	#11cc88
K07646	#111166
K13069	#111166
K14394	#11cc88
K03282	#111166
K03281	#11cc88
K09815	#111166
K08968	#11cc88
K03273	#11cc88
K09810	#111166
K08961	#111166
K07636	#111166
K09811	#111166
K09812	#111166
K10441	#11cc88
K02819	#111166
K07273	#11cc88
K00639	#111166
K07275	#111166
K13953	#11cc88
K13954	#111166
K01960	#111166
K21573	#111166
K14808	#111166
K21572	#111166
K19265	#111166
K21571	#111166
K01966	#111166
K00634	#111166
K21575	#111166
K21574	#111166
K00633	#111166
K01963	#cc1188
K23753	#111166
K02810	#11cc88
K01962	#111166
K01961	#111166
K08591	#11cc88
K07260	#11cc88
K07263	#111166
K00627	#111166
K01958	#111166
K02805	#11cc88
K19268	#111166
K13966	#11cc88
K19271	#11cc88
K22431	#111166
K02804	#11cc88
K01956	#111166
K00626	#111166
K07258	#111166
K01955	#111166
K22432	#111166
K01953	#111166
K02800	#111166
K01952	#111166
K01951	#111166
K01950	#111166
K00620	#11cc88
K09471	#111166
K09475	#111166
K09476	#111166
K01507	#111166
K02838	#111166
K11755	#111166
K19235	#111166
K11752	#111166
K11751	#111166
K11754	#11cc88
K11753	#11cc88
K00651	#111166
K02837	#111166
K00658	#111166
K08137	#11cc88
K02836	#111166
K01989	#111166
K08138	#11cc88
K00656	#111166
K02835	#111166
K17064	#11cc88
K02834	#111166
K22405	#111166
K00655	#11cc88
K21557	#111166
K00652	#11cc88
K01500	#111166
K21556	#111166
K07282	#11cc88
K07286	#111166
K00640	#111166
K10439	#111166
K21562	#11cc88
K17077	#111166
K07278	#cc1188
K09457	#11cc88
K07277	#111166
K09458	#111166
K00648	#111166
K00645	#111166
K02824	#111166
K02823	#111166
K21563	#111166
K17074	#11cc88
K07279	#11cc88
K02822	#11cc88
K02821	#11cc88
K01972	#111166
K01929	#111166
K01928	#111166
K09893	#11cc88
K01926	#111166
K01925	#111166
K06384	#11cc88
K11737	#11cc88
K19221	#11cc88
K13915	#11cc88
K01924	#111166
K07223	#111166
K01923	#111166
K01921	#111166
K07224	#11cc88
K20203	#111166
K09888	#11cc88
K16191	#11cc88
K07228	#111166
K01918	#111166
K01916	#cc1188
K01915	#111166
K01914	#111166
K07220	#11cc88
K19225	#111166
K11747	#11cc88
K19227	#11cc88
K11743	#cc1188
K11749	#111166
K11748	#111166
K13926	#111166
K01912	#111166
K07698	#111166
K01911	#cc1188
K07216	#111166
K17051	#cc1188
K07699	#111166
K00619	#11cc88
K00616	#111166
K07253	#11cc88
K16165	#11cc88
K18345	#111166
K18346	#111166
K18349	#111166
K11719	#111166
K18350	#111166
K11717	#111166
K18353	#11cc88
K00615	#111166
K01945	#111166
K00610	#111166
K00611	#111166
K01940	#111166
K00609	#111166
K05060	#11cc88
K06391	#11cc88
K01939	#111166
K06394	#11cc88
K01938	#111166
K07240	#11cc88
K00605	#111166
K01937	#111166
K00606	#111166
K19689	#11cc88
K19691	#11cc88
K19693	#111166
K19694	#111166
K00603	#111166
K01935	#111166
K00604	#111166
K01934	#cc1188
K01933	#111166
K00602	#111166
K07238	#111166
K00600	#111166
K07239	#111166
K12343	#11cc88
K12340	#111166
K01200	#111166
K01685	#111166
K01201	#111166
K00351	#111166
K01682	#111166
K01681	#111166
K00350	#111166
K01208	#111166
K01209	#111166
K01206	#111166
K01207	#111166
K02536	#111166
K01689	#111166
K01205	#111166
K01686	#111166
K01687	#111166
K13684	#111166
K01673	#111166
K02520	#111166
K23003	#11cc88
K02529	#111166
K02528	#11cc88
K02527	#111166
K00348	#111166
K09158	#11cc88
K01679	#11cc88
K23005	#11cc88
K00349	#111166
K02526	#11cc88
K00346	#111166
K01677	#111166
K03856	#11cc88
K02525	#11cc88
K01678	#111166
K00347	#111166
K02523	#111166
K01676	#111166
K13653	#111166
K13652	#111166
K15835	#111166
K01222	#111166
K03885	#111166
K01223	#111166
K06911	#111166
K02551	#111166
K00371	#111166
K00370	#11cc88
K03407	#111166
K03406	#111166
K01226	#111166
K02558	#11cc88
K02557	#111166
K02556	#cc1188
K01224	#111166
K03402	#111166
K09181	#111166
K01695	#cc1188
K00364	#11cc88
K06901	#11cc88
K01696	#111166
K00362	#111166
K01693	#11cc88
K22132	#111166
K02549	#111166
K04720	#11cc88
K01214	#111166
K01698	#111166
K10120	#11cc88
K08281	#11cc88
K03828	#111166
K12308	#111166
K08280	#11cc88
K02972	#11cc88
K00793	#11cc88
K00794	#111166
K02970	#111166
K00791	#111166
K12309	#111166
K00790	#11cc88
K03827	#111166
K01649	#111166
K01646	#111166
K01647	#111166
K03824	#11cc88
K02977	#11cc88
K00313	#cc1188
K01644	#11cc88
K00798	#111166
K00795	#11cc88
K00796	#111166
K08276	#111166
K09123	#11cc88
K01639	#111166
K09121	#11cc88
K12316	#111166
K14979	#111166
K13643	#11cc88
K02961	#111166
K00782	#11cc88
K01637	#111166
K03816	#111166
K09116	#11cc88
K02968	#111166
K09117	#111166
K01638	#11cc88
K02967	#111166
K03814	#11cc88
K00788	#11cc88
K00789	#111166
K02965	#111166
K03812	#11cc88
K00787	#111166
K02963	#111166
K00784	#111166
K03810	#111166
K09157	#111166
K02519	#111166
K10108	#111166
K02994	#111166
K01662	#111166
K00331	#111166
K03841	#11cc88
K02992	#111166
K01661	#111166
K00330	#11cc88
K02990	#111166
K02518	#111166
K00338	#11cc88
K00335	#111166
K01667	#111166
K02996	#111166
K08296	#11cc88
K03839	#111166
K08297	#11cc88
K10117	#111166
K10118	#111166
K10119	#111166
K01652	#111166
K02982	#111166
K03838	#111166
K03837	#111166
K01657	#111166
K08289	#111166
K02988	#111166
K01658	#11cc88
K02503	#111166
K02986	#111166
K02502	#11cc88
K03833	#11cc88
K00325	#11cc88
K01653	#111166
K23424	#111166
K03832	#111166
K02501	#111166
K03831	#111166
K02500	#111166
K00323	#11cc88
K18967	#11cc88
K13279	#11cc88
K16785	#111166
K16784	#cc1188
K03470	#111166
K14127	#111166
K03466	#111166
K02133	#111166
K01284	#111166
K06970	#11cc88
K15460	#11cc88
K06972	#11cc88
K06973	#111166
K03469	#11cc88
K06975	#111166
K13288	#11cc88
K13283	#11cc88
K16793	#11cc88
K14138	#111166
K19824	#111166
K01277	#111166
K07814	#111166
K01278	#111166
K02123	#111166
K06969	#11cc88
K07816	#11cc88
K02122	#111166
K02121	#111166
K02120	#11cc88
K01271	#111166
K06960	#11cc88
K07812	#11cc88
K11076	#11cc88
K14588	#11cc88
K11072	#11cc88
K03491	#111166
K02160	#cc1188
K18940	#11cc88
K18941	#111166
K15437	#11cc88
K03488	#11cc88
K06999	#11cc88
K03486	#11cc88
K03483	#111166
K23059	#111166
K04334	#11cc88
K06997	#111166
K11085	#111166
K03481	#11cc88
K03480	#11cc88
K18954	#111166
K19802	#11cc88
K03478	#11cc88
K01297	#111166
K03476	#111166
K03475	#111166
K03474	#111166
K03473	#11cc88
K03472	#111166
K03471	#11cc88
K06987	#111166
K18928	#111166
K18929	#111166
K06934	#111166
K04755	#11cc88
K02574	#111166
K01243	#111166
K04758	#11cc88
K05606	#111166
K04759	#111166
K01241	#111166
K00394	#11cc88
K00392	#cc1188
K04751	#111166
K03427	#111166
K03426	#111166
K03425	#111166
K01246	#11cc88
K03424	#111166
K05601	#11cc88
K11065	#111166
K13243	#111166
K18936	#11cc88
K11063	#111166
K00390	#111166
K11069	#111166
K06923	#111166
K02565	#11cc88
K02564	#111166
K00384	#111166
K06925	#111166
K02563	#111166
K00385	#111166
K01232	#111166
K06924	#11cc88
K00382	#111166
K03892	#cc1188
K04748	#11cc88
K06926	#111166
K00383	#11cc88
K06929	#11cc88
K11071	#11cc88
K06921	#111166
K02567	#11cc88
K03413	#11cc88
K13694	#11cc88
K10188	#111166
K18904	#111166
K18908	#11cc88
K01270	#111166
K12368	#111166
K10189	#111166
K12369	#111166
K02114	#111166
K02598	#11cc88
K01267	#111166
K02113	#111166
K02112	#111166
K06958	#11cc88
K03442	#111166
K01265	#111166
K02111	#111166
K02110	#111166
K01262	#11cc88
K07806	#111166
K06959	#111166
K06950	#111166
K10190	#111166
K04771	#111166
K02119	#111166
K04773	#111166
K02118	#111166
K02117	#111166
K02115	#111166
K03446	#111166
K01269	#11cc88
K18915	#11cc88
K12373	#111166
K18910	#11cc88
K01255	#11cc88
K01256	#111166
K04767	#11cc88
K03431	#111166
K01251	#111166
K06949	#11cc88
K01250	#111166
K02109	#111166
K02108	#111166
K04761	#111166
K03439	#11cc88
K03438	#111166
K04762	#111166
K02107	#111166
K06941	#11cc88
K04763	#111166
K03437	#111166
K03436	#111166
K04764	#111166
K01258	#111166
K04765	#11cc88
K09970	#111166
K07791	#11cc88
K07792	#11cc88
K18445	#11cc88
K02099	#111166
K09963	#111166
K07784	#11cc88
K07786	#111166
K07789	#11cc88
K19309	#11cc88
K22959	#11cc88
K22958	#111166
K07780	#111166
K19302	#111166
K19788	#111166
K19304	#11cc88
K19793	#111166
K06442	#111166
K05594	#111166
K05595	#11cc88
K07775	#111166
K09955	#111166
K22927	#111166
K15396	#111166
K14065	#111166
K19755	#11cc88
K07322	#111166
K07321	#111166
K07323	#11cc88
K08659	#111166
K20742	#11cc88
K17107	#cc1188
K08651	#11cc88
K07311	#11cc88
K14084	#11cc88
K09975	#111166
K07310	#11cc88
K09973	#11cc88
K14083	#11cc88
K07317	#111166
K21600	#111166
K03390	#111166
K18887	#11cc88
K18888	#11cc88
K18889	#11cc88
K03389	#111166
K03388	#111166
K03387	#111166
K07749	#11cc88
K18890	#11cc88
K03385	#11cc88
K14051	#111166
K07742	#11cc88
K06894	#111166
K06413	#11cc88
K06897	#11cc88
K09923	#11cc88
K06412	#111166
K06896	#cc1188
K09924	#111166
K14058	#11cc88
K14055	#111166
K02051	#cc1188
K18896	#11cc88
K18898	#111166
K19745	#111166
K06406	#11cc88
K02048	#11cc88
K06889	#111166
K10939	#11cc88
K01198	#111166
K07738	#11cc88
K02045	#11cc88
K01196	#111166
K06409	#11cc88
K01195	#11cc88
K06881	#111166
K14060	#11cc88
K06400	#11cc88
K09913	#11cc88
K06885	#11cc88
K02049	#11cc88
K14026	#cc1188
K05591	#111166
K05592	#111166
K19710	#111166
K10907	#111166
K02078	#111166
K16692	#111166
K05587	#11cc88
K05589	#11cc88
K16214	#111166
K16697	#111166
K16210	#11cc88
K16694	#11cc88
K02073	#111166
K10917	#111166
K09939	#111166
K02067	#111166
K02065	#111166
K03394	#111166
K07751	#111166
K08600	#11cc88
K05576	#11cc88
K07391	#111166
K07390	#11cc88
K01609	#111166
K02939	#111166
K00759	#111166
K01607	#111166
K10563	#11cc88
K12743	#11cc88
K00757	#111166
K21698	#11cc88
K02935	#111166
K07387	#111166
K08234	#11cc88
K02933	#111166
K00756	#111166
K02931	#111166
K00754	#11cc88
K00752	#11cc88
K07386	#111166
K00748	#111166
K02926	#111166
K10540	#111166
K03809	#111166
K01628	#111166
K02959	#111166
K01629	#111166
K10546	#111166
K10547	#11cc88
K10548	#11cc88
K10541	#111166
K10542	#111166
K06080	#111166
K10543	#111166
K10544	#11cc88
K02950	#111166
K21672	#11cc88
K06079	#111166
K01626	#11cc88
K06078	#111166
K01627	#111166
K01624	#111166
K02956	#111166
K01625	#111166
K03802	#11cc88
K02954	#111166
K03801	#111166
K01623	#111166
K03800	#111166
K01620	#111166
K00773	#111166
K02952	#111166
K01621	#11cc88
K10551	#11cc88
K01619	#111166
K06075	#11cc88
K06077	#111166
K02948	#111166
K06076	#111166
K00760	#111166
K00761	#111166
K00768	#11cc88
K02946	#111166
K01613	#111166
K02945	#111166
K00766	#111166
K00767	#111166
K00764	#111166
K01611	#11cc88
K00765	#111166
K00762	#111166
K00763	#111166
K01610	#111166
K06020	#111166
K19333	#cc1188
K19334	#111166
K19337	#111166
K18009	#111166
K08676	#111166
K00712	#111166
K06016	#111166
K06019	#111166
K08678	#11cc88
K07349	#cc1188
K08679	#111166
K07340	#11cc88
K00705	#111166
K18014	#11cc88
K10536	#11cc88
K10537	#111166
K10539	#111166
K06002	#111166
K09996	#11cc88
K06001	#111166
K00703	#111166
K00700	#111166
K07335	#111166
K07338	#111166
K02919	#11cc88
K09552	#111166
K06041	#111166
K02916	#111166
K20780	#11cc88
K18474	#111166
K02914	#111166
K02913	#111166
K02911	#111166
K21636	#111166
K08218	#11cc88
K06039	#11cc88
K08217	#11cc88
K02909	#111166
K02907	#111166
K02906	#111166
K00729	#11cc88
K02904	#111166
K02902	#111166
K07354	#11cc88
K00721	#111166
K15973	#11cc88
K15974	#111166
K15977	#111166
K13797	#111166
K14647	#11cc88
K14645	#11cc88
K03500	#111166
K04835	#111166
K02650	#111166
K03980	#11cc88
K02657	#11cc88
K02656	#111166
K14652	#111166
K15986	#111166
K15987	#111166
K03973	#111166
K03972	#111166
K01795	#111166
K01792	#111166
K03970	#11cc88
K01790	#111166
K01791	#111166
K23121	#111166
K03979	#111166
K22278	#111166
K02647	#111166
K03978	#111166
K03977	#111166
K01798	#111166
K03976	#11cc88
K03975	#111166
K01312	#111166
K13772	#11cc88
K12448	#111166
K14623	#11cc88
K03522	#111166
K00012	#111166
K03521	#111166
K00013	#111166
K00010	#111166
K21395	#111166
K03529	#111166
K00018	#111166
K03527	#11cc88
K00019	#11cc88
K00016	#111166
K03526	#111166
K03525	#11cc88
K03524	#cc1188
K00014	#111166
K12453	#111166
K13788	#111166
K20074	#111166
K00009	#111166
K01338	#111166
K03517	#111166
K02669	#111166
K00008	#111166
K19091	#111166
K00003	#111166
K23107	#11cc88
K10240	#111166
K10241	#11cc88
K07075	#111166
K07078	#111166
K02619	#11cc88
K01760	#cc1188
K19064	#11cc88
K22226	#111166
K02614	#11cc88
K02612	#11cc88
K00432	#111166
K07067	#cc1188
K11102	#11cc88
K11105	#111166
K01751	#111166
K19077	#111166
K19078	#11cc88
K22230	#111166
K07058	#11cc88
K01759	#111166
K00428	#11cc88
K01756	#111166
K07059	#11cc88
K01754	#111166
K02601	#111166
K01755	#111166
K03932	#11cc88
K01752	#111166
K03931	#111166
K02600	#111166
K03930	#111166
K01753	#11cc88
K07095	#111166
K07098	#11cc88
K07091	#11cc88
K01783	#111166
K01784	#111166
K01782	#11cc88
K20021	#11cc88
K18197	#11cc88
K19046	#11cc88
K23536	#11cc88
K23537	#11cc88
K00459	#111166
K01787	#11cc88
K01788	#111166
K01785	#111166
K23535	#111166
K07082	#111166
K12410	#111166
K07085	#11cc88
K07089	#cc1188
K13747	#111166
K19049	#11cc88
K15923	#111166
K10236	#111166
K15921	#111166
K19052	#111166
K01770	#11cc88
K19055	#11cc88
K21363	#11cc88
K23547	#11cc88
K07079	#111166
K20037	#11cc88
K01778	#11cc88
K20035	#111166
K01776	#11cc88
K02623	#11cc88
K01775	#cc1188
K02621	#111166
K16422	#111166
K17752	#11cc88
K03590	#111166
K00078	#11cc88
K03587	#111166
K03585	#111166
K00077	#111166
K00074	#111166
K03100	#111166
K03584	#11cc88
K00075	#111166
K15580	#111166
K15581	#111166
K03106	#111166
K15584	#111166
K15585	#111166
K15583	#11cc88
K03580	#11cc88
K00067	#111166
K00068	#11cc88
K00065	#111166
K06606	#11cc88
K03574	#111166
K06605	#11cc88
K02243	#11cc88
K03572	#111166
K02240	#11cc88
K03570	#11cc88
K14260	#111166
K03578	#11cc88
K17734	#111166
K13378	#111166
K15553	#111166
K11195	#111166
K05305	#111166
K05789	#cc1188
K00099	#111166
K00096	#11cc88
K00094	#111166
K05785	#11cc88
K05787	#111166
K05788	#111166
K16898	#11cc88
K17742	#11cc88
K20918	#11cc88
K00091	#11cc88
K16899	#11cc88
K03599	#cc1188
K00087	#111166
K03113	#111166
K03596	#111166
K00088	#111166
K03595	#111166
K03111	#111166
K03110	#111166
K03594	#111166
K03593	#111166
K03592	#111166
K23187	#11cc88
K05775	#cc1188
K03118	#11cc88
K05776	#11cc88
K03116	#111166
K11175	#111166
K15533	#111166
K11176	#111166
K11177	#11cc88
K15532	#111166
K15530	#111166
K17716	#11cc88
K16868	#11cc88
K03544	#111166
K03543	#111166
K00033	#111166
K00030	#11cc88
K00031	#111166
K02217	#111166
K03548	#11cc88
K03547	#11cc88
K03546	#111166
K00036	#111166
K03545	#111166
K14213	#111166
K17723	#111166
K17722	#111166
K16875	#11cc88
K11183	#cc1188
K11184	#111166
K16870	#111166
K15548	#11cc88
K15549	#11cc88
K24012	#111166
K01354	#11cc88
K00024	#111166
K03531	#111166
K03530	#111166
K00020	#111166
K00029	#111166
K00027	#111166
K01358	#111166
K01356	#111166
K00026	#111166
K03534	#11cc88
K02687	#11cc88
K00060	#11cc88
K00057	#111166
K03565	#111166
K02234	#111166
K03564	#111166
K02232	#111166
K03563	#111166
K00052	#111166
K03562	#111166
K00053	#111166
K03561	#111166
K02230	#111166
K03569	#111166
K02238	#111166
K00058	#111166
K03568	#111166
K00059	#111166
K15524	#111166
K03555	#111166
K00046	#111166
K03553	#111166
K22293	#111166
K22292	#11cc88
K01372	#111166
K00041	#111166
K03551	#111166
K03550	#111166
K00042	#11cc88
K23144	#111166
K00040	#111166
K23147	#111166
K03559	#111166
K03558	#11cc88
K03557	#11cc88
K00048	#111166
K21739	#111166
K17236	#11cc88
K11932	#111166
K11931	#11cc88
K11934	#111166
K03072	#111166
K03071	#111166
K03070	#111166
K11930	#11cc88
K11936	#11cc88
K18572	#11cc88
K17249	#11cc88
K18574	#111166
K19423	#11cc88
K19424	#111166
K03060	#111166
K19425	#11cc88
K18579	#11cc88
K18581	#111166
K17253	#11cc88
K21741	#111166
K21745	#11cc88
K08744	#11cc88
K14187	#111166
K00817	#111166
K16363	#111166
K03092	#111166
K03091	#11cc88
K03090	#cc1188
K03088	#111166
K03086	#111166
K00812	#111166
K14194	#111166
K20861	#11cc88
K00813	#111166
K07444	#111166
K06113	#111166
K16370	#11cc88
K07447	#11cc88
K20866	#11cc88
K00806	#111166
K00803	#11cc88
K11921	#11cc88
K11928	#111166
K03079	#111166
K03077	#111166
K11927	#111166
K03076	#111166
K03075	#111166
K00800	#111166
K16348	#11cc88
K20848	#11cc88
K20846	#11cc88
K14163	#111166
K14170	#11cc88
K05685	#111166
K20859	#111166
K17686	#111166
K15023	#111166
K15024	#111166
K02172	#111166
K02171	#111166
K03499	#111166
K03497	#11cc88
K03496	#111166
K03495	#111166
K15474	#cc1188
K16322	#11cc88
K15475	#cc1188
K16329	#111166
K07407	#111166
K03048	#11cc88
K07406	#11cc88
K03046	#111166
K02199	#111166
K08738	#11cc88
K02197	#11cc88
K03043	#111166
K07403	#111166
K07402	#11cc88
K07405	#111166
K07404	#111166
K14155	#111166
K03040	#111166
K08728	#11cc88
K02189	#111166
K02188	#111166
K14162	#11cc88
K09691	#11cc88
K06180	#111166
K09692	#11cc88
K11530	#111166
K09690	#111166
K09696	#11cc88
K06187	#11cc88
K07033	#111166
K01728	#111166
K10206	#111166
K11534	#11cc88
K20480	#111166
K20487	#111166
K06178	#111166
K07025	#11cc88
K23514	#11cc88
K20488	#111166
K06177	#11cc88
K00876	#111166
K07029	#111166
K00874	#111166
K00872	#11cc88
K00873	#111166
K23997	#111166
K09681	#11cc88
K08350	#11cc88
K11540	#111166
K01719	#111166
K06173	#11cc88
K07023	#11cc88
K10211	#11cc88
K10697	#111166
K00860	#111166
K01714	#111166
K06167	#111166
K01715	#111166
K07497	#11cc88
K00868	#11cc88
K01712	#111166
K06168	#111166
K07499	#11cc88
K01710	#111166
K00864	#111166
K01711	#111166
K07017	#11cc88
K08348	#11cc88
K08349	#cc1188
K07050	#111166
K07052	#11cc88
K11991	#11cc88
K07053	#11cc88
K07056	#111166
K08384	#111166
K01749	#cc1188
K11997	#111166
K01740	#111166
K00891	#11cc88
K19002	#111166
K07047	#cc1188
K23976	#11cc88
K03925	#11cc88
K01745	#111166
K03924	#111166
K03923	#11cc88
K01744	#111166
K00895	#111166
K06192	#11cc88
K08372	#111166
K07040	#11cc88
K06193	#11cc88
K23508	#111166
K07042	#11cc88
K01738	#111166
K07045	#11cc88
K19005	#111166
K11527	#111166
K10679	#111166
K00882	#111166
K19013	#111166
K01736	#111166
K01737	#11cc88
K01734	#111166
K23989	#11cc88
K09697	#11cc88
K01735	#111166
K07037	#111166
K01733	#11cc88
K07039	#11cc88
K08321	#11cc88
K06143	#11cc88
K06142	#111166
K07473	#11cc88
K08314	#111166
K20444	#11cc88
K06133	#11cc88
K00833	#111166
K17282	#cc1188
K07469	#11cc88
K00831	#111166
K17281	#111166
K08316	#111166
K07462	#111166
K00826	#111166
K06131	#11cc88
Keratin_2_head	#111166
K18138	#111166
K18139	#111166
K18142	#111166
K05275	#111166
K08302	#111166
K08303	#111166
K07456	#111166
K00821	#111166
K20452	#11cc88
K08300	#11cc88
K20453	#111166
K08301	#111166
K07455	#11cc88
K07458	#cc1188
K00820	#111166
K08307	#111166
K07459	#111166
K20429	#111166
K01709	#111166
K01708	#11cc88
K07012	#11cc88
K00858	#11cc88
K00859	#11cc88
K18104	#11cc88
K01703	#111166
K09667	#111166
K01704	#111166
K00854	#111166
K07005	#111166
K06158	#111166
K01702	#111166
K00852	#111166
K07007	#11cc88
K00853	#11cc88
K00850	#111166
K07481	#11cc88
K00849	#111166
K07483	#111166
K07001	#111166
K00847	#111166
K06153	#111166
K00848	#111166
K19449	#cc1188
K18120	#cc1188
K00845	#111166
K08325	#111166
K07478	#111166
K06147	#11cc88
K08322	#11cc88
K00844	#111166
K06148	#111166
K00840	#cc1188
K14761	#11cc88
K05808	#111166
K05809	#111166
K22390	#111166
K08082	#11cc88
K03621	#111166
K00111	#111166
K02774	#111166
K00595	#11cc88
K01442	#11cc88
K01443	#111166
K02773	#111166
K00112	#11cc88
K05802	#11cc88
K02770	#111166
K05805	#11cc88
K05807	#111166
K03629	#111166
K23237	#111166
K03628	#111166
K01448	#111166
K00118	#111166
K02779	#111166
K03625	#111166
K02777	#111166
K03624	#111166
K01444	#11cc88
K02775	#111166
K12111	#111166
K12113	#11cc88
K16951	#11cc88
KdgT	#11cc88
K08071	#11cc88
K03610	#111166
K21063	#111166
K00100	#cc1188
K01432	#111166
K02761	#111166
K02760	#111166
K22391	#11cc88
K21065	#111166
K21064	#111166
K01439	#111166
K03616	#11cc88
K03615	#111166
K01438	#111166
K02768	#111166
K00588	#111166
K00104	#111166
K03613	#11cc88
K03612	#111166
K01433	#111166
K14742	#111166
K16926	#111166
K00133	#111166
K01464	#111166
K02796	#111166
K03643	#cc1188
K21030	#11cc88
K05822	#11cc88
K00134	#111166
K01465	#111166
K02795	#111166
K02794	#111166
K01462	#111166
K03640	#111166
K05825	#11cc88
K02793	#11cc88
K02791	#11cc88
K03649	#111166
K03648	#111166
K02316	#111166
K01468	#111166
K03647	#11cc88
K02314	#111166
K00135	#11cc88
K02798	#11cc88
K03645	#11cc88
K03644	#111166
K02313	#111166
K12573	#111166
K12574	#111166
K03631	#111166
K02784	#111166
K05813	#111166
K02782	#11cc88
K02781	#111166
K05815	#11cc88
K22373	#111166
K23227	#11cc88
K03639	#11cc88
K03637	#111166
K03635	#cc1188
K00124	#11cc88
K03634	#11cc88
K00125	#111166
K02302	#11cc88
K07192	#111166
K11211	#111166
K01409	#111166
K11690	#11cc88
K14727	#111166
K12543	#111166
K01883	#111166
K01880	#111166
K01881	#11cc88
K22341	#111166
K22347	#111166
K01407	#11cc88
K01889	#111166
K00558	#11cc88
K01886	#111166
K21019	#cc1188
K01887	#111166
K00554	#111166
K01885	#111166
K19181	#11cc88
K13889	#11cc88
K13888	#11cc88
K07180	#11cc88
K01872	#111166
K01870	#111166
K21021	#cc1188
K01879	#111166
K00548	#111166
K00549	#111166
K01878	#111166
K21024	#111166
K00547	#11cc88
K01875	#111166
K01876	#111166
K01873	#111166
K01874	#111166
K03609	#111166
K03608	#111166
K12525	#11cc88
K12528	#111166
K12527	#111166
K12524	#111166
K01420	#111166
K01421	#111166
K00574	#11cc88
K00570	#11cc88
K21472	#11cc88
K21471	#111166
K03607	#111166
K02759	#111166
K03606	#11cc88
K03605	#11cc88
K02757	#11cc88
K03604	#11cc88
K01425	#111166
K03602	#11cc88
K03601	#111166
K01419	#11cc88
K01893	#111166
K01894	#cc1188
K00560	#111166
K01892	#111166
K11209	#cc1188
K01890	#111166
K00568	#11cc88
K01897	#111166
K00566	#11cc88
K22339	#111166
K00567	#111166
K02744	#111166
K01414	#11cc88
K00564	#111166
K02742	#111166
K01896	#111166
K13038	#111166
K02377	#111166
K00197	#111166
K00198	#111166
K00196	#111166
K24163	#cc1188
K02372	#111166
K00194	#111166
K02371	#111166
K05887	#11cc88
K16557	#11cc88
K21903	#11cc88
K16554	#11cc88
K21908	#111166
K13043	#111166
K24180	#11cc88
KdpD	#11cc88
K03214	#111166
K03698	#11cc88
K05878	#111166
K03696	#111166
K05879	#111166
K00186	#111166
K03212	#cc1188
K03695	#111166
K00187	#111166
K06726	#11cc88
K01034	#11cc88
K03210	#111166
K02361	#111166
K03218	#111166
K21900	#11cc88
K03217	#111166
K05874	#111166
K03215	#111166
K03699	#111166
K13013	#111166
K18704	#111166
K18707	#111166
K14340	#11cc88
K01071	#111166
K18700	#11cc88
K14348	#cc1188
K13018	#11cc88
K18702	#11cc88
K07605	#111166
K01069	#111166
K07604	#111166
K01066	#11cc88
K02397	#11cc88
K02396	#11cc88
K02393	#cc1188
K13020	#111166
K01060	#11cc88
K01057	#111166
K01056	#111166
K01051	#111166
K04564	#111166
K05896	#11cc88
K04567	#111166
K12146	#11cc88
K12142	#11cc88
K16509	#111166
K13479	#cc1188
K03665	#111166
K05844	#111166
K01487	#11cc88
K05845	#11cc88
K03664	#11cc88
K01000	#111166
K05846	#11cc88
K04516	#111166
K05847	#11cc88
K04517	#11cc88
K04518	#111166
K03660	#11cc88
K01480	#11cc88
K01008	#111166
K13480	#11cc88
K01009	#11cc88
K01006	#111166
K02338	#111166
K01007	#111166
K02337	#111166
K03668	#111166
K01488	#111166
K02336	#11cc88
K01005	#111166
K02335	#111166
K01489	#111166
K03666	#111166
K00158	#11cc88
K23292	#11cc88
K13005	#11cc88
K13007	#11cc88
K03654	#111166
K00145	#111166
K01473	#11cc88
K03651	#111166
K03650	#111166
K00140	#111166
K03658	#11cc88
K03657	#111166
K03656	#11cc88
K04985	#111166
K03655	#111166
K00147	#111166
K05832	#11cc88
K15633	#111166
K00180	#111166
K15635	#111166
K03687	#111166
K02356	#111166
K00177	#111166
K02355	#111166
K03686	#111166
K00175	#111166
K03685	#11cc88
K21071	#111166
K00176	#111166
K00174	#111166
K02358	#111166
K00179	#111166
K01026	#111166
K03205	#11cc88
K02357	#111166
K03688	#11cc88
K12132	#111166
K17828	#111166
K21090	#11cc88
K21084	#111166
K02343	#111166
K01495	#111166
K03674	#11cc88
K00164	#11cc88
K02342	#11cc88
K02341	#111166
K01493	#111166
K03671	#111166
K21088	#111166
K00163	#111166
K02340	#11cc88
K01494	#11cc88
K01491	#111166
K03670	#11cc88
K02346	#111166
K00919	#11cc88
K00917	#cc1188
K04041	#111166
K04042	#11cc88
K18206	#11cc88
K18691	#11cc88
K03186	#11cc88
K18210	#111166
K00912	#111166
K06213	#111166
K05365	#cc1188
K04034	#11cc88
K05366	#111166
K06217	#111166
K00906	#111166
K22719	#111166
K03183	#111166
K06207	#111166
K06209	#11cc88
K03177	#11cc88
K18220	#11cc88
K16043	#111166
K09710	#111166
K06200	#111166
K07533	#111166
K06201	#111166
K06204	#111166
K04025	#11cc88
K20988	#111166
K00939	#111166
K00937	#111166
K04062	#111166
K20509	#111166
K04064	#111166
K09749	#111166
K18672	#11cc88
K07566	#111166
K00931	#111166
K00932	#111166
K07568	#111166
K09747	#111166
K00930	#111166
K09748	#11cc88
K16017	#11cc88
K00928	#111166
K00929	#111166
K00926	#111166
K07560	#11cc88
K00927	#111166
K05384	#111166
K00925	#111166
K16011	#11cc88
K18673	#11cc88
K18675	#11cc88
K18676	#111166
K18682	#111166
K04043	#111166
[truncated: 199 more rows]
