# Supplementary material for: Critical Assessment of MetaProteome Investigation (CAMPI): a multi-laboratory comparison of established workflows
Source: Nat Commun. 2021 Dec 15;12:7305. doi: 10.1038/s41467-021-27542-8 (PMC8674281; doi:10.1038/s41467-021-27542-8)
Supplement: Supplementary file 21 — Source Data file [file 41467_2021_27542_MOESM21_ESM.zip › Source Data/Supplementary Figure 13B.csv]

K10040	#111166
K10041	#cc1188
K15738	#11cc88
K02895	#111166
K02411	#111166
K05921	#cc1188
K03742	#11cc88
K02410	#111166
K00230	#111166
K02892	#111166
K00231	#cc1188
K22024	#cc1188
K02890	#111166
K23351	#111166
K02417	#cc1188
K00239	#111166
K02416	#111166
K02899	#111166
K24204	#cc1188
K02897	#111166
K03744	#111166
K02413	#111166
K01565	#11cc88
K03743	#cc1188
K02412	#111166
K11381	#111166
K02409	#111166
K05919	#111166
K17928	#cc1188
K08191	#cc1188
K14414	#111166
K02884	#111166
K01552	#111166
K05910	#cc1188
K02400	#11cc88
K02881	#111166
K03738	#111166
K02406	#111166
K03737	#111166
K03736	#111166
K02888	#111166
K02404	#111166
K03735	#111166
K02887	#111166
K00226	#111166
K03734	#cc1188
K02886	#111166
K03733	#cc1188
K24217	#111166
K12685	#11cc88
K11358	#111166
K02433	#111166
K01585	#111166
K00254	#cc1188
K01586	#111166
K03763	#111166
K02431	#111166
K00253	#111166
K05946	#111166
K15719	#cc1188
K01580	#111166
K02438	#cc1188
K03769	#cc1188
K02437	#cc1188
K03768	#111166
K01589	#cc1188
K00259	#111166
K03767	#111166
K02435	#cc1188
K01588	#111166
K02434	#111166
K05942	#111166
K15721	#cc1188
K10039	#111166
K10036	#cc1188
K10037	#111166
K00243	#cc1188
K00244	#111166
K05934	#cc1188
K05936	#111166
K01571	#111166
K00240	#111166
K22010	#111166
K05939	#111166
K02429	#11cc88
K02428	#111166
K00249	#111166
K00248	#111166
K01579	#cc1188
K02424	#cc1188
K01577	#11cc88
K13993	#111166
K09013	#111166
K09014	#111166
K03709	#cc1188
K13990	#cc1188
K08164	#111166
K10005	#111166
K01520	#cc1188
K03706	#111166
K09007	#cc1188
K03705	#cc1188
K03704	#111166
K03703	#111166
K21134	#11cc88
K01523	#111166
K03702	#cc1188
K02855	#cc1188
K03701	#111166
K00677	#cc1188
K01524	#cc1188
K21138	#111166
K09002	#111166
K09487	#111166
K08153	#cc1188
K00661	#111166
K21140	#cc1188
K01991	#111166
K01990	#111166
K21147	#111166
K01999	#111166
K01515	#cc1188
K01998	#111166
K01997	#cc1188
K01996	#cc1188
K00666	#111166
K01995	#111166
K03720	#11cc88
K02871	#111166
K19285	#111166
K00690	#111166
K19286	#111166
K22441	#cc1188
K00219	#111166
K23779	#11cc88
K02879	#111166
K02878	#111166
K02876	#111166
K03723	#111166
K00215	#111166
K03722	#111166
K02874	#111166
K08174	#111166
K08177	#11cc88
K09022	#111166
K03719	#111166
K03718	#111166
K10470	#cc1188
K13985	#111166
K01531	#111166
K02860	#111166
K19294	#cc1188
K00682	#111166
K22452	#111166
K09017	#111166
K00208	#cc1188
K20276	#cc1188
K00689	#111166
K09015	#111166
K02867	#111166
K01537	#111166
K01534	#111166
K00688	#111166
K23786	#cc1188
K02864	#111166
K03711	#cc1188
K02863	#111166
K03710	#cc1188
K01533	#11cc88
K17998	#cc1188
K17997	#111166
K17996	#111166
K17995	#111166
K17999	#111166
K02015	#111166
K02499	#111166
K02014	#111166
K07706	#111166
K02013	#111166
K02012	#111166
K07705	#111166
K02495	#111166
K01163	#111166
K02011	#cc1188
K03342	#111166
K07707	#cc1188
K03340	#111166
K02493	#111166
K07709	#111166
K24286	#cc1188
K02019	#111166
K02017	#11cc88
K02016	#111166
K05524	#cc1188
K15342	#11cc88
K19701	#111166
K18855	#111166
K03335	#111166
K02004	#111166
K01156	#111166
K02488	#cc1188
K02003	#111166
K05515	#111166
K05516	#111166
K01154	#111166
K03332	#111166
K02484	#cc1188
K01153	#111166
K02483	#111166
K01151	#111166
K03339	#111166
K03338	#111166
K05995	#111166
K03337	#cc1188
K02005	#111166
K03336	#111166
K06880	#11cc88
K02040	#111166
K01192	#111166
K01193	#111166
K01190	#111166
K01191	#111166
K18820	#cc1188
K02037	#cc1188
K06878	#111166
K03367	#111166
K02036	#111166
K02035	#111166
K09903	#111166
K03366	#cc1188
K02034	#cc1188
K07727	#111166
K02033	#111166
K01185	#111166
K07729	#111166
K02032	#111166
K01186	#111166
K02031	#111166
K01183	#cc1188
K02030	#11cc88
K06871	#cc1188
K05540	#11cc88
K07720	#111166
K02039	#111166
K05546	#cc1188
K01181	#111166
K01182	#111166
K18830	#cc1188
K18831	#111166
K02026	#111166
K02025	#111166
K07714	#11cc88
K01176	#111166
K07717	#11cc88
K03353	#111166
K07718	#111166
K02020	#cc1188
K06864	#111166
K02029	#111166
K02028	#111166
K02027	#111166
K12264	#111166
K14445	#11cc88
K13598	#cc1188
K12267	#11cc88
K15771	#cc1188
K15772	#cc1188
K14441	#111166
K15770	#111166
K15779	#111166
K15778	#cc1188
K03786	#cc1188
K03785	#111166
K03784	#111166
K03300	#111166
K03783	#111166
K22068	#111166
K03781	#cc1188
K03780	#111166
K03308	#111166
K01129	#11cc88
K03307	#111166
K03305	#cc1188
K00278	#111166
K01126	#111166
K03303	#cc1188
K18814	#111166
K10094	#cc1188
K15780	#111166
K15781	#111166
K16639	#111166
K22082	#11cc88
K15789	#cc1188
K00265	#111166
K01596	#111166
K00266	#111166
K03773	#111166
K00264	#111166
K01595	#111166
K03771	#cc1188
K02440	#111166
K00261	#111166
K00262	#111166
K03770	#111166
K01593	#111166
K01591	#111166
K00260	#111166
K01119	#111166
K03779	#111166
K24258	#cc1188
K02448	#cc1188
K03778	#111166
K03776	#111166
K01599	#111166
K11392	#111166
K12240	#111166
K03324	#111166
K02477	#111166
K22042	#11cc88
K05989	#111166
K00297	#111166
K02474	#111166
K03321	#111166
K03320	#cc1188
K02472	#111166
K01142	#cc1188
K22044	#111166
K02470	#111166
K22043	#11cc88
K03328	#111166
K04652	#111166
K03327	#111166
K04654	#111166
K04655	#cc1188
K05986	#111166
K02478	#11cc88
K12251	#cc1188
K12257	#111166
K01134	#cc1188
K03797	#111166
K00287	#11cc88
K03312	#cc1188
K00288	#cc1188
K03310	#cc1188
K00286	#111166
K00281	#cc1188
K03790	#cc1188
K01138	#111166
K02469	#111166
K01139	#111166
K03798	#111166
K16147	#cc1188
K07672	#cc1188
K10843	#cc1188
K10844	#111166
K18330	#111166
K18331	#111166
K16153	#cc1188
K06334	#111166
K16150	#cc1188
K06333	#11cc88
K07668	#111166
K18332	#111166
K03296	#111166
K07652	#cc1188
K06320	#111166
K07651	#11cc88
K07658	#111166
K08986	#111166
K20627	#cc1188
K20626	#cc1188
K07692	#cc1188
K07693	#111166
K01903	#111166
K10820	#111166
K18785	#111166
K10823	#111166
K18303	#cc1188
K07684	#cc1188
K01900	#111166
K07689	#111166
K09861	#111166
K17472	#cc1188
K21961	#cc1188
K05499	#cc1188
K07678	#111166
K06346	#111166
K07679	#111166
K13075	#111166
K15255	#cc1188
K20608	#111166
K01091	#111166
K03270	#cc1188
K19611	#111166
K19613	#cc1188
K09807	#11cc88
K01089	#111166
K10804	#111166
K09808	#111166
K09809	#cc1188
K04112	#111166
K04113	#cc1188
K08955	#11cc88
K08956	#111166
K09800	#cc1188
K10810	#11cc88
K01077	#111166
K17450	#111166
K04104	#111166
K06766	#cc1188
K13059	#111166
K13052	#11cc88
K03294	#11cc88
K03292	#cc1188
K03286	#111166
K03285	#111166
K07641	#111166
K07642	#111166
K09825	#cc1188
K07646	#cc1188
K06306	#cc1188
K08969	#111166
K09816	#111166
K08963	#111166
K07636	#111166
K09811	#cc1188
K09812	#111166
K07271	#111166
K10441	#111166
K07273	#111166
K05096	#cc1188
K00639	#111166
K07275	#11cc88
K13953	#111166
K13954	#111166
K01960	#cc1188
K21573	#111166
K21572	#111166
K21571	#111166
K19265	#111166
K19266	#cc1188
K21577	#111166
K21576	#111166
K01966	#111166
K21575	#111166
K00634	#11cc88
K21574	#111166
K00632	#111166
K23753	#111166
K01963	#111166
K02810	#cc1188
K01962	#11cc88
K21579	#11cc88
K01961	#111166
K08591	#11cc88
K07260	#111166
K07263	#111166
K00627	#cc1188
K02806	#cc1188
K01958	#111166
K13963	#11cc88
K21584	#111166
K22431	#111166
K21583	#111166
K02804	#111166
K00625	#111166
K00626	#111166
K01956	#111166
K20257	#11cc88
K01955	#111166
K07258	#111166
K22432	#111166
K01954	#111166
K02800	#cc1188
K01953	#111166
K01952	#111166
K01951	#111166
K00620	#111166
K01950	#cc1188
K09475	#111166
K01507	#111166
K02838	#111166
K11755	#111166
K11752	#111166
K11751	#111166
K10421	#111166
K11754	#111166
K11753	#111166
K00651	#111166
K00658	#cc1188
K07289	#cc1188
K02837	#111166
K01506	#111166
K01989	#111166
K02836	#111166
K00656	#111166
K02835	#111166
K02834	#111166
K22405	#111166
K00655	#11cc88
K01500	#111166
K07284	#111166
K13940	#111166
K00640	#111166
K10439	#111166
K22893	#cc1188
K00647	#111166
K09457	#111166
K17077	#cc1188
K09458	#111166
K00648	#111166
K07277	#111166
K02825	#111166
K00645	#111166
K02824	#cc1188
K21563	#111166
K07279	#111166
K02823	#111166
K17073	#111166
K02822	#cc1188
K01972	#111166
K06381	#111166
K01929	#111166
K01928	#111166
K06382	#11cc88
K06385	#111166
K01926	#111166
K01925	#111166
K07231	#cc1188
K18367	#111166
K13919	#111166
K19221	#cc1188
K01924	#111166
K07223	#cc1188
K01923	#111166
K20202	#111166
K01921	#111166
K06379	#cc1188
K09888	#cc1188
K16191	#111166
K20203	#111166
K01918	#111166
K01916	#11cc88
K01915	#111166
K16199	#111166
K07221	#111166
K01914	#111166
K07220	#cc1188
K19224	#cc1188
K13922	#111166
K19225	#111166
K13920	#111166
K11741	#11cc88
K13921	#111166
K11749	#111166
K13926	#111166
K01912	#111166
K07213	#cc1188
K07216	#111166
K07699	#111166
K07250	#111166
K07251	#111166
K00616	#111166
K18345	#111166
K18346	#cc1188
K18347	#cc1188
K18348	#cc1188
K18349	#cc1188
K18350	#111166
K11717	#111166
K19200	#111166
K06398	#111166
K00615	#111166
K01945	#111166
K00613	#111166
K06399	#11cc88
K00610	#111166
K00611	#111166
K01940	#111166
K21512	#11cc88
K06390	#111166
K00609	#111166
K01939	#111166
K16179	#111166
K01938	#111166
K01937	#111166
K00605	#cc1188
K00606	#111166
K16176	#111166
K06395	#111166
K19689	#cc1188
K19693	#111166
K19694	#111166
K00603	#cc1188
K01935	#cc1188
K00604	#cc1188
K01933	#111166
K00602	#111166
K00600	#111166
K12340	#111166
K13670	#111166
K01200	#111166
K01684	#cc1188
K01685	#111166
K01201	#cc1188
K00351	#111166
K01681	#111166
K01208	#111166
K01209	#111166
K01206	#111166
K01207	#111166
K02536	#111166
K01689	#111166
K01205	#cc1188
K01686	#111166
K00355	#111166
K01687	#111166
K09163	#11cc88
K16710	#111166
K13688	#11cc88
K14534	#111166
K15866	#111166
K02520	#111166
K02529	#111166
K02528	#11cc88
K23005	#cc1188
K00348	#111166
K01679	#111166
K02527	#11cc88
K01677	#111166
K00346	#111166
K03856	#111166
K01678	#111166
K01676	#cc1188
K13652	#11cc88
K06919	#11cc88
K01222	#111166
K00375	#111166
K01223	#111166
K02551	#cc1188
K03408	#111166
K03407	#111166
K03406	#111166
K01227	#111166
K02556	#cc1188
K01224	#111166
K03402	#111166
K13663	#111166
K11004	#111166
K06901	#cc1188
K01695	#111166
K22130	#111166
K01696	#111166
K01212	#cc1188
K01692	#111166
K06904	#11cc88
K21285	#111166
K06907	#11cc88
K01218	#cc1188
K01697	#111166
K01698	#111166
K01214	#111166
K10120	#111166
K08281	#cc1188
K08282	#111166
K12308	#111166
K10125	#cc1188
K00793	#cc1188
K01640	#cc1188
K00794	#111166
K22580	#11cc88
K02970	#111166
K00791	#111166
K00790	#cc1188
K12309	#cc1188
K01649	#111166
K01646	#cc1188
K01647	#111166
K00313	#cc1188
K01644	#cc1188
K00797	#11cc88
K00798	#111166
K22107	#cc1188
K00795	#cc1188
K00796	#111166
K01643	#111166
K01639	#111166
K12316	#cc1188
K13643	#111166
K02961	#111166
K03816	#111166
K02968	#111166
K23449	#cc1188
K09117	#111166
K02967	#111166
K00788	#cc1188
K01635	#111166
K00789	#111166
K02965	#111166
K02963	#111166
K00784	#111166
K09118	#11cc88
K09157	#111166
K02519	#111166
K02994	#111166
K01662	#111166
K00331	#111166
K02992	#111166
K02990	#111166
K02518	#cc1188
K01666	#111166
K00335	#111166
K01667	#111166
K00336	#111166
K02996	#111166
K11441	#111166
K09145	#111166
K08299	#cc1188
K03839	#111166
K08297	#111166
K10117	#111166
K10118	#111166
K10119	#cc1188
K10112	#111166
K11443	#cc1188
K01652	#111166
K02982	#111166
K01657	#111166
K08289	#cc1188
K02988	#111166
K01658	#cc1188
K09137	#111166
K02503	#111166
K00324	#111166
K02986	#111166
K02502	#111166
K03833	#111166
K01653	#111166
K23424	#111166
K03832	#111166
K02501	#cc1188
K02500	#111166
K03831	#cc1188
K18967	#111166
K18968	#cc1188
K16787	#111166
K16786	#111166
K16785	#111166
K13278	#111166
K13274	#cc1188
K03470	#111166
K14127	#111166
K16305	#cc1188
K06978	#111166
K03466	#111166
K01286	#11cc88
K03465	#11cc88
K02133	#111166
K06979	#cc1188
K01284	#cc1188
K02132	#111166
K13280	#111166
K06972	#111166
K06971	#11cc88
K03469	#11cc88
K18979	#111166
K17641	#111166
K13283	#111166
K16793	#111166
K20816	#111166
K01281	#cc1188
K16318	#11cc88
K14138	#111166
K19824	#111166
K07814	#111166
K01277	#cc1188
K06967	#111166
K07813	#111166
K03455	#cc1188
K01278	#111166
K02124	#cc1188
K06969	#111166
K02123	#111166
K07816	#111166
K02122	#cc1188
K01273	#cc1188
K02121	#111166
K02120	#111166
K01271	#111166
K13290	#cc1188
K13292	#111166
K11072	#111166
K02160	#cc1188
K03491	#cc1188
K18940	#111166
K15437	#111166
K06999	#cc1188
K03483	#111166
K23059	#111166
K06993	#111166
K06997	#111166
K17624	#111166
K18959	#cc1188
K11085	#111166
K06990	#111166
K03481	#111166
K18954	#111166
K19802	#111166
K01299	#111166
K01297	#111166
K03476	#111166
K01295	#111166
K15894	#111166
K18929	#111166
K04755	#111166
K06933	#11cc88
K02574	#11cc88
K01243	#111166
K04758	#111166
K04759	#111166
K05606	#cc1188
K00394	#cc1188
K00392	#11cc88
K03429	#cc1188
K11060	#cc1188
K04751	#cc1188
K03427	#111166
K05601	#111166
K03424	#11cc88
K11065	#cc1188
K11062	#111166
K00390	#111166
K11069	#111166
K06923	#111166
K02564	#111166
K06922	#111166
K02563	#111166
K00384	#111166
K06925	#111166
K06924	#cc1188
K00385	#111166
K03893	#111166
K01232	#111166
K00382	#111166
K03892	#111166
K06926	#111166
K00383	#111166
K01239	#111166
K03415	#111166
K06921	#cc1188
K01235	#111166
K03413	#cc1188
K10188	#111166
K15873	#111166
K15871	#cc1188
K18908	#111166
K01270	#111166
K12368	#111166
K10189	#cc1188
K15876	#cc1188
K12369	#11cc88
K02114	#cc1188
K02598	#cc1188
K01267	#111166
K22162	#111166
K02113	#cc1188
K02112	#111166
K06958	#111166
K02111	#111166
K01265	#111166
K03442	#11cc88
K02110	#111166
K01262	#111166
K06959	#111166
K07806	#111166
K01261	#11cc88
K10190	#cc1188
K06950	#cc1188
K04771	#111166
K04772	#111166
K02119	#cc1188
K02118	#111166
K04773	#cc1188
K02117	#111166
K06951	#111166
K01268	#111166
K01269	#111166
K02115	#111166
K18914	#cc1188
K10192	#111166
K10193	#cc1188
K12373	#111166
K11041	#111166
K18910	#cc1188
K02103	#cc1188
K01255	#111166
K04767	#cc1188
K01256	#cc1188
K02585	#111166
K03431	#111166
K04769	#111166
K06946	#111166
K06949	#cc1188
K02109	#111166
K03439	#111166
K02108	#cc1188
K04761	#111166
K03438	#111166
K06941	#111166
K04763	#111166
K02106	#cc1188
K03437	#111166
K03436	#111166
K01258	#111166
K06942	#111166
K02588	#11cc88
K08640	#111166
K07792	#111166
K02099	#111166
K19781	#111166
K09963	#cc1188
K20765	#cc1188
K19309	#111166
K09960	#cc1188
K10974	#cc1188
K10977	#11cc88
K19788	#111166
K19789	#cc1188
K19793	#cc1188
K09952	#111166
K21621	#111166
K05595	#111166
K07775	#111166
K09951	#cc1188
K06446	#111166
K07776	#111166
K07778	#111166
K22927	#111166
K18429	#11cc88
K09992	#11cc88
K18430	#cc1188
K07322	#cc1188
K07321	#111166
K08652	#111166
K08659	#111166
K20742	#cc1188
K17103	#111166
K18431	#11cc88
K17108	#cc1188
K07319	#cc1188
K14084	#111166
K07795	#cc1188
K08641	#cc1188
K14082	#111166
K09973	#111166
K14080	#cc1188
K07317	#111166
K21600	#111166
K07316	#cc1188
K14048	#111166
K22906	#cc1188
K18887	#111166
K18888	#111166
K18889	#111166
K19736	#cc1188
K06416	#cc1188
K03389	#111166
K02058	#111166
K03388	#111166
K07749	#111166
K02055	#cc1188
K03385	#111166
K18890	#111166
K18891	#cc1188
K02052	#111166
K07742	#cc1188
K06894	#11cc88
K06413	#111166
K06412	#111166
K22900	#111166
K05567	#111166
K06898	#111166
K14059	#111166
K14055	#111166
K02051	#111166
K02050	#111166
K18896	#111166
K06406	#111166
K06889	#111166
K06405	#11cc88
K01198	#111166
K07738	#cc1188
K02045	#111166
K02044	#111166
K06409	#111166
K02042	#cc1188
K01195	#111166
K06882	#111166
K06881	#cc1188
K06400	#111166
K14061	#11cc88
K06404	#111166
K02049	#111166
K15358	#cc1188
K05592	#111166
K05593	#111166
K02084	#11cc88
K02082	#cc1188
K02081	#111166
K19710	#111166
K05108	#cc1188
K10907	#111166
K02078	#cc1188
K16692	#111166
K05587	#111166
K16214	#11cc88
K16698	#11cc88
K16213	#cc1188
K16212	#111166
K16211	#cc1188
K16695	#111166
K16210	#cc1188
K02073	#111166
K02072	#cc1188
K03394	#111166
K18881	#111166
K17550	#11cc88
K15372	#111166
K08600	#111166
K06421	#111166
K07755	#cc1188
K08602	#111166
K07391	#11cc88
K10562	#111166
K02939	#111166
K01609	#11cc88
K00759	#111166
K07397	#111166
K11410	#111166
K20361	#cc1188
K01604	#111166
K00757	#111166
K02935	#111166
K08234	#cc1188
K02933	#111166
K00756	#111166
K02931	#111166
K00754	#cc1188
K09569	#cc1188
K00752	#111166
K23876	#111166
K07386	#111166
K02926	#111166
K13606	#111166
K20374	#11cc88
K06046	#111166
K06045	#cc1188
K10540	#111166
K03809	#111166
K01628	#111166
K02959	#111166
K08264	#111166
K01629	#111166
K19355	#cc1188
K10546	#111166
K10548	#111166
K10541	#cc1188
K10542	#111166
K10543	#111166
K02950	#111166
K19360	#cc1188
K21672	#111166
K01626	#111166
K06079	#cc1188
K08258	#111166
K01627	#11cc88
K02956	#111166
K01624	#111166
K01625	#111166
K02954	#111166
K01623	#111166
K03800	#111166
K02952	#111166
K00773	#cc1188
K01620	#cc1188
K01621	#111166
K06075	#111166
K01619	#111166
K06077	#11cc88
K02948	#111166
K06076	#111166
K10559	#111166
K12736	#111166
K10555	#111166
K00760	#111166
K00761	#111166
K18045	#111166
K01615	#cc1188
K02946	#111166
K02945	#111166
K01613	#111166
K00766	#111166
K00767	#111166
K17195	#cc1188
K00764	#111166
K00765	#111166
K00762	#111166
K21688	#cc1188
K01610	#111166
K00763	#111166
K06020	#111166
K08681	#cc1188
K19333	#111166
K19334	#111166
K18009	#111166
K18012	#cc1188
K08676	#cc1188
K00713	#111166
K06012	#cc1188
K06015	#cc1188
K06016	#cc1188
K08679	#cc1188
K00705	#111166
K18013	#111166
K18014	#111166
K10536	#cc1188
K10537	#cc1188
K19347	#111166
K19354	#11cc88
K00702	#111166
K00703	#111166
K06001	#111166
K09997	#cc1188
K00700	#111166
K22994	#111166
K07335	#111166
K22516	#111166
K02919	#11cc88
K06041	#cc1188
K02916	#11cc88
K18471	#111166
K18474	#111166
K02913	#11cc88
K02911	#111166
K21636	#111166
K16291	#cc1188
K07369	#111166
K02909	#111166
K02907	#111166
K02906	#111166
K02904	#111166
K08693	#111166
K18475	#11cc88
K06024	#111166
K02902	#111166
K06023	#111166
K00721	#111166
K15974	#cc1188
K13797	#111166
K14647	#111166
K14645	#111166
K02653	#cc1188
K01322	#cc1188
K02652	#111166
K02650	#111166
K03980	#11cc88
K02656	#111166
K10297	#111166
K14652	#111166
K12472	#111166
K15986	#111166
K15987	#111166
K01790	#111166
K22277	#cc1188
K01791	#cc1188
K23121	#111166
K01318	#111166
K03979	#111166
K02647	#111166
K22278	#111166
K03977	#111166
K12448	#111166
K03522	#111166
K00012	#cc1188
K19083	#cc1188
K00013	#111166
K03521	#111166
K00010	#111166
K21397	#cc1188
K21395	#111166
K21394	#111166
K03529	#111166
K00018	#111166
K03527	#111166
K00016	#111166
K03526	#111166
K03525	#cc1188
K00014	#cc1188
K03524	#cc1188
K19081	#11cc88
K00015	#11cc88
K12452	#111166
K12453	#11cc88
K13789	#11cc88
K13788	#111166
K11127	#111166
K00002	#cc1188
K02662	#cc1188
K20074	#11cc88
K00009	#111166
K03518	#111166
K01338	#111166
K03517	#cc1188
K00008	#111166
K02669	#111166
K00005	#111166
K02667	#cc1188
K19092	#111166
K00003	#111166
K00004	#111166
K10240	#111166
K09251	#111166
K12421	#111166
K07078	#cc1188
K01761	#111166
K22226	#111166
K00437	#111166
K10254	#111166
K11105	#111166
K01751	#111166
K19075	#cc1188
K22230	#111166
K07058	#cc1188
K01759	#111166
K00428	#111166
K01756	#111166
K00425	#cc1188
K07059	#11cc88
K01754	#111166
K01755	#111166
K02601	#111166
K02600	#111166
K01752	#cc1188
K03931	#111166
K13730	#111166
K07095	#111166
K07098	#111166
K01783	#111166
K01784	#111166
K18197	#cc1188
K18198	#cc1188
K23536	#cc1188
K23537	#111166
K21356	#111166
K01787	#111166
K01788	#111166
K01785	#111166
K01302	#cc1188
K07082	#111166
K12410	#cc1188
K07089	#111166
K13747	#cc1188
K13746	#111166
K10238	#cc1188
K15925	#cc1188
K15923	#111166
K15920	#111166
K15921	#111166
K07080	#111166
K00441	#111166
K01770	#111166
K19055	#111166
K22214	#cc1188
K07079	#111166
K01778	#111166
K02626	#111166
K20035	#111166
K01779	#111166
K01776	#cc1188
K03955	#cc1188
K01777	#111166
K20038	#111166
K02621	#111166
K01775	#111166
K16422	#111166
K12063	#111166
K03590	#111166
K00082	#11cc88
K17758	#cc1188
K00078	#11cc88
K00077	#111166
K03101	#111166
K03100	#111166
K00074	#111166
K03584	#cc1188
K24041	#11cc88
K24042	#111166
K00075	#11cc88
K03581	#111166
K15580	#111166
K15581	#111166
K03106	#11cc88
K03589	#cc1188
K15587	#cc1188
K15584	#cc1188
K15583	#111166
K03580	#11cc88
K00067	#111166
K00068	#111166
K03575	#111166
K06606	#111166
K00065	#111166
K03574	#111166
K02242	#111166
K03572	#111166
K03570	#11cc88
K14260	#111166
K14261	#111166
K20932	#111166
K03579	#111166
K03578	#111166
K20903	#111166
K12047	#cc1188
K15553	#cc1188
K13378	#cc1188
K20904	#cc1188
K11195	#111166
K02282	#111166
K05305	#111166
K05306	#111166
K00099	#111166
K00096	#111166
K00094	#cc1188
K05304	#cc1188
K16898	#111166
K20918	#111166
K00091	#cc1188
K16899	#111166
K00087	#111166
K00088	#111166
K03596	#cc1188
K03111	#111166
K03595	#111166
K03594	#111166
K03110	#111166
K00086	#111166
K03593	#111166
K05772	#cc1188
K05773	#111166
K15533	#111166
K11175	#cc1188
K11176	#111166
K15534	#cc1188
K15531	#111166
K15532	#111166
K17716	#111166
K14205	#cc1188
K17713	#111166
K03544	#111166
K00033	#111166
K01361	#111166
K00030	#111166
K00031	#111166
K02217	#111166
K03548	#111166
K03547	#111166
K03546	#111166
K03545	#111166
K14213	#cc1188
K17723	#cc1188
K17722	#cc1188
K14698	#111166
K11184	#111166
K24012	#cc1188
K00024	#111166
K03531	#111166
K03530	#111166
K00022	#cc1188
K00029	#111166
K00027	#111166
K01358	#111166
K03536	#cc1188
K24018	#cc1188
K01356	#111166
K02688	#111166
K03534	#cc1188
K02203	#111166
K02687	#111166
K14664	#111166
K14665	#cc1188
K00060	#111166
K15515	#111166
K00057	#111166
K02234	#111166
K03565	#111166
K03564	#111166
K02232	#cc1188
K00052	#111166
K00053	#111166
K02230	#111166
K03561	#111166
K03569	#111166
K02238	#111166
K00058	#111166
K02237	#cc1188
K00059	#111166
K11166	#11cc88
K03555	#111166
K02224	#111166
K00046	#111166
K03553	#111166
K22293	#111166
K00041	#111166
K03551	#111166
K01372	#111166
K00042	#111166
K23144	#111166
K00040	#111166
K23148	#cc1188
K03559	#cc1188
K03558	#111166
K02226	#cc1188
K00048	#111166
K03556	#cc1188
K21739	#111166
K19418	#cc1188
K19419	#111166
K17237	#cc1188
K17236	#cc1188
K17234	#111166
K03074	#111166
K19411	#111166
K03073	#11cc88
K03072	#111166
K11934	#111166
K03070	#111166
K09607	#111166
K11936	#11cc88
K18572	#111166
K19420	#111166
K18573	#cc1188
K20882	#111166
K17249	#cc1188
K17248	#111166
K18574	#cc1188
K19422	#11cc88
K19423	#11cc88
K03060	#111166
K19424	#cc1188
K19425	#cc1188
K18578	#cc1188
K19426	#cc1188
K18579	#111166
K19427	#111166
K18581	#111166
K19430	#cc1188
K08741	#cc1188
K21746	#111166
K21745	#111166
K21744	#111166
K08744	#cc1188
K17213	#111166
K00817	#111166
K14188	#111166
K07452	#111166
K16363	#111166
K03092	#11cc88
K03091	#cc1188
K03088	#111166
K03086	#111166
K00812	#111166
K14194	#cc1188
K06595	#cc1188
K16371	#111166
K06113	#cc1188
K07444	#111166
K07447	#cc1188
K20866	#cc1188
K21711	#11cc88
K17225	#11cc88
K00806	#111166
K11921	#111166
K18555	#11cc88
K19405	#111166
K03079	#111166
K03077	#111166
K11924	#cc1188
K03076	#111166
K03075	#cc1188
K00800	#111166
K15016	#111166
K15017	#111166
K17677	#111166
K20846	#111166
K14163	#111166
K14164	#111166
K14170	#111166
K17680	#111166
K05685	#111166
K17204	#cc1188
K15023	#111166
K17686	#111166
K17202	#111166
K15024	#111166
K15022	#cc1188
K02172	#111166
K02171	#111166
K11907	#111166
K03499	#111166
K03498	#11cc88
K03497	#111166
K03496	#111166
K03495	#111166
K03018	#111166
K08700	#cc1188
K20829	#111166
K16328	#111166
K16327	#11cc88
K07407	#111166
K03048	#cc1188
K07406	#111166
K03046	#111166
K02199	#111166
K03043	#111166
K03042	#111166
K07402	#11cc88
K07405	#cc1188
K07404	#111166
K14154	#cc1188
K14155	#111166
K03040	#111166
K02190	#111166
K02189	#111166
K02188	#111166
K08723	#111166
K09691	#11cc88
K06180	#111166
K07030	#111166
K23518	#111166
K08364	#cc1188
K09696	#111166
K07031	#111166
K01728	#111166
K07033	#cc1188
K10206	#111166
K10200	#111166
K10201	#cc1188
K11533	#111166
K20480	#111166
K20487	#111166
K06178	#cc1188
K00878	#111166
K01725	#cc1188
K08357	#cc1188
K00879	#111166
K00876	#111166
K20485	#111166
K07027	#11cc88
K00874	#111166
K07029	#111166
K07028	#cc1188
K00875	#111166
K00872	#111166
K00873	#111166
K09681	#111166
K11540	#111166
K09684	#111166
K06173	#111166
K09685	#11cc88
K00869	#111166
K08352	#111166
K10218	#11cc88
K00860	#111166
K21346	#111166
K01714	#111166
K07497	#111166
K01715	#111166
K00868	#111166
K01712	#111166
K07016	#111166
K08344	#111166
K06168	#111166
K01710	#111166
K00864	#111166
K01711	#111166
K03929	#111166
K07053	#111166
K08384	#11cc88
K11996	#111166
K01740	#111166
K00891	#111166
K20461	#111166
K19002	#111166
K07047	#cc1188
K06199	#cc1188
K01745	#111166
K03924	#111166
K00899	#cc1188
K01744	#cc1188
K00895	#111166
K08372	#111166
K10671	#111166
K10672	#111166
K07040	#11cc88
K23508	#111166
K07042	#111166
K01738	#111166
K23509	#111166
K07045	#cc1188
K19003	#111166
K10677	#cc1188
K11527	#111166
K19005	#111166
K00882	#111166
K23980	#cc1188
K00880	#111166
K11529	#111166
K01736	#cc1188
K23987	#111166
K01734	#111166
K09697	#cc1188
K07037	#cc1188
K01735	#111166
K09698	#111166
K01733	#111166
K07039	#cc1188
K00886	#111166
K22657	#cc1188
K08321	#111166
K06142	#cc1188
K08314	#cc1188
K07467	#111166
K00832	#111166
K00833	#cc1188
K00830	#111166
K07469	#111166
K00831	#111166
K08316	#cc1188
K08794	#111166
K06132	#cc1188
K00826	#111166
K06131	#111166
K07462	#111166
K18138	#111166
K18139	#111166
K00823	#cc1188
K08302	#111166
K05275	#cc1188
K08303	#111166
K00824	#cc1188
K00821	#111166
K07456	#111166
K20452	#111166
K20453	#111166
K08301	#111166
K00820	#111166
K20459	#111166
K07457	#111166
K07459	#111166
K20429	#cc1188
K07491	#111166
K07010	#cc1188
K07493	#11cc88
K07012	#111166
K00858	#111166
K07496	#111166
K00859	#111166
K18591	#11cc88
K01703	#111166
K07003	#cc1188
K07487	#111166
K01704	#111166
K09667	#111166
K07486	#111166
K06158	#111166
K00854	#111166
K07005	#111166
K01702	#111166
K00852	#111166
K07007	#111166
K21757	#11cc88
K00853	#cc1188
K00850	#111166
K21755	#111166
K07009	#111166
K07481	#111166
K00849	#111166
K07482	#111166
K00847	#111166
K07001	#111166
K07485	#cc1188
K00848	#111166
K18118	#cc1188
K18119	#111166
K18120	#111166
K18122	#111166
K00845	#111166
K08325	#cc1188
K06147	#111166
K05299	#111166
K08322	#cc1188
K07478	#111166
K08323	#cc1188
K00841	#cc1188
K06148	#111166
K07479	#111166
K08326	#111166
K05808	#111166
K22390	#cc1188
K08082	#11cc88
K00111	#111166
K03621	#111166
K01442	#111166
K00595	#cc1188
K01443	#111166
K05803	#111166
K02770	#111166
K21053	#cc1188
K03629	#111166
K23237	#111166
K03628	#111166
K01448	#cc1188
K00118	#111166
K03625	#111166
K03624	#111166
K02777	#111166
K01447	#111166
K00598	#cc1188
K12111	#111166
K16951	#11cc88
K16958	#11cc88
K16957	#111166
K00100	#111166
K03610	#cc1188
K02761	#111166
K01430	#111166
K02760	#cc1188
K22391	#111166
K22397	#111166
K21064	#cc1188
K01439	#111166
K03618	#11cc88
K02769	#11cc88
K03615	#111166
K01438	#11cc88
K00104	#111166
K03613	#111166
K01436	#11cc88
K03612	#111166
K13892	#111166
K14742	#11cc88
K16927	#11cc88
K16924	#cc1188
K13896	#111166
K00133	#111166
K21030	#111166
K05822	#111166
K01464	#111166
K00134	#111166
K01465	#111166
K02795	#cc1188
K01462	#111166
K03641	#cc1188
K02794	#111166
K00131	#111166
K05825	#111166
K02793	#cc1188
K03640	#111166
K03649	#111166
K02316	#111166
K03647	#cc1188
K00138	#111166
K02315	#11cc88
K02314	#111166
K02798	#cc1188
K02313	#cc1188
K12573	#111166
K12574	#111166
K16937	#111166
K03631	#111166
K02784	#111166
K00123	#111166
K03630	#111166
K05813	#111166
K02782	#cc1188
K02781	#cc1188
K22373	#111166
K00128	#111166
K00129	#111166
K02788	#111166
K00125	#111166
K02302	#111166
K02786	#cc1188
K07192	#111166
K01409	#cc1188
K16904	#111166
K11214	#11cc88
K01883	#111166
K01880	#111166
K01881	#111166
K21011	#111166
K22341	#111166
K01889	#111166
K00558	#111166
K01886	#111166
K23675	#111166
K01887	#111166
K19180	#11cc88
K19181	#111166
K01885	#111166
K14731	#cc1188
K13889	#111166
K13888	#111166
K01872	#111166
K01870	#111166
K21023	#11cc88
K13409	#111166
K21022	#cc1188
K21021	#111166
K00548	#111166
K01879	#111166
K00549	#111166
K01878	#111166
K21024	#cc1188
K01875	#111166
K01876	#111166
K01873	#111166
K01874	#111166
K03609	#111166
K03608	#111166
K19157	#11cc88
K12528	#111166
K12527	#111166
K12524	#111166
K01421	#111166
K00574	#111166
K12529	#cc1188
K20143	#111166
K21478	#111166
K01428	#111166
K01429	#111166
K02759	#111166
K01427	#111166
K03604	#cc1188
K03602	#111166
K01425	#11cc88
K00575	#cc1188
K03601	#111166
K09388	#cc1188
K01419	#11cc88
K14717	#cc1188
K11689	#11cc88
K01893	#111166
K19171	#111166
K01894	#111166
K00560	#cc1188
K01892	#111166
K11209	#cc1188
K21001	#11cc88
K01890	#111166
K00568	#cc1188
K02747	#111166
K02746	#cc1188
K20156	#111166
K00566	#cc1188
K01897	#111166
K21009	#cc1188
K02744	#111166
K22339	#111166
K00564	#11cc88
K19170	#cc1188
K01896	#111166
K13038	#cc1188
K01046	#111166
K02377	#cc1188
K00197	#111166
K00198	#111166
K00196	#11cc88
K02372	#111166
K01040	#cc1188
K00194	#111166
K02371	#111166
K05881	#cc1188
K13040	#cc1188
K01048	#cc1188
K05887	#111166
K21903	#cc1188
K16554	#111166
K24180	#111166
KdpA	#111166
K03698	#111166
K05878	#111166
K03697	#111166
K03696	#111166
K05879	#111166
K00186	#111166
K03695	#111166
K01034	#111166
K00187	#111166
K06726	#cc1188
K03210	#111166
K03694	#111166
K21900	#111166
K03218	#111166
K01039	#111166
K05874	#111166
K03217	#111166
K03216	#111166
K03215	#111166
K03699	#cc1188
K13013	#111166
K13497	#cc1188
K18703	#cc1188
K18704	#111166
K18707	#111166
K01071	#cc1188
K13017	#111166
K18700	#111166
K18702	#111166
K01069	#cc1188
K02399	#cc1188
K01066	#cc1188
K02396	#cc1188
K15201	#11cc88
K13020	#111166
K16531	#111166
K02390	#cc1188
K02387	#111166
K01055	#111166
K01054	#111166
K01051	#cc1188
K04564	#111166
K05896	#11cc88
K04566	#cc1188
K04567	#111166
K15655	#11cc88
K15652	#cc1188
K17830	#cc1188
K13479	#111166
K17837	#11cc88
K17836	#111166
K03665	#111166
K01486	#111166
K05844	#111166
K00156	#111166
K01487	#11cc88
K01000	#11cc88
K04516	#111166
K23271	#cc1188
K01485	#111166
K05847	#11cc88
K04517	#11cc88
K01483	#cc1188
K01480	#111166
K13480	#cc1188
K01008	#111166
K02338	#111166
K01006	#111166
K01007	#111166
K03668	#111166
K02337	#111166
K02336	#111166
K01488	#11cc88
K01005	#111166
K02335	#111166
K01489	#111166
K03666	#11cc88
K05833	#111166
K03654	#111166
K01475	#cc1188
K00145	#111166
K01473	#11cc88
K03651	#111166
K01474	#cc1188
K05837	#111166
K03650	#111166
K00140	#111166
K01470	#cc1188
K03658	#111166
K01479	#11cc88
K03657	#111166
K00147	#111166
K01478	#111166
K03655	#111166
K04985	#111166
K05832	#111166
K15633	#111166
K16961	#111166
K17818	#111166
K15634	#111166
K15635	#11cc88
K03687	#111166
K00177	#111166
K02356	#111166
K02355	#111166
K03686	#111166
K00175	#cc1188
K03685	#cc1188
K21071	#111166
K01023	#cc1188
[truncated: 326 more rows]
