# Supplementary material for: Critical Assessment of MetaProteome Investigation (CAMPI): a multi-laboratory comparison of established workflows
Source: Nat Commun. 2021 Dec 15;12:7305. doi: 10.1038/s41467-021-27542-8 (PMC8674281; doi:10.1038/s41467-021-27542-8)
Supplement: Supplementary file 21 — Source Data file [file 41467_2021_27542_MOESM21_ESM.zip › Source Data/Supplementary Figure 14.csv]

KdgTK02526	#00ee00
K15738	#3e0075
K15735	#00ee00
K15736	#00ee00
K03742	#3e0075
K03741	#00ee00
K02410	#7cbcea
K03740	#7cbcea
K22024	#3e0075
K23351	#3e0075
K02419	#00ee00
K03749	#3e0075
K03748	#3e0075
K03747	#00ee00
K02415	#00ee00
K03745	#00ee00
K02414	#3e0075
K03744	#3e0075
K02413	#00ee00
K03743	#00ee00
K11381	#3e0075
K11383	#3e0075
K02409	#00ee00
K14415	#00ee00
K14414	#00ee00
K02400	#3e0075
K03739	#00ee00
K03738	#3e0075
K02407	#00ee00
K03737	#3e0075
K02406	#3e0075
K02405	#00ee00
K03736	#3e0075
K03735	#00ee00
K03734	#3e0075
K03733	#3e0075
K02402	#00ee00
K03732	#3e0075
K12687	#3e0075
K12686	#00ee00
K11358	#3e0075
K10026	#00ee00
K10027	#7cbcea
K02433	#3e0075
K23330	#3e0075
K01101	#3e0075
K03763	#3e0075
K02431	#3e0075
K03762	#3e0075
K02430	#00ee00
K03760	#3e0075
K15719	#3e0075
K02439	#00ee00
K03769	#3e0075
K02438	#3e0075
K03768	#3e0075
K02437	#3e0075
K03767	#3e0075
K02436	#00ee00
K02435	#3e0075
K03765	#00ee00
K01104	#3e0075
K02434	#3e0075
K10039	#7cbcea
K15726	#3e0075
K15727	#3e0075
K15724	#3e0075
K15725	#3e0075
K10036	#00ee00
K15722	#00ee00
K10037	#3e0075
K15723	#00ee00
K03753	#3e0075
K03752	#00ee00
K03750	#3e0075
K22010	#3e0075
K02429	#3e0075
K02428	#3e0075
K03759	#00ee00
K22015	#00ee00
K02427	#00ee00
K03757	#00ee00
K02426	#3e0075
K02425	#00ee00
K03755	#00ee00
K02424	#3e0075
K02423	#00ee00
K13993	#3e0075
K12661	#3e0075
K12660	#00ee00
K10000	#00ee00
K10001	#00ee00
K09013	#3e0075
K03709	#3e0075
K09014	#7cbcea
K09011	#3e0075
K10009	#00ee00
K10002	#00ee00
K10003	#00ee00
K10004	#00ee00
K00673	#3e0075
K03706	#3e0075
K03705	#3e0075
K03704	#3e0075
K09004	#3e0075
K03703	#3e0075
K03702	#3e0075
K03701	#3e0075
K00677	#3e0075
K03700	#3e0075
K00675	#00ee00
K10011	#00ee00
K10012	#3e0075
K09002	#00ee00
K09000	#7cbcea
K09001	#3e0075
K10017	#3e0075
K10014	#00ee00
K12678	#00ee00
K10015	#00ee00
K10016	#00ee00
K00661	#3e0075
K01993	#3e0075
K01991	#3e0075
K01990	#3e0075
K01998	#7cbcea
K00666	#7cbcea
K01996	#7cbcea
K01994	#00ee00
K13979	#3e0075
K03720	#3e0075
K00694	#3e0075
K21591	#00ee00
K20263	#00ee00
K19285	#3e0075
K21594	#00ee00
K19286	#3e0075
K21592	#3e0075
K20265	#3e0075
K03726	#3e0075
K03724	#3e0075
K03723	#3e0075
K03722	#3e0075
K03721	#3e0075
K00697	#00ee00
K09020	#00ee00
K09021	#00ee00
K09024	#00ee00
K09022	#3e0075
K03719	#3e0075
K03718	#3e0075
K01548KdpC	#00ee00
K13985	#00ee00
K00683	#3e0075
K00684	#00ee00
K00681	#00ee00
K19294	#00ee00
K00682	#00ee00
K09017	#3e0075
K09018	#00ee00
K03716	#00ee00
K09015	#3e0075
K00689	#3e0075
K09016	#00ee00
K00688	#3e0075
K03712	#00ee00
K23303	#00ee00
K03711	#3e0075
K03710	#3e0075
K18841	#00ee00
K18842	#00ee00
K18843	#00ee00
K02499	#3e0075
K05526	#00ee00
K02498	#3e0075
K05527	#3e0075
K02497	#3e0075
K06859	#00ee00
K02495	#3e0075
K01163	#3e0075
K02493	#3e0075
K02492	#3e0075
K05520	#00ee00
K05521	#00ee00
K05522	#00ee00
K01169	#3e0075
K05523	#3e0075
K02491	#3e0075
K01160	#3e0075
K18850	#3e0075
K18855	#3e0075
K18856	#00ee00
K02488	#3e0075
K01156	#3e0075
K05515	#3e0075
K01157	#3e0075
K05516	#3e0075
K01154	#3e0075
K02485	#3e0075
K02484	#3e0075
K01153	#3e0075
K02483	#7cbcea
K01150	#00ee00
K02481	#3e0075
K01151	#3e0075
K01159	#3e0075
K06880	#00ee00
K01192	#3e0075
K01193	#3e0075
K01190	#3e0075
K01191	#3e0075
K06879	#00ee00
K09906	#00ee00
K09903	#3e0075
K01187	#3e0075
K09904	#3e0075
K01185	#00ee00
K01186	#3e0075
K01183	#3e0075
K09907	#00ee00
K05540	#3e0075
K05541	#00ee00
K06872	#3e0075
K09901	#00ee00
K09902	#00ee00
K06877	#3e0075
K05546	#00ee00
K09900	#00ee00
K18837	#00ee00
K18838	#00ee00
K18839	#00ee00
K01182	#3e0075
K18830	#3e0075
K18831	#3e0075
K01178	#00ee00
K01176	#3e0075
K05539	#3e0075
K01174	#00ee00
K01175	#00ee00
K01173	#3e0075
K06861	#3e0075
K06864	#3e0075
K14445	#00ee00
K15773	#00ee00
K14441	#3e0075
K15770	#3e0075
K15779	#3e0075
K15777	#3e0075
K18800	#00ee00
K15778	#00ee00
K03786	#3e0075
K03785	#3e0075
K03784	#3e0075
K03783	#3e0075
K22068	#3e0075
K03781	#3e0075
K23393	#3e0075
K02450	#00ee00
K03780	#00ee00
K01129	#3e0075
K02459	#00ee00
K03789	#3e0075
K02457	#00ee00
K03788	#3e0075
K01126	#3e0075
K02456	#7cbcea
K18814	#00ee00
K18815	#3e0075
K15780	#3e0075
K15781	#7cbcea
K15789	#3e0075
K03775	#3e0075
K02444	#7cbcea
K03774	#00ee00
K02443	#3e0075
K22074	#3e0075
K03773	#3e0075
K02441	#00ee00
K03771	#3e0075
K02440	#00ee00
K03770	#3e0075
K01118	#7cbcea
K01119	#3e0075
K03779	#00ee00
K03778	#3e0075
K02446	#3e0075
K02445	#3e0075
K03776	#00ee00
K11392	#3e0075
K11391	#00ee00
K02480	#3e0075
K02477	#3e0075
K22042	#00ee00
K22041	#3e0075
K01146	#00ee00
K01143	#00ee00
K02475	#00ee00
K01144	#00ee00
K02473	#7cbcea
K01142	#3e0075
K02472	#3e0075
K02471	#00ee00
K22043	#3e0075
K02470	#3e0075
K02479	#3e0075
K01147	#3e0075
K02478	#3e0075
K01134	#3e0075
K03797	#3e0075
K02466	#3e0075
K03796	#00ee00
K01135	#00ee00
K22051	#3e0075
K02464	#00ee00
K01133	#3e0075
K02462	#00ee00
K01130	#00ee00
K03790	#3e0075
K01138	#3e0075
K02469	#3e0075
K01139	#3e0075
K01136	#3e0075
K03799	#3e0075
K02468	#3e0075
K03798	#3e0075
K02467	#3e0075
K01137	#00ee00
K10844	#00ee00
K16153	#3e0075
K09843	#7cbcea
K16150	#3e0075
K10857	#00ee00
K09834	#00ee00
K01908	#00ee00
K22803	#3e0075
K01904	#7cbcea
K01903	#3e0075
K10820	#00ee00
K18785	#3e0075
K10823	#3e0075
K10829	#00ee00
K10824	#3e0075
K01902	#3e0075
K17462	#00ee00
K16139	#00ee00
K16138	#00ee00
K17468	#00ee00
K17467	#3e0075
K16136	#00ee00
K16135	#00ee00
K17465	#3e0075
K17464	#00ee00
K10831	#00ee00
K18799	#00ee00
K16141	#7cbcea
K16140	#3e0075
K05499	#00ee00
K09858	#00ee00
K01093	#00ee00
K01091	#3e0075
K01092	#3e0075
K10806	#00ee00
K09806	#3e0075
K09807	#3e0075
K01089	#3e0075
K09805	#00ee00
K01087	#00ee00
K09808	#3e0075
K10804	#3e0075
K18770	#7cbcea
K01085	#3e0075
K09809	#3e0075
K10805	#00ee00
K04112	#3e0075
K04113	#00ee00
K09800	#3e0075
K09801	#00ee00
K01082	#3e0075
K10810	#3e0075
K18778	#00ee00
K01079	#3e0075
K01077	#3e0075
K10819	#7cbcea
K01073	#3e0075
K17450	#3e0075
K04104	#3e0075
K06766	#3e0075
K13059	#3e0075
K13052	#00ee00
K14392	#00ee00
K09825	#3e0075
K13069	#3e0075
K14394	#3e0075
K09817	#3e0075
K09815	#3e0075
K09816	#00ee00
K01095	#3e0075
K09810	#3e0075
K09811	#3e0075
K09812	#3e0075
K07270	#00ee00
K07271	#00ee00
K07273	#3e0075
K00639	#3e0075
K07275	#3e0075
K13953	#3e0075
K13954	#3e0075
K01960	#3e0075
K21573	#3e0075
K21572	#3e0075
K21571	#3e0075
K19265	#3e0075
K01966	#3e0075
K00634	#3e0075
K21575	#3e0075
K21574	#3e0075
K00632	#00ee00
K00633	#3e0075
K01963	#3e0075
K01962	#3e0075
K01961	#3e0075
K00631	#00ee00
K08591	#3e0075
K07260	#3e0075
K07263	#3e0075
K07262	#00ee00
K00627	#3e0075
K01958	#3e0075
K19267	#00ee00
K19268	#3e0075
K13966	#7cbcea
K13963	#7cbcea
K19270	#00ee00
K19271	#3e0075
K19273	#3e0075
K00625	#00ee00
K01956	#3e0075
K00626	#3e0075
K07258	#3e0075
K01955	#3e0075
K08587	#00ee00
K01953	#3e0075
K01952	#3e0075
K07259	#00ee00
K01951	#3e0075
K01950	#3e0075
K00620	#3e0075
K13936	#00ee00
K19235	#3e0075
K19238	#00ee00
K19239	#00ee00
K00651	#3e0075
K19242	#00ee00
K19244	#3e0075
K13938	#00ee00
K07289	#00ee00
K00658	#3e0075
K01989	#3e0075
K00656	#3e0075
K00657	#00ee00
K00655	#3e0075
K21557	#3e0075
K00652	#3e0075
K21556	#3e0075
K4IPL7	#00ee00
K07283	#3e0075
K07282	#3e0075
K07284	#3e0075
K07286	#3e0075
K13940	#3e0075
K00640	#3e0075
K21562	#3e0075
K22893	#7cbcea
K07278	#3e0075
K07277	#3e0075
K00648	#3e0075
K00645	#3e0075
K21564	#7cbcea
K21563	#3e0075
K22894	#00ee00
K07279	#3e0075
K00646	#00ee00
K01975	#00ee00
K01974	#00ee00
K01972	#3e0075
K21567	#7cbcea
K09890	#00ee00
K01929	#3e0075
K01928	#3e0075
K09893	#3e0075
K01926	#3e0075
K09891	#00ee00
K07232	#00ee00
K01925	#3e0075
K19221	#3e0075
K13915	#7cbcea
K01924	#3e0075
K07223	#3e0075
K20201	#7cbcea
K01923	#3e0075
K01921	#3e0075
K07224	#3e0075
K01920	#3e0075
K20203	#3e0075
K09888	#3e0075
K16191	#3e0075
K07229	#00ee00
K07228	#3e0075
K01919	#3e0075
K01918	#3e0075
K01916	#3e0075
K01915	#3e0075
K07221	#3e0075
K01914	#3e0075
K07220	#3e0075
K19223	#00ee00
K19225	#3e0075
K19227	#3e0075
K13921	#00ee00
K19229	#00ee00
K13926	#3e0075
K13927	#00ee00
K01912	#3e0075
K07214	#00ee00
K01911	#3e0075
K01910	#00ee00
K07216	#3e0075
K07250	#7cbcea
K00619	#3e0075
K07251	#3e0075
K00616	#3e0075
K17497	#7cbcea
K16165	#3e0075
K07253	#3e0075
K19200	#3e0075
K00615	#3e0075
K01945	#3e0075
K07246	#3e0075
K00610	#3e0075
K00611	#3e0075
K07248	#3e0075
K01940	#3e0075
K00609	#3e0075
K21528	#00ee00
K16179	#00ee00
K01939	#3e0075
K01938	#3e0075
K07240	#3e0075
K01937	#3e0075
K00605	#3e0075
K00606	#3e0075
K10875	#7cbcea
K00603	#3e0075
K01935	#3e0075
K01934	#3e0075
K00604	#3e0075
K09898	#00ee00
K01933	#3e0075
K07236	#00ee00
K09895	#7cbcea
K00602	#3e0075
K09896	#00ee00
K07238	#3e0075
K07237	#00ee00
K00600	#3e0075
K09899	#00ee00
K07239	#3e0075
K11493	#00ee00
K01200	#3e0075
K02532	#00ee00
K01201	#3e0075
K01208	#3e0075
K01209	#3e0075
K01206	#3e0075
K02538	#00ee00
K01207	#3e0075
K02536	#3e0075
K01205	#3e0075
K02535	#00ee00
K02533	#00ee00
K09163	#00ee00
K14534	#00ee00
K15866	#00ee00
K02521	#00ee00
K02520	#3e0075
K02529	#3e0075
K02528	#3e0075
K09158	#3e0075
K02527	#3e0075
K09159	#00ee00
K02526	#7cbcea
K03856	#3e0075
K02525	#3e0075
K03855	#00ee00
K02523	#3e0075
K15831	#00ee00
K11474	#00ee00
K06919	#7cbcea
K15836	#00ee00
K15834	#00ee00
K11477	#00ee00
K15835	#3e0075
K15833	#00ee00
K01222	#3e0075
K03885	#3e0075
K02554	#00ee00
K01223	#3e0075
K06911	#3e0075
K02553	#3e0075
K01220	#00ee00
K02552	#00ee00
K02551	#3e0075
K02550	#00ee00
K06915	#00ee00
K06917	#3e0075
K19693K19694K18235	#00ee00
K01226	#3e0075
K02558	#3e0075
K02557	#3e0075
K22129	#00ee00
K02556	#3e0075
K06910	#00ee00
K01224	#3e0075
K06909	#00ee00
K09181	#3e0075
K06901	#3e0075
K22130	#3e0075
K06902	#00ee00
K01210	#3e0075
K06904	#7cbcea
K22132	#3e0075
K22131	#00ee00
K02549	#3e0075
K01218	#00ee00
K02548	#3e0075
K02547	#00ee00
K01214	#3e0075
K09131	#00ee00
K10120	#3e0075
K10121	#00ee00
K10122	#00ee00
K09132	#00ee00
K03829	#00ee00
K03828	#3e0075
K10124	#00ee00
K00793	#3e0075
K00794	#3e0075
K00791	#3e0075
K00790	#3e0075
K03827	#3e0075
K22105	#00ee00
K09127	#7cbcea
K09128	#00ee00
K22104	#00ee00
K03826	#00ee00
K09125	#00ee00
K00799	#00ee00
K03825	#3e0075
K22103	#7cbcea
K03824	#3e0075
K03823	#00ee00
K00797	#3e0075
K22108	#00ee00
K00798	#3e0075
K00795	#3e0075
K22107	#7cbcea
K00796	#3e0075
K22106	#3e0075
K03820	#00ee00
K09123	#3e0075
K03819	#00ee00
K09124	#7cbcea
K03818	#00ee00
K09121	#3e0075
K03817	#00ee00
K15827	#00ee00
K15828	#00ee00
K00782	#3e0075
K00783	#3e0075
K22111	#00ee00
K15829	#00ee00
K03816	#3e0075
K09116	#3e0075
K03815	#00ee00
K09117	#3e0075
K00788	#3e0075
K03814	#3e0075
K00789	#3e0075
K03812	#3e0075
K03811	#00ee00
K00787	#7cbcea
K00784	#3e0075
K03810	#3e0075
K09153	#00ee00
K09157	#3e0075
K02519	#3e0075
K09155	#00ee00
K10108	#3e0075
K03841	#3e0075
K03840	#00ee00
K10109	#00ee00
K20385	#3e0075
K02518	#3e0075
K02517	#00ee00
K10110	#00ee00
K11441	#3e0075
K03839	#3e0075
K09144	#00ee00
K02508	#3e0075
K10117	#3e0075
K10118	#3e0075
K10119	#3e0075
K10112	#00ee00
K03830	#00ee00
K03838	#3e0075
K02507	#00ee00
K03837	#3e0075
K02505	#00ee00
K03836	#3e0075
K03835	#00ee00
K02504	#00ee00
K02503	#3e0075
K03834	#00ee00
K03833	#3e0075
K02502	#3e0075
K02501	#3e0075
K03832	#3e0075
K23424	#3e0075
K02500	#3e0075
K03831	#3e0075
K18967	#3e0075
K18968	#00ee00
K13276	#00ee00
K13279	#7cbcea
K16301	#00ee00
K13278	#3e0075
K13275	#7cbcea
K16306	#3e0075
K01284	#3e0075
K13280	#3e0075
K06970	#3e0075
K06972	#3e0075
K06973	#3e0075
K06976	#00ee00
K06975	#3e0075
K13288	#3e0075
K18979	#00ee00
K17644	#3e0075
K17641	#3e0075
K13283	#3e0075
K06967	#3e0075
K01277	#3e0075
K01278	#3e0075
K05636	#7cbcea
K06969	#3e0075
K01273	#00ee00
K01271	#3e0075
K13292	#00ee00
K06960	#3e0075
K13255	#00ee00
K14587	#00ee00
K14588	#3e0075
K13256	#00ee00
K18940	#3e0075
K18941	#3e0075
K04337	#00ee00
K06999	#3e0075
K04338	#00ee00
K14591	#00ee00
K06993	#3e0075
K04333	#00ee00
K06996	#00ee00
K04334	#3e0075
K04335	#00ee00
K06998	#00ee00
K06997	#3e0075
K04336	#00ee00
K06990	#00ee00
K18954	#3e0075
K01297	#3e0075
K06987	#3e0075
K18928	#3e0075
K18929	#3e0075
K18920	#00ee00
K18921	#00ee00
K15899	#00ee00
K18922	#00ee00
K06934	#3e0075
K02575	#00ee00
K06933	#3e0075
K06936	#00ee00
K02574	#3e0075
K01243	#3e0075
K02573	#00ee00
K05606	#3e0075
K06938	#00ee00
K02572	#00ee00
K01241	#3e0075
K06937	#00ee00
K06939	#3e0075
K01246	#3e0075
K05601	#3e0075
K01247	#00ee00
K13244	#00ee00
K13243	#3e0075
K18936	#7cbcea
K02565	#3e0075
K06923	#3e0075
K02564	#3e0075
K06925	#3e0075
K02563	#3e0075
K01232	#3e0075
K03893	#00ee00
K02562	#00ee00
K06924	#3e0075
K03892	#3e0075
K06927	#00ee00
K02560	#00ee00
K06926	#7cbcea
K06929	#3e0075
K06928	#00ee00
K01239	#00ee00
K02569	#00ee00
K06921	#3e0075
K01235	#3e0075
K02567	#3e0075
K06920	#00ee00
K02566	#00ee00
K10188	#3e0075
K18904	#3e0075
K14540	#00ee00
K18907	#3e0075
K18908	#3e0075
K01270	#3e0075
K10189	#3e0075
K15876	#00ee00
K02598	#3e0075
K06956	#00ee00
K01267	#3e0075
K22162	#3e0075
K06958	#3e0075
K01265	#3e0075
K06957	#00ee00
K01262	#3e0075
K06959	#3e0075
K01261	#00ee00
K02591	#7cbcea
K18909	#3e0075
K06950	#3e0075
K10190	#3e0075
K06952	#00ee00
K06951	#3e0075
K01269	#3e0075
K18915	#3e0075
K10192	#3e0075
K10193	#00ee00
K18917	#7cbcea
K10194	#00ee00
K18918	#00ee00
K18919	#00ee00
K02590	#00ee00
K18910	#3e0075
K01255	#3e0075
K01256	#3e0075
K02586	#7cbcea
K02585	#7cbcea
K06946	#3e0075
K01251	#3e0075
K06949	#3e0075
K01252	#00ee00
K01250	#3e0075
K06941	#3e0075
K06940	#00ee00
K02589	#00ee00
K01258	#3e0075
K09970	#3e0075
K16264	#00ee00
K09969	#00ee00
K07309	#00ee00
Kdo	#00ee00
K09963	#3e0075
K09964	#00ee00
K07301	#3e0075
K07304	#3e0075
K21613	#00ee00
K07305	#00ee00
K19309	#3e0075
K22959	#7cbcea
K22958	#7cbcea
K19300	#00ee00
K10974	#00ee00
K10975	#00ee00
K19302	#3e0075
K19303	#3e0075
K19304	#3e0075
K10972	#00ee00
K10973	#00ee00
K10979	#7cbcea
K19310	#00ee00
K05594	#3e0075
K05595	#3e0075
K09951	#3e0075
K09954	#00ee00
K09955	#3e0075
K22927	#3e0075
K16248	#00ee00
K10942	#7cbcea
K10947	#3e0075
K07322	#3e0075
K07321	#3e0075
K07323	#3e0075
K08659	#3e0075
K09988	#00ee00
K22935	#00ee00
K09982	#00ee00
K08651	#3e0075
K07320	#3e0075
K09980	#00ee00
K10954	#00ee00
K07319	#00ee00
K07318	#3e0075
K16263	#00ee00
K07311	#3e0075
K09974	#00ee00
K07310	#3e0075
K09975	#3e0075
K07313	#3e0075
K09972	#00ee00
K08641	#00ee00
K07312	#00ee00
K09973	#3e0075
K09978	#00ee00
K09979	#00ee00
K07314	#00ee00
K21602	#00ee00
K07317	#3e0075
K21600	#3e0075
K22907	#00ee00
K10921	#00ee00
K18887	#3e0075
K18888	#3e0075
K18889	#3e0075
K09927	#00ee00
K09925	#00ee00
K18890	#3e0075
K18891	#7cbcea
K09920	#00ee00
K06894	#3e0075
K06897	#3e0075
K09923	#3e0075
K06896	#3e0075
K22900	#00ee00
K09924	#3e0075
K06898	#3e0075
K16235	#3e0075
K06891	#00ee00
K18896	#7cbcea
K18898	#3e0075
K18899	#00ee00
K09916	#00ee00
K06889	#3e0075
K10939	#3e0075
K09917	#00ee00
K01198	#3e0075
K09914	#00ee00
K09915	#3e0075
K01196	#3e0075
K01194	#00ee00
K09918	#00ee00
K01195	#3e0075
K06881	#3e0075
K06884	#00ee00
K06885	#3e0075
K09913	#3e0075
K06887	#00ee00
K05590	#00ee00
K05591	#3e0075
K05592	#3e0075
K05593	#00ee00
K18862	#00ee00
K18866	#00ee00
K10906	#3e0075
K10907	#3e0075
K05587	#3e0075
K05589	#3e0075
K16214	#3e0075
K16212	#00ee00
K16210	#7cbcea
K09939	#3e0075
K10917	#3e0075
K10918	#3e0075
K09936	#00ee00
K09937	#00ee00
K08600	#3e0075
K09934	#00ee00
K05576	#3e0075
K09935	#00ee00
K08602	#00ee00
K09933	#00ee00
K07391	#3e0075
K07390	#3e0075
K07393	#00ee00
K00759	#3e0075
K07396	#7cbcea
K12743	#7cbcea
K00757	#3e0075
K21698	#3e0075
K00758	#3e0075
K07387	#3e0075
K00756	#3e0075
K21695	#00ee00
K00754	#3e0075
K00752	#7cbcea
K07386	#3e0075
K00748	#3e0075
K06048	#00ee00
K03809	#3e0075
K03808	#00ee00
K03807	#00ee00
K03806	#00ee00
K06080	#3e0075
K19360	#3e0075
K21672	#3e0075
K06079	#3e0075
K20344	#00ee00
K03805	#00ee00
K06078	#3e0075
K20345	#00ee00
K03803	#00ee00
K03802	#7cbcea
K03801	#3e0075
K03800	#3e0075
K00773	#3e0075
K06073	#00ee00
K06075	#3e0075
K06074	#00ee00
K06077	#3e0075
K06076	#3e0075
K00760	#3e0075
K00761	#3e0075
K21681	#3e0075
K18045	#3e0075
K00768	#3e0075
K07399	#00ee00
K00766	#3e0075
K00767	#3e0075
K00764	#3e0075
K00765	#3e0075
K00762	#3e0075
K00763	#3e0075
K21688	#00ee00
K08680	#00ee00
K06020	#3e0075
K07351	#00ee00
K07350	#00ee00
K07353	#00ee00
K08681	#3e0075
K08682	#00ee00
K07352	#00ee00
K19333	#3e0075
K19334	#7cbcea
K19335	#00ee00
K19336	#00ee00
K19337	#3e0075
K19338	#00ee00
K12700	#00ee00
K18009	#3e0075
K19340	#00ee00
K19341	#3e0075
K08676	#3e0075
K_transK03549	#00ee00
K07343	#3e0075
K06012	#00ee00
K07346	#3e0075
K07345	#3e0075
K00712	#7cbcea
K07348	#00ee00
K07347	#00ee00
K06016	#7cbcea
K06019	#3e0075
K08678	#3e0075
K07349	#3e0075
K08679	#3e0075
K07340	#3e0075
K00705	#3e0075
K19345	#00ee00
K18014	#7cbcea
K18015	#3e0075
K19350	#00ee00
K19353	#3e0075
K19354	#3e0075
K09996	#3e0075
K06002	#7cbcea
K00703	#3e0075
K09997	#00ee00
K06001	#3e0075
K09994	#3e0075
K07335	#3e0075
K00700	#3e0075
K06006	#00ee00
K07336	#00ee00
K09998	#00ee00
K07339	#00ee00
K09999	#00ee00
K07338	#3e0075
K21638	#00ee00
K21637	#00ee00
K06042	#3e0075
K06041	#3e0075
K10985	#00ee00
K10986	#00ee00
K10984	#00ee00
K21636	#3e0075
K06039	#3e0075
K16291	#00ee00
K00729	#3e0075
K06024	#00ee00
K07355	#00ee00
K06023	#00ee00
K07354	#3e0075
K07357	#3e0075
K07356	#00ee00
K07358	#00ee00
K00721	#3e0075
K21645	#00ee00
K15973	#3e0075
K15974	#3e0075
K15977	#3e0075
K14647	#3e0075
K14645	#3e0075
K02653	#3e0075
K02652	#3e0075
K02650	#3e0075
K03980	#7cbcea
K02657	#3e0075
K02656	#3e0075
K02654	#00ee00
K15984	#00ee00
K14652	#3e0075
K15986	#3e0075
K15987	#3e0075
K03973	#3e0075
K03972	#3e0075
K03971	#00ee00
K03970	#3e0075
K03979	#3e0075
K22278	#3e0075
K02647	#3e0075
K03978	#3e0075
K03977	#3e0075
K03976	#3e0075
K03975	#3e0075
K01312	#7cbcea
K05709	#00ee00
K14623	#3e0075
K00012	#3e0075
K00013	#3e0075
K00010	#3e0075
K05708	#00ee00
K00018	#3e0075
K00019	#3e0075
K00016	#3e0075
K02679	#00ee00
K00014	#3e0075
K00015	#7cbcea
K13301	#00ee00
K02664	#7cbcea
K00002	#3e0075
K02662	#3e0075
K00009	#3e0075
K01338	#3e0075
K00008	#3e0075
K02669	#3e0075
K00005	#3e0075
K00003	#3e0075
K00004	#3e0075
K10240	#3e0075
K09251	#00ee00
K10241	#3e0075
K10242	#00ee00
K02619	#3e0075
K22226	#3e0075
K02617	#00ee00
K02616	#00ee00
K02615	#00ee00
K02614	#3e0075
K02612	#3e0075
K10254	#00ee00
K02609	#3e0075
K22230	#3e0075
K02601	#3e0075
K03932	#3e0075
K02600	#3e0075
K03931	#3e0075
K03930	#3e0075
K15915	#00ee00
K15913	#00ee00
K10222	#3e0075
K18197	#3e0075
K23536	#3e0075
K23537	#3e0075
K01308	#00ee00
K02636	#00ee00
K23535	#3e0075
K22205	#00ee00
K15924	#00ee00
K15923	#3e0075
K15921	#3e0075
K10236	#7cbcea
K23547	#3e0075
K22214	#00ee00
K02623	#3e0075
K02622	#3e0075
K23545	#00ee00
K23546	#00ee00
K02621	#3e0075
K16422	#7cbcea
K12063	#3e0075
K17752	#3e0075
K00078	#3e0075
K03103	#00ee00
K00076	#3e0075
K03101	#00ee00
K00077	#3e0075
K03100	#3e0075
K24041	#00ee00
K00074	#3e0075
K00075	#3e0075
K24042	#3e0075
K00073	#00ee00
K03106	#3e0075
K00067	#3e0075
K00068	#3e0075
K00065	#3e0075
K17734	#3e0075
K13378	#3e0075
K05790	#3e0075
K17737	#3e0075
K05789	#3e0075
K00098	#3e0075
K00099	#3e0075
K00096	#3e0075
K00097	#00ee00
K00094	#3e0075
K05781	#3e0075
K13381	#00ee00
K05785	#7cbcea
K05786	#00ee00
K05787	#3e0075
K05788	#3e0075
K17742	#3e0075
K05780	#00ee00
K12053	#3e0075
K00090	#3e0075
K00091	#3e0075
K24040	#7cbcea
K05778	#00ee00
K00087	#3e0075
K03113	#3e0075
K00088	#3e0075
K03111	#3e0075
K03110	#3e0075
K00086	#7cbcea
K05770	#00ee00
K05774	#00ee00
K03119	#00ee00
K05775	#3e0075
K03118	#3e0075
K05776	#3e0075
K05777	#00ee00
K03116	#3e0075
K14682	#00ee00
K14681	#00ee00
K17716	#3e0075
K17713	#3e0075
K00034	#7cbcea
K00033	#3e0075
K01364	#00ee00
K00030	#3e0075
K00031	#3e0075
K00036	#3e0075
K17723	#3e0075
K17722	#3e0075
K24012	#3e0075
K01354	#3e0075
K02686	#00ee00
K05712	#00ee00
K00024	#3e0075
K05713	#00ee00
K05714	#00ee00
K00020	#3e0075
K02681	#00ee00
K02680	#3e0075
K00029	#3e0075
K01358	#3e0075
K00027	#3e0075
K24017	#7cbcea
K01356	#3e0075
K24018	#3e0075
K02687	#3e0075
K05711	#00ee00
K00026	#3e0075
K00060	#3e0075
K00057	#3e0075
K00055	#7cbcea
K00052	#3e0075
K00053	#3e0075
K13243K21084K13069K21024	#00ee00
K00058	#3e0075
K00059	#3e0075
K22294	#00ee00
K00046	#3e0075
K22293	#3e0075
K22292	#7cbcea
K00041	#3e0075
K01372	#3e0075
K22299	#3e0075
K00042	#3e0075
K00040	#3e0075
K00048	#3e0075
K01379	#7cbcea
K21739	#3e0075
K19419	#7cbcea
K03073	#00ee00
K19411	#7cbcea
K03072	#3e0075
K03071	#3e0075
K03070	#3e0075
K19416	#00ee00
K19420	#7cbcea
K19429	#00ee00
K19422	#3e0075
K19423	#7cbcea
K03060	#3e0075
K19424	#7cbcea
K19425	#3e0075
K19427	#3e0075
K19430	#00ee00
K21742	#00ee00
K21741	#3e0075
K21746	#3e0075
K21745	#3e0075
K21744	#3e0075
K08744	#3e0075
K21743	#7cbcea
K07450	#00ee00
K15034	#00ee00
K00817	#3e0075
K07452	#00ee00
K16363	#3e0075
K07451	#3e0075
K03095	#7cbcea
K03092	#3e0075
K03091	#3e0075
K03090	#3e0075
K03088	#3e0075
K03087	#00ee00
K03086	#3e0075
K00812	#3e0075
K07443	#00ee00
K00813	#3e0075
K16371	#00ee00
K06113	#3e0075
K07444	#3e0075
K16370	#3e0075
K07447	#3e0075
K07446	#00ee00
K21711	#3e0075
K07448	#3e0075
K06117	#7cbcea
K00805	#3e0075
K00806	#3e0075
K00803	#3e0075
K19405	#7cbcea
K03079	#3e0075
K03078	#00ee00
K03077	#3e0075
K03076	#3e0075
K03075	#3e0075
K00800	#3e0075
K16348	#3e0075
K16347	#00ee00
K16346	#00ee00
K16345	#00ee00
K17680	#3e0075
K05685	#3e0075
K04357	#7cbcea
K21703	#00ee00
K15023	#3e0075
K17686	#3e0075
K15024	#3e0075
K16353	#00ee00
K15022	#00ee00
K21701	#00ee00
K16326	#00ee00
K16325	#00ee00
K16324	#00ee00
K16322	#3e0075
K04380	#7cbcea
K16321	#00ee00
K16329	#3e0075
K16328	#00ee00
K16327	#00ee00
K18988	#00ee00
K07407	#3e0075
K07406	#3e0075
K03048	#3e0075
K03046	#3e0075
K08738	#7cbcea
K03043	#3e0075
K07403	#3e0075
K07402	#3e0075
K07405	#3e0075
K07404	#3e0075
K03040	#3e0075
K08728	#7cbcea
K08724	#00ee00
K08722	#00ee00
K08723	#3e0075
K06181	#3e0075
K06180	#3e0075
K11530	#3e0075
K06183	#00ee00
K06182	#00ee00
K23518	#3e0075
K06187	#3e0075
K06186	#3e0075
K11535	#3e0075
K10206	#3e0075
K11537	#00ee00
K11531	#00ee00
K10201	#00ee00
K11534	#3e0075
K10202	#3e0075
K20480	#3e0075
K00878	#00ee00
K20487	#3e0075
K23514	#3e0075
K06178	#3e0075
K20488	#3e0075
K06177	#3e0075
K00879	#3e0075
K00876	#3e0075
K20485	#7cbcea
K06179	#3e0075
K00874	#3e0075
K00872	#3e0075
K20489	#00ee00
K00873	#3e0075
K11540	#3e0075
K06173	#3e0075
K06176	#3e0075
K06175	#00ee00
K10218	#00ee00
K10211	#3e0075
K10213	#3e0075
K20490	#3e0075
K20491	#00ee00
K00860	#3e0075
K20492	#3e0075
K06167	#3e0075
K00867	#00ee00
K00868	#3e0075
K07497	#3e0075
K06166	#00ee00
K00865	#3e0075
K06168	#3e0075
K07499	#3e0075
K00864	#3e0075
K03929	#7cbcea
K18148	#00ee00
K00892	#00ee00
K00891	#3e0075
K20461	#00ee00
K20460	#00ee00
K03926	#00ee00
K06199	#00ee00
K03925	#3e0075
K03924	#3e0075
K03923	#3e0075
K20469	#3e0075
K00897	#00ee00
K00895	#3e0075
K06192	#3e0075
K06191	#00ee00
K06194	#00ee00
K06193	#3e0075
K06196	#00ee00
K03919	#00ee00
K06195	#00ee00
K23508	#3e0075
K06198	#00ee00
K23509	#00ee00
K06197	#00ee00
K11527	#3e0075
K00881	#3e0075
K00882	#3e0075
K00880	#00ee00
K06188	#00ee00
K00885	#00ee00
K00883	#00ee00
K07471	#00ee00
K07474	#00ee00
K06143	#3e0075
K07473	#3e0075
K06142	#3e0075
K06133	#3e0075
K00835	#00ee00
K07464	#3e0075
K20444	#3e0075
K07467	#00ee00
K00833	#3e0075
K07469	#3e0075
K00831	#3e0075
K07461	#00ee00
K07460	#00ee00
K06132	#00ee00
K06131	#3e0075
K00826	#3e0075
K07462	#3e0075
K18135	#00ee00
K18136	#00ee00
K18138	#3e0075
K18139	#3e0075
K18140	#00ee00
K18142	#3e0075
K03098	#3e0075
K00823	#00ee00
K07454	#00ee00
K07456	#3e0075
K20452	#3e0075
K00821	#3e0075
K20453	#3e0075
K07455	#3e0075
K07458	#3e0075
K20459	#00ee00
K00820	#3e0075
K07459	#3e0075
K20429	#3e0075
K07490	#00ee00
K07491	#00ee00
K07494	#00ee00
K06163	#00ee00
K07493	#3e0075
K06162	#00ee00
K07496	#00ee00
K00858	#3e0075
K06165	#00ee00
K00859	#3e0075
K07495	#00ee00
K06164	#00ee00
K18104	#7cbcea
K07487	#3e0075
K06156	#00ee00
K07486	#3e0075
K00857	#3e0075
K06155	#00ee00
K00854	#3e0075
K06158	#3e0075
K06157	#00ee00
K00855	#00ee00
K21750	#00ee00
K00852	#3e0075
K21757	#00ee00
K00853	#3e0075
K06159	#00ee00
K21755	#3e0075
K00850	#3e0075
K00851	#00ee00
K07481	#3e0075
K07483	#3e0075
K00849	#3e0075
K07482	#00ee00
K07485	#00ee00
K00847	#3e0075
K06153	#3e0075
K07484	#00ee00
K00848	#3e0075
K19449	#3e0075
K18120	#7cbcea
K00845	#3e0075
K06144	#00ee00
K06147	#3e0075
K07478	#3e0075
K00844	#3e0075
K06148	#3e0075
K07479	#00ee00
K00840	#3e0075
K14761	#3e0075
K14762	#00ee00
K05808	#3e0075
K05809	#3e0075
K22390	#3e0075
K08082	#3e0075
K01442	#3e0075
K00111	#3e0075
K02774	#3e0075
K05800	#3e0075
K01443	#3e0075
K05801	#00ee00
K02773	#3e0075
K00112	#3e0075
K05802	#7cbcea
K02770	#3e0075
K05804	#00ee00
K22387	#00ee00
K05805	#3e0075
K21055	#00ee00
K05807	#3e0075
K01448	#3e0075
K01449	#3e0075
K00118	#3e0075
K02779	#3e0075
K02777	#3e0075
K01447	#00ee00
K00116	#00ee00
K01444	#3e0075
K00113	#00ee00
K02775	#3e0075
K12111	#3e0075
K12113	#3e0075
K13444	#00ee00
K12112	#00ee00
K08071	#7cbcea
K21063	#3e0075
K00100	#7cbcea
K01432	#3e0075
K00101	#00ee00
K02761	#3e0075
K02760	#3e0075
K22391	#3e0075
K22397	#3e0075
K22396	#3e0075
K21065	#3e0075
K21064	#3e0075
K01439	#3e0075
K00108	#3e0075
K02769	#00ee00
K02768	#3e0075
K01438	#3e0075
K00104	#3e0075
K01436	#00ee00
K00105	#7cbcea
K01433	#3e0075
K14742	#3e0075
K14744	#00ee00
K21030	#3e0075
K00133	#3e0075
K01464	#3e0075
K05822	#3e0075
K02796	#3e0075
K01465	#3e0075
K00134	#3e0075
K02795	#3e0075
K01462	#3e0075
K02794	#3e0075
K01463	#3e0075
K05825	#3e0075
K00132	#00ee00
K02793	#7cbcea
K02791	#3e0075
K00130	#00ee00
K01468	#3e0075
K00137	#00ee00
K00138	#00ee00
K05820	#00ee00
K00135	#3e0075
K01466	#00ee00
K02798	#3e0075
K05819	#00ee00
K08092	#00ee00
K08093	#00ee00
K05811	#00ee00
K05812	#00ee00
K02784	#3e0075
K05813	#3e0075
K02783	#00ee00
K05814	#3e0075
K02782	#3e0075
K00121	#3e0075
K05815	#3e0075
K02781	#3e0075
K05816	#00ee00
K05817	#00ee00
K22373	#3e0075
K05818	#00ee00
K00129	#3e0075
K01458	#00ee00
K02788	#00ee00
K01455	#00ee00
K00124	#7cbcea
K05810	#00ee00
K02786	#3e0075
K00125	#3e0075
K11693	#00ee00
K01409	#3e0075
K11690	#3e0075
K14727	#3e0075
K21011	#00ee00
K22341	#3e0075
K22347	#3e0075
K01407	#3e0075
K22345	#00ee00
K23675	#3e0075
K21019	#3e0075
K22349	#00ee00
K14731	#00ee00
K13408	#00ee00
K14736	#7cbcea
K23684	#3e0075
K21023	#3e0075
K21022	#00ee00
K21021	#3e0075
K21020	#00ee00
K21027	#00ee00
K21024	#3e0075
K21029	#00ee00
K21028	#00ee00
K01420	#3e0075
K01421	#3e0075
K02750	#3e0075
K22320	#3e0075
K02759	#3e0075
K01429	#00ee00
K02757	#3e0075
K01427	#00ee00
K02755	#00ee00
K01425	#3e0075
K02753	#00ee00
K01423	#00ee00
K09384	#00ee00
K10353	#7cbcea
K01419	#3e0075
K11689	#00ee00
K21001	#00ee00
K21003	#00ee00
K02747	#7cbcea
K02746	#00ee00
K21009	#00ee00
K02745	#3e0075
K02744	#3e0075
K22339	#3e0075
K01414	#3e0075
K02742	#3e0075
K17879	#00ee00
K00197	#3e0075
K00198	#3e0075
K00196	#3e0075
K24163	#3e0075
K00194	#3e0075
K05880	#00ee00
K05887	#3e0075
K16557	#3e0075
K21903	#3e0075
K21902	#00ee00
K16554	#3e0075
K21901	#00ee00
K17884	#3e0075
K21908	#3e0075
K21907	#00ee00
K21906	#00ee00
K21905	#00ee00
K24180	#3e0075
K03214	#3e0075
K05877	#00ee00
K05878	#3e0075
K05879	#3e0075
K00186	#3e0075
K03212	#3e0075
K00187	#3e0075
K03210	#3e0075
K16560	#00ee00
K21900	#3e0075
K05873	#3e0075
K03218	#3e0075
K05874	#3e0075
K03217	#3e0075
K03216	#3e0075
K05875	#00ee00
K03215	#3e0075
K05876	#7cbcea
K13497	#3e0075
K13498	#00ee00
K07605	#7cbcea
K07604	#7cbcea
K24147	#3e0075
K17867	#00ee00
K04568	#00ee00
K04564	#3e0075
K24159	#7cbcea
K05896	#3e0075
K04565	#00ee00
K04567	#3e0075
K12144	#3e0075
K12143	#00ee00
K12146	#7cbcea
K12145	#00ee00
K17830	#00ee00
K12140	#00ee00
K12142	#3e0075
K12141	#00ee00
K16509	#3e0075
K17838	#00ee00
K12148	#00ee00
K13479	#3e0075
K17837	#00ee00
K12147	#00ee00
K17836	#00ee00
K12149	#00ee00
K01486	#3e0075
K05844	#3e0075
K05845	#3e0075
K00156	#3e0075
K01487	#3e0075
K05846	#3e0075
K01484	#00ee00
K05847	#3e0075
K01485	#3e0075
K04516	#3e0075
K04517	#3e0075
K01483	#00ee00
K05849	#00ee00
K04518	#3e0075
K01480	#3e0075
K13480	#3e0075
K01488	#3e0075
K01489	#3e0075
K00158	#7cbcea
K17840	#00ee00
K12151	#00ee00
K12152	#00ee00
K16514	#00ee00
K05833	#3e0075
K05834	#00ee00
K00145	#3e0075
K05835	#00ee00
K01473	#7cbcea
K05837	#3e0075
K00140	#3e0075
K05838	#3e0075
K05839	#00ee00
K01470	#00ee00
K00148	#00ee00
K00146	#00ee00
K00147	#3e0075
K05832	#3e0075
K01478	#7cbcea
K17810	#00ee00
K00180	#3e0075
K17816	#00ee00
K00177	#3e0075
K24100	#7cbcea
K00175	#3e0075
K00176	#3e0075
K21071	#3e0075
K00174	#3e0075
K00172	#3e0075
K03208	#3e0075
K03207	#00ee00
K03205	#3e0075
K00179	#3e0075
K12132	#3e0075
K17828	#3e0075
K12137	#3e0075
K12136	#3e0075
K21090	#3e0075
K12139	#00ee00
K12138	#00ee00
K21085	#3e0075
K01497	#3e0075
K21084	#3e0075
K01495	#3e0075
K00164	#3e0075
K01496	#00ee00
K01493	#3e0075
K21089	#00ee00
K01494	#3e0075
K21088	#3e0075
K00163	#3e0075
K01491	#3e0075
K21087	#3e0075
K21086	#00ee00
K00169	#00ee00
K00919	#3e0075
K00917	#7cbcea
K15176	#00ee00
K18205	#3e0075
K03190	#00ee00
K18206	#3e0075
K06218	#00ee00
K03189	#00ee00
K03188	#00ee00
K03187	#00ee00
K03186	#3e0075
K19540	#00ee00
K03185	#00ee00
K18210	#3e0075
K06211	#3e0075
K00912	#3e0075
K06213	#3e0075
K06212	#3e0075
K06215	#3e0075
K06214	#00ee00
K06217	#3e0075
K00906	#3e0075
K00903	#7cbcea
K03184	#3e0075
K03183	#3e0075
K03182	#00ee00
K03181	#00ee00
K18218	#00ee00
K06207	#3e0075
K03179	#00ee00
K06209	#3e0075
K03177	#3e0075
K18220	#3e0075
K06200	#3e0075
K07533	#3e0075
K06202	#00ee00
K06201	#3e0075
K06204	#3e0075
K07535	#00ee00
K06203	#00ee00
K21866	#3e0075
K06206	#00ee00
K20534	#00ee00
K06205	#00ee00
K00939	#3e0075
K19519	#00ee00
K00937	#3e0075
K07570	#00ee00
K20509	#3e0075
K07566	#3e0075
K00931	#3e0075
K00932	#3e0075
K07568	#3e0075
K00930	#3e0075
K21833	#3e0075
K00928	#3e0075
K00929	#3e0075
K00926	#3e0075
K07560	#3e0075
K00927	#3e0075
K00925	#3e0075
K06222	#00ee00
K06221	#3e0075
K08884	#3e0075
K06223	#3e0075
K07559	#3e0075
K03151	#3e0075
K03150	#3e0075
K24090	#3e0075
K03148	#00ee00
K24089	#00ee00
K03147	#3e0075
K07505	#00ee00
K07507	#00ee00
K24085	#00ee00
K07509	#00ee00
K24087	#00ee00
K24088	#00ee00
K07502	#00ee00
K04477	#3e0075
K04478	#3e0075
K07504	#7cbcea
K03149	#3e0075
K19506	#3e0075
K21826	#3e0075
K19507	#3e0075
K19508	#00ee00
K19509	#00ee00
K21829	#3e0075
K19504	#00ee00
K19505	#3e0075
K05796	#00ee00
K05798	#00ee00
K05799	#3e0075
K03169	#3e0075
K03168	#3e0075
K03165	#3e0075
K03164	#7cbcea
K24082	#00ee00
K24083	#00ee00
K03154	#00ee00
K03153	#7cbcea
K03152	#3e0075
K07511	#00ee00
K04485	#3e0075
K04486	#3e0075
K04487	#3e0075
K04488	#3e0075
K12982	#3e0075
K12981	#00ee00
K12988	#3e0075
K12987	#3e0075
K12984	#3e0075
K12983	#3e0075
K12986	#3e0075
K00991	#3e0075
K00992	#3e0075
[truncated: 2,206 more rows]
