# Supplementary material for: Critical Assessment of MetaProteome Investigation (CAMPI): a multi-laboratory comparison of established workflows
Source: Nat Commun. 2021 Dec 15;12:7305. doi: 10.1038/s41467-021-27542-8 (PMC8674281; doi:10.1038/s41467-021-27542-8)
Supplement: Supplementary file 21 — Source Data file [file 41467_2021_27542_MOESM21_ESM.zip › Source Data/Supplementary Figure 15.csv]

K10040	#050500
K10041	#050500
KdgTK02526	#887733
K10046	#00ee00
K23352	#887733
K22020	#887733
K05889K20846K03546	#887733
K22024	#050500
K23351	#050500
K22026	#887733
K23356	#887733
K24689	#887733
K23359	#887733
K11384	#00ee00
K09043	#00ee00
K11381	#050500
K11383	#887733
K10059	#887733
K24696	#887733
K23360	#ffd700
K23361	#887733
K24698	#887733
K24699	#00ee00
K23368	#887733
K12685	#050500
K11354	#00ee00
K12684	#887733
K11356	#887733
K12687	#00ee00
K11358	#050500
K10026	#050500
K11357	#887733
K10027	#887733
K23330	#887733
K09065	#887733
K10039	#050500
K10036	#050500
K10037	#050500
K24672	#00ee00
K24673	#00ee00
K23344	#887733
K22010	#050500
K23349	#887733
K22017	#00ee00
K22015	#887733
K22014	#887733
K13993	#050500
K11330	#00ee00
K12660	#887733
K11332	#00ee00
K09013	#050500
K09014	#050500
K13990	#050500
K09011	#887733
K09012	#00ee00
K10006	#887733
K11337	#887733
K10007	#887733
K10008	#887733
K13999	#887733
K10009	#887733
K13997	#887733
K13998	#00ee00
K10003	#00ee00
K13995	#887733
K10004	#00ee00
K10005	#050500
K24648	#887733
K09007	#050500
K09005	#887733
K00677	#050500
K00674	#887733
K09009	#887733
K00675	#887733
K10011	#887733
K10012	#050500
K09002	#050500
K09003	#00ee00
K09001	#887733
K12678	#887733
K10016	#00ee00
K00661	#050500
K01993	#050500
K00662	#887733
K01991	#050500
K01990	#050500
K24659	#887733
K01999	#050500
K01998	#050500
K01997	#050500
K01996	#050500
K00666	#050500
K01995	#050500
K00663	#887733
K01994	#887733
K13979	#00ee00
K11312	#00ee00
K00694	#887733
K00690	#050500
K00691	#887733
K00697	#887733
K09020	#887733
K09024	#887733
K09022	#050500
K01548KdpC	#887733
K11329	#00ee00
K13985	#050500
K00683	#887733
K00684	#00ee00
K00681	#887733
K00682	#050500
K23300	#00ee00
K24631	#887733
K00680	#887733
K09017	#050500
K09018	#00ee00
K00689	#050500
K09015	#050500
K09016	#887733
K00687	#887733
K23301	#887733
K00688	#050500
K23303	#ffd700
K18841	#00ee00
K18842	#887733
K18843	#887733
K17516	#887733
K06857	#887733
K06859	#887733
K06858	#887733
K05520	#887733
K05521	#887733
K05522	#00ee00
K05523	#887733
K05524	#050500
K18850	#887733
K18855	#050500
K18856	#887733
K05515	#050500
K05516	#050500
K18828	#887733
K18829	#887733
K06880	#050500
K18820	#050500
K06879	#00ee00
K06878	#050500
K22083	#887733
K06871	#050500
K05540	#050500
K05541	#887733
K06873	#887733
K06872	#887733
K06877	#887733
K05546	#050500
K17501	#00ee00
K18830	#050500
K18831	#050500
K06867	#887733
K05539	#00ee00
K_oxygenaseK03897	#00ee00
K22099	#887733
K06861	#887733
K06864	#050500
K06866	#887733
K06865	#887733
K10082	#00ee00
K18808	#887733
K18809	#887733
K23398	#887733
K22068	#050500
K23393	#887733
K23394	#00ee00
K06819	#887733
K18814	#050500
K18815	#887733
K18816	#887733
K10094	#050500
K22082	#050500
K22081	#887733
K22074	#887733
K22078	#887733
K10065	#00ee00
K10060	#887733
K11392	#050500
K10062	#887733
K10068	#887733
K22042	#050500
K23376	#00ee00
K23370	#887733
K22044	#050500
K23373	#050500
K22043	#050500
K05501	#887733
K24631K04575K19755	#887733
K23384	#887733
K10080	#887733
K16149	#887733
K16148	#887733
K16147	#050500
K17478	#887733
K16153	#050500
K16150	#050500
K17489	#887733
K17487	#00ee00
K16164	#887733
K17490	#887733
K01908	#00ee00
K01906	#00ee00
K01904	#887733
K01903	#050500
K12373K17253K18206	#887733
K18783	#887733
K18785	#050500
K18786	#00ee00
K18788	#887733
K17462	#887733
K01902	#887733
K01900	#050500
K16139	#887733
K16138	#887733
K16137	#887733
K17467	#887733
K17466	#887733
K17465	#887733
K17464	#00ee00
K18797	#887733
K18799	#00ee00
K17473	#00ee00
K17472	#050500
K05499	#050500
K18764	#887733
K18765	#00ee00
K18770	#887733
K04112	#050500
K04113	#050500
K04114	#887733
K04115	#887733
K06777	#887733
K18778	#00ee00
K16118	#887733
K06768	#887733
K04109	#00ee00
K17450	#050500
K06767	#887733
K04104	#050500
K06766	#050500
K18758	#887733
K06790	#887733
K06786	#887733
K00638	#887733
K00639	#050500
K13955	#887733
K13956	#887733
K13953	#050500
K13954	#050500
K01960	#050500
K01968	#00ee00
K01966	#050500
K00634	#050500
K00635	#887733
K01965	#00ee00
K00632	#050500
K01963	#050500
K00633	#887733
K01962	#050500
K01961	#050500
K00627	#050500
K01958	#050500
K13963	#050500
K00625	#050500
K00626	#050500
K01956	#050500
K01955	#050500
K01954	#7cbcea
K01953	#050500
K00621	#887733
K24610	#887733
K01952	#050500
K01951	#050500
K01950	#050500
K00620	#050500
K13936	#887733
K12604	#00ee00
K13934	#00ee00
K13931	#00ee00
K12600	#887733
K13930	#00ee00
K00651	#050500
K00658	#050500
K01989	#050500
K00659	#00ee00
K00656	#050500
K00657	#887733
K00655	#050500
K00652	#887733
K13940	#050500
K01971	#887733
K00640	#050500
K00647	#050500
K00648	#050500
K00645	#050500
K01975	#887733
K01974	#887733
K00641	#887733
K01972	#050500
K01929	#050500
K01928	#050500
K01926	#050500
K01925	#050500
K13919	#050500
K13918	#887733
K01924	#050500
K01923	#050500
K01921	#050500
K01920	#00ee00
K16191	#050500
K01919	#887733
K01918	#050500
K01916	#050500
K01915	#050500
K16199	#050500
K01914	#050500
K13924	#887733
K13925	#887733
K13922	#050500
K13920	#050500
K13921	#050500
K13929	#887733
K13926	#050500
K13927	#887733
K01912	#050500
K01911	#887733
K01910	#887733
K16169	#887733
K00619	#887733
K00616	#050500
K17497	#050500
K01948	#887733
K16165	#887733
K00615	#050500
K01945	#050500
K16173	#00ee00
K00612	#887733
K00613	#050500
K00610	#050500
K00611	#050500
K01941	#3e0075
K01940	#050500
K00609	#050500
K01939	#050500
K16179	#050500
K01938	#050500
K01937	#050500
K00605	#050500
K00606	#050500
K16176	#050500
K01935	#050500
K00603	#050500
K00604	#050500
K01934	#887733
K01933	#050500
K00601	#ffd700
K00602	#050500
K01932	#887733
K00600	#050500
K16180	#00ee00
K11494	#887733
K11493	#887733
K11498	#00ee00
K22149	#00ee00
K09163	#050500
K09167	#887733
K09160	#887733
K09158	#887733
K11473	#00ee00
K11472	#887733
K11475	#00ee00
K06919	#050500
K11477	#887733
K11476	#00ee00
K06911	#887733
K06914	#887733
K06915	#887733
K06918	#00ee00
K06917	#887733
K22129	#887733
K06910	#887733
K09188	#887733
K06909	#887733
K09181	#887733
K10159	#00ee00
K06901	#050500
K22130	#3e0075
K23462	#887733
K06900	#00ee00
K06903	#887733
K06902	#887733
K23465	#887733
K06905	#887733
K06904	#050500
K22132	#887733
K06907	#050500
K22131	#00ee00
K22135	#050500
K23466	#00ee00
K10120	#050500
K09131	#887733
K10121	#887733
K10122	#887733
K09132	#887733
K09133	#887733
K10123	#887733
K10125	#050500
K11456	#887733
K00793	#050500
K00794	#050500
K00791	#050500
K00790	#050500
K22105	#887733
K09128	#887733
K22104	#00ee00
K09125	#887733
K22103	#887733
K23439	#887733
K09126	#887733
K00797	#050500
K22108	#887733
K00798	#050500
K00795	#050500
K22107	#050500
K00796	#050500
K22106	#050500
K12795	#887733
K09124	#887733
K09121	#887733
K12790	#887733
K00782	#887733
K00783	#887733
K22110	#00ee00
K09116	#887733
K23448	#887733
K22116	#00ee00
K09117	#050500
K22115	#887733
K23449	#7cbcea
K00788	#050500
K00789	#050500
K13069K18991K05499	#887733
K00784	#050500
K09118	#050500
K22118	#00ee00
K09150	#887733
K11431	#887733
K09157	#050500
K09155	#050500
K10105	#00ee00
K10108	#887733
K23410	#887733
K23414	#887733
K10110	#887733
K11441	#050500
K10111	#00ee00
K09145	#050500
K09144	#887733
K10117	#050500
K10118	#050500
K10119	#050500
K10112	#050500
K11443	#050500
K12776	#00ee00
K09138	#887733
K24757	#887733
K24758	#00ee00
K09137	#050500
K23424	#050500
K18967	#050500
K18968	#050500
K16301	#887733
K18962	#887733
K16306	#00ee00
K16305	#050500
K06978	#050500
K06977	#00ee00
K15784K18534K07755	#00ee00
K06979	#050500
K06970	#00ee00
K06972	#050500
K05640	#887733
K06971	#050500
K06973	#887733
K06976	#887733
K06975	#887733
K18979	#050500
K17641	#050500
K17640	#00ee00
K16318	#050500
K14026K15474K07126	#887733
K06967	#050500
K05635	#00ee00
K05636	#887733
K06969	#050500
K05637	#887733
K04307	#887733
K06960	#050500
K06962	#887733
K05634	#00ee00
K18947	#00ee00
K18949	#887733
K18940	#050500
K18941	#887733
K06999	#050500
K03000	#887733
K06994	#050500
K06993	#050500
K06996	#00ee00
K06998	#887733
K04335	#887733
K06997	#050500
K03006	#887733
K17624	#050500
K18959	#050500
K06990	#050500
K18951	#887733
K18954	#050500
K18955	#887733
K06989	#887733
K05658	#887733
K06988	#887733
K06980	#887733
K06985	#887733
K06987	#887733
K18923	#887733
K18924	#00ee00
K18925	#00ee00
K18926	#887733
K18928	#887733
K18929	#050500
K06934	#887733
K05602	#00ee00
K06933	#050500
K06936	#887733
K05606	#050500
K22188	#887733
K06937	#887733
K06939	#050500
K05601	#050500
K06931	#887733
K18934	#887733
K18936	#00ee00
K13023K05988K20846K22534K20796	#887733
K18939	#887733
K17609	#887733
K18930	#887733
K18931	#00ee00
K06923	#050500
K06922	#3e0075
K06925	#050500
K06924	#7cbcea
K06927	#050500
K06926	#050500
K06929	#887733
K06928	#050500
K06921	#050500
K06920	#887733
K18901	#00ee00
K18903	#887733
K10188	#050500
K18904	#887733
K18906	#887733
K18907	#887733
K18908	#050500
K10189	#050500
K18900	#887733
K06956	#887733
K22162	#050500
K06958	#050500
K23498	#00ee00
K06959	#050500
K18909	#050500
K10190	#050500
K06950	#050500
K22169	#00ee00
K06952	#887733
K06951	#050500
K06953	#887733
K18912	#887733
K18914	#050500
K18915	#887733
K10192	#050500
K10193	#050500
K18917	#887733
K18918	#887733
K10194	#887733
K18919	#00ee00
K18910	#050500
K06946	#050500
K06949	#050500
K06948	#887733
K05619	#887733
K06941	#050500
K06940	#887733
K06942	#050500
K16267	#887733
K16264	#887733
K17595	#887733
K05594	#050500
K05595	#050500
K05596	#00ee00
K05597	#887733
K16248	#887733
K16247	#00ee00
K16263	#887733
K16262	#887733
K17592	#887733
K16260	#887733
K17591	#00ee00
K05570	#887733
K05571	#887733
K17551	#887733
K18887	#050500
K18888	#050500
K18889	#050500
K05569	#887733
K18890	#050500
K18891	#3e0075
K18892	#00ee00
K06895	#887733
K06894	#050500
K06897	#887733
K06896	#887733
K05566	#887733
K06899	#887733
K05567	#050500
K06898	#050500
K05568	#887733
K16238	#887733
K16235	#887733
K06891	#00ee00
K06890	#887733
K18893	#887733
K18895	#ffd700
K18896	#050500
K18897	#887733
K18898	#050500
K18899	#00ee00
K05558	#00ee00
K06889	#050500
K06882	#050500
K16241	#00ee00
K06881	#050500
K17570	#887733
K06883	#887733
K05553	#00ee00
K06885	#887733
K05555	#887733
K06888	#887733
K16203	#00ee00
K16202	#887733
K16201	#887733
K05591	#887733
K05592	#050500
K05593	#050500
K16209	#050500
K18866	#887733
K05587	#050500
K05588	#887733
K05589	#887733
K16216	#887733
K16215	#00ee00
K16214	#050500
K16213	#050500
K16212	#050500
K16211	#050500
K16210	#050500
K04249	#887733
K18881	#050500
K17550	#050500
K05576	#887733
K05578	#00ee00
K24729	#887733
K00759	#050500
K11410	#7cbcea
K00757	#050500
K00758	#887733
K24725	#887733
K00756	#050500
K24727	#887733
K00754	#050500
K00752	#050500
K00748	#887733
K11422	#887733
K24734	#887733
K24707	#887733
K24709	#00ee00
K00771	#00ee00
K00772	#887733
K00779	#00ee00
K00773	#050500
K24700	#00ee00
K24719	#887733
K12736	#050500
K00760	#050500
K00761	#050500
K00768	#887733
K00769	#887733
K00766	#050500
K00767	#050500
K00764	#050500
K00765	#050500
K00762	#050500
K00763	#050500
K24712	#887733
K00717	#887733
K00718	#887733
K12700	#887733
K00713	#050500
K00712	#887733
K00705	#050500
K14698K16786K02006	#887733
K00702	#050500
K00703	#050500
K00700	#050500
K16288	#887733
K00737	#887733
K16294	#887733
K00734	#887733
K16293	#887733
K16291	#050500
K00728	#887733
K00729	#00ee00
K00726	#887733
K00721	#050500
K09291	#887733
K23591	#887733
K23593	#00ee00
K22267	#887733
K10296	#887733
K10297	#050500
K09283	#887733
K09287	#887733
K22277	#7cbcea
K22278	#050500
K10268	#887733
K22244	#887733
K22247	#887733
K22245	#00ee00
K10273	#887733
K22251	#887733
K23587	#887733
K10240	#050500
K09251	#050500
K10241	#887733
K09252	#00ee00
K10242	#887733
K11578	#887733
K23551	#00ee00
K22222	#887733
K22221	#887733
K22226	#050500
K22225	#887733
K22224	#00ee00
K22223	#887733
K22228	#887733
K22227	#887733
K10254	#050500
K22233	#887733
K22232	#00ee00
K22230	#050500
K11550	#887733
K23536	#050500
K23537	#050500
K23533	#887733
K22206	#887733
K23535	#887733
K22205	#00ee00
K10231	#887733
K01365K13730K06882	#887733
K10237	#887733
K10238	#050500
K12896	#ffd700
K12897	#00ee00
K10236	#050500
K23541	#887733
K22211	#887733
K22210	#887733
K23547	#00ee00
K22214	#050500
K09257	#00ee00
K22213	#00ee00
K23549	#887733
K22212	#887733
K23545	#887733
K23546	#887733
K16422	#050500
K17752	#887733
K17759	#887733
K17758	#050500
K03103	#887733
K03101	#050500
K03100	#050500
K03106	#050500
K16436	#887733
K17761	#ffd700
K17768	#887733
K16437	#887733
K17734	#050500
K17733	#00ee00
K17732	#887733
K05790	#887733
K05791	#887733
K17737	#887733
K17735	#00ee00
K05789	#887733
K05781	#887733
K05782	#887733
K05785	#887733
K05786	#887733
K05787	#00ee00
K05788	#887733
K17744	#887733
K17742	#887733
K05780	#00ee00
KR	#00ee00
K05778	#887733
K03113	#887733
K03112	#887733
K03111	#050500
K03110	#050500
K05770	#00ee00
K05772	#050500
K05773	#050500
K03118	#887733
K05775	#00ee00
K05776	#887733
K03117	#887733
K03116	#050500
K05777	#887733
K17710	#00ee00
K17717	#00ee00
K17716	#050500
K17713	#050500
K17723	#050500
K17722	#050500
K17724	#887733
K05714	#887733
K05717	#887733
K05746	#887733
K22294	#887733
K22293	#050500
K22292	#887733
K22299	#050500
K22298	#887733
K22296	#887733
K15055	#00ee00
K03074	#050500
K03073	#050500
K03072	#050500
K03071	#887733
K03070	#050500
K15069	#887733
K15066	#887733
K03060	#050500
K03059	#887733
K03057	#887733
K15036	#887733
K00818	#887733
K00819	#887733
K15037	#887733
K15034	#00ee00
K00817	#050500
K16365	#887733
K16364	#887733
K16363	#050500
K03095	#887733
K03093	#887733
K03092	#050500
K03091	#050500
K03090	#887733
K03089	#887733
K03088	#050500
K03087	#887733
K03086	#050500
K00812	#050500
K00813	#887733
K16371	#050500
K16370	#887733
K00809	#887733
K15047	#887733
K00805	#887733
K15045	#887733
K00806	#050500
K00803	#887733
K03079	#050500
K03078	#887733
K03077	#050500
K03076	#050500
K03075	#050500
K00801	#00ee00
K00800	#050500
K15051	#887733
K16348	#887733
K15016	#050500
K15017	#3e0075
K16347	#887733
K17677	#050500
K16346	#ffd700
K16345	#887733
K17675	#887733
K15012	#00ee00
K15013	#887733
K15011	#887733
K16351	#887733
K17680	#050500
K05685	#050500
K17686	#050500
K15023	#050500
K15024	#050500
K16353	#887733
K15022	#050500
K05681	#887733
K03018	#050500
K16326	#887733
K18989	#887733
K16321	#887733
K18982	#00ee00
K18983	#887733
K03050	#00ee00
K16329	#050500
K18986	#887733
K16328	#050500
K18987	#887733
K16327	#050500
K18988	#887733
K03048	#050500
K03046	#050500
K03043	#050500
K18991	#050500
K03042	#050500
K16330	#887733
K18992	#887733
K03041	#ffd700
K03040	#050500
K18997	#887733
K16339	#887733
K16340	#050500
K05693	#887733
K05694	#887733
K05695	#887733
K05698	#887733
K04368	#00ee00
K11530	#887733
K23518	#050500
K10206	#050500
K11537	#887733
K10200	#050500
K11531	#887733
K10201	#050500
K10202	#887733
K11534	#887733
K11533	#050500
K10208	#887733
K00878	#050500
K23514	#887733
K24846	#887733
K00879	#050500
K00876	#050500
K24847	#887733
K00877	#00ee00
K00874	#050500
K00875	#050500
K00872	#050500
K00873	#050500
K11540	#050500
K00869	#050500
K11547	#887733
K10216	#887733
K17077K23059K10036	#887733
K10218	#050500
K11548	#887733
K10212	#887733
K10213	#887733
K00860	#050500
K24850	#887733
K00867	#887733
K00868	#050500
K00865	#887733
K00863	#00ee00
K00864	#050500
K00862	#887733
K00892	#887733
K00891	#050500
K00899	#050500
K00897	#887733
K00895	#050500
K23508	#050500
K23509	#050500
K11525	#887733
K11527	#050500
K11521	#887733
K12854	#887733
K11522	#00ee00
K00881	#887733
K00882	#050500
K00880	#050500
K11529	#050500
K11528	#887733
K24835	#00ee00
K00887	#887733
K00885	#887733
K00886	#050500
K00883	#887733
K00839	#887733
K00836	#887733
K00835	#887733
K00832	#050500
K00833	#050500
K00830	#050500
K00831	#050500
K00826	#050500
K12837	#887733
K03098	#887733
K12839	#00ee00
K00823	#050500
K00824	#050500
K00821	#050500
K00820	#050500
K00858	#050500
K00859	#050500
K12800	#887733
K12805	#887733
K15475K13582K07126	#887733
K00856	#887733
K00857	#887733
K00854	#050500
K15083	#887733
K00855	#887733
K00852	#050500
K00853	#050500
K00850	#050500
K00851	#887733
K00849	#050500
K00847	#050500
K00848	#050500
K00845	#050500
K00844	#887733
K00841	#050500
K08085	#887733
K08086	#887733
K08083	#887733
K08084	#887733
K05808	#050500
K22390	#050500
K08082	#050500
K05800	#887733
K05801	#887733
K05802	#887733
K05803	#050500
K21055	#887733
K05805	#887733
K21054	#ffd700
K21053	#050500
K05807	#050500
K21057	#00ee00
K08076	#887733
K21063	#887733
K22394	#887733
K22393	#887733
K22391	#050500
K22397	#050500
K21065	#887733
K21064	#050500
K10385	#887733
K10380	#887733
K10381	#887733
K21030	#050500
K05822	#050500
K05823	#887733
K05825	#050500
K05826	#887733
K05829	#887733
K22369	#887733
K21038	#00ee00
K05820	#887733
K21039	#887733
K08094	#887733
K08099	#00ee00
K05819	#00ee00
K10398	#887733
K08092	#887733
K08093	#887733
K05811	#00ee00
K05813	#050500
K05814	#887733
K05815	#887733
K05817	#887733
K22373	#050500
K05810	#887733
K11693	#050500
K11692	#887733
K03046K03040K13797	#887733
K11691	#887733
K11690	#887733
K11699	#00ee00
K21012	#887733
K21011	#050500
K22341	#050500
K21010	#887733
K22340	#887733
K22347	#887733
K22345	#887733
K23675	#050500
K21019	#887733
K23676	#887733
K22349	#00ee00
K23678	#887733
K10374	#00ee00
K23683	#887733
K23684	#887733
K21023	#050500
K21022	#050500
K21021	#050500
K21020	#887733
K21027	#887733
K21025	#887733
K21024	#050500
K21029	#887733
K21028	#887733
K08068	#887733
K10349	#00ee00
K22320	#887733
K22322	#00ee00
K09384	#050500
K10352	#887733
K10353	#00ee00
K09388	#050500
K08054	#887733
K11689	#050500
K11686	#00ee00
K11685	#ffd700
K11688	#00ee00
K11687	#887733
K21001	#050500
K21000	#887733
K21005	#887733
K22336	#00ee00
K21003	#887733
K21009	#050500
K22339	#050500
K21007	#00ee00
K21006	#887733
K17877	#887733
K17870	#887733
K17879	#887733
K03225	#00ee00
K05889	#887733
K03223	#887733
K17880	#887733
K05881	#050500
K05882	#887733
K05884	#887733
K03229	#00ee00
K05887	#050500
K16557	#887733
K16556	#887733
K16555	#887733
K16554	#050500
K17884	#887733
K16553	#887733
K17883	#887733
K16551	#887733
K16559	#887733
K16558	#887733
K17889	#887733
K05878	#050500
K05879	#050500
K03210	#050500
K16560	#887733
K17890	#887733
K03218	#050500
K05873	#887733
K03217	#050500
K05874	#050500
K03216	#050500
K05875	#887733
K03215	#050500
K05876	#887733
K03245	#887733
K03243	#887733
K03241	#887733
K04575	#887733
K17865	#887733
K15201	#050500
K16531	#050500
K17869	#887733
K16536	#887733
K04568	#00ee00
K03233	#887733
K04562	#887733
K04564	#050500
K05895	#887733
K05896	#050500
K04565	#887733
K05897	#887733
K04566	#050500
K04567	#050500
K05898	#00ee00
K17830	#3e0075
K16509	#050500
K17838	#887733
K17837	#050500
K17836	#050500
K05844	#050500
K05845	#887733
K05846	#887733
K05847	#050500
K04516	#050500
K04517	#050500
K16365K09667K17768	#887733
K05849	#887733
K04518	#887733
K05841	#887733
K04512	#887733
K16511	#887733
K17840	#00ee00
K16515	#887733
K05833	#050500
K05834	#00ee00
K05835	#00ee00
K05836	#00ee00
K05837	#050500
K05838	#887733
K04508	#00ee00
K05831	#ffd700
K05832	#050500
K17811	#887733
K17810	#050500
K17818	#050500
K17816	#887733
K03203	#887733
K03201	#887733
K21071	#050500
K03200	#00ee00
K03208	#050500
K03205	#050500
K03204	#00ee00
K17828	#050500
K21090	#887733
K21085	#887733
K21084	#050500
K04525	#887733
K21088	#050500
K21087	#887733
K05850	#050500
K05851	#00ee00
K05853	#00ee00
K00919	#050500
K00917	#050500
K00918	#887733
K15176	#887733
K03195	#887733
K03194	#887733
K03191	#887733
K03190	#887733
K12908	#887733
K03189	#050500
K03188	#887733
K03187	#050500
K03186	#887733
K00912	#887733
K00906	#ffd700
K14026K07198K07126	#00ee00
K00903	#050500
K03184	#00ee00
K03183	#887733
K03182	#050500
KxYKxGKxW_sig	#887733
K03179	#00ee00
K03177	#050500
K15192	#050500
K00939	#050500
K00937	#050500
K16487	#887733
K00938	#887733
K00936	#887733
K00931	#050500
K00930	#050500
K00928	#050500
K00929	#050500
K00926	#050500
K00927	#050500
K00925	#050500
K03199	#887733
K03198	#00ee00
K03197	#887733
K03196	#887733
K15173	#00ee00
K15172	#887733
K16469	#00ee00
K17798	#00ee00
K16464	#887733
K04480	#7cbcea
K03151	#050500
K03150	#050500
K03148	#887733
K03147	#050500
K04477	#050500
K04478	#887733
K03149	#050500
K16474	#050500
K05792	#887733
K16482	#00ee00
K05794	#887733
K05795	#050500
K05796	#887733
K05798	#00ee00
K05799	#050500
K03170	#887733
K03169	#050500
K03168	#050500
K03165	#887733
K15125	#887733
K03154	#887733
K03153	#050500
K03152	#050500
K04483	#00ee00
K04484	#00ee00
K04485	#050500
K04486	#050500
K04487	#050500
K04488	#050500
K11657	#887733
K10325	#00ee00
K12988	#050500
K12987	#3e0075
K12984	#050500
K12983	#7cbcea
K12986	#887733
K11654	#887733
K00991	#050500
K00992	#887733
K00990	#050500
K00997	#887733
K22301	#887733
K22300	#050500
K00998	#00ee00
K00995	#050500
K22307	#00ee00
K22306	#887733
K00996	#050500
K22305	#050500
K00993	#887733
K12991	#887733
K12990	#050500
K12993	#887733
K12992	#887733
K12999	#887733
K12998	#887733
K12994	#050500
K12997	#050500
K12996	#887733
K00980	#050500
K00981	#050500
K00989	#887733
K00986	#050500
K22311	#00ee00
K22318	#887733
K00984	#ffd700
K00982	#887733
K00983	#887733
K12960	#050500
K23617	#050500
K11635	#050500
K11634	#050500
K11637	#887733
K11636	#050500
K10306	#00ee00
K11631	#050500
K12962	#887733
K11633	#050500
K11632	#887733
K11639	#00ee00
K11640	#887733
K12977	#00ee00
K12976	#887733
K11645	#050500
K12978	#887733
K12973	#887733
K11641	#050500
K12972	#887733
K11643	#887733
K00957	#050500
K12944	#887733
K12943	#887733
K11615	#887733
K11614	#887733
K12940	#887733
K12942	#887733
K12941	#050500
K11617	#887733
K11616	#00ee00
K11619	#887733
K11618	#050500
K00955	#050500
K00956	#050500
K00954	#050500
K00951	#050500
K00952	#887733
K00950	#887733
K00948	#050500
K00949	#050500
K00946	#050500
K12954	#887733
K11626	#887733
K12956	#887733
K12950	#887733
K12953	#887733
K11622	#887733
K11621	#050500
K12952	#050500
K11629	#887733
K00944	#050500
K00945	#050500
K00942	#050500
K00943	#050500
K00940	#050500
K00941	#050500
K00979	#050500
K00970	#050500
K00978	#050500
K00975	#050500
K00976	#887733
K00973	#050500
K00974	#050500
K00971	#050500
K00972	#050500
K00969	#050500
K00966	#050500
K00965	#050500
K00962	#050500
K00963	#050500
K17910	#887733
K05929	#887733
K05921	#3e0075
K08195	#050500
K08193	#00ee00
K08194	#887733
K08197	#00ee00
K05919	#050500
K17928	#050500
K08191	#050500
K08190	#887733
K05910	#7cbcea
K05913	#00ee00
K05916	#887733
K21185	#887733
K22482	#887733
K22481	#887733
K22480	#887733
K05946	#050500
K04618	#887733
K22489	#887733
K05941	#00ee00
K05942	#050500
K17900	#887733
K21162	#887733
K05934	#050500
K22491	#00ee00
K05936	#050500
K05937	#00ee00
K05939	#050500
K21167	#887733
K08162	#00ee00
K08161	#887733
K08166	#00ee00
K08167	#887733
K08164	#050500
K10481	#887733
K09490	#887733
K21132	#00ee00
K08159	#887733
K22468	#887733
K21137	#887733
K21136	#ffd700
K21135	#887733
K09488	#887733
K21134	#050500
K21138	#050500
K08151	#887733
K09482	#887733
K08152	#887733
K08150	#887733
K08156	#887733
K09487	#050500
K08153	#050500
K08154	#887733
K21140	#050500
K21142	#00ee00
K22479	#887733
K21147	#050500
K22477	#887733
K22476	#887733
K10461	#00ee00
K08189	#00ee00
K05908	#887733
K23773	#887733
K22441	#050500
K23778	#887733
K23779	#050500
K23774	#887733
K23775	#050500
K23777	#887733
K22447	#887733
K08173	#00ee00
K08174	#050500
K08172	#887733
K08177	#050500
K10470	#7cbcea
K22452	#050500
K22450	#887733
K22457	#887733
K08168	#887733
K08169	#887733
K23786	#050500
K17998	#050500
K16667	#887733
K17997	#050500
K17996	#050500
K17995	#050500
K17994	#887733
K15331	#00ee00
K17993	#887733
K15332	#00ee00
K17992	#887733
K17999	#050500
K02015	#050500
K03346	#887733
K02014	#050500
K02013	#050500
K02012	#050500
K02011	#050500
K03342	#050500
K02010	#887733
K03340	#050500
K02019	#050500
K02018	#887733
K02017	#050500
K02016	#050500
K15342	#050500
K02004	#050500
K03335	#050500
K02003	#050500
K02002	#887733
K03332	#050500
K02001	#887733
K02000	#887733
K16681	#887733
K05991	#887733
K16680	#887733
K05992	#887733
K02009	#887733
K02008	#887733
K03339	#050500
K02007	#887733
K03338	#050500
K05995	#050500
K02006	#887733
K03337	#050500
K05996	#887733
K02005	#050500
K03336	#050500
K05997	#ffd700
K17975	#00ee00
K02040	#050500
K16649	#887733
K16648	#887733
K16647	#887733
K02037	#050500
K03367	#050500
K02036	#050500
K02035	#050500
K03366	#050500
K02034	#050500
K02033	#050500
K02032	#050500
K02031	#050500
K02030	#050500
K02039	#050500
K02038	#887733
K16652	#887733
K16651	#887733
K16650	#887733
K17981	#00ee00
K04691	#887733
K02026	#050500
K02025	#050500
K02024	#00ee00
K03354	#887733
K02022	#887733
K03353	#050500
K02021	#00ee00
K02020	#050500
K03350	#00ee00
K02029	#050500
K02028	#050500
K02027	#050500
K17950	#887733
K16628	#887733
K03301	#00ee00
K05967	#887733
K03300	#050500
K03309	#887733
K03308	#050500
K03307	#050500
K03306	#887733
K03305	#050500
K03303	#050500
K05964	#887733
K16634	#887733
K17963	#887733
K16639	#050500
K05956	#887733
K14026K15475K13582K07126	#887733
K05953	#887733
K17931	#887733
K01990K24040K03701K09812	#887733
K03324	#050500
K04656	#887733
K05988	#887733
K05989	#050500
K03322	#887733
K03321	#050500
K03320	#050500
K21198	#00ee00
K04651	#887733
K05982	#00ee00
K03328	#050500
K04652	#050500
K03327	#050500
K04653	#887733
K05984	#887733
K04654	#050500
K05985	#887733
K03326	#887733
K04655	#050500
K05986	#050500
K03325	#887733
K16618	#887733
K17948	#887733
K16617	#00ee00
K17947	#00ee00
K03313	#887733
K03312	#050500
K03311	#887733
K03310	#050500
K04648	#887733
K05979	#887733
K05970	#050500
K03319	#887733
K03317	#887733
K03315	#887733
K11709	#887733
K11708	#887733
K03299	#887733
K03298	#050500
K11704	#887733
K03297	#887733
K03296	#050500
K11707	#887733
K15256	#887733
K15255	#050500
K03272	#887733
K03271	#887733
K03270	#050500
K03269	#050500
K15269	#887733
K15268	#887733
K03255	#00ee00
K15270	#887733
K16568	#887733
K16567	#887733
K17898	#887733
K16566	#887733
K17892	#887733
K03294	#050500
K03293	#887733
K03292	#050500
K03291	#00ee00
K03290	#ffd700
K03289	#887733
K03287	#00ee00
K03286	#050500
K03285	#050500
K03284	#887733
K03282	#050500
K03281	#887733
K03279	#887733
K03276	#887733
K03274	#887733
K03273	#887733
K10440	#050500
K10441	#050500
K10447	#887733
K10442	#887733
K23751	#887733
K22424	#050500
K23753	#050500
K10450	#00ee00
K11783	#887733
K11782	#887733
K10457	#887733
K10458	#887733
K11785	#887733
K11784	#887733
K11787	#7cbcea
K22431	#050500
K22430	#887733
K08104	#887733
K22432	#050500
K22438	#00ee00
K09471	#887733
K22409	#050500
K11750	#887733
K09470	#00ee00
K09475	#050500
K09473	#887733
K09474	#887733
K11755	#050500
K11752	#050500
K10421	#050500
K11751	#050500
K11754	#050500
K11753	#050500
K08137	#887733
K23734	#00ee00
K08138	#887733
K09469	#887733
K08135	#887733
K22405	#050500
K09461	#887733
K22418	#887733
K08131	#887733
K08132	#ffd700
K11764	#00ee00
K10439	#050500
K09457	#050500
K09458	#050500
K09456	#00ee00
K09459	#887733
K23718	#887733
K10402	#887733
K11733	#00ee00
K11736	#887733
K10405	#887733
K10400	#887733
K11732	#00ee00
K11737	#887733
K11739	#887733
K11744	#887733
K11747	#00ee00
K11746	#887733
K11741	#050500
K11740	#887733
K11743	#887733
K11749	#050500
K11748	#887733
K11711	#887733
K11710	#887733
K11719	#887733
K11717	#050500
K09420	#00ee00
K11720	#887733
K04719	#00ee00
K16707	#00ee00
K16705	#887733
K16704	#887733
K16703	#887733
K16702	#887733
K16701	#887733
K21297	#887733
K21299	#00ee00
K16711	#00ee00
K16710	#050500
K16718	#00ee00
K04738	#887733
K21273	#887733
K03409	#887733
K03408	#050500
K21279	#887733
K03407	#050500
K03406	#050500
K03404	#887733
K03403	#887733
K03402	#050500
K21285	#050500
K04720	#050500
K08281	#050500
K08282	#050500
K08286	#887733
K08280	#00ee00
K22580	#3e0075
K22585	#887733
K21252	#887733
K21251	#00ee00
K11063K10955K24456	#887733
K23899	#00ee00
K08295	#887733
K10595	#00ee00
K08298	#887733
K08299	#050500
K08296	#887733
K08297	#050500
K10598	#00ee00
K10599	#887733
K22578	#887733
K08289	#050500
K22579	#887733
K16788	#887733
K16787	#050500
K16786	#050500
K16785	#050500
K16784	#887733
K16783	#887733
K14122	#887733
K14120	#887733
K03470	#050500
K14127	#050500
K16789	#887733
K03466	#050500
K03465	#050500
K02133	#050500
K02132	#050500
K03462	#887733
K15460	#050500
K04794	#887733
K02103K19776K05799	#00ee00
K03469	#050500
K14136	#887733
K15467	#887733
K16795	#887733
K15461	#887733
K16793	#050500
K16792	#00ee00
K14138	#050500
K04788	#00ee00
K03455	#050500
K02124	#050500
K02123	#050500
K02122	#050500
K03453	#887733
K02121	#050500
K02120	#050500
K03451	#887733
K04782	#887733
K04783	#887733
K04784	#887733
K02128	#ffd700
K04786	#887733
K03458	#887733
K03457	#887733
K02126	#00ee00
K16760	#00ee00
K03492	#887733
K02160	#050500
K03491	#050500
K03490	#887733
K14107	#887733
K14108	#887733
K15437	#050500
K03488	#887733
K03487	#887733
K03486	#887733
K02154	#887733
K03484	#887733
K03483	#050500
K15445	#00ee00
K15444	#887733
K14113	#887733
K16770	#887733
K03481	#050500
K03480	#887733
K16778	#887733
K14117	#887733
K03478	#050500
K03477	#00ee00
K03476	#050500
K02145	#887733
K03475	#887733
K03474	#887733
K03473	#887733
K03472	#00ee00
K03471	#887733
K04755	#050500
K04757	#887733
K04758	#050500
K03420	#00ee00
K04759	#050500
K03429	#050500
K04750	#00ee00
K03428	#00ee00
K04751	#050500
K03427	#050500
K03426	#887733
K04752	#00ee00
K03424	#050500
K04754	#887733
K15421	#887733
K15428	#887733
K16756	#887733
K04744	#887733
K03412	#887733
K03411	#887733
K03410	#887733
K04748	#887733
K04749	#887733
K03416	#887733
K03415	#050500
K03413	#050500
K02114	#050500
K02113	#050500
K02112	#050500
K02111	#050500
K03442	#050500
K02110	#050500
K04770	#050500
K04771	#050500
K04772	#050500
K02119	#050500
K04773	#050500
K02118	#050500
K03449	#887733
K02117	#050500
K02116	#00ee00
K02115	#050500
K03446	#887733
K02103	#050500
K04767	#050500
K03431	#050500
K04769	#050500
K02100	#887733
K03430	#050500
K01406K22944K11005	#887733
K02109	#050500
K04760	#887733
K03439	#050500
K02108	#050500
K04761	#050500
K04762	#887733
K03438	#050500
K02107	#887733
K04763	#050500
K03437	#050500
K02106	#050500
K03436	#050500
K04764	#887733
K04765	#887733
K03435	#00ee00
K14088	#887733
K14089	#887733
K14086	#887733
K14087	#887733
K02099	#050500
K11815	#887733
K11814	#00ee00
K14091	#887733
K14090	#887733
K02086	#887733
K09502	#00ee00
K11808	#887733
K11807	#887733
K14084	#050500
K14082	#050500
K14083	#887733
K14080	#050500
K14048	#3e0075
K15378	#887733
K03392	#887733
K03390	#050500
K03389	#050500
K02058	#050500
K03388	#050500
K02057	#887733
K02056	#887733
K03387	#887733
K03386	#887733
K02055	#050500
K02054	#887733
K03385	#050500
K02053	#887733
K02052	#050500
K14051	#887733
K15382	#887733
K14052	#887733
K15383	#887733
K14059	#050500
K14057	#887733
K14058	#887733
K14055	#050500
K14056	#887733
K14054	#887733
K02051	#050500
[truncated: 4,569 more rows]
