# Supplementary material for: Critical Assessment of MetaProteome Investigation (CAMPI): a multi-laboratory comparison of established workflows
Source: Nat Commun. 2021 Dec 15;12:7305. doi: 10.1038/s41467-021-27542-8 (PMC8674281; doi:10.1038/s41467-021-27542-8)
Supplement: Supplementary file 21 — Source Data file [file 41467_2021_27542_MOESM21_ESM.zip › Source Data/Supplementary Figure 16A.tsv]

KEGG	MG	S03_PS	S05_PS	S07_PS	S08_PS	S11_PS	S14_PS
K00002	0.001930394	0.001241234	0.001784456	0	0	0	0
K00003	0.005325224	0.011171105	0.016060101	0.004964257	0.034278341	0.014934289	0.005372974
K00004	0.005635862	0.003723702	0.000892228	0	0.002016373	0	0.007163965
K00005	0.000576899	0	0.000892228	0	0	0	0
K00008	0.012625219	0.038478248	0.038365796	0.044678316	0.080654918	0.043807249	0.048356766
K00009	0.00155319	0.003723702	0.002676684	0.004964257	0.016130984	0.004978097	0.059102713
K00010	0.047372303	0.162601626	0.177553334	0.109213662	0.183489938	0.143369176	0.214918958
K00012	0.099404173	0.057096754	0.047288074	0.099285147	0.084687664	0.062724015	0.034028836
K00013	0.030420341	0.021100975	0.024090151	0.034749801	0.026212849	0.003982477	0.02686487
K00014	0.019525821	0.012412338	0.00803005	0.024821286	0.004032746	0.004978096	0.026864869
K00016	0.004282367	0.050890586	0.042826935	0.064535346	0.05444207	0.063719633	0.046565774
K00018	0.033992677	0.03599578	0.042826935	0.049642573	0.040327459	0.028872959	0.037610818
K00019	0.00155319	0	0.000892228	0	0	0.000995619	0
K00020	0.003439207	0.003723702	0.004461139	0	0.014114611	0.006969335	0.010745948
K00024	0.060241592	0.491528579	0.469311824	0.65528197	0.322619672	0.39824771	0.829228978
K00026	0.001641944	0.014894805	0.013383417	0.054606831	0.032261967	0.010951812	0.051938748
K00027	0.005125527	0.084403898	0.080300502	0.079428118	0.058474816	0.035842294	0.069848661
K00029	0.0604191	0.053373053	0.051749212	0.079428117	0.048392951	0.074671445	0.170144175
K00030	0.001042856	0.011171104	0.016952328	0	0.022180102	0.004978096	0
K00031	0.042024889	0.023583442	0.023197922	0.014892772	0.044360206	0.023894863	0.091340557
K00033	0.049213941	0.019859741	0.024982379	0.029785544	0.024196475	0.01294305	0.085967583
K00036	0.041359237	0.034754546	0.032120201	0.064535346	0.044360205	0.035842294	0.116414435
K00040	0.003505772	0	0.003568911	0.004964257	0.012098238	0.001991239	0
K00041	0.033415778	0.057096754	0.056210352	0.129070691	0.114933258	0.085623257	0.123578401
K00042	0.002152277	0.001241234	0.000892228	0	0.004032746	0	0
K00046	0.028911527	0.080680196	0.066917085	0.034749801	0.026212849	0.016925528	0.016118922
K00048	0.036433405	0.137776951	0.121342982	0.07446386	0.145178852	0.058741538	0.119996418
K00052	0.030176267	0.038478248	0.041042479	0.069499602	0.042343833	0.020908005	0.012536939
K00053	0.037320943	0.322720784	0.35778335	0.26310564	0.366979876	0.255874154	0.315214471
K00057	0.035900883	0.01613604	0.015167872	0.009928515	0.016130984	0.008960573	0.007163966
K00058	0.032417298	0.150189288	0.1829067	0.203534551	0.223817397	0.154320988	0.207754992
K00059	0.045819112	0.038478247	0.04461139	0.01985703	0.062507562	0.04181601	0.023282888
K00060	0.002928873	0	0.000892228	0	0.002016373	0.000995619	0.003581983
K00065	0.041958325	0.01613604	0.017844556	0.05460683	0.028229221	0.01493429	0.010745948
K00067	0.054982933	0.06206169	0.042826935	0.05460683	0.050409323	0.020908004	0.042983792
K00068	0.000998479	NA	NA	NA	NA	NA	NA
K00073	0.002285408	NA	NA	NA	NA	NA	NA
K00074	0.001486625	0.027307143	0.024090151	0.049642573	0.028229221	0.018916766	0.080594609
K00075	0.026892379	0.009929871	0.008030051	0	0.008065492	0.001991239	0
K00076	0.000865349	0.001241234	0.001784456	0	0.002016373	0	0.001790991
K00077	0.030265021	0.008688637	0.013383417	0.014892772	0.012098238	0.005973716	0.025073878
K00078	0.008187531	0.013653573	0.011598962	0	0.010081865	0.008960574	0.010745948
K00087	0.012603029	0.008688637	0.01249119	0.009928515	0.018147357	0.01393867	0.003581983
K00088	0.052253757	0.279277602	0.256961608	0.337569499	0.419405572	0.328554361	0.431628907
K00090	0.001597567	0	0.000892228	0	0	0	0
K00091	0.034924591	0	0.000892228	0	0.004032746	0.000995619	0
K00091K21009	0.003084192	NA	NA	NA	NA	NA	NA
K00094	0.001375683	0.013653572	0.014275645	0.019857029	0.032261967	0.017921147	0.028655861
K00096	0.002285408	0.00620617	0.003568912	0	0	0.000995619	0.008954957
K00097	0.001397871	NA	NA	NA	NA	NA	NA
K00098	0.000887537	NA	NA	NA	NA	NA	NA
K00099	0.046307258	0.012412338	0.007137822	0	0.008065492	0.005973716	0.012536939
K00101	0.002152278	NA	NA	NA	NA	NA	NA
K00104	0.004326745	0.039719481	0.052641441	0.064535346	0.086704037	0.042811629	0.085967583
K00108	0.00339483	NA	NA	NA	NA	NA	NA
K00111	0.006811849	0.012412338	0.008922278	0.004964257	0.008065492	0.003982477	0
K00112	0.002041336	0.001241234	0	0	0	0.000995619	0
K00113	4.44E-05	NA	NA	NA	NA	NA	NA
K00116	0.002241032	NA	NA	NA	NA	NA	NA
K00118	0.008254097	0.132812015	0.098145058	0.099285147	0.046376578	0.114496217	0.168353183
K00121	0.001353494	0.001241234	0	0	0	0	0
K00125	0.001464436	0.075715261	0.07316268	0.044678316	0.112916885	0.076662684	0.037610818
K00129	0.001908205	0.002482468	0.000892228	0	0.004032746	0	0
K00130	0.003417018	NA	NA	NA	NA	NA	NA
K00132	0.002485104	NA	NA	NA	NA	NA	NA
K00133	0.048792361	0.228387017	0.202535711	0.228355837	0.187522685	0.13739546	0.277603653
K00134	0.030065326	2.746850369	2.483962206	1.429706116	1.236036618	1.807048982	2.2888869
K00135	0.00226322	0.001241234	0	0	0	0.000995619	0.001790991
K00137	0.001020668	NA	NA	NA	NA	NA	NA
K00138	0.002374162	NA	NA	NA	NA	NA	NA
K00140	0.002995438	0.080680196	0.079408275	0.049642573	0.076622172	0.175228992	0.098504522
K00145	0.031884776	0.028548377	0.024090151	0.044678316	0.028229221	0.023894863	0.098504522
K00146	0.001242552	NA	NA	NA	NA	NA	NA
K00147	0.039584163	0.02606591	0.0160601	0.009928514	0.026212849	0.009956193	0.030446853
K00148	0.001331306	NA	NA	NA	NA	NA	NA
K00156	0.061439768	0	0.001784456	0	0.002016373	0	0.001790991
K00163	0.004082671	0.016136039	0.020521239	0.019857029	0.026212848	0.030864198	0.071639653
K00164	0.004215802	0	0	0	0	0.001991239	0
K00169	0.007677197	NA	NA	NA	NA	NA	NA
K00172	0.003505772	0	0.000892228	0	0	0	0
K00174	0.064346452	0.096816235	0.082084958	0.143963463	0.084687664	0.098566308	0.164771201
K00175	0.028711831	0.067026624	0.066024857	0.054606831	0.060491188	0.039824771	0.105668488
K00176	0.004659571	0.002482468	0.00803005	0.009928515	0.008065492	0.004978096	0.007163965
K00177	0.013734639	0.022342208	0.034796884	0.079428118	0.05444207	0.047789725	0.060893705
K00179	0.032239791	0.057096754	0.080300502	0.049642573	0.098802274	0.073675826	0.128951374
K00180	0.000643465	0.002482468	0.005353367	0.004964257	0.006049119	0.011947431	0.021491896
K00186	0.02376381	0.040960715	0.02855129	0.099285147	0.060491188	0.033851055	0.089549566
K00187	0.020901503	0.016136039	0.011598961	0.029785544	0.036294713	0.015929908	0.044774783
K00194	0.00184164	0.161360392	0.165954371	0.158856235	0.179457192	0.148347272	0.107459479
K00196	0.001353495	0.06206169	0.054425896	0.024821287	0.06855668	0.079649542	0.048356766
K00197	0.002618235	0.119158443	0.140971993	0.114177919	0.082671291	0.248904819	0.111041461
K00198	0.009474461	0.273071433	0.265883885	0.104249405	0.187522684	0.236957388	0.146861288
K00208	0.024740101	0.068267859	0.069593768	0.109213662	0.074605799	0.056750299	0.087758575
K00209	0.002196655	0.001241234	0.005353367	0	0.004032746	0.000995619	0.003581983
K00215	0.03210666	0.032272078	0.024982378	0.004964257	0.024196476	0.01194743	0.034028835
K00216	0.001264741	NA	NA	NA	NA	NA	NA
K00219	0.010361997	0.009929871	0.010706734	0	0.006049119	0.002986858	0
K00226	0.021877794	0.03599578	0.02855129	0.039714059	0.036294713	0.021903624	0.089549566
K00228	0.001042856	NA	NA	NA	NA	NA	NA
K00230	0.001730697	0	0.000892228	0	0	0.000995619	0
K00234	0.001286929	0	0	0	0	0	0.003581983
K00235	0.001353494	NA	NA	NA	NA	NA	NA
K00239	0.070182009	0.424501955	0.48358747	0.580818109	0.461749405	0.608323377	0.539088385
K00241	0.027336148	0.003723701	0.002676683	0.009928515	0.016130984	0.010951812	0.023282887
K00243	0.026781437	0.004964935	0.003568912	0	0.002016373	0	0.010745948
K00244	0.003794222	0.001241234	0.002676683	0	0	0.000995619	0
K00245	0.001087233	0.011171104	0.010706734	0.024821287	0.028229221	0.011947431	0.021491896
K00246	0.000576899	0.002482468	0.002676683	0	0.014114611	0.005973716	0.003581983
K00247	0.000310638	0	0	0	0	0.005973716	0.003581983
K00248	0.002396351	0.08192143	0.077623818	0.119142176	0.104851394	0.1393867	0.134324349
K00254	0.024318522	NA	NA	NA	NA	NA	NA
K00259	0.027735539	0.103022405	0.097252831	0.089356633	0.076622173	0.05575468	0.062684697
K00261	0.002041336	0.001241234	0.001784456	0	0	0	0
K00262	0.092636702	0.466703904	0.514815443	0.501389991	0.663386699	0.536638788	0.610728038
K00264	0.005303035	0	0	0	0	0	0.001790991
K00265	0.132797763	0.024824676	0.022305695	0.019857029	0.024196475	0.083632019	0.003581983
K00266	0.045042516	0.139018185	0.134726399	0.153891978	0.229866517	0.176224612	0.200591026
K00266K12136	0.002351974	NA	NA	NA	NA	NA	NA
K00266K18210	0.00665653	NA	NA	NA	NA	NA	NA
K00266K20203	0.055493268	0.05585552	0.061563718	0.054606831	0.143162479	0.080645161	0.111041461
K00275	0.018105761	0	0.001784456	0	0.002016373	0.000995619	0.003581983
K00276	0.001087233	0.001241234	0	0	0	0	0
K00278	0.053562874	0.054614287	0.049964757	0.049642573	0.084687664	0.05376344	0.137906331
K00281	0.0830513	0.033513313	0.037473568	0.069499603	0.044360205	0.085623258	0.094922539
K00286	0.044088414	0.021100975	0.02855129	0.059571088	0.060491189	0.021903624	0.055520731
K00287	0.015354394	0.003723702	0.001784456	0.004964257	0.010081865	0.006969335	0.003581983
K00297	0.030553471	0.121640911	0.129373031	0.114177919	0.110900512	0.128434886	0.098504522
K00299	0.00042158	NA	NA	NA	NA	NA	NA
K00313	0.00468176	0	0.000892228	0.004964257	0	0	0
K00322	0.002773554	NA	NA	NA	NA	NA	NA
K00323	0.001375683	0.001241234	0.000892228	0	0.006049119	0.002986858	0.023282887
K00325	0.001065045	0.002482468	0.001784456	0	0.002016373	0.003982477	0.001790991
K00330	0.007610632	0.001241234	0.000892228	0	0	0.001991239	0
K00331	0.012536464	0.003723701	0.003568911	0.004964257	0.004032746	0.005973716	0.003581983
K00335	0.001641944	0.002482468	0.001784456	0	0	0.001991238	0
K00336	0.000732218	NA	NA	NA	NA	NA	NA
K00337	0.027979612	NA	NA	NA	NA	NA	NA
K00338	0.009363518	0.001241234	0.001784456	0	0.004032746	0.004978096	0.003581983
K00339	0.012070507	NA	NA	NA	NA	NA	NA
K00341	0.046928533	NA	NA	NA	NA	NA	NA
K00342	0.03805316	NA	NA	NA	NA	NA	NA
K00343	0.033593286	NA	NA	NA	NA	NA	NA
K00344	0.00155319	NA	NA	NA	NA	NA	NA
K00346	0.033193894	0.150189288	0.145433132	0.163820492	0.116949631	0.133412983	0.152234262
K00347	0.02602703	0.006206169	0.005353367	0.004964257	0.008065492	0.010951812	0.010745948
K00348	0.01286929	0.042201949	0.049072529	0.059571088	0.076622172	0.039824771	0.034028835
K00349	0.010384186	0	0	0.004964257	0	0.009956193	0
K00350	0.013113363	0.003723701	0.002676683	0.004964257	0.004032746	0.000995619	0.003581983
K00351	0.026204538	0.140259418	0.143648676	0.143963463	0.167358955	0.114496217	0.09492254
K00354	0.001242552	0	0.000892228	0	0	0	0
K00355	0.000687841	NA	NA	NA	NA	NA	NA
K00362	0.006124007	0.031030845	0.023197923	0.014892772	0.038311086	0.032855437	0.030446852
K00364	0.001775075	0	0	0	0	0.001991239	0.003581983
K00370	0.007721573	0.013653571	0.013383417	0	0	0.039824771	0.012536939
K00371	0.002529481	0.003723701	0.003568911	0.004964257	0.004032746	0.004978096	0.010745948
K00374	0.00084316	NA	NA	NA	NA	NA	NA
K00375	0.006257138	NA	NA	NA	NA	NA	NA
K00375K03486	0.003128569	NA	NA	NA	NA	NA	NA
K00380	0.002928873	NA	NA	NA	NA	NA	NA
K00381	0.002773554	NA	NA	NA	NA	NA	NA
K00382	0.067830035	0.01985974	0.0160601	0.034749801	0.026212849	0.017921147	0.06805767
K00383	0.002573858	0.002482468	0	0	0	0.002986858	0
K00384	0.033859547	0.042201949	0.033012428	0.034749801	0.058474815	0.030864198	0.073430644
K00385	0.002152278	0.011171104	0.011598961	0.004964257	0.028229221	0.008960573	0.019700904
K00389	0.00028845	NA	NA	NA	NA	NA	NA
K00390	0.026071407	0.003723701	0.007137822	0	0.004032746	0.001991239	0
K00427	0.002662612	NA	NA	NA	NA	NA	NA
K00428	0.035257418	0.001241234	0.000892228	0	0	0	0
K00432	0.014111843	0.006206169	0.005353367	0.014892772	0.018147357	0.005973715	0.007163965
K00433	0.002019148	NA	NA	NA	NA	NA	NA
K00459	0.024074448	0.014894805	0.012491189	0	0.028229221	0.003982477	0
K00525	0.088199015	0.147706821	0.168631055	0.148927721	0.151227971	0.201115094	0.116414435
K00526	0.00508115	0	0.000892228	0	0	0	0
K00528	0.000887537	NA	NA	NA	NA	NA	NA
K00529	0.001486625	NA	NA	NA	NA	NA	NA
K00533	0.002906685	NA	NA	NA	NA	NA	NA
K00537	0.013024609	0.017377273	0.017844556	0.014892772	0.032261968	0.023894863	0.021491896
K00547	0.019326124	0	0	0	0	0.000995619	0
K00548	0.103176208	0.004964936	0.010706734	0.009928514	0.030245594	0.008960573	0.019700905
K00549	0.009651968	0.001241234	0	0.004964257	0.002016373	0.001991239	0.001790991
K00554	0.019503631	0.002482468	0.006245594	0.009928514	0.012098238	0.003982477	0.025073878
K00556	0.000998479	0	0.000892228	0	0	0	0
K00557	0.001775075	NA	NA	NA	NA	NA	NA
K00558	0.035124287	0.002482468	0.002676684	0	0.002016373	0.000995619	0.001790991
K00560	0.021123386	0.008688636	0.005353367	0.019857029	0.012098238	0.004978096	0.017909913
K00563	0.001309118	0.002482468	0.003568911	0	0	0	0
K00564	0.001286929	0.002482468	0.001784456	0.004964257	0	0.000995619	0
K00566	0.035900882	0.006206169	0.005353366	0	0.006049119	0.000995619	0.003581982
K00567	0.017062904	0	0.002676683	0.014892772	0.002016373	0.008960573	0
K00568	0.044731878	0.002482468	0.004461139	0	0	0.000995619	0
K00571	0.003172945	NA	NA	NA	NA	NA	NA
K00573	0.000909726	NA	NA	NA	NA	NA	NA
K00574	0.003217323	0	0.000892228	0	0	0	0.001790991
K00575	0.000355015	0	0	0	0	0	0.001790991
K00588	0.015043757	0	0	0.004964257	0	0.000995619	0
K00591	0.001175987	0	0.000892228	0	0	0	0
K00595	0.002729177	0.001241234	0.000892228	0	0.004032746	0	0
K00598	0.000687841	0	0	0	0	0	0.001790991
K00600	0.036832796	0.160119158	0.165062144	0.277998411	0.237932008	0.22003186	0.207754992
K00602	0.087466797	0.23211072	0.208781306	0.178713264	0.268177602	0.175228991	0.223873916
K00603	0.029754687	0.093092534	0.108851792	0.09432089	0.102835021	0.066706491	0.102086505
K00604	0.029732499	0.00620617	0.008922278	0.014892772	0.008065492	0.002986858	0.012536939
K00605	0.025938276	0.012412338	0.014275645	0.049642573	0.03427834	0.031859817	0.048356765
K00606	0.0205243	0.011171105	0.008922278	0.029785544	0.016130984	0.01294305	0.034028835
K00609	0.029421861	0.086886365	0.067809313	0.109213661	0.125015123	0.051772203	0.171935165
K00610	0.011205158	0.028548377	0.029443517	0.014892772	0.024196476	0.042811629	0.023282887
K00611	0.006035253	0.031030845	0.033012429	0.01985703	0.046376578	0.01493429	0.007163965
K00615	0.069028211	0.273071433	0.322094239	0.461675934	0.379078115	0.276782158	0.49252261
K00616	0.003550149	0.03599578	0.040150252	0.069499603	0.070573053	0.02688172	0.093131549
K00619	0.016841019	0.003723701	0.003568911	0	0.002016373	0.005973716	0.003581983
K00620	0.003017627	0.002482468	0.001784456	0	0	0	0
K00625	0.001619756	NA	NA	NA	NA	NA	NA
K00626	0.004593006	0.083162664	0.099929514	0.119142176	0.096785902	0.038829152	0.125369392
K00627	0.004770513	0.00992987	0.005353367	0.05460683	0.036294713	0.01294305	0.010745948
K00631	0.005058962	NA	NA	NA	NA	NA	NA
K00632	0.002884496	NA	NA	NA	NA	NA	NA
K00633	0.004925832	0.004964935	0.002676684	0.004964257	0.002016373	0.007964954	0.010745948
K00634	0.026692683	0.001241234	0.001784456	0.004964257	0.010081865	0.002986858	0.007163965
K00639	0.060951622	0.070750326	0.059779263	0.138999206	0.050409324	0.096575071	0.089549566
K00640	0.049813028	0.009929871	0.008030051	0.009928515	0.008065492	0.003982477	0.023282887
K00645	0.023608491	0.069509093	0.063348175	0.099285147	0.096785902	0.046794106	0.077012627
K00646	0.000976291	NA	NA	NA	NA	NA	NA
K00648	0.060796303	0.045925651	0.040150252	0.044678316	0.070573053	0.02887296	0.10925047
K00651	0.030997239	0.013653572	0.008922279	0.029785544	0.022180103	0.010951811	0.017909913
K00652	0.029266542	0.003723701	0.002676683	0	0	0.001991239	0.007163965
K00655	0.048548289	0.003723702	0.004461139	0	0.006049119	0.009956193	0
K00656	0.078613611	0.820455535	0.898473398	0.332605241	0.461749405	0.486857825	0.410137011
K00657	0.002640424	NA	NA	NA	NA	NA	NA
K00658	0.032994198	0.014894806	0.008922278	0.029785544	0.02016373	0.033851055	0.05552073
K00661	0.05320786	0.004964936	0.003568911	0	0.004032746	0.001991239	0
K00673	0.000776595	0	0.000892228	0	0	0	0
K00675	0.003483584	NA	NA	NA	NA	NA	NA
K00677	0.046040996	0.019859741	0.025874606	0.089356632	0.050409323	0.030864197	0.107459479
K00681	0.003017627	NA	NA	NA	NA	NA	NA
K00682	0.002507293	NA	NA	NA	NA	NA	NA
K00683	0.024651348	0.007447403	0.007137822	0.019857029	0.014114611	0.005973716	0.023282887
K00684	0.000776595	NA	NA	NA	NA	NA	NA
K00688	0.014644366	0.13777695	0.126696348	0.029785544	0.096785902	0.06869773	0
K00689	0.006035253	0	0	0.004964257	0	0.000995619	0.001790991
K00689K02238	0.005480543	0.001241234	0.001784456	0	0	0.002986858	0
K00689K18206	0.008520358	NA	NA	NA	NA	NA	NA
K00694	0.003794222	0	0	0.004964257	0	0	0
K00697	0.001331306	NA	NA	NA	NA	NA	NA
K00700	0.056358617	0.125364613	0.147217588	0.09432089	0.076622173	0.086618876	0.098504522
K00703	0.026293292	0.186185068	0.15881655	0.109213661	0.118966004	0.1085225	0.123578401
K00705	0.081675618	0.022342209	0.02052124	0.009928515	0.006049119	0.036837913	0.0411928
K00721	0.017506673	0.004964935	0.005353367	0.004964257	0.004032746	0.005973716	0.016118922
K00729	0.045064705	0.004964935	0.000892228	0	0.006049119	0.003982477	0
K00748	0.034591765	0.006206169	0.002676683	0.004964257	0.002016373	0.001991239	0.003581983
K00754	0.045086893	0.001241234	0.001784456	0	0.008065492	0	0
K00756	0.001353494	0.004964935	0.000892228	0	0	0.004978096	0
K00757	0.024606971	0.031030844	0.021413468	0.049642574	0.052425697	0.017921147	0.082385601
K00758	0.001863828	NA	NA	NA	NA	NA	NA
K00759	0.017639804	0.004964935	0.004461139	0.014892772	0.002016373	0.010951813	0.007163965
K00760	0.0145778	0.008688637	0.00803005	0.004964257	0.022180102	0.016925528	0.003581983
K00761	0.023896941	0.023583442	0.032120201	0.039714059	0.046376578	0.016925528	0.030446853
K00762	0.024007884	0.107987339	0.084761641	0.148927721	0.060491189	0.116487455	0.100295514
K00763	0.039872612	0.011171104	0.00803005	0.034749801	0.02016373	0.008960573	0.005372974
K00764	0.080299934	0.104263638	0.090115009	0.059571089	0.090736783	0.070688969	0.069848662
K00765	0.02305378	0.001241234	0.000892228	0.004964257	0.006049119	0.003982477	0
K00766	0.021789041	0.007447403	0.002676684	0.004964257	0.008065492	0.000995619	0.005372974
K00767	0.025383566	0.026065909	0.016060101	0.009928515	0.048392951	0.009956194	0.001790991
K00768	0.00297325	0.014894805	0.0160601	0	0.008065492	0.007964954	0.003581983
K00773	0.026958944	0.007447403	0.004461139	0.004964257	0.010081865	0.001991239	0.019700904
K00782	0.015243452	0.004964935	0.000892228	0	0.006049119	0.008960573	0.017909913
K00783	0.00071003	0.001241234	0	0	0	0	0.001790991
K00784	0.028889338	0	0	0.019857029	0	0.000995619	0.001790991
K00788	0.012691783	0.001241234	0.000892228	0	0.004032746	0	0
K00789	0.055914848	0.07199156	0.047288072	0.039714058	0.082671292	0.074671446	0.093131548
K00790	0.050123668	0.012412339	0.016060101	0	0.010081865	0.005973716	0.0411928
K00791	0.0512109	0.008688637	0.009814506	0.009928515	0.008065492	0.008960573	0.02686487
K00793	0.01442248	0.004964935	0.008922278	0	0.008065492	0.007964954	0.014327931
K00794	0.016841019	0.011171104	0.005353367	0.034749802	0.012098238	0.022899243	0.016118922
K00795	0.002485105	0	0.002676684	0	0.002016373	0	0
K00796	0.032151038	0.002482468	0.004461139	0.014892772	0.006049119	0.004978097	0.012536939
K00797	0.006523399	NA	NA	NA	NA	NA	NA
K00798	0.017373542	0.003723701	0.002676683	0.009928515	0	0.005973716	0.014327931
K00799	0.00297325	NA	NA	NA	NA	NA	NA
K00800	0.03312733	0.007447403	0.005353367	0.004964257	0.002016373	0.004978096	0.012536939
K00803	0.00226322	NA	NA	NA	NA	NA	NA
K00805	0.001109422	0	0	0	0.002016373	0	0
K00806	0.023231289	0.009929871	0.009814507	0.009928515	0.008065492	0.006969335	0.003581982
K00812	0.04031638	0.0918513	0.098145059	0.114177919	0.116949631	0.088610115	0.159398226
K00813	0.001375683	0.00992987	0.009814506	0.019857029	0.012098238	0.006969335	0.021491896
K00817	0.022942838	0.013653572	0.009814506	0.004964257	0.010081865	0.005973716	0.005372974
K00820	0.08318443	0.05213182	0.046395845	0.034749801	0.058474816	0.04082039	0.0823856
K00821	0.040493888	0.03599578	0.029443518	0.044678316	0.016130984	0.022899243	0.060893705
K00823	0.001087233	NA	NA	NA	NA	NA	NA
K00826	0.036167144	0.100539937	0.08119273	0.104249404	0.118966004	0.066706491	0.10925047
K00831	0.033282648	0.297896109	0.231979229	0.208498808	0.163326209	0.173237754	0.274021671
K00833	0.063259219	0.013653572	0.013383417	0.019857029	0.010081865	0.011947431	0.030446852
K00835	0.002329785	NA	NA	NA	NA	NA	NA
K00840	0.003106381	0	0	0.004964257	0	0	0
K00844	0.035412737	0.003723701	0.001784456	0.004964257	0.004032746	0.000995619	0.008954957
K00845	0.084981694	0.21597468	0.1989668	0.178713265	0.193571803	0.130426124	0.16298021
K00847	0.024074448	0.013653573	0.01249119	0.039714059	0.036294713	0.016925527	0.019700905
K00848	0.069826994	0.006206169	0.004461139	0.009928515	0.014114611	0.006969335	0.016118922
K00849	0.03623371	0.49152858	0.403286967	0.29785544	0.413356454	0.305655117	0.44953882
K00850	0.062992958	0.238316888	0.217703585	0.228355838	0.215751906	0.159299084	0.284767619
K00851	0.001442248	NA	NA	NA	NA	NA	NA
K00852	0.07302213	0.001241234	0.002676683	0	0.002016373	0.003982476	0
K00853	0.005680239	0.002482468	0.004461139	0	0	0.001991238	0.003581983
K00854	0.140009002	0.029789611	0.035689112	0.069499602	0.076622172	0.077658303	0.128951375
K00855	0.001286929	NA	NA	NA	NA	NA	NA
K00857	0.016730078	0.004964935	0.003568912	0	0	0	0
K00858	0.031063805	0.001241234	0	0	0	0.001991239	0.003581983
K00859	0.014422481	0.001241234	0.000892228	0	0.002016373	0.003982477	0.003581983
K00860	0.012780537	0.002482468	0.001784456	0.014892772	0.008065492	0.003982477	0
K00864	0.009518837	0.032272078	0.025874606	0.029785544	0.030245594	0.025886101	0.085967584
K00865	0.028445569	0	0.000892228	0	0.002016373	0	0
K00867	0.001087233	NA	NA	NA	NA	NA	NA
K00868	0.026581741	0.003723701	0.002676684	0	0.006049119	0	0
K00872	0.001996958	0.011171105	0.008922278	0	0.012098238	0.010951812	0
K00873	0.0485261	0.305343511	0.31317196	0.253177123	0.338750656	0.247909198	0.236410853
K00874	0.03028721	0.07199156	0.056210352	0.07446386	0.070573053	0.057745918	0.13611534
K00876	0.074020609	0.029789611	0.02409015	0.014892772	0.058474815	0.032855436	0.032237844
K00878	0.003860786	NA	NA	NA	NA	NA	NA
K00879	0.002374162	0.001241234	0.000892228	0	0	0	0
K00880	0.002329785	NA	NA	NA	NA	NA	NA
K00881	0.002573858	0	0	0	0.002016373	0	0
K00882	0.004304556	0.003723702	0.006245594	0.004964257	0.014114611	0.001991238	0.005372974
K00883	0.001597567	NA	NA	NA	NA	NA	NA
K00885	0.001020668	NA	NA	NA	NA	NA	NA
K00891	0.023830376	0.004964936	0.001784456	0	0.006049119	0.010951812	0.019700905
K00892	0.002906685	NA	NA	NA	NA	NA	NA
K00895	0.045109082	0.217215913	0.167738827	0.297855441	0.167358955	0.221027479	0.383272141
K00897	0.001087233	NA	NA	NA	NA	NA	NA
K00906	0.002773554	0.003723701	0.001784456	0.004964257	0.002016373	0.000995619	0
K00912	0.023608491	0.001241234	0.006245595	0.004964257	0.006049119	0.006969335	0
K00919	0.025561073	0.006206169	0.003568912	0	0.010081865	0.002986858	0.005372974
K00925	0.040405135	0.295413641	0.303357453	0.124106433	0.187522684	0.174233373	0.250738785
K00926	0.009274764	0.008688637	0.011598961	0.014892772	0.02016373	0.007964954	0.008954957
K00927	0.036588724	1.143176317	1.103685793	0.948173155	0.961809897	0.822381522	1.004746127
K00928	0.069804805	0.107987339	0.10171397	0.178713264	0.116949632	0.13639984	0.102086505
K00929	0.03649997	0.004964935	0.001784456	0.004964257	0.002016373	0.000995619	0
K00930	0.027513654	0.007447402	0.005353367	0.034749801	0.016130984	0.001991238	0.055520731
K00931	0.032328545	0.001241234	0.002676684	0.004964257	0.004032746	0.004978096	0.016118921
K00932	0.001286929	0.003723701	0.001784456	0.004964257	0.006049119	0.004978096	0.003581983
K00937	0.113959785	0.003723702	0.011598961	0.004964257	0.010081865	0.010951811	0.001790991
K00939	0.014511234	0.100539937	0.119558526	0.258141382	0.217768279	0.12246117	0.239992836
K00940	0.015332207	0.016136039	0.045503618	0.029785544	0.014114611	0.036837914	0.046565774
K00941	0.020923691	NA	NA	NA	NA	NA	NA
K00942	0.021434025	0.00992987	0.01249119	0.004964257	0.036294714	0.01393867	0.025073879
K00943	0.000665653	NA	NA	NA	NA	NA	NA
K00945	0.043444948	0.091851301	0.082977186	0.084392374	0.127031496	0.13739546	0.057311721
K00946	0.028223685	0.002482468	0.003568911	0.004964257	0	0.001991239	0.010745948
K00948	0.031330066	0.135294483	0.14632536	0.084392376	0.096785902	0.051772202	0.100295514
K00949	0.018837979	NA	NA	NA	NA	NA	NA
K00950	0.014666554	NA	NA	NA	NA	NA	NA
K00954	0.016907585	0.001241234	0.000892228	0.004964257	0	0.004978096	0
K00955	0.029910006	0.024824676	0.022305695	0.054606831	0.042343832	0.033851055	0.071639653
K00956	0.001930394	0.001241234	0.000892228	0	0	0.000995619	0.003581983
K00957	0.022099678	0.027307143	0.021413468	0.044678316	0.026212848	0.008960573	0.021491896
K00962	0.077459815	0.28176007	0.249823784	0.29785544	0.405290963	0.292712068	0.438792872
K00963	0.002906684	0.023583443	0.022305695	0.009928515	0.038311086	0.007964955	0.023282888
K00965	0.003483584	0.019859741	0.023197922	0.014892772	0.030245594	0.017921147	0.017909914
K00969	0.017306976	0	0	0	0	0.000995619	0
K00970	0.048126709	0.003723702	0.002676683	0.014892772	0.002016373	0.000995619	0.003581983
K00971	0.061373202	0.014894805	0.022305695	0.029785544	0.030245595	0.020908005	0.039401809
K00973	0.049990536	0.050890585	0.043719164	0.019857029	0.066540308	0.01493429	0.0411928
K00974	0.005835558	0.001241234	0	0	0	0	0
K00975	0.008032213	0.326444487	0.294435176	0.153891977	0.2459975	0.180207089	0.193427062
K00978	0.01118297	0.00992987	0.011598961	0.014892772	0.026212848	0.008960573	0.017909913
K00979	0.013401813	0.006206169	0.000892228	0	0.012098238	0.005973716	0.003581983
K00980	0.000443769	0.006206169	0.004461139	0	0.006049119	0.005973716	0
K00981	0.040959846	0	0	0	0	0.000995619	0
K00986	0.240034453	0	0.001784456	0.004964257	0.002016373	0.001991238	0
K00989	0.001331306	0	0.000892228	0	0	0	0
K00990	0.001020668	NA	NA	NA	NA	NA	NA
K00991	0.022831896	0.002482468	0.005353367	0	0.010081865	0.007964954	0.005372974
K00992	0.020169284	0	0.000892228	0	0.002016373	0.000995619	0
K00995	0.000998479	0	0	0	0	0.000995619	0
K00996	0.00368328	NA	NA	NA	NA	NA	NA
K00997	0.001042857	NA	NA	NA	NA	NA	NA
K00998	0.001819451	0.001241234	0.000892228	0.004964257	0	0.000995619	0
K01000	0.041803006	0.006206169	0.002676683	0.004964257	0.010081865	0.006969335	0.003581983
K01002	0.009785098	NA	NA	NA	NA	NA	NA
K01005	0.009762911	0.012412339	0.008922278	0.004964257	0.022180103	0.008960574	0
K01006	0.068717574	1.859368212	1.708616244	0.774424146	1.292495061	1.558144167	1.217874093
K01007	0.002285408	0	0	0	0	0.000995619	0
K01008	0.002152278	0.004964935	0.005353367	0.004964257	0.018147357	0.003982477	0.005372974
K01009	0.013313059	0	0.000892228	0	0	0	0
K01011	0.001087233	NA	NA	NA	NA	NA	NA
K01012	0.00423799	0.001241234	0	0	0.002016373	0	0
K01023	0.024895421	0	0.000892228	0	0	0	0
K01027	0.000199696	NA	NA	NA	NA	NA	NA
K01034	0.001020669	0.007447403	0.003568911	0	0.010081865	0.005973716	0.014327931
K01042	0.002462916	NA	NA	NA	NA	NA	NA
K01046	0.001775075	NA	NA	NA	NA	NA	NA
K01048	0.001863828	0	0.000892228	0	0	0	0
K01051	0.075107842	0.00992987	0.011598962	0.014892771	0.006049119	0.007964954	0.025073878
K01054	0.000110942	NA	NA	NA	NA	NA	NA
K01055	0.001331306	NA	NA	NA	NA	NA	NA
K01056	0.016086613	0.001241234	0.002676683	0.004964257	0.004032746	0.001991239	0.003581983
K01057	0.016929773	0.003723701	0.005353367	0.024821287	0.014114611	0.017921147	0
K01058	0.001353494	NA	NA	NA	NA	NA	NA
K01060	0.039806046	0.001241234	0	0	0.002016373	0.001991239	0.007163965
K01061	0.000665653	NA	NA	NA	NA	NA	NA
K01066	0.038319421	0	0	0	0	0.000995619	0
K01069	0.026382044	0.004964936	0.009814506	0.014892772	0.004032746	0.009956193	0.014327931
K01069K03932	0.004393309	0.147706821	0.118666298	0	0.006049119	0.018916766	0.001790991
K01070	0.003328264	NA	NA	NA	NA	NA	NA
K01071	0.019769892	0	0.000892228	0	0	0	0
K01073	0.00071003	0	0	0	0	0.000995619	0
K01077	0.056358616	0.05585552	0.062455946	0.07446386	0.078638545	0.087614496	0.193427062
K01079	0.029222165	0.004964935	0.001784456	0	0.006049119	0.003982477	0.014327931
K01082	0.022077489	0.002482468	0.00803005	0.009928515	0.012098238	0.009956193	0.035819826
K01085	0.001153798	0.004964935	0.006245595	0.014892772	0.016130984	0.003982477	0.005372974
K01087	0.00084316	NA	NA	NA	NA	NA	NA
K01089	0.01923737	0.006206169	0.004461139	0.009928515	0.014114611	0.005973716	0.008954957
K01091	0.025006363	0.007447402	0.008922278	0.014892772	0.014114611	0.006969334	0.008954957
K01092	0.026981133	0.002482468	0.005353367	0	0.012098238	0.001991239	0.003581983
K01093	0.001708509	NA	NA	NA	NA	NA	NA
K01095	0.012425521	NA	NA	NA	NA	NA	NA
K01101	0.000998479	0.001241234	0	0	0.004032746	0	0
K01104	0.036255897	0.001241234	0.000892228	0.009928515	0.004032746	0	0
K01119	0.039273524	0.001241234	0.000892228	0.004964257	0.004032746	0.000995619	0
K01126	0.152767351	0.02606591	0.023197923	0.019857029	0.030245595	0.013938669	0.064475688
K01129	0.052764091	0.006206169	0.007137822	0.004964257	0.006049119	0.004978096	0.003581983
K01130	0.035745563	NA	NA	NA	NA	NA	NA
K01133	0.140608091	0.003723701	0.003568911	0	0	0.000995619	0.007163966
K01134	0.224369421	0.012412338	0.010706734	0.059571088	0.024196475	0.024890482	0.046565774
K01135	0.039162582	NA	NA	NA	NA	NA	NA
K01136	0.065544627	NA	NA	NA	NA	NA	NA
K01137	0.035501491	NA	NA	NA	NA	NA	NA
K01138	0.099515117	0.001241234	0.001784456	0.004964257	0.006049119	0.004978096	0.003581982
K01139	0.12591935	0.042201949	0.04104248	0.044678316	0.050409323	0.057745918	0.001790991
K01142	0.0166857	0.006206169	0.014275645	0.004964257	0.012098238	0.005973715	0.019700904
K01143	0.000332826	NA	NA	NA	NA	NA	NA
K01144	0.040205438	NA	NA	NA	NA	NA	NA
K01146	0.001242552	NA	NA	NA	NA	NA	NA
K01147	0.002041336	0	0.002676683	0	0.004032746	0	0
K01150	0.001464436	NA	NA	NA	NA	NA	NA
K01151	0.021744664	0.001241234	0.002676684	0.009928514	0.002016373	0.001991239	0.016118922
K01153	0.118885618	0.021100975	0.02052124	0.009928514	0.028229222	0.048785344	0.003581983
K01154	0.081254037	0	0.002676684	0.004964257	0.006049119	0.001991239	0
K01156	0.001531002	0	0.000892228	0	0.004032746	0	0.003581983
K01157	0.001264741	0	0	0	0	0	0.001790991
K01159	0.012292391	0	0	0	0.006049119	0.000995619	0
K01160	0.000576899	0	0.000892228	0	0	0	0
K01163	0.029177788	0.004964935	0.005353367	0	0.008065492	0.001991239	0.016118922
K01169	0.001397871	0	0	0	0	0.000995619	0
K01173	0.070647967	0.002482468	0.004461139	0.009928514	0.010081865	0.005973716	0.019700904
K01174	0.000754407	NA	NA	NA	NA	NA	NA
K01175	0.001109422	NA	NA	NA	NA	NA	NA
K01176	0.104196875	0.316514616	0.304249681	0.273034154	0.209702786	0.212066905	0.306259515
K01178	0.00113161	NA	NA	NA	NA	NA	NA
K01182	0.018327644	0.062061689	0.066917085	0.079428117	0.070573054	0.034846675	0.071639653
K01183	0.103664353	0	0.001784456	0	0	0	0
K01185	0.00042158	NA	NA	NA	NA	NA	NA
K01186	0.025649827	0.006206169	0.003568911	0.009928515	0.014114611	0.002986858	0.007163965
K01187	0.134284389	0.014894805	0.013383417	0.009928515	0.010081865	0.05475906	0.055520731
K01190	1.252825419	0.096816236	0.095468375	0.138999205	0.08872041	0.202110712	0.229246889
K01191	0.253147817	0.076956495	0.07316268	0.029785544	0.042343832	0.121465552	0.084176592
K01192	0.085980173	0.011171104	0.008922278	0.014892772	0.002016373	0.015929908	0.048356765
K01193	0.042535224	0	0.002676683	0	0.002016373	0.001991239	0.008954957
K01194	0.004282368	NA	NA	NA	NA	NA	NA
K01195	0.005569297	0	0	0	0	0.000995619	0
K01196	0.052187191	0.062061689	0.062455946	0.089356632	0.080654918	0.072680207	0.069848661
K01198	0.33728635	0.032272078	0.017844556	0.029785544	0.03427834	0.025886101	0.035819827
K01200	0.087799624	0.007447404	0.003568912	0.014892772	0.014114611	0.010951813	0.014327931
K01200K01214	0.002529481	NA	NA	NA	NA	NA	NA
K01201	0.050234609	0.006206169	0.003568911	0	0.004032746	0.000995619	0.014327931
K01205	0.147064924	0.001241234	0.003568911	0.004964257	0.002016373	0.005973716	0.007163965
K01206	0.36249241	0.024824675	0.016060101	0.049642573	0.028229222	0.009956193	0.05552073
K01207	0.083983214	0.315273382	0.338154338	0.004964257	0.112916885	0.189167662	0.266857705
K01208	0.045042517	0.012412339	0.018736784	0.019857029	0.026212849	0.023894862	0.023282887
K01208K01214	0.002573858	NA	NA	NA	NA	NA	NA
K01209	0.232224126	0.103022404	0.092791692	0.198570293	0.118966004	0.118478693	0.293722577
K01210	0.001242552	0	0.000892228	0	0	0	0.001790991
K01214	0.002440727	0	0.000892228	0	0.004032746	0.001991238	0.001790991
K01218	0.002107901	NA	NA	NA	NA	NA	NA
K01220	0.001619756	NA	NA	NA	NA	NA	NA
K01222	0.007521879	0.215974678	0.245362646	0.004964257	0.139129733	0.077658303	0.057311722
K01223	0.077126986	0.389747411	0.435407168	0.029785543	0.175424448	0.193150138	0.073430644
K01224	0.021877794	0.02606591	0.029443518	0.044678316	0.036294713	0.030864197	0.042983792
K01226	0.004304556	0.004964935	0.005353367	0	0	0.001991239	0.012536939
K01232	0.009452274	0.002482468	0.006245596	0	0	0.002986858	0.001790991
K01235	0.054450411	NA	NA	NA	NA	NA	NA
K01239	0.003017627	NA	NA	NA	NA	NA	NA
K01241	0.01584254	0.00992987	0.007137822	0.034749801	0.002016373	0.009956193	0.042983792
K01243	0.016907584	0.004964936	0.005353367	0.004964257	0.012098238	0.01294305	0.010745948
K01246	0.019947399	0	0	0	0.004032746	0.001991239	0
K01247	0.000931914	NA	NA	NA	NA	NA	NA
K01250	0.002418539	0	0	0.004964257	0.002016373	0	0
K01251	0.039850423	0.049649351	0.03658134	0.064535346	0.038311086	0.056750299	0.066266679
K01252	0.001020668	NA	NA	NA	NA	NA	NA
K01255	0.008365039	0.007447403	0.006245594	0	0.004032746	0	0.003581983
K01256	0.002862307	0	0.005353367	0.004964257	0.002016373	0.000995619	0.005372974
K01258	0.028867149	0.042201949	0.061563718	0.019857029	0.084687664	0.035842294	0.075221636
K01261	0.001641944	NA	NA	NA	NA	NA	NA
K01262	0.065123047	0.031030845	0.025874606	0	0.034278341	0.024890482	0.059102713
K01265	0.039983555	0.031030845	0.03301243	0.034749801	0.03427834	0.024890483	0.05372974
K01267	0.008010025	0.027307145	0.024982379	0.009928515	0.032261968	0.019912385	0.007163965
K01269	0.002729177	0.001241234	0.003568911	0	0	0.000995619	0
K01270	0.085802665	0.146465587	0.104390653	0.203534552	0.110900513	0.114496217	0.318796454
K01271	0.039406654	0.003723701	0.019629012	0.039714059	0.018147357	0.014934289	0.02686487
K01273	0.003372642	NA	NA	NA	NA	NA	NA
K01277	0.053008163	0.043443183	0.03658134	0.104249404	0.084687664	0.033851055	0.111041461
K01278	0.171250316	0.034754546	0.043719163	0.059571088	0.040327459	0.057745918	0.10925047
K01284	0.121548229	0.022342208	0.020521239	0.034749801	0.05444207	0.023894863	0.105668488
K01297	0.025427943	0	0.011598962	0.004964257	0.002016373	0.000995619	0
K01308	0.001242552	NA	NA	NA	NA	NA	NA
K01338	0.066520918	0.079438963	0.080300503	0.084392375	0.143162479	0.095579451	0.005372974
K01354	0.001930393	NA	NA	NA	NA	NA	NA
K01356	0.067585962	0.006206169	0.008922278	0.009928515	0.008065492	0.004978097	0.007163966
K01358	0.024651349	0.057096754	0.069593769	0.069499602	0.074605799	0.070688969	0.057311723
K01364	0.023985695	NA	NA	NA	NA	NA	NA
K01372	0.072844621	0.049649351	0.074054908	0.134034948	0.094769528	0.058741537	0.168353183
K01407	0.003749845	0.001241234	0.000892228	0	0	0	0
K01409	0.028933715	0.009929871	0.013383418	0.024821287	0.012098238	0.006969335	0.025073878
K01414	0.002751366	0	0	0	0	0.000995619	0.003581983
K01419	0.00071003	0	0.000892228	0	0.002016373	0.002986858	0
K01420	0.001087233	0	0	0.004964257	0	0	0
K01421	0.026958945	0.002482468	0.006245595	0.004964257	0	0.002986857	0.001790991
K01423	0.002573858	NA	NA	NA	NA	NA	NA
K01425	0.031196936	0.069509092	0.050856985	0.069499603	0.086704037	0.043807248	0.059102713
K01427	0.0026848	NA	NA	NA	NA	NA	NA
K01429	0.000488145	NA	NA	NA	NA	NA	NA
K01432	0.03339359	0.001241234	0.002676683	0.004964257	0.004032746	0.000995619	0.016118922
K01433	0.02178904	0.008688637	0.00803005	0.009928515	0.004032746	0.004978096	0.001790991
K01436	0.001775075	NA	NA	NA	NA	NA	NA
K01438	0.030975051	0.002482468	0.003568911	0.019857029	0.006049119	0.006969335	0.02686487
K01439	0.00749969	0.014894805	0.011598962	0.004964257	0.046376578	0.01393867	0.023282887
K01442	0.05913217	0.003723702	0.004461139	0	0.018147357	0.002986858	0.010745948
K01443	0.087999321	0.052131819	0.054425896	0.004964257	0.046376578	0.017921147	0.010745948
K01444	0.001264741	0.004964935	0.004461139	0	0.016130984	0.002986858	0
K01447	0.143891978	NA	NA	NA	NA	NA	NA
K01448	0.153677079	0.012412339	0.019629011	0.019857029	0.022180103	0.034846674	0.007163965
K01449	0.004681759	0.001241234	0	0	0	0	0
K01455	0.00155319	NA	NA	NA	NA	NA	NA
K01458	0.000776595	NA	NA	NA	NA	NA	NA
K01462	0.016108802	0.013653572	0.00803005	0.014892772	0.026212849	0.01294305	0.017909913
K01463	0.002374162	NA	NA	NA	NA	NA	NA
K01464	0.00452644	0.050890585	0.05264144	0.024821286	0.046376578	0.044802867	0.060893705
K01465	0.034281127	0.013653572	0.017844556	0.004964257	0.02016373	0.011947431	0.0411928
K01466	0.001952582	NA	NA	NA	NA	NA	NA
K01468	0.043489326	0.008688637	0.019629012	0.024821286	0.048392951	0.027877339	0.016118922
K01470	0.001708509	NA	NA	NA	NA	NA	NA
K01480	0.024429464	0.002482468	0.002676684	0	0.006049119	0.003982477	0
K01483	0.000643464	NA	NA	NA	NA	NA	NA
K01484	0.001175987	NA	NA	NA	NA	NA	NA
K01485	0.005480543	0.001241234	0.000892228	0	0	0	0
K01486	0.008609111	0.001241234	0.002676683	0	0	0	0
K01487	0.002795742	0.002482468	0.000892228	0	0.004032746	0.001991239	0
K01488	0.003794222	0.001241234	0	0	0.002016373	0.000995619	0
K01489	0.013889958	0.002482468	0.006245595	0	0.002016373	0.01393867	0.010745948
K01491	0.029732499	0.100539937	0.102606198	0.163820492	0.165342582	0.13639984	0.139697323
K01493	0.010495128	0.01613604	0.023197923	0.004964257	0.016130984	0.019912385	0.012536939
K01494	0.001397871	0	0	0	0	0.000995619	0
K01495	0.020036154	0.002482468	0.00446114	0.009928515	0.006049119	0.010951812	0.016118922
K01496	0.000399392	NA	NA	NA	NA	NA	NA
K01497	0.000998479	0	0.000892228	0	0	0	0
K01500	0.021478402	0.060820456	0.065132629	0.059571088	0.084687664	0.107526881	0.039401809
K01507	0.00126474	0.004964935	0.009814506	0	0.010081865	0.012943051	0.010745948
K01512	0.00099848	0	0	0	0	0.000995619	0
K01515	0.002041335	0.002482468	0.002676683	0	0.002016373	0	0
K01520	0.01868266	0.007447403	0.004461139	0.024821287	0.012098238	0.010951812	0.005372974
K01521	0.000820972	NA	NA	NA	NA	NA	NA
K01523	0.00042158	0.003723701	0.006245595	0	0.006049119	0.005973716	0.005372974
K01524	0.024407274	0.001241234	0.001784456	0.004964257	0	0.000995619	0
K01525	0.001264741	NA	NA	NA	NA	NA	NA
K01529	0.001109422	NA	NA	NA	NA	NA	NA
K01531	0.075817871	0.008688637	0.010706734	0.009928515	0.014114611	0.025886102	0.001790991
K01534	0.068983833	0.006206169	0.006245595	0	0.008065492	0.009956193	0.003581983
K01534K01533	0.003261699	0.002482468	0.004461139	0	0.004032746	0.002986858	0
K01537	0.102443989	0.032272078	0.032120201	0.004964257	0.034278341	0.042811629	0.030446852
K01546	0.002218843	NA	NA	NA	NA	NA	NA
K01547	0.055249195	NA	NA	NA	NA	NA	NA
K01548KdpC	0.002862308	0	0	0	0	0	0.001790991
K01557	0.000576899	NA	NA	NA	NA	NA	NA
K01560	0.000998479	NA	NA	NA	NA	NA	NA
K01565	0.040649207	NA	NA	NA	NA	NA	NA
K01567	0.001930394	NA	NA	NA	NA	NA	NA
K01571	0.004237991	0.094333768	0.111528475	0.079428118	0.056458443	0.111509359	0.087758574
K01573	0.007943459	0.001241234	0.000892228	0.004964257	0	0	0
K01577	0.001886017	NA	NA	NA	NA	NA	NA
K01579	0.009252576	0.002482468	0.002676684	0.009928515	0.010081865	0.010951812	0.014327931
K01580	0.03678842	0.460497734	0.402394739	0.407069102	0.237932007	0.283751494	0.515805498
K01582	0.003772034	0.001241234	0.002676683	0	0.004032746	0.003982477	0.023282887
K01583	0.063370161	0.017377273	0.024982378	0.014892772	0.048392951	0.012943051	0.028655861
K01584	0.005280847	NA	NA	NA	NA	NA	NA
K01585	0.007011545	NA	NA	NA	NA	NA	NA
K01586	0.034591766	0.038478248	0.02855129	0.014892772	0.02016373	0.017921146	0.008954957
K01588	0.020546488	0.047166885	0.06870154	0.039714059	0.088720411	0.082636399	0.016118922
K01589	0.002152278	0	0	0.004964257	0	0	0
K01591	0.02150059	0.017377273	0.021413467	0.029785543	0.032261967	0.01393867	0.021491896
K01595	0.00523647	0.003723702	0.003568911	0.009928515	0.010081865	0.006969335	0.019700904
K01599	0.037121243	0	0.000892228	0.004964257	0.002016373	0	0
K01607	0.002218843	NA	NA	NA	NA	NA	NA
K01607K14727	0.032106661	0.011171104	0.017844556	0.034749801	0.024196475	0.006969335	0.025073878
K01608	0.003062004	0	0.000892228	0	0	0	0
K01609	0.01881579	0.004964936	0.004461139	0	0.012098238	0.001991239	0
K01610	0.06239387	2.899522125	2.525896913	1.881453534	1.006170102	1.77319793	1.887704844
K01611	0.001597567	0	0	0	0	0.000995619	0
K01613	0.021478402	0.002482468	0.00803005	0.009928515	0.006049119	0.01393867	0.005372974
K01619	0.055093876	0.076956495	0.070485997	0.089356631	0.125015124	0.087614495	0.118205427
K01620	0.02786867	0.014894806	0.014275645	0.004964257	0.004032746	0.010951812	0.016118922
K01623	0.002596046	0.013653572	0.017844556	0.014892772	0.030245595	0.005973715	0.014327931
K01624	0.034813649	1.494445478	1.40168988	0.784352661	0.750090737	0.832337714	0.836392944
K01625	0.017883876	0.084403898	0.082977185	0.109213661	0.08872041	0.094583831	0.119996419
K01626	0.00523647	0.001241234	0	0	0.004032746	0.001991239	0.001790991
K01627	0.022521258	0.011171104	0.010706734	0.044678316	0.018147357	0.014934289	0.051938749
K01628	0.019548008	0.013653572	0.016952328	0.014892772	0.022180103	0.011947431	0.016118922
K01629	0.026248914	0.007447403	0.00803005	0.014892772	0.026212848	0.009956193	0.017909913
K01630	0.001042856	NA	NA	NA	NA	NA	NA
K01631	0.001242552	NA	NA	NA	NA	NA	NA
K01633	0.01244771	NA	NA	NA	NA	NA	NA
K01637	0.002174466	0.006206169	0.008922278	0.004964257	0.012098238	0.008960573	0.030446852
K01638	0.006390268	0.003723701	0.004461139	0	0.002016373	0.000995619	0
K01639	0.002485104	0.034754546	0.02855129	0.014892772	0.03427834	0.017921147	0.042983792
K01643	0.003993918	0.001241234	0.000892228	0	0.002016373	0	0
K01644	0.001819452	0.002482468	0.002676683	0	0.012098238	0.005973715	0.003581983
K01646	0.00084316	0.001241234	0.001784456	0.004964257	0.002016373	0.001991239	0
K01647	0.043888718	0.090610067	0.08565387	0.134034949	0.112916886	0.091596973	0.170144175
K01649	0.045419719	0.053373054	0.045503618	0.004964257	0.04032746	0.027877339	0.055520731
K01652	0.059442809	0.069509093	0.082977185	0.029785544	0.042343833	0.047789726	0.037610818
K01653	0.014533423	0.03599578	0.032120201	0.019857029	0.052425696	0.038829152	0.021491896
K01657	0.036167144	0.003723701	0.003568911	0.004964257	0	0.001991239	0.007163965
K01658	0.01260303	0	0	0	0	0.000995619	0
K01659	0.002241032	NA	NA	NA	NA	NA	NA
K01661	0.015332206	0.013653572	0.008922278	0.034749801	0.028229221	0.018916766	0.017909913
K01662	0.102776815	0.008688637	0.018736784	0.019857029	0.014114611	0.011947431	0.034028835
K01664	0.001442248	NA	NA	NA	NA	NA	NA
K01665	0.025494509	0.001241234	0	0	0	0	0
K01666	0.00184164	NA	NA	NA	NA	NA	NA
K01667	0.039916988	0.393471111	0.386334639	0.26310564	0.258095738	0.365392274	0.707441569
K01669	0.001442248	NA	NA	NA	NA	NA	NA
K01671	0.001464436	NA	NA	NA	NA	NA	NA
K01673	0.019636763	0.001241234	0.002676683	0.004964257	0.008065492	0.002986858	0.007163965
K01676	0.049768653	0.30161981	0.295327403	0.322676728	0.290357705	0.262843489	0.372526193
K01677	0.004526439	0.080680196	0.070485996	0.064535345	0.070573053	0.044802867	0.042983792
K01678	0.00339483	0.083162663	0.100821742	0.099285147	0.064523935	0.09657507	0.057311722
K01679	0.000887537	0	0.000892228	0	0	0.000995619	0
K01681	0.006412457	0.013653572	0.020521239	0.024821287	0.030245594	0.008960573	0.021491896
K01682	0.003905164	0.002482468	0.002676683	0	0.012098238	0.008960573	0.010745948
K01684	0.001819451	0.002482468	0.001784456	0	0	0	0.012536939
K01685	0.037809088	0.047166885	0.046395845	0.07446386	0.062507561	0.080645161	0.125369392
K01686	0.057889618	0.012412338	0.010706733	0.05460683	0.036294713	0.017921147	0.021491896
K01687	0.074042798	0.085645132	0.093683919	0.044678316	0.149211599	0.054759061	0.059102713
K01689	0.040538265	0.399677279	0.389011322	0.476568705	0.491995	0.358422939	0.69490463
K01690	0.001819451	NA	NA	NA	NA	NA	NA
K01693	0.001730697	0.001241234	0.000892228	0	0	0.000995619	0.001790991
K01695	0.02121214	0.003723701	0.003568911	0	0	0	0.005372974
K01696	0.031285688	0.037237014	0.022305695	0.009928515	0.030245594	0.019912385	0.008954956
K01698	0.004082671	0.004964935	0.012491189	0.029785544	0.028229221	0.009956192	0.012536939
K01702	0.036965928	0.003723701	0.002676683	0.014892772	0.010081865	0.001991239	0.014327931
K01704	0.016219743	0.001241234	0.000892228	0.009928515	0.004032746	0.001991239	0
K01708	0.001886017	0	0	0	0	0.000995619	0
K01709	0.017062904	0.018618507	0.020521239	0.019857029	0.010081865	0.002986858	0.034028835
K01710	0.051210902	0.175013965	0.168631055	0.099285146	0.139129734	0.137395461	0.180890123
K01711	0.030531282	0.031030845	0.046395846	0.064535345	0.020163729	0.020908005	0.057311722
K01712	0.071047359	0.101781171	0.095468375	0.069499603	0.062507562	0.103544405	0.082385601
K01714	0.026115783	0.053373053	0.056210351	0.079428118	0.112916885	0.023894864	0.051938748
K01715	0.001708509	0.016136039	0.019629012	0.029785544	0.022180102	0.011947431	0.071639653
K01719	0.027757728	0.008688637	0.006245595	0.024821287	0.024196475	0.012943051	0.032237844
K01720	0.002440727	NA	NA	NA	NA	NA	NA
K01725	0.000732218	NA	NA	NA	NA	NA	NA
K01728	0.184896203	0.006206169	0.006245595	0.004964257	0.002016373	0.006969335	0.017909913
K01733	0.031352254	0.001241234	0.000892228	0	0	0.000995619	0
K01734	0.031773835	0.10798734	0.084761641	0.09432089	0.169375329	0.153325367	0.127160384
K01735	0.033016386	0.007447403	0.003568912	0.014892772	0.014114611	0.006969335	0.014327931
K01736	0.037276566	0.023583442	0.032120201	0.099285147	0.030245594	0.029868578	0.100295514
K01737	0.011227347	0	0	0	0	0.002986858	0.005372974
K01738	0.072445229	0.027307144	0.023197922	0.039714058	0.052425698	0.007964954	0.059102714
K01740	0.074530942	0.052131819	0.061563718	0.104249405	0.062507561	0.090601355	0.069848661
K01744	0.04739449	0.088127599	0.097252831	0.099285147	0.137113361	0.106531263	0.170144175
K01745	0.063747363	0.122882145	0.097252831	0.084392375	0.044360205	0.092592592	0.154025253
K01749	0.002862308	0	0.001784456	0	0	0	0
K01751	0.003860787	0.013653572	0.018736783	0.034749802	0.030245595	0.010951812	0.010745948
K01752	0.0345252	0.006206169	0.01249119	0.034749801	0.016130984	0.012943051	0.021491896
K01753	0.001153798	NA	NA	NA	NA	NA	NA
K01754	0.008076589	0.034754546	0.031227973	0.039714059	0.048392951	0.028872959	0.075221635
K01755	0.035945259	0.016136039	0.029443517	0.019857029	0.04032746	0.015929908	0.034028835
K01756	0.050567436	0.100539937	0.081192731	0.134034948	0.141146107	0.127439268	0.161189218
K01759	0.011316099	0.006206169	0.006245594	0.01985703	0.012098238	0.021903623	0.017909913
K01760	0.001641944	0.002482468	0.001784456	0	0	0	0
K01761	0.004215803	0	0.000892228	0	0	0	0
K01770	0.014555612	0.002482468	0.000892228	0	0.002016373	0.003982477	0.007163965
K01772	0.001397871	NA	NA	NA	NA	NA	NA
K01774	0.000332826	NA	NA	NA	NA	NA	NA
K01775	0.006101819	0.001241234	0	0	0	0	0
K01776	0.028889339	0.003723701	0.005353367	0	0.004032746	0	0
K01778	0.025827334	0	0.003568912	0	0.002016373	0.000995619	0
K01780	0.001686321	NA	NA	NA	NA	NA	NA
K01782	0.001952582	0	0	0	0	0.000995619	0
K01783	0.02178904	0.001241234	0.001784456	0.014892772	0.006049119	0.005973715	0.003581983
K01784	0.033393589	0.152671756	0.135618627	0.20353455	0.167358955	0.094583831	0.223873914
K01785	0.166102598	0.168807795	0.164169917	0.198570293	0.29439045	0.111509359	0.202382017
K01787	0.077126989	0	0	0	0	0.000995619	0
K01788	0.00468176	0.007447403	0.012491189	0.014892772	0.018147357	0.010951813	0.012536939
K01790	0.036899362	0.012412337	0.017844557	0.014892772	0.030245595	0.025886102	0.037610819
K01791	0.091150077	0.014894805	0.023197922	0.064535345	0.036294713	0.032855436	0.046565774
K01792	0.000865349	0.002482468	0.003568911	0.014892772	0	0.001991239	0.012536939
K01798	0.053740382	0.065785391	0.057994807	0.049642573	0.058474816	0.063719633	0.021491896
K01803	0.028401193	0.371128903	0.41845484	0.322676727	0.427471065	0.243926723	0.388645116
K01804	0.124454913	0.276795134	0.238224826	0.153891978	0.221801025	0.2479092	0.28476762
K01805	0.027092075	0.161360392	0.182014472	0.233320096	0.179457192	0.130426125	0.281185637
K01807	0.025339189	0.004964935	0.001784456	0	0.014114611	0.002986858	0.003581983
K01808	0.013379625	0.024824676	0.02052124	0.019857029	0.048392952	0.033851055	0.02686487
K01809	0.031596327	0.14398312	0.145433133	0.347498015	0.248013873	0.188172043	0.275812662
K01809K00845	0.05913217	NA	NA	NA	NA	NA	NA
K01810	0.045419719	0.296654876	0.300680769	0.486497219	0.33471791	0.451015532	0.352825289
K01811	0.322664173	0.011171105	0.018736785	0.004964257	0.030245595	0.014934288	0.021491896
K01812	0.036810608	0.224663315	0.209673534	0.238284353	0.165342581	0.236957387	0.216709949
K01813	0.037942219	0.054614286	0.067809313	0.089356632	0.086704037	0.081640781	0.125369392
K01814	0.023408795	0.013653572	0.013383416	0	0.012098238	0.006969335	0.017909913
K01815	0.050545248	0.038478248	0.039258024	0.07446386	0.052425696	0.045798486	0.0823856
K01816	0.003439207	NA	NA	NA	NA	NA	NA
K01817	0.011826433	0	0.000892228	0	0.002016373	0	0
K01818	0.047838258	0.134053248	0.103498425	0.109213662	0.116949632	0.09657507	0.179099133
K01823	0.000865349	NA	NA	NA	NA	NA	NA
K01825	0.003882976	NA	NA	NA	NA	NA	NA
K01833	0.001198175	0	0.000892228	0	0	0	0
K01834	0.037232189	0.090610067	0.066917085	0.153891977	0.14316248	0.06869773	0.164771201
K01835	0.002351974	0.001241234	0.004461139	0.004964257	0.008065492	0.001991239	0.007163965
K01838	0.047106041	0.011171105	0.01695233	0	0.024196476	0.01294305	0.028655861
K01839	0.006900602	0.009929871	0.014275645	0.004964257	0.016130984	0.002986858	0
K01840	0.045774735	0.197356172	0.186475611	0.148927721	0.195588176	0.153325368	0.254320767
K01843	0.056957704	0.007447402	0.005353366	0.009928514	0.012098238	0.006969335	0.007163965
K01845	0.006412457	0.017377273	0.012491189	0.034749802	0.026212848	0.010951812	0.021491896
K01846	0.000399392	0	0.000892228	0	0.002016373	0.000995619	0
K01847	0.106637603	0.148948055	0.150786498	0.183677521	0.141146107	0.146356034	0.293722575
K01854	0.004415498	0.012412338	0.013383417	0.004964257	0.010081865	0.004978097	0.001790991
K01858	0.028689642	0.130329548	0.107959564	0.183677522	0.084687664	0.124452409	0.250738784
K01866	0.049591145	0.06826786	0.074054908	0.119142176	0.074605799	0.045798486	0.102086505
K01867	0.045175648	0.052131819	0.057102579	0.069499603	0.050409324	0.048785345	0.134324348
K01868	0.058510894	0.233351952	0.22751809	0.183677522	0.21171916	0.180207089	0.127160383
K01869	0.118464037	0.080680197	0.071378225	0.049642572	0.062507561	0.136399841	0.066266679
K01870	0.090218164	0.258176628	0.242685963	0.124106433	0.209702787	0.385304658	0.032237843
K01872	0.088265581	0.058337989	0.059779264	0.014892772	0.106867767	0.061728396	0.046565774
K01873	0.070048879	0.081921431	0.068701542	0.049642573	0.092753156	0.099561928	0.089549566
K01874	0.073909665	0.055855521	0.053533668	0.049642573	0.062507562	0.058741536	0.166562192
K01875	0.038607872	0.122882145	0.116881842	0.173749006	0.169375328	0.125448029	0.180890123
K01876	0.048459535	0.112952274	0.106175108	0.119142176	0.145178853	0.102548786	0.209545985
K01878	0.001464436	0.001241234	0.002676683	0.004964257	0.012098238	0.004978096	0.001790991
K01879	0.004215802	0.013653572	0.0160601	0.034749801	0.040327459	0.012943051	0.055520731
K01880	0.053318801	0.028548378	0.023197923	0.009928515	0.03427834	0.019912385	0.01253694
K01881	0.005724615	0	0	0	0	0.000995619	0
K01883	0.060995999	0.033513313	0.038365796	0.034749801	0.05444207	0.030864198	0.073430644
K01885	0.000798784	0.007447403	0.004461139	0.004964257	0.016130984	0.007964954	0.012536939
K01886	0.042712731	0.085645131	0.066024857	0.079428117	0.096785902	0.077658304	0.107459479
K01887	0.056602689	0.049649352	0.063348175	0.049642573	0.086704037	0.029868578	0.09492254
K01889	0.026825813	0.050890585	0.043719162	0.07446386	0.074605799	0.034846674	0.075221635
K01890	0.067452833	0.075715262	0.082084958	0.044678316	0.104851394	0.089605734	0.114623444
K01892	0.045397532	0.044684417	0.040150251	0.07446386	0.050409324	0.047789726	0.059102714
K01893	0.044842822	0.162601626	0.164169917	0.134034949	0.21171916	0.187176423	0.236410854
K01894	0.001286929	0	0	0.004964257	0	0	0
K01895	0.003971729	NA	NA	NA	NA	NA	NA
K01896	0.040427323	0.018618507	0.025874606	0.029785544	0.024196475	0.023894863	0.085967583
K01897	0.188535106	0.074474027	0.101713969	0.094320889	0.092753155	0.094583831	0.096713532
K01902	0.016707889	0.006206169	0.006245595	0.024821287	0.022180102	0.003982477	0.034028835
K01903	0.026692683	0.011171104	0.014275645	0.014892772	0.014114611	0.014934289	0.021491896
K01908	0.003638903	NA	NA	NA	NA	NA	NA
K01910	0.00352796	NA	NA	NA	NA	NA	NA
K01911	0.021855605	0	0	0.004964257	0	0	0
K01912	0.070004502	0.048408117	0.051749212	0.084392375	0.100818648	0.066706491	0.069848661
K01914	0.02971031	0.024824676	0.027659063	0.034749801	0.052425697	0.023894863	0.042983792
K01915	0.161221145	0.125364612	0.124911893	0.198570294	0.205670041	0.143369175	0.155816244
K01916	0.00113161	0.001241234	0	0.009928515	0.004032746	0	0.003581983
K01918	0.025095116	0.012412338	0.016952329	0.049642573	0.028229221	0.016925527	0.059102713
K01919	0.001952582	0.001241234	0	0	0	0	0
K01920	0.001286929	0	0	0	0	0	0.008954957
K01921	0.033593284	0.014894806	0.0160601	0.004964257	0.032261968	0.014934288	0.034028835
K01923	0.025916089	0.304102277	0.436299396	0.277998411	0.407307336	0.201115093	0.317005463
K01924	0.048858926	0.022342209	0.016952329	0.014892772	0.018147357	0.013938669	0.025073878
K01925	0.042513035	0.013653572	0.018736784	0.009928515	0.018147357	0.008960573	0.017909913
K01926	0.019414878	0.019859741	0.013383417	0.014892771	0	0.007964954	0.005372974
K01928	0.048592666	0.016136039	0.016060101	0.029785544	0.018147357	0.019912386	0.025073879
K01929	0.050434304	0.006206169	0.010706734	0.009928515	0.010081865	0.007964955	0.025073879
K01933	0.033992678	0.103022404	0.099929514	0.039714058	0.096785901	0.031859817	0.09492254
K01934	0.010051359	0	0	0.004964257	0	0	0
K01935	0.011205158	0.008688637	0.005353367	0.009928515	0.006049119	0.004978096	0.016118922
K01937	0.046351633	0.05585552	0.053533668	0.09432089	0.072589426	0.05575468	0.119996419
K01938	0.048282027	0.505182151	0.521953266	0.372319301	0.344799774	0.407208284	0.218500941
K01939	0.038607871	0.198597406	0.210565761	0.228355838	0.197604549	0.191158901	0.35461628
K01940	0.037720334	0.099298703	0.088330553	0.07446386	0.133080615	0.071684587	0.14865228
K01945	0.052852844	0.073232793	0.076731591	0.059571087	0.129047869	0.046794105	0.145070297
K01950	0.047261359	0.011171105	0.021413468	0.004964257	0.010081865	0.010951812	0.028655861
K01951	0.079833977	0.278036367	0.298896314	0.148927721	0.342783402	0.214058144	0.399391063
K01952	0.119462517	0.41333085	0.374735678	0.124106434	0.324636045	0.508761449	0.359989254
K01953	0.052009685	0.006206169	0.007137823	0.009928514	0.014114611	0.016925527	0.023282886
K01955	0.025450131	0.095575003	0.082084958	0.049642573	0.066540308	0.206093189	0.021491896
K01956	0.033837359	0.016136039	0.011598961	0.009928515	0.010081865	0.008960574	0.035819826
K01958	0.005169905	0.006206169	0.007137822	0.004964257	0.010081865	0.032855436	0
K01960	0.077038234	0.095575002	0.083869414	0.143963463	0.098802275	0.073675826	0.157607235
K01961	0.08205282	0.050890585	0.057994808	0.039714058	0.102835021	0.05475906	0.084176592
K01962	0.002706989	0.002482468	0.006245595	0.004964257	0.004032746	0.004978096	0.016118922
K01963	0.002773553	0.008688636	0.008922278	0.004964257	0.016130984	0	0.008954957
K01966	0.108812069	0.285483771	0.264991657	0.302819698	0.227850143	0.443050578	0.402973046
K01972	0.049613334	0.013653572	0.018736784	0.019857029	0.032261967	0.004978096	0.037610818
K01974	0.001486625	NA	NA	NA	NA	NA	NA
K01975	0.000798784	NA	NA	NA	NA	NA	NA
K01989	0.002462916	0.011171104	0.009814506	0.009928515	0.022180103	0.016925528	0.005372974
K01990	0.122347012	0.091851301	0.127588577	0.168784748	0.104851394	0.090601353	0.132533357
K01990K03296	0.097451592	NA	NA	NA	NA	NA	NA
K01991	0.180880095	0.00620617	0.005353367	0.009928514	0	0.007964954	0.005372974
K01991K20987	0.052031872	NA	NA	NA	NA	NA	NA
K01993	0.05702427	0.014894805	0.0160601	0.079428117	0.056458442	0.017921147	0.046565774
K01994	6.66E-05	NA	NA	NA	NA	NA	NA
K02000	0.031219123	NA	NA	NA	NA	NA	NA
K02001	0.016219744	NA	NA	NA	NA	NA	NA
K02002	0.019170805	NA	NA	NA	NA	NA	NA
K02003	0.141917206	0.086886366	0.07316268	0.009928514	0.102835021	0.065710872	0.014327931
K02003K03701	0.069760429	0.013653572	0.014275645	0.014892772	0.026212848	0.04181601	0.008954957
K02004	0.015509713	NA	NA	NA	NA	NA	NA
K02004K05685	0.115646105	0.001241234	0.002676683	0.004964257	0	0.000995619	0.001790991
K02004K09808	0.021478403	0.001241234	0	0.004964257	0	0	0.001790991
K02005	0.113981973	0.013653572	0.016952328	0.009928514	0.034278341	0.010951812	0.044774783
K02006	0.003062003	0.001241234	0.004461139	0	0.012098238	0.003982477	0.007163965
K02007	0.001175987	0	0.000892228	0	0	0	0
K02008	0.001686321	NA	NA	NA	NA	NA	NA
K02009	0.000221884	NA	NA	NA	NA	NA	NA
K02011	0.006834037	0	0.000892228	0	0	0	0
K02012	0.003971729	0	0	0	0	0.000995619	0
K02013	0.043289631	0.003723701	0.002676683	0.004964257	0	0.004978096	0
K02014	0.06550025	0.425743189	0.405071423	0.481532963	0.304472315	0.432098765	0.481776663
K02015	0.043689022	NA	NA	NA	NA	NA	NA
K02016	0.0604191	0.044684416	0.039258024	0.059571088	0.046376578	0.037833532	0.057311722
K02017	0.00155319	NA	NA	NA	NA	NA	NA
K02018	0.001375683	NA	NA	NA	NA	NA	NA
K02020	0.002130089	NA	NA	NA	NA	NA	NA
K02024	0.001775074	0.021100974	0.020521239	0.024821287	0.026212848	0.028872959	0.089549566
K02025	0.020635242	0.008688636	0.00803005	0.009928515	0.004032746	0.010951812	0.016118922
K02026	0.039251335	0.003723702	0.002676684	0	0.004032746	0.005973715	0.003581983
K02027	0.070270765	0.100539938	0.08565387	0.029785544	0.076622173	0.042811628	0.075221635
K02028	0.002840119	0.003723702	0.003568912	0	0.004032746	0.000995619	0.001790991
K02029	0.000532522	NA	NA	NA	NA	NA	NA
K02030	0.000887537	NA	NA	NA	NA	NA	NA
K02031	0.010850143	0.009929871	0.011598962	0.004964257	0.010081865	0.007964954	0.001790991
K02032	0.005502731	0.009929871	0.010706734	0.009928515	0.018147357	0.006969335	0.005372974
K02033	0.009629779	0.007447403	0.005353366	0.009928515	0.008065492	0.007964954	0
K02034	0.012292391	0.008688637	0.006245595	0.009928514	0.008065492	0.007964954	0
K02035	0.015620656	0.352510395	0.336369881	0.238284352	0.205670041	0.177220231	0.195218053
K02036	0.018727036	0	0.001784456	0	0	0	0
K02037	0.029887817	0.002482468	0	0	0	0.000995619	0
K02038	0.020901503	NA	NA	NA	NA	NA	NA
K02039	0.016885397	0	0	0	0	0.000995619	0.003581983
K02040	0.05107777	0.001241234	0.000892228	0	0	0	0
K02041	0.001508813	0	0.000892228	0	0	0	0
K02042	0.000754407	NA	NA	NA	NA	NA	NA
K02045	0.001597567	0	0	0	0	0.000995619	0
K02046	0.000510334	NA	NA	NA	NA	NA	NA
K02047	0.000931914	NA	NA	NA	NA	NA	NA
K02048	0.001686321	NA	NA	NA	NA	NA	NA
K02049	0.006279325	0	0	0	0	0.000995619	0
K02050	0.00197477	NA	NA	NA	NA	NA	NA
K02051	0.023785998	0	0	0.009928515	0	0	0
K02052	0.002618235	NA	NA	NA	NA	NA	NA
K02053	0.00155319	NA	NA	NA	NA	NA	NA
K02054	0.001153798	NA	NA	NA	NA	NA	NA
K02055	0.002107901	NA	NA	NA	NA	NA	NA
K02062	0.001109422	NA	NA	NA	NA	NA	NA
K02065	0.018749225	0.001241234	0.003568911	0	0.006049119	0.004978096	0.014327931
K02067	0.02292065	0.016136039	0.013383417	0.059571088	0.048392951	0.001991239	0.06805767
K02068	0.013290871	NA	NA	NA	NA	NA	NA
K02069	0.013246494	NA	NA	NA	NA	NA	NA
K02071	0.003439207	NA	NA	NA	NA	NA	NA
K02072	0.001930394	NA	NA	NA	NA	NA	NA
K02073	0.001863828	0.003723702	0.007137823	0.009928515	0.008065492	0.003982477	0.008954957
K02078	0.010894521	0.157636691	0.107959564	0.039714059	0.046376578	0.033851055	0.112832452
K02079	0.000954103	NA	NA	NA	NA	NA	NA
K02080	0.001220364	NA	NA	NA	NA	NA	NA
K02081	0.000865349	0.001241234	0	0	0	0	0
K02082	0.001686321	NA	NA	NA	NA	NA	NA
K02083	0.001775075	NA	NA	NA	NA	NA	NA
K02086	0.000576899	0	0.000892228	0	0.002016373	0	0
K02099	0.204666097	0.004964935	0.004461139	0.014892771	0.014114611	0.011947431	0
K02100	0.053385367	NA	NA	NA	NA	NA	NA
K02103	0.031707269	NA	NA	NA	NA	NA	NA
K02106	0.001220364	NA	NA	NA	NA	NA	NA
K02107	0.000687841	0.008688637	0.015167873	0.019857029	0.050409324	0.02787734	0
K02108	0.027424901	0.007447403	0.006245595	0.009928515	0.012098238	0.011947431	0.007163965
K02109	0.001109421	0.012412338	0.011598962	0.024821287	0.04839295	0.040820391	0
K02110	0.005413977	0.004964936	0.001784456	0.024821286	0.016130984	0.01393867	0.003581983
K02111	0.04823765	0.247005523	0.265883885	0.402104845	0.33471791	0.292712067	0.36715322
K02113	0.000510334	0	0.000892228	0	0.010081865	0.005973716	0
K02114	0.005303035	0.006206169	0.00803005	0.019857029	0.008065492	0.014934289	0.007163966
K02115	0.025805146	0.028548378	0.025874607	0.079428118	0.030245594	0.019912386	0.019700904
K02117	0.048326403	0.32768572	0.308710819	0.307783955	0.296406823	0.200119475	0.474612698
K02118	0.004082672	0.03599578	0.054425896	0.014892772	0.030245595	0.017921147	0.003581983
K02119	0.002174467	0.022342208	0.025874607	0.029785544	0.030245594	0.014934289	0.032237844
K02120	0.00226322	0.002482468	0.000892228	0	0.006049119	0.000995619	0
K02121	0.017196034	0.058337988	0.051749213	0.14892772	0.143162479	0.12345679	0.039401809
K02122	0.001109422	0.004964936	0.001784456	0	0.006049119	0.001991239	0.005372974
K02123	0.045930053	0.053373052	0.046395846	0.05460683	0.084687664	0.092592592	0.091340557
K02124	0.014644364	NA	NA	NA	NA	NA	NA
K02133	0.046662272	0.330168188	0.321202009	0.531175534	0.57466629	0.3046595	0.603564072
K02160	0.002640423	0.003723702	0.005353367	0	0.004032746	0	0.001790991
K02167	0.001309117	NA	NA	NA	NA	NA	NA
K02168	0.003705468	NA	NA	NA	NA	NA	NA
K02169	0.016219744	0.001241234	0	0	0	0	0
K02171	0.0345252	0.002482468	0.002676684	0.004964257	0.004032746	0.004978095	0.003581983
K02172	0.264175467	0.018618507	0.009814506	0.059571088	0.02016373	0.01393867	0.025073878
K02173	0.000687841	NA	NA	NA	NA	NA	NA
K02182	0.002706989	NA	NA	NA	NA	NA	NA
K02188	0.002307597	0.002482468	0.002676683	0.004964257	0.002016373	0.001991238	0
K02189	0.001264741	0.013653572	0.014275645	0.014892772	0.010081865	0.012943051	0.007163966
K02192	0.00028845	NA	NA	NA	NA	NA	NA
K02193	0.000621276	NA	NA	NA	NA	NA	NA
K02194	0.000621276	NA	NA	NA	NA	NA	NA
K02195	0.029621556	NA	NA	NA	NA	NA	NA
K02196	0.000155319	NA	NA	NA	NA	NA	NA
K02197	0.000377203	0	0	0	0	0.000995619	0
K02198	0.001664133	NA	NA	NA	NA	NA	NA
K02199	0.270055403	0.086886365	0.105282881	0.163820492	0.153244344	0.092592592	0.102086505
K02200	0.001797263	0	0	0	0.002016373	0	0
K02217	0.036965927	0.312790913	0.34083102	0.327640985	0.243981127	0.268817206	0.222082923
K02224	0.002152278	0.001241234	0.000892228	0	0	0	0
K02226	0.002196655	NA	NA	NA	NA	NA	NA
K02230	0.094522719	0.049649351	0.045503618	0.148927721	0.066540308	0.182198327	0.123578401
K02231	0.002107901	0.001241234	0.001784456	0	0	0	0
K02232	0.001664132	0.011171104	0.008922278	0.019857029	0.014114611	0.011947431	0.008954957
K02233	0.001442248	NA	NA	NA	NA	NA	NA
K02234	0.003550149	0.014894805	0.010706733	0.014892772	0.02016373	0.005973715	0.003581983
K02236	0.000355015	NA	NA	NA	NA	NA	NA
K02237	0.031729457	NA	NA	NA	NA	NA	NA
K02238	0.090817251	0	0.000892228	0	0	0	0
K02240	0.001087233	0.001241234	0.000892228	0	0	0	0
K02242	0.023963506	NA	NA	NA	NA	NA	NA
K02243	0.001109422	NA	NA	NA	NA	NA	NA
K02244	0.000532522	NA	NA	NA	NA	NA	NA
K02245	0.000199696	NA	NA	NA	NA	NA	NA
K02255	0.000576899	NA	NA	NA	NA	NA	NA
K02257	0.00113161	NA	NA	NA	NA	NA	NA
K02278	0.001087233	NA	NA	NA	NA	NA	NA
K02283	0.002041336	0	0	0	0.002016373	0.000995619	0
K02297	0.001464436	0	0.000892228	0	0	0.000995619	0.003581983
K02298	0.002951061	0	0.000892228	0	0	0.000995619	0
K02299	0.001464436	0	0	0	0	0	0.001790991
K02302	0.002107901	0	0	0	0.002016373	0.002986858	0
K02304	0.001486625	NA	NA	NA	NA	NA	NA
K02313	0.044354675	0.002482468	0.002676684	0	0	0	0
K02314	0.084537925	0.009929871	0.009814507	0.009928515	0.010081865	0.006969334	0.001790991
K02315	0.00113161	0.001241234	0.000892228	0	0	0	0
K02316	0.083916649	0.004964936	0.003568911	0.009928514	0.010081865	0.007964954	0.003581983
K02317	0.000931914	NA	NA	NA	NA	NA	NA
K02334	0.003993918	0.001241234	0	0	0	0	0
K02335	0.105483804	0.023583442	0.018736784	0.039714058	0.028229222	0.043807248	0.017909913
K02336	0.003084192	0	0	0	0	0.000995619	0.001790991
K02337	0.008808808	0	0.000892228	0	0	0.002986857	0
K02338	0.039140393	0.07199156	0.075839363	0.024821287	0.052425697	0.034846675	0.111041462
K02339	0.00071003	NA	NA	NA	NA	NA	NA
K02340	0.027513655	0.004964935	0.001784456	0	0.006049119	0.000995619	0
K02341	0.030997239	0.007447403	0.015167873	0.004964257	0.018147357	0.006969335	0.007163965
K02342	0.016796643	0	0	0	0	0.000995619	0.001790991
K02343	0.058910285	0.016136039	0.011598962	0.004964257	0.014114611	0.006969335	0.005372974
K02344	0.00028845	NA	NA	NA	NA	NA	NA
K02345	0.000443769	NA	NA	NA	NA	NA	NA
K02346	0.039561975	0.002482468	0.001784456	0	0	0	0
K02348	0.000399392	NA	NA	NA	NA	NA	NA
K02355	0.130201717	1.707937691	1.70593956	1.255957108	1.439690287	1.415770609	1.336079519
K02356	0.025805146	0.057096754	0.075839364	0.138999205	0.0746058	0.067702112	0.085967584
K02357	0.036233709	0.39347111	0.38544241	0.416997617	0.572649917	0.368379131	0.497895585
K02358	0.047749505	3.305405574	3.237894699	1.638204925	1.907488809	2.372560733	2.405301334
K02361	0.028645265	0.003723701	0.003568911	0.004964257	0.002016373	0	0.001790991
K02362	0.001065045	NA	NA	NA	NA	NA	NA
K02363	0.002862308	NA	NA	NA	NA	NA	NA
K02364	0.005214281	NA	NA	NA	NA	NA	NA
K02371	0.018638283	0.012412338	0.007137823	0.004964257	0.012098238	0.004978096	0.016118922
K02372	0.001996959	0.008688636	0.012491189	0.009928514	0.018147357	0.021903624	0.023282888
K02377	0.030642224	0.003723701	0.000892228	0.004964257	0.004032746	0.005973716	0
K02381	0.006279327	NA	NA	NA	NA	NA	NA
K02388	0.000310638	NA	NA	NA	NA	NA	NA
K02390	0.000776595	NA	NA	NA	NA	NA	NA
K02393	0.000776595	0	0	0.004964257	0	0	0
K02394	0.001153798	NA	NA	NA	NA	NA	NA
K02396	0.001597567	0.001241234	0	0	0	0	0
K02397	0.000931915	0	0	0	0.002016373	0.000995619	0
K02398	0.000244073	0	0.000892228	0	0.002016373	0	0
K02399	0.000266261	NA	NA	NA	NA	NA	NA
K02400	0.004038295	0	0.000892228	0	0	0	0
K02402	0.000355015	NA	NA	NA	NA	NA	NA
K02405	0.002440727	NA	NA	NA	NA	NA	NA
K02406	0.001730698	0.043443183	0.046395846	0.124106434	0.10283502	0.042811629	0.077012626
K02407	0.001597567	NA	NA	NA	NA	NA	NA
K02409	0.000732218	NA	NA	NA	NA	NA	NA
K02413	0.00042158	NA	NA	NA	NA	NA	NA
K02414	0.001664132	0	0	0	0	0	0.001790991
K02415	0.000510334	NA	NA	NA	NA	NA	NA
K02419	0.000754407	NA	NA	NA	NA	NA	NA
K02423	0.000110942	NA	NA	NA	NA	NA	NA
K02424	0.00084316	0.001241234	0	0	0.004032746	0.002986858	0
K02425	0.000377203	NA	NA	NA	NA	NA	NA
K02426	0.012425522	0.001241234	0.002676683	0.004964257	0.006049119	0.000995619	0.003581983
K02427	0.001175987	NA	NA	NA	NA	NA	NA
K02428	0.002218844	0.003723702	0.005353367	0	0.002016373	0.001991238	0.007163965
K02429	0.120505372	0.003723702	0.003568912	0.004964257	0.008065492	0.008960573	0.003581982
K02430	0.001175987	NA	NA	NA	NA	NA	NA
K02431	0.001042856	0.003723701	0.005353367	0	0.008065492	0.002986858	0
K02433	0.004348933	0.022342208	0.025874607	0	0.036294713	0.007964954	0.010745947
K02434	0.00481489	0.033513312	0.033012429	0	0.022180102	0.012943051	0
K02435	0.000909726	0.002482468	0.001784456	0	0	0.002986858	0
K02436	0.001087233	NA	NA	NA	NA	NA	NA
K02437	0.013135552	0.01613604	0.02052124	0.034749801	0.006049119	0.020908005	0.048356765
K02438	0.003328265	0	0	0	0	0	0.001790991
K02439	0.002307597	NA	NA	NA	NA	NA	NA
K02440	0.00113161	NA	NA	NA	NA	NA	NA
K02441	0.001309117	NA	NA	NA	NA	NA	NA
K02443	0.001908205	0	0	0	0.002016373	0	0
K02445	0.004415498	0	0.002676683	0	0.004032746	0.001991239	0
K02446	0.003306076	0.001241234	0.000892228	0	0	0	0
K02450	0.001730698	NA	NA	NA	NA	NA	NA
K02457	0.000621276	NA	NA	NA	NA	NA	NA
K02459	0.000599088	NA	NA	NA	NA	NA	NA
K02462	0.00042158	NA	NA	NA	NA	NA	NA
K02464	0.000554711	NA	NA	NA	NA	NA	NA
K02466	0.000510334	0.001241234	0	0	0	0	0
K02467	0.00142006	NA	NA	NA	NA	NA	NA
K02468	0.000776595	0	0.000892228	0	0	0	0
K02469	0.069605111	0.111711042	0.132941943	0.099285146	0.16332621	0.187176424	0.014327929
K02470	0.082629719	0.011171105	0.020521239	0.014892771	0.028229222	0.017921147	0.008954956
K02471	0.001042856	NA	NA	NA	NA	NA	NA
K02472	0.063592046	0.032272079	0.026766834	0.044678316	0.060491188	0.042811629	0.078803618
K02475	0.002307597	NA	NA	NA	NA	NA	NA
K02477	0.082607532	0	0.001784456	0	0	0	0
K02478	0.175222045	0	0	0	0	0.000995619	0
K02479	0.017617615	0.016136039	0.020521239	0.004964257	0.006049119	0.015929908	0.023282887
K02480	0.002063524	0	0.001784456	0	0	0	0
K02481	0.090085033	0.011171105	0.010706734	0.029785544	0.014114611	0.005973715	0.021491896
K02484	0.00510334	0	0	0	0	0	0.001790991
K02485	0.000532522	NA	NA	NA	NA	NA	NA
K02485K01007	0.080211181	0.006206169	0.005353367	0.019857029	0.008065492	0.042811629	0
K02488	0.001508813	0	0	0	0	0.000995619	0.001790991
K02491	0.001664132	NA	NA	NA	NA	NA	NA
K02492	0.005214282	0.002482468	0	0.004964257	0	0	0.003581983
K02493	0.020879315	0	0.000892228	0.004964257	0	0	0
K02495	0.035190853	0	0.000892228	0	0.002016373	0	0.003581983
K02497	0.100469219	0	0.000892228	0	0.004032746	0.000995619	0
K02498	0.002107901	0	0.001784456	0	0.008065492	0.000995619	0
K02499	0.025760769	0.003723701	0.000892228	0	0.008065492	0.000995619	0.014327931
K02500	0.021567156	0.011171105	0.010706734	0.009928514	0.032261968	0.004978097	0
K02501	0.015354394	0.007447402	0.00803005	0.009928515	0.010081865	0.009956193	0.007163965
K02502	0.00368328	0.009929871	0.004461139	0	0.008065492	0.007964954	0.005372974
K02503	0.013313059	0.027307143	0.029443517	0.024821286	0.0746058	0.02787734	0.035819827
K02504	0.00155319	NA	NA	NA	NA	NA	NA
K02505	0.000976291	NA	NA	NA	NA	NA	NA
K02507	0.001686321	NA	NA	NA	NA	NA	NA
K02508	0.025649827	NA	NA	NA	NA	NA	NA
K02517	0.016641324	NA	NA	NA	NA	NA	NA
K02518	0.003239512	0.00992987	0.007137822	0.014892772	0.032261968	0.014934289	0.001790991
K02519	0.110431824	0.223422082	0.248931557	0.302819699	0.256079365	0.448028674	0.014327931
K02520	0.017795121	0.045925649	0.046395847	0.119142176	0.106867767	0.075667064	0.028655861
K02521	0.001664132	NA	NA	NA	NA	NA	NA
K02523	0.036988116	0.004964935	0.005353367	0.004964257	0.006049119	0.001991239	0.012536939
K02525	0.0258939	0	0	0	0.002016373	0.000995619	0
K02527	0.035745563	0.003723701	0.001784456	0.009928515	0	0.005973716	0.008954957
K02528	0.022232808	0.003723702	0.003568912	0	0.002016373	0.002986857	0
K02529	0.087666493	0.012412338	0.011598962	0	0.006049119	0.01393867	0.012536939
K02532	0.002085713	NA	NA	NA	NA	NA	NA
K02533	0.000976291	NA	NA	NA	NA	NA	NA
K02535	0.001397871	NA	NA	NA	NA	NA	NA
K02536	0.025583262	0.021100974	0.017844556	0.039714059	0.040327459	0.014934289	0.044774783
K02538	0.000510334	NA	NA	NA	NA	NA	NA
K02547	0.002862308	NA	NA	NA	NA	NA	NA
K02548	0.027203017	0	0.000892228	0	0	0	0
K02549	0.019969588	0.001241234	0.000892228	0.004964257	0.006049119	0.001991239	0.001790991
K02550	0.002107901	NA	NA	NA	NA	NA	NA
K02551	0.038652248	0.019859741	0.017844556	0.014892772	0.028229221	0.022899243	0.039401809
K02552	0.00184164	NA	NA	NA	NA	NA	NA
K02553	0.000798784	0.002482468	0.000892228	0	0	0	0.007163965
K02554	0.001153798	NA	NA	NA	NA	NA	NA
K02556	0.000554711	NA	NA	NA	NA	NA	NA
K02557	0.038674437	0.033513312	0.055318124	0.069499603	0.076622172	0.036837913	0.069848661
K02558	0.001908205	0	0.000892228	0	0	0.000995619	0.003581983
K02560	0.001397871	NA	NA	NA	NA	NA	NA
K02562	0.000820972	NA	NA	NA	NA	NA	NA
K02563	0.037920029	0.023583443	0.0160601	0.01985703	0.03427834	0.018916767	0.016118922
K02564	0.101068306	0.386023708	0.345292159	0.327640984	0.227850143	0.211071287	0.390436106
K02565	0.056691443	0.004964935	0.002676683	0	0.002016373	0.006969335	0.017909913
K02566	0.001198175	NA	NA	NA	NA	NA	NA
K02567	0.003017627	0.002482468	0.000892228	0	0.004032746	0.002986858	0.008954957
K02569	0.000510334	NA	NA	NA	NA	NA	NA
K02572	0.000488145	NA	NA	NA	NA	NA	NA
K02573	0.00084316	NA	NA	NA	NA	NA	NA
K02574	0.066343412	0.008688637	0.00803005	0.009928514	0.018147357	0.020908005	0.001790991
K02575	0.002884496	NA	NA	NA	NA	NA	NA
K02589	0.000443769	NA	NA	NA	NA	NA	NA
K02590	0.000443769	NA	NA	NA	NA	NA	NA
K02598	0.003638903	0	0.002676683	0	0	0.002986858	0
K02600	0.045197836	0.106746107	0.099037287	0.064535346	0.139129734	0.08064516	0.048356765
K02601	0.017661993	0.024824676	0.031227973	0.069499602	0.030245595	0.036837912	0.050147757
K02609	0.000931914	0	0.000892228	0	0	0	0
K02612	0.008830996	0	0.000892228	0	0	0.001991239	0
K02614	0.019059863	0	0.001784456	0	0	0.001991239	0.003581983
K02615	0.001863828	NA	NA	NA	NA	NA	NA
K02616	0.000954103	NA	NA	NA	NA	NA	NA
K02617	0.00055471	NA	NA	NA	NA	NA	NA
K02619	0.015798164	0	0.000892228	0	0	0.000995619	0
K02621	0.078014526	0.033513312	0.034796884	0.024821287	0.030245594	0.057745918	0
K02622	0.071335808	0	0	0	0.002016373	0	0
K02623	0.000954103	NA	NA	NA	NA	NA	NA
K02636	0.001286929	NA	NA	NA	NA	NA	NA
K02647	0.011227346	0.031030845	0.032120201	0.014892772	0.028229221	0.01393867	0.010745948
K02650	0.000621276	0.00992987	0.00803005	0.009928515	0.024196476	0.008960574	0.003581983
K02652	0.001641944	0.002482468	0.001784456	0	0	0	0
K02653	0.003993918	0	0.000892228	0	0.002016373	0	0
K02654	0.002019147	NA	NA	NA	NA	NA	NA
K02656	0.08941938	0.924719171	0.848508641	1.246028594	0.669435819	0.934886499	0.879376735
K02657	0.003949541	0	0	0	0	0.001991239	0
K02662	0.000732218	0.001241234	0.000892228	0	0	0	0
K02669	0.00381641	0.003723702	0.007137823	0	0	0	0.001790991
K02679	0.000754407	NA	NA	NA	NA	NA	NA
K02680	0.000510334	NA	NA	NA	NA	NA	NA
K02681	0.000355015	NA	NA	NA	NA	NA	NA
K02686	0.00042158	NA	NA	NA	NA	NA	NA
K02687	0.025738581	0.001241234	0.004461139	0	0	0.000995619	0.010745948
K02742	0.049746464	0.002482468	0.001784456	0.004964257	0.002016373	0.002986858	0
K02744	0.000599088	0.02606591	0.02855129	0.009928515	0.036294713	0.004978096	0.003581983
K02745	0.000576899	NA	NA	NA	NA	NA	NA
K02746	0.000665653	NA	NA	NA	NA	NA	NA
K02750	0.007588444	0	0.000892228	0	0	0	0
K02753	0.002396351	NA	NA	NA	NA	NA	NA
K02755	0.000443769	NA	NA	NA	NA	NA	NA
K02757	0.018860166	0	0	0	0	0.000995619	0
K02759	0.002817931	0.058337988	0.055318124	0.019857029	0.044360205	0.034846675	0
K02760	0.013179929	0.393471112	0.407748108	0.079428117	0.272210348	0.493827159	0.25969374
K02761	0.044953762	0.11791721	0.107959565	0.034749801	0.076622172	0.071684588	0.003581983
K02768	0.000954102	0.012412338	0.011598961	0.014892772	0.020163729	0.008960573	0.021491896
K02769	0.000887537	NA	NA	NA	NA	NA	NA
K02770	0.009696344	0.018618508	0.017844556	0	0.022180103	0.017921147	0.021491896
K02773	0.000377203	0.03599578	0.025874607	0.029785544	0.028229221	0.029868579	0.014327931
K02774	0.000377203	0.024824676	0.032120201	0.019857029	0.04032746	0.030864197	0.059102713
K02775	0.040804525	0.008688637	0.007137823	0.024821286	0.02016373	0.016925528	0.010745948
K02777	0.006523399	0.017377273	0.019629012	0.029785544	0.022180103	0.020908004	0.028655861
K02779	0.000798784	0	0	0.004964257	0.002016373	0.001991239	0
K02781	0.00028845	0.009929871	0.008922278	0.009928515	0.018147357	0.015929908	0.021491895
K02782	0.000887537	0.001241234	0.000892228	0	0	0.001991238	0
K02783	0.000754407	NA	NA	NA	NA	NA	NA
K02784	0.001619756	0.167566562	0.230194773	0.05460683	0.12299875	0.102548786	0.069848661
K02786	0.000221884	0	0.000892228	0	0	0	0
K02788	0.002396351	NA	NA	NA	NA	NA	NA
K02791	0.003772033	0	0	0	0	0.000995619	0
K02794	0.001175987	0.10178117	0.104390653	0.163820492	0.193571803	0.080645162	0.114623444
K02795	0.001708509	0.058337988	0.061563718	0.009928515	0.030245594	0.032855436	0
K02796	0.002063524	0.088127599	0.074947136	0.124106434	0.050409324	0.041816009	0.060893705
K02798	0.000133131	0.004964935	0.003568911	0	0.012098238	0.006969335	0
K02800	0.004459875	0.017377273	0.010706734	0.024821286	0.016130984	0.015929908	0.0411928
K02803	0.000110942	NA	NA	NA	NA	NA	NA
K02804	0.004282367	0.001241234	0.003568911	0	0	0.000995619	0.001790991
K02805	0.003306076	0.001241234	0.001784456	0	0.002016373	0.000995619	0.001790991
K02806	0.000976291	NA	NA	NA	NA	NA	NA
K02810	0.002618235	0.022342209	0.017844556	0	0.028229221	0.016925527	0
K02814	0.000133131	NA	NA	NA	NA	NA	NA
K02819	0.004127048	0.006206169	0.00803005	0.004964257	0.020163729	0.004978096	0.007163966
K02821	0.000976292	0	0	0	0	0.000995619	0
K02822	0.000665653	0	0	0	0.008065492	0.000995619	0
K02823	0.015620656	0.00992987	0.010706734	0.009928515	0.014114611	0.003982477	0.010745948
K02824	0.036122767	0.001241234	0.002676684	0.004964257	0	0.001991239	0
K02834	0.007189051	0.011171104	0.016952329	0.019857029	0.028229222	0.018916766	0.025073879
K02835	0.033460155	0.014894806	0.016952328	0	0.010081865	0.006969335	0.041192801
K02836	0.037431884	0.012412338	0.013383416	0.029785544	0.022180103	0.019912386	0.048356766
K02837	0.039872613	0.018618506	0.013383418	0.024821287	0.028229221	0.018916766	0.003581982
K02838	0.020036153	0.130329547	0.129373032	0.218427323	0.21171916	0.115491835	0.102086505
K02839	0.000776595	NA	NA	NA	NA	NA	NA
K02840	0.001153798	NA	NA	NA	NA	NA	NA
K02841	0.000909726	NA	NA	NA	NA	NA	NA
K02843	0.00113161	0.001241234	0	0	0	0	0
K02844	0.00042158	NA	NA	NA	NA	NA	NA
K02846	0.001198175	NA	NA	NA	NA	NA	NA
K02847	0.025206058	NA	NA	NA	NA	NA	NA
K02848	0.00113161	NA	NA	NA	NA	NA	NA
K02849	0.000377203	NA	NA	NA	NA	NA	NA
K02851	0.05276409	0	0.000892228	0	0.002016373	0.000995619	0
K02853	0.001486625	NA	NA	NA	NA	NA	NA
K02854	0.00481489	0.001241234	0	0	0	0.000995619	0
K02855	0.086335187	0.003723702	0.003568911	0	0	0.002986858	0
K02856	0.045796923	0	0	0	0.002016373	0	0
K02858	0.001264741	0	0.000892228	0	0	0	0
K02860	0.017284789	0	0	0	0.002016373	0.001991238	0.001790991
K02863	0.022432505	0.271830199	0.264099429	0.412033359	0.38311086	0.28972521	0.121787409
K02864	0.020302415	0.157636692	0.163277688	0.24324861	0.2459975	0.244922342	0.188054089
K02867	0.01442248	0.16384286	0.160601005	0.287926925	0.254062991	0.262843488	0.146861289
K02871	0.017306977	0.227145783	0.26409943	0.31771247	0.187522685	0.333532457	0.096713531
K02874	0.008586923	0.148948054	0.160601004	0.253177126	0.183489937	0.275786539	0.078803619
K02876	0.011227347	0.233351952	0.194505661	0.312748213	0.312537807	0.30167264	0.066266678
K02878	0.012225826	0.116675976	0.116881842	0.273034154	0.133080614	0.152329748	0.014327931
K02879	0.018150137	0.160119158	0.171307738	0.322676727	0.290357705	0.265830346	0.028655861
K02881	0.007277806	0.098057469	0.106175109	0.238284352	0.155260717	0.180207088	0.050147757
K02884	0.016951962	0.096816235	0.124019665	0.263105639	0.137113361	0.21903624	0.050147757
K02886	0.025960465	0.352510395	0.411317017	0.595710882	0.594830019	0.505774592	0.003581983
K02887	0.015487525	0.085645133	0.071378224	0.153891977	0.080654919	0.100557547	0
K02888	0.010783577	0.116675976	0.095468375	0.119142176	0.118966005	0.187176424	0.071639653
K02890	0.012913667	0.116675975	0.15435541	0.193606036	0.14316248	0.19215452	0.003581983
K02892	0.00581337	0.098057468	0.082084957	0.134034949	0.116949631	0.142373556	0.041192801
K02895	0.006745282	0.096816235	0.089222781	0.238284354	0.195588177	0.213062525	0.05372974
K02897	0.020834937	0.151430522	0.124019664	0.119142176	0.114933258	0.100557546	0.111041461
K02899	0.010384186	0.06206169	0.037473568	0.094320889	0.106867766	0.081640782	0.030446853
K02902	0.008897561	0.067026625	0.071378225	0.119142176	0.062507562	0.155316607	0.007163965
K02904	0.002507292	0.038478247	0.041042479	0.019857028	0.106867767	0.051772202	0.028655861
K02906	0.016796643	0.302861044	0.289081809	0.372319301	0.350848894	0.402230187	0.116414436
K02907	0.002795742	0.058337988	0.062455946	0.089356632	0.114933259	0.092592594	0.016118922
K02909	0.012270202	0.064544157	0.058887035	0.104249404	0.112916885	0.125448028	0.057311723
K02911	0.004903644	0.012412338	0.010706734	0.009928515	0.028229222	0.031859818	0.008954957
K02913	0.003328265	0.032272078	0.032120202	0.064535345	0.064523935	0.091596974	0.017909913
K02914	0.012070506	0.011171104	0.00803005	0.044678316	0.010081865	0.009956193	0
K02916	0.007100297	0.021100975	0.015167872	0.034749801	0.030245595	0.02787734	0.007163965
K02919	0.001087233	0.003723701	0.006245595	0	0.008065492	0.030864197	0
K02926	0.017595425	0.294172407	0.240901508	0.387212073	0.264144856	0.373357228	0.127160383
K02931	0.015043756	0.425743189	0.405963651	0.496425735	0.413356455	0.630227001	0.225664906
K02933	0.014222784	0.239558122	0.277482847	0.322676729	0.298423196	0.30167264	0.125369393
K02935	0.018238891	0.374852603	0.477341876	0.421961874	0.237932008	0.339506174	0.13790633
K02939	0.013512755	0.115434742	0.116881842	0.218427323	0.199620922	0.23297491	0.146861288
K02945	0.063303596	0.55359027	0.535336683	0.372319301	0.336734282	0.237953007	0.637592908
K02946	0.009851664	0.116675976	0.138295309	0.188641778	0.137113362	0.134408601	0.048356765
K02948	0.012580841	0.146465587	0.125804121	0.114177918	0.127031496	0.160294703	0.016118922
K02950	0.022166244	0.105504872	0.128480804	0.228355838	0.151227972	0.227996814	0.007163966
K02952	0.009230387	0.122882145	0.119558526	0.233320095	0.231882889	0.228992433	0.023282887
K02954	0.007455313	0.022342208	0.017844556	0.119142176	0.06855668	0.100557546	0.001790991
K02956	0.011715492	0.060820456	0.054425896	0.119142176	0.102835021	0.127439267	0.05372974
K02959	0.01697415	0.100539938	0.100821742	0.168784749	0.114933259	0.181202707	0.014327931
K02961	0.015110322	0.096816235	0.084761642	0.203534551	0.16332621	0.254878534	0.010745947
K02963	0.006634341	0.070750326	0.069593769	0.168784749	0.12299875	0.117483075	0.017909913
K02965	0.007699386	0.13777695	0.120450753	0.248212868	0.169375328	0.217045001	0.028655863
K02967	0.032816691	0.443120462	0.415778157	0.670174741	0.510142356	0.469932298	0.10925047
K02968	0.01712947	0.027307143	0.027659061	0.049642573	0.042343832	0.059737156	0
K02970	0.009785097	0.07199156	0.046395845	0.134034948	0.155260718	0.126443648	0.005372974
K02972	0.000244073	0.003723701	0.003568911	0	0.010081865	0.005973716	0
K02982	0.022299373	0.248246758	0.269452797	0.35246227	0.270193976	0.375348467	0.041192801
K02986	0.020302415	0.275553901	0.256069379	0.39217633	0.256079365	0.316606929	0.030446852
K02988	0.012647406	0.158877924	0.206104622	0.282962668	0.173408073	0.321585026	0.06805767
K02990	0.011626737	0.131570781	0.107067336	0.134034947	0.106867766	0.143369175	0.134324349
K02992	0.020324604	0.21969838	0.193613433	0.585782366	0.413356453	0.504778973	0.06984866
K02994	0.012780537	0.158877924	0.182906701	0.367355042	0.286324958	0.325567504	0.102086504
K02996	0.013779016	0.079438963	0.088330553	0.218427323	0.167358955	0.213062525	0.014327931
K03040	0.030242832	0.292931173	0.264991658	0.302819698	0.302455942	0.190163282	0.465657742
K03043	0.136126028	0.609445789	0.577271388	0.595710881	0.673468566	1.252489049	0.127160383
K03046	0.132953082	0.60323962	0.558534605	0.476568706	0.496027745	0.812425328	0.034028835
K03046K13797	0.015310018	0.289207471	0.350645527	0.243248609	0.381094487	0.615292712	0.001790991
K03048	0.000443769	0.004964935	0.005353367	0	0.004032746	0.002986858	0
K03060	0.000798784	0.008688636	0.003568912	0.014892772	0.016130984	0.014934289	0.007163965
K03070	0.104596267	0.213492211	0.203427939	0.248212867	0.270193974	0.456989247	0.034028836
K03071	0.000887537	0.003723701	0.005353367	0.004964257	0.006049119	0.007964954	0.007163965
K03072	0.001020668	0	0	0.004964257	0	0	0
K03073	0.006390268	NA	NA	NA	NA	NA	NA
K03075	0.013557131	0.013653572	0.015167873	0.004964257	0.018147357	0.004978096	0
K03076	0.032195414	0.027307144	0.024090151	0.044678316	0.038311086	0.03982477	0.023282887
K03077	0.024562594	0.002482468	0.005353367	0.029785544	0.016130984	0.009956193	0.010745948
K03078	0.002085713	NA	NA	NA	NA	NA	NA
K03079	0.030375963	0.004964936	0.003568911	0.004964257	0.006049119	0.001991239	0.003581983
K03086	0.033415778	0.059579222	0.05710258	0.044678315	0.092753156	0.043807248	0.01432793
K03087	0.03310514	NA	NA	NA	NA	NA	NA
K03088	0.327967211	0.004964936	0.002676684	0.009928514	0.006049119	0.003982477	0.001790991
K03090	0.005613674	NA	NA	NA	NA	NA	NA
K03091	0.006479022	0	0.000892228	0	0	0	0.001790991
K03092	0.045863489	0.006206169	0.006245595	0.004964257	0.010081865	0.002986858	0.007163965
K03098	0.000687841	0.001241234	0.000892228	0	0	0	0
K03100	0.098316941	0.019859741	0.029443518	0.039714059	0.026212848	0.036837913	0.0411928
K03101	0.014688741	NA	NA	NA	NA	NA	NA
K03103	0.027646786	NA	NA	NA	NA	NA	NA
K03106	0.003905164	0.004964935	0.007137823	0.014892772	0.016130984	0.008960574	0
K03110	0.024251956	0.053373054	0.049072529	0.044678316	0.044360205	0.015929908	0.062684696
K03111	0.019126428	0.027307144	0.030335746	0.059571087	0.066540307	0.024890481	0.023282888
K03113	0.012580841	0	0.000892228	0	0	0.002986858	0
K03116	0.005458354	0.018618507	0.022305695	0.019857029	0.044360205	0.022899243	0.003581983
K03118	0.021123387	0.001241234	0.000892228	0	0	0.000995619	0
K03119	0.001508813	NA	NA	NA	NA	NA	NA
K03147	0.038962886	0.006206169	0.006245594	0	0.022180103	0.010951812	0.012536939
K03148	0.002618235	NA	NA	NA	NA	NA	NA
K03149	0.018593905	0.002482468	0.000892228	0	0.002016373	0.000995619	0.001790991
K03150	0.023430984	0.001241234	0	0.004964257	0	0	0
K03151	0.007011544	0.003723702	0.003568912	0	0.002016373	0.001991238	0
K03152	0.052741903	0.01985974	0.021413467	0	0.016130984	0.005973716	0.008954957
K03154	0.004326743	NA	NA	NA	NA	NA	NA
K03165	0.003150757	0.001241234	0.003568911	0	0	0	0
K03168	0.083872271	0.068267859	0.074947135	0.158856234	0.147195225	0.151334129	0.016118922
K03169	0.272229868	0.013653572	0.016952329	0.009928515	0.022180103	0.010951812	0.005372973
K03177	0.026071408	0	0.000892228	0	0	0	0.001790991
K03179	0.001464436	NA	NA	NA	NA	NA	NA
K03181	0.00084316	NA	NA	NA	NA	NA	NA
K03182	0.0026848	NA	NA	NA	NA	NA	NA
K03183	0.022410317	0.001241234	0.001784456	0.004964257	0.004032746	0.005973716	0
K03184	0.002085713	0.001241234	0	0	0	0	0
K03185	0.002130089	NA	NA	NA	NA	NA	NA
K03186	0.000465957	NA	NA	NA	NA	NA	NA
K03187	0.00084316	NA	NA	NA	NA	NA	NA
K03188	0.000798784	NA	NA	NA	NA	NA	NA
K03189	0.000621276	NA	NA	NA	NA	NA	NA
K03190	0.001464436	NA	NA	NA	NA	NA	NA
K03205	0.283479402	0	0	0	0	0.001991238	0
K03207	0.000310638	NA	NA	NA	NA	NA	NA
K03208	0.004482064	0	0	0	0	0	0.001790991
K03210	0.006124007	0.059579222	0.047288073	0.064535345	0.044360205	0.050776583	0.046565775
K03212	0.001331306	0	0	0.004964257	0	0	0
K03214	0.001264741	0.001241234	0.001784456	0.004964257	0	0.003982477	0
K03215	0.044975952	0.006206169	0.011598961	0.004964257	0.004032746	0.007964954	0.008954957
K03216	0.002152277	NA	NA	NA	NA	NA	NA
K03217	0.046351633	0.024824676	0.023197923	0.024821286	0.036294714	0.032855437	0.050147757
K03218	0.037587203	0.022342209	0.021413468	0.024821287	0.038311086	0.021903623	0.035819826
K03269	0.024496029	0.004964935	0.004461139	0.009928515	0	0.000995619	0
K03270	0.009984794	0.002482468	0.003568911	0.004964257	0.002016373	0.007964954	0.003581983
K03271	0.009940417	0.001241234	0.001784456	0	0.006049119	0.004978096	0.007163965
K03272	0.002640423	0	0.000892228	0.004964257	0	0.002986858	0
K03273	0.007233429	NA	NA	NA	NA	NA	NA
K03274	0.001508813	NA	NA	NA	NA	NA	NA
K03275	0.001397871	NA	NA	NA	NA	NA	NA
K03276	0.001309117	NA	NA	NA	NA	NA	NA
K03277	0.001175987	NA	NA	NA	NA	NA	NA
K03279	0.017040716	0	0.000892228	0	0	0	0
K03281	0.091039135	0	0	0	0.002016373	0.002986858	0
K03282	0.01386777	0.018618507	0.012491189	0.024821287	0.03427834	0.005973716	0.019700904
K03284	0.061373202	0.001241234	0.003568911	0	0.004032746	0.000995619	0.008954956
K03286	0.247645086	0.474151306	0.519276582	1.389992057	0.596846393	1.103146156	0.786245187
K03286K15176	0.034503011	NA	NA	NA	NA	NA	NA
K03289	0.001286929	NA	NA	NA	NA	NA	NA
K03290	0.001952582	NA	NA	NA	NA	NA	NA
K03292	0.030375963	0.002482468	0.003568911	0	0.006049119	0.006969335	0
K03294	0.010583882	0.001241234	0.001784456	0	0	0	0
K03296	0.26202319	0.042201949	0.052641441	0.034749801	0.070573053	0.120469933	0.071639653
K03296K18138	0.006523399	NA	NA	NA	NA	NA	NA
K03298	0.130201718	0	0	0	0	0	0.001790991
K03299	0.006634341	0.001241234	0	0	0	0.000995619	0
K03303	0.040027931	0.002482468	0.001784456	0	0	0.000995619	0.003581983
K03305	0.10215554	0.003723702	0.000892228	0	0.002016373	0.002986858	0.005372974
K03306	0.096142475	NA	NA	NA	NA	NA	NA
K03307	0.252437787	0.002482468	0.004461139	0	0.008065492	0.010951811	0.003581983
K03308	0.062171986	0.003723701	0.003568911	0	0	0.002986858	0.001790991
K03309	0.002462916	NA	NA	NA	NA	NA	NA
K03310	0.016308498	0.002482468	0.000892228	0	0.002016373	0.001991238	0
K03313	0.028245874	NA	NA	NA	NA	NA	NA
K03315	0.066476541	0.019859741	0.011598962	0.019857029	0.004032746	0.038829152	0.021491896
K03319	0.027469278	0.006206169	0.001784456	0	0.008065492	0.003982477	0.005372974
K03320	0.043045558	0	0	0	0	0.000995619	0
K03321	0.064856786	NA	NA	NA	NA	NA	NA
K03322	0.025161682	0	0	0	0	0.000995619	0
K03324	0.067253136	0.019859741	0.016952329	0	0.006049119	0.02688172	0.014327931
K03325	0.042246774	NA	NA	NA	NA	NA	NA
K03326	0.001819451	NA	NA	NA	NA	NA	NA
K03327	0.192928413	0.002482468	0.000892228	0	0	0.001991239	0
K03328	0.100202958	0	0	0.004964257	0	0	0.001790991
K03329	0.000887537	NA	NA	NA	NA	NA	NA
K03332	0.149084072	0	0.000892228	0	0	0.004978096	0.005372974
K03335	0.057933996	0.080680197	0.054425896	0.044678316	0.074605799	0.041816009	0.071639653
K03336	0.004038295	0.022342208	0.026766834	0.004964257	0.024196475	0.019912386	0.012536939
K03337	0.001908205	0.003723701	0.001784456	0	0	0.002986858	0.007163965
K03338	0.002085713	0.012412338	0.011598961	0.004964257	0.030245594	0.014934289	0.035819826
K03340	0.029577179	0.126605846	0.12134298	0.134034948	0.183489938	0.107526882	0.209545984
K03346	0.000754407	NA	NA	NA	NA	NA	NA
K03366	0.000865349	0	0.000892228	0	0	0	0.001790991
K03367	0.002840119	0	0	0	0	0	0.001790991
K03385	0.031307877	0	0	0	0.008065492	0.002986858	0
K03387	0.002529481	0.007447403	0.004461139	0.024821287	0.016130984	0.009956193	0.048356765
K03388	0.002884496	0.152671756	0.175768877	0.059571088	0.127031496	0.200119474	0.06805767
K03389	0.002085713	0.05585552	0.037473568	0.039714059	0.030245594	0.044802867	0.017909913
K03390	0.000554711	0.007447403	0.00803005	0.004964257	0.002016373	0.02688172	0
K03394	0.001375683	0	0.001784456	0.004964257	0	0.001991239	0
K03402	0.01499938	0.006206169	0.004461139	0.014892772	0.016130984	0.005973715	0.003581983
K03406	0.001996959	0.002482468	0.00803005	0	0.006049119	0.001991238	0.003581983
K03407	0.002640424	0.002482468	0.001784456	0.004964257	0.002016373	0.000995619	0
K03412	0.000976291	NA	NA	NA	NA	NA	NA
K03413	0.00142006	0.001241234	0	0	0	0	0
K03417	0.002174466	NA	NA	NA	NA	NA	NA
K03424	0.048925493	0.003723702	0.005353367	0.009928515	0.006049119	0.001991239	0.003581983
K03425	0.000732219	0	0.000892228	0.004964257	0.002016373	0.004978096	0
K03426	0.019481443	0.002482468	0.001784456	0	0	0.003982478	0.007163965
K03427	0.167788921	0.031030845	0.023197923	0.064535345	0.066540307	0.025886102	0.007163966
K03430	0.002995438	NA	NA	NA	NA	NA	NA
K03431	0.006257137	0.080680196	0.091007236	0.039714058	0.078638545	0.073675826	0.023282887
K03436	0.012536465	0	0.000892228	0	0.002016373	0.000995619	0
K03437	0.037076869	0.006206169	0.003568911	0.009928515	0.002016373	0.003982477	0.007163965
K03438	0.03692155	0.007447403	0.009814507	0.009928515	0.018147357	0.004978096	0.023282887
K03439	0.029910007	0.008688637	0.011598962	0	0.006049119	0.004978096	0.01432793
K03442	0.02984344	0.009929871	0.00803005	0.014892772	0.014114611	0.008960574	0.007163965
K03445	0.001664132	NA	NA	NA	NA	NA	NA
K03446	0.035213041	NA	NA	NA	NA	NA	NA
K03451	0.002485104	NA	NA	NA	NA	NA	NA
K03453	0.021478402	NA	NA	NA	NA	NA	NA
K03455	0.045952242	0	0.000892228	0	0	0	0
K03458	0.001952582	NA	NA	NA	NA	NA	NA
K03459	0.000687841	NA	NA	NA	NA	NA	NA
K03465	0.00113161	NA	NA	NA	NA	NA	NA
K03466	0.069693864	0.023583442	0.020521239	0.034749801	0.028229221	0.033851056	0
K03468	0.002618235	NA	NA	NA	NA	NA	NA
K03469	0.001686321	0	0.000892228	0	0.004032746	0.000995619	0
K03470	0.023830375	0.001241234	0.001784456	0.004964257	0	0.001991239	0.003581983
K03471	0.000909726	0.007447403	0.006245595	0	0.022180102	0.003982477	0
K03472	0.001641944	0.007447403	0.004461139	0.009928515	0.012098238	0.015929908	0.003581983
K03473	0.034902404	0.006206169	0.003568911	0	0.014114611	0.000995619	0.014327931
K03474	0.025672016	0.024824676	0.012491189	0.079428118	0.042343832	0.025886101	0.037610817
K03475	0.003905164	NA	NA	NA	NA	NA	NA
K03476	0.021678098	0.002482468	0.002676684	0.004964257	0.002016373	0.001991239	0.008954957
K03477	0.001242552	NA	NA	NA	NA	NA	NA
K03478	0.003128568	0.018618507	0.016952328	0	0.02016373	0.004978097	0
K03480	0.002174467	NA	NA	NA	NA	NA	NA
K03481	0.011848621	0	0	0	0	0.000995619	0
K03482	0.00084316	NA	NA	NA	NA	NA	NA
K03483	0.00310638	0	0	0.004964257	0.002016373	0	0
K03484	0.003594526	0.001241234	0.000892228	0	0	0	0
K03486	0.000621276	0.001241234	0.001784456	0	0	0.000995619	0
K03486K05799	0.004615194	NA	NA	NA	NA	NA	NA
K03487	0.001619756	0.001241234	0	0	0	0	0.001790991
K03488	0.005502731	0.001241234	0.005353368	0	0	0	0.001790991
K03489	0.00170851	0	0.001784456	0	0	0	0
K03490	0.027935237	NA	NA	NA	NA	NA	NA
K03491	0.025805146	0.003723702	0.007137823	0.004964257	0.010081865	0.001991238	0
K03492	0.001375683	0.001241234	0	0	0.004032746	0	0
K03495	0.066387787	0.011171104	0.013383417	0.009928515	0.014114611	0.007964955	0.016118922
K03496	0.150082553	0.031030845	0.025874606	0.029785544	0.032261967	0.014934289	0.025073878
K03497	0.048992057	0	0	0	0	0.000995619	0
K03498	0.093124848	NA	NA	NA	NA	NA	NA
K03499	0.055182629	0.008688637	0.005353366	0.004964257	0.004032746	0.003982477	0.012536939
K03499K11105	0.002951061	NA	NA	NA	NA	NA	NA
K03500	0.005325224	0	0.003568911	0	0	0	0.001790991
K03501	0.000865349	NA	NA	NA	NA	NA	NA
K03502	0.001597567	0	0.000892228	0	0	0	0
K03516	0.000377203	NA	NA	NA	NA	NA	NA
K03517	0.040116685	0.019859741	0.017844556	0.004964257	0.022180103	0.012943051	0.025073878
K03518	0.001708509	NA	NA	NA	NA	NA	NA
K03521	0.026492986	0.085645132	0.113312931	0.183677521	0.116949631	0.100557547	0.222082923
K03522	0.028334627	0.152671756	0.139187537	0.178713265	0.135096988	0.092592593	0.31342348
K03523	0.002507292	NA	NA	NA	NA	NA	NA
K03524	0.0247401	0	0.005353367	0	0.002016373	0	0.001790991
K03525	0.01894892	0.001241234	0.000892228	0	0.002016373	0.001991238	0.001790991
K03526	0.053074729	0.011171104	0.012491189	0.004964257	0.006049119	0.005973716	0.021491896
K03527	0.030620036	0	0.003568912	0	0.004032746	0.000995619	0
K03528	0.001619756	NA	NA	NA	NA	NA	NA
K03529	0.005857746	0.007447402	0.00446114	0.004964257	0.002016373	0.007964954	0.001790991
K03529K06674	0.003417018	NA	NA	NA	NA	NA	NA
K03530	0.04965771	0.414572084	0.470204052	0.491461477	0.530306087	0.506770211	0.245365811
K03531	0.039229147	0.150189288	0.14632536	0.223391581	0.252046618	0.147351652	0.186263097
K03534	0.023564114	0.001241234	0.000892228	0	0	0.003982477	0
K03536	0.011471418	NA	NA	NA	NA	NA	NA
K03543	0.048637042	0.165084094	0.174876649	0.198570294	0.114933258	0.177220231	0.200591027
K03544	0.041869571	0.045925651	0.045503617	0.069499603	0.100818648	0.028872959	0.073430644
K03545	0.003749845	0.084403897	0.077623819	0.014892772	0.070573053	0.048785345	0.008954957
K03546	0.071424562	0.007447404	0.00803005	0.004964257	0.006049119	0.023894863	0.001790991
K03547	0.028356817	0	0.000892228	0	0	0	0
K03548	0.058777154	0.002482468	0.002676683	0	0	0.001991239	0.001790991
K03550	0.024673536	NA	NA	NA	NA	NA	NA
K03551	0.053096917	0.002482468	0.001784456	0.004964257	0.006049119	0.000995619	0.014327931
K03553	0.028157121	0.095575003	0.076731592	0.138999206	0.114933259	0.065710873	0.259693741
K03555	0.164860047	0.009929871	0.010706735	0.009928515	0.006049119	0.023894862	0
K03556	0.004570817	NA	NA	NA	NA	NA	NA
K03557	0.00028845	0	0	0	0	0.000995619	0
K03558	0.018505152	0	0.000892228	0	0	0.000995619	0
K03559	0.069338849	0.251970458	0.215026901	0.347498014	0.213735533	0.326563122	0.195218054
K03560	0.015487525	NA	NA	NA	NA	NA	NA
K03561	0.108434866	0.37361137	0.384550184	0.416997617	0.340767028	0.28773397	0.29909555
K03562	0.000887537	0.001241234	0.001784456	0.004964257	0	0.005973716	0
K03563	0.000465957	0.001241234	0	0.014892772	0.004032746	0.005973716	0
K03564	0.01173768	0.011171104	0.016952328	0.009928515	0.02016373	0.026881721	0.035819826
K03565	0.013490566	0.002482468	0.002676683	0.004964257	0.002016373	0.001991239	0
K03566	0.001220364	NA	NA	NA	NA	NA	NA
K03567	0.000754407	NA	NA	NA	NA	NA	NA
K03568	0.050722755	0.023583442	0.02855129	0.059571088	0.052425697	0.046794106	0.102086505
K03569	0.031929153	0.086886366	0.102606198	0.089356632	0.094769529	0.057745917	0.093131548
K03570	0.001664133	0	0.001784456	0	0	0	0
K03571	0.00042158	0.001241234	0	0	0	0	0.001790991
K03572	0.064168944	0.02606591	0.033904657	0.039714059	0.042343832	0.017921147	0.028655861
K03573	0.006013065	NA	NA	NA	NA	NA	NA
K03574	0.019747705	0.006206169	0.004461139	0.009928514	0.004032746	0.001991239	0.012536939
K03575	0.020457734	0.001241234	0.000892228	0	0	0	0
K03576	0.001531002	0	0	0	0.002016373	0	0
K03577	0.002507293	NA	NA	NA	NA	NA	NA
K03578	0.004437686	0	0	0	0	0.000995619	0
K03579	0.004193614	NA	NA	NA	NA	NA	NA
K03580	0.004903643	0	0	0	0	0.002986858	0
K03581	0.002507293	NA	NA	NA	NA	NA	NA
K03582	0.005081151	NA	NA	NA	NA	NA	NA
K03583	0.004548628	0	0	0	0	0	0.001790991
K03584	0.025916089	0	0.000892228	0	0	0.002986858	0
K03585	0.096785939	0.081921429	0.080300502	0.138999206	0.086704037	0.056750299	0.084176592
K03585K02005	0.004371121	NA	NA	NA	NA	NA	NA
K03586	0.000377203	NA	NA	NA	NA	NA	NA
K03587	0.077637323	0.002482468	0.005353367	0.009928515	0.008065492	0.010951812	0
K03588	0.045819112	0.002482468	0.000892228	0	0	0	0.001790991
K03589	0.028689642	0.002482468	0.000892228	0	0.002016373	0	0.001790991
K03590	0.051699046	0.048408117	0.049072529	0.064535346	0.044360205	0.050776583	0.064475687
K03592	0.041226106	0.023583442	0.017844556	0.089356632	0.072589426	0.050776583	0.064475687
K03593	0.03226198	0.006206169	0.006245595	0.019857029	0.014114611	0.007964954	0.003581983
K03594	0.019259558	0.060820456	0.069593769	0.07446386	0.064523934	0.073675826	0.062684696
K03595	0.026825814	0.006206169	0.003568911	0.029785544	0.004032746	0.007964955	0.010745948
K03596	0.007588444	0.009929871	0.007137822	0.004964257	0.012098238	0.004978096	0.003581982
K03597	0.000665653	NA	NA	NA	NA	NA	NA
K03599	0.000798784	0.001241234	0.001784456	0.009928515	0.008065492	0	0.008954957
K03600	0.000465957	0	0.000892228	0	0	0	0
K03601	0.045752546	0.001241234	0.004461139	0.009928515	0.004032746	0.000995619	0
K03602	0.005258657	0.004964936	0.003568912	0	0.008065492	0.004978097	0
K03603	0.000798784	NA	NA	NA	NA	NA	NA
K03604	0.015110321	0.002482468	0.002676684	0	0.002016373	0.003982477	0.001790991
K03605	0.000820972	0	0	0	0	0.000995619	0
K03606	0.003794221	0	0	0	0	0.001991239	0
K03607	0.000776595	0.002482468	0.003568911	0.009928515	0.010081865	0.000995619	0
K03608	0.000399391	0	0	0.004964257	0	0.002986858	0
K03609	0.001974771	0.006206169	0.00803005	0.009928514	0.014114611	0.009956193	0.007163965
K03612	0.013512755	0.004964936	0.007137823	0.009928514	0.016130984	0.006969336	0.003581983
K03613	0.011293911	0.001241234	0.000892228	0	0	0.003982477	0
K03614	0.015531902	NA	NA	NA	NA	NA	NA
K03615	0.029599367	0.043443184	0.04104248	0.034749801	0.094769529	0.064715253	0.059102713
K03617	0.014622176	NA	NA	NA	NA	NA	NA
K03618	0.001175987	NA	NA	NA	NA	NA	NA
K03619	0.000399392	NA	NA	NA	NA	NA	NA
K03620	0.000510334	NA	NA	NA	NA	NA	NA
K03621	0.004504251	0.009929871	0.008922279	0.014892772	0.02016373	0.003982477	0
K03623	0.000976291	NA	NA	NA	NA	NA	NA
K03624	0.020391169	0.07199156	0.074054907	0.07446386	0.151227971	0.052767821	0.085967583
K03625	0.025605449	0.039719482	0.033904657	0.069499602	0.024196476	0.032855436	0.069848661
K03628	0.068717573	0.08192143	0.084761641	0.233320095	0.151227971	0.116487455	0.028655861
K03629	0.033837358	0.004964935	0.006245595	0.014892772	0.012098238	0.004978096	0.014327931
K03630	0.046861967	NA	NA	NA	NA	NA	NA
K03631	0.050412117	0.017377274	0.014275645	0.024821286	0.038311086	0.010951812	0.016118922
K03634	0.015886917	0.001241234	0.000892228	0	0	0.000995619	0
K03635	0.00084316	NA	NA	NA	NA	NA	NA
K03637	0.001863829	0	0	0	0	0.002986858	0
K03639	0.002596046	NA	NA	NA	NA	NA	NA
K03640	0.036566535	0.006206169	0.004461139	0.034749801	0.006049119	0.050776583	0.030446852
K03641	0.058621837	NA	NA	NA	NA	NA	NA
K03643	0.000599088	0.001241234	0.000892228	0.004964257	0.004032746	0	0
K03644	0.021500591	0	0	0.004964257	0.006049119	0.000995619	0
K03645	0.000909726	0	0.000892228	0	0.002016373	0.000995619	0
K03647	0.000887537	0.037237014	0.037473568	0	0.050409324	0.02688172	0.055520731
K03648	0.020546488	0.00992987	0.014275645	0.019857029	0.006049119	0.011947431	0.021491896
K03649	0.017661992	0	0.003568911	0.004964257	0.010081865	0.006969335	0.007163965
K03650	0.038097537	0.004964935	0.008922278	0.024821286	0.012098238	0.005973716	0.012536939
K03651	0.029177788	0.014894806	0.011598961	0.014892772	0.012098238	0.007964954	0.017909913
K03654	0.170850924	0.069509092	0.072270452	0.089356632	0.118966004	0.094583831	0.053729739
K03655	0.077060424	0.001241234	0.000892228	0	0	0.003982477	0
K03656	0.00381641	0	0	0	0	0.001991239	0.003581983
K03657	0.090417859	0.008688637	0.016060101	0.009928514	0.028229222	0.022899243	0.005372973
K03658	0.073665594	NA	NA	NA	NA	NA	NA
K03660	0.001331306	0.001241234	0	0	0	0.000995619	0
K03664	0.012070506	0.002482468	0.003568911	0	0.002016373	0.001991238	0
K03665	0.035590244	0.013653572	0.008922278	0.044678316	0.032261967	0.017921147	0.005372974
K03666	0.000465957	0.002482468	0	0.004964257	0.010081865	0.005973716	0.005372974
K03668	0.022144055	0.109228573	0.130265259	0.188641779	0.141146106	0.107526882	0.184472105
K03669	0.002884496	NA	NA	NA	NA	NA	NA
K03670	0.003261699	0.001241234	0.001784456	0	0	0.001991238	0
K03671	0.082075011	0.074474027	0.075839365	0.119142175	0.169375329	0.090601355	0.094922541
K03672	0.001641944	NA	NA	NA	NA	NA	NA
K03674	0.000887538	0.004964935	0.004461139	0	0	0.003982477	0
K03675	0.000931914	0.001241234	0.000892228	0	0	0	0
K03676	0.001065045	NA	NA	NA	NA	NA	NA
K03684	0.001575379	NA	NA	NA	NA	NA	NA
K03685	0.03057566	0.003723702	0.006245594	0	0.012098238	0.005973716	0.005372974
K03686	0.038563494	0.053373053	0.060671491	0.109213662	0.076622172	0.04181601	0.019700905
K03687	0.01881579	0.067026625	0.061563718	0.064535345	0.096785902	0.030864197	0.048356766
K03688	0.002351974	NA	NA	NA	NA	NA	NA
K03694	0.001286929	NA	NA	NA	NA	NA	NA
K03695	0.070825474	0.212250979	0.205212394	0.476568704	0.483929506	0.346475508	0.625055969
K03696	0.066809369	0.044684417	0.046395845	0.054606831	0.110900512	0.06969335	0.064475688
K03698	0.00310638	0.006206169	0.006245595	0	0.014114611	0.001991239	0
K03699	0.07655009	0.003723701	0.008030051	0.004964257	0.016130984	0.014934289	0.014327931
K03700	0.001397872	0	0	0	0.004032746	0	0.001790991
K03701	0.082430023	0.034754547	0.033012429	0.029785544	0.032261968	0.076662684	0.007163965
K03702	0.052120626	0.017377274	0.019629012	0.004964257	0.006049119	0.01393867	0.017909913
K03703	0.068739762	0	0.001784456	0	0.008065492	0.001991239	0
K03704	0.016951962	0.055855521	0.062455946	0.07446386	0.080654919	0.069693349	0.057311722
K03705	0.00339483	0.009929871	0.003568912	0	0.004032746	0.003982477	0.001790991
K03706	0.001619756	0.050890585	0.039258023	0.049642573	0.03427834	0.030864198	0.100295514
K03709	0.003417018	0.014894806	0.023197923	0	0.008065492	0.002986858	0
K03710	0.030065326	0.00992987	0.005353367	0.019857029	0.016130984	0.009956193	0.007163965
K03711	0.023941317	0.004964935	0.005353367	0.009928515	0.012098238	0.019912386	0.001790991
K03712	0.000377203	NA	NA	NA	NA	NA	NA
K03716	0.001242552	NA	NA	NA	NA	NA	NA
K03718	0.031906965	0.049649352	0.067809313	0.069499603	0.064523935	0.089605735	0.062684696
K03719	0.014688742	0.011171104	0.007137823	0	0.008065492	0.005973716	0
K03720	0.001442248	0.008688637	0.008922278	0.009928515	0.024196475	0.010951812	0.02686487
K03721	0.002130089	NA	NA	NA	NA	NA	NA
K03722	0.011671114	NA	NA	NA	NA	NA	NA
K03723	0.098339129	0.009929871	0.006245595	0.004964257	0.006049119	0.025886101	0.003581982
K03724	0.011959565	0	0	0.004964257	0	0	0
K03726	0.002951061	0	0	0	0.002016373	0	0
K03732	0.00255167	0.003723701	0.000892228	0.009928515	0.004032746	0.000995619	0
K03733	0.001397871	NA	NA	NA	NA	NA	NA
K03734	0.067785658	0.003723701	0.002676683	0.009928515	0.002016373	0.003982477	0.001790991
K03735	0.003594526	NA	NA	NA	NA	NA	NA
K03736	0.001531002	0.001241234	0	0	0	0	0
K03737	0.109344591	1.911500031	1.714861839	0.903494837	1.014235593	2.080844286	1.056684874
K03738	0.001886017	NA	NA	NA	NA	NA	NA
K03739	0.001353494	NA	NA	NA	NA	NA	NA
K03741	0.007410936	NA	NA	NA	NA	NA	NA
K03742	0.035967447	0.019859741	0.008922278	0.004964257	0.006049119	0.011947431	0.012536939
K03743	0.000665653	NA	NA	NA	NA	NA	NA
K03744	0.066254658	0.03599578	0.023197922	0.104249405	0.133080615	0.135404221	0.077012627
K03745	0.000399392	NA	NA	NA	NA	NA	NA
K03747	0.000399392	NA	NA	NA	NA	NA	NA
K03748	0.012358957	0.001241234	0	0	0	0.000995619	0
K03749	0.000554711	0	0	0	0	0.000995619	0
K03750	0.004304556	0.003723702	0.007137823	0	0.008065492	0.002986858	0.003581983
K03752	0.000865349	NA	NA	NA	NA	NA	NA
K03752K05288	0.001730698	NA	NA	NA	NA	NA	NA
K03753	0.000954103	0.002482468	0.000892228	0	0	0.006969335	0
K03755	0.00142006	NA	NA	NA	NA	NA	NA
K03757	0.001331306	NA	NA	NA	NA	NA	NA
K03759	0.002130089	NA	NA	NA	NA	NA	NA
K03760	0.041226106	0.013653572	0.0160601	0.009928515	0.012098238	0.025886101	0.021491896
K03762	0.002218843	0	0.000892228	0	0	0	0
K03763	0.015931294	0.003723702	0.006245594	0	0.006049119	0.004978097	0.001790991
K03765	0.002485104	NA	NA	NA	NA	NA	NA
K03767	0.029022469	0.057096754	0.051749213	0.163820492	0.102835021	0.071684588	0.102086505
K03768	0.002817931	0.028548377	0.029443517	0.024821286	0.024196476	0.017921147	0.012536939
K03769	0.023430984	0.002482468	0.005353367	0.009928515	0.006049119	0.007964954	0
K03770	0.057246154	0.156395457	0.165062144	0.287926926	0.28027584	0.218040621	0.281185636
K03771	0.075440668	0.028548377	0.023197923	0.079428118	0.080654918	0.043807248	0.035819826
K03773	0.080322123	0.199838641	0.243578191	0.337569499	0.264144856	0.274790919	0.096713531
K03774	0.000532522	NA	NA	NA	NA	NA	NA
K03775	0.023098158	0.028548377	0.019629011	0.014892772	0.030245594	0.003982477	0.041192801
K03776	0.001996959	NA	NA	NA	NA	NA	NA
K03778	0.029732498	0.012412338	0.015167872	0.01985703	0.010081865	0.01294305	0.016118922
K03779	0.001508813	NA	NA	NA	NA	NA	NA
K03780	0.000820972	NA	NA	NA	NA	NA	NA
K03781	0.048792361	0.028548377	0.026766834	0.064535346	0.036294713	0.025886101	0.017909913
K03783	0.018793602	0.023583442	0.033904656	0.034749801	0.066540307	0.012943051	0.044774783
K03784	0.004348933	0.027307143	0.029443517	0.029785544	0.038311087	0.028872958	0.055520731
K03785	0.002928873	0.002482468	0.005353367	0	0.002016373	0.000995619	0
K03786	0.012891479	0.003723701	0.005353367	0.009928515	0.002016373	0.002986858	0.003581983
K03788	0.000998479	0	0	0	0.004032746	0	0
K03789	0.032949822	0.002482468	0	0	0	0.000995619	0
K03790	0.030908484	0.001241234	0.000892228	0	0	0.001991238	0
K03796	0.001575379	NA	NA	NA	NA	NA	NA
K03797	0.147641825	0.013653572	0.016060101	0.039714059	0.03427834	0.01294305	0.02686487
K03798	0.011094215	0.022342208	0.022305696	0.024821287	0.040327459	0.015929908	0.005372974
K03799	0.052963786	NA	NA	NA	NA	NA	NA
K03800	0.014910626	0.004964935	0.003568911	0.004964257	0.006049119	0.003982477	0.003581983
K03801	0.021478402	0	0	0.004964257	0.002016373	0.002986858	0
K03803	0.000621276	NA	NA	NA	NA	NA	NA
K03805	0.00084316	NA	NA	NA	NA	NA	NA
K03806	0.000732218	NA	NA	NA	NA	NA	NA
K03807	0.00084316	NA	NA	NA	NA	NA	NA
K03808	0.00142006	NA	NA	NA	NA	NA	NA
K03809	0.026382046	0.027307143	0.030335746	0.07446386	0.032261967	0.066706491	0.039401809
K03810	0.028423381	0.001241234	0.000892228	0.009928515	0.006049119	0	0.003581983
K03811	0.016508193	NA	NA	NA	NA	NA	NA
K03812	0.000355015	0	0	0	0	0.006969335	0
K03814	0.017617614	0	0	0	0	0.000995619	0.001790991
K03815	0.00113161	NA	NA	NA	NA	NA	NA
K03816	0.014955003	0.004964935	0.002676683	0	0	0.008960574	0
K03817	0.000532522	NA	NA	NA	NA	NA	NA
K03818	0.011338288	NA	NA	NA	NA	NA	NA
K03819	0.008453793	NA	NA	NA	NA	NA	NA
K03820	0.000155319	NA	NA	NA	NA	NA	NA
K03823	0.001042856	NA	NA	NA	NA	NA	NA
K03824	0.016685701	0.001241234	0	0	0	0.000995619	0.001790991
K03825	0.001375683	0	0.000892228	0	0	0	0
K03826	0.001708509	NA	NA	NA	NA	NA	NA
K03827	0.04031638	0.004964935	0.004461139	0.019857029	0.016130984	0.006969335	0.025073878
K03828	0.014244973	0	0	0	0	0.002986858	0
K03829	0.000510334	NA	NA	NA	NA	NA	NA
K03830	0.001175987	NA	NA	NA	NA	NA	NA
K03831	0.001974771	0.011171104	0.010706734	0.004964257	0.022180102	0.014934289	0.014327931
K03832	0.177463078	0.112952275	0.096360604	0.337569498	0.227850144	0.226005576	0.270439689
K03833	0.001109422	0	0	0	0	0.000995619	0
K03834	0.00113161	NA	NA	NA	NA	NA	NA
K03835	0.001908205	NA	NA	NA	NA	NA	NA
K03836	0.001886017	0.001241234	0.000892228	0	0	0	0
K03837	0.001752886	0.003723701	0.005353367	0.014892772	0.012098238	0.014934289	0.003581983
K03838	0.001531002	0.001241234	0.000892228	0.004964257	0.002016373	0.003982477	0.001790991
K03839	0.042135832	0.008688637	0.011598962	0.009928514	0.014114611	0.025886102	0.030446852
K03840	0.000687841	NA	NA	NA	NA	NA	NA
K03841	0.001486625	0.002482468	0.000892228	0	0	0	0
K03855	0.000909726	NA	NA	NA	NA	NA	NA
K03856	0.004171425	0.003723702	0.007137823	0	0.010081865	0.005973716	0
K03885	0.033926112	0.004964935	0.006245595	0.004964257	0.004032746	0.004978096	0
K03892	0.023741622	0	0.000892228	0	0	0	0
K03893	0.002951061	NA	NA	NA	NA	NA	NA
K03919	0.000687841	NA	NA	NA	NA	NA	NA
K03923	0.000754407	0	0.000892228	0	0.004032746	0.005973716	0
K03924	0.094655849	0.079438963	0.096360603	0.208498809	0.141146106	0.062724015	0.198800035
K03925	0.020968067	0	0.001784456	0	0.004032746	0.005973716	0.003581983
K03926	0.000399392	NA	NA	NA	NA	NA	NA
K03930	0.025028552	0.003723701	0.006245595	0.009928515	0.006049119	0.006969335	0.005372974
K03931	0.003128569	0.012412338	0.007137822	0.004964257	0.006049119	0.003982477	0
K03932	0.001664132	NA	NA	NA	NA	NA	NA
K03970	0.000199696	0	0	0	0.002016373	0.000995619	0
K03971	0.000332826	NA	NA	NA	NA	NA	NA
K03972	0.013756827	0.007447403	0.013383417	0.014892772	0.008065492	0.01294305	0.017909913
K03973	0.030753167	0.003723701	0.000892228	0.014892772	0.010081865	0.000995619	0.007163965
K03975	0.044975951	0	0.000892228	0.004964257	0.004032746	0.000995619	0.003581983
K03976	0.013024609	0	0.002676684	0	0	0.003982477	0.001790991
K03977	0.046617895	0.033513312	0.038365796	0.084392375	0.050409324	0.04082039	0.019700904
K03978	0.01839421	0.004964935	0	0.009928514	0.004032746	0.004978096	0.008954956
K03979	0.032062284	0.014894806	0.016060101	0.024821286	0.024196476	0.005973715	0
K04013	0.001042856	NA	NA	NA	NA	NA	NA
K04014	0.002507293	NA	NA	NA	NA	NA	NA
K04015	0.001397871	NA	NA	NA	NA	NA	NA
K04016	0.002351974	NA	NA	NA	NA	NA	NA
K04017	0.000355015	NA	NA	NA	NA	NA	NA
K04018	0.001042856	NA	NA	NA	NA	NA	NA
K04019	0.003749845	NA	NA	NA	NA	NA	NA
K04020	0.001730698	NA	NA	NA	NA	NA	NA
K04021	0.002241032	0.001241234	0	0	0	0	0
K04022	0.00170851	NA	NA	NA	NA	NA	NA
K04023	0.003217323	NA	NA	NA	NA	NA	NA
K04024	0.000998479	NA	NA	NA	NA	NA	NA
K04025	0.000443769	0	0	0	0	0.000995619	0
K04026	0.000732218	NA	NA	NA	NA	NA	NA
K04027	0.001065044	NA	NA	NA	NA	NA	NA
K04028	0.00071003	NA	NA	NA	NA	NA	NA
K04030	0.000310638	NA	NA	NA	NA	NA	NA
K04031	0.000820972	NA	NA	NA	NA	NA	NA
K04032	0.001597567	NA	NA	NA	NA	NA	NA
K04034	0.039406654	0	0	0	0	0.000995619	0.003581982
K04041	0.050589624	0.023583442	0.022305695	0.019857029	0.024196476	0.017921147	0.028655861
K04042	0.004459875	0.013653572	0.005353367	0	0.012098238	0.005973715	0.005372974
K04043	0.048747985	0.297896109	0.29265072	0.143963463	0.264144857	0.143369177	0.071639653
K04045	0.004260179	NA	NA	NA	NA	NA	NA
K04047	0.015176887	0.00992987	0.001784456	0.004964257	0.012098238	0.006969335	0
K04062	0.013668074	0.00992987	0.012491189	0.034749801	0.022180102	0.010951812	0.035819826
K04064	0.011271723	0.001241234	0.000892228	0.004964257	0	0.000995619	0
K04066	0.073421521	0.001241234	0.003568911	0	0.002016373	0.000995619	0
K04067	0.000954103	NA	NA	NA	NA	NA	NA
K04068	0.015598467	0	0	0	0	0.000995619	0
K04069	0.031818211	0.007447403	0.006245595	0	0.016130984	0.000995619	0.017909913
K04070	0.001752886	NA	NA	NA	NA	NA	NA
K04072	0.014844061	1.182895798	1.286592494	0.268069897	0.693632294	0.731780167	0.272230679
K04073	0.001775075	NA	NA	NA	NA	NA	NA
K04074	0.000465957	0.011171105	0.008922278	0.004964257	0.016130984	0.005973716	0
K04075	0.029754687	0	0	0	0	0	0.001790991
K04077	0.048459535	1.351703593	1.448085724	1.429706117	1.675605919	0.985663083	1.835766097
K04078	0.009851663	0.047166885	0.075839362	0.183677521	0.125015123	0.075667064	0.084176592
K04079	0.051898741	0.279277603	0.26766834	0.233320095	0.296406823	0.193150139	0.363571237
K04083	0.004060484	0.007447403	0.007137823	0	0.004032746	0.002986858	0.003581983
K04084	0.041536744	0.006206169	0.004461139	0.014892772	0.014114611	0.033851055	0.044774783
K04085	0.004504252	NA	NA	NA	NA	NA	NA
K04088	0.003550149	0.002482468	0.004461139	0.009928515	0.008065492	0.002986858	0.012536939
K04091	0.001686321	0	0.000892228	0	0	0	0
K04094	0.002107901	NA	NA	NA	NA	NA	NA
K04095	0.032040096	0.002482468	0.000892228	0.004964257	0	0.002986858	0
K04096	0.039806047	NA	NA	NA	NA	NA	NA
K04104	0.002795742	0.002482468	0.002676683	0.004964257	0.002016373	0	0.003581983
K04112	0.003217322	0	0.000892228	0	0	0	0
K04113	0.003172946	NA	NA	NA	NA	NA	NA
K04333	0.000754407	NA	NA	NA	NA	NA	NA
K04334	0.00042158	NA	NA	NA	NA	NA	NA
K04335	0.000532522	NA	NA	NA	NA	NA	NA
K04336	0.000554711	NA	NA	NA	NA	NA	NA
K04337	0.000155319	NA	NA	NA	NA	NA	NA
K04338	0.000266261	NA	NA	NA	NA	NA	NA
K04477	0.002662612	0	0	0	0	0.000995619	0
K04478	0.00071003	0	0	0	0	0.000995619	0
K04485	0.039584162	0.006206169	0.004461139	0.004964257	0.004032746	0.007964954	0.007163965
K04486	0.041337049	0.00992987	0.00803005	0	0.004032746	0.003982478	0
K04487	0.006723095	0.018618507	0.023197924	0.039714058	0.02016373	0.010951812	0.026864869
K04488	0.019903022	0.494011047	0.45503618	0.377283558	0.22583377	0.432098766	0.302677532
K04516	0.04089328	0.04592565	0.050856985	0.09432089	0.070573053	0.04181601	0.080594609
K04517	0.002307597	0.001241234	0.000892228	0	0.004032746	0.000995619	0
K04518	0.024207579	0.002482468	0.003568911	0.004964257	0.012098238	0.004978096	0.007163965
K04564	0.017883876	0.074474028	0.053533669	0.079428118	0.030245594	0.043807248	0.023282888
K04565	0.001597567	NA	NA	NA	NA	NA	NA
K04567	0.055293571	0.158877925	0.162385459	0.124106434	0.193571802	0.125448028	0.35282529
K04568	0.001996959	NA	NA	NA	NA	NA	NA
K04651	0.001286929	NA	NA	NA	NA	NA	NA
K04652	0.002596046	0.004964935	0.003568911	0.004964257	0.002016373	0.001991239	0.003581983
K04655	0.003905164	0.001241234	0	0	0.002016373	0	0
K04656	0.004016106	0	0	0.004964257	0	0	0
K04691	0.001175987	NA	NA	NA	NA	NA	NA
K04720	0.004104859	0.003723702	0.004461139	0	0.004032746	0	0.003581983
K04748	0.002640423	0	0.001784456	0	0.006049119	0.002986858	0
K04750	0.001109422	NA	NA	NA	NA	NA	NA
K04751	0.012847102	0.002482468	0.001784456	0.019857029	0.008065492	0.007964954	0.008954956
K04752	0.000665653	NA	NA	NA	NA	NA	NA
K04753	0.000443769	NA	NA	NA	NA	NA	NA
K04755	0.000377203	0	0.001784456	0	0	0.001991239	0.003581983
K04758	0.001420059	0.02606591	0.013383417	0	0.056458443	0.070688969	0.010745949
K04759	0.072445229	0.122882144	0.10171397	0.009928515	0.052425697	0.121465552	0.01432793
K04760	0.001153798	NA	NA	NA	NA	NA	NA
K04761	0.021722474	0.001241234	0.001784456	0.004964257	0.002016373	0.000995619	0.001790991
K04762	0.012403333	0.001241234	0.002676684	0.004964257	0.006049119	0.008960574	0.001790991
K04763	1.066775419	0.001241234	0.002676684	0.014892771	0.006049119	0.001991238	0.003581982
K04764	0.000244073	0.001241234	0.002676683	0.019857029	0.008065492	0.004978096	0.003581983
K04765	0.008897561	0.001241234	0	0	0	0.001991239	0
K04769	0.00142006	NA	NA	NA	NA	NA	NA
K04771	0.023519738	0.003723702	0	0.004964257	0.014114611	0	0.001790991
K04772	0.003705468	NA	NA	NA	NA	NA	NA
K04773	0.042646166	0.008688637	0.011598961	0.009928515	0.020163729	0.015929908	0.093131548
K04835	0.002107901	0.027307143	0.019629012	0.014892772	0.030245594	0.031859817	0.034028835
K04844	0.00905288	0	0.000892228	0	0	0	0
K04985	0.04031638	0.047166884	0.041042479	0.039714059	0.032261967	0.045798487	0.051938748
K05020	0.008010025	0	0	0.004964257	0	0	0
K05060K17713	0.042246774	NA	NA	NA	NA	NA	NA
K05275	0.02997657	0.008688637	0.005353367	0.024821287	0.006049119	0.005973716	0.016118922
K05299	0.001087233	NA	NA	NA	NA	NA	NA
K05305	0.075773494	0.006206169	0.002676683	0.004964257	0.004032746	0.007964954	0.008954957
K05306	0.001775075	NA	NA	NA	NA	NA	NA
K05337	0.000510334	0.008688637	0.017844556	0	0.014114611	0.000995619	0.008954957
K05340	0.025139493	NA	NA	NA	NA	NA	NA
K05341	0.003417018	0.003723701	0.004461139	0	0.002016373	0.000995619	0.003581983
K05342	0.008742242	0.001241234	0.000892228	0	0	0.001991239	0
K05346	0.003772034	0	0.000892228	0	0	0	0.001790991
K05349	0.636652673	0.235834419	0.220380268	0.158856235	0.199620923	0.170250896	0.168353183
K05349K17641	0.004149237	0.003723701	0.001784456	0	0	0	0
K05350	0.002795742	0.002482468	0.003568911	0.009928515	0.012098238	0.006969335	0
K05364	0.002019147	0.001241234	0.001784456	0	0	0	0.001790991
K05365	0.003993918	0	0	0.004964257	0	0	0
K05366	0.105705689	0.026065911	0.024982379	0.024821286	0.056458443	0.030864197	0.012536939
K05367	0.057223965	0	0.001784456	0	0	0	0
K05384	0.12847102	0.031030845	0.029443518	0.039714059	0.03427834	0.136399841	0
K05396	0.001175987	0.001241234	0	0	0	0	0
K05499	0.002329785	NA	NA	NA	NA	NA	NA
K05515	0.04781607	0.003723701	0.002676684	0	0.004032746	0.003982477	0
K05516	0.034924591	0.00992987	0.004461139	0.009928514	0.012098238	0.008960573	0.021491896
K05520	0.000798784	NA	NA	NA	NA	NA	NA
K05521	0.009585402	NA	NA	NA	NA	NA	NA
K05522	0.000599088	NA	NA	NA	NA	NA	NA
K05523	0.001198175	0	0.000892228	0	0.010081865	0.001991239	0.003581983
K05526	0.000820972	NA	NA	NA	NA	NA	NA
K05527	0.000532522	0.001241234	0.000892228	0	0	0	0
K05539	0.001752886	NA	NA	NA	NA	NA	NA
K05540	0.065855265	0.002482468	0.003568912	0	0.006049119	0.008960574	0.010745948
K05541	0.001020668	NA	NA	NA	NA	NA	NA
K05546	0.062704508	NA	NA	NA	NA	NA	NA
K05576	0.008875373	0	0	0	0	0.000995619	0
K05587	0.049546768	0	0.000892228	0	0.002016373	0	0
K05589	0.000399392	0	0	0	0	0.000995619	0
K05590	0.002241032	NA	NA	NA	NA	NA	NA
K05591	0.034503011	0	0.000892228	0	0	0.001991239	0
K05592	0.086246435	0.012412338	0.014275645	0.059571088	0.044360205	0.01393867	0
K05593	0.001353494	NA	NA	NA	NA	NA	NA
K05594	0.000399392	0.003723701	0.003568911	0.004964257	0.006049119	0.005973716	0.017909913
K05595	0.064168945	0.002482468	0.000892228	0	0.002016373	0.002986858	0
K05601	0.05023461	0.003723701	0.008922278	0	0.008065492	0.007964954	0.021491896
K05606	0.012603029	0.110469807	0.108851792	0.134034948	0.127031496	0.104540024	0.105668488
K05685	0.18802477	0.008688636	0.009814506	0.019857029	0.012098238	0.007964955	0
K05708	0.00155319	NA	NA	NA	NA	NA	NA
K05709	0.000576899	NA	NA	NA	NA	NA	NA
K05711	0.000976291	NA	NA	NA	NA	NA	NA
K05712	0.003417018	NA	NA	NA	NA	NA	NA
K05713	0.001331306	NA	NA	NA	NA	NA	NA
K05714	0.000909726	NA	NA	NA	NA	NA	NA
K05770	0.001730698	NA	NA	NA	NA	NA	NA
K05774	0.001109422	NA	NA	NA	NA	NA	NA
K05775	0.001397871	0.001241234	0.001784456	0.004964257	0.008065492	0	0
K05776	0.030620036	0.001241234	0.004461139	0	0.006049119	0	0.001790991
K05777	0.000931914	NA	NA	NA	NA	NA	NA
K05778	0.002041336	NA	NA	NA	NA	NA	NA
K05780	0.001286929	NA	NA	NA	NA	NA	NA
K05781	0.00142006	NA	NA	NA	NA	NA	NA
K05786	0.001508813	NA	NA	NA	NA	NA	NA
K05787	0.000776595	0.007447403	0.002676683	0.009928515	0.014114611	0.015929908	0.021491896
K05788	0.000576899	0.001241234	0.002676683	0.009928515	0.002016373	0.002986858	0.007163965
K05789	0.002596047	0	0.002676683	0.014892772	0.010081865	0	0.001790991
K05790	0.001397871	0.001241234	0.000892228	0	0.002016373	0	0.005372974
K05796	0.000554711	NA	NA	NA	NA	NA	NA
K05798	0.003794222	NA	NA	NA	NA	NA	NA
K05799	0.009274766	0.001241234	0.001784456	0	0.004032746	0.001991238	0
K05800	0.000732218	0	0	0	0	0	0.001790991
K05801	0.001109422	NA	NA	NA	NA	NA	NA
K05804	0.001619756	NA	NA	NA	NA	NA	NA
K05805	0.000687841	0	0	0	0	0.000995619	0
K05807	0.018172326	0.007447403	0.013383417	0.029785544	0.026212848	0.009956193	0.019700904
K05808	0.010827955	0.074474028	0.107959564	0.079428117	0.086704037	0.099561928	0.062684696
K05809	0.000554711	0.006206169	0.005353367	0.014892772	0.030245594	0.011947431	0
K05810	0.023874753	NA	NA	NA	NA	NA	NA
K05811	0.000332826	NA	NA	NA	NA	NA	NA
K05812	0.000621276	NA	NA	NA	NA	NA	NA
K05813	0.004881455	0.004964936	0.002676684	0	0.008065492	0.001991239	0.003581983
K05814	0.001664132	0.001241234	0	0	0	0	0
K05815	0.001109422	0	0.000892228	0	0	0.000995619	0
K05816	0.001087233	NA	NA	NA	NA	NA	NA
K05817	0.003017626	NA	NA	NA	NA	NA	NA
K05818	0.001309117	NA	NA	NA	NA	NA	NA
K05819	0.00297325	NA	NA	NA	NA	NA	NA
K05820	0.01076139	NA	NA	NA	NA	NA	NA
K05822	0.000865349	0.008688637	0.006245595	0	0.014114611	0.002986858	0
K05825	0.006479023	0.014894805	0.008030051	0	0.016130984	0.003982477	0
K05832	0.001575379	NA	NA	NA	NA	NA	NA
K05833	0.001397872	0.003723701	0.000892228	0	0.004032746	0	0.003581983
K05834	0.001109422	NA	NA	NA	NA	NA	NA
K05835	0.000820972	NA	NA	NA	NA	NA	NA
K05837	0.037320942	NA	NA	NA	NA	NA	NA
K05838	0.001819451	NA	NA	NA	NA	NA	NA
K05839	0.000621276	NA	NA	NA	NA	NA	NA
K05844	0.036278086	0	0	0.004964257	0	0	0
K05845	0.002307597	0.004964935	0.006245595	0	0.006049119	0.004978096	0
K05846	0.001153798	NA	NA	NA	NA	NA	NA
K05847	0.003017626	0.00992987	0.00803005	0	0.020163729	0.005973716	0
K05849	0.015021568	NA	NA	NA	NA	NA	NA
K05873	0.00084316	0	0.000892228	0	0	0	0
K05874	0.000998479	0.001241234	0.004461139	0.009928515	0.014114611	0.002986858	0.012536939
K05875	0.001641944	NA	NA	NA	NA	NA	NA
K05877	0.001042856	NA	NA	NA	NA	NA	NA
K05878	0.002684801	0.007447403	0.003568912	0.014892771	0.010081865	0.006969335	0.007163966
K05879	0.001664132	0.007447403	0.005353367	0.009928514	0.012098238	0.012943051	0
K05880	0.001575379	NA	NA	NA	NA	NA	NA
K05887	0.00439331	0.002482468	0.001784456	0	0.006049119	0.000995619	0
K05896	0.001886017	0	0	0	0	0.000995619	0
K05908	0.025916088	NA	NA	NA	NA	NA	NA
K05910	0.001286929	0.007447403	0.005353367	0	0.006049119	0	0
K05913	0.000244073	NA	NA	NA	NA	NA	NA
K05916	0.00155319	NA	NA	NA	NA	NA	NA
K05919	0.001996959	0.039719481	0.043719163	0.009928515	0.038311086	0.037833533	0.005372974
K05934	0.000954103	0.003723701	0.004461139	0	0	0.006969335	0.003581983
K05936	0.001065045	0.003723701	0.007137822	0.014892772	0.018147357	0.005973716	0.007163965
K05939	0.000909726	NA	NA	NA	NA	NA	NA
K05942	0.002329785	0.001241234	0.003568911	0.004964257	0.004032746	0.000995619	0.003581983
K05946	0.001730698	0	0.000892228	0	0	0	0
K05970	0.391292994	0	0.000892228	0.004964257	0	0	0.001790991
K05982	0.001042856	NA	NA	NA	NA	NA	NA
K05984	0.000976291	NA	NA	NA	NA	NA	NA
K05985	0.000887537	NA	NA	NA	NA	NA	NA
K05989	0.306111604	0.008688637	0.010706733	0.004964257	0.004032746	0.021903624	0.005372974
K05995	0.00113161	0.003723701	0.001784456	0	0.004032746	0.000995619	0
K05997	0.000399392	NA	NA	NA	NA	NA	NA
K06001	0.037121247	0.032272079	0.039258023	0.059571088	0.050409324	0.026881721	0.037610818
K06006	0.000621276	NA	NA	NA	NA	NA	NA
K06012	0.002817931	NA	NA	NA	NA	NA	NA
K06019	0.018416399	0.001241234	0.000892228	0.004964257	0.004032746	0.000995619	0.007163965
K06020	0.046817591	0.032272079	0.040150251	0.024821286	0.032261968	0.029868579	0.021491896
K06023	0.001331306	NA	NA	NA	NA	NA	NA
K06024	0.001175987	NA	NA	NA	NA	NA	NA
K06039	0.000332826	0	0.000892228	0	0	0.000995619	0
K06041	0.01684102	0.017377273	0.012491189	0.004964257	0.014114611	0.011947431	0.025073878
K06042	0.001065045	0.004964935	0.001784456	0	0.006049119	0	0
K06048	0.001153798	NA	NA	NA	NA	NA	NA
K06073	0.00084316	NA	NA	NA	NA	NA	NA
K06074	0.000798784	NA	NA	NA	NA	NA	NA
K06075	0.029954383	0.001241234	0	0	0.006049119	0.003982477	0
K06076	0.059065605	0.042201949	0.045503618	0.104249404	0.064523934	0.027877339	0.148652279
K06077	0.001797263	0.018618507	0.017844556	0.029785544	0.048392951	0.016925528	0.016118922
K06078	0.000665653	0.024824676	0.046395846	0.039714059	0.078638545	0.0826364	0.017909913
K06079	0.026115784	0.059579222	0.024982379	0.014892772	0.004032746	0.01393867	0.016118922
K06080	0.000532522	0.001241234	0.001784456	0.004964257	0.004032746	0.001991239	0.003581983
K06113	0.26089158	0.014894806	0.0160601	0.044678316	0.038311086	0.015929908	0.042983791
K06131	0.118730298	0.001241234	0.002676684	0	0.004032746	0.001991239	0
K06132	0.003749845	NA	NA	NA	NA	NA	NA
K06133	0.018638283	0.001241234	0	0	0	0.000995619	0.003581983
K06142	0.049302695	0.105504872	0.097252831	0.277998411	0.201637294	0.114496217	0.030446852
K06143	0.002085713	0	0	0	0	0.000995619	0
K06144	0.000776595	NA	NA	NA	NA	NA	NA
K06147	0.098960404	0.009929871	0.006245595	0	0.016130984	0.008960574	0
K06148	0.079723034	0.002482468	0.000892228	0.009928515	0.002016373	0.003982477	0.003581983
K06153	0.035146476	0.001241234	0.004461139	0	0.004032746	0	0
K06155	0.002196655	NA	NA	NA	NA	NA	NA
K06156	0.001996959	NA	NA	NA	NA	NA	NA
K06157	0.00352796	NA	NA	NA	NA	NA	NA
K06158	0.170562474	0.024824676	0.021413468	0.024821286	0.018147357	0.009956193	0.001790991
K06159	0.00226322	NA	NA	NA	NA	NA	NA
K06162	0.0026848	NA	NA	NA	NA	NA	NA
K06163	0.001353494	NA	NA	NA	NA	NA	NA
K06164	0.002529481	NA	NA	NA	NA	NA	NA
K06165	0.001309117	NA	NA	NA	NA	NA	NA
K06166	0.000998479	NA	NA	NA	NA	NA	NA
K06167	0.020258038	0	0	0.004964257	0	0	0
K06168	0.056624878	0.011171105	0.008922278	0.019857029	0.014114611	0.011947431	0.017909913
K06173	0.022388127	0.001241234	0	0	0	0.000995619	0
K06175	0.000865349	NA	NA	NA	NA	NA	NA
K06176	0.001664132	NA	NA	NA	NA	NA	NA
K06177	0.036588723	0.001241234	0	0	0	0	0
K06178	0.058910286	0.083162664	0.066917085	0.24324861	0.161309836	0.147351653	0
K06179	0.003860787	0	0	0	0.002016373	0	0
K06180	0.075751308	0.014894807	0.011598962	0.004964257	0.026212849	0.017921147	0.001790991
K06181	0.000865349	0	0	0	0	0	0.001790991
K06182	0.002107901	NA	NA	NA	NA	NA	NA
K06183	0.00213009	NA	NA	NA	NA	NA	NA
K06186	0.020879314	0	0	0	0	0	0.001790991
K06187	0.015798164	0	0.000892228	0	0	0.000995619	0
K06188	0.022787519	NA	NA	NA	NA	NA	NA
K06191	0.000244073	NA	NA	NA	NA	NA	NA
K06192	0.001730698	0	0	0	0	0.000995619	0
K06193	0.001353494	0.002482468	0.000892228	0	0.002016373	0.001991239	0.003581983
K06194	0.001264741	NA	NA	NA	NA	NA	NA
K06195	0.000332826	NA	NA	NA	NA	NA	NA
K06196	0.026115784	NA	NA	NA	NA	NA	NA
K06197	0.000332826	NA	NA	NA	NA	NA	NA
K06198	0.001886017	NA	NA	NA	NA	NA	NA
K06199	0.008941938	NA	NA	NA	NA	NA	NA
K06200	0.045663792	0.007447403	0.006245595	0.004964257	0	0.005973715	0.010745948
K06201	0.022321562	0.006206169	0.004461139	0.014892772	0.008065492	0.002986858	0.007163965
K06202	0.000599088	NA	NA	NA	NA	NA	NA
K06203	0.000909726	NA	NA	NA	NA	NA	NA
K06204	0.009097257	0.018618507	0.026766834	0.034749801	0.030245594	0.030864198	0.017909913
K06205	0.001220364	NA	NA	NA	NA	NA	NA
K06206	0.001908205	NA	NA	NA	NA	NA	NA
K06207	0.063081712	0.089368834	0.069593769	0.07446386	0.062507561	0.066706491	0.075221635
K06209	0.000488145	0	0	0	0	0.001991239	0
K06211	0.001508813	0.001241234	0	0	0	0	0
K06212	0.001087233	NA	NA	NA	NA	NA	NA
K06213	0.037454072	0.002482468	0.000892228	0	0	0	0
K06214	0.000443769	NA	NA	NA	NA	NA	NA
K06215	0.002596046	0.002482468	0.000892228	0	0	0	0
K06217	0.036189332	0.002482468	0.002676684	0.034749801	0.022180103	0.004978096	0.008954957
K06218	0.000332826	NA	NA	NA	NA	NA	NA
K06221	0.030575658	0.034754546	0.028551289	0.059571088	0.040327459	0.018916766	0.05552073
K06222	0.001087233	NA	NA	NA	NA	NA	NA
K06223	0.021899983	0.006206169	0.003568911	0.014892772	0.008065492	0.006969335	0.012536939
K06282	0.001331306	0	0.000892228	0.009928515	0.004032746	0.006969335	0
K06283	0.001641944	NA	NA	NA	NA	NA	NA
K06286	0.001619756	0.007447403	0.004461139	0	0.004032746	0.001991239	0
K06287	0.012425522	0	0	0	0.004032746	0.001991238	0.003581983
K06298	0.001375683	NA	NA	NA	NA	NA	NA
K06305	0.000754407	NA	NA	NA	NA	NA	NA
K06306	0.005036774	0.001241234	0.000892228	0	0	0	0
K06310	0.002729177	0	0	0	0	0	0.001790991
K06311	8.88E-05	NA	NA	NA	NA	NA	NA
K06318	0.000332826	NA	NA	NA	NA	NA	NA
K06328	0.000798784	NA	NA	NA	NA	NA	NA
K06329	0.000155319	NA	NA	NA	NA	NA	NA
K06330	0.045708169	NA	NA	NA	NA	NA	NA
K06331	0.001996959	NA	NA	NA	NA	NA	NA
K06333	0.001198175	NA	NA	NA	NA	NA	NA
K06334	0.003328265	NA	NA	NA	NA	NA	NA
K06346	0.002041335	0.017377273	0.0160601	0.059571088	0.012098238	0.01493429	0.003581983
K06348	0.001486625	NA	NA	NA	NA	NA	NA
K06373	0.001930394	0	0.000892228	0	0	0	0
K06374	0.037653768	NA	NA	NA	NA	NA	NA
K06378	0.000820972	NA	NA	NA	NA	NA	NA
K06379	0.001042856	NA	NA	NA	NA	NA	NA
K06381	0.005547109	NA	NA	NA	NA	NA	NA
K06382	0.004348932	NA	NA	NA	NA	NA	NA
[truncated: 2,245 more rows]
