# Supplementary material for: Critical Assessment of MetaProteome Investigation (CAMPI): a multi-laboratory comparison of established workflows
Source: Nat Commun. 2021 Dec 15;12:7305. doi: 10.1038/s41467-021-27542-8 (PMC8674281; doi:10.1038/s41467-021-27542-8)
Supplement: Supplementary file 21 — Source Data file [file 41467_2021_27542_MOESM21_ESM.zip › Source Data/Supplementary Figure 16B.csv]

KEGG	MG	MT	F01_PS	F06_PS	F07_PS	F08_PS
K00002K00002K00002	NA	NA	0	0	0.000288729	0
K00003	0.069939063	0.036958519	0.005784673	0.00057299	0.000288729	0
K00003K00003	NA	NA	0.00154258	0.00057299	0.000288729	0
K00003K00003K00003	NA	NA	0.00154258	0	0.000288729	0
K00003K00003K00003K00003K00003K00003K00003K00003K00003K00003K00003K00003	NA	NA	0.00077129	0	0	0
K00003K00003K22994	NA	NA	0.001928224	0.002291962	0.002021106	0.013026346
K00004	0.009618578	0.013207934	0.00154258	0.001145981	0.000577459	0
K00004K00004	NA	NA	0.005784671	0.009740836	0.008084424	0
K00004K08322	NA	NA	0.00077129	0	0	0
K00005	0.013900852	0.012250405	0.001928224	0	0	0
K00008	0.042495624	0.107154049	0.050905108	0.041828299	0.027718027	0.015197404
K00008K00008	NA	NA	0.064402674	0.080218653	0.057168431	0.016282933
K00008K00008K00008	NA	NA	0.025066909	0.024065596	0.019056144	0.005427644
K00008K00008K13953	NA	NA	0.014654501	0.018908683	0.012415366	0
K00009	0.0063004	0.000621897	0.005013382	0.005156914	0.0049084	0
K00010	0.014162694	0.028508605	0.001928224	0	0	0
K00010K00010	NA	NA	0.00077129	0.00057299	0.000577459	0
K00010K00010K00010K00010K00010K00010	NA	NA	0.004242092	0.002864952	0.000866188	0
K00012	0.031202836	0.01151005	0	0	0	0.003256587
K00012K00012K00012K00012K00012K00012K00012K00012K00012K00012K00012K00012K00012K00012K00012K00012K00012K00012K00012K00012K00012K00012K00012K00012K00012K00012K00012K00012K00012K00012K00012K00012K00012K00012K00012K00012K00012K00012K00012	NA	NA	0.000385645	0	0	0
K00013	0.050783821	0.02177631	0.00154258	0.00057299	0.000866188	0
K00013K00013	NA	NA	0.00077129	0.002291961	0.002021106	0
K00013K00013K00013K00013	NA	NA	0.005013382	0.002864952	0.003464753	0
K00013K00013K00013K00013K00013K00013K00013	NA	NA	0.000385645	0.001718971	0.000866188	0
K00013K00013K00013K00013K00013K00013K00013K00013	NA	NA	0.00077129	0.001718971	0.001443647	0
K00013K00013K00013K00013K00013K00013K00013K00013K00013K00013K00013K00013K00013K00013K00013K00013K00013K00013	NA	NA	0.003085158	0.001718971	0.002309836	0
K00014	0.019035438	0.007364067	0.000385645	0	0.000288729	0.002171058
K00014K00014	NA	NA	0.00077129	0	0	0
K00015K00015	NA	NA	0	0	0.000288729	0
K00015K00278K09681	NA	NA	0	0	0	0
K00016	0.048668547	0.066928094	0.042420924	0.022919615	0.012126635	0.010855288
K00016K00016	NA	NA	0.002313868	0.008021865	0.004619671	0
K00016K00016K00016K00016	NA	NA	0	0	0	0
K00016K00016K00016K00016K00016K00016K00016K00016	NA	NA	0.007712895	0.002291962	0.001154918	0
K00016K00016K00016K00016K00016K00016K00016K00016K00016K00016K00016K00016	NA	NA	0.001542579	0.001145981	0.000288729	0
K00018	0.036382058	0.013128961	0.001542579	0.00057299	0	0
K00018K00018	NA	NA	0.001156934	0.001145981	0.000866188	0
K00018K00018K00018	NA	NA	0.000385645	0	0	0
K00018K00198K00198K00198K00198	NA	NA	0.027766423	0.036671384	0.042443229	0.029309278
K00018K05592K21563K17064	NA	NA	0	0	0.000288729	0
K00020	0.007959323	0.00352409	0	0	0.000288729	0
K00022	0.001278018	0.000128328	0.000385645	0	0	0
K00024	0.005829626	0.024234288	0.053218978	0.046985211	0.053126219	0.191053072
K00024K00024	NA	NA	0.019282238	0.018908683	0.015013931	0.081414661
K00027	0.055469502	0.047738093	0.003856448	0.009167846	0.00433094	0.002171058
K00027K00027	NA	NA	0.003085159	0.009740836	0.006929507	0
K00027K00027K00027	NA	NA	0.004242092	0	0	0
K00027K00027K00027K00027K00027K00027	NA	NA	0.002313869	0.002864952	0.002021106	0
K00027K00027K00027K00027K00027K00027K00027	NA	NA	0.00077129	0.00057299	0.000288729	0
K00027K00027K00027K00027K00027K00027K00027K00027K00027	NA	NA	0.001156934	0.00057299	0.000288729	0
K00027K00027K00027K00027K00027K00027K00027K00027K00027K00027K00027	NA	NA	0.004242092	0.001718971	0.001732377	0.001085529
K00027K00027K00027K00027K00027K00027K00027K00027K00027K00027K00027K00027	NA	NA	0.011954987	0.018335692	0.012704095	0.004342115
K00027K00029K00027K00027K00029K00027K00029K13788K00029K00027K00029K00027	NA	NA	0.001156934	0	0	0.014111875
K00029	0.000440987	0.000345499	0	0	0	0.002171058
K00030	0.010507996	0.006406538	0.004242092	0.001718971	0.001732377	0
K00030K00030	NA	NA	0.00077129	0.001718971	0.000288729	0
K00031	0.042024633	0.031706939	0.028923359	0.049277172	0.040999582	0.022796105
K00031K00030K00031K00030K00030K00030K00031K00031K00031	NA	NA	0.000385645	0	0	0
K00031K00031	NA	NA	0.006941605	0.017189711	0.015302662	0.004342116
K00031K00031K00031	NA	NA	0.005784671	0.013178779	0.009528072	0.005427644
K00031K00031K00031K00031	NA	NA	0.003085158	0.003437942	0.004042212	0.002171058
K00031K00031K00031K00031K00031	NA	NA	0.003856448	0.005156913	0.005485859	0.003256586
K00031K00031K00031K00031K00031K00031	NA	NA	0.003085158	0.001145981	0.001154918	0
K00031K00031K00031K00031K00031K00031K00031K00031K00031K00031K00031K00031K00031K00031	NA	NA	0.007712895	0.008594856	0.007795695	0.003256586
K00033	0.007129623	0.020335084	0.002313869	0.001145981	0.001154917	0
K00040	0.038885688	0.011776581	0.002313869	0	0.000288729	0
K00040K00040K00040K00040K00040	NA	NA	0.01619708	0.027503538	0.025408191	0.002171058
K00040K00040K00040K00040K00040K00040K00040	NA	NA	0.006555961	0.005156913	0.002309836	0
K00041	0.021658681	0.027491849	0.021596108	0.001718971	0.002021105	0.017368461
K00041K00041	NA	NA	0.010412409	0.00057299	0.001443647	0.01845399
K00041K00041K00041K00041	NA	NA	0.037407541	0.004010932	0.004908401	0.009769759
K00041K00041K00041K00041K00041	NA	NA	0.003856448	0.001145981	0.000866188	0
K00041K00041K00041K00041K00041K00041K00041K00041K00041	NA	NA	0.00732725	0	0	0.01845399
K00042	0.005919087	0.001451097	0.000385645	0.003437943	0.000866187	0
K00042K00042	NA	NA	0	0.00114598	0	0
K00046	0.018400156	0.025695252	0.096025546	0.020054664	0.016457577	0.015197404
K00046K00046	NA	NA	0.04781995	0.009167846	0.007795695	0.010855288
K00046K00046K00046	NA	NA	0.033551094	0.006875885	0.006063318	0.017368462
K00046K00046K00046K00046	NA	NA	0.016582725	0.002864952	0.002598565	0.002171058
K00046K00046K00046K00046K00046K00046	NA	NA	0.016968369	0.003437942	0.003176024	0.004342115
K00046K00046K00046K00046K00046K00046K00046K00046	NA	NA	0.015040146	0.002864952	0.002598565	0.010855288
K00048	0.045111298	0.065328927	0.079828467	0.033806434	0.032048969	0.045592211
K00048K00048	NA	NA	0.025452555	0.008594855	0.008373154	0.005427644
K00048K00048K00048	NA	NA	0.007712895	0.004010933	0.004908401	0.017368461
K00048K00048K00048K00048	NA	NA	0.02506691	0.010313827	0.010971719	0.026052691
K00048K00048K00048K00048K00048	NA	NA	0.01696837	0.005156914	0.006352047	0.017368461
K00048K00048K00048K00048K00048K00048K00048K00048K00048K00048	NA	NA	0.010026764	0.004010933	0.003176024	0.004342115
K00052	0.051336852	0.019574985	0.014268858	0.031514472	0.014147741	0.005427645
K00052K00052	NA	NA	0.023909975	0.036671385	0.018189954	0.004342116
K00052K00052K00052	NA	NA	0.018896593	0.027503539	0.021365979	0.002171058
K00052K00052K00052K00052	NA	NA	0.003085158	0.00057299	0	0
K00052K00052K00052K00052K00052	NA	NA	0.004242092	0.007448875	0.004042212	0
K00052K00052K00052K00052K00052K00052	NA	NA	0	0	0	0
K00052K00052K00052K00052K00052K00052K00052K00052K00052K00052K00052K00052K00052	NA	NA	0.002313869	0.005156913	0.002887294	0
K00052K00052K00052K00052K00052K00052K16554K16692K00052	NA	NA	0.000385645	0.005729904	0.003464753	0.001085529
K00053	0.055282615	0.061715995	2.350504812	1.321888806	1.232874733	1.685826245
K00053K00053	NA	NA	0.366748166	0.22461223	0.209617579	0.290921723
K00053K00053K00053	NA	NA	0.057461069	0.034379423	0.030316592	0.039079037
K00053K00053K00053K00053	NA	NA	0.005784671	0.010313827	0.007218236	0.005427644
K00053K00053K01361	NA	NA	0.089469584	0.036671384	0.032337698	0.068388315
K00057	0.048242227	0.032407805	0.000385645	0	0.000577459	0
K00057K03439K02871K06993	NA	NA	0.001156934	0.002864952	0.004330942	0
K00058	0.079385224	0.070985242	0.018896595	0.01432476	0.013281553	0.023881636
K00058K00018K00058	NA	NA	0.002699513	0	0	0.004342115
K00058K00058	NA	NA	0.004627738	0.009167846	0.003464752	0
K00058K00058K00058	NA	NA	0.011569343	0.005156914	0.004619671	0.008684231
K00058K00058K00058K00058K00058K00058K00058	NA	NA	0.003856448	0	0	0.022796105
K00058K00058K00058K00058K00058K00058K00058K00058	NA	NA	0	0.001145981	0.000288729	0
K00058K00058K00058K00058K00058K00058K00058K00058K00058K00058K00058	NA	NA	0.001542579	0.004010933	0.002309836	0
K00059	0.102142642	0.052772503	0.004627737	0.001718971	0.000288729	0.006513173
K00059K00059	NA	NA	0.000385645	0	0	0.004342115
K00059K00059K00059	NA	NA	0	0	0	0
K00059K00059K00059K00059K00059	NA	NA	0.000385645	0	0	0.002171058
K00059K00059K00059K00059K00059K00059K00059	NA	NA	0.000385645	0	0.000577459	0
K00059K00059K00059K00059K00059K00059K00059K00059K00059K00059K00059K00059K00059K00059K00059K00059	NA	NA	0.002313869	0	0	0
K00059K00059K00059K00059K00059K00059K00059K00059K00059K00059K00059K00059K00059K00059K00059K00059K00059K00059K00059K00059K00059	NA	NA	0.000385645	0	0	0
K00059K00059K00059K00059K00059K00059K00059K00059K00059K00059K00059K00059K00059K00059K00059K00059K07124K00059K00059	NA	NA	0	0.00057299	0.000866188	0
K00059K00059K00059K00059K00059K00059K00059K01531K00059K00059K00059K00059K00059K00059K00059	NA	NA	0	0	0	0
K00059K07535	NA	NA	0.000385645	0	0.000577459	0
K00060	0.001599253	0.006781651	0.00077129	0	0	0
K00060K00060	NA	NA	0.001156934	0.00057299	0.000577459	0
K00065	0.004319497	0.001520195	0.001156935	0.001145981	0.000866188	0
K00065K00065K00065K00065K00065	NA	NA	0.00077129	0	0	0.002171058
K00067	0.051508008	0.029041657	0.00077129	0.001145981	0.000288729	0
K00067K00067	NA	NA	0	0	0.000577459	0
K00067K00067K00067K00067K00067K00067K00067	NA	NA	0	0	0	0
K00067K00067K00067K00067K03217K00067K00067K00067K00067K00067K00067K00067K00067K00067K00067	NA	NA	0.000385645	0	0	0
K00068K00068	NA	NA	0.001542579	0.001145981	0.000866188	0
K00074	0.022727231	0.072564665	0.574225048	0.580439256	0.524621403	0.340856047
K00074K00074	NA	NA	0.011569343	0.006302894	0.006352048	0.004342115
K00074K00074K00074	NA	NA	0.060931872	0.048131192	0.048795276	0.028223749
K00074K00074K05874	NA	NA	0	0.00057299	0	0
K00074K15016	NA	NA	0.0404927	0.072769778	0.068140149	0.030394807
K00075	0.046807434	0.028459245	0	0	0	0
K00077	0.041785437	0.016169354	0.001156934	0.00057299	0	0
K00077K00077K00077	NA	NA	0.00077129	0	0	0
K00078	0.035993311	0.018656947	0	0.00057299	0	0
K00078K00078	NA	NA	0	0.00057299	0	0
K00087	0.010537804	0.056345952	0.000385645	0.00057299	0	0
K00087K00087K00087K00087K00087K00087	NA	NA	0.000385645	0.00057299	0.000288729	0
K00088	0.078742893	0.080224872	0.159271288	0.518556296	0.563311148	0.313717832
K00088K00088	NA	NA	0.028152067	0.091105471	0.101632765	0.054276442
K00088K00088K00088	NA	NA	0.025066909	0.054434086	0.049950195	0.02930928
K00088K00088K00088K00088	NA	NA	0.005784672	0.005156914	0.006063318	0.011940817
K00088K00088K00088K00088K00088	NA	NA	0.010412409	0.032660451	0.031760239	0.019539518
K00088K00088K00088K00088K00088K00088K00088	NA	NA	0.00077129	0.006875885	0.007218236	0.002171058
K00088K00088K00088K00088K00088K00088K00088K00088	NA	NA	0.007712895	0.001718971	0.002887294	0.005427644
K00088K00088K00088K00088K00088K00088K00088K00088K00088K00088K00088	NA	NA	0.000385645	0	0	0
K00088K00088K00088K00088K00088K00088K00088K00088K00088K00088K00088K00088K00088K00088	NA	NA	0.008484185	0.024638586	0.029450403	0.01845399
K00088K00088K00088K00088K00088K00088K00088K00088K00088K00088K00088K00088K00088K06923K00088K00088K00088	NA	NA	0.00077129	0.006302894	0.006640777	0.013026346
K00088K08174	NA	NA	0.002699513	0.017762702	0.02078852	0.010855288
K00091	0.009057887	0.010641368	0.001928224	0	0.000577459	0
K00094K00094K00094K00094K00094K00094	NA	NA	0.001156934	0	0	0
K00096K00096	NA	NA	0.00077129	0.00057299	0.000577459	0
K00099	0.048003197	0.038123349	0.004627738	0.00114598	0.000288729	0
K00099K00099	NA	NA	0.00077129	0.00057299	0	0
K00099K00099K00099K00099K00099K00099K00099	NA	NA	0.003856448	0.00057299	0	0
K00099K00099K00099K00099K00099K00099K00099K00099K00099K00099	NA	NA	0.002313869	0.00057299	0	0
K00099K00099K00099K00099K00099K00099K00099K00099K00099K00099K00099K00099K00099K00099	NA	NA	0.001156934	0.00057299	0	0
K00099K00099K00099K00099K00099K00099K00099K00099K00099K00099K00099K00099K00099K00099K00099K00099K00099K00099K00099K00099K00099K00099K00099K00099K00099K00099K00099K00099K00099K00099K00099K00099K00099K00099K00099K00099	NA	NA	0.00077129	0.00057299	0	0
K00100	0.016038415	0.004688914	0.000385645	0	0	0
K00100K00100	NA	NA	0.002699514	0.001718971	0.002021106	0
K00100K13829K01571K16904K01571K02050	NA	NA	0.019667883	0.018335692	0.013570284	0.019539519
K00104	0.010298495	0.020986597	0.008484185	0.001718971	0.003753483	0.009769759
K00104K00104	NA	NA	0.002313869	0.00057299	0.000577459	0
K00104K03558K00104K00558	NA	NA	0.014654501	0.021200644	0.018189955	0.011940817
K00104K06180K06180K06180K06180	NA	NA	0.005784671	0.005156913	0.003176024	0
K00111	0.034326975	0.020147528	0.00077129	0	0	0
K00111K00111K00111	NA	NA	0.004627737	0.006875885	0.005485859	0.004342115
K00118	0.00445417	0.004007789	0.003085158	0	0	0.005427644
K00118K00118	NA	NA	0.000385645	0	0	0.004342115
K00118K00118K13020	NA	NA	0.00077129	0	0	0.039079037
K00123	0.001651608	0.002882449	0.000385645	0	0	0
K00123K05299K22341	NA	NA	0.000385645	0.004010933	0.001732377	0
K00125	0.004887754	0.018874117	0.00077129	0.001718971	0.001154917	0
K00128	0.000642694	0.004560587	0.000385645	0	0	0
K00129	0.019835094	0.008124161	0.000385645	0	0	0
K00129K01775K19824K05844K03737K03737	NA	NA	0.02429562	0.036098394	0.035224992	0.014111875
K00131K00131K00131K05685K05685	NA	NA	0.00809854	0.007448875	0.008084424	0
K00133	0.050215826	0.029367415	0.188194644	0.30196593	0.248596052	0.230132113
K00133K00133	NA	NA	0.02506691	0.04469325	0.037534828	0.031480336
K00133K00133K00133	NA	NA	0.018896594	0.032660451	0.026851839	0.015197404
K00133K00133K00133K00133	NA	NA	0.024681266	0.046985211	0.041288311	0.032565865
K00133K00133K00133K00133K00133	NA	NA	0.016968369	0.026357558	0.023387085	0.01845399
K00133K00133K00133K00133K00133K00133	NA	NA	0.001156934	0	0	0.006513173
K00133K00133K15017	NA	NA	0.009255474	0.002291962	0.002598565	0.006513173
K00133K15017	NA	NA	0.006170316	0.002291962	0.002021106	0
K00134	0.060842638	0.92862237	3.12487949	2.622003975	2.582107438	3.182770485
K00134K00134	NA	NA	0.269565688	0.271597439	0.27082822	0.5047709
K00134K00134K00134	NA	NA	0.167369825	0.112306115	0.122998744	0.15631615
K00134K00134K00134K00134	NA	NA	0.132661797	0.109441162	0.092682152	0.127006871
K00134K00134K00134K00134K00134	NA	NA	0.129190994	0.052142125	0.051105112	0.09118442
K00134K00134K00134K00134K00134K00134K00134	NA	NA	0.019282238	0.009740836	0.01068299	0.043421153
K00134K00134K00134K00134K00134K00134K00134K00134	NA	NA	0.028923357	0.032087461	0.030605321	0.047763268
K00134K00134K00134K00134K00134K00134K02600K00134K01924K01924K00134	NA	NA	0.025452554	0.040109327	0.032915157	0.024967163
K00134K00134K00134K00134K07462	NA	NA	0.052447687	0.06016399	0.060344454	0.074901488
K00134K02600K02600K02600K02600	NA	NA	0.037407542	0.059590999	0.048795276	0.046677739
K00134K11921K00134	NA	NA	0.053990266	0.022346625	0.019344873	0.144375332
K00134K19005K00134K00134K00134K00134K19005K00134	NA	NA	0.070187346	0.025784567	0.024830732	0.20190836
K00138	0.000889385	0.027787992	0.004242092	0	0.001732377	0.002171058
K00138K00138K00128K00128K00138	NA	NA	0.002699513	0	0.000866188	0.004342115
K00140K00140	NA	NA	0.001542579	0.00057299	0.000577459	0
K00145	0.051889798	0.014214814	0.017354015	0.008021863	0.007795694	0.011940818
K00145K00145	NA	NA	0.007712896	0.006875883	0.005774588	0.004342116
K00145K00145K00145	NA	NA	0.001156934	0.001718971	0.000866188	0
K00145K00145K00145K00145	NA	NA	0.001928224	0.001145981	0.000866188	0
K00145K00145K00145K00145K00145	NA	NA	0.005399027	0	0.001443647	0
K00145K00145K00145K00145K00145K00145	NA	NA	0.005784671	0.001718971	0.000288729	0.003256586
K00145K00145K00145K00145K00145K00145K00145K00145K00145	NA	NA	0.002699513	0.001718971	0.002021106	0.001085529
K00145K00145K00145K00145K00145K00145K01000K00145K00145	NA	NA	0	0	0	0
K00147	0.054244141	0.043809276	0.003085159	0.002864952	0.001154918	0
K00147K00147	NA	NA	0	0.001718971	0.000288729	0
K00147K00147K00147K00147K00147K00147	NA	NA	0	0.001145981	0.000577459	0
K00147K19693K19694	NA	NA	0.001156934	0.00057299	0.000288729	0
K00169	0.006509314	0.003247691	0	0.00057299	0	0
K00169K00169	NA	NA	0	0	0	0
K00170	0.003796517	0.002448107	0	0.00057299	0	0
K00170K00170K00170K00170K00170K00170K00170K00170	NA	NA	0.001542579	0	0	0
K00172	0.004058159	0.001855823	0.000385645	0	0.000577459	0
K00174	0.007024902	0.006594097	0	0	0	0.002171058
K00174K00174K00174K00174K00174K00174K00174K00174K00174K00174K00174K00174K00174K00174K00174K00174K00174K00174	NA	NA	0.006170316	0	0	0.023881634
K00175	0.003385469	0.004550716	0.00077129	0	0	0
K00175K00175K00175K00175K00175	NA	NA	0.002313869	0	0	0.006513173
K00176	0.001726143	0.001747237	0	0.00057299	0.000288729	0
K00177	0.003460008	0.009989856	0.001928224	0.00057299	0	0.001085529
K00179	0.024050139	0.013089475	0.002313869	0.00057299	0.000288729	0.005427644
K00186	0.004476731	0.010483427	0.004242094	0.003437943	0.002598565	0.010855289
K00186K00186K00186	NA	NA	0	0	0	0.003256586
K00186K00186K00186K00186K00186K00186K00186K00186K00186K00186K00186	NA	NA	0.000385645	0.00057299	0	0.006513173
K00187	0.004484374	0.010157672	0.000385645	0	0	0.002171058
K00187K00187	NA	NA	0.000385645	0	0.000288729	0.001085529
K00187K00187K00187K00187	NA	NA	0.001542579	0	0	0.002171058
K00187K00187K00187K00187K00187K00187K00187K00187K00187	NA	NA	0	0.001718971	0.002021106	0
K00194	0.005590386	0.230280029	0.014268856	0.029222509	0.023964544	0.032565865
K00194K00194K00194K00194K00194K00194K00194K00194K00194K00194K00194K00194K00194K00194K00194	NA	NA	0.020824817	0.03094148	0.024830732	0.013026346
K00196	0.012884651	0.004807372	0	0.00114598	0.000577458	0
K00196K00196K00196	NA	NA	0	0.00057299	0.000288729	0
K00197	0.007981859	0.284444401	0.069416056	0.064174922	0.053414948	0.031480336
K00197K00197	NA	NA	0.008869829	0.007448875	0.007506966	0.001085529
K00197K00197K00197	NA	NA	0.001542579	0.002864952	0.003464753	0
K00197K01928	NA	NA	0.013497567	0.012032798	0.014147743	0.006513173
K00197K15023K03809K00197K15023	NA	NA	0.000385645	0.001145981	0.000577459	0.001085529
K00197K15023K15023K15023K15023K15023K15023	NA	NA	0.009641119	0.057299038	0.058612078	0.026052692
K00198	0.014910103	0.159827839	0.076357666	0.259564641	0.307785591	0.197566244
K00198K00198	NA	NA	0.039335766	0.085948558	0.106252436	0.059704084
K00198K00198K00198	NA	NA	0.001542579	0.00057299	0.000866188	0
K00198K00198K23424	NA	NA	0.003085158	0.01547074	0.019056143	0.016282932
K00208	0.002951883	0.003741261	0	0	0	0
K00208K00208K00208K00208K00208K00208	NA	NA	0.000385645	0	0	0.002171058
K00208K00208K00208K00208K00208K00208K00208K00208	NA	NA	0.000385645	0	0	0.002171058
K00215	0.036314239	0.033049447	0.006555962	0	0	0.002171058
K00215K00215	NA	NA	0	0.00057299	0.000288729	0
K00215K00215K00215K00215K00215	NA	NA	0.000385645	0.00057299	0.000288729	0
K00215K00215K00215K00215K00215K00215K00215K00215K00215K00215K00215K00215K00215K00215K00215K00215K00215K00215K00215K00215K00215K00215K00215K00215K00215K00215K00215K00215K00215K00215K00215	NA	NA	0.000385645	0.00057299	0.000288729	0
K00219	0.053907836	0.048537675	0.005399027	0.004010933	0.004330941	0
K00219K00219	NA	NA	0.006941606	0.005156914	0.005774589	0
K00219K00219K00219K00219	NA	NA	0	0.00057299	0.000866188	0
K00219K00219K00219K21833K10797K00219K00219K21833	NA	NA	0.000385645	0.00057299	0.002309836	0
K00226	0.003206208	0.002754119	0.000385645	0	0	0
K00231	0.006442288	0.00190518	0.000385645	0	0	0
K00239	0.022174473	0.04708658	0.011954989	0.035525404	0.024830732	0.09986865
K00239K00239	NA	NA	0.013111921	0.017189712	0.014147743	0
K00239K00239K00239K00239	NA	NA	0.00809854	0.009167846	0.007795695	0.013026346
K00239K00239K00239K00239K00239	NA	NA	0.001156934	0.005156913	0.001154918	0.028223749
K00240	0.008004191	0.002921935	0.001542579	0.00057299	0.000577459	0.021710576
K00240K00240	NA	NA	0.002699513	0.001145981	0.000577459	0.010855288
K00243K00243K00243K00243K00243K00243K00243K00243K00243K00243K00243K00243K00243K00243K00243K00243K00243K00243K00243K00243K00243K00243K00243K00243K00243K00243K00243K00243K00243K00243K00243	NA	NA	0.002699513	0	0	0
K00244	0.050275864	0.041686925	0.022367397	0.002864952	0.002309835	0.030394808
K00244K00244	NA	NA	0.003470803	0	0	0
K00244K00244K00244K17363K00244K00244K00244	NA	NA	0.004627737	0.001145981	0.000866188	0.002171058
K00245	0.000396019	1.97E-05	0	0	0	0.006513173
K00246	5.98E-05	0.0002073	0	0	0.000288729	0
K00248	0.036531307	0.123659031	0.180096103	0.228623162	0.297680058	0.467862919
K00248K00248	NA	NA	0.024681264	0.017189712	0.032915157	0.049934326
K00248K00248K00248	NA	NA	0.013497566	0.018335692	0.028584215	0.053190912
K00248K00248K00248K00248	NA	NA	0.01619708	0.007448875	0.012704096	0.010855288
K00248K00248K00248K00248K00248K00248K00248	NA	NA	0.058618003	0.018908683	0.023964544	0.035822451
K00248K00248K00248K00248K00248K00248K00248K00248	NA	NA	0.005784671	0.003437942	0.006063318	0.011940817
K00248K00248K00248K00248K00248K00248K00248K00248K11410K00248K00248	NA	NA	0.001156934	0.001718971	0.004908401	0.006513173
K00248K00249	NA	NA	0.010026764	0.01489775	0.017035037	0.029309278
K00248K02035	NA	NA	0.004627737	0.006302894	0.009528072	0.010855288
K00248K03431K00248K00248K00248K14155	NA	NA	0.019282238	0.014324759	0.014725202	0.020625047
K00248K20143	NA	NA	0.005399027	0.003437942	0.002309836	0.016282932
K00253K00248K00248K00248K00248	NA	NA	0.002313869	0.002864952	0.002021106	0.003256586
K00254	0.004035733	0.001145083	0.000385645	0	0	0
K00259	0.005859259	0.057303479	0.003085159	0.001145981	0.000288729	0.004342115
K00259K00259K00259K00259K00259	NA	NA	0.004627737	0.001718971	0.001443647	0
K00259K00259K00259K00259K00259K00259	NA	NA	0	0	0	0.001085529
K00260	0.003109048	0.017482249	0.075972018	0.071050807	0.067273961	0.022796105
K00260K22293	NA	NA	0.009641119	0.010313827	0.008661883	0.02713822
K00261	0.000934217	7.90E-05	0.001928224	0.001145981	0.000288729	0
K00262	0.077202897	0.115959335	1.999953724	2.967517174	2.719542655	2.041879701
K00262K00262	NA	NA	0.109908758	0.146685537	0.127329685	0.133520045
K00262K00262K00262	NA	NA	0.163899023	0.239509979	0.210772496	0.160658265
K00262K00262K00262K00262K00262	NA	NA	0.024681265	0.031514471	0.033492616	0.029309278
K00262K07720K07720	NA	NA	0.00809854	0.022919615	0.024830732	0.007598702
K00262K20816	NA	NA	0.020439172	0.037817365	0.033203886	0.008684231
K00264	0.056471475	0.012901919	0.005013382	0.008021866	0.005774589	0.004342116
K00264K00264	NA	NA	0.000385645	0.002864952	0.002021106	0.001085529
K00264K00264K00264K00264K00264K00264K00264K00264K00264	NA	NA	0.00077129	0.002864952	0.002598565	0.001085529
K00264K00264K00264K00264K00264K00264K00264K00264K00264K00264K00264K00264K00264K00264K00264K00264K00264K00264K00264K00264K00264K00264K00264K00264K00264K00264K00264K00264K00264	NA	NA	0.002313869	0.002291962	0.002021106	0.001085529
K00265	0.185363165	0.027156222	0.081371045	0.022346625	0.021654706	0.011940819
K00265K00265	NA	NA	0.042420923	0.010886819	0.017901226	0.013026348
K00265K00265K00265	NA	NA	0.010798054	0.001718971	0.003176023	0.002171058
K00265K00265K00265K00265	NA	NA	0.003085158	0.001718971	0.002887294	0.002171058
K00265K00265K00265K00265K00265K00265	NA	NA	0.025838198	0.008021865	0.00519713	0.004342116
K00265K00265K00265K00265K00265K00265K00265	NA	NA	0.008484185	0.002291962	0.003176024	0.002171058
K00265K00265K00265K00265K00265K00265K00265K00265K00265K00265	NA	NA	0.018510948	0.002864952	0.00519713	0.002171058
K00265K00265K00265K00265K00265K00265K00265K00265K00265K00265K00265K00265K00265	NA	NA	0.003085158	0.00057299	0.000577459	0
K00266	0.089445259	0.080481527	0.121478097	0.232634094	0.190850164	0.172599083
K00266K00264K00264K00264K00264K00264K00266K00264K00266K00264K00264K00264	NA	NA	0.001156934	0.003437942	0.001732377	0.001085529
K00266K00266	NA	NA	0.064402675	0.152415442	0.12473112	0.096612064
K00266K00266K00266	NA	NA	0.009255475	0.013751769	0.009528072	0.014111874
K00266K00266K00266K00266K00266	NA	NA	0.011183698	0.01489775	0.014436472	0.007598702
K00266K00266K00266K00266K00266K00266	NA	NA	0.011569343	0.016616721	0.012126637	0.015197403
K00266K00266K00266K00266K00266K00266K00266K00266K00266	NA	NA	0.005013382	0.007448875	0.006063318	0.011940817
K00266K00266K00266K00266K00266K20202K00266	NA	NA	0.006555961	0.009167846	0.008661883	0.003256586
K00266K00266K00266K00266K00266K20203K00266K00266K00266K00266K00266K03809K00266K00266K00266K00266K00266K00266K00266K00266K00266K00266K00266K00266K00266K00266K00266K00266K00266K00266K00266K00266K00266	NA	NA	0.008484185	0.026930548	0.028006756	0.010855288
K00266K00266K20203K20203K20203K20203K00266K20203K20203K00266	NA	NA	0.001928224	0.003437942	0.004042212	0
K00278	0.056912079	0.015735013	0.000385645	0	0	0
K00278K00278K00278K00278K00278K00278K00278K00278K00278	NA	NA	0	0	0	0.002171058
K00281	0.006740976	0.004906086	0	0	0	0
K00281K00281	NA	NA	0.004627737	0	0	0.014111875
K00281K00281K00281	NA	NA	0	0	0	0
K00281K00281K00281K00281	NA	NA	0	0	0	0
K00281K00281K00281K00281K00281K00281	NA	NA	0.006170316	0	0	0.006513173
K00286	0.039610427	0.04539857	0.003085159	0.00057299	0	0
K00286K00286K00286K00286K00286	NA	NA	0	0.001145981	0.001732377	0.004342115
K00286K00286K00286K00286K00286K00286K00286	NA	NA	0.00077129	0	0	0
K00286K00286K00286K00286K00286K00286K00286K00286K00286	NA	NA	0.001542579	0	0	0
K00286K03618	NA	NA	0	0	0	0
K00287	0.013041274	0.004471743	0	0	0	0
K00287K00287K00287K00287K00287K18591K18591K18591K18591K00287K00287K18591	NA	NA	0	0.00057299	0	0
K00288	0.000269006	0.000157942	0.000385645	0	0	0
K00294	0.000343696	0.000503442	0	0	0	0
K00294K00294	NA	NA	0	0	0	0.001085529
K00297	0.035649431	0.04660288	0.038950121	0.040682317	0.030316592	0.013026347
K00297K00297	NA	NA	0.018510949	0.02922251	0.022809627	0.010855289
K00297K00297K00297K00297K00297K00297K00297K00297K00297K00297K00297K00297K00297K00297K00297K00297K00297K00297	NA	NA	0.001542579	0.00057299	0	0.001085529
K00297K02988	NA	NA	0.006555961	0.006875885	0.008373154	0.003256586
K00313	0.002055246	0.002744249	0.001928224	0	0	0
K00324	0.004588838	0.000957526	0	0.001718971	0.001732377	0
K00336	0.020813364	0.233646179	0	0.00057299	0	0
K00346	0.003848933	0.000878554	0.00077129	0	0	0
K00346K00346K00346K00346K00346	NA	NA	0.001542579	0	0	0.020625047
K00347	0.00265309	0.001105596	0	0	0	0.001085529
K00348K00348	NA	NA	0	0	0	0.002171058
K00351	0.010335972	0.046820051	0.005784671	0.00057299	0	0.006513173
K00351K00351K00351	NA	NA	0.006555961	0.00057299	0	0.006513173
K00355K20156	NA	NA	0.000385645	0.001145981	0	0.001085529
K00375K00882K03703	NA	NA	0.000385645	0.001145981	0.001154918	0
K00382	0.01249569	0.021667724	0.00886983	0.008021864	0.006352047	0.006513173
K00382K00382K00382K00382	NA	NA	0	0	0.000577458	0.004342115
K00383	0.002683028	0.00205325	0	0	0	0
K00383K00383	NA	NA	0.00077129	0	0	0
K00384	0.084571701	0.103995198	0.003085159	0.00057299	0.000288729	0
K00384K00384K00384	NA	NA	0.002313869	0.00057299	0.000288729	0
K00384K00384K00384K00384K00384K00384K00384	NA	NA	0.002313869	0	0	0.002171058
K00385	0.023960659	0.002813349	0.001156935	0.004010933	0.000577459	0
K00385K00385	NA	NA	0.001156934	0.00057299	0	0
K00385K00385K00385K00385K00385K00385K00385	NA	NA	0.002313869	0.001718971	0.000577459	0
K00385K00385K00385K00385K00385K00385K00385K00385K00385	NA	NA	0.000385645	0.001718971	0.000288729	0
K00385K00385K00385K00385K00385K00385K00385K00385K00385K00385K00385K18367K00385	NA	NA	0.000385645	0.006875885	0.007506966	0
K00390	0.014468857	0.001944665	0.050905108	0.056153057	0.048506546	0.051019854
K00392	0.009633559	0.003030519	0	0.00057299	0	0
K00394K00394K00394K00394K00394	NA	NA	0.003856448	0	0	0
K00425	0.002891972	0.006426281	0.001156934	0	0	0
K00437	0.001703968	0.010216899	0.002313869	0.003437942	0.001154918	0
K00441K00125K00125K00125K00125K00125K00441K00125K00125K00125K00125K00125K00125K00125K00125	NA	NA	0.00077129	0.001145981	0.001732377	0
K00525	0.026635851	0.016939324	0.00154258	0	0	0
K00526K00526	NA	NA	0.001542579	0	0	0
K00537K00537	NA	NA	0	0	0	0.002171058
K00548	0.103294165	0.027531335	0.00154258	0	0	0
K00548K24042	NA	NA	0	0.00057299	0.000288729	0
K00549	0.049079846	0.004007789	0.021210463	0.012032797	0.008084425	0.010855287
K00549K00549	NA	NA	0.02352433	0.006875884	0.004908401	0.006513172
K00549K00549K00549	NA	NA	0.000385645	0.002864952	0.000866188	0.001085529
K00549K00549K00549K00549K00549K00549K00549	NA	NA	0.004627737	0.007448875	0.003464754	0.004342116
K00549K00549K00549K00549K00549K00549K00549K00549K00549	NA	NA	0.010412409	0.020054663	0.01039426	0.001085529
K00549K00549K00549K00549K00549K00549K00549K00549K00549K00549K00549	NA	NA	0.002313869	0	0	0
K00558	0.101484475	0.021351838	0	0	0	0.002171058
K00560	0.024080007	0.008035318	0	0	0.000288729	0
K00560K00560K00560K00560K00560K00560K00560K00560K00560K00560K00560K00560K00560K00560K00560K00560K00560K00560K00560K00560K00560K00560K00560K00560K00560K00560K00560K00560K00560K00560K00560K00560K00560	NA	NA	0.001542579	0	0.000577459	0
K00564K23779	NA	NA	0	0	0	0
K00566	0.060013673	0.021282741	0.000385645	0	0	0
K00566K00566	NA	NA	0.000385645	0	0	0
K00568	0.002608133	0.000730483	0.000385645	0	0	0
K00571	0.030021111	0.002428365	0	0	0	0
K00574	0.010351111	0.007294964	0.001542579	0	0	0
K00574K00574	NA	NA	0.007712895	0.001718971	0.001154917	0
K00574K00574K00574K00574	NA	NA	0.003856448	0	0.000288729	0
K00575	0.008288416	0.01050317	0.001156934	0	0	0.001085529
K00595	0.04390072	0.012428093	0.000385645	0	0	0
K00598	0.004596264	0.000572541	0.00077129	0	0	0
K00600	0.060096061	0.037738363	0.005399028	0.011459807	0.008084424	0.020625047
K00600K00600	NA	NA	0.002699514	0.010313827	0.008950612	0.020625047
K00600K00600K00600	NA	NA	0.001542579	0.005156913	0.003176024	0.004342115
K00600K00600K00600K00600	NA	NA	0	0.001718971	0.000577459	0.007598702
K00600K00600K00600K00600K00600K00600K00600K00600K00600K00600K00600K00600K00600	NA	NA	0.003470803	0.010886817	0.005774589	0.006513173
K00600K00600K00600K00600K00600K00600K00600K00600K00600K00600K00600K00600K00600K00600	NA	NA	0.002313869	0.006875885	0.005774589	0.004342115
K00600K00600K00600K00600K00600K00600K00600K00600K00600K00600K00600K00600K00600K00600K00600K00600K00600K00600K00600K00600K00600K00600K00600K00600K00600K00600K00600K00600K00600K00600K00600K00600K00600K00600K00600K00600K00600K00600K00600K00600K00600K00600K00600K00600K00600K00600K00600K00600K00600K00600K00600	NA	NA	0.012340632	0.022346625	0.015013931	0.031480336
K00602	0.060096093	0.05626698	0.033936741	0.10485724	0.103653869	0.065131727
K00602K00602	NA	NA	0.010026764	0.027503538	0.029161673	0.021710576
K00602K00602K00602	NA	NA	0.006555961	0.013178779	0.014147743	0.005427645
K00602K00602K00602K00602	NA	NA	0.003085158	0.014324759	0.011549178	0.006513172
K00602K00602K00602K00602K00602	NA	NA	0.002313869	0.005156914	0.008084425	0.003256586
K00602K00602K00602K00602K00602K00602	NA	NA	0.006170316	0.010313827	0.011260448	0.009769759
K00602K00602K00602K00602K00602K00602K00602	NA	NA	0.00077129	0.004583923	0.001443647	0.002171058
K00602K00602K00602K00602K00602K00602K00602K00602K00602K00602	NA	NA	0.006555961	0	0	0.011940817
K00602K00602K00602K00602K00602K00602K00602K00602K00602K00602K00602K00602	NA	NA	0.001928224	0.008021865	0.007218236	0.003256586
K00602K03574K15599K24180K05837K03574K18672K18908K02761K03574K24180K02015K00602K18672K09696K24180K02015K03328K03574K05837K00602K00602	NA	NA	0.003470803	0.010886817	0.009816801	0.003256586
K00603K00603K00603K00603	NA	NA	0	0	0	0.002171058
K00603K00603K00603K00603K00603K00603	NA	NA	0.00077129	0	0	0.005427644
K00604	0.042899204	0.031321949	0	0	0	0
K00605	0.004454111	0.005488497	0.000385645	0	0	0.007598702
K00605K00605K00605K00605K00605K00605	NA	NA	0.00077129	0	0	0.006513173
K00606	0.013542284	0.0107006	0.001928224	0.004583923	0.002021105	0.001085529
K00606K00606	NA	NA	0	0	0	0
K00609	0.047330964	0.024026988	0.022367396	0.010886817	0.003176024	0.001085529
K00609K00609K00609	NA	NA	0.011954987	0.007448875	0.001732377	0
K00609K00609K00609K00609K00609K00609	NA	NA	0.00077129	0.00057299	0	0
K00609K00609K00609K00609K00609K00609K00609K00609K00609K00609K00609K00609K00609K00609K00609K00609K00609K00609K00609K00609K00609K00609K00609K00609K00609K00609K00609K00609K00609K00609K00609K00609K00609K00609K00609K00609K00609K00609K00609K00609K00609K00609K00609K00609K00609K00609K00609K00609K00609K00609K00609K00609K00609K00609K00609K00609	NA	NA	0.015040146	0.014324759	0.009528072	0.001085529
K00610	0.012712489	0.005370041	0.00077129	0.00114598	0.000288729	0
K00610K00610K00610K00610K00610	NA	NA	0.000385645	0	0	0
K00610K00610K00610K00610K00610K00610K00610K00610K00610K00610K00610K00610K00610K00610K00610K00610K00610K00610	NA	NA	0.001542579	0.001718971	0.000288729	0
K00611	0.059886589	0.052407264	0.010412411	0.017762702	0.019633602	0.002171058
K00611K00611	NA	NA	0.003470803	0.004010933	0.004619671	0
K00611K00611K00611	NA	NA	0.001156934	0.004010933	0.003753483	0.002171058
K00611K00611K00611K00611	NA	NA	0.007712896	0.011459808	0.011549178	0.008684231
K00611K00611K00611K00611K00611K00611K00611	NA	NA	0.002699513	0.002864952	0.003753483	0.002171058
K00611K00611K00611K00611K00611K00611K00611K00611	NA	NA	0.00077129	0.001718971	0.002021106	0
K00611K00611K00611K00611K00611K00611K00611K00611K00611K00611K00611K00611K00611K00611K00611K00611K00611K00611K00611K00611K00611K00611K00611K00611K00611	NA	NA	0.001542579	0.004583923	0.004619671	0.004342115
K00611K00611K00611K00611K00611K00611K00611K00611K00611K00611K00611K00611K00611K00611K00611K00611K00611K00611K00611K00611K00611K00611K00611K00611K00611K00611K00611K00611K00611K00611K00611	NA	NA	0.005013382	0.005729904	0.00519713	0
K00613	0.000911695	0.010177413	0.020053528	0.036671384	0.023675814	0.005427644
K00615	0.136207317	0.216973374	0.084070565	0.171897114	0.127618415	0.053190916
K00615K00615	NA	NA	0.031622871	0.04698521	0.036379912	0.023881634
K00615K00615K00615	NA	NA	0.006941605	0.008594856	0.007218237	0.003256586
K00615K00615K00615K00615	NA	NA	0.007712896	0.01432476	0.01039426	0.003256587
K00615K00615K00615K00615K00615	NA	NA	0.001156934	0.012605788	0.006929507	0.002171058
K00615K00615K00615K00615K00615K00615K00615K00615K00615	NA	NA	0.015811435	0.014324759	0.010682989	0.010855288
K00615K00615K00615K00615K00615K00615K00615K00615K00615K00615K00615	NA	NA	0.003470803	0.001145981	0	0.014111875
K00615K03205	NA	NA	0.003085158	0.010886817	0.005774589	0.004342115
K00616	0.00153201	0.002063122	0.001928224	0.009740836	0.01039426	0.005427644
K00616K00616K00616	NA	NA	0	0.00057299	0	0
K00620	0.060095789	0.019545372	0.003470804	0.00171897	0.000866188	0
K00620K00620	NA	NA	0.007712896	0.003437942	0.003753483	0
K00620K00620K00620	NA	NA	0.001542579	0	0.000288729	0
K00620K00620K00620K00620	NA	NA	0.002313869	0.001718971	0.001443647	0
K00620K00620K00620K00620K00620K00620	NA	NA	0.001542579	0	0.000866188	0
K00620K00620K00620K00620K00620K00620K00620	NA	NA	0.001156934	0	0.000288729	0
K00620K00620K00620K00620K00620K00620K00620K00620K00620K00620K00620K00620K00620K00620K00620K00620K00620K00620K00620K00620K00620K00620K00620K00620K00620	NA	NA	0.001156934	0.00057299	0.000866188	0
K00625K00625	NA	NA	0.00077129	0	0.000577459	0
K00625K04020K13788K13788K13788K13788	NA	NA	0.008869829	0.034379423	0.024542003	0.015197403
K00626	0.029244248	0.11468593	0.539517022	0.587315142	0.641268097	0.727304307
K00626K00626	NA	NA	0.013497567	0.018335692	0.014147743	0.016282932
K00626K00626K00626	NA	NA	0.026995134	0.050423153	0.06265429	0.053190912
K00626K00626K00632	NA	NA	0.055532845	0.038390355	0.039555934	0.046677739
K00627	0.002518309	0.004985058	0	0	0.000288729	0
K00627K00627K00627K00627	NA	NA	0	0	0.000288729	0
K00627K00658K00627	NA	NA	0.00077129	0	0	0
K00632	0.000127	1.97E-05	0.013883212	0.01489775	0.019922332	0.010855288
K00632K00626	NA	NA	0.002313869	0.002291962	0.003753483	0.004342115
K00632K11527K00610	NA	NA	0.035093673	0.041255307	0.03637991	0.014111875
K00634K00634K00634K00634K00634	NA	NA	0	0.00057299	0.000866188	0
K00639	0.008108676	0.020779297	0.00077129	0	0.000577458	0.004342115
K00639K00639	NA	NA	0.00154258	0.001145981	0.000288729	0.00868423
K00639K00639K00639	NA	NA	0.003856448	0.001145981	0.000288729	0.010855288
K00639K00639K00639K00639	NA	NA	0	0.00057299	0.000288729	0
K00639K01990K00639K01990K02416K02032K01990K07126K00639K00872K00639K00639K01823K03615K03608K01990K00639K16898K01990K00639K01843K03615K06213K00639K00639K00639K03615K01883K01190K01091K07005K04763K00639K08301K02032K03615K02013K00639K00639	NA	NA	0.017739659	0.023492606	0.02627438	0.004342115
K00640	0.05169521	0.018242346	0	0	0.000288729	0
K00640K00640	NA	NA	0	0	0	0
K00640K00640K00640K00640	NA	NA	0.001928224	0.00057299	0	0
K00640K00640K00640K00640K00640K00640K00640K00640K00640K00640K00640K00640K00640K00640K00640K00640K00640K00640K00640K00640K00640	NA	NA	0.001542579	0.001145981	0	0
K00645	0.038758335	0.028301302	0.005399027	0.00057299	0.000866188	0.001085529
K00645K00645	NA	NA	0.001156934	0.00057299	0.000288729	0
K00645K00645K00645K00645	NA	NA	0.000385645	0	0	0
K00645K00645K00645K00645K00645K00645K00645K00645K00645K00645K00645K00645	NA	NA	0.002699513	0	0	0.001085529
K00648	0.03745765	0.024708114	0.00077129	0	0	0
K00648K01005K00648K00648K00648K01005K00648K00648K00648	NA	NA	0	0	0	0
K00651K00651K00651K00651K00651K00651K00651K00651	NA	NA	0	0.00057299	0	0
K00651K12524K00928K00928K12524K12524K00928K00651K00928	NA	NA	0.001156934	0	0.000866188	0.002171058
K00655	0.060887731	0.040137113	0	0	0.000288729	0.001085529
K00656	0.115834963	0.37498488	0.624744512	0.711081055	0.620190846	0.666514697
K00656K00046	NA	NA	0.01619708	0.003437942	0.003176024	0.004342115
K00656K00656	NA	NA	0.168526761	0.215444382	0.193159999	0.148717449
K00656K00656K00656	NA	NA	0.089469585	0.093397431	0.084597728	0.086842306
K00656K00656K00656K00656	NA	NA	0.038564476	0.044120259	0.039844664	0.042335624
K00656K00656K00656K00656K00656K00656K00656K00656K00656K00656	NA	NA	0.00077129	0.002864952	0.002309835	0.002171058
K00656K00656K02172	NA	NA	0.009255474	0.006875885	0.006929507	0
K00656K00656K10742K00656K19003K07462	NA	NA	0.032008515	0.028649519	0.032626427	0.033651393
K00656K03628K00656	NA	NA	0.00809854	0.009167846	0.009528072	0.002171058
K00656K04077	NA	NA	0.005013382	0.005156913	0.006063318	0
K00656K04488	NA	NA	0.006555961	0.010313827	0.01068299	0.002171058
K00661	0.03943753	0.010404456	0.000385645	0.00057299	0	0
K00666	0.037749691	0.070768068	0.001156934	0.00057299	0.000577459	0
K00677	0.004618538	0.003020649	0.000385645	0	0	0.003256587
K00682	0.016838252	0.00049357	0.000385645	0.00057299	0	0
K00688	0.191251745	0.248561858	0.106052307	0.038390353	0.025696918	0.01953952
K00688K00688	NA	NA	0.025838198	0.017189712	0.015302661	0.006513173
K00688K00688K00688	NA	NA	0.005013382	0.002864952	0.003176023	0
K00688K00688K00688K00688	NA	NA	0.005784672	0.001718971	0.000866188	0
K00688K00688K00688K00688K00688	NA	NA	0.030465936	0.004010933	0.001443647	0
K00688K00688K00688K00688K00688K00688K00688K00688K00688K00688K00688K00688K00688K00688K00688K00688K00688K00688K00688K00688K00688K00688K00688K00688	NA	NA	0.027380778	0.002291962	0.002887294	0
K00688K00688K00688K00688K00688K00688K00688K00688K00688K00688K00688K00688K00688K00688K00688K00688K00688K00688K00688K00688K00688K00688K00688K00688K00688K00688K00688K00688	NA	NA	0.018896593	0.001718971	0.001732377	0.002171058
K00689	0.049513259	0.200863254	0.003856448	0	0.000288729	0.002171058
K00689K00689	NA	NA	0.001156934	0	0	0.005427644
K00690	0.02387097	0.004205216	0.001156935	0	0	0
K00690K00690	NA	NA	0	0.00057299	0	0
K00700	0.174824647	0.212146261	0.008098541	0.004583922	0.004330941	0
K00700K00700	NA	NA	0.007327251	0.001718971	0.000866188	0
K00700K00700K00700	NA	NA	0.006941606	0.002291962	0.000866188	0
K00700K00700K00700K00700	NA	NA	0.003085158	0.001718971	0.001154918	0
K00700K00700K00700K00700K00700	NA	NA	0.004627738	0.00057299	0	0.004342115
K00700K00700K00700K00700K00700K00700K00700K00700K00700K00700K00700	NA	NA	0.002313869	0.00057299	0.000866188	0
K00700K00700K00700K00700K00700K00700K00700K00700K00700K00700K00700K00700	NA	NA	0.006555961	0.002291962	0.001154918	0
K00700K09145K18332	NA	NA	0.001542579	0.001718971	0.004619671	0
K00702	0.092756512	0.036385984	0.005399027	0.00057299	0.001154916	0
K00702K00702	NA	NA	0.003085158	0	0.000866188	0.002171058
K00702K00702K00702	NA	NA	0.002313869	0.00057299	0.000288729	0
K00702K00702K00702K00702K00702K00702K00702	NA	NA	0.006555961	0.00057299	0.000866188	0.004342116
K00702K03703	NA	NA	0	0.00057299	0.000866188	0
K00703	0.088107537	0.194111216	0.019282238	0.027503539	0.036668638	0.029309278
K00703K00703	NA	NA	0.027380777	0.016043731	0.023387084	0.016282932
K00703K00703K00703	NA	NA	0.010026763	0.006875884	0.008950612	0.015197403
K00703K00703K00703K00703	NA	NA	0.010412408	0.003437943	0.008950613	0.00868423
K00703K00703K00703K00703K00703	NA	NA	0.000385645	0.001145981	0.001443647	0
K00703K00703K00703K00703K00703K00703K00703K00703	NA	NA	0.003470803	0.004010933	0.002887294	0.005427644
K00703K00703K00703K00703K00703K00703K00703K00703K00703K00703	NA	NA	0.002699513	0.002864952	0.002309836	0.002171058
K00703K00703K00703K00703K00703K00703K00703K00703K00703K00703K00703K00703K00703K00703K00703K00703K00703K00703	NA	NA	0.005013382	0.002864952	0.003176024	0
K00703K00703K00703K00703K00703K00703K00703K00703K00703K00703K00703K00703K00703K00703K00703K00703K00703K00703K00703K00703K00703K00703K00703K00703K00703K00703K00703K00703K00703K00703K00703K00703K00703	NA	NA	0.002313869	0.003437942	0.004330942	0.005427644
K00705	0.139317479	0.229707483	0.01041241	0.00057299	0.002309835	0.003256586
K00705K00705	NA	NA	0.002313869	0.003437942	0.002598565	0
K00705K00705K00705K00705	NA	NA	0.00732725	0.007448875	0.008084424	0.004342116
K00705K00705K00705K00705K00705	NA	NA	0.000385645	0	0	0
K00705K00705K00705K00705K00705K00705K00705	NA	NA	0.001156934	0.00057299	0	0
K00705K00705K00705K00705K00705K00705K00705K00705K00705K00705K00705K00705	NA	NA	0.005013382	0.003437942	0.000866188	0
K00705K00705K00705K00705K00705K00705K00705K00705K00705K00705K00705K00705K00705K00705K00705K00705K00705K00705K00705K00705	NA	NA	0.001928224	0.00057299	0.000866188	0
K00713K02890K02890	NA	NA	0.010798053	0.004583923	0.008084424	0
K00721	0.022047277	0.016356911	0.000385645	0.002291962	0.002309836	0.004342115
K00754	0.065386357	0.030255841	0	0	0	0
K00756	0.019087898	0.013869317	0	0.00057299	0.001154918	0
K00756K00756K00756K00756	NA	NA	0	0	0	0
K00757K00757K00757	NA	NA	0.00077129	0.001145981	0.000288729	0.004342115
K00757K00757K00757K00757K00757	NA	NA	0	0.001145981	0.000288729	0
K00759	0.015179124	0.009506157	0.003085159	0.00057299	0.002021106	0.002171058
K00759K00759K00759K00759K00759K00759K00759K00759K00759K00759K00759K00759K00759K00759K00759K00759K00759K00759K00759K00759K00759	NA	NA	0.003085158	0.00057299	0.000577459	0
K00760	0.003751584	0.002309907	0.000385645	0	0	0
K00760K00760	NA	NA	0.00077129	0.00057299	0.000866188	0
K00760K00760K00760	NA	NA	0.00077129	0.001718971	0.001732377	0
K00761	0.034834413	0.037550808	0.012340632	0.007448875	0.010105531	0
K00761K00761	NA	NA	0.00077129	0.00114598	0.002598565	0
K00761K00761K00761	NA	NA	0.013497567	0.007448875	0.007506964	0
K00761K00761K00761K00761	NA	NA	0.013497567	0.001718971	0.006352047	0.030394806
K00761K00761K00761K00761K00761	NA	NA	0.000385645	0.001145981	0.002598565	0
K00761K00761K00761K00761K00761K00761K00761K00761K00761K00761	NA	NA	0.005399027	0.008021865	0.003753483	0
K00761K00761K00761K00761K00761K00761K00761K00761K00761K00761K00761	NA	NA	0.004627737	0.004010933	0.002598565	0
K00761K00761K00761K00761K00761K00761K00761K00761K00761K00761K00761K00761K00761K00761K00761K00761K00761K00761K00761K00761K00761K00761K00761K00761K00761K00761K00761K00761K00761K00761K00761K00761K00761K00761K00761K00761K00761	NA	NA	0.00809854	0.011459808	0.012992825	0.013026346
K00761K02469K02469	NA	NA	0.000385645	0.00057299	0.000288729	0
K00762	0.049849269	0.048409349	0.006941607	0.008021866	0.007506965	0
K00762K00762	NA	NA	0.004242093	0.003437943	0.004042212	0.017368461
K00762K00762K00762	NA	NA	0.001928224	0.004010933	0.001732377	0
K00762K00762K00762K00762K00762	NA	NA	0.006941606	0.006875885	0.006640778	0
K00762K00762K00762K00762K00762K00762	NA	NA	0.001156934	0.001718971	0.001732377	0.006513173
K00762K00762K00762K00762K00762K00762K00762	NA	NA	0.002313869	0.001145981	0.002021106	0
K00762K00762K00762K00762K00762K00762K00762K00762K00762K00762	NA	NA	0.001928224	0.005729904	0.002887294	0
K00762K00762K00762K00762K00762K00762K00762K00762K00762K00762K00762K00762	NA	NA	0.004242092	0.006302894	0.002887294	0
K00762K00762K00762K00762K00762K03797K00762K06972K00762K00762K00762	NA	NA	0.002699513	0.004010933	0.00519713	0
K00763K00763	NA	NA	0.001542579	0	0	0
K00763K00763K00763K00763K00763	NA	NA	0.000385645	0	0	0
K00763K00763K00763K00763K00763K00763K00763K00763K00763K00763K00763K00763K00763K00763K00763K00763K00763K00763K00763K00763K00763K00763K00763K00763K00763K00763K00763K00763K00763K00763K00763K00763K00763K00763K00763K00763K00763	NA	NA	0.004627737	0.00057299	0.000866188	0
K00763K00763K00763K01938K00763K00763K00763K01938K01938K01938	NA	NA	0.01542579	0.038963346	0.04186577	0.043421153
K00764	0.105797345	0.092475275	0.002699515	0	0	0
K00764K00764	NA	NA	0.00077129	0	0	0
K00764K00764K00764	NA	NA	0	0.00057299	0.000288729	0
K00764K00764K00764K00764K00764K00764K00764K00764	NA	NA	0	0.00057299	0.000577459	0
K00764K00764K00764K00764K00764K00764K00764K00764K00764K00764	NA	NA	0.00154258	0.001718971	0.002021106	0
K00765	0.031000886	0.009367958	0.00077129	0	0.000288729	0
K00765K00765	NA	NA	0	0	0	0
K00765K00765K00765K00765K00765K00765K00765K00765K00765K00765K00765K00765K00765K00765	NA	NA	0.000385645	0.001145981	0.000866188	0
K00765K00765K00765K00765K00765K00765K00765K00765K00765K00765K00765K00765K00765K00765K00765K00765	NA	NA	0.000385645	0.00057299	0.000866188	0
K00766K00766	NA	NA	0	0	0	0
K00766K00766K13497K00766K00766K00766K00766K00766K13497K00766	NA	NA	0.000385645	0	0.000288729	0
K00767	0.029543499	0.0098023	0.016582725	0	0.000288729	0.006513174
K00767K00767	NA	NA	0.004242093	0.00057299	0.000577459	0
K00767K00767K00767	NA	NA	0.023524331	0.00171897	0.002309835	0.002171058
K00767K00767K00767K00767K00767K00767K00767K00767K00767	NA	NA	0.003470803	0.00057299	0.000866188	0
K00767K00767K00767K00767K00767K00767K00767K00767K00767K00767K00767K00767K00767K00767K00767K00767	NA	NA	0.019282238	0.00057299	0.000866188	0.002171058
K00773	0.054004721	0.016880092	0.00077129	0	0	0
K00773K00773K00773	NA	NA	0.000385645	0	0	0
K00773K00773K00773K00773K00773K00773	NA	NA	0.002313869	0	0	0
K00773K00773K00773K00773K00773K00773K00773K00773K00773K00773K00773K00773K00773K00773K00773K00773K00773	NA	NA	0.001156934	0	0	0
K00788	0.03334727	0.007660206	0	0	0.000577459	0
K00788K00788K00788K00788K00788K00788	NA	NA	0.001542579	0	0.000577459	0
K00789	0.088092199	0.091172258	0.063631388	0.083656595	0.073337277	0.04559221
K00789K00789	NA	NA	0.035093672	0.041828299	0.040710851	0.043421153
K00789K00789K00789	NA	NA	0.020439172	0.017189712	0.017612496	0.008684231
K00789K00789K00789K00789	NA	NA	0.006170316	0.009167846	0.008084424	0.006513173
K00789K00789K00789K00789K00789	NA	NA	0.002313869	0.004583923	0.004042212	0.003256586
K00789K00789K00789K00789K00789K00789	NA	NA	0.005784671	0.009167846	0.009528072	0.006513173
K00789K00789K00789K00789K00789K00789K00789K00789K00789K00789K00789	NA	NA	0.006170316	0.008021866	0.005774589	0.007598701
K00789K00789K00789K00789K00789K00789K00789K00789K00789K00789K00789K00789K00789K00789	NA	NA	0.001156934	0.00057299	0.000577459	0.003256586
K00789K00789K00789K00789K00789K00789K00789K00789K00789K00789K00789K00789K00789K00789K00789K00789K00789K00789K00789K00789K00789K00789	NA	NA	0.011183698	0.013178779	0.010971719	0.006513173
K00789K05366	NA	NA	0.00732725	0.005156913	0.006063318	0
K00790	0.114422235	0.09500235	0.001156935	0	0	0
K00790K00790	NA	NA	0.000385645	0	0	0
K00790K00790K00790	NA	NA	0.001542579	0	0	0
K00790K00790K00790K00790K00790K00790K00790K00790K00790K00790K00790K00790K00790K00790K00790K00790	NA	NA	0	0	0	0
K00791K01624K07171	NA	NA	0.010026764	0.006302894	0.004908401	0
K00791K01804K01804	NA	NA	0.001156934	0.004010933	0.006640777	0.009769759
K00793	0.01547805	0.004521102	0.000385645	0	0	0
K00794	0.012742551	0.004106501	0.004627738	0.005156913	0.005774589	0.001085529
K00794K00794	NA	NA	0.00077129	0.001145981	0.000577459	0.002171058
K00794K00794K00794K00794	NA	NA	0.001542579	0.001718971	0	0
K00794K00794K00794K00794K00794	NA	NA	0.00077129	0.004583923	0.006063318	0.001085529
K00794K00794K00794K00794K00794K00794K00794	NA	NA	0.002313869	0.002864952	0.001732377	0.003256586
K00794K00794K00794K00794K00794K00794K00794K00794	NA	NA	0	0.001145981	0.001732377	0.002171058
K00795	0.010537855	0.008992845	0	0	0.000288729	0
K00796	0.01566434	0.005399656	0.001156935	0.00057299	0	0
K00796K00796K00796K00796K00796K00796K00796K00796K00796K00796K00796K00796K00796K00796K00796	NA	NA	0.001156934	0.00057299	0	0
K00797	0.029311798	0.005251585	0	0.00057299	0	0
K00800	0.048952905	0.013385618	0.000385645	0	0	0
K00800K07709K18345K01955K18345K00800K18345K20487K00800	NA	NA	0.007712895	0.001145981	0.002598565	0
K00800K14155K01624K08303	NA	NA	0	0	0	0
K00806	0.031778098	0.019081417	0	0.00057299	0	0
K00806K00806K00806K00806K00806K00806	NA	NA	0.001156934	0	0	0
K00812	0.017996339	0.012971021	0.001928224	0	0.000288729	0
K00812K00812K00812K00812	NA	NA	0.00077129	0	0	0.002171058
K00812K00812K00812K00812K00812K00812K00812	NA	NA	0	0	0	0.002171058
K00817	0.050910302	0.017018295	0.000385645	0	0	0
K00817K00817	NA	NA	0.000385645	0	0.000288729	0
K00817K00817K00817	NA	NA	0.002699513	0	0	0
K00817K08884K03737K07001	NA	NA	0.011183698	0.01547074	0.01559139	0.016282932
K00820	0.117262473	0.070412696	0.00231387	0	0.000577459	0
K00820K00297K00820K18700K01738K01738K18700K01738K00820K00820K00820	NA	NA	0.010798053	0.008021865	0.004330942	0.008684231
K00820K00820K00820K00820	NA	NA	0	0	0.000288729	0
K00820K00820K00820K00820K00820K00820	NA	NA	0.00077129	0	0	0
K00820K11749K08600K16899K03893K02031K11749	NA	NA	0.012726277	0.006302894	0.008084424	0.013026346
K00821	0.072419986	0.046899021	0.053990268	0.037244376	0.020788521	0.015197404
K00821K00821	NA	NA	0.02429562	0.008594856	0.003464753	0
K00821K00821K00821	NA	NA	0.036250607	0.01547074	0.008084424	0.004342115
K00821K00821K00821K00821	NA	NA	0.017354014	0.007448875	0.004908401	0
K00821K00821K00821K00821K00821	NA	NA	0	0.00057299	0	0
K00821K00821K00821K00821K00821K00821	NA	NA	0.00077129	0.001145981	0.000288729	0
K00821K00821K00821K00821K00821K00821K00821K00821	NA	NA	0.001156934	0.001145981	0.001443647	0
K00821K00821K00821K00821K00821K00821K00821K00821K07452	NA	NA	0.003856448	0.003437942	0.001154918	0
K00823	0.000246649	0.000434342	0.000385645	0	0	0
K00824	0.005231392	0.003089748	0.00154258	0	0	0
K00826	0.055850746	0.06690835	0.440791959	0.257845674	0.184209383	0.195395193
K00826K00826	NA	NA	0.106437955	0.041828298	0.024253273	0.026052692
K00826K00826K00826	NA	NA	0.083684913	0.041828298	0.028006755	0.027138221
K00826K00826K00826K00826K00826K00826	NA	NA	0.043192213	0.002864952	0.006929507	0.010855289
K00826K00826K00826K00826K00826K00826K00826K00826K00826	NA	NA	0.002699513	0	0	0.006513173
K00826K04031K04031K00826	NA	NA	0.025838199	0.010313827	0.007795695	0.008684231
K00826K21346K00826K00826	NA	NA	0.015811435	0.010313827	0.006929507	0.006513173
K00830	0.005470602	0.003376018	0.000385645	0	0	0
K00830K00830	NA	NA	0	0.001145981	0.000288729	0
K00830K00830K00830K00830K00830	NA	NA	0.001928224	0	0.000866188	0
K00831	0.052719387	0.051400379	0.273036494	0.15298843	0.10827354	0.324573118
K00831K00831	NA	NA	0.046277372	0.028076529	0.023964543	0.110723939
K00831K00831K00831	NA	NA	0.023524331	0.013751769	0.0049084	0.051019854
K00831K00831K00831K00831	NA	NA	0.015811435	0.020054663	0.014436472	0.010855289
K00831K00831K00831K00831K00831K00831	NA	NA	0.015811435	0.014324759	0.011260449	0.013026346
K00832	0.000949189	0.003020648	0.000385645	0.001718971	0	0
K00833K00833K00833K00833K00833	NA	NA	0.000385645	0	0	0
K00841K00841	NA	NA	0.00077129	0	0	0
K00845	0.081343393	0.059899654	0.02738078	0.005156913	0.004042212	0.097697594
K00845K00845	NA	NA	0	0.00057299	0	0.014111875
K00845K00845K00845	NA	NA	0.004627737	0.001718971	0.001443647	0.009769759
K00845K00845K00845K00845K00845K00845	NA	NA	0.004242092	0.00057299	0	0.002171058
K00845K00845K00845K00845K00845K00845K00845	NA	NA	0.001928224	0.002864952	0.002598565	0
K00845K03575	NA	NA	0.001156934	0.00057299	0	0
K00847	0.052913625	0.013583046	0.00077129	0	0	0
K00847K00847K00847	NA	NA	0.002699514	0.00057299	0.000866188	0.002171058
K00847K00847K00847K00847K00847K00847	NA	NA	0.001156934	0.001718971	0.001443647	0.002171058
K00847K00847K11441K00847K00847K00847K00847K00847K21621K21621	NA	NA	0.003856448	0.001718971	0.000577459	0
K00847K01653K04486K00847K03924K00847K00847	NA	NA	0.003856448	0	0.000288729	0
K00848	0.031307322	0.104794786	0.010026764	0.008594856	0.005197129	0.010855287
K00848K00848	NA	NA	0.006170316	0.006302894	0.00519713	0.004342115
K00848K00848K00848	NA	NA	0.009641119	0.005156913	0.005485859	0.004342115
K00849	0.059490426	0.038972288	0.009255475	0.009167846	0.004042212	0.01953952
K00849K00849	NA	NA	0.010798053	0.003437942	0.003464754	0.034736921
K00849K00849K00849	NA	NA	0.001928224	0.005156913	0.000866188	0
K00849K00849K00849K00849K00849	NA	NA	0.005399027	0.001718971	0.000866188	0.002171058
K00849K00849K00849K00849K00849K00849	NA	NA	0.001156934	0.00057299	0	0.009769759
K00849K00849K00849K00849K00849K00849K00849K00849	NA	NA	0.002313869	0.00057299	0.000288729	0
K00849K00849K00849K00849K00849K00849K00849K00849K00849	NA	NA	0.00077129	0.00057299	0.000288729	0
K00849K00849K00849K00849K02337	NA	NA	0.001542579	0.00057299	0	0
K00850	0.047591974	0.051212825	0.060931874	0.067612863	0.054281135	0.030394807
K00850K00850	NA	NA	0.026995133	0.03036849	0.023098356	0.010855288
K00850K00850K00850	NA	NA	0.010798053	0.009740836	0.009528072	0.003256586
K00850K00850K00850K00850	NA	NA	0.011954988	0.017189711	0.013859013	0.00868423
K00850K00850K00850K00850K00850	NA	NA	0.009641119	0.007448875	0.006063318	0.001085529
K00850K00850K00850K00850K00850K00850K00850K00850	NA	NA	0	0.00057299	0.000288729	0.002171058
K00850K00850K00850K00850K00850K00850K00850K00850K00850	NA	NA	0.00077129	0	0.000288729	0.007598702
K00850K00850K00850K00850K00850K00850K00850K00850K00850K00850K00850K00850	NA	NA	0.000385645	0.001718971	0.000577459	0
K00850K00850K00850K00850K00850K00850K00850K00850K00850K00850K00850K00850K00850K00850K00850K00850K00850	NA	NA	0.016582725	0.014324759	0.012992825	0.007598702
K00850K00850K00850K21071K00850	NA	NA	0.006170316	0.005729904	0.004330942	0
K00850K21071K00850K00850K00850K00850K00850K00850K00850	NA	NA	0.00809854	0.005156913	0.004330942	0.001085529
K00852	0.025955536	0.007640464	0.00077129	0.00057299	0.000288729	0
K00852K00847K00847K00847K00847K00847K00847K00847K00847	NA	NA	0.003470803	0.002864952	0.001154918	0.002171058
K00853	0.005605071	0.001293153	0.001156934	0	0	0
K00854	0.094609968	0.123609675	0.04357786	0.027503539	0.011549177	0.004342115
K00854K00854	NA	NA	0.009255474	0.004583924	0.002309835	0.006513173
K00854K00854K00854	NA	NA	0.027766423	0.028649519	0.012415366	0.010855288
K00854K00854K00854K00854	NA	NA	0.003470804	0.002291962	0.001154917	0.002171058
K00854K00854K00854K00854K00854	NA	NA	0.005013382	0.002291962	0.001732377	0.004342115
K00854K00854K00854K00854K00854K00854K00854K00854	NA	NA	0.003085158	0.003437942	0.001443647	0.002171058
K00854K00854K00854K00854K00854K00854K00854K00854K00854	NA	NA	0.011569343	0.011459808	0.006352048	0.002171058
K00854K00879	NA	NA	0.00732725	0.002864952	0.000866188	0.004342115
K00858	0.037017133	0.027343776	0	0	0.000288729	0
K00859	0.021217355	0.008213007	0	0.00057299	0.001154918	0
K00864	0.066725117	0.149719528	0.011569342	0.001718971	0.000866188	0.034736922
K00864K00864K00864	NA	NA	0.006555961	0.001145981	0.000577459	0.006513173
K00864K00864K00864K00864	NA	NA	0.023138686	0.022346625	0.023387085	0.072730431
K00864K00864K00864K00864K00864K00864K00864K00864K00864K00864K00864K00864K00864K00864K00864K00864K00864K00864K00864K00864K00864K00864K00864K00864K00864	NA	NA	0.006555961	0	0.000577459	0.006513173
K00868	0.040350758	0.037590293	0.00077129	0	0	0
K00868K00868	NA	NA	0.000385645	0	0	0
K00869K01258K04763K03151	NA	NA	0	0	0.000288729	0
K00872	0.012279265	0.00282322	0	0.00057299	0	0
K00873	0.082509412	0.066710922	0.086384428	0.095116403	0.073914738	0.107467353
K00873K00873	NA	NA	0.017354014	0.023492605	0.020499791	0.014111875
K00873K00873K00873	NA	NA	0.00077129	0	0	0
K00873K00873K00873K00873	NA	NA	0.001156934	0.00114598	0.000577459	0.001085529
K00873K00873K00873K00873K00873K00873K00873K00873	NA	NA	0.001156934	0	0	0.002171058
K00873K00873K00873K00873K00873K00873K00873K00873K00873K00873K00873	NA	NA	0.006555961	0.002864952	0.002887294	0.006513173
K00873K00873K00873K00873K00873K00873K00873K00873K00873K00873K00873K00873K00873K00873K00873K00873K00873K00873	NA	NA	0.006555961	0.00057299	0.000577459	0.010855288
K00874	0.045873561	0.050205944	0.040107055	0.007448873	0.004330941	0.01953952
K00874K00874	NA	NA	0.02352433	0.002864952	0.002021106	0.015197404
K00874K00874K00874	NA	NA	0.021981751	0.006302894	0.00548586	0.019539518
K00874K00874K00874K00874	NA	NA	0.018896594	0.006875885	0.008661884	0.017368461
K00874K00874K00874K00874K00874	NA	NA	0.012340632	0.00057299	0	0.010855288
K00874K00874K00874K00874K00874K00874	NA	NA	0.000385645	0.00057299	0.000288729	0
K00874K00874K00874K00874K00874K00874K00874K00874K00874K00874K00874K00874K00874	NA	NA	0.037407542	0.01489775	0.013281555	0.020625047
K00875	2.99E-05	0.000483699	0.002313869	0	0.000288729	0
K00876K00876K00876K00876K00876K00876	NA	NA	0.00077129	0	0	0
K00878	0.03547784	0.007660207	0.002699514	0.001145981	0.000577458	0
K00878K00878	NA	NA	0.004627737	0.003437942	0.003464753	0
K00878K00878K00878	NA	NA	0.000385645	0.00057299	0.002021106	0
K00878K07813K07813K12132	NA	NA	0.000385645	0.002291962	0.000866188	0
K00882	0.039334345	0.023780206	0.002699514	0.00114598	0.000577458	0
K00886	0.002174821	0.000483699	0.001156934	0.00057299	0.002021106	0
K00891	0.041531341	0.020226498	0	0	0.000288729	0
K00891K00891	NA	NA	0.001156934	0.00057299	0	0
K00891K00891K00891K00891	NA	NA	0.001542579	0.00057299	0.001154918	0
K00891K00891K00891K00891K00891	NA	NA	0.000385645	0.00057299	0.000577459	0
K00891K00891K00891K00891K00891K00891K00891K00891K00891K00891	NA	NA	0	0.001145981	0.000288729	0
K00895	0.003004317	0.004787629	0.003085159	0.001145981	0	0.022796105
K00895K00895	NA	NA	0	0	0	0.00868423
K00895K00895K00895	NA	NA	0.001928224	0	0	0.01845399
K00895K00895K00895K00895	NA	NA	0.004627737	0	0	0.004342116
K00895K00895K00895K00895K00895K00895	NA	NA	0.002699513	0.001145981	0	0.054276441
K00899	0.002376617	0.004402645	0.004627737	0	0.000866188	0
K00903	0.021554049	0.012112208	0	0	0	0
K00917	0.004805571	0.006406539	0.000385645	0	0	0
K00919	0.044162237	0.024974643	0.00077129	0	0	0
K00925	0.07055169	0.123747876	0.11646472	0.120327979	0.081710434	0.179112253
K00925K00925	NA	NA	0.034322384	0.052142126	0.03637991	0.053190913
K00925K00925K00925	NA	NA	0.015425791	0.015470741	0.013570284	0.017368461
K00925K00925K00925K00925	NA	NA	0.020053528	0.01547074	0.01588012	0.02713822
K00925K00925K00925K00925K00925	NA	NA	0.013111922	0.031514471	0.02107725	0.020625047
K00925K00925K00925K00925K00925K00925	NA	NA	0.002699513	0.00057299	0	0.002171058
K00925K00925K00925K00925K00925K00925K00925	NA	NA	0.02352433	0.020627654	0.019633602	0.019539519
K00925K00925K00925K00925K00925K00925K00925K00925K00925	NA	NA	0.012726277	0.012032798	0.01068299	0.016282932
K00925K00925K00925K00925K00925K00925K00925K00925K00925K00925	NA	NA	0.004627737	0.001145981	0.000866188	0.013026346
K00925K00925K00925K00925K00925K00925K00925K00925K00925K00925K00925K00925K00925K00925	NA	NA	0.011954988	0.009167846	0.007795695	0.013026346
K00925K00925K00925K00925K00925K00925K00925K00925K00925K00925K00925K00925K00925K00925K00925K00925K00925K00925	NA	NA	0.001156934	0.001145981	0.000577459	0.002171058
K00926	0.027465496	0.038182576	0.008484185	0.008021864	0.005774587	0.001085529
K00926K00926K00926	NA	NA	0	0.00057299	0.000288729	0
K00926K00926K00926K00926	NA	NA	0.003085159	0.007448875	0.005485859	0.003256586
K00926K00926K00926K00926K00926	NA	NA	0	0.00057299	0.000288729	0
K00926K00926K00926K00926K00926K00926K00926K00926K00926K00926K00926K00926K00926K00926K00926K00926K00926	NA	NA	0.001928224	0.012605788	0.006063318	0.001085529
K00926K01491K00926K00926K08352K01491K00926K01491K01491K00926K00926	NA	NA	0.003085158	0	0	0
K00927	0.064826922	0.248374308	1.15770557	1.143688794	0.928842625	1.60332606
K00927K00927	NA	NA	0.344380769	0.276181362	0.207307742	0.436382585
K00927K00927K00927	NA	NA	0.057461071	0.060163989	0.050527653	0.170428024
K00927K00927K00927K00927	NA	NA	0.005399027	0.001145981	0.000288729	0.002171058
K00927K00927K00927K00927K00927	NA	NA	0.002313869	0.00057299	0	0.022796105
K00927K00927K00927K00927K00927K00927K00927K00927	NA	NA	0.014268856	0.007448875	0.005774589	0.007598702
K00927K00927K00927K03415K00927K00927K00927K00927K00927	NA	NA	0.042806568	0.032660452	0.028872945	0.051019854
K00927K01770K00927	NA	NA	0.052447687	0.065893894	0.058900807	0.059704085
K00927K20459K11358K00927K19286	NA	NA	0.013497567	0.011459808	0.005485859	0.014111875
K00928	0.081373471	0.043216989	0.001156935	0	0.000866187	0
K00928K00651K00928	NA	NA	0.003085158	0	0	0.002171058
K00928K00928	NA	NA	0.003085158	0.001145981	0.001154918	0
K00928K00928K00928	NA	NA	0.001156934	0	0.001443647	0
K00928K00928K00928K00928K00928K00928	NA	NA	0.001156934	0	0	0.002171058
K00928K00928K00928K00928K00928K00928K00928K00928	NA	NA	0.000385645	0	0	0.004342115
K00928K00928K00928K00928K00928K00928K00928K00928K00928K00928	NA	NA	0.002313869	0	0	0
K00928K12524	NA	NA	0.001928224	0	0	0.002171058
K00929	0.007002671	0.004264444	0.000385645	0.00057299	0	0
K00929K00929	NA	NA	0.00077129	0	0	0.004342115
K00930	0.040910619	0.012428094	0	0	0.000577459	0.002171058
K00930K00930	NA	NA	0	0	0	0
K00930K00930K00930	NA	NA	0.000385645	0.001145981	0.000577459	0
K00930K00930K00930K00930K00930K00930K00930K00930K00930K00930K00930K00930K00930K00930K00930K00930K00930K00930K00930K00930K00930K00930K00930K00930K00930K00930K00930	NA	NA	0.001156934	0.002864952	0.001443647	0
K00930K00930K00930K04077K00930	NA	NA	0.003085158	0.001718971	0.002598565	0.014111875
K00931	0.038227893	0.018420031	0.00077129	0	0	0
K00937	0.119339861	0.052762634	0.003085158	0.00057299	0.000288729	0
K00937K00937K00937	NA	NA	0.003470803	0.00114598	0.000577459	0
K00937K00937K00937K00937	NA	NA	0.000385645	0	0	0
K00937K00937K00937K00937K00937K00937	NA	NA	0.000385645	0	0	0
K00937K00937K00937K00937K00937K00937K00937K00937K00937K00937K00937K00937K00937	NA	NA	0.002699513	0.00057299	0	0
K00939	0.031396461	0.103027802	0.032008515	0.02922251	0.042154499	0.007598703
K00939K00939	NA	NA	0.010412409	0.009167846	0.019922331	0.003256587
K00939K00939K00939K00939	NA	NA	0.005013382	0.004583923	0.008950612	0.008684231
K00939K00939K00939K00939K00939	NA	NA	0.006555961	0.011459808	0.012704096	0.004342115
K00939K00939K00939K00939K00939K00939	NA	NA	0.000385645	0.001145981	0.001443647	0
K00939K00939K00939K00939K00939K00939K00939K00939K00939	NA	NA	0.005013382	0.008021865	0.009816801	0.001085529
K00939K00939K00939K00939K00939K00939K00939K00939K00939K00939	NA	NA	0.004627737	0.003437942	0.007506966	0.001085529
K00939K00939K00939K00939K00939K00939K00939K00939K00939K00939K00939	NA	NA	0.001542579	0	0	0.002171058
K00939K00939K00939K00939K00939K00939K00939K00939K00939K00939K00939K00939	NA	NA	0.002699513	0.004010933	0.00519713	0
K00939K00939K00939K00939K00939K00939K00939K00939K00939K00939K00939K00939K00939K00939K00939K00939K00939K00939K00939K00939K00939K00939K00939K00939K00939K00939K00939K00939K00939K00944K00939K00939K00939K00939K00939	NA	NA	0.006555961	0.008594856	0.012704096	0.003256586
K00940	0.002144749	0.003306918	0.002313869	0	0	0
K00940K00940K00940	NA	NA	0.00077129	0	0	0
K00941	0.038803203	0.012743982	0	0	0	0
K00941K00941K00941	NA	NA	0.000385645	0	0	0
K00941K00941K00941K00941K00941K00941K00941K00941K00941K00941K00941K00941K00941K00941K00941K00941K00941	NA	NA	0.001156934	0	0.001154918	0
K00942	0.049011989	0.025122715	0.000385645	0.00057299	0.000577459	0
K00942K00942	NA	NA	0.001156935	0	0	0
K00942K00942K00942	NA	NA	0.00077129	0	0	0
K00943	0.017674694	0.027906448	0	0	0	0
K00945	0.027525108	0.019150515	0.016968371	0.010886815	0.006352046	0.008684232
K00945K00945	NA	NA	0.009641121	0.017762702	0.014147742	0.004342115
K00945K00945K00945	NA	NA	0.006941606	0.005156914	0.004330942	0.006513173
K00945K00945K00945K00945	NA	NA	0.000385645	0.001718971	0.000577459	0
K00945K00945K00945K00945K00945K00945K00945K00945K00945K00945K00945K00945K00945	NA	NA	0.006170316	0.017189711	0.012415366	0.001085529
K00948	0.07149312	0.075417496	0.014268858	0.005156912	0.006640776	0
K00948K00948	NA	NA	0.008484186	0.013178779	0.016457579	0.001085529
K00948K00948K00948	NA	NA	0.005784672	0.00057299	0.002598565	0
K00948K00948K00948K00948K00948K00948	NA	NA	0.002313869	0.004583923	0.003176024	0
K00948K00948K00948K00948K00948K00948K00948K00948	NA	NA	0.003085159	0.00057299	0.000866188	0.005427644
K00948K00948K00948K00948K00948K00948K00948K00948K00948K00948	NA	NA	0.000385645	0.001145981	0.000866188	0
K00948K00948K00948K00948K00948K00948K00948K00948K00948K00948K00948K00948K00948K00948K00948K00948K00948K00948K00948K00948K00948K00948K00948K00948K00948K00948K00948K00948K00948	NA	NA	0.004627737	0.001145981	0.001443647	0
K00948K02804K01046K00948K00948K00948	NA	NA	0.005399027	0.00057299	0.000866188	0
K00949	0.026777647	0.014254301	0	0.00057299	0.000577459	0
K00954	0.02050742	0.022526538	0.001156934	0	0	0
K00955K23518K02338K01689K03385	NA	NA	0	0	0	0.002171058
K00956	0.040133755	0.008193261	0.005784672	0.001145981	0.003176024	0.006513174
K00956K00956	NA	NA	0.005399027	0	0.001154918	0.002171058
K00956K00956K00956K00956K00956K00956K00956K00956K00956K00956K00955K00955K00956K00956K00956K00956K00956K00956K00956	NA	NA	0.00732725	0.001145981	0.000577459	0.002171058
K00957	0.019185069	0.003859716	0.006555961	0.002864952	0.002021106	0
K00957K00957	NA	NA	0.002313869	0.001145981	0.001154918	0
K00957K00957K00957K00957	NA	NA	0.001928224	0.003437942	0.002021106	0
K00957K00957K00957K00957K00957K00957K00957K00957K00957K00957K00957K00957K00957K00957	NA	NA	0.002313869	0.001145981	0.001154918	0
K00962	0.1150128	0.259627692	0.075200728	0.04641222	0.060633182	0.06513173
K00962K00962	NA	NA	0.048205595	0.031514471	0.043020686	0.041250095
K00962K00962K00962	NA	NA	0.010798054	0.012605789	0.018767414	0.026052691
K00962K00962K00962K00962	NA	NA	0.00077129	0	0	0.016282932
K00962K00962K00962K00962K00962	NA	NA	0.003085159	0.004583923	0.005774589	0.006513173
K00962K00962K00962K00962K00962K00962	NA	NA	0.003085158	0.008594856	0.006929507	0
K00962K00962K00962K00962K00962K00962K00962K00962K00962K00962	NA	NA	0.002313869	0	0	0.031480336
K00962K00962K00962K00962K00962K00962K00962K00962K00962K00962K00962K00962K00962K00962K00962K00962K00962	NA	NA	0.003470803	0.001145981	0.003464753	0.002171058
K00962K00962K00962K00962K00962K00962K00962K00962K00962K00962K00962K00962K00962K00962K00962K00962K00962K00962K00962K00962K00962K00962K00962K00962K00962K00962K00962K00962K00962K00962K00962K00962K00962K00962K00962K00962K00962K00962K00962K00962K00962K00962K00962K00962K00962K00962K00962	NA	NA	0.037793186	0.029222509	0.032337698	0.030394807
K00963	0.018467263	0.05054157	0.003085159	0.001145981	0.002309835	0
K00963K00963K00963K00963	NA	NA	0.001542579	0.00057299	0.001154918	0
K00963K00963K00963K01840K00963K00963K00963K00963	NA	NA	0	0.001718971	0.001443647	0
K00965	0.064916922	0.091113026	0.007327252	0.019481672	0.011260448	0.006513174
K00965K00965	NA	NA	0.002699514	0.013751768	0.00952807	0.004342116
K00965K00965K00965	NA	NA	0	0.001145981	0.001154918	0.002171058
K00965K00965K00965K00965	NA	NA	0.013497567	0.007448875	0.00519713	0.002171058
K00965K00965K00965K00965K00965K00965K00965	NA	NA	0.003085159	0.005729904	0.003176024	0
K00965K00965K00965K00965K00965K00965K00965K00965	NA	NA	0	0.00057299	0.001154918	0.002171058
K00965K00965K00965K00965K00965K00965K00965K00965K00965	NA	NA	0.001542579	0.007448875	0.003753483	0
K00965K02469K00705	NA	NA	0	0.00057299	0.000288729	0
K00969K00074	NA	NA	0.094097321	0.053861096	0.052837489	0.040164566
K00971K00971	NA	NA	0.000385645	0	0	0
K00972K00972	NA	NA	0	0.00057299	0	0
K00973	0.085671019	0.10751929	0.014268857	0.02922251	0.021077249	0
K00973K00973	NA	NA	0.010798054	0.008021865	0.006640777	0.001085529
K00973K00973K00973	NA	NA	0.005399027	0.007448875	0.004330942	0
K00973K00973K00973K00973	NA	NA	0.004627737	0.004010933	0.003464753	0
K00973K00973K00973K00973K00973	NA	NA	0.000385645	0	0	0.001085529
K00973K00973K00973K00973K00973K00973K00973	NA	NA	0	0	0	0.001085529
K00973K00973K00973K00973K00973K00973K00973K00973K00973K00973	NA	NA	0.000385645	0	0.000288729	0
K00973K00973K00973K00973K00973K00973K00973K00973K00973K00973K00973K00973K00973K00973K00973K00973	NA	NA	0.006555961	0.008594856	0.004619671	0
K00973K00973K00973K00973K00973K00973K00973K00973K00973K00973K00973K00973K00973K00973K00973K00973K00973K00973K00973K00973	NA	NA	0.006170316	0.004583923	0.002309836	0
K00973K00973K00973K00973K00973K00973K00973K00973K00973K00973K00973K00973K00973K00973K00973K00973K00973K00973K00973K00973K00973	NA	NA	0.001156934	0.002864952	0.002021106	0
K00973K00973K00973K00973K00973K00973K23144K00973K00973K00973K00973K00973	NA	NA	0.001542579	0.00057299	0	0
K00973K00973K23144	NA	NA	0.00077129	0.001145981	0.000866188	0
K00973K23144	NA	NA	0	0.00057299	0	0
K00973K23144K00973K00973K00973K00973	NA	NA	0.00077129	0	0.000288729	0
K00973K23144K23144	NA	NA	0.003856448	0.002864952	0.001443647	0
K00974	0.016284991	0.005152872	0.000385645	0	0	0
K00975	0.137082054	0.691304036	0.03779319	0.070477815	0.048217816	0.028223751
K00975K00975	NA	NA	0.015040145	0.008594856	0.005485859	0.008684231
K00975K00975K00975	NA	NA	0.00809854	0.023492605	0.010971718	0.006513173
K00975K00975K00975K00975	NA	NA	0.00077129	0.006302895	0.003176024	0.003256586
K00975K00975K00975K00975K00975	NA	NA	0.005399027	0.003437942	0.003464753	0.002171058
K00975K00975K00975K00975K00975K00975K00975	NA	NA	0.003470803	0.006875885	0.003753483	0.002171058
K00975K00975K00975K00975K00975K00975K00975K00975	NA	NA	0.00077129	0.005156913	0.004042212	0.001085529
K00975K00975K00975K00975K00975K00975K00975K00975K00975K00975	NA	NA	0.003085159	0.005729904	0.004908401	0.002171058
K00975K00975K00975K00975K00975K00975K00975K00975K00975K00975K00975K00975K00975K00975K00975	NA	NA	0.00077129	0.005156913	0.003464753	0.001085529
K00975K00975K00975K00975K00975K00975K00975K00975K00975K00975K00975K00975K00975K00975K00975K00975K00975K00975K00975K00975K00975K00975K00975K00975K00975K00975	NA	NA	0.014268856	0.010886817	0.008950613	0.003256586
K00975K00975K00975K00975K00975K00975K00975K00975K00975K00975K00975K00975K00975K00975K00975K00975K00975K00975K00975K00975K00975K00975K00975K00975K00975K00975K00975	NA	NA	0.010026764	0.006875885	0.004619671	0.001085529
K00975K00975K00975K00975K02470	NA	NA	0.001928224	0.001718971	0.002021106	0
K00975K08969	NA	NA	0.000385645	0.004583923	0.004042212	0.003256586
K00975K19693K18235	NA	NA	0.002699513	0.007448875	0.004908401	0
K00978	0.015096776	0.015517841	0.000385645	0	0	0
K00979	0.005627437	0.002596178	0	0.00057299	0	0
K00979K00979	NA	NA	0	0.001145981	0	0
K00980K00980K00980K00980K00980K00980K00980	NA	NA	0.000385645	0	0	0
K00981K00981K00981K00981K00981K00981K00981	NA	NA	0.00077129	0	0	0
K00986	0.242544374	0.043414419	0	0	0.000288729	0
K00991	0.023355444	0.009970117	0.00077129	0	0.000288729	0
K00995K08744K08744K00995K08744K08744K08744K08744K00995K00995K08744K08744K08744K00995K00995K08744K08744K08744K00995K08744K08744K08744K08744K08744K08744K08744K08744K08744K00995K08744K08744K00995K08744K00995K08744K00995	NA	NA	0.001156934	0	0	0
K00996	0.000336333	1.97E-05	0	0	0.000288729	0.002171058
K00996K00996K00996K00996K00996K00996	NA	NA	0.00077129	0	0	0
K01005	0.158480075	0.14081552	0.00077129	0.00114598	0.000288729	0
K01005K01005	NA	NA	0.000385645	0	0	0
K01006	0.137142133	1.088933911	4.874549764	3.824710779	4.196393775	4.48323401
K01006K00689	NA	NA	0.130733573	0.081937624	0.085752645	0.085756776
K01006K00817K01006K01006K02968	NA	NA	0.00809854	0.01489775	0.019633602	0.024967163
K01006K01006	NA	NA	0.658295606	0.731135723	0.785344096	0.941153482
K01006K01006K01006	NA	NA	0.101810217	0.059590999	0.070449985	0.078158075
K01006K01006K01006K01006	NA	NA	0.007712895	0.014324759	0.015013931	0.032565864
K01006K01006K01006K01006K01006	NA	NA	0.118007296	0.041255308	0.050238923	0.067302787
K01006K01006K01006K01006K01006K01006	NA	NA	0.091783453	0.081364634	0.091527234	0.078158075
K01006K01006K01006K01006K01006K01006K01006	NA	NA	0.054761556	0.094543413	0.103942601	0.106381824
K01006K01006K01006K01006K01006K01006K01006K01006	NA	NA	0.015811435	0.024638586	0.031760239	0.04559221
K01006K01006K01883K18139	NA	NA	0.063631385	0.100273316	0.102787683	0.120493699
K01006K01006K02493K01714K01006	NA	NA	0.161585154	0.123192932	0.134836651	0.133520044
K01007	0.009199967	0.004550714	0.000385645	0.00057299	0	0
K01008K01008K01008	NA	NA	0.00077129	0	0	0
K01008K18908K06399K01008K06405K01008K02340K01008	NA	NA	0	0	0	0
K01009	0.013669417	0.006860625	0	0	0	0.001085529
K01011	0.000351232	0.000858812	0	0.00057299	0.000288729	0
K01012	0.052876365	0.012507064	0	0.001145981	0.000288729	0
K01012K01012K01012K01012	NA	NA	0	0.00057299	0	0
K01012K01012K01012K01012K01012K01012K01012K01012K01012K01012K01012K01012	NA	NA	0.003856448	0.002864952	0.001154918	0.002171058
K01023	0.019237194	0.015912695	0.00077129	0	0	0
K01026	0.005104042	0.017580965	0.002699514	0	0	0
K01034	0.001674047	0.004817242	0.001156935	0.003437942	0.001443647	0.004342115
K01039	0.000560506	0.004570458	0.001542579	0	0	0.003256586
K01039K01039K01039K01039	NA	NA	0.003085158	0.001145981	0.000866188	0.004342115
K01040K01040K01040K01040	NA	NA	0	0	0	0.005427644
K01048	0.01514928	0.002309908	0.000385645	0	0	0
K01051	0.027958963	0.023158305	0.012340633	0	0	0.01845399
K01054K01054	NA	NA	0.000385645	0.00057299	0.000288729	0
K01055	0.023975435	0.005863611	0.000385645	0	0	0
K01055K04077K04077K01055K01055	NA	NA	0.015811435	0.033806432	0.028006756	0.014111875
K01056	0.030806214	0.007660206	0	0	0.000577459	0
K01066	0.090954905	0.03412543	0.001542579	0	0	0
K01069	0.036463631	0.021490036	0.000385645	0	0	0.002171058
K01071	NA	NA	0.000385645	0	0	0
K01077	0.014528728	0.001717624	0	0.00057299	0.000288729	0.001085529
K01077K01077K01077K01077K01077K01077K01077	NA	NA	0.001542579	0	0.000577459	0.003256586
K01089K01089K01089K01089K01089	NA	NA	0.000385645	0.001145981	0.002309836	0.006513173
K01091	0.11271737	0.041469751	0.010412409	0.00057299	0.000866188	0
K01118	0.001150864	0.001312896	0	0	0	0
K01119K01119	NA	NA	0.006555961	0.00057299	0.000866188	0.019539519
K01126	0.063054887	0.023148436	0.000385645	0.00057299	0	0
K01126K01126K03615	NA	NA	0.004242092	0.00057299	0	0.003256586
K01126K01126K18694	NA	NA	0.003470803	0.002291962	0.000866188	0
K01126K04072K01126K09773K01126K01126K09816	NA	NA	0.006555961	0.002864952	0.003464753	0
K01129	0.049012261	0.046533782	0	0	0	0
K01134	0.016359482	0.003198334	0.00077129	0	0	0
K01138	0.00917008	0.00304039	0	0	0.000288729	0
K01138K01138	NA	NA	0.002699513	0	0	0.001085529
K01139	0.114930824	0.064233199	0.001156935	0.00057299	0.000288729	0
K01139K01139	NA	NA	0.000385645	0	0	0
K01139K01139K01139K01139K01139K01139	NA	NA	0.000385645	0	0	0
K01139K02335	NA	NA	0.005399027	0.016043731	0.013281555	0.007598702
K01142	0.034252051	0.019288716	0.000385645	0	0	0
K01151	0.04023822	0.021174152	0.001156935	0.005156913	0.001732377	0
K01153	0.211490873	0.045122172	0.003856448	0	0.000577458	0.004342116
K01153K02897K02897K02897K06997	NA	NA	0.002699513	0.002864952	0.004619671	0
K01163	0.018168439	0.010137928	0.002313869	0	0	0.008684231
K01176	0.100372209	0.843639487	0.014268857	0.004583923	0.002598565	0.053190913
K01176K01200K20846K07273K02238	NA	NA	0.090626518	0.052142125	0.060921913	0.17368461
K01176K21575	NA	NA	0.026223844	0.001145981	0	0.065131729
K01181	0.012877126	0.00767995	0.00077129	0	0.000288729	0
K01181K21574	NA	NA	0.000385645	0	0.000288729	0
K01182	0.102262571	0.030936968	0.010026765	0.00057299	0.002598564	0
K01182K01182	NA	NA	0.002313869	0	0.000866188	0
K01182K01182K01182K01182K01182	NA	NA	0.005013382	0.001145981	0.001154918	0
K01182K01182K01182K01182K01182K01182K01182K01182K01182	NA	NA	0.001156934	0	0.000577459	0
K01182K01182K01182K01182K01182K01182K01182K01182K01182K01182K01182K01182K01182K01182K01182K01182K01182K01182	NA	NA	0.001928224	0.00057299	0.000866188	0
K01183	0.003587376	0.002586307	0.001156935	0	0	0
K01185K01955	NA	NA	0.000385645	0.001145981	0.002021106	0
K01186	0.019573415	0.019555243	0.002699514	0.00057299	0.001154918	0.010855288
K01186K01186K01186K01186K01186K01186	NA	NA	0	0	0	0.002171058
K01186K21009K03497K01186K18707	NA	NA	0.000385645	0	0	0.007598702
K01190	0.300292942	0.295944583	0.063245741	0.00114598	0.001732376	0.112894998
K01190K00689K01190K01190	NA	NA	0.001542579	0	0	0.007598702
K01190K01190	NA	NA	0.04859124	0.001145981	0.000577458	0.095526535
K01190K01190K01190	NA	NA	0.000385645	0	0	0
K01190K01190K01190K01190K01190K01190K01190K01190K01190K01190K01190	NA	NA	0.030851581	0	0	0.031480336
K01190K12111K12111	NA	NA	0.002699513	0.001145981	0.000866188	0
K01191	0.080379358	0.069198515	0.009255474	0.010886817	0.009239342	0.023881634
K01191K01191	NA	NA	0.00809854	0.00057299	0.000866188	0
K01191K01191K01191	NA	NA	0.001156934	0	0	0
K01192	0.040230845	0.024273775	0	0	0	0
K01192K01192K01192K01192K01192K01192K01192	NA	NA	0.00732725	0.00057299	0.000866188	0.004342115
K01193	0.083444208	0.034470931	0.020824819	0.010313828	0.007795694	0.010855287
K01193K01193	NA	NA	0.002313869	0	0	0
K01193K01193K01193K01193	NA	NA	0.00077129	0.001145981	0	0
K01195	0.024371703	0.02425403	0.000385645	0	0	0
K01195K01195	NA	NA	0.005784671	0	0	0
K01195K01195K01195K01195K02172	NA	NA	0.008869829	0.001145981	0.002309836	0.002171058
K01196	0.023871083	0.067441407	0	0	0	0.002171058
K01196K01196K01196	NA	NA	0	0	0	0.004342115
K01198	0.106283436	0.057579879	0.014654501	0	0.001154917	0.001085529
K01198K01198K01198	NA	NA	0.016582725	0.001145981	0.001154918	0.002171058
K01198K01198K01198K01198	NA	NA	0.010026764	0.005729904	0.004042212	0
K01198K15921	0.001771275	0.009387701	0.000385645	0	0	0
K01200	0.108212233	0.234801126	0.001928224	0.004010933	0.004619671	0.004342115
K01200K01200	NA	NA	0	0.00057299	0	0
K01200K03831K03831K03831K03831K02031K03723K03831	NA	NA	0.001542579	0	0.000288729	0.004342115
K01201	0.005582842	0.003622804	0.00077129	0	0	0
K01205	0.007884418	0.007462778	0.00077129	0	0	0
K01206	0.066134409	0.081330462	0.018510949	0.012032798	0.005774589	0.020625047
K01206K01206K01206K01206K01206K01206	NA	NA	0.00077129	0	0	0.004342115
K01206K18206	0.001928225	0.007768792	0.00077129	0	0	0
K01207	0.044094445	0.031509508	0.007712895	0	0	0.007598702
K01208	0.268934709	0.320662573	0.045891728	0.012032797	0.011260448	0.157401678
K01208K01208	NA	NA	0.001542579	0	0	0
K01208K01208K01208	NA	NA	0.032008515	0	0	0.042335624
K01208K01208K01208K01208K01208	NA	NA	0.00077129	0	0	0
K01208K01208K01208K01208K01208K01208K01208	NA	NA	0.001156935	0.00057299	0.000288729	0
K01208K01208K01208K01208K01208K01208K01208K01208K01208K01208K01208K01208K01208K01208K01208K01208	NA	NA	0.004242092	0.001145981	0	0
K01208K01270	NA	NA	0	0.001145981	0	0.005427644
K01208K04079K16147K01208K01208K01208K01208K01208K04079	NA	NA	0.001156934	0	0	0
K01208K05343K01208K05343	NA	NA	0.001542579	0.00057299	0.000577459	0
K01209	0.109773925	0.077559589	0.028537715	0.019481671	0.015880116	0.013026346
K01209K01209	NA	NA	0.004627738	0.004583923	0.005485859	0.007598702
K01209K01209K01209	NA	NA	0.004627737	0.00057299	0.000577459	0.002171058
K01209K01209K01209K01209	NA	NA	0.005784671	0.002291961	0.000288729	0.003256586
K01209K01209K01209K01209K01209K01209	NA	NA	0.005784671	0.004583923	0.004330942	0.002171058
K01212	0.003288476	0.000227042	0.001542579	0	0	0.004342115
K01214	0.053078172	0.022042836	0.000385645	0	0	0
K01214K01214	NA	NA	0.000385645	0.00057299	0	0
K01214K01214K01214	NA	NA	0	0	0.000288729	0
K01218	0.020178879	0.174032789	0.00886983	0	0	0.016282932
K01222	0.006651616	0.003879459	0	0.001145981	0.000288729	0
K01222K01222	NA	NA	0.001928224	0.001718971	0.000288729	0
K01223	0.058302659	0.018844504	0.00077129	0	0	0
K01223K01223	NA	NA	0.003470804	0	0	0
K01223K01223K01223	NA	NA	0.003085158	0	0	0
K01223K01223K01223K01223K01223K01223K01223K01223K01223K01223K01223K01223K01223K01223K01223K01223K01223	NA	NA	0.00077129	0.00057299	0	0
K01224	0.069744862	0.017047908	0.008098541	0	0	0.004342116
K01224K01224	NA	NA	0.003470803	0.00057299	0.000288729	0.021710577
K01227	0.008796661	0.014836714	0.011954988	0.00057299	0.001443647	0.034736922
K01227K01227	NA	NA	0.008869829	0	0	0.024967163
K01232K01232	NA	NA	0.005399027	0	0	0
K01235K01235K01235	NA	NA	0.005399027	0.00057299	0.001732377	0
K01239	0.018407718	0.009358086	0	0.00057299	0	0
K01243	0.046792655	0.016297682	0.000385645	0	0.000288729	0
K01243K01243K01243K01243	NA	NA	0.00077129	0	0	0
K01243K01243K01243K01243K01243K01243	NA	NA	0.001156934	0	0	0
K01243K01243K07154K01243	NA	NA	0.000385645	0	0	0
K01255K01255	NA	NA	0.005399027	0.003437942	0.001443647	0.01845399
K01256K01256	NA	NA	0.000385645	0	0	0
K01258	0.060828538	0.022477178	0.004242093	0	0	0.007598702
K01258K01258	NA	NA	0.004242093	0.001718971	0.003176023	0
K01258K01258K01258K01258K01258K01258K01258K01258K01258K01258K01258K01258K01258K01258K01258	NA	NA	0.000385645	0	0	0
K01261K01261K01261	NA	NA	0	0.00057299	0	0
K01262	0.00607615	0.001994022	0.003856449	0.001145981	0.003176024	0
K01262K01262	NA	NA	0.001542579	0	0	0
K01265	0.06447451	0.154773685	0.009255476	0.002864952	0.002021106	0.001085529
K01265K01265	NA	NA	0.001928224	0	0.000577459	0
K01265K01265K01265	NA	NA	0.000385645	0	0	0
K01265K01265K01265K01265K01265K01265	NA	NA	0.000385645	0	0.000288729	0
K01265K01265K01265K01265K01265K01265K01265K01265	NA	NA	0.000385645	0	0.000866188	0
K01265K01265K01265K01265K07133K01265K01265K01265K01265K01265K01265K01265K01265K01265K01265	NA	NA	0.000385645	0	0.000577459	0
K01265K01265K04034K01265K01265K01265K01265	NA	NA	0.002313869	0.001718971	0.001732377	0.002171058
K01265K18908K07566	NA	NA	0	0	0.000288729	0
K01267	0.044916584	0.009210016	0.0404927	0.026357556	0.023675814	0.006513174
K01267K01267	NA	NA	0.002699513	0.001145981	0.001443647	0
K01267K01267K01267	NA	NA	0.011569343	0.006875885	0.002309836	0.001085529
K01267K01267K01267K01267	NA	NA	0.003085158	0.001145981	0.001154918	0
K01267K01267K01267K01267K01267	NA	NA	0	0.004583923	0.004619671	0
K01267K01267K01267K01267K01267K01267K01267K01267K01267K01267K01267K01267	NA	NA	0.005784671	0.005156913	0.002309836	0.002171058
K01267K01267K01267K01267K01267K01267K01267K01267K01267K01267K01267K01267K01267K01267K01267K01267K01267K01267K01267K01267K01267K01267K01267K01267K01267K01267K01267K01267K01267K01267K01267K01267K01267K01267K01267K01267K01267K01267K01267K01267K01267K01267K01267K01267K01267K01267K01267K01267K01267K01267	NA	NA	0.019667883	0.028649519	0.019344873	0.004342115
K01268	5.97E-05	1.97E-05	0.001542579	0.00057299	0.000577459	0.002171058
K01269K01269	NA	NA	0.001156934	0	0.000288729	0
K01269K01269K01269K01269K01269K01269	NA	NA	0	0.00057299	0.000577459	0
K01270	0.043092841	0.030374298	0.015811437	0.002864952	0.002598563	0.00868423
K01270K01270	NA	NA	0.002699514	0	0	0.001085529
K01270K01270K01270	NA	NA	0	0	0	0
K01270K01270K01270K01270K01270K01270	NA	NA	0.010026764	0.001718971	0.001154918	0.02713822
K01271	0.034408339	0.030956716	0.001542579	0.00057299	0	0
K01271K01271	NA	NA	0.002313869	0.012032798	0.010971719	0
K01271K01271K01271	NA	NA	0	0	0.000866188	0
K01271K01271K01271K01271K01271K01271K01271K08326K01271K01271K01271K01271K01271K01271K01271K01271K01271K01271K01271K01271K01271K01271K01271K01271K01271K01271K01271K01271K01271K01271K01271K01271K01271K01271K01271K01271K01271	NA	NA	0.004242092	0.002291962	0.002021106	0
K01271K02338K02338K02338K02338K02338K07497K14155K02338K02338	NA	NA	0.003085158	0	0.000866188	0
K01271K06404K07778	NA	NA	0.002313869	0	0	0
K01273	0.022861833	0.009308729	0.000385645	0	0.000288729	0
K01273K01273	NA	NA	0.001156934	0	0	0
K01277K01277K01277K01277	NA	NA	0.00077129	0	0	0
K01278	0.026044257	0.007857635	0.005013382	0.001145981	0.000288729	0.001085529
K01278K18908	NA	NA	0	0	0	0
K01281	0.007914586	0.011332368	0.000385645	0	0	0
K01284	0.013646783	0.00620911	0.001156934	0	0	0
K01284K01284K01284K01284	NA	NA	0.000385645	0	0	0.005427644
K01284K01284K01284K01284K01284	NA	NA	0.000385645	0	0	0.003256586
K01286	0.006726371	0.003504346	0	0	0.000288729	0
K01297	0.026755839	0.006949467	0.000385645	0.00057299	0	0
K01297K01653K01653K06390K01653	NA	NA	0	0.001145981	0.001154918	0
K01299	0.010500608	0.006327567	0	0.00057299	0.000577459	0
K01299K01299K01299K01299K01299	NA	NA	0.001542579	0	0	0
K01302	0.002623167	0.001075983	0	0	0	0.002171058
K01302K01302	NA	NA	0.001156934	0	0	0.004342115
K01318	0.007369038	0.016011411	0.002313869	0.002864952	0.002887294	0.011940817
K01322K01322K01322K01322K01322K01322K01322	NA	NA	0.00077129	0	0	0.017368461
K01337	0.00048552	0.000227042	0	0	0	0.002171058
K01338	0.141476641	0.100727769	0.00077129	0.002291962	0.001154917	0
K01338K01338	NA	NA	0.000385645	0.002864952	0.000866188	0
K01338K01338K01338K01338	NA	NA	0.000385645	0	0	0
K01338K01338K01338K01338K01338	NA	NA	0.000385645	0	0	0
K01338K01338K01338K01338K01338K01338K01338K01338K01338K01338K01338K01338K01338K01338K01338K01338	NA	NA	0.00077129	0	0	0
K01338K01338K01338K01338K01338K01338K01338K01338K01338K01338K01338K01338K01338K01338K01338K01338K01338K01338K01338K01338K01338K01338K01338K01338K01338K01338K01338K01338K01338K01338K01338K01338	NA	NA	0.00077129	0.002291962	0.001443647	0
K01356	0.061156607	0.101655678	0.00077129	0	0	0
K01356K01356K01356K01356K01356K01356	NA	NA	0	0	0	0
K01358	0.046680499	0.052476363	0.002699514	0.005729904	0.004619671	0.002171058
K01358K01358	NA	NA	0.00077129	0.00114598	0.000866188	0
K01358K01358K01358K01358K01358	NA	NA	0.00077129	0	0	0
K01358K01358K01358K01358K01358K01358	NA	NA	0.001156934	0.003437942	0.002021106	0.002171058
K01358K01358K01358K01358K01358K01358K01358K01358K01358K01358K01358K01358K01358K01358K01358	NA	NA	0.00077129	0.002291962	0.000866188	0.002171058
K01358K01358K01358K01358K01358K01358K01358K01358K01358K01358K01358K01358K01358K01358K01358K01358K01358K01358K01358K01358K01358K01358K01358K01358K01358K01358K01358K01358K01358K01358K01358	NA	NA	0.001156934	0	0.000866188	0
K01361	0.041322276	0.092208751	0.008484185	0.00057299	0.000577458	0.026052692
K01361K08652K01361	NA	NA	0.006555961	0.005156913	0.00519713	0.033651393
K01372	0.020552443	0.015952183	0.004627738	0.00057299	0.000288729	0
K01372K01372	NA	NA	0.010798053	0	0.000288729	0.013026346
K01372K01372K01372K01372K01372	NA	NA	0.001156934	0	0	0
K01372K01372K01372K01372K01372K01372	NA	NA	0.007712895	0	0	0.008684231
K01406K22944	NA	NA	0	0	0.000577459	0
K01406K22944K11005	0.000381161	7.90E-05	0	0	0.000288729	0
K01409	0.063003127	0.026178951	0.000385645	0	0	0
K01409K01409K01409	NA	NA	0.00077129	0	0	0
K01409K01409K01409K01409K01409K01409K01409K01409K01409K01409	NA	NA	0.00077129	0	0.000577459	0
K01409K01409K01409K01409K01409K01409K01409K01409K01409K01409K01409K01409K01409K01409K01409K01409K01409K01409K01409K01409K01409K01409K01409K01409K01409K01409K01409K01409K01409K01409K01409K01409K01409K01409K01409K01409K01409K01409K01409K01409K01409K01409K01409K01409K01409K01409K01409K01409K01409K01409K01409K01409K01409K01409K01409K01409K01409K01409K01409K01409K01409K01409K01409K01409K01409	NA	NA	0.002313869	0	0.000577459	0
K01419	0.000874429	0.000256656	0	0.00057299	0	0
K01420K01156	NA	NA	0	0	0	0
K01421	0.194533836	0.086532692	0.002313869	0	0.001443646	0.001085529
K01421K01421	NA	NA	0	0	0.000288729	0
K01421K02867K02867K02867K02867K02867K02867K02867K02867K02867K02867K02867K02867K02867K02867K02867K02867K02867K02867K02867	NA	NA	0.006170316	0.010886817	0.007795695	0.011940817
K01425K01425	NA	NA	0	0.001718971	0.000288729	0
K01427	0.008990858	0.013178319	0.012340633	0.020054663	0.023964544	0.008684231
K01427K01427K01427K01427	NA	NA	0.004627737	0.012605788	0.013859013	0.004342115
K01427K01427K01427K01427K01427K01427	NA	NA	0.006941606	0.013178779	0.017035037	0.004342115
K01428	0.001651696	0.000839069	0.000385645	0	0	0
K01429	0.001360269	0.000690999	0.007327251	0.005729905	0.009239342	0
K01429K01429	NA	NA	0.004627738	0.002864952	0.004330941	0
K01430	0.001778733	0.001381996	0.001542579	0.00057299	0.001732377	0
K01436	0.005268961	0.002319779	0	0	0	0
K01438K01438	NA	NA	0	0	0	0
K01439	0.061777758	0.036998005	0.009255474	0.002864952	0.002887295	0.002171058
K01439K01439	NA	NA	0.00732725	0	0	0.002171058
K01442	0.048220403	0.074558684	0.003856449	0.00171897	0.001732376	0
K01442K01442K01442K01442	NA	NA	0.001542579	0	0	0
K01442K01442K01442K01442K01442K01442K01442K01442K01442K01442K01442K01442	NA	NA	0.00077129	0	0	0
K01443	0.048227194	0.199757656	0.010798054	0.005156912	0.007506964	0.002171058
K01443K01443	NA	NA	0.016582726	0.001145981	0.000866188	0
K01443K01443K01443K01443	NA	NA	0.000385645	0	0.000288729	0
K01443K01443K01443K01443K01443K01443K01443	NA	NA	0.001156934	0	0	0.003256586
K01447	0.040207434	0.00971346	0.000385645	0	0	0
K01448	0.140632782	0.05188408	0.00077129	0	0	0
K01462	0.037875846	0.022338977	0.001156934	0.00057299	0.002021105	0
K01462K01462	NA	NA	0.00077129	0.001145981	0.001443647	0
K01462K01462K01462K01462K01462	NA	NA	0	0	0	0
K01464	0.00955858	0.005626698	0.002313869	0	0	0
K01464K01464K01464K01464K01464	NA	NA	0.00077129	0.00057299	0.000288729	0
K01465	0.064909303	0.034382088	0.002699514	0.00171897	0.000866188	0
K01465K01465	NA	NA	0.001542579	0.00057299	0	0
K01465K01465K01465K01465K01465K01465K01465K01465	NA	NA	0.000385645	0	0	0
K01468	0.004013126	0.006732294	0	0	0	0
K01470K01470	NA	NA	0.000385645	0	0	0
K01474	0.000754815	0.001757109	0.00077129	0	0	0
K01475	0.002683045	0.000365241	0	0	0	0
K01475K01475K01475	NA	NA	0.002699513	0	0	0.001085529
K01478	0.006135759	0.033306106	0.010026764	0.006302894	0.004042212	0
K01478K01478	NA	NA	0.000385645	0	0	0
K01478K01478K01478K01478	NA	NA	0.00077129	0.00057299	0.000288729	0
K01478K01478K01478K01478K01478	NA	NA	0.00077129	0.00057299	0.000866188	0
K01483K01483	NA	NA	0.000385645	0	0	0
K01485	0.003303357	0.000187557	0.00077129	0	0	0
K01486	0.03914715	0.010661111	0	0.00057299	0.000288729	0
K01486K01486	NA	NA	0.000385645	0	0	0
K01487	0.007137339	0.018943217	0	0	0.000288729	0
K01487K01487	NA	NA	0	0.00057299	0	0
K01488K01488	NA	NA	0	0	0	0
K01489K01489K01489K01489	NA	NA	0.001542579	0.00057299	0.000577459	0
K01491	0.039528082	0.072298138	0.004627738	0.036671384	0.038689746	0.064046201
K01491K01491	NA	NA	0.00077129	0.001145981	0.003464753	0.008684231
K01491K01491K01491K01491	NA	NA	0.00077129	0.004010933	0.004330942	0.002171058
K01491K01491K01491K01491K01491K01491K01491K01491K01491	NA	NA	0.004627737	0.01489775	0.015013931	0.011940817
K01493	0.024999258	0.012625519	0.000385645	0	0.000288729	0
K01494	0.003378076	0.000651512	0	0	0.000288729	0
K01495	0.011568982	0.004866601	0	0.002864952	0.000866188	0
K01495K01495K01495K01495K01495K01495K01495K01495K01495K01495	NA	NA	0	0.002291962	0.001154918	0
K01497	0.000799523	0.000246785	0.001156934	0	0	0
K01498K00082	NA	NA	0	0.00057299	0	0
K01500	0.010470258	0.022052709	0.016197079	0.03036849	0.02627438	0.01085529
K01500K01500	NA	NA	0.005013382	0.006875885	0.004908401	0.002171058
K01500K01500K01500K01500	NA	NA	0.002699513	0.006875885	0.005485859	0.002171058
K01500K01500K01500K01500K01500	NA	NA	0.001928224	0.005729904	0.006063318	0
K01506K13566	NA	NA	0	0	0	0.001085529
K01506K21023K21023K21023K11921	NA	NA	0	0	0	0
K01507	0.010672674	0.005399656	0.000385645	0.00057299	0	0
K01507K01507	NA	NA	0.001542579	0.002291962	0.002887294	0
K01507K01507K01507K01507K01507K01507K01507K01507K01507	NA	NA	0	0	0.000288729	0
K01507K06409K02172	NA	NA	0	0.001145981	0.000288729	0
K01515	0.033601593	0.012941404	0	0	0.000288729	0
K01520	0.028055514	0.014254302	0.00231387	0	0	0
K01520K01520	NA	NA	0	0	0	0.001085529
K01523	0.00331069	0.002596178	0	0.00057299	0.000577459	0
K01524	0.030186143	0.009298859	0	0	0	0
K01524K01524K01524K01524	NA	NA	0.000385645	0	0	0
K01531	0.005866568	0.000858812	0.000385645	0.00057299	0	0
K01534	0.128906626	0.049238542	0	0.00057299	0	0.003256586
K01534K01534K01534K01534K01534K01534K01534K01534K01534K01534K01534K01534K01534K01534K01534K01534K01534K01534K01534K01534K01534K01534K01534K01534K01534K01534K01534K01534K01534K01534K01534K01534K01534K01534K01534K01534	NA	NA	0.000385645	0	0	0
K01534K02341K02687	NA	NA	0	0	0	0
K01537	0.118966421	0.090540484	0	0.00057299	0.000866188	0.001085529
K01537K00104K01537K00104	NA	NA	0.00077129	0.005156913	0.002309836	0
K01537K01951K01951	NA	NA	0.004627737	0.00057299	0.001732377	0
K01537K12988	NA	NA	0.000385645	0	0	0
K01552	0.114160757	0.022783193	0.000385645	0	0.000288729	0
K01552K01552	NA	NA	0.001542579	0.00057299	0	0
K01552K01552K01552K01552K01552K01552K01552	NA	NA	0	0	0	0
K01571	0.057427957	0.172867959	0.443877118	0.366140851	0.296525142	0.376678497
K01571K01571	NA	NA	0.124177611	0.109441163	0.080844246	0.085756776
K01571K01571K01571	NA	NA	0.013497568	0.013751769	0.012704095	0.009769759
K01571K01571K01571K01571	NA	NA	0.035093673	0.028649518	0.02078852	0.00868423
K01571K01571K01571K01571K01571K01571K03630	NA	NA	0.010798053	0.01547074	0.014436472	0.005427644
K01571K01571K01571K01958K01958K01958K01958K01571K01571K01571K01571K03218K01139K01958K01571K01571K01571K01958	NA	NA	0.001928224	0.004583923	0.003464753	0.004342115
K01577	0.000298902	0.003997917	0	0.001145981	0.000288729	0
K01579	0.008273297	0.003119362	0.001156935	0	0.000577458	0.001085529
K01579K01579K01579K01579K01579	NA	NA	0.000385645	0	0	0
K01580	0.004790614	0.044776673	0.00154258	0.00057299	0.000577459	0.005427644
K01580K01580	NA	NA	0.000385645	0	0	0.001085529
K01580K01580K01580K01580K01580K01580K01580K01580K01580K01580K01580	NA	NA	0.000385645	0.00057299	0	0.002171058
K01583K01583K01583K01583K01583K01583K01583K01583K01583K01583K01583K01583	NA	NA	0	0	0	0.003256586
K01585	0.105513951	0.024352745	0	0	0	0
K01585K01585K01585K01585K01585K01585K01585K01585	NA	NA	0	0	0	0
K01586	0.05770395	0.044135029	0.008484186	0.005729904	0.002309834	0
K01586K01586	NA	NA	0.003085158	0.001145981	0.001154917	0.002171058
K01586K01586K01586	NA	NA	0.005013383	0.002291962	0.000866188	0.002171058
K01586K01586K01586K01586K01586K01586K01586	NA	NA	0.001928224	0	0.000288729	0
K01586K01586K01586K01586K01586K01586K01586K01586K01586K01586K01586K01586	NA	NA	0.002699513	0	0	0
K01586K01586K19108K01586K01586K01586	NA	NA	0.000385645	0.001145981	0.000288729	0
K01586K13292	NA	NA	0.00077129	0.00057299	0	0
K01588	0.02472973	0.011332369	0.018125305	0.004583921	0.007795694	0.001085529
K01588K01588	NA	NA	0.003085158	0.001145981	0.002021106	0
K01588K01588K01588	NA	NA	0.004242093	0.001718971	0.002021106	0
K01588K01588K01588K01588	NA	NA	0.004242093	0.00114598	0.002021106	0
K01588K01588K01588K01588K01588K01588	NA	NA	0.003856448	0.00057299	0.003176024	0
K01589	0.005126828	0.002270421	0.000385645	0	0	0
K01591	0.045671566	0.025566926	0.050519467	0.08995949	0.047929086	0
K01591K01591	NA	NA	0.013883213	0.025784567	0.013859014	0
K01591K01591K01591	NA	NA	0.032008515	0.045839231	0.030894051	0
K01591K01591K01591K01591K01591	NA	NA	0	0.001718971	0.000288729	0
K01591K01591K01591K01591K01591K01591	NA	NA	0.003085158	0.006875885	0.003753483	0
K01591K01591K01591K01591K01591K01591K01591K01591K01591	NA	NA	0.00077129	0	0	0
K01595	0.011636607	0.007285092	0.00077129	0	0	0
K01595K01595	NA	NA	0.002699513	0.00057299	0.000288729	0
K01596	0.007383807	0.02432313	0.001928224	0.001145981	0.000577459	0
K01596K01596	NA	NA	0.001542579	0.001145981	0	0
K01596K01596K01596K01596K01596	NA	NA	0.000385645	0.001145981	0.001443647	0
K01596K01596K01596K07133	NA	NA	0.002313869	0.00057299	0	0.006513173
K01599	0.007376414	0.007630593	0.001928224	0.00057299	0.001443647	0
K01599K01599	NA	NA	0.00077129	0.00057299	0	0
K01599K04072	NA	NA	0.001542579	0.003437942	0.001154918	0
K01601K02404K03529K08301	NA	NA	0	0	0	0
K01604	0.048818455	0.102020923	0.061317518	0.071050806	0.06149937	0.030394808
K01604K00331K02316	NA	NA	0.001156934	0.001145981	0.001443647	0
K01604K01604	NA	NA	0.009255474	0	0.000577459	0
K01607K14727	0.000388628	0.000177685	0	0	0	0
K01609	0.026546625	0.001599166	0	0.00057299	0	0
K01610	0.075536401	0.268324401	2.008052264	1.599216146	1.616884893	2.638920543
K01610K01610	NA	NA	0.423823591	0.306549854	0.314715095	0.43963917
K01610K01610K00784	NA	NA	0.060160582	0.041255307	0.04186577	0.054276441
K01610K01610K01610	NA	NA	0.129962284	0.091678461	0.101632765	0.124835814
K01610K01610K01610K01610	NA	NA	0.083299268	0.050996144	0.050527653	0.074901488
K01610K01610K01610K01610K01610	NA	NA	0.021596107	0.022919615	0.028584215	0.034736922
K01613	0.013273091	0.019555242	0	0.00057299	0.000288729	0
K01615	0.001389967	0.007778663	0	0	0	0.001085529
K01615K01615	NA	NA	0	0	0.000288729	0
K01615K01615K01615K01615K01615K01615K01615	NA	NA	0.002313869	0	0.000577459	0
K01619	0.023661108	0.022042836	0.006941606	0.00057299	0	0.009769761
K01619K01619	NA	NA	0.00077129	0.001145981	0.000577459	0.003256587
K01619K01619K01619	NA	NA	0.001542579	0	0	0
K01619K01619K01619K01619K01619K01619K01619K01619K01619	NA	NA	0	0	0	0.001085529
K01620	0.038952909	0.009614742	0	0	0	0
K01621	0.035402922	0.073917045	0.227916053	0.158145345	0.144075993	0.023881635
K01621K01621	NA	NA	0.021210462	0.011459808	0.010971719	0.001085529
K01621K01621K01621	NA	NA	0.019282238	0.019481673	0.016168849	0.005427644
K01621K01621K01621K01621K01621	NA	NA	0.02429562	0.017189711	0.013570284	0.002171058
K01621K01621K01621K01621K01621K01621	NA	NA	0.062088806	0.053288105	0.042443229	0.015197403
K01623	0.000336314	0.000197428	0.00077129	0.001145981	0	0.001085529
K01623K01623	NA	NA	0.001542579	0.002864952	0.000288729	0.001085529
K01624	0.063689782	0.24223429	1.702621615	0.970645704	0.997848957	0.988916752
K01624K01624	NA	NA	0.048591239	0.032087462	0.024542002	0.051019854
K01624K01624K01624	NA	NA	0.061703161	0.039536336	0.040999582	0.04559221
K01624K01624K01624K01624	NA	NA	0	0.00057299	0.000866188	0.005427644
K01624K01624K01624K01624K01624K01624K01624K01624	NA	NA	0.003856448	0	0.000288729	0.001085529
K01624K01624K01624K01624K01624K01624K01624K01624K01624K01624K01624K01624K01624K01624K01624	NA	NA	0.00077129	0.002291962	0.000866188	0.005427644
K01624K01624K01624K01624K01624K01624K01624K01624K12340	NA	NA	0.003470803	0.004010933	0.000577459	0.05536197
K01624K02860K02860	NA	NA	0.018510948	0.013751769	0.01068299	0.009769759
K01624K03339	NA	NA	0.041649634	0.025784567	0.029450403	0.024967163
K01624K03630K02003	NA	NA	0.006555961	0.005729904	0.006352048	0
K01625	0.025544816	0.024550173	0.048205596	0.063601933	0.07275982	0.081414661
K01625K01625	NA	NA	0.006555961	0.004583923	0.004908401	0.004342116
K01625K01625K01625	NA	NA	0.003856447	0.022346624	0.021943438	0.016282932
K01625K01625K01625K01625	NA	NA	0.014654501	0.002291962	0.002309836	0.013026346
K01625K01625K01625K01625K01625K01625K01625K01625	NA	NA	0.00809854	0.010313827	0.004330942	0.014111875
K01626	0.004080637	0.001312896	0.00077129	0.002291961	0.003753482	0
K01626K01626	NA	NA	0.00077129	0.003437942	0.002598565	0
K01626K01626K01626	NA	NA	0.00154258	0.00057299	0.000288729	0
K01626K01626K01626K01626K01626	NA	NA	0.001928224	0.001145981	0.000288729	0
K01626K01626K01626K01626K01626K01626K01626	NA	NA	0	0.00057299	0.001154918	0
K01626K01626K01626K01626K01626K01626K01626K01626K01626K01626K01626K01626	NA	NA	0	0.001718971	0.001443647	0
K01626K01626K01626K01626K01626K01626K01626K01626K01626K01626K01626K01626K01626K01626K01626K01626K01626	NA	NA	0.00077129	0.002291962	0.003176024	0
K01627	0.002862211	0.001520196	0	0.001145981	0.000288729	0.001085529
K01628	0.012608202	0.06852726	0.086384426	0.208568496	0.201821882	0.087927836
K01628K01628	NA	NA	0.01542579	0.042401288	0.042443229	0.016282932
K01628K01628K01628	NA	NA	0	0	0.000288729	0
K01629	0.01474589	0.009614745	0.001156934	0	0	0
K01629K01629K01629K01629K01629K01629K01629K01629	NA	NA	0.001156934	0	0.000288729	0.001085529
K01629K01629K01629K01629K01629K01629K01629K01629K01629K01629K01629K01629K01629	NA	NA	0.000385645	0.001145981	0.000866188	0
K01639	0.008183459	0.017383535	0.003856448	0.002864951	0.002598564	0.002171058
K01639K01639	NA	NA	0.00809854	0.002864952	0.002887294	0
K01639K01639K01639	NA	NA	0.004627737	0.00057299	0.002021106	0.005427644
K01639K01639K01639K01639	NA	NA	0.009255474	0.012032798	0.004908401	0
K01639K01639K01639K01639K01639	NA	NA	0.009255474	0.002864952	0.003464753	0
K01640	0.000695053	0.001224054	0.001156934	0	0	0
K01643	0.004491601	0.002379007	0.003085159	0	0	0
K01643K02881	NA	NA	0.003085158	0.004583923	0.004619671	0.003256586
K01644	0.002428969	0.001115469	0	0	0	0
K01646	0.00108358	0.000325756	0.001542579	0	0	0
K01647	0.098809756	0.119463686	0.002313869	0.002291961	0.001154917	0.004342115
K01647K01647	NA	NA	0.001928224	0	0.000577459	0.001085529
K01647K01647K01647K01647	NA	NA	0	0.001145981	0	0
K01647K01647K01647K01647K01647K01647K01647K01647K01647K01647K01647K01647K01647	NA	NA	0.000385645	0.001145981	0	0
K01647K01647K01647K01647K01647K01647K01647K01647K01647K01647K01647K01647K01647K01647K01647K01647K01647K01647K01647K01647K01647K01647K01647K01647K01647K01647K01647K01647K01647K01647K01647K01647K01647K01647K01647K01647K01647K01647K01647K01647K01647K01647K01647K01647K01647K01647K01647K01647K01647K01647K01647K01647K01647K01647K01647K01647K01647K01647K01647K01647K01647K01647K01647K01647K01647K01647K01…	NA	NA	0.010026764	0.006302894	0.002887294	0.006513173
K01649	0.085214719	0.045487411	0.010026766	0.00171897	0.006640774	0
K01649K01649	NA	NA	0.005399027	0.004583922	0.002309835	0
K01649K01649K01649	NA	NA	0.009255474	0.002291962	0.002309836	0
K01649K01649K01649K01649	NA	NA	0.002699513	0.002291962	0.001154918	0
K01649K01649K01649K01649K01649	NA	NA	0.002313869	0	0.000866188	0
K01649K01649K01649K01649K01649K01649K01649	NA	NA	0.00077129	0	0.000866188	0
K01649K01649K01649K01649K01649K01649K01649K01649	NA	NA	0	0	0	0.002171058
K01649K01649K01649K01649K01649K01649K01649K01649K01649K01649K01649K01649K01649K01649K01649K01649K01649K01649K01649K01649	NA	NA	0.005399027	0.002291962	0.002021106	0
K01652	0.155445405	0.102317059	0.003085159	0.00114598	0.000866188	0.001085529
K01652K01652	NA	NA	0.005013382	0.00057299	0.000577458	0.002171058
K01652K01652K01652	NA	NA	0	0.00057299	0	0
K01652K01652K01652K01652K01652	NA	NA	0.000385645	0	0.000288729	0
K01652K01652K01652K01652K01652K01652	NA	NA	0.000385645	0.001718971	0.001732377	0
K01652K01652K01652K01652K01652K01652K01652K01652K01652K01652K01652K01652K01652K01652K01652	NA	NA	0.002313869	0	0.000288729	0
K01652K01652K01652K01652K01652K01652K01652K01652K01652K01652K01652K01652K01652K01652K01652K01652K01652K01652	NA	NA	0.00077129	0	0.000577459	0
K01652K02424K01652K01652K01652	NA	NA	0	0	0.000288729	0
K01652K21471K21471K01652	NA	NA	0	0	0	0
K01653	0.033489452	0.015626424	0.00077129	0.00114598	0.000866187	0
K01653K01653K01653	NA	NA	0	0.00057299	0	0
K01653K01653K01653K01653	NA	NA	0.002313869	0	0.000577459	0
K01653K01653K01653K01653K01653K01653K01653K01653K01653K01653K01653K01653K01653	NA	NA	0.000385645	0	0.000866188	0
K01653K01653K01653K01653K01653K01653K01653K01653K01653K01653K01653K01653K01653K01653	NA	NA	0	0.00057299	0.000288729	0
K01653K01653K16899K01653K01653K01653K01653K01653K01653K01653K01653K01653K01653K01653K01653	NA	NA	0.00077129	0	0.000288729	0
K01657	0.051067486	0.00297129	0.001542579	0	0	0
K01657K09157K15583	NA	NA	0	0	0.000866188	0
K01658	0.014267303	0.000523184	0	0	0	0
K01662	0.114758329	0.106305108	0.000385645	0.00057299	0.000288729	0.001085529
K01662K01662	NA	NA	0	0.00057299	0.000288729	0
K01662K01662K01662K01662	NA	NA	0.001156934	0	0	0
K01666	0.03366132	0.022082323	0.000385645	0	0	0
K01666K01666	NA	NA	0.005013382	0.003437942	0.001732377	0
K01666K01666K01666	NA	NA	0.002313869	0.002291962	0.001443647	0
K01666K01666K01666K01666	NA	NA	0	0	0.000288729	0
K01666K01666K01666K01666K01666	NA	NA	0.001542579	0.005156913	0.002598565	0
K01667	0.003071524	0.058823674	0.024681265	0.028649519	0.021365979	0.022796105
K01667K01667	NA	NA	0.025452554	0.036098393	0.028006756	0.018453991
K01667K01667K01667K01667	NA	NA	0.006555961	0.007448875	0.005774589	0.006513173
K01667K01667K01667K01667K01667K01667K01667	NA	NA	0.001156934	0	0	0.007598702
K01676	0.005268853	0.003277305	0.000385645	0	0.000288729	0.016282932
K01676K01676K01676	NA	NA	0.003470803	0	0	0.020625047
K01676K01676K01676K01676	NA	NA	0	0	0	0
K01676K01676K01676K01676K01676K01676K01676K01676K01676K01676	NA	NA	0.003085158	0	0	0.021710576
K01677	0.037301363	0.032072179	0.002699514	0.015470741	0.017612496	0.017368459
K01677K01677	NA	NA	0.000385645	0.007448875	0.008661884	0.006513172
K01677K01677K01677K01677K01677	NA	NA	0.000385645	0.003437942	0.004042212	0.003256586
K01677K01677K01677K01677K01677K01677	NA	NA	0.000385645	0.004583923	0.004908401	0.003256586
K01677K01677K01677K01677K01677K01677K01677K01677K01677K01677K01677K01677K01677	NA	NA	0.000385645	0.00057299	0.000288729	0
K01677K01677K01677K01677K01677K01677K01677K01677K01677K01677K01677K01677K01677K01677K01677K01677K01677	NA	NA	0	0.001718971	0.002021106	0.002171058
K01678K01678	NA	NA	0	0.00057299	0.005774589	0
K01678K01678K01678K01678	NA	NA	0	0.001145981	0.003753483	0
K01678K01678K01678K01678K01678	NA	NA	0	0	0.000866188	0
K01678K01678K01678K01678K01678K01678K01678K01678K01678	NA	NA	0	0.001145981	0.004330942	0
K01679K01679K01679	NA	NA	0.001542579	0.00057299	0	0
K01681	0.09644091	0.087825846	0.036250608	0.063601932	0.049372734	0.003256587
K01681K01681	NA	NA	0.016582725	0.037817365	0.029739132	0.002171058
K01681K01681K01681	NA	NA	0.012340632	0.012032798	0.009239342	0.001085529
K01681K01681K01681K01681K01681K01681	NA	NA	0.002313869	0.008594856	0.003753483	0
K01681K01681K01681K01681K01681K01681K01681	NA	NA	0.009641119	0.010886817	0.008084424	0.001085529
K01681K01681K01681K01681K01681K01681K01681K01681	NA	NA	0.015040146	0.013751769	0.010971719	0.001085529
K01681K01681K01681K02404K01681K01681K01232	NA	NA	0.001156934	0.004010933	0.003753483	0
K01684K01684	NA	NA	0.001542579	0	0	0
K01685K01685	NA	NA	0.000385645	0.001145981	0	0
K01685K01685K01685	NA	NA	0.002313869	0	0	0
K01685K01685K01685K01685K01685	NA	NA	0.000385645	0.001145981	0	0
K01685K01685K01685K01685K01685K01685K01685K01685	NA	NA	0.00077129	0	0	0
K01686	0.0327643	0.01952563	0.006941605	0.002864952	0.001732376	0.001085529
K01686K01686	NA	NA	0.020824818	0.009167846	0.006063319	0.003256587
K01686K01686K01686K01686	NA	NA	0.000385645	0	0	0
K01686K01686K01686K01686K01686	NA	NA	0.018125304	0.013178779	0.007506966	0.003256586
K01687	0.10414559	0.066602337	0.066716543	0.095116403	0.090372316	0.01085529
K01687K01687	NA	NA	0.048205595	0.080791643	0.076513303	0.008684232
K01687K01687K01687	NA	NA	0.001928224	0.001145981	0.001154918	0
K01687K01687K01687K01687	NA	NA	0.006941606	0.012032797	0.012704096	0.002171058
K01687K01687K01687K01687K01687K01687	NA	NA	0.004627737	0.010886817	0.010105531	0
K01687K01687K01687K01687K01687K01687K01687	NA	NA	0.000385645	0	0.000288729	0
K01687K01687K01687K01687K01687K01687K01687K01687	NA	NA	0.003856448	0.005729904	0.004908401	0.010855288
K01687K01687K01687K01687K01687K01687K01687K01687K01687K01687K01687K01687K01687K01687K01687	NA	NA	0.001928224	0.006875885	0.007218236	0
K01687K01687K01687K01687K01687K01687K01687K01687K01687K01687K01687K01687K01687K01687K01687K01687K01687K01687K01687	NA	NA	0.003856448	0.005156913	0.003753483	0
K01687K01687K01687K08723	NA	NA	0.00077129	0	0	0
K01689	0.085648344	0.19225539	0.755092443	0.523140219	0.440889862	0.66977128
K01689K00721K01207K01689	NA	NA	0.018125304	0.024638586	0.023098356	0.005427644
K01689K01689	NA	NA	0.137675179	0.111733123	0.106541165	0.143289804
K01689K01689K01689	NA	NA	0.035093673	0.01375177	0.013281555	0.044506681
K01689K01689K01689K01689	NA	NA	0.04704866	0.081937626	0.079978056	0.074901488
K01689K01689K01689K01689K01689	NA	NA	0.011569343	0.008021865	0.010682989	0.010855288
K01689K01689K01689K01689K01689K01689	NA	NA	0.050133819	0.052142124	0.04677417	0.048848797
K01689K01689K12984	NA	NA	0.034708028	0.026930548	0.025119462	0.024967163
K01692K01715	NA	NA	0.02429562	0.009167846	0.008950613	0.016282932
K01693K01693K01693K01693K01693K01693K01693K01693K01693K01693K01693K01693K01693K01693	NA	NA	0	0	0.000577459	0
K01695K01635K01903K01900K01903K01903K01635	NA	NA	0.006941606	0.008594856	0.008661883	0
K01696K01696K01696K01696K01696K01696K01696K01696	NA	NA	0.000385645	0	0	0
K01696K01696K01696K01696K01696K01696K01696K01696K01696K01696K01696K01696K01696K01696K01696	NA	NA	0.00077129	0	0	0
K01696K22010	NA	NA	0.00077129	0.001145981	0.001154918	0
K01697	0.00381901	0.000375113	0.018125304	0.018908683	0.01010553	0.008684231
K01697K01697	NA	NA	0.003470803	0.003437942	0.002598565	0.002171058
K01697K01738	NA	NA	0.00809854	0.008594856	0.00519713	0.009769759
K01698	0.017376301	0.004688914	0.003470803	0.004583924	0.006352048	0
K01698K01698	NA	NA	0.001928224	0.00057299	0.000577459	0
K01698K01698K01698K01698K01698K01698K01698K01698K01698K01698K01698K01698K01698K01698	NA	NA	0.006170316	0.002291962	0.002598565	0
K01698K04077K04077K01698K04077K01698	NA	NA	0.001542579	0.007448875	0.010105531	0.001085529
K01703	0.018123758	0.007087664	0.001156935	0	0	0
K01703K01702	NA	NA	0.001542579	0	0	0
K01703K01703K01703	NA	NA	0.000385645	0	0.000866188	0
K01703K01703K01703K01703K01703K01703	NA	NA	0.00077129	0	0.000577459	0
K01703K01703K01703K01703K01703K01703K01703K01703	NA	NA	0.00077129	0.001718971	0.002309836	0
K01704	0.003183684	0.001579425	0	0	0	0
K01704K01704K01704K01704K01704K01704K01704K01704K01704K01704K01704	NA	NA	0.000385645	0	0	0
K01704K20453K20453K01704K16793K20453K16793K01703K01704K01704K16793K01704K16793K20453K20453K16793K20453K16793K20453K20453K16793K16793K16793K16793K16793K20453K20453K20453K01702K16793K16793K20453K20453K20453K16793K01704K20453K20453K16793K16793K01703K20453K20453K20453K20453K16793K20453K20453K01704K16793K01704K20453K20453K20453	NA	NA	0.001542579	0.002291962	0.001443647	0.003256586
K01709K01709K01709K01709K01709K01709K01709K01709K01709K01709K01709	NA	NA	0	0	0	0
K01710	0.045170687	0.042180488	0.020439172	0.009167847	0.004330942	0.004342116
K01710K00821	NA	NA	0	0.001718971	0.000866188	0.001085529
K01710K00970K01710	NA	NA	0.001156934	0.001145981	0	0.001085529
K01710K01710	NA	NA	0.018510949	0.030941482	0.012126637	0.007598703
K01710K01710K01710	NA	NA	0.006941606	0.016043731	0.006352048	0.004342116
K01710K01710K01710K01710	NA	NA	0.006941606	0	0.000577459	0
K01710K01710K01710K01710K01710	NA	NA	0.005399027	0.002291962	0.001154918	0
K01710K01710K01710K01710K01710K01710K01710	NA	NA	0.001928224	0.004583923	0.002309836	0.001085529
K01710K01710K01710K01710K01710K01710K01710K01710K01710K01710K01710	NA	NA	0.001542579	0.001718971	0.000577459	0
K01710K01710K01710K01710K01710K01710K01710K01710K01710K01710K01710K01710K01710	NA	NA	0.010798053	0	0.000866188	0
K01711	0.009700824	0.006663195	0.000385645	0	0	0
K01711K01711	NA	NA	0	0	0	0.003256586
K01711K01711K01711	NA	NA	0.003856448	0	0	0.004342115
K01711K01711K01711K01711K01711K01711K01711	NA	NA	0.001542579	0	0	0
K01711K01711K01711K01711K01711K01711K01711K01711	NA	NA	0.001156934	0	0	0
K01711K01711K01711K01711K01711K01711K01711K01711K01711	NA	NA	0	0	0	0.007598702
K01712	0.007286553	0.016287808	0.000385645	0	0	0.001085529
K01712K01712	NA	NA	0	0	0	0.001085529
K01712K01712K01712K01712K01712K01712K01712K01712K01712K01712K01712K01712	NA	NA	0	0	0	0.004342115
K01714	0.057890607	0.067273586	0.025066911	0.014324758	0.010394259	0.006513174
K01714K01714	NA	NA	0.008484186	0.008594855	0.00461967	0.004342115
K01714K01714K01714	NA	NA	0.012340631	0.017762702	0.010971719	0
K01714K01714K01714K01714	NA	NA	0.004242092	0.00114598	0.001443647	0.001085529
K01714K01714K01714K01714K01714	NA	NA	0.000385645	0.001145981	0.001154918	0
K01714K01714K01714K01714K01714K01586K01714K01714	NA	NA	0.001156934	0	0	0
K01715	0.019065239	0.069741443	0.085227493	0.059018009	0.043020689	0.040164567
K01715K01715	NA	NA	0.033936738	0.033233442	0.022809626	0.016282932
K01715K01715K01715	NA	NA	0.023524331	0.020627653	0.015302661	0.01845399
K01715K01715K01715K01715	NA	NA	0.02506691	0.011459808	0.01039426	0.01845399
K01715K02189K15866	NA	NA	0.02429562	0.009740836	0.009239342	0.023881634
K01725K01725K01725	NA	NA	0.003085158	0	0	0
K01728	0.008654345	0.011589026	0.013111923	0.001145981	0.002887294	0.007598702
K01728K22994	0.001248114	1.97E-05	0.000385645	0	0	0
K01733	0.004506117	0.002635663	0.004627737	0.01489775	0.011837907	0
K01733K01733K01733	NA	NA	0.002313869	0.003437942	0.002598565	0.001085529
K01733K01733K03100	NA	NA	0.002699513	0.006302894	0.002887294	0.002171058
K01734	0.02292878	0.029308185	0.001156934	0.00114598	0.000577458	0
K01734K01734K01734K01734K01734	NA	NA	0	0	0.000577459	0
K01734K01734K01734K01734K01734K01734	NA	NA	0.000385645	0	0	0.003256586
K01734K01734K01734K01734K01734K01734K01734K01734	NA	NA	0	0.00057299	0.000577459	0
K01734K01734K01734K01734K01734K01734K01734K01734K01734K01734K01734K01734K01734K01734K01734K01734K01734K01734K01734K01734K01734K01734K01734K01734K01734	NA	NA	0.001156934	0.002291962	0.000577459	0
K01735	0.048332219	0.023178047	0.00154258	0.00057299	0	0
K01735K01735K01735	NA	NA	0.000385645	0	0	0
K01735K14082K11529	NA	NA	0.047048661	0.037244375	0.028006756	0.079243604
K01736	0.052599736	0.021618364	0.000385645	0	0	0
K01736K01736K01736K01736K01736K01736	NA	NA	0.00077129	0	0	0
K01736K01736K01736K01736K01736K01736K01736	NA	NA	0.000385645	0	0	0
K01738	0.069019387	0.027106866	0.313914838	0.220028307	0.125308579	0.273553264
K01738K01697	NA	NA	0.004627737	0.004583923	0.003176024	0.003256586
K01738K01697K01738K01738K01738K01697	NA	NA	0.016968369	0.009167846	0.008950613	0.007598702
K01738K01738	NA	NA	0.109908758	0.084802577	0.05630224	0.096612066
K01738K01738K01738	NA	NA	0.006555961	0.004583923	0.004042212	0.002171058
K01738K01738K01738K01738	NA	NA	0.014654501	0.012032798	0.006929506	0.011940817
K01738K01738K01738K01738K01738K01697	NA	NA	0.008869829	0.005156913	0.003753483	0.002171058
K01738K01738K01738K01738K01738K01738	NA	NA	0.011954988	0.013751769	0.007795695	0.01845399
K01740	0.144070496	0.048290891	0.392200717	0.330615452	0.201244423	0.521053832
K01740K01740	NA	NA	0.132276151	0.108295181	0.069872526	0.219276821
K01740K01740K01740	NA	NA	0.033936739	0.020627653	0.011837905	0.040164566
K01740K01740K01740K01740K01740	NA	NA	0.01619708	0.020054663	0.011837907	0.066217258
K01740K01740K01740K01740K01740K01740	NA	NA	0	0	0.000288729	0.004342115
K01740K01740K01740K01740K01740K01740K01740K01740	NA	NA	0.000385645	0.001145981	0.000288729	0
K01740K01740K01740K01740K01740K01740K01740K01740K01740K01740K01740	NA	NA	0.00077129	0.001145981	0.000866188	0.002171058
K01740K01740K01740K01740K01740K01740K01740K01740K01740K01740K01740K01740	NA	NA	0.000385645	0.001145981	0.000577459	0.002171058
K01740K01740K01740K01740K01740K01740K01740K01740K01740K01740K01740K01740K01740K01740K01740	NA	NA	0.009255474	0.004010933	0.003176024	0.013026346
K01740K01740K01740K01740K01740K01740K01740K01740K01740K01740K01740K01740K01740K01740K01740K01740K01740	NA	NA	0.001542579	0.005156913	0.002598565	0.002171058
K01740K17686K19597K01740K01740	NA	NA	0.001928224	0.001718971	0.001154918	0.003256586
K01744	0.02280939	0.010937512	0.000385645	0	0	0.008684231
K01744K01744	NA	NA	0	0	0	0.006513174
K01745	0.010522722	0.00670268	0.00154258	0.00114598	0.000866188	0
K01745K01745	NA	NA	0.00077129	0	0.001154918	0
K01745K01745K01745	NA	NA	0	0	0.000288729	0
K01745K01745K01745K01745	NA	NA	0.000385645	0	0.000866188	0
K01751	0.004917631	0.006455895	0.001928224	0.00057299	0.000288729	0
K01751K01751K01751K01751	NA	NA	0.001928224	0.001145981	0.001154918	0
K01751K01751K01751K01751K01751K01751K01751K01751K01751K01751K01751	NA	NA	0.002313869	0	0	0
K01752	0.052098538	0.057708208	0	0	0.000288729	0
K01754	0.056067578	0.025487957	0.00732725	0.002864952	0.000288729	0
K01754K01754	NA	NA	0.006555961	0.003437942	0	0
K01754K01754K01754K01754	NA	NA	0.005784671	0.001145981	0	0
K01754K01754K01754K01754K01754	NA	NA	0.003856448	0.002291962	0.000288729	0
K01754K01754K01754K01754K01754K01754K01754K01754K01754K01754	NA	NA	0.006941606	0.002864952	0.000288729	0
K01754K01754K01754K05685K01754K01754K01754K01754K01754K01754K01754K01754K01754K01754K01754	NA	NA	0.004627737	0.001145981	0	0
K01755	0.070356715	0.024500817	0.003856448	0.002864952	0.000866188	0
K01755K01755	NA	NA	0.001156934	0.001145981	0.000288729	0
K01755K01755K01755	NA	NA	0.001928224	0.002291962	0.000577459	0
K01755K01755K01755K01755K01755	NA	NA	0.004242092	0.001718971	0.000288729	0
K01755K01755K01755K01755K01755K01755K01755K01755	NA	NA	0.001928224	0.002291962	0.000866188	0
K01755K01755K01755K01755K01755K01755K01755K01755K01755K01755K01755	NA	NA	0.001542579	0.001718971	0.000288729	0
K01755K01755K01755K01755K01755K01755K01755K01755K01755K01755K01755K01755K01755K01755K01755K01755K01755K01755	NA	NA	0.001542579	0.002291962	0.000577459	0
K01756	0.070006062	0.090767525	0.030851582	0.176481038	0.101344037	0.015197406
K01756K01756	NA	NA	0.009255475	0.057872029	0.037534828	0.002171058
K01756K01756K01756	NA	NA	0.011954987	0.034952414	0.026563109	0.002171058
K01756K01756K01756K01756	NA	NA	0.002699513	0.004583923	0.002887294	0
K01756K01756K01756K01756K01756K01756K01756	NA	NA	0.001542579	0.013751769	0.00548586	0.002171058
K01756K01756K01756K01756K01756K01756K01756K01756	NA	NA	0	0	0	0
K01756K01756K01756K01756K01756K01756K01756K01756K01756K01756K01756K01756K01756K01756K01756K01756K01756K01756	NA	NA	0.003470803	0.014324759	0.008950613	0.002171058
K01759K01759	NA	NA	0.001542579	0.00057299	0.000577459	0
K01759K01759K01759	NA	NA	0.001156934	0	0	0
K01759K01759K01759K01759K01759K01759K01759K01759K01759K01759K01759K01759K01759K01759K01759K01759K01759K01759K01759K01759K01759K01759K01759K01759K01759K01759	NA	NA	0.000385645	0	0	0
K01761	0.041382121	0.017699421	0.003856448	0.002291962	0.002598565	0.003256587
K01761K01761K01761K01761K01761K01761K00791K01761	NA	NA	0.000385645	0	0	0
K01770K01770	NA	NA	0.002699513	0	0	0
K01770K01770K12506K01770K12506K12506K12506K12506K01770K01770K01770K01770K01770K01770K01770K12506K01770K01770K01770K01770	NA	NA	0.003856448	0.00057299	0.001732377	0
K01775	0.064826781	0.023839428	0.001928224	0.00057299	0.000288729	0
K01775K01775K01775	NA	NA	0	0	0	0
K01776K01776K01776K01776	NA	NA	0.000385645	0	0	0
K01777	0.001419945	0.053453633	0.010412409	0.004583923	0.006352048	0
K01777K01777	NA	NA	0.002699513	0.002291962	0.002887294	0
K01778	0.039700386	0.036257652	0.00077129	0	0	0
K01778K01775K01778	NA	NA	0	0	0	0.001085529
K01778K01778K01778K01778K01778K01778K01778K01778K01778K01778	NA	NA	0.000385645	0	0	0
K01779K01643K01643	NA	NA	0.003470803	0.005156913	0.016457578	0.007598702
K01783	0.03866128	0.032782919	0.002313869	0	0.000288729	0
K01784	0.06866795	0.081300852	0.175468367	0.097981357	0.061210644	0.1204937
K01784K01784	NA	NA	0.065945254	0.031514471	0.018767415	0.079243604
K01784K01784K01784	NA	NA	0.022367396	0.01489775	0.007218236	0.013026346
K01784K01784K01784K01784	NA	NA	0.014268856	0.010886817	0.004908401	0.008684231
K01784K01784K01784K01784K01784	NA	NA	0.032779804	0.016616721	0.010105531	0.01736846
K01784K01784K01784K01784K01784K01784K01784	NA	NA	0.010798053	0.002864952	0.004330942	0.006513173
K01784K01784K01784K12448K01784	NA	NA	0.001928224	0.001145981	0.000866188	0
K01784K01784K01784K12448K01784K01784K01784K01784K01784K01784K01784K01784	NA	NA	0.018125304	0.01489775	0.006352048	0.013026346
K01785	0.058563297	0.045141913	0.047819952	0.003437942	0.002598564	0.005427644
K01785K01785	NA	NA	0.000385645	0	0	0
K01785K01785K01785	NA	NA	0.002699513	0	0	0
K01785K01785K01785K01785K01785K01785K01785K01785K01785K01785K01785K01785	NA	NA	0.003470803	0	0	0.003256586
K01787K01787	NA	NA	0.006170316	0	0	0
K01787K01787K01787K01787K01787K01787K01787K01787	NA	NA	0.001156934	0	0	0.001085529
K01788	0.007167371	0.009358086	0.00077129	0	0.000288729	0
K01788K01788	NA	NA	0.001542579	0.002864952	0.002309836	0.002171058
K01790	0.026538371	0.014826842	0.009255474	0.002864951	0.003753482	0.015197405
K01790K01790	NA	NA	0.005013382	0.00171897	0.001732377	0
K01790K01790K01790	NA	NA	0	0.00057299	0	0.003256586
K01790K01790K01790K01790K01790	NA	NA	0.005399027	0.001718971	0.001443647	0.013026346
K01790K01790K01790K01790K01790K01790K01790K01790K01790	NA	NA	0.00077129	0.00057299	0.000577459	0.003256586
K01791	0.00795872	0.005478625	0.001156934	0	0	0
K01798	0.006367372	0.003148976	0	0	0	0
K01803	0.043616089	0.110115469	0.285762767	0.73400068	0.781879336	0.830429548
K01803K01803	NA	NA	0.022367396	0.037817366	0.036957369	0.05536197
K01803K01803K01803	NA	NA	0.005399027	0.009740837	0.010682989	0.030394807
K01803K01803K01803K01803	NA	NA	0.015040146	0.027503539	0.038978475	0.03582245
K01803K01803K01803K01803K01803K01803	NA	NA	0.00732725	0.004010933	0.004619671	0.030394807
K01803K01803K01803K01803K01803K01803K01803K01803K01803K00927K01803K01803K01803K01803K01803K01803K01803	NA	NA	0.005013382	0.009167846	0.010105531	0.008684231
K01803K01803K01803K01803K01803K01803K01803K01803K01803K01803K01803K01803	NA	NA	0.005399027	0.022919615	0.021654708	0.011940817
K01804	0.06164329	0.142730577	0.369447679	0.406823169	0.420967533	0.28440855
K01804K01804	NA	NA	0.045120436	0.028076529	0.021943438	0.060789613
K01804K01804K01804	NA	NA	0.016968369	0.006302895	0.003464753	0.022796105
K01804K01804K01804K01804	NA	NA	0.038178831	0.008594856	0.008373154	0.023881634
K01804K01804K01804K01804K01804K01804	NA	NA	0	0.002291962	0.002021106	0
K01804K01804K01804K01804K01804K01804K01804K01804	NA	NA	0.006941606	0.004583923	0.003464753	0.003256586
K01804K14059K01804K01804K01804	NA	NA	0.020824817	0.009740836	0.009816801	0.016282932
K01805	0.005440576	0.014816971	0.08175669	0.02807653	0.026274379	0.140033217
K01805K01805K01805	NA	NA	0.011569343	0.006875885	0.00519713	0.014111875
K01805K11633	NA	NA	0.002313869	0.001145981	0.001732377	0
K01807	0.003235846	0.001441225	0.001542579	0.002291962	0.003464754	0
K01808	0.024273979	0.016416138	0.005013382	0.004010932	0.008373153	0
K01808K01808	NA	NA	0.001156934	0.001145981	0.000288729	0
K01808K01808K01808K01808K01808	NA	NA	0.002699514	0.00171897	0.002598565	0
K01808K01808K01808K01808K01808K01808K01808K01808K01808	NA	NA	0.005013382	0.001145981	0.003176024	0
K01809	0.033803387	0.013928547	0.003470804	0.00057299	0	0.002171058
K01809K01809K05350K01809K01809K01809	NA	NA	0	0	0.000288729	0
K01810	0.080133014	0.162651061	0.218274937	0.332334421	0.250039701	0.229046586
K01810K01810	NA	NA	0.017354015	0.046985211	0.036668639	0.029309278
K01810K01810K01810	NA	NA	0.003856448	0.004583923	0.002598565	0
K01810K01810K01810K00752	NA	NA	0.007712895	0.01547074	0.010971719	0.008684231
K01810K01810K01810K01810	NA	NA	0.043192213	0.034379423	0.022809626	0.055361969
K01810K01810K01810K01810K01810	NA	NA	0.000385645	0.00057299	0.000577459	0
K01810K01810K01810K01810K01810K01810K01810	NA	NA	0.008869829	0.009167847	0.007795695	0.01845399
K01810K01810K01810K01810K01810K01810K01810K01810K01810K01810K01810K01810K01810K01810K01810K01810K01810K01810K01810K01810K01810K01810K01810K01810K01810K01810K01810K01810K01810K01810K01810K01810K01810K01810K01810K01810K01810K01810K01810K01810K01810K01810K01810K01810K01810K01810K01810K01810	NA	NA	0.02429562	0.032660452	0.026851838	0.017368461
K01811	0.141940134	0.104518389	0.015425792	0.00057299	0.002021106	0
K01811K01811	NA	NA	0.00077129	0	0	0
K01811K01811K01811K01811	NA	NA	0.010798053	0.005156913	0.005485859	0
K01811K03657	0.013609677	0.005833998	0	0	0	0
K01811K18820	0.000508214	0.000236913	0.000385645	0	0	0
K01811K18820K18206	NA	NA	0.003470803	0	0	0
K01812	0.032817218	0.024905541	0.101424572	0.021773634	0.024253272	0.046677741
K01812K01812	NA	NA	0.018896593	0.008594856	0.007795695	0.005427644
K01812K01812K01812	NA	NA	0.015811435	0.01489775	0.013281555	0.004342115
K01812K01812K01812K01812	NA	NA	0.060931872	0.010313827	0.01039426	0.035822451
K01812K01812K01812K01812K01812	NA	NA	0.011183698	0.001145981	0.001443647	0
K01812K01812K01812K01812K01812K01812K01812K01812	NA	NA	0.015040146	0	0.000288729	0.007598702
K01813	0.008258307	0.007245608	0.002313869	0.00057299	0.000577459	0
K01813K01813	NA	NA	0.002313869	0	0	0
K01813K01813K01813K01813	NA	NA	0.012726277	0.001145981	0.002887294	0.030394807
K01813K01813K01813K01813K01813K01813K01813K01813K01813K01813	NA	NA	0.015040146	0.001145981	0.002887294	0.033651393
K01814	0.032809469	0.008351205	0	0	0.000288729	0
K01814K01890	NA	NA	0.002699513	0.01489775	0.014147743	0.028223749
K01815	0.011486921	0.013800219	0.011183699	0	0.000577458	0.004342116
K01815K01815	NA	NA	0.009255474	0.002864952	0.003464753	0.004342115
K01815K01815K01815	NA	NA	0.00809854	0.002291962	0.003464753	0.004342115
K01815K01815K01815K01815	NA	NA	0.003085158	0.001718971	0	0.006513173
K01815K01815K01815K01815K01815K01815K01815	NA	NA	0.002699513	0.00057299	0	0
K01817	0.02133711	0.004629687	0	0.001145981	0	0
K01818	0.026255119	0.390502724	0.207862525	0.246385863	0.251194617	0.14654639
K01818K01818	NA	NA	0.145388075	0.12204695	0.128195874	0.108552882
K01818K01818K01818	NA	NA	0.005399027	0.012032798	0.012992825	0.004342115
K01818K01818K01818K01818	NA	NA	0.011954988	0.001145981	0.000577459	0.024967163
K01818K01818K01818K01818K01818	NA	NA	0.022753041	0.026930548	0.028006756	0.020625047
K01818K01818K01818K01818K01818K01818	NA	NA	0.072501215	0.084802576	0.084886457	0.059704085
K01819	0.000582971	0.000246785	0.001542579	0	0.000577459	0
K01819K01819	NA	NA	0.009255474	0	0.001154918	0
K01834	0.004940131	0.014125974	0.006941606	0.010313827	0.01039426	0
K01834K01834K01834	NA	NA	0	0	0	0.010855288
K01834K01834K01834K01834K01834	NA	NA	0.005399027	0.010886817	0.008373154	0
K01835	0.007884584	0.00739368	0.020439171	0.01432476	0.010105529	0.017368461
K01838	0.056672198	0.029081144	0.000385645	0.004583923	0.003464753	0.007598702
K01838K07016K01966K01966K01153K07720K04072K01338	NA	NA	0.002313869	0.00057299	0.001154918	0.001085529
K01839K01839	NA	NA	0	0.001145981	0.000577459	0
K01839K01839K01839	NA	NA	0.002313869	0.00057299	0.001154918	0.001085529
K01839K01839K01839K01839	NA	NA	0.002313869	0.00057299	0.001154918	0.001085529
K01840	0.032869168	0.021647981	0.141917274	0.146685538	0.153026606	0.085756778
K01840K00963K01840K00963K00963K01840K01840K01840K00963K00963	NA	NA	0	0.00057299	0.001154918	0
K01840K01835K01835K01835K01835	NA	NA	0.010412409	0.010313827	0.009816801	0.007598702
K01840K01840	NA	NA	0.01773966	0.018908682	0.022232167	0.009769759
K01840K01840K01840K01840	NA	NA	0	0	0	0.007598702
K01840K01840K01840K15778	NA	NA	0	0	0	0.008684231
K01840K01840K15779K01840	NA	NA	0.001156934	0.002864952	0.002309836	0.002171058
K01840K01840K15779K01840K01840K15779K15779K01840K01835	NA	NA	0.007712895	0.004010933	0.005774589	0.001085529
K01840K01840K15779K15779K15779	NA	NA	0.001156934	0.002864952	0.002598565	0.002171058
K01840K07486K07678K02495K00951K07486K00951K02495	NA	NA	0.011569343	0.010886817	0.009239342	0.005427644
K01840K15779	NA	NA	0.009641119	0.009167847	0.011549178	0.001085529
K01840K15779K01840K01840K01840K15779K15779K01840K01840K15779K15779K01840K15779K01126K15779K15779K15779K15779K15779K15779K15779K01840K01840	NA	NA	0.001156934	0.002864952	0.001732377	0
K01843K00197K00197K13059	NA	NA	0	0	0	0
K01843K01843	NA	NA	0.000385645	0	0.000288729	0
K01844	2.24E-05	0.00021717	0.00077129	0	0.000288729	0
K01845	0.028422445	0.019910614	0.001542579	0	0	0
K01845K01845K01845	NA	NA	0.00077129	0	0.000577459	0
K01845K01845K01845K01845K01845K01845K01845K01845K01845K01845K01845	NA	NA	0.001928224	0	0	0
K01847	0.012869313	0.019811898	0.004627737	0	0	0.015197404
K01847K01847	NA	NA	0	0	0	0.011940817
K01847K01847K01847	NA	NA	0.003856448	0	0	0
K01847K01847K01847K01847	NA	NA	0	0	0	0.005427644
K01847K01847K01847K01847K01847	NA	NA	0	0	0	0.006513173
K01847K01847K01847K01847K01847K01847	NA	NA	0.001156934	0	0	0.014111875
K01848	0.000411092	0.006090654	0.001156935	0	0	0.015197404
K01849K01849K01849K01849K01849K01849	NA	NA	0	0	0.000288729	0.001085529
K01854	0.049423402	0.028873847	0.020439173	0.007448873	0.003464751	0
K01854K00197K01854K00197K01854	NA	NA	0.004627737	0.008594856	0.005485859	0
K01854K01854	NA	NA	0.001928224	0	0	0
K01854K01854K01854	NA	NA	0.001156934	0	0	0
K01854K01854K01854K01854	NA	NA	0.006170316	0.002291961	0.000577459	0
K01854K01854K01854K01854K01854	NA	NA	0.003085158	0.00114598	0.000866188	0
K01854K01854K01854K01854K01854K01854	NA	NA	0.005013382	0.00057299	0	0
K01854K01854K01854K01854K01854K01854K01854	NA	NA	0.003085158	0.00057299	0.000288729	0
K01854K01854K01854K01854K01854K01854K01854K01854K01854K01854K01854K01854K01854K01854K01854K01854K01854K01854K01854K01854	NA	NA	0.005784671	0.001145981	0.000577459	0.001085529
K01858	0.001973043	0.003267433	0.00077129	0	0.000577459	0.033651393
K01858K01858	NA	NA	0.006941606	0	0	0.040164566
K01858K01858K01858K01858K01858K01858	NA	NA	0	0	0	0.004342115
K01866	0.062936077	0.027018021	0.002699515	0.00171897	0	0.001085529
K01866K01866	NA	NA	0.00886983	0.002864951	0.000866188	0
K01866K01866K01866K01866	NA	NA	0.002313868	0	0	0
K01866K01866K01866K01866K01866K01866K01866	NA	NA	0.003856448	0.001145981	0.000288729	0
K01866K01866K01866K01866K01866K01866K01866K01866K01866K01866K01866K01866	NA	NA	0.003470803	0.00057299	0.000577459	0
K01866K01866K01866K01866K01866K01866K01866K01866K01866K01866K01866K01866K01866K01866K01866	NA	NA	0.004242092	0.001145981	0.000866188	0
K01866K01866K01866K01866K01866K01866K01866K01866K01866K01866K01866K01866K01866K01866K01866K01866K01866K01866	NA	NA	0.002313869	0.00057299	0	0
K01867	0.064722039	0.031400921	0.00231387	0.00057299	0.000866188	0
K01867K01867	NA	NA	0.000385645	0.00057299	0.000866188	0
K01867K01867K01867K01867K01867K01867K01867K01867K01867K01867K01867K01867K01867K01867K01867K01867K01867K01867K01867K01867K01867K01867K01867K01867	NA	NA	0.002699513	0.001718971	0.001443647	0
K01867K01867K01867K01867K01867K01867K01867K01867K01867K01867K01867K01867K01867K01867K01867K01867K01867K01867K01867K01867K01867K01867K01867K01867K01867K01867K01867K01867K01867	NA	NA	0.002313869	0	0	0
K01867K01867K01867K01867K01867K01867K01867K01867K01867K01867K01867K01867K01867K01867K01867K01867K01867K01867K01867K01867K01867K01867K01867K01867K01867K01867K01867K01867K01867K01867	NA	NA	0.003085158	0.003437942	0.002887294	0
K01868	0.100864445	0.047333363	0.01696837	0.034379424	0.040999579	0.017368463
K01868K01868	NA	NA	0.009255474	0.008021866	0.004619672	0.008684231
K01868K01868K01868	NA	NA	0.002699513	0.002864952	0.008084425	0.002171058
K01868K01868K01868K01868	NA	NA	0.00886983	0.009167847	0.006352048	0.005427644
K01868K01868K01868K01868K01868K01868	NA	NA	0.001542579	0.002291962	0	0.004342116
K01868K01868K01868K01868K01868K01868K01868	NA	NA	0.006941606	0.003437942	0.002021106	0.004342115
K01868K01868K01868K01868K01868K01868K01868K01868	NA	NA	0.007327251	0.010313827	0.01559139	0.004342116
K01868K01868K01868K01868K01868K01868K01868K01868K01868	NA	NA	0.005399027	0.009740836	0.010971719	0
K01868K01868K01868K01868K01868K01868K01868K01868K01868K01868K01868	NA	NA	0.001156934	0	0	0.003256586
K01868K01868K01868K01868K01868K01868K01868K01868K01868K01868K01868K01868	NA	NA	0.005399027	0.00057299	0.000866188	0.001085529
K01868K01868K01868K01868K01868K01868K01868K01868K01868K01868K01868K01868K01868K01868K01868K01868	NA	NA	0.001928224	0.002291962	0.001732377	0.002171058
K01869	0.12475078	0.10152735	0.016197082	0.01718971	0.019633602	0.002171058
K01869K01869	NA	NA	0.011954988	0.011459808	0.012704096	0
K01869K01869K01869	NA	NA	0.002699514	0.005729905	0.004908401	0.001085529
K01869K01869K01869K01869	NA	NA	0	0.002291962	0.001732377	0
K01869K01869K01869K01869K01869	NA	NA	0.002699513	0.001145981	0.001443647	0
K01869K01869K01869K01869K01869K01869	NA	NA	0.000385645	0.00057299	0.000866188	0
K01869K01869K01869K01869K01869K01869K01869	NA	NA	0.000385645	0.002291962	0.002598565	0.001085529
K01869K01869K01869K01869K01869K01869K01869K01869	NA	NA	0.000385645	0	0	0
K01869K01869K01869K01869K01869K01869K01869K01869K01869K01869K01869	NA	NA	0.001156934	0.001145981	0.002598565	0
K01869K01869K01869K01869K01869K01869K01869K01869K01869K01869K01869K01869K01869K01869K01869K01869K01869K01869	NA	NA	0.000385645	0.001718971	0.000866188	0
K01870	0.15995185	0.120865424	0.079057178	0.025784569	0.033492616	0
K01870K01870	NA	NA	0.025838198	0.007448875	0.011837907	0.001085529
K01870K01870K01870	NA	NA	0.00886983	0.008021865	0.006929506	0
K01870K01870K01870K01870	NA	NA	0.006555961	0.002291962	0.002021106	0
K01870K01870K01870K01870K01870	NA	NA	0.020439172	0.004010933	0.008084424	0.001085529
K01870K01870K01870K01870K01870K01870	NA	NA	0.01542579	0.004583923	0.007218237	0
K01870K01870K01870K01870K01870K01870K01870K01870K01870K01870K01870K01870K01870	NA	NA	0.008484185	0.002864952	0.003464753	0
K01872	0.129661466	0.10904936	0.055532848	0.020627653	0.050527653	0.006513173
K01872K01872	NA	NA	0.035864964	0.02807653	0.045041793	0.001085529
K01872K01872K01872	NA	NA	0.006555961	0.004583923	0.010105531	0
K01872K01872K01872K00798K01447K01872	NA	NA	0.000385645	0	0.002021106	0
K01872K01872K01872K01872	NA	NA	0.002699513	0.002864952	0.004042212	0.001085529
K01872K01872K01872K01872K01872K01872	NA	NA	0.00809854	0.001718971	0.002309836	0.003256586
K01872K01872K01872K01872K01872K01872K01872K01872K01872K01872K01872K01872K01872K01872	NA	NA	0.006170316	0.004583923	0.008084424	0.001085529
K01872K01872K01872K01872K01872K01872K01872K01872K01872K01872K01872K01872K01872K01872K01872K01872K01872K01872K01872K01872K01872K01872K01872	NA	NA	0.001156934	0.002864952	0.003464753	0
K01873	0.14833052	0.056494023	0.015040146	0.004583922	0.009528071	0.004342116
K01873K01873	NA	NA	0.015040146	0.006875885	0.012992825	0.006513174
K01873K01873K01873	NA	NA	0.006170316	0.001145981	0.003464753	0.002171058
K01873K01873K01873K01873K01873K01869K01873K01873K01870K01873K01869K01869K01873K01873K01873K01873K01873K01869K01869K01869K01873K01873K01873K01869K01873K01873	NA	NA	0	0.001145981	0.000577459	0
K01873K01873K01873K01873K01873K01873K01873	NA	NA	0.010412409	0.001145981	0.002021106	0.003256586
K01873K01873K01873K01873K01873K01873K01873K01873K01873K01873K01873K01873K01873	NA	NA	0.00809854	0.001718971	0.00519713	0.002171058
K01873K01873K01873K01873K01873K01873K01873K01873K01873K01873K01873K01873K01873K01873K01873K01873K01873K01873K01873K01873K01873K01873K01873K01873K01873K01873K01873K01873K01873K01873K01873	NA	NA	0.003856448	0.001145981	0.002309836	0.002171058
K01873K03660	NA	NA	0	0	0.000288729	0
K01874	0.118099145	0.083472561	0.093711678	0.083656595	0.053703675	0.028223754
K01874K01874	NA	NA	0.05668978	0.042974279	0.027429295	0.013026348
K01874K01874K01874	NA	NA	0.006170316	0.006302894	0.003464753	0.007598702
K01874K01874K01874K01874	NA	NA	0.003085158	0.003437942	0.002598565	0
K01874K01874K01874K01874K01874	NA	NA	0.010798053	0.007448875	0.004042212	0.002171058
K01874K01874K01874K01874K01874K01874	NA	NA	0.00732725	0.008021865	0.003753483	0.003256587
K01874K01874K01874K01874K01874K01874K01874	NA	NA	0.006555961	0.005729904	0.002598565	0
K01874K01874K01874K01874K01874K01874K01874K01874K01874K01874K01874	NA	NA	0.002699513	0.005156913	0.002887294	0.002171058
K01874K01874K01874K01874K15437K01874K15437K01874K01874K06878K01874K01874K01874K01874K01874K01874	NA	NA	0.00732725	0.005156913	0.004330942	0.002171058
K01875	0.075416792	0.054391415	0.131890509	0.13579872	0.079400596	0.060789615
K01875K01875	NA	NA	0.033551095	0.040109327	0.023964544	0.017368461
K01875K01875K01875	NA	NA	0.023909976	0.025211577	0.017035037	0.019539519
K01875K01875K01875K01875K01875K01875K01875	NA	NA	0.015040146	0.021200644	0.011549178	0.008684231
K01875K01875K01875K01875K01875K01875K01875K01875	NA	NA	0.015040146	0.022346625	0.013859013	0.009769759
K01875K01875K01875K01875K01875K01875K01875K01875K01875K01875	NA	NA	0.00809854	0.008594856	0.004330942	0.004342115
K01875K01875K01875K01875K01875K01875K01875K01875K01875K01875K01875K01875K01875K01875K01875K01875	NA	NA	0.000385645	0	0	0.010855288
K01875K01875K01875K01875K01875K01875K01875K01875K01875K01875K01875K01875K01875K01875K01875K01875K01875K01875K01875K01875K01875K01875K01875K01875K01875K01875K01875K01875K01875	NA	NA	0.022367396	0.024065596	0.014436472	0.009769759
K01875K01875K02945	NA	NA	0.015040146	0.021200644	0.012126637	0.009769759
K01876	0.111828748	0.150440141	0.035479321	0.020054663	0.013570285	0.016282932
K01876K01876	NA	NA	0.033165448	0.029222509	0.026274381	0.008684231
K01876K01876K01876	NA	NA	0.006555961	0.005156913	0.004042212	0.002171058
K01876K01876K01876K01876	NA	NA	0.006941606	0.002291962	0.002887295	0.004342116
K01876K01876K01876K01876K01876K01876K01876	NA	NA	0.008484185	0.003437942	0.001154918	0
K01876K01876K01876K01876K01876K01876K01876K01876K01876	NA	NA	0.003470803	0.004583923	0.005485859	0.001085529
K01876K01876K01876K01876K01876K01876K01876K01876K01876K01876	NA	NA	0.001928224	0	0	0.005427644
K01876K01876K01876K01876K01876K01876K01876K01876K01876K01876K01876K01876K01876K01876K01876K01876K01876K01876K01876K01876K01876K01876K01876K01876	NA	NA	0.03162287	0.012605788	0.010971719	0.007598702
K01876K01876K01876K01876K01876K01876K01876K01876K01876K01876K01876K01876K01876K01876K01876K01876K01876K01876K01876K01876K01876K01876K01876K01876K01876K01876	NA	NA	0.001928224	0.002291962	0.002021106	0.003256586
K01878K01878K01878K14164	NA	NA	0.001542579	0.001718971	0.000866188	0
K01878K02956K06287K06046	NA	NA	0.001928224	0.002291962	0.003753483	0
K01879	0.006038632	0.010710471	0.000385645	0.00057299	0.000288729	0
K01879K01879K01879	NA	NA	0	0.001718971	0.003464753	0
K01880	0.070364443	0.065082142	0.062860097	0.162729267	0.171794021	0.068388314
K01880K01880	NA	NA	0.029309002	0.063601933	0.059766996	0.022796105
K01880K01880K01880	NA	NA	0.01619708	0.036671384	0.040422122	0.015197404
K01880K01880K01880K01880	NA	NA	0.006555961	0.01547074	0.017612496	0.007598702
K01880K01880K01880K01880K01880	NA	NA	0.004627738	0.009740837	0.008084424	0.004342116
K01880K01880K01880K01880K01880K01880	NA	NA	0.00732725	0.01547074	0.017323767	0.007598702
K01880K01880K01880K01880K01880K01880K01880K01880K01880K01880	NA	NA	0.001928224	0.003437942	0.004330942	0.008684231
K01880K01880K01880K01880K01880K01880K01880K01880K01880K01880K01880K01880K01880K01880K01880K01880K01880K01880K01880K01880K01880	NA	NA	0.006555961	0.017762702	0.017901226	0.008684231
K01881K01881K01881	NA	NA	0.000385645	0.00057299	0	0
K01881K01881K01881K01881K01881K01881	NA	NA	0	0.00057299	0.000866188	0
K01883	0.071276496	0.04603034	0.004242093	0.001718971	0.002309834	0.002171058
K01883K01883	NA	NA	0.002699514	0.005156913	0.004042212	0
K01883K01883K01883	NA	NA	0.007712896	0.00114598	0.001443647	0.001085529
K01883K01883K01883K01883	NA	NA	0.002313869	0	0.000577459	0
K01883K01883K01883K01883K01883	NA	NA	0.003856448	0.001718971	0.001732377	0
K01883K01883K01883K01883K01883K01883K01883K01883	NA	NA	0.003470803	0	0.000866188	0
K01883K01883K01883K01883K01883K01883K01883K01883K01883	NA	NA	0.003856448	0.003437942	0.001732377	0
K01883K01883K01883K01883K01883K01883K01883K01883K01883K01883K01883K01883K01883K01883K01883K01883K01883K01883K01883K01883K01883	NA	NA	0.003856448	0.001145981	0	0.001085529
K01883K04763K20965K01883	NA	NA	0.005399027	0.00057299	0.002021106	0
K01885	0.015597759	0.003287175	0	0.001145981	0.000866188	0
K01885K01885	NA	NA	0	0.00057299	0.001732377	0
K01886	0.076186759	0.052022277	0.028923358	0.034379424	0.03002786	0.004342115
K01886K01886	NA	NA	0.003085158	0.004010933	0.004330942	0
K01886K01886K01886	NA	NA	0.012726277	0.005156913	0.004330941	0
K01886K01886K01886K01886K01886K01886K01886	NA	NA	0.004627738	0.002864952	0.002021106	0
K01886K01886K01886K01886K01886K01886K01886K01886K01886K01886K01886	NA	NA	0.003470803	0.003437942	0.002598565	0
K01886K01886K01886K01886K01886K01886K01886K01886K01886K01886K01886K01886K01886K01886K19225	NA	NA	0.004627737	0.004010933	0.003464753	0
K01887	0.091732068	0.057431808	0.00077129	0	0.000866188	0
K01887K01887	NA	NA	0.001928225	0.001718971	0.001443646	0
K01887K01887K01887	NA	NA	0.000385645	0	0	0
K01887K01887K01887K01887K01887	NA	NA	0.00154258	0.00057299	0	0
K01887K01887K01887K01887K01887K01887	NA	NA	0.002699514	0.001145981	0.001154918	0
K01887K01887K01887K01887K01887K01887K01887K01887	NA	NA	0	0.001145981	0.001154918	0
K01887K01887K01887K01887K01887K01887K01887K01887K01887K01887K01887K01887	NA	NA	0.00077129	0	0.000288729	0
K01889	0.051590915	0.014688642	0.006941607	0.002864952	0.002598565	0
K01889K01889	NA	NA	0.008484184	0.002291961	0.002309835	0
K01889K01889K01889K01889	NA	NA	0.00077129	0	0.000288729	0
K01889K01889K01889K01889K01889	NA	NA	0.002699514	0	0	0
K01889K01889K01889K01889K01889K01889K01889	NA	NA	0.005013382	0.002291962	0.001154918	0
K01889K01889K01889K01889K01889K01889K01889K01889	NA	NA	0.002699513	0.001718971	0.001732377	0
K01889K01889K01889K01889K01889K01889K01889K01889K01889K01889K01889K01889K01889K01889K01889K01889K01889K01889K01889	NA	NA	0.004627737	0.002291962	0.004042212	0
K01890	0.11619373	0.043365061	0.018896595	0.01547074	0.018767414	0.007598703
K01890K01890	NA	NA	0.020439173	0.005156913	0.005774589	0.002171058
K01890K01890K01890	NA	NA	0.005399026	0.004010933	0.005485859	0.001085529
K01890K01890K01890K01890	NA	NA	0.005013382	0.004010933	0.004042212	0.001085529
K01890K01890K01890K01890K01890	NA	NA	0.001156935	0.001145981	0.001732377	0
K01890K01890K01890K01890K01890K01890K01890	NA	NA	0	0	0	0.006513173
K01890K01890K01890K01890K01890K01890K01890K01890	NA	NA	0.002313869	0.001145981	0.000866188	0
K01890K01890K01890K01890K01890K01890K01890K01890K01890	NA	NA	0.000385645	0	0	0.013026346
K01892	0.069594712	0.034895401	0.012340633	0.00057299	0.002021105	0.001085529
K01892K01892	NA	NA	0.014654502	0.004010931	0.00519713	0
K01892K01892K01892K01892K01892	NA	NA	0.000385645	0	0	0.001085529
K01892K01892K01892K01892K01892K01892K01892K01892K01892K01892K01892K01892K01892K01892K01892K01892K01892	NA	NA	0.006941606	0.00057299	0.001732377	0.001085529
K01892K01892K01892K01892K01892K01892K01892K01892K01892K01892K01892K01892K01892K01892K01892K01892K01892K01892K01892K01892K01892K01892K01892K01892K01892K01892K01892	NA	NA	0.003470803	0.002291962	0.001732377	0
K01893	0.05963996	0.094518655	0.037407541	0.012032797	0.007795695	0.002171058
K01893K01893	NA	NA	0.00732725	0.001718971	0.001154918	0
K01893K01893K01893	NA	NA	0.011954987	0.003437942	0.001154917	0.002171058
K01893K01893K01893K01893	NA	NA	0.007712895	0.002291962	0.001732377	0
K01893K01893K01893K01893K01893K01893	NA	NA	0.027380778	0.008594856	0.00548586	0
K01893K01893K01893K01893K01893K01893K01893	NA	NA	0.002313869	0.001145981	0.000577459	0.005427644
K01893K01893K01893K01893K01893K01893K01893K01893K01893K01893K01893K01893K01893	NA	NA	0.015040146	0.004583923	0.003753483	0.004342115
K01893K01893K01893K01893K01893K01893K01893K01893K01893K01893K01893K01893K01893K01893K01893	NA	NA	0.012340632	0.002864952	0.001732377	0
K01893K01893K01893K01893K01893K01893K01893K01893K01893K01893K01893K01893K01893K01893K01893K01893K01893K01893K01893K01893K01893K01893K01893K01893K01893K01893	NA	NA	0.013111922	0.004010933	0.002887294	0
K01894	0.00366965	0.000592284	0.000385645	0	0	0
K01894K01894K01885K01894K09698K01885K09698K01894	NA	NA	0	0.001145981	0.000577459	0
K01896	0.022219287	0.007640464	0	0.00057299	0	0
K01896K01896	NA	NA	0.00077129	0	0	0
K01896K01896K01896K01896	NA	NA	0.000385645	0	0	0.002171058
K01897	0.059505398	0.021983606	0	0	0	0
K01912	0.028414417	0.022556147	0.000385645	0	0	0
K01912K01912	NA	NA	0	0	0	0.002171058
K01914	0.03253281	0.015725141	0.000385645	0	0	0
K01914K01914	NA	NA	0.001542579	0	0	0
K01914K01914K01914K01914K01914	NA	NA	0.000385645	0.00057299	0	0
K01914K01914K01914K01914K01914K01914K01914K01914K01914K01914	NA	NA	0.001928224	0	0	0
K01914K01914K01914K01914K01914K01914K01914K01914K01914K01914K01914K01914K01914K01914K01914K01914K01914K01914K01914K01914K01914K01914K01914K01914K01914K01914K01914K01914	NA	NA	0.004242092	0.001718971	0	0.001085529
K01915	0.169668122	0.093067562	0.587336972	0.644614173	0.626254167	0.410329897
K01915K01915	NA	NA	0.103738442	0.106576209	0.104808788	0.056447501
K01915K01915K01915	NA	NA	0.037407541	0.035525404	0.036957369	0.021710577
K01915K01915K01915K01915	NA	NA	0.011183698	0.017189711	0.015302661	0.013026346
K01915K01915K01915K01915K01915K01915	NA	NA	0.014654501	0.01547074	0.017612496	0.011940817
K01915K01915K01915K01915K01915K01915K01915K01915K01915	NA	NA	0.000385645	0	0.000288729	0
K01915K01915K01915K01915K01915K01915K01915K01915K01915K01915K01915	NA	NA	0.012340632	0.003437942	0.001154918	0.014111874
K01915K01915K01915K01915K01915K01915K01915K01915K01915K01915K01915K01915K01915K01915K01915	NA	NA	0.016582725	0.011459808	0.013570284	0.007598702
K01915K03367	NA	NA	0.009255474	0.004010933	0.003176024	0.004342115
K01915K03555K01915	NA	NA	0.018510948	0.019481673	0.02107725	0.009769759
K01916K01916	NA	NA	0	0.00057299	0	0
K01918	0.017832122	0.006386795	0.006170317	0.002864951	0.002021106	0
K01918K01918	NA	NA	0	0	0	0
K01918K01918K01918	NA	NA	0.001542579	0.00057299	0.000288729	0
K01918K01918K01918K01918	NA	NA	0.002313869	0	0	0
K01918K01918K01918K01918K01918K01918K01918	NA	NA	0.00077129	0	0	0
K01921	0.059609943	0.028488861	0.006941606	0	0	0
K01921K00831	NA	NA	0.007712895	0.007448875	0.005774589	0.006513173
K01921K01921K01921	NA	NA	0	0	0.000288729	0
K01923	0.029849822	0.024283644	0.339367389	0.111733124	0.054281132	0.099868651
K01923K01923	NA	NA	0.065945253	0.025211577	0.013570285	0.01953952
K01923K01923K01923	NA	NA	0.015040146	0.007448875	0.003176023	0.005427644
K01923K01923K01923K01923	NA	NA	0.013497567	0.007448875	0.003176024	0.002171058
K01923K01923K01923K01923K01923	NA	NA	0.025452554	0.010886817	0.007795695	0.006513173
K01923K01923K01923K01923K01923K01923K01923	NA	NA	0.016582725	0.001145981	0.000288729	0.007598702
K01923K01923K01923K01923K01923K01923K01923K01923	NA	NA	0.003085158	0	0	0.010855288
K01923K01923K01923K01923K01923K01923K01923K01923K01923K01923K01923	NA	NA	0.01542579	0.006302894	0.007795695	0
K01924	0.076343309	0.043986957	0.00154258	0.00057299	0.000288729	0
K01924K01924	NA	NA	0.002313869	0.00057299	0	0
K01924K01924K01924K01924K01924	NA	NA	0.001156934	0	0	0
K01924K01924K01924K01924K01924K01924K01924K01924K01924	NA	NA	0.000385645	0.00057299	0	0
K01925	0.064774389	0.031795781	0.00077129	0	0.000288729	0
K01925K01925K01925	NA	NA	0.000385645	0.00057299	0	0
K01925K01925K01925K01925K01925K01925K01925K01925K01925	NA	NA	0.00077129	0	0	0
K01925K01925K01925K01925K01925K01925K01925K01925K01925K01925K01925K01925K01925K01925K01925K01925	NA	NA	0.000385645	0	0	0
K01926	0.026523833	0.015833723	0.001156935	0.00114598	0.000288729	0
K01926K01926K01926	NA	NA	0.000385645	0	0.000288729	0
K01926K01926K01926K01926K01926K01926K01926K01926K01926K01926K01926K01926K01926K01926K01926K01926K01926K01926	NA	NA	0.000385645	0.00057299	0	0
K01928	0.074452787	0.067471019	0.002699514	0	0	0
K01928K01928K01928	NA	NA	0	0	0.000288729	0
K01928K01928K01928K01928	NA	NA	0.001542579	0	0	0
K01929	0.074744109	0.033858903	0.000385645	0	0.000288729	0.001085529
K01933	0.045641571	0.03597138	0.090240874	0.022919614	0.019056141	0.006513174
K01933K01933	NA	NA	0.027380778	0.003437942	0.0049084	0.004342115
K01933K01933K01933	NA	NA	0.015040145	0.004583923	0.004330941	0.002171058
K01933K01933K01933K01933	NA	NA	0.003470803	0.00057299	0	0
K01933K01933K01933K01933K01933K01933	NA	NA	0.007712895	0.00057299	0.000288729	0.002171058
K01933K01933K01933K01933K01933K01933K01933	NA	NA	0.004627737	0.002864952	0.002598565	0.002171058
K01933K01933K01933K01933K01933K01933K01933K01933	NA	NA	0.004627737	0.001145981	0.000866188	0
K01933K01933K01933K01933K01933K01933K01933K01933K01933K01933K01933K01933K01933K01933	NA	NA	0.006941606	0.002291962	0.002021106	0
K01933K01933K11787K01933K01933K01933	NA	NA	0	0	0	0.002171058
K01933K01933K19508K11717K07504K01933	NA	NA	0.004242092	0.001145981	0.000577459	0
K01935K01935	NA	NA	0	0	0	0
K01937	0.082120891	0.082307738	0.000385645	0	0	0
K01937K01937	NA	NA	0.002313869	0.00057299	0.000288729	0.001085529
K01937K01937K01937	NA	NA	0.001928224	0.004010933	0.004042212	0.001085529
K01937K01937K01937K01937K01937K01937K01937	NA	NA	0.000385645	0	0	0.005427644
K01937K01937K01937K01937K01937K01937K01937K01937K01937K01937K01937K01937K01937K01937K01937K01937K01937K01937K01937K01937K01937K01937K01937K01937K01937K01937K01937K01937K01937K01937K01937K01937K01937K01937K01937K01937K01937K01937K01937K01937K01937K01937K01937K01937K01937K01937K01937K01937K01937K01937K01937K01937K01937K01937K01937K01937K01937K01937K01937K01937K01937K01937	NA	NA	0.008484185	0.006302894	0.006929507	0.001085529
K01937K02961K11533K07481	NA	NA	0.003856448	0.01489775	0.017901226	0.008684231
K01937K03977K01937K03977K03977K01937K01937K01154K10559K01897K10559K03977K03977K03977K03977K03977K13409K01937K10559K10559K03977K10559K01937K10559K01937K06158K03977K03977K01937K01937	NA	NA	0.028923357	0.031514471	0.024830732	0.028223749
K01938	0.088413691	0.208365515	0.382173957	0.508815457	0.476981043	0.227961053
K01938K01938	NA	NA	0.053990267	0.107149202	0.104520059	0.060789614
K01938K01938K01938	NA	NA	0.013883211	0.011459808	0.01039426	0.007598701
K01938K01938K01938K01938	NA	NA	0.006941605	0.021773635	0.027718027	0.008684231
K01938K01938K01938K01938K01938	NA	NA	0.001542579	0	0	0
K01938K01938K01938K01938K01938K01938K01938K01938K01938K01938	NA	NA	0.003470803	0.006875885	0.006063318	0.002171058
K01938K01938K01938K01938K01938K01938K01938K01938K01938K01938K01938	NA	NA	0.011569343	0.013178779	0.012126637	0.002171058
K01938K01938K01938K01938K01938K01938K01938K01938K01938K01938K01938K01938K01938K01938K01938K01938K01938K01938K01938	NA	NA	0.062088806	0.112306114	0.106829895	0.042335624
K01938K01938K20485	NA	NA	0.003856448	0.001718971	0.002309836	0.001085529
K01938K03088K03088K21572K06972K01890K01890K01938K03088K01890K03496K03088K01938K06990	NA	NA	0.026995133	0.016043731	0.016457578	0.004342115
K01939	0.081081534	0.087046012	0.106052316	0.236645026	0.206152823	0.157401681
K01939K01939	NA	NA	0.02660949	0.059018008	0.052548759	0.052105384
K01939K01939K01939	NA	NA	0.02352433	0.058445019	0.045907981	0.03690798
K01939K01939K01939K01939	NA	NA	0.010798054	0.012605788	0.011260448	0.019539518
K01939K01939K01939K01939K01939	NA	NA	0.011569344	0.032660451	0.025696921	0.030394808
K01939K01939K01939K01939K01939K01939K01939	NA	NA	0.001928224	0	0	0.010855288
K01939K01939K01939K01939K01939K01939K01939K01939K01939K01939	NA	NA	0.001928224	0.005729903	0.008373154	0
K01940	0.067039451	0.046454808	0.111065692	0.077926693	0.058900805	0.016282934
K01940K01940	NA	NA	0.038564477	0.037817366	0.027140567	0.004342116
K01940K01940K01940	NA	NA	0.03972141	0.022919616	0.015013931	0.00976976
K01940K01940K01940K01940	NA	NA	0.00886983	0.012032798	0.007795695	0.004342116
K01940K01940K01940K01940K01940	NA	NA	0.028152068	0.012605788	0.008373153	0.004342115
K01940K01940K01940K01940K01940K01940	NA	NA	0.002699514	0.002864952	0.001443647	0.001085529
K01940K01940K01940K01940K05946K01940	NA	NA	0.003085158	0.00057299	0	0
K01940K15923K03703K01940K01940K00640K01940K01940K00640K10441	NA	NA	0.003085158	0.008594856	0.00519713	0.002171058
K01941	0.000956639	NA	0	0	0	0
K01945	0.061993979	0.05535881	0.044349148	0.057299037	0.056302241	0.027138223
K01945K01945	NA	NA	0.013497567	0.01317878	0.013570283	0.006513174
K01945K01945K01945	NA	NA	0.000385645	0.001718971	0.001154918	0
K01945K01945K01945K01945	NA	NA	0.00077129	0.001145981	0.000866188	0
K01945K01945K01945K01945K01945	NA	NA	0.005784671	0.004583923	0.005485859	0.002171058
K01945K01945K01945K01945K01945K01945K01945K01945K01945	NA	NA	0.001542579	0.004583923	0.003753483	0.001085529
K01945K01945K01945K01945K01945K01945K01945K01945K01945K01945K01945K01945K01945K01945K01945K01945K01945K01945K01945K01945K01945K01945K01945	NA	NA	0.005013382	0.005156913	0.005485859	0.003256586
K01945K01945K01945K01945K01945K01945K01945K01945K01945K01945K01945K01945K01945K01945K01945K01945K01945K01945K01945K01945K01945K01945K01945K01945K01945K01945K01945K01945K01945K01945K01945K01945K01945K01945K01945K01945	NA	NA	0.009255474	0.009167846	0.007218236	0.003256586
K01950	0.097404507	0.069968484	0.00154258	0	0	0
K01951	0.087157817	0.102109761	0.005013384	0.034379423	0.019056143	0.017368461
K01951K00791K01951K01951K01951K01951	NA	NA	0.00077129	0.00057299	0	0
K01951K01951	NA	NA	0.001928225	0.020054663	0.01039426	0.006513174
K01951K01951K01951	NA	NA	0.001928224	0.002864952	0.003753483	0.004342115
K01951K01951K01951K01951	NA	NA	0.001156934	0.006875885	0.00519713	0.004342115
K01951K01951K01951K01951K01951	NA	NA	0.001542579	0.008021865	0.004908401	0.006513173
K01951K01951K01951K01951K01951K01951K01951	NA	NA	0.00077129	0	0.000577459	0.003256586
K01951K01951K01951K01951K01951K01951K01951K01951K01951	NA	NA	0.001928224	0.004010933	0.001443647	0.002171058
K01951K01951K01951K01951K01951K01951K01951K01951K01951K01951K01951	NA	NA	0.002313869	0.007448874	0.004042212	0.001085529
K01951K01951K01951K01951K01951K01951K01951K01951K01951K01951K01951K01951K01951K01951	NA	NA	0.004242092	0.002864952	0.002598565	0.002171058
K01951K01951K01951K01951K01951K01951K01951K01951K01951K01951K01951K01951K01951K01951K01951K01951	NA	NA	0.001928224	0.013178778	0.007506965	0.005427644
K01952	0.192425561	0.259074907	0.127648419	0.153561421	0.139745052	0.127006873
K01952K01952	NA	NA	0.067873478	0.095689394	0.094991987	0.074901489
K01952K01952K01952	NA	NA	0.033165449	0.032660452	0.029450405	0.024967163
K01952K01952K01952K01952	NA	NA	0.006941606	0.003437942	0.002309836	0.002171058
K01952K01952K01952K01952K01952	NA	NA	0.001156934	0.002291962	0.003464753	0
K01952K01952K01952K01952K01952K01952	NA	NA	0.003470803	0	0	0.009769759
K01952K01952K01952K01952K01952K01952K01952	NA	NA	0.005784671	0.007448875	0.00519713	0.006513173
K01952K01952K01952K01952K01952K01952K01952K01952K01740	NA	NA	0.007712895	0.012605788	0.011837907	0.007598702
K01952K01952K01952K01952K01952K01952K01952K01952K01952	NA	NA	0.004627737	0.003437942	0.005485859	0
K01952K01952K01952K01952K01952K01952K01952K01952K01952K01952K01952K01952K01952K01952	NA	NA	0.014654501	0.012032798	0.011549178	0.004342115
K01952K01952K01952K01952K01952K01952K01952K01952K01952K01952K01952K01952K01952K01952K01952K01952	NA	NA	0.001928224	0.002291962	0.001154918	0
K01952K01952K01952K01952K03839K01952	NA	NA	0.014268856	0.014324759	0.014436472	0.007598702
K01952K02470K02470K02470K09157K16328K02470K05799K03100K14059	NA	NA	0.002699513	0.001145981	0.002309836	0
K01952K18429K01952K01952	NA	NA	0	0.001718971	0.003176024	0
K01952K22130K01952	NA	NA	0.006555961	0.009167846	0.006063318	0.007598702
K01952K23270	NA	NA	0.006555961	0.006302894	0.003464753	0.001085529
K01952K23270K07098	NA	NA	0.005013382	0.004583923	0.005485859	0.004342115
K01953	0.080117778	0.029949827	0.000385645	0	0	0
K01953K01953	NA	NA	0.000385645	0	0	0
K01953K01953K01953K01953K01953	NA	NA	0.00077129	0	0.000288729	0
K01955	0.20936833	0.166777305	0.234472014	0.072196788	0.115491775	0.061875146
K01955K01955	NA	NA	0.046277372	0.013178779	0.019922331	0.024967163
K01955K01955K01955	NA	NA	0.018510949	0.010313827	0.013281554	0.014111875
K01955K01955K01955K01955	NA	NA	0.028537713	0.010313827	0.012704095	0.002171058
K01955K01955K01955K01955K01955	NA	NA	0.015425791	0.003437942	0.007506965	0.002171058
K01955K01955K01955K01955K01955K01955K01955	NA	NA	0.029694647	0.012605788	0.017323767	0.016282933
K01955K01955K01955K01955K01955K01955K01955K01955K01955K01955K01955K01955	NA	NA	0.014268856	0.005156913	0.008950613	0.005427644
K01955K01955K01955K01955K01955K01955K01955K01955K01955K01955K01955K01955K01778K01954	NA	NA	0.001928224	0.002291962	0.002309836	0
K01955K01955K01955K01955K01955K01955K01955K01955K01955K01955K01955K01955K01955K01955	NA	NA	0.001156934	0	0	0
K01955K01955K01955K01955K01955K01955K01955K01955K01955K01955K01955K01955K01955K01955K01955K01955K01955K01955	NA	NA	0.011954988	0.001718971	0.00519713	0.002171058
K01955K01955K01955K01955K01955K01955K01955K01955K01955K01955K01955K01955K01955K01955K01955K01955K01955K01955K01955K01955K01955K01955K01955K01955K01955K01955K01955K01955K01955K01955K01955K01955K01955	NA	NA	0.014268856	0.005729904	0.010105531	0.003256586
K01955K01955K11540K01955K01955K01955K01955K01955	NA	NA	0.006555961	0.001718971	0.002598565	0
K01956	0.053788367	0.034549902	0.026995134	0.024065596	0.011260448	0.01085529
K01956K01956	NA	NA	0.002313869	0.008021865	0.004330942	0.002171058
K01956K01956K01956	NA	NA	0.002313869	0.002864952	0.001443647	0.002171058
K01956K01956K01956K01956K01956	NA	NA	0.006170316	0.011459808	0.004619671	0.002171058
K01956K01956K01956K01956K01956K01956K01956	NA	NA	0.004627737	0.006302894	0.002021106	0
K01958	0.011187963	0.018696433	0.002699514	0	0	0
K01960	0.006554077	0.00958513	0.00077129	0	0	0
K01960K01960K01960	NA	NA	0	0	0	0.007598702
[truncated: 9,194 more rows]
