# Supplementary material for: Critical Assessment of MetaProteome Investigation (CAMPI): a multi-laboratory comparison of established workflows
Source: Nat Commun. 2021 Dec 15;12:7305. doi: 10.1038/s41467-021-27542-8 (PMC8674281; doi:10.1038/s41467-021-27542-8)
Supplement: Supplementary file 21 — Source Data file [file 41467_2021_27542_MOESM21_ESM.zip › Source Data/Supplementary Figure 4A.csv]

TopN	Prot_w_1Pept_GC	Intersection1_GC	Intersection2_GC	Intersection3_GC	Intersection4_GC	Intersection5_GC	Intersection6_GC	Prot_w_1Pept_SC	Intersection1_SC	Intersection2_SC	Intersection3_SC	Intersection4_SC	Intersection5_SC	Intersection6_SC
100	31.37456038	31.23257111	12.45956497	9.737869492	9.983268265	10.56330173	25.78918015	0.606865934	3.643521767	1.926893106	2.192909486	4.002989012	4.002989012	79.97199306
73.66424986	7.103470645	6.647486372	16.91399152	13.21926105	13.55239249	14.33979406	35.0090854	0.277346243	1.165499473	1.97644747	2.249305057	4.105934825	4.105934825	82.02865168
64.07138873	3.235082674	1.810584958	10.30640669	15.19846797	15.58147632	16.4867688	40.25069638	0.177683773	0.441446857	1.423114305	2.278969398	4.160084817	4.160084817	83.11046398
58.53876185	2.061454687	0.78125	5.907012195	13.75762195	17.05411585	18.04496951	44.05487805	0.13485835	0.234840716	0.964405122	2.130261285	4.195412704	4.195412704	83.81624697
54.51199108	1.284974093	0.306936771	3.703703704	11.04972376	17.82279517	19.37794148	47.30918764	0.100808224	0.119928984	0.682026045	1.87328326	4.19807486	4.19807486	84.40684096
51.05409927	0.859409431	0.218483723	1.988201879	8.761197291	17.43500109	20.62486345	50.51343675	7.86E-02	0.09250532	0.43263159	1.624107639	4.122409357	4.122409357	84.95523175
48.61126603	0.739713361	0.137677834	1.376778339	6.815052777	16.77374943	21.36301056	53.05185865	7.05E-02	0.065757811	0.329355931	1.396408679	4.029083092	4.029083092	85.38009243
46.53653095	0.578592093	0.119846596	0.910834132	5.560882071	15.60402685	21.93192713	55.39309684	5.97E-02	0.058084432	0.243157379	1.230023274	3.88795551	3.88795551	85.7669793
44.85220301	0.499875031	0.074608306	0.596866451	4.476498383	14.72270579	22.20840587	57.42352649	5.35E-02	0.040028966	0.180130346	1.076588564	3.769298965	3.769298965	86.12346344
43.36865588	0.41322314	0.051440329	0.437242798	3.62654321	13.8117284	22.37654321	59.18209877	4.65E-02	0.029850049	0.144657932	0.946399644	3.64170603	3.64170603	86.44057678
41.8404908	0.347779561	0.053319115	0.346574247	3.012529992	12.68994935	22.26073047	61.13036524	4.07E-02	0.029970191	0.122186164	0.842623452	3.480576626	3.480576626	86.7731172
40.50195204	0.276166805	0.027540622	0.302946847	2.478656018	11.51198017	22.3629854	62.82015974	3.42E-02	0.017358211	0.109935339	0.748331779	3.309632303	3.309632303	87.08749657
38.97378695	0.287026406	0.028620492	0.171722954	2.060675444	10.58958214	21.80881511	64.93989697	3.43E-02	0.017436906	0.075559928	0.668027262	3.157242535	3.157242535	87.45441702
37.95872839	0.265173836	0.029385836	0.14692918	1.939465178	9.903026741	21.36350279	66.29444608	3.18E-02	0.017489547	0.068209232	0.639728749	3.041723645	3.041723645	87.68559081
37.0775237	0.120481928	0.030084236	0.120336943	1.805054152	9.296028881	20.99879663	67.50902527	1.78E-02	0.017539077	0.060217496	0.608800836	2.935749101	2.935749101	87.90117471
36.15170106	0.123571208	0	0.123418698	1.604443073	8.515890157	20.7960506	68.8059241	1.79E-02	0	0.060419369	0.563914111	2.800408427	2.800408427	88.15479247
35.43781372	9.45E-02	0	0.094428706	1.416430595	8.15234498	20.39660057	69.78281398	1.47E-02	0	0.051172638	0.521529564	2.728030959	2.728030959	88.35377429
34.38929169	6.49E-02	0	0.032435939	1.297437561	7.719753487	19.81835874	70.96983458	1.13E-02	0	0.031300266	0.49017398	2.633651645	2.633651645	88.61420335
33.50808701	6.66E-02	0	0.033288948	1.03195739	7.323568575	19.40745672	72.03728362	1.13E-02	0	0.031414475	0.427948135	2.547239764	2.547239764	88.85218818
32.82766313	6.80E-02	0	0.033978933	0.951410126	6.999660211	18.89228678	72.95276928	1.14E-02	0	0.031504831	0.406590652	2.475506975	2.475506975	89.04374911
31.86837702	7.01E-02	0	0.03500175	0.840042002	6.545327266	18.1659083	74.23871194	1.14E-02	0	0.031638863	0.376482574	2.372616265	2.372616265	89.31909783
31.07640825	3.59E-02	0	0.035893754	0.789662599	6.31730079	17.69562096	75.05384063	7.15E-03	0	0.031747249	0.361000162	2.311559113	2.311559113	89.49928798
30.42944785	3.67E-02	0	0.036656891	0.769794721	6.011730205	17.00879765	76.09970674	7.17E-03	0	0.031844889	0.353298009	2.239356597	2.239356597	89.70845304
29.93865031	3.73E-02	0	0.037257824	0.707898659	5.812220566	16.54247392	76.82563338	7.18E-03	0	0.0319243	0.335707109	2.189525135	2.189525135	89.86750813
29.18014501	3.82E-02	0	0.0382263	0.726299694	5.428134557	15.78746177	77.98165138	7.21E-03	0	0.032048155	0.337009532	2.096433101	2.096433101	90.10973772
28.62242052	3.90E-02	0	0.038971161	0.701480904	5.300077942	15.54949337	78.37100546	7.23E-03	0	0.032140146	0.327869913	2.056969318	2.056969318	90.22183573
28.25432236	3.95E-02	0	0.039478879	0.710619818	5.132254244	15.31780497	78.79984208	7.24E-03	0	0.032203106	0.328512184	2.013605508	2.013605508	90.31958443
27.83045176	4.01E-02	0	0.04008016	0.681362725	4.96993988	14.66933868	79.63927856	7.25E-03	0	0.032285024	0.318383133	1.969386487	1.969386487	90.49999959
27.21695482	4.10E-02	0	0.040983607	0.614754098	4.713114754	14.46721311	80.16393443	7.28E-03	0	0.032403113	0.296722843	1.899556057	1.899556057	90.65412714
26.72615728	4.18E-02	0	0.041736227	0.626043406	4.465776294	14.1903172	80.67612688	7.30E-03	0	0.032500304	0.297612842	1.834120904	1.834120904	90.78970014
26.36921361	4.23E-02	0	0.042301184	0.634517766	4.272419628	14.08629442	80.96446701	7.31E-03	0	0.03257301	0.298278629	1.782911339	1.782911339	90.87603368
26.03457892	4.29E-02	0	0.042844901	0.556983719	4.027420737	14.09597258	81.27677806	7.33E-03	0	0.032648274	0.273506295	1.720194436	1.720194436	90.97780349
25.54378137	4.37E-02	0	0.043668122	0.524017467	3.886462882	13.66812227	81.87772926	7.35E-03	0	0.032757401	0.261235119	1.676499037	1.676499037	91.13685692
25.22030117	4.42E-02	0	0.044228218	0.530738611	3.803626714	13.5780628	82.04334365	7.36E-03	0	0.032828151	0.261799346	1.64945976	1.64945976	91.19743057
24.82989403	4.49E-02	0	0.04492363	0.449236298	3.593890386	13.43216532	82.47978437	7.38E-03	0	0.032924299	0.234404443	1.590926974	1.590926974	91.33076289
24.47295036	0	0	0.045578851	0.455788514	3.509571559	13.40018232	82.58887876	0	0	0.033006829	0.234992013	1.562219429	1.562219429	91.38532151
24.08254322	0	0	0.04631774	0.370541918	3.427512737	13.29319129	82.86243631	0	0	0.033105544	0.205712434	1.533161448	1.533161448	91.48623278
23.79252649	0	0	0.046882325	0.375058603	3.375527426	13.1270511	83.07548054	0	0	0.033178133	0.206163496	1.513361085	1.513361085	91.55558078
23.35750139	0	0	0.047755492	0.382043935	3.247373448	12.79847182	83.5243553	0	0	0.033292705	0.206875425	1.470846583	1.470846583	91.68873792
22.91132181	0	0	0.048685492	0.340798442	3.213242454	12.75559883	83.64167478	0	0	0.03341057	0.191217727	1.451468626	1.451468626	91.75929344
22.58784161	0	0	0.049382716	0.345679012	3.111111111	12.69135802	83.80246914	0	0	0.033499264	0.191725345	1.417398085	1.417398085	91.8259058
22.23089794	0	0	0.050175615	0.351229303	3.060712494	12.39337682	84.14450577	0	0	0.033600851	0.192306758	1.395703275	1.395703275	91.93108318
21.98549916	0	0	0.050735667	0.35514967	2.942668696	12.12582445	84.52562151	0	0	0.033675874	0.192736135	1.358789753	1.358789753	92.03849385
21.66201896	0	0	0.051493306	0.360453141	2.98661174	11.89495366	84.70648816	0	0	0.033769986	0.19327476	1.362587061	1.362587061	92.10391895
21.30507529	0	0	0.052356021	0.366492147	2.827225131	11.78010471	84.97382199	0	0	0.033881438	0.193912635	1.310828103	1.310828103	92.20162226
21.04852203	0	0	0.052994171	0.370959194	2.702702703	11.71171171	85.16163222	0	0	0.033963836	0.194384219	1.270760128	1.270760128	92.27205246
20.80312326	0	0	0.053619303	0.375335121	2.627345845	11.52815013	85.4155496	0	0	0.034044791	0.194847546	1.244240756	1.244240756	92.35409666
20.46848857	0	0	0.054495913	0.38147139	2.452316076	11.44414169	85.66757493	0	0	0.03415823	0.195496785	1.187804094	1.187804094	92.44978525
20.10039041	0	0	0.055493896	0.38845727	2.386237514	11.26526082	85.9045505	0	0	0.034283378	0.196213045	1.161106866	1.161106866	92.5401094
19.8884551	0	0	0.05608525	0.392596747	2.355580482	11.10487942	86.0908581	0	0	0.034357793	0.196638943	1.147744778	1.147744778	92.6033289
19.68767429	0	0	0.056657224	0.396600567	2.379603399	10.93484419	86.23229462	0	0	0.034428469	0.197043439	1.150105743	1.150105743	92.65307298
19.41996654	0	0	0.057438254	0.402067777	2.412406663	10.85582998	86.27225732	0	0	0.034523017	0.197584561	1.153264173	1.153264173	92.68604921
19.16341327	0	0	0.058207218	0.349243306	2.328288708	10.65192084	86.61233993	0	0	0.034625443	0.175522686	1.122713659	1.122713659	92.80250279
18.90686001	0	0	0	0.353982301	2.241887906	10.50147493	86.90265487	0	0	0	0.176071376	1.091489614	1.091489614	92.91893792
18.63915226	0	0	0	0.359066427	2.154398564	10.4727708	87.01376421	0	0	0	0.176604698	1.059299519	1.059299519	92.975581
18.49414389	0	0	0	0.301568154	2.171290712	10.43425814	87.09288299	0	0	0	0.152767428	1.061140993	1.061140993	93.01648725
18.22643614	0	0	0	0.244798042	2.080783354	10.46511628	87.20930233	0	0	0	0.128601474	1.027600651	1.027600651	93.08500624
18.02565533	0	0	0	0.247524752	2.103960396	10.3960396	87.25247525	0	0	0	0.128902416	1.030005348	1.030005348	93.11411682
17.76910206	0	0	0	0.251098556	2.071563089	10.35781544	87.31952291	0	0	0	0.129301345	1.01393067	1.01393067	93.15829828
17.50139431	0	0	0	0.254939452	2.103250478	10.07010835	87.57170172	0	0	0	0.129731795	1.017306088	1.017306088	93.24561628
17.35638595	0	0	0	0.192802057	2.05655527	10.15424165	87.59640103	0	0	0	0.10327417	0.999244362	0.999244362	93.27927761
17.11098717	0	0	0	0.195567145	2.086049544	10.10430248	87.61408083	0	0	0	0.103592031	1.002319881	1.002319881	93.30761989
16.96597881	0	0	0	0.197238659	2.038132807	9.993425378	87.77120316	0	0	0	0.10379461	0.983476301	0.983476301	93.36526509
16.78750697	0	0	0	0.199335548	1.926910299	10.03322259	87.84053156	0	0	0	0.104046816	0.943484864	0.943484864	93.40847726
16.63134412	0	0	0	0.201207243	1.945003353	9.926224011	87.92756539	0	0	0	0.104265281	0.945465887	0.945465887	93.44641023
16.48633575	0	0	0	0.202976996	1.962110961	9.675236806	88.15967524	0	0	0	0.104478926	0.947403192	0.947403192	93.52079795
16.22978249	0	0	0	0.137457045	1.855670103	9.41580756	88.59106529	0	0	0	0.075048686	0.906348508	0.906348508	93.67748732
16.15170106	0	0	0	0.138121547	1.864640884	9.461325967	88.5359116	0	0	0	0.075128335	0.907310417	0.907310417	93.67077723
16.02900167	0	0	0	0.139178845	1.878914405	9.394572025	88.58733473	0	0	0	0.075260357	0.908904819	0.908904819	93.69665044
15.88399331	0	0	0	0.140449438	1.825842697	9.480337079	88.55337079	0	0	0	0.075419612	0.887316284	0.887316284	93.70682398
15.69436698	0	0	0	0.142146411	1.776830135	9.523809524	88.55721393	0	0	0	0.075632488	0.865900865	0.865900865	93.73211702
15.51589515	0	0	0	0.143781452	1.725377426	9.489575845	88.64126528	0	0	0	0.075839794	0.843946146	0.843946146	93.77819007
15.41550474	0	0	0	0.1447178	1.736613603	9.334298119	88.78437048	0	0	0	0.075959729	0.845280784	0.845280784	93.82765424
15.20356944	0	0	0	0.073367572	1.687454145	9.09757887	89.14159941	0	0	0	0.042709117	0.823183795	0.823183795	93.96465063
15.10317903	0	0	0	0.073855244	1.624815362	9.010339734	89.29098966	0	0	0	0.042781083	0.799040232	0.799040232	94.02086061
14.94701617	0	0	0	0.074626866	1.492537313	9.029850746	89.40298507	0	0	0	0.042893553	0.749253514	0.749253514	94.077784
14.85778026	0	0	0	0.075075075	1.426426426	9.009009009	89.48948949	0	0	0	0.042959057	0.724067973	0.724067973	94.11613357
14.73508087	0	0	0	0.075700227	1.438304315	9.008327025	89.47766843	0	0	0	0.043044794	0.725513066	0.725513066	94.12577411
14.60122699	0	0	0	0.076394194	1.375095493	9.014514897	89.53399542	0	0	0	0.043143701	0.700041334	0.700041334	94.16112641
14.45621863	0	0	0	0.077160494	1.388888889	8.87345679	89.66049383	0	0	0	0.043251489	0.701790286	0.701790286	94.21267176
14.30005577	0	0	0	0.07800312	1.326053042	8.736349454	89.85959438	0	0	0	0.043373325	0.675784393	0.675784393	94.29151072
14.14389292	0	0	0	0.078864353	1.340694006	8.517350158	90.06309148	0	0	0	0.043494915	0.677678831	0.677678831	94.36642642
14.06581149	0	0	0	0.079302141	1.3481364	8.485329104	90.08723236	0	0	0	0.043555047	0.678615736	0.678615736	94.3816799
13.96542108	0	0	0	0.079872204	1.198083067	8.38658147	90.33546326	0	0	0	0.043643265	0.621564559	0.621564559	94.47546662
13.8427217	0	0	0	0.080580177	1.208702659	8.219178082	90.49153908	0	0	0	0.043743277	0.622988926	0.622988926	94.53392479
13.69771333	0	0	0	0.081433225	1.140065147	8.2247557	90.55374593	0	0	0	0.043863404	0.59463211	0.59463211	94.57303575
13.58616843	0	0	0	0.082101806	1.149425287	8.210180624	90.55829228	0	0	0	0.04395433	0.595864748	0.595864748	94.58617353
13.49693252	0	0	0	0.082644628	1.074380165	8.099173554	90.74380165	0	0	0	0.044034904	0.566061589	0.566061589	94.65657747
13.4076966	0	0	0	0.083194676	0.998336106	8.069883527	90.84858569	0	0	0	0.044114864	0.535782135	0.535782135	94.70322793
13.2961517	0	0	0	0.083892617	1.006711409	7.88590604	91.02348993	0	0	0	0.044213793	0.536983649	0.536983649	94.76751151
13.1846068	0	0	0	0.084602369	1.015228426	7.698815567	91.20135364	0	0	0	0.044314286	0.538204156	0.538204156	94.83281125
13.03959844	0	0	0	0.085543199	1.026518392	7.698887938	91.18905047	0	0	0	0.044441471	0.539748834	0.539748834	94.84407256
12.95036252	0	0	0	0.086132644	0.947459087	7.66580534	91.30060293	0	0	0	0.044526625	0.507747154	0.507747154	94.89365797
12.84997211	0	0	0	0	0.954861111	7.638888889	91.40625	0	0	0	0	0.5089028	0.5089028	94.95344055
12.72727273	0	0	0	0	0.964066608	7.624890447	91.41104294	0	0	0	0	0.510191564	0.510191564	94.96779371
12.54880089	0	0	0	0	0.977777778	7.644444444	91.37777778	0	0	0	0	0.512087288	0.512087288	94.97661927
12.41494702	0	0	0	0	0.898472597	7.637017071	91.46451033	0	0	0	0	0.478729587	0.478729587	95.02455396
12.33686559	0	0	0	0	0.904159132	7.685352622	91.41048825	0	0	0	0	0.479518008	0.479518008	95.01635988
12.25878416	0	0	0	0	0.818926297	7.46132848	91.71974522	0	0	0	0	0.444719647	0.444719647	95.12820563
12.12493028	0	0	0	0	0.827966881	7.359705612	91.81232751	0	0	0	0	0.446050334	0.446050334	95.1715417
12.0022309	0	0	0	0	0.836431227	7.342007435	91.82156134	0	0	0	0	0.447271351	0.447271351	95.18765355
11.95761294	0	0	0	0	0.839552239	7.276119403	91.88432836	0	0	0	0	0.447735559	0.447735559	95.21231229
11.890686	0	0	0	0	0.844277674	7.22326454	91.93245779	0	0	0	0	0.448429394	0.448429394	95.23488634
11.81260457	0	0	0	0	0.849858357	7.271010387	91.87913126	0	0	0	0	0.449223065	0.449223065	95.22645261
11.70105968	0	0	0	0	0.762631077	7.340324118	91.8970448	0	0	0	0	0.41203314	0.41203314	95.25201955
11.62297825	0	0	0	0	0.767754319	7.293666027	91.93857965	0	0	0	0	0.412801278	0.412801278	95.27423913
11.55605131	0	0	0	0	0.772200772	7.239382239	91.98841699	0	0	0	0	0.413471361	0.413471361	95.2979859
11.51143335	0	0	0	0	0.775193798	7.26744186	91.95736434	0	0	0	0	0.413908922	0.413908922	95.29300993
11.46681539	0	0	0	0	0.778210117	7.295719844	91.92607004	0	0	0	0	0.414351513	0.414351513	95.28797678
11.36642499	0	0	0	0	0.785083415	7.065750736	92.14916585	0	0	0	0	0.415427498	0.415427498	95.3731204
11.29949805	0	0	0	0	0.789733465	7.008884501	92.20138203	0	0	0	0	0.416131794	0.416131794	95.39808947
11.23257111	0	0	0	0	0.695134062	6.951340616	92.35352532	0	0	0	0	0.375436421	0.375436421	95.46420503
11.14333519	0	0	0	0	0.700700701	6.706706707	92.59259259	0	0	0	0	0.376339187	0.376339187	95.55395506
11.04294479	0	0	0	0	0.707070707	6.666666667	92.62626263	0	0	0	0	0.377318444	0.377318444	95.57632608
10.95370887	0	0	0	0	0.712830957	6.720977597	92.56619145	0	0	0	0	0.378181712	0.378181712	95.56620513
10.90909091	0	0	0	0	0.715746421	6.646216769	92.63803681	0	0	0	0	0.378640506	0.378640506	95.59548786
10.77523703	0	0	0	0	0.621118012	6.418219462	92.96066253	0	0	0	0	0.33622001	0.33622001	95.7277745
10.69715561	0	0	0	0	0.625651721	6.465067779	92.9092805	0	0	0	0	0.336915732	0.336915732	95.71893421
10.63022867	0	0	0	0	0.524658972	6.505771249	92.96956978	0	0	0	0	0.292763094	0.292763094	95.75542877
10.56330173	0	0	0	0	0.527983105	6.441393875	93.03062302	0	0	0	0	0.293310913	0.293310913	95.78370317
10.42944785	0	0	0	0	0.534759358	6.203208556	93.26203209	0	0	0	0	0.29444001	0.29444001	95.87745796
10.36252091	0	0	0	0	0.538213132	6.243272336	93.21851453	0	0	0	0	0.294985251	0.294985251	95.86982389
10.273285	0	0	0	0	0.542888165	6.080347448	93.37676439	0	0	0	0	0.295758342	0.295758342	95.93387902
10.21751255	0	0	0	0	0.545851528	6.004366812	93.44978166	0	0	0	0	0.296242902	0.296242902	95.96502566
10.18404908	0	0	0	0	0.547645126	5.91456736	93.53778751	0	0	0	0	0.296544316	0.296544316	95.99907485
10.10596765	0	0	0	0	0.55187638	5.849889625	93.598234	0	0	0	0	0.297230246	0.297230246	96.02837167
10.02788622	0	0	0	0	0.556173526	5.784204672	93.6596218	0	0	0	0	0.297924882	0.297924882	96.05804035
9.916341327	0	0	0	0	0.449943757	5.849268841	93.7007874	0	0	0	0	0.249708157	0.249708157	96.09369588
9.894032348	0	0	0	0	0.450958286	5.862457723	93.68658399	0	0	0	0	0.249873511	0.249873511	96.09110916
9.82710541	0	0	0	0	0.454029512	5.675368899	93.87060159	0	0	0	0	0.250408274	0.250408274	96.16299868
9.771332962	0	0	0	0	0.456621005	5.707762557	93.83561644	0	0	0	0	0.25083091	0.25083091	96.15652264
9.670942554	0	0	0	0	0.461361015	5.767012687	93.7716263	0	0	0	0	0.251601157	0.251601157	96.14472015
9.615170106	0	0	0	0	0.464037123	5.684454756	93.85150812	0	0	0	0	0.252051769	0.252051769	96.17914566
9.581706637	0	0	0	0	0.465657742	5.704307334	93.83003492	0	0	0	0	0.25231445	0.25231445	96.17516369
9.537088678	0	0	0	0	0.467836257	5.730994152	93.80116959	0	0	0	0	0.252668187	0.252668187	96.16980139
9.436698271	0	0	0	0	0.472813239	5.673758865	93.8534279	0	0	0	0	0.253491677	0.253491677	96.19982912
9.392080312	0	0	0	0	0.356294537	5.700712589	93.94299287	0	0	0	0	0.200280919	0.200280919	96.24733484
9.302844395	0	0	0	0	0.35971223	5.755395683	93.88489209	0	0	0	0	0.200859531	0.200859531	96.23649338
9.258226436	0	0	0	0	0.361445783	5.662650602	93.97590361	0	0	0	0	0.201166873	0.201166873	96.27445286
9.202453988	0	0	0	0	0.363636364	5.575757576	94.06060606	0	0	0	0	0.20155147	0.20155147	96.31144939
9.168990519	0	0	0	0	0.364963504	5.474452555	94.16058394	0	0	0	0	0.201790587	0.201790587	96.35156263
9.13552705	0	0	0	0	0.366300366	5.494505495	94.13919414	0	0	0	0	0.202016881	0.202016881	96.34747116
9.090909091	0	0	0	0	0.36809816	5.27607362	94.35582822	0	0	0	0	0.202352064	0.202352064	96.43191172
9.012827663	0	0	0	0	0.371287129	5.198019802	94.43069307	0	0	0	0	0.20290684	0.20290684	96.46782329
8.957055215	0	0	0	0	0.373599004	5.105853051	94.52054795	0	0	0	0	0.203312228	0.203312228	96.50687179
8.934746235	0	0	0	0	0.374531835	5.118601748	94.50686642	0	0	0	0	0.203469665	0.203469665	96.50416686
8.856664808	0	0	0	0	0.377833753	5.037783375	94.58438287	0	0	0	0	0.204042396	0.204042396	96.5412404
8.812046849	0	0	0	0	0.379746835	4.936708861	94.6835443	0	0	0	0	0.204380283	0.204380283	96.58282605
8.77858338	0	0	0	0	0.381194409	4.701397713	94.91740788	0	0	0	0	0.204656499	0.204656499	96.67360672
8.711656442	0	0	0	0	0.256081946	4.737516005	95.00640205	0	0	0	0	0.145006486	0.145006486	96.72511537
8.678192973	0	0	0	0	0.257069409	4.755784062	94.98714653	0	0	0	0	0.145182411	0.145182411	96.7211422
8.667038483	0	0	0	0	0.257400257	4.761904762	94.98069498	0	0	0	0	0.145241539	0.145241539	96.71980682
8.577802566	0	0	0	0	0.260078023	4.681404421	95.05851756	0	0	0	0	0.145731449	0.145731449	96.75810447
8.544339096	0	0	0	0	0.261096606	4.699738903	95.03916449	0	0	0	0	0.145912697	0.145912697	96.75407248
8.499721138	0	0	0	0	0.262467192	4.461942257	95.27559055	0	0	0	0	0.14618109	0.14618109	96.84843342
8.42163971	0	0	0	0	0.264900662	4.370860927	95.36423841	0	0	0	0	0.14662529	0.14662529	96.88950171
8.41048522	0	0	0	0	0.265251989	4.376657825	95.35809019	0	0	0	0	0.146687598	0.146687598	96.88817992
8.365867262	0	0	0	0	0.266666667	4.4	95.33333333	0	0	0	0	0.146938963	0.146938963	96.88284749
8.343558282	0	0	0	0	0.267379679	4.411764706	95.32085561	0	0	0	0	0.147065772	0.147065772	96.88015737
8.287785834	0	0	0	0	0.269179004	4.306864065	95.42395693	0	0	0	0	0.147398599	0.147398599	96.9253227
8.254322365	0	0	0	0	0.27027027	4.324324324	95.40540541	0	0	0	0	0.147592515	0.147592515	96.92127769
8.209704406	0	0	0	0	0.27173913	4.347826087	95.38043478	0	0	0	0	0.147855112	0.147855112	96.91580001
8.153931958	0	0	0	0	0.273597811	4.377564979	95.34883721	0	0	0	0	0.148186715	0.148186715	96.90888292
8.098159509	0	0	0	0	0.275482094	4.407713499	95.31680441	0	0	0	0	0.148521856	0.148521856	96.90189201
8.042387061	0	0	0	0	0.27739251	4.438280166	95.28432732	0	0	0	0	0.148860574	0.148860574	96.89482648
7.975460123	0	0	0	0	0.27972028	4.195804196	95.52447552	0	0	0	0	0.149299043	0.149299043	96.99613652
7.941996654	0	0	0	0	0.280898876	4.213483146	95.50561798	0	0	0	0	0.149506711	0.149506711	96.99195829
7.919687674	0	0	0	0	0.14084507	4.084507042	95.77464789	0	0	0	0	0.079642866	0.079642866	97.11425958
7.863915226	0	0	0	0	0.141843972	4.113475177	95.74468085	0	0	0	0	0.079830386	0.079830386	97.10746507
7.841606247	0	0	0	0	0.142247511	3.982930299	95.87482219	0	0	0	0	0.079913665	0.079913665	97.16134946
7.796988288	0	0	0	0	0.143061516	3.862660944	95.99427754	0	0	0	0	0.080074076	0.080074076	97.21300291
7.774679308	0	0	0	0	0.143472023	3.87374462	95.98278336	0	0	0	0	0.080151137	0.080151137	97.21032078
7.741215839	0	0	0	0	0.144092219	3.890489914	95.96541787	0	0	0	0	0.080267682	0.080267682	97.20626441
7.651979922	0	0	0	0	0.145772595	3.935860058	95.91836735	0	0	0	0	0.080581945	0.080581945	97.19532642
7.596207474	0	0	0	0	0.146842878	3.964757709	95.88839941	0	0	0	0	0.080780751	0.080780751	97.18840693
7.551589515	0	0	0	0	0.147710487	3.840472674	96.01181684	0	0	0	0	0.080949468	0.080949468	97.24220844
7.540435025	0	0	0	0	0.147928994	3.846153846	96.00591716	0	0	0	0	0.080989972	0.080989972	97.24082856
7.518126046	0	0	0	0	0.148367953	3.857566766	95.99406528	0	0	0	0	0.081071559	0.081071559	97.23804902
7.473508087	0	0	0	0	0.149253731	3.880597015	95.97014925	0	0	0	0	0.081236151	0.081236151	97.23244172
7.440044618	0	0	0	0	0.149925037	3.748125937	96.10194903	0	0	0	0	0.081369045	0.081369045	97.28926056
7.395426659	0	0	0	0	0.150829563	3.770739065	96.07843137	0	0	0	0	0.081536704	0.081536704	97.28367516
7.37311768	0	0	0	0	0.15128593	3.78214826	96.06656581	0	0	0	0	0.081621257	0.081621257	97.28085832
7.306190742	0	0	0	0	0.152671756	3.816793893	96.03053435	0	0	0	0	0.081877378	0.081877378	97.27232587
7.295036252	0	0	0	0	0.152905199	3.822629969	96.02446483	0	0	0	0	0.081920456	0.081920456	97.27089079
7.239263804	0	0	0	0	0.154083205	3.852080123	95.99383667	0	0	0	0	0.082137702	0.082137702	97.26365342
7.216954824	0	0	0	0	0.154559505	3.863987635	95.98145286	0	0	0	0	0.082225395	0.082225395	97.26073199
7.183491355	0	0	0	0	0.155279503	3.881987578	95.96273292	0	0	0	0	0.082357997	0.082357997	97.25631447
7.161182376	0	0	0	0	0.15576324	3.894080997	95.95015576	0	0	0	0	0.082447111	0.082447111	97.25334573
7.150027886	0	0	0	0	0.15600624	3.900156006	95.94383775	0	0	0	0	0.082491978	0.082491978	97.25185103
7.116564417	0	0	0	0	0.156739812	3.918495298	95.92476489	0	0	0	0	0.082627586	0.082627586	97.24733335
7.083100948	0	0	0	0	0	3.937007874	96.06299213	0	0	0	0	0	0	97.32480322
7.060791969	0	0	0	0	0	3.949447077	96.05055292	0	0	0	0	0	0	97.3218315
7.01617401	0	0	0	0	0	3.974562798	96.0254372	0	0	0	0	0	0	97.31583708
7.00501952	0	0	0	0	0	3.98089172	96.01910828	0	0	0	0	0	0	97.31432649
6.960401562	0	0	0	0	0	4.006410256	95.99358974	0	0	0	0	0	0	97.30823579
6.938092582	0	0	0	0	0	3.8585209	96.1414791	0	0	0	0	0	0	97.37332711
6.871165644	0	0	0	0	0	3.896103896	96.1038961	0	0	0	0	0	0	97.36425757
6.815393196	0	0	0	0	0	3.764320786	96.23567921	0	0	0	0	0	0	97.42592336
6.748466258	0	0	0	0	0	3.636363636	96.36363636	0	0	0	0	0	0	97.48680679
6.703848299	0	0	0	0	0	3.660565724	96.33943428	0	0	0	0	0	0	97.48088052
6.68153932	0	0	0	0	0	3.505843072	96.49415693	0	0	0	0	0	0	97.54878118
6.625766871	0	0	0	0	0	3.535353535	96.46464646	0	0	0	0	0	0	97.54145239
6.614612381	0	0	0	0	0	3.541315346	96.45868465	0	0	0	0	0	0	97.53997409
6.581148912	0	0	0	0	0	3.559322034	96.44067797	0	0	0	0	0	0	97.53548461
6.558839933	0	0	0	0	0	3.571428571	96.42857143	0	0	0	0	0	0	97.53246784
6.536530954	0	0	0	0	0	3.583617747	96.41638225	0	0	0	0	0	0	97.52942898
6.503067485	0	0	0	0	0	3.602058319	96.39794168	0	0	0	0	0	0	97.52483451
6.491912995	0	0	0	0	0	3.608247423	96.39175258	0	0	0	0	0	0	97.52329183
6.469604016	0	0	0	0	0	3.620689655	96.37931034	0	0	0	0	0	0	97.52018589
6.436140547	0	0	0	0	0	3.639514731	96.36048527	0	0	0	0	0	0	97.51549005
6.380368098	0	0	0	0	0	3.671328671	96.32867133	0	0	0	0	0	0	97.5075866
6.358059119	0	0	0	0	0	3.50877193	96.49122807	0	0	0	0	0	0	97.58089091
6.346904629	0	0	0	0	0	3.514938489	96.48506151	0	0	0	0	0	0	97.57933412
6.291132181	0	0	0	0	0	3.368794326	96.63120567	0	0	0	0	0	0	97.64901547
6.279977691	0	0	0	0	0	3.374777975	96.62522202	0	0	0	0	0	0	97.64748224
6.268823201	0	0	0	0	0	3.380782918	96.61921708	0	0	0	0	0	0	97.64593988
6.235359732	0	0	0	0	0	3.398926655	96.60107335	0	0	0	0	0	0	97.64127925
6.179587284	0	0	0	0	0	3.429602888	96.57039711	0	0	0	0	0	0	97.63343444
6.157278305	0	0	0	0	0	3.260869565	96.73913043	0	0	0	0	0	0	97.71025385
6.146123815	0	0	0	0	0	3.266787659	96.73321234	0	0	0	0	0	0	97.70871356
6.134969325	0	0	0	0	0	3.272727273	96.72727273	0	0	0	0	0	0	97.70716421
6.056887897	0	0	0	0	0	3.130755064	96.86924494	0	0	0	0	0	0	97.77780499
6.012269939	0	0	0	0	0	3.153988868	96.84601113	0	0	0	0	0	0	97.77169376
5.989960959	0	0	0	0	0	3.165735568	96.83426443	0	0	0	0	0	0	97.76861181
5.945343001	0	0	0	0	0	3.189493433	96.81050657	0	0	0	0	0	0	97.76239467
5.911879532	0	0	0	0	0	3.20754717	96.79245283	0	0	0	0	0	0	97.75766748
5.856107083	0	0	0	0	0	3.238095238	96.76190476	0	0	0	0	0	0	97.74970941
5.844952593	0	0	0	0	0	3.244274809	96.75572519	0	0	0	0	0	0	97.74810403
5.811489124	0	0	0	0	0	3.262955854	96.73704415	0	0	0	0	0	0	97.74325307
5.778025655	0	0	0	0	0	3.281853282	96.71814672	0	0	0	0	0	0	97.73836003
5.766871166	0	0	0	0	0	3.288201161	96.71179884	0	0	0	0	0	0	97.73671724
5.733407697	0	0	0	0	0	3.307392996	96.692607	0	0	0	0	0	0	97.73175327
5.688789738	0	0	0	0	0	3.333333333	96.66666667	0	0	0	0	0	0	97.72507215
5.677635248	0	0	0	0	0	3.339882122	96.66011788	0	0	0	0	0	0	97.72338858
5.655326269	0	0	0	0	0	3.353057199	96.6469428	0	0	0	0	0	0	97.71999962
5.633017289	0	0	0	0	0	3.168316832	96.83168317	0	0	0	0	0	0	97.8060846
5.6218628	0	0	0	0	0	3.174603175	96.82539683	0	0	0	0	0	0	97.80443395
5.59955382	0	0	0	0	0	3.187250996	96.812749	0	0	0	0	0	0	97.80109743
5.577244841	0	0	0	0	0	3.2	96.8	0	0	0	0	0	0	97.79773686
5.543781372	0	0	0	0	0	3.018108652	96.98189135	0	0	0	0	0	0	97.88461952
5.499163413	0	0	0	0	0	3.042596349	96.95740365	0	0	0	0	0	0	97.87806393
5.476854434	0	0	0	0	0	3.054989817	96.94501018	0	0	0	0	0	0	97.87475735
5.454545455	0	0	0	0	0	3.067484663	96.93251534	0	0	0	0	0	0	97.8714269
5.432236475	0	0	0	0	0	3.080082136	96.91991786	0	0	0	0	0	0	97.86807238
5.421081985	0	0	0	0	0	3.086419753	96.91358025	0	0	0	0	0	0	97.86638435
5.376464027	0	0	0	0	0	3.112033195	96.8879668	0	0	0	0	0	0	97.85957796
5.320691578	0	0	0	0	0	3.144654088	96.85534591	0	0	0	0	0	0	97.85097412
5.287228109	0	0	0	0	0	3.164556962	96.83544304	0	0	0	0	0	0	97.84573686
5.26491913	0	0	0	0	0	3.177966102	96.8220339	0	0	0	0	0	0	97.84221722
5.242610151	0	0	0	0	0	3.191489362	96.80851064	0	0	0	0	0	0	97.83867208
5.220301171	0	0	0	0	0	3.205128205	96.79487179	0	0	0	0	0	0	97.83510124
5.209146682	0	0	0	0	0	3.211991435	96.78800857	0	0	0	0	0	0	97.83330437
5.186837702	0	0	0	0	0	3.010752688	96.98924731	0	0	0	0	0	0	97.92949822
5.142219743	0	0	0	0	0	3.036876356	96.96312364	0	0	0	0	0	0	97.92253436
5.119910764	0	0	0	0	0	3.050108932	96.94989107	0	0	0	0	0	0	97.91902125
5.064138316	0	0	0	0	0	3.083700441	96.91629956	0	0	0	0	0	0	97.91015201
5.052983826	0	0	0	0	0	3.090507726	96.90949227	0	0	0	0	0	0	97.90836222
5.008365867	0	0	0	0	0	3.118040089	96.88195991	0	0	0	0	0	0	97.90114465
4.952593419	0	0	0	0	0	3.153153153	96.84684685	0	0	0	0	0	0	97.89201748
4.941438929	0	0	0	0	0	3.16027088	96.83972912	0	0	0	0	0	0	97.89017553
4.930284439	0	0	0	0	0	3.167420814	96.83257919	0	0	0	0	0	0	97.88832337
4.89682097	0	0	0	0	0	3.189066059	96.81093394	0	0	0	0	0	0	97.8827262
4.874511991	0	0	0	0	0	3.203661327	96.79633867	0	0	0	0	0	0	97.87896413
4.829894032	0	0	0	0	0	3.233256351	96.76674365	0	0	0	0	0	0	97.87137131
4.785276074	0	0	0	0	0	3.263403263	96.73659674	0	0	0	0	0	0	97.86369529
4.762967094	0	0	0	0	0	3.278688525	96.72131148	0	0	0	0	0	0	97.85982211
4.740658115	0	0	0	0	0	3.294117647	96.70588235	0	0	0	0	0	0	97.85590601
4.718349136	0	0	0	0	0	3.309692671	96.69030733	0	0	0	0	0	0	97.85196108
4.696040156	0	0	0	0	0	3.087885986	96.91211401	0	0	0	0	0	0	97.95861309
4.662576687	0	0	0	0	0	2.870813397	97.1291866	0	0	0	0	0	0	98.06429064
4.640267708	0	0	0	0	0	2.884615385	97.11538462	0	0	0	0	0	0	98.06066512
4.629113218	0	0	0	0	0	2.891566265	97.10843373	0	0	0	0	0	0	98.05884067
4.606804239	0	0	0	0	0	2.905569007	97.09443099	0	0	0	0	0	0	98.05516822
4.55103179	0	0	0	0	0	2.450980392	97.54901961	0	0	0	0	0	0	98.27416376
4.539877301	0	0	0	0	0	2.457002457	97.54299754	0	0	0	0	0	0	98.27249759
4.506413832	0	0	0	0	0	2.475247525	97.52475248	0	0	0	0	0	0	98.26746186
4.495259342	0	0	0	0	0	2.481389578	97.51861042	0	0	0	0	0	0	98.26576484
4.484104852	0	0	0	0	0	2.23880597	97.76119403	0	0	0	0	0	0	98.38180887
4.472950363	0	0	0	0	0	2.244389027	97.75561097	0	0	0	0	0	0	98.38020926
4.450641383	0	0	0	0	0	2.255639098	97.7443609	0	0	0	0	0	0	98.37698933
4.428332404	0	0	0	0	0	2.01511335	97.98488665	0	0	0	0	0	0	98.49336958
4.406023424	0	0	0	0	0	2.025316456	97.97468354	0	0	0	0	0	0	98.49034109
4.394868935	0	0	0	0	0	2.030456853	97.96954315	0	0	0	0	0	0	98.48881704
4.372559955	0	0	0	0	0	2.040816327	97.95918367	0	0	0	0	0	0	98.48574915
4.339096486	0	0	0	0	0	2.05655527	97.94344473	0	0	0	0	0	0	98.48109211
4.327941997	0	0	0	0	0	2.06185567	97.93814433	0	0	0	0	0	0	98.47951747
4.261015059	0	0	0	0	0	2.094240838	97.90575916	0	0	0	0	0	0	98.46996839
4.238706079	0	0	0	0	0	2.105263158	97.89473684	0	0	0	0	0	0	98.46674786
4.22755159	0	0	0	0	0	2.110817942	97.88918206	0	0	0	0	0	0	98.4651271
4.2163971	0	0	0	0	0	2.116402116	97.88359788	0	0	0	0	0	0	98.46349748
4.20524261	0	0	0	0	0	2.122015915	97.87798408	0	0	0	0	0	0	98.46185898
4.182933631	0	0	0	0	0	2.133333333	97.86666667	0	0	0	0	0	0	98.45856054
4.171779141	0	0	0	0	0	2.139037433	97.86096257	0	0	0	0	0	0	98.45690055
4.149470162	0	0	0	0	0	2.150537634	97.84946237	0	0	0	0	0	0	98.45354786
4.138315672	0	0	0	0	0	2.156334232	97.84366577	0	0	0	0	0	0	98.45185504
4.127161182	0	0	0	0	0	2.162162162	97.83783784	0	0	0	0	0	0	98.45015299
4.093697713	0	0	0	0	0	2.179836512	97.82016349	0	0	0	0	0	0	98.44500768
4.071388734	0	0	0	0	0	2.191780822	97.80821918	0	0	0	0	0	0	98.44154729
4.060234244	0	0	0	0	0	2.197802198	97.8021978	0	0	0	0	0	0	98.43980573
4.026770775	0	0	0	0	0	1.939058172	98.06094183	0	0	0	0	0	0	98.56920197
3.982152817	0	0	0	0	0	1.680672269	98.31932773	0	0	0	0	0	0	98.69930422
3.970998327	0	0	0	0	0	1.685393258	98.31460674	0	0	0	0	0	0	98.69781327
3.959843837	0	0	0	0	0	1.690140845	98.30985915	0	0	0	0	0	0	98.69630475
3.948689347	0	0	0	0	0	1.694915254	98.30508475	0	0	0	0	0	0	98.694788
3.937534858	0	0	0	0	0	1.699716714	98.30028329	0	0	0	0	0	0	98.69326297
3.915225878	0	0	0	0	0	1.709401709	98.29059829	0	0	0	0	0	0	98.69019267
3.904071389	0	0	0	0	0	1.714285714	98.28571429	0	0	0	0	0	0	98.68864732
3.881762409	0	0	0	0	0	1.724137931	98.27586207	0	0	0	0	0	0	98.68552648
3.87060792	0	0	0	0	0	1.729106628	98.27089337	0	0	0	0	0	0	98.68395568
3.84829894	0	0	0	0	0	1.739130435	98.26086957	0	0	0	0	0	0	98.68079311
3.814835471	0	0	0	0	0	1.754385965	98.24561404	0	0	0	0	0	0	98.67600605
3.803680982	0	0	0	0	0	1.759530792	98.24046921	0	0	0	0	0	0	98.67438311
3.792526492	0	0	0	0	0	1.764705882	98.23529412	0	0	0	0	0	0	98.67274641
3.759063023	0	0	0	0	0	1.78041543	98.21958457	0	0	0	0	0	0	98.66779718
3.747908533	0	0	0	0	0	1.785714286	98.21428571	0	0	0	0	0	0	98.66613429
3.736754044	0	0	0	0	0	1.791044776	98.20895522	0	0	0	0	0	0	98.66445733
3.714445064	0	0	0	0	0	1.801801802	98.1981982	0	0	0	0	0	0	98.66107082
3.692136085	0	0	0	0	0	1.812688822	98.18731118	0	0	0	0	0	0	98.65764707
3.680981595	0	0	0	0	0	1.818181818	98.18181818	0	0	0	0	0	0	98.65592361
3.658672616	0	0	0	0	0	1.829268293	98.17073171	0	0	0	0	0	0	98.65245329
3.636363636	0	0	0	0	0	1.840490798	98.1595092	0	0	0	0	0	0	98.64894473
3.625209147	0	0	0	0	0	1.846153846	98.15384615	0	0	0	0	0	0	98.64717342
3.602900167	0	0	0	0	0	1.857585139	98.14241486	0	0	0	0	0	0	98.64359641
3.591745678	0	0	0	0	0	1.863354037	98.13664596	0	0	0	0	0	0	98.64179567
3.580591188	0	0	0	0	0	1.557632399	98.4423676	0	0	0	0	0	0	98.80008794
3.569436698	0	0	0	0	0	1.5625	98.4375	0	0	0	0	0	0	98.79847665
3.558282209	0	0	0	0	0	1.567398119	98.43260188	0	0	0	0	0	0	98.79685646
3.535973229	0	0	0	0	0	1.577287066	98.42271293	0	0	0	0	0	0	98.79359379
3.51366425	0	0	0	0	0	1.587301587	98.41269841	0	0	0	0	0	0	98.79030415
3.50250976	0	0	0	0	0	1.592356688	98.40764331	0	0	0	0	0	0	98.78864336
3.49135527	0	0	0	0	0	1.597444089	98.40255591	0	0	0	0	0	0	98.78697337
3.469046291	0	0	0	0	0	1.286173633	98.71382637	0	0	0	0	0	0	98.94967077
3.457891801	0	0	0	0	0	1.290322581	98.70967742	0	0	0	0	0	0	98.94820424
3.435582822	0	0	0	0	0	1.298701299	98.7012987	0	0	0	0	0	0	98.94525074
3.413273843	0	0	0	0	0	1.307189542	98.69281046	0	0	0	0	0	0	98.94227246
3.402119353	0	0	0	0	0	1.31147541	98.68852459	0	0	0	0	0	0	98.9407729
3.390964863	0	0	0	0	0	1.315789474	98.68421053	0	0	0	0	0	0	98.93926089
3.379810374	0	0	0	0	0	1.320132013	98.67986799	0	0	0	0	0	0	98.9377322
3.368655884	0	0	0	0	0	1.324503311	98.67549669	0	0	0	0	0	0	98.93619498
3.357501394	0	0	0	0	0	1.328903654	98.67109635	0	0	0	0	0	0	98.93464916
3.335192415	0	0	0	0	0	1.337792642	98.66220736	0	0	0	0	0	0	98.93153567
3.324037925	0	0	0	0	0	1.342281879	98.65771812	0	0	0	0	0	0	98.92996375
3.312883436	0	0	0	0	0	1.346801347	98.65319865	0	0	0	0	0	0	98.92837881
3.279419967	0	0	0	0	0	1.360544218	98.63945578	0	0	0	0	0	0	98.92357035
3.268265477	0	0	0	0	0	1.365187713	98.63481229	0	0	0	0	0	0	98.92195369
3.257110987	0	0	0	0	0	1.369863014	98.63013699	0	0	0	0	0	0	98.92032792
3.245956497	0	0	0	0	0	1.374570447	98.62542955	0	0	0	0	0	0	98.9186887
3.234802008	0	0	0	0	0	1.379310345	98.62068966	0	0	0	0	0	0	98.91702739
3.190184049	0	0	0	0	0	1.398601399	98.6013986	0	0	0	0	0	0	98.91031347
3.179029559	0	0	0	0	0	1.403508772	98.59649123	0	0	0	0	0	0	98.90861762
3.15672058	0	0	0	0	0	1.413427562	98.58657244	0	0	0	0	0	0	98.90520129
3.134411601	0	0	0	0	0	1.423487544	98.57651246	0	0	0	0	0	0	98.90175471
3.123257111	0	0	0	0	0	1.428571429	98.57142857	0	0	0	0	0	0	98.90001885
3.089793642	0	0	0	0	0	1.083032491	98.91696751	0	0	0	0	0	0	99.086948
3.067484663	0	0	0	0	0	1.090909091	98.90909091	0	0	0	0	0	0	99.08399318
3.056330173	0	0	0	0	0	1.094890511	98.90510949	0	0	0	0	0	0	99.08250115
3.022866704	0	0	0	0	0	1.10701107	98.89298893	0	0	0	0	0	0	99.0779845
3.000557724	0	0	0	0	0	1.115241636	98.88475836	0	0	0	0	0	0	99.07494105
2.989403235	0	0	0	0	0	1.119402985	98.88059701	0	0	0	0	0	0	99.07340799
2.967094255	0	0	0	0	0	1.127819549	98.87218045	0	0	0	0	0	0	99.07031893
2.944785276	0	0	0	0	0	1.136363636	98.86363636	0	0	0	0	0	0	99.06720153
2.900167317	0	0	0	0	0	1.153846154	98.84615385	0	0	0	0	0	0	99.06084126
2.889012828	0	0	0	0	0	1.158301158	98.84169884	0	0	0	0	0	0	99.05923371
2.855549359	0	0	0	0	0	1.171875	98.828125	0	0	0	0	0	0	99.05429493
2.844394869	0	0	0	0	0	1.176470588	98.82352941	0	0	0	0	0	0	99.05262127
2.833240379	0	0	0	0	0	1.181102362	98.81889764	0	0	0	0	0	0	99.0509377
2.79977691	0	0	0	0	0	1.195219124	98.80478088	0	0	0	0	0	0	99.04580265
2.777467931	0	0	0	0	0	1.204819277	98.79518072	0	0	0	0	0	0	99.0423321
2.744004462	0	0	0	0	0	1.219512195	98.7804878	0	0	0	0	0	0	99.03706639
2.732849972	0	0	0	0	0	1.224489796	98.7755102	0	0	0	0	0	0	99.03529416
2.721695482	0	0	0	0	0	1.229508197	98.7704918	0	0	0	0	0	0	99.03351126
2.710540993	0	0	0	0	0	0.823045267	99.17695473	0	0	0	0	0	0	99.2541406
2.699386503	0	0	0	0	0	0.826446281	99.17355372	0	0	0	0	0	0	99.2527341
2.677077524	0	0	0	0	0	0.833333333	99.16666667	0	0	0	0	0	0	99.24989869
2.665923034	0	0	0	0	0	0.836820084	99.16317992	0	0	0	0	0	0	99.24845994
2.643614055	0	0	0	0	0	0.421940928	99.57805907	0	0	0	0	0	0	99.47693384
2.621305075	0	0	0	0	0	0.425531915	99.57446809	0	0	0	0	0	0	99.47488358
2.610150586	0	0	0	0	0	0.427350427	99.57264957	0	0	0	0	0	0	99.47384783
2.587841606	0	0	0	0	0	0.431034483	99.56896552	0	0	0	0	0	0	99.47175479
2.576687117	0	0	0	0	0	0.432900433	99.56709957	0	0	0	0	0	0	99.4706997
2.565532627	0	0	0	0	0	0.434782609	99.56521739	0	0	0	0	0	0	99.46963572
2.554378137	0	0	0	0	0	0.436681223	99.56331878	0	0	0	0	0	0	99.46856513
2.543223648	0	0	0	0	0	0.438596491	99.56140351	0	0	0	0	0	0	99.46748785
2.532069158	0	0	0	0	0	0.440528634	99.55947137	0	0	0	0	0	0	99.46639677
2.520914668	0	0	0	0	0	0.442477876	99.55752212	0	0	0	0	0	0	99.46529885
2.509760178	0	0	0	0	0	0.444444444	99.55555556	0	0	0	0	0	0	99.4641869
2.498605689	0	0	0	0	0	0.446428571	99.55357143	0	0	0	0	0	0	99.46306315
2.476296709	0	0	0	0	0	0.45045045	99.54954955	0	0	0	0	0	0	99.46079184
2.45398773	0	0	0	0	0	0.454545455	99.54545455	0	0	0	0	0	0	99.45849637
2.44283324	0	0	0	0	0	0.456621005	99.543379	0	0	0	0	0	0	99.45733886
2.431678751	0	0	0	0	0	0.458715596	99.5412844	0	0	0	0	0	0	99.45616904
2.420524261	0	0	0	0	0	0.460829493	99.53917051	0	0	0	0	0	0	99.45498434
2.409369771	0	0	0	0	0	0.462962963	99.53703704	0	0	0	0	0	0	99.453792
2.387060792	0	0	0	0	0	0.46728972	99.53271028	0	0	0	0	0	0	99.45138162
2.364751813	0	0	0	0	0	0.471698113	99.52830189	0	0	0	0	0	0	99.44893983
2.353597323	0	0	0	0	0	0.473933649	99.52606635	0	0	0	0	0	0	99.44770067
2.342442833	0	0	0	0	0	0.476190476	99.52380952	0	0	0	0	0	0	99.44645085
2.331288344	0	0	0	0	0	0.4784689	99.5215311	0	0	0	0	0	0	99.44519027
2.320133854	0	0	0	0	0	0.480769231	99.51923077	0	0	0	0	0	0	99.44391882
2.308979364	0	0	0	0	0	0.483091787	99.51690821	0	0	0	0	0	0	99.44263895
2.297824875	0	0	0	0	0	0.485436893	99.51456311	0	0	0	0	0	0	99.44134801
2.286670385	0	0	0	0	0	0.487804878	99.51219512	0	0	0	0	0	0	99.4400433
2.275515895	0	0	0	0	0	0.490196078	99.50980392	0	0	0	0	0	0	99.43872987
2.253206916	0	0	0	0	0	0.495049505	99.5049505	0	0	0	0	0	0	99.43607391
2.230897936	0	0	0	0	0	0.5	99.5	0	0	0	0	0	0	99.4333555
2.219743447	0	0	0	0	0	0.502512563	99.49748744	0	0	0	0	0	0	99.43198377
2.197434467	0	0	0	0	0	0.507614213	99.49238579	0	0	0	0	0	0	99.4292149
2.175125488	0	0	0	0	0	0.512820513	99.48717949	0	0	0	0	0	0	99.42641346
2.152816509	0	0	0	0	0	0.518134715	99.48186528	0	0	0	0	0	0	99.42357889
2.141662019	0	0	0	0	0	0.520833333	99.47916667	0	0	0	0	0	0	99.42213725
2.130507529	0	0	0	0	0	0.523560209	99.47643979	0	0	0	0	0	0	99.42068283
2.11935304	0	0	0	0	0	0.526315789	99.47368421	0	0	0	0	0	0	99.41921828
2.09704406	0	0	0	0	0	0.531914894	99.46808511	0	0	0	0	0	0	99.41624429
2.063580591	0	0	0	0	0	0.540540541	99.45945946	0	0	0	0	0	0	99.4116828
2.052426102	0	0	0	0	0	0.543478261	99.45652174	0	0	0	0	0	0	99.41014354
2.041271612	0	0	0	0	0	0.546448087	99.45355191	0	0	0	0	0	0	99.40857884
2.030117122	0	0	0	0	0	0.549450549	99.45054945	0	0	0	0	0	0	99.4070029
2.018962632	0	0	0	0	0	0.552486188	99.44751381	0	0	0	0	0	0	99.40541562
2.007808143	0	0	0	0	0	0.555555556	99.44444444	0	0	0	0	0	0	99.40379628
1.996653653	0	0	0	0	0	0.558659218	99.44134078	0	0	0	0	0	0	99.40216515
1.985499163	0	0	0	0	0	0.561797753	99.43820225	0	0	0	0	0	0	99.40052209
1.974344674	0	0	0	0	0	0.564971751	99.43502825	0	0	0	0	0	0	99.39886399
1.963190184	0	0	0	0	0	0.568181818	99.43181818	0	0	0	0	0	0	99.39719369
1.952035694	0	0	0	0	0	0.571428571	99.42857143	0	0	0	0	0	0	99.39551105
1.940881205	0	0	0	0	0	0.574712644	99.42528736	0	0	0	0	0	0	99.3938038
1.929726715	0	0	0	0	0	0.578034682	99.42196532	0	0	0	0	0	0	99.39207157
1.918572225	0	0	0	0	0	0.581395349	99.41860465	0	0	0	0	0	0	99.39032327
1.907417736	0	0	0	0	0	0.584795322	99.41520468	0	0	0	0	0	0	99.38856179
1.896263246	0	0	0	0	0	0.588235294	99.41176471	0	0	0	0	0	0	99.38677455
1.885108756	0	0	0	0	0	0.591715976	99.40828402	0	0	0	0	0	0	99.3849643
1.873954267	0	0	0	0	0	0.595238095	99.4047619	0	0	0	0	0	0	99.38313704
1.862799777	0	0	0	0	0	0.598802395	99.4011976	0	0	0	0	0	0	99.38128621
1.851645287	0	0	0	0	0	0.602409639	99.39759036	0	0	0	0	0	0	99.37941469
1.840490798	0	0	0	0	0	0.606060606	99.39393939	0	0	0	0	0	0	99.3775286
1.818181818	0	0	0	0	0	0.613496933	99.38650307	0	0	0	0	0	0	99.37369585
1.807027328	0	0	0	0	0	0.617283951	99.38271605	0	0	0	0	0	0	99.37175519
1.795872839	0	0	0	0	0	0.621118012	99.37888199	0	0	0	0	0	0	99.36979589
1.784718349	0	0	0	0	0	0.625	99.375	0	0	0	0	0	0	99.36781441
1.75125488	0	0	0	0	0	0.636942675	99.36305732	0	0	0	0	0	0	99.36168325
1.74010039	0	0	0	0	0	0.641025641	99.35897436	0	0	0	0	0	0	99.35959604
1.728945901	0	0	0	0	0	0.64516129	99.35483871	0	0	0	0	0	0	99.35749173
1.717791411	0	0	0	0	0	0.649350649	99.35064935	0	0	0	0	0	0	99.35536322
1.695482432	0	0	0	0	0	0.657894737	99.34210526	0	0	0	0	0	0	99.35104968
1.684327942	0	0	0	0	0	0.662251656	99.33774834	0	0	0	0	0	0	99.34886418
1.673173452	0	0	0	0	0	0.666666667	99.33333333	0	0	0	0	0	0	99.34666037
1.662018963	0	0	0	0	0	0.67114094	99.32885906	0	0	0	0	0	0	99.34443803
1.639709983	0	0	0	0	0	0.680272109	99.31972789	0	0	0	0	0	0	99.33994048
1.628555494	0	0	0	0	0	0.684931507	99.31506849	0	0	0	0	0	0	99.33766486
1.595092025	0	0	0	0	0	0.699300699	99.3006993	0	0	0	0	0	0	99.33073173
1.583937535	0	0	0	0	0	0.704225352	99.29577465	0	0	0	0	0	0	99.32838459
1.572783045	0	0	0	0	0	0.709219858	99.29078014	0	0	0	0	0	0	99.32601717
1.561628555	0	0	0	0	0	0.714285714	99.28571429	0	0	0	0	0	0	99.32362921
1.550474066	0	0	0	0	0	0.71942446	99.28057554	0	0	0	0	0	0	99.32122046
1.539319576	0	0	0	0	0	0.724637681	99.27536232	0	0	0	0	0	0	99.31879064
1.528165086	0	0	0	0	0	0.729927007	99.27007299	0	0	0	0	0	0	99.31633564
1.517010597	0	0	0	0	0	0.735294118	99.26470588	0	0	0	0	0	0	99.31384729
1.505856107	0	0	0	0	0	0.740740741	99.25925926	0	0	0	0	0	0	99.31132114
1.494701617	0	0	0	0	0	0.746268657	99.25373134	0	0	0	0	0	0	99.30876841
1.483547128	0	0	0	0	0	0.751879699	99.2481203	0	0	0	0	0	0	99.30617279
1.472392638	0	0	0	0	0	0.757575758	99.24242424	0	0	0	0	0	0	99.30354154
1.461238148	0	0	0	0	0	0.763358779	99.23664122	0	0	0	0	0	0	99.30088217
1.438929169	0	0	0	0	0	0.775193798	99.2248062	0	0	0	0	0	0	99.29546096
1.4054657	0	0	0	0	0	0.793650794	99.20634921	0	0	0	0	0	0	99.2871318
1.39431121	0	0	0	0	0	0.8	99.2	0	0	0	0	0	0	99.28425636
1.383156721	0	0	0	0	0	0.806451613	99.19354839	0	0	0	0	0	0	99.28134482
1.372002231	0	0	0	0	0	0.81300813	99.18699187	0	0	0	0	0	0	99.27838364
1.360847741	0	0	0	0	0	0.819672131	99.18032787	0	0	0	0	0	0	99.27538057
1.349693252	0	0	0	0	0	0.826446281	99.17355372	0	0	0	0	0	0	99.27232173
1.338538762	0	0	0	0	0	0.833333333	99.16666667	0	0	0	0	0	0	99.26923254
1.327384272	0	0	0	0	0	0.840336134	99.15966387	0	0	0	0	0	0	99.26607243
1.316229782	0	0	0	0	0	0.847457627	99.15254237	0	0	0	0	0	0	99.26288038
1.305075293	0	0	0	0	0	0.854700855	99.14529915	0	0	0	0	0	0	99.25963776
1.293920803	0	0	0	0	0	0.862068966	99.13793103	0	0	0	0	0	0	99.25636191
1.271611824	0	0	0	0	0	0.877192982	99.12280702	0	0	0	0	0	0	99.24966656
1.260457334	0	0	0	0	0	0.884955752	99.11504425	0	0	0	0	0	0	99.24626877
1.249302844	0	0	0	0	0	0.892857143	99.10714286	0	0	0	0	0	0	99.24277838
1.238148355	0	0	0	0	0	0.900900901	99.0990991	0	0	0	0	0	0	99.23925073
1.226993865	0	0	0	0	0	0.909090909	99.09090909	0	0	0	0	0	0	99.23564172
1.215839375	0	0	0	0	0	0.917431193	99.08256881	0	0	0	0	0	0	99.231969
1.204684886	0	0	0	0	0	0.925925926	99.07407407	0	0	0	0	0	0	99.2282559
1.193530396	0	0	0	0	0	0.934579439	99.06542056	0	0	0	0	0	0	99.22449676
1.182375906	0	0	0	0	0	0.943396226	99.05660377	0	0	0	0	0	0	99.22068072
1.171221417	0	0	0	0	0	0.952380952	99.04761905	0	0	0	0	0	0	99.21677111
1.160066927	0	0	0	0	0	0.961538462	99.03846154	0	0	0	0	0	0	99.21280155
1.148912437	0	0	0	0	0	0.970873786	99.02912621	0	0	0	0	0	0	99.20874493
1.137757948	0	0	0	0	0	0.980392157	99.01960784	0	0	0	0	0	0	99.20463581
1.126603458	0	0	0	0	0	0.99009901	99.00990099	0	0	0	0	0	0	99.20046263
1.115448968	0	0	0	0	0	1	99	0	0	0	0	0	0	99.19613848
1.104294479	0	0	0	0	0	1.01010101	98.98989899	0	0	0	0	0	0	99.19176191
1.093139989	0	0	0	0	0	1.020408163	98.97959184	0	0	0	0	0	0	99.18731556
1.081985499	0	0	0	0	0	1.030927835	98.96907216	0	0	0	0	0	0	99.18279238
1.070831009	0	0	0	0	0	1.041666667	98.95833333	0	0	0	0	0	0	99.1782074
1.05967652	0	0	0	0	0	1.052631579	98.94736842	0	0	0	0	0	0	99.17355937
1.04852203	0	0	0	0	0	1.063829787	98.93617021	0	0	0	0	0	0	99.16885275
1.03736754	0	0	0	0	0	1.075268817	98.92473118	0	0	0	0	0	0	99.1640633
1.026213051	0	0	0	0	0	1.086956522	98.91304348	0	0	0	0	0	0	99.15920663
1.015058561	0	0	0	0	0	1.098901099	98.9010989	0	0	0	0	0	0	99.15426953
1.003904071	0	0	0	0	0	1.111111111	98.88888889	0	0	0	0	0	0	99.14923217
0.992749582	0	0	0	0	0	1.123595506	98.87640449	0	0	0	0	0	0	99.14412838
0.981595092	0	0	0	0	0	1.136363636	98.86363636	0	0	0	0	0	0	99.13892618
0.970440602	0	0	0	0	0	1.149425287	98.85057471	0	0	0	0	0	0	99.13362308
0.948131623	0	0	0	0	0	1.176470588	98.82352941	0	0	0	0	0	0	99.1227548
0.936977133	0	0	0	0	0	1.19047619	98.80952381	0	0	0	0	0	0	99.11713391
0.914668154	0	0	0	0	0	1.219512195	98.7804878	0	0	0	0	0	0	99.10566001
0.903513664	0	0	0	0	0	1.234567901	98.7654321	0	0	0	0	0	0	99.09979707
0.892359175	0	0	0	0	0	1.25	98.75	0	0	0	0	0	0	99.09382958
0.881204685	0	0	0	0	0	1.265822785	98.73417722	0	0	0	0	0	0	99.08772735
0.870050195	0	0	0	0	0	1.282051282	98.71794872	0	0	0	0	0	0	99.08143765
0.847741216	0	0	0	0	0	1.315789474	98.68421053	0	0	0	0	0	0	99.06858007
0.836586726	0	0	0	0	0	1.333333333	98.66666667	0	0	0	0	0	0	99.0619935
0.825432236	0	0	0	0	0	1.351351351	98.64864865	0	0	0	0	0	0	99.05527619
0.814277747	0	0	0	0	0	1.369863014	98.63013699	0	0	0	0	0	0	99.0484395
0.803123257	0	0	0	0	0	1.388888889	98.61111111	0	0	0	0	0	0	99.04141189
0.791968767	0	0	0	0	0	1.408450704	98.5915493	0	0	0	0	0	0	99.03425656
0.780814278	0	0	0	0	0	1.428571429	98.57142857	0	0	0	0	0	0	99.02695443
0.769659788	0	0	0	0	0	1.449275362	98.55072464	0	0	0	0	0	0	99.01951716
0.758505298	0	0	0	0	0	1.470588235	98.52941176	0	0	0	0	0	0	99.01187645
0.747350809	0	0	0	0	0	1.492537313	98.50746269	0	0	0	0	0	0	99.00404186
0.736196319	0	0	0	0	0	1.515151515	98.48484848	0	0	0	0	0	0	98.99594856
0.725041829	0	0	0	0	0	1.538461538	98.46153846	0	0	0	0	0	0	98.98769722
0.71388734	0	0	0	0	0	1.5625	98.4375	0	0	0	0	0	0	98.9792574
0.70273285	0	0	0	0	0	1.587301587	98.41269841	0	0	0	0	0	0	98.97062306
0.69157836	0	0	0	0	0	1.612903226	98.38709677	0	0	0	0	0	0	98.96177896
0.680423871	0	0	0	0	0	1.639344262	98.36065574	0	0	0	0	0	0	98.9527362
0.669269381	0	0	0	0	0	0	100	0	0	0	0	0	0	100
0.658114891	0	0	0	0	0	0	100	0	0	0	0	0	0	100
0.646960402	0	0	0	0	0	0	100	0	0	0	0	0	0	100
0.635805912	0	0	0	0	0	0	100	0	0	0	0	0	0	100
0.624651422	0	0	0	0	0	0	100	0	0	0	0	0	0	100
0.613496933	0	0	0	0	0	0	100	0	0	0	0	0	0	100
0.602342443	0	0	0	0	0	0	100	0	0	0	0	0	0	100
0.591187953	0	0	0	0	0	0	100	0	0	0	0	0	0	100
0.580033463	0	0	0	0	0	0	100	0	0	0	0	0	0	100
0.568878974	0	0	0	0	0	0	100	0	0	0	0	0	0	100
0.557724484	0	0	0	0	0	0	100	0	0	0	0	0	0	100
0.546569994	0	0	0	0	0	0	100	0	0	0	0	0	0	100
0.535415505	0	0	0	0	0	0	100	0	0	0	0	0	0	100
0.524261015	0	0	0	0	0	0	100	0	0	0	0	0	0	100
0.501952036	0	0	0	0	0	0	100	0	0	0	0	0	0	100
0.490797546	0	0	0	0	0	0	100	0	0	0	0	0	0	100
0.479643056	0	0	0	0	0	0	100	0	0	0	0	0	0	100
0.468488567	0	0	0	0	0	0	100	0	0	0	0	0	0	100
0.457334077	0	0	0	0	0	0	100	0	0	0	0	0	0	100
0.446179587	0	0	0	0	0	0	100	0	0	0	0	0	0	100
0.435025098	0	0	0	0	0	0	100	0	0	0	0	0	0	100
0.423870608	0	0	0	0	0	0	100	0	0	0	0	0	0	100
0.412716118	0	0	0	0	0	0	100	0	0	0	0	0	0	100
0.401561629	0	0	0	0	0	0	100	0	0	0	0	0	0	100
0.390407139	0	0	0	0	0	0	100	0	0	0	0	0	0	100
0.379252649	0	0	0	0	0	0	100	0	0	0	0	0	0	100
0.36809816	0	0	0	0	0	0	100	0	0	0	0	0	0	100
0.35694367	0	0	0	0	0	0	100	0	0	0	0	0	0	100
0.34578918	0	0	0	0	0	0	100	0	0	0	0	0	0	100
0.33463469	0	0	0	0	0	0	100	0	0	0	0	0	0	100
0.323480201	0	0	0	0	0	0	100	0	0	0	0	0	0	100
0.312325711	0	0	0	0	0	0	100	0	0	0	0	0	0	100
0.301171221	0	0	0	0	0	0	100	0	0	0	0	0	0	100
0.290016732	0	0	0	0	0	0	100	0	0	0	0	0	0	100
0.278862242	0	0	0	0	0	0	100	0	0	0	0	0	0	100
0.267707752	0	0	0	0	0	0	100	0	0	0	0	0	0	100
0.245398773	0	0	0	0	0	0	100	0	0	0	0	0	0	100
0.234244283	0	0	0	0	0	0	100	0	0	0	0	0	0	100
0.223089794	0	0	0	0	0	0	100	0	0	0	0	0	0	100
0.211935304	0	0	0	0	0	0	100	0	0	0	0	0	0	100
0.200780814	0	0	0	0	0	0	100	0	0	0	0	0	0	100
0.189626325	0	0	0	0	0	0	100	0	0	0	0	0	0	100
0.178471835	0	0	0	0	0	0	100	0	0	0	0	0	0	100
0.167317345	0	0	0	0	0	0	100	0	0	0	0	0	0	100
0.156162856	0	0	0	0	0	0	100	0	0	0	0	0	0	100
0.145008366	0	0	0	0	0	0	100	0	0	0	0	0	0	100
0.133853876	0	0	0	0	0	0	100	0	0	0	0	0	0	100
0.122699387	0	0	0	0	0	0	100	0	0	0	0	0	0	100
0.111544897	0	0	0	0	0	0	100	0	0	0	0	0	0	100
0.100390407	0	0	0	0	0	0	100	0	0	0	0	0	0	100
8.92E-02	0	0	0	0	0	0	100	0	0	0	0	0	0	100
7.81E-02	0	0	0	0	0	0	100	0	0	0	0	0	0	100
6.69E-02	0	0	0	0	0	0	100	0	0	0	0	0	0	100
5.58E-02	0	0	0	0	0	0	100	0	0	0	0	0	0	100
4.46E-02	0	0	0	0	0	0	100	0	0	0	0	0	0	100
3.35E-02	0	0	0	0	0	0	100	0	0	0	0	0	0	100
2.23E-02	0	0	0	0	0	0	100	0	0	0	0	0	0	100
