# Supplementary material for: Critical Assessment of MetaProteome Investigation (CAMPI): a multi-laboratory comparison of established workflows
Source: Nat Commun. 2021 Dec 15;12:7305. doi: 10.1038/s41467-021-27542-8 (PMC8674281; doi:10.1038/s41467-021-27542-8)
Supplement: Supplementary file 21 — Source Data file [file 41467_2021_27542_MOESM21_ESM.zip › Source Data/Supplementary Figure 4B.csv]

TopN	Prot_w_1Pept_GC	Intersection1_GC	Intersection2_GC	Intersection3_GC	Intersection4_GC	Prot_w_1Pept_SC	Intersection1_SC	Intersection2_SC	Intersection3_SC	Intersection4_SC
100	29.53456105	29.92842884	15.59472224	19.87438532	34.60246361	0.744220583	4.732452868	4.756167232	10.66978706	79.84159284
82.23379911	9.171999224	14.78981646	18.96388396	24.16814683	42.07815275	0.421228823	3.466789646	4.819354604	10.81153897	80.90231678
74.34636545	3.856355846	8.768827767	17.956778	26.73215455	46.54223969	0.252844626	2.649656165	4.699057075	10.92204651	81.72924025
69.18058328	1.980908634	6.186220001	15.74354282	28.05264269	50.01759448	0.166630378	2.159830151	4.457060211	10.9769115	82.40619814
65.03724621	1.189303841	4.252133553	13.73708639	28.81419374	53.19658632	0.11965408	1.712667068	4.193603675	11.00020879	83.09352047
61.80924096	0.777963007	3.07207562	11.98109492	29.01929894	55.92753052	9.05E-02	1.390031204	3.928815837	10.97773062	83.70342234
59.15575247	0.604454749	2.296296296	10.46090535	28.9382716	58.30452675	7.57E-02	1.146820014	3.670847992	10.9242444	84.2580876
56.84307902	0.50792011	1.884368308	9.336188437	28.29978587	60.47965739	6.61E-02	0.996168509	3.451298481	10.80142729	84.75110571
54.588831	0.358037952	1.364609347	8.38387442	27.57759543	62.6739208	5.10E-02	0.79705021	3.244282445	10.65768166	85.30098569
52.70947953	0.268593128	1.053020506	7.602069093	26.79660078	64.54830962	4.12E-02	0.666160048	3.060124422	10.49962004	85.77409549
51.08330493	0.229270157	0.819672131	6.92908883	26.01982463	66.23141441	3.62E-02	0.561061769	2.890594898	10.33638451	86.21195883
49.48147427	0.177427304	0.669093772	6.179277772	25.26812949	67.88349897	2.96E-02	0.486918146	2.694462772	10.16379754	86.65482154
48.03544476	0.152268805	0.618285019	5.513886073	24.48814109	69.37968782	2.60E-02	0.456514864	2.510831751	9.97915825	87.05349513
46.67218462	0.104427736	0.511162111	5.090757354	23.69079908	70.70728145	1.94E-02	0.397359756	2.38060363	9.784819422	87.43721719
45.36248113	8.59E-02	0.440055812	4.668884834	22.87216915	72.0188902	1.66E-02	0.355048268	2.246256157	9.57875747	87.8199381
44.14528458	8.83E-02	0.38601522	4.312341458	22.13521562	73.1664277	1.67E-02	0.320994284	2.126387507	9.381896362	88.17072185
42.88426895	9.09E-02	0.32924614	3.882833787	21.37829246	74.40962761	1.68E-02	0.28433459	1.981506873	9.171664666	88.56249387
41.79852963	5.83E-02	0.25626092	3.48281887	20.75713454	75.50378567	1.15E-02	0.237845659	1.844818158	8.991023581	88.9263126
40.70792152	4.79E-02	0.227245545	3.205358211	19.99760794	76.5697883	9.65E-03	0.217226612	1.741670188	8.772436176	89.26866702
39.68060762	4.91E-02	0.208588957	2.932515337	19.14110429	77.71779141	9.69E-03	0.202906213	1.63876366	8.531042711	89.62728742
38.71171917	5.03E-02	0.163501446	2.704062382	18.3498931	78.78254308	9.73E-03	0.171184081	1.549277514	8.301675339	89.97786307
37.86941915	3.86E-02	0.167138082	2.558498329	17.75520699	79.5191566	7.54E-03	0.171980984	1.48720247	8.115137901	90.22567864
37.11962608	3.94E-02	0.131164743	2.374081847	17.28751312	80.20724029	7.57E-03	0.145427326	1.412012325	7.961075748	90.4814846
36.23350699	1.34E-02	0.134372481	2.217145929	16.50094061	81.14754098	2.68E-03	0.146221568	1.34307218	7.717110562	90.79359569
35.37660061	1.38E-02	0.137627305	2.050646848	15.78585191	82.02587393	2.69E-03	0.147026381	1.270039849	7.488152718	91.09478105
34.62193875	0	0.126564478	1.898467164	15.20180003	82.77316833	0	0.137251504	1.202845232	7.294819177	91.36508409
33.91109596	0	0.114860014	1.823402728	14.68772434	83.37401292	0	0.126917512	1.164679703	7.117534077	91.59086871
33.18077803	0	0.117388114	1.672780631	14.20396185	84.00586941	0	0.127578142	1.096108867	6.944078248	91.83223474
32.4845416	0	0.119904077	1.558752998	13.51918465	84.80215827	0	0.128246233	1.042000641	6.717110185	92.11264294
31.83699304	0	0.107050008	1.529285824	12.95305093	85.41061324	0	0.116420395	1.02222262	6.521833299	92.33952369
31.27221384	0	0.108983341	1.463490581	12.43966994	85.98785614	0	0.116940349	0.987951764	6.343834112	92.55127378
30.69769706	0	0.111022998	1.3481364	12.14908803	86.39175258	0	0.117482536	0.932057017	6.225418351	92.7250421
30.17673694	0	0.112939658	1.242336237	11.82639561	86.81832849	0	0.117998168	0.880414372	6.099474778	92.90211268
29.6947271	0	0.114772914	1.131333005	11.49368749	87.26020659	0	0.118499041	0.826432428	5.971447999	93.08362053
29.12021033	0	0.100317673	1.120214011	11.11854205	87.66092627	0	0.104154612	0.815658056	5.822257445	93.25792989
28.61385657	0	0.102092905	1.071975498	10.75378595	88.07214565	0	0.104633413	0.788503275	5.67904841	93.4278149
28.09289644	0	0.06932409	1.005199307	10.3812825	88.54419411	0	0.073221359	0.752626816	5.532576294	93.64157553
27.63036175	0	0.070484581	0.95154185	10.02643172	88.95154185	0	0.073550443	0.723023146	5.392510485	93.81091593
27.13861434	0	0.053821313	0.87908145	9.63401507	89.43308217	0	0.056899897	0.68414285	5.238374724	94.02058253
26.7296363	0	0.054644809	0.837887067	9.344262295	89.76320583	0	0.057137008	0.660674779	5.119835877	94.16235234
26.35473976	0	0.018474044	0.812857935	9.144651764	90.02401626	0	0.021232118	0.645320859	5.032463682	94.30098334
25.79482935	0	0.018875047	0.755001888	8.720271801	90.50585126	0	0.021360699	0.61196131	4.857968393	94.5087096
25.28847558	0	0.019252984	0.712360416	8.432807085	90.83557951	0	0.021478571	0.586547788	4.731226529	94.66074711
24.83567847	0	0.019603999	0.705743972	8.116055675	91.15859635	0	0.02158674	0.57962694	4.597057084	94.80172924
24.46078193	0	0.019904459	0.676751592	8.001592357	91.30175159	0	0.021677642	0.561773785	4.535239428	94.88130915
24.11509811	0	0.020189784	0.666262871	7.853825964	91.45972138	0	0.021763844	0.553588835	4.462977155	94.96167017
23.82783972	0	0.020433183	0.612995505	7.703310176	91.66326114	0	0.021840605	0.523477489	4.393214542	95.06146736
23.53084376	0	0	0.620732464	7.593627147	91.78564039	0	0	0.525409157	4.336355142	95.1382357
23.16568479	0	0	0.630517024	7.419083649	91.95039933	0	0	0.527762378	4.250833535	95.22140409
22.82973855	0	0	0.597142248	7.144380465	92.25847729	0	0	0.507046694	4.131352152	95.36160115
22.52300501	0	0	0.583657588	6.960657155	92.45568526	0	0	0.497281097	4.045655366	95.45706354
22.26009056	0	0	0.590551181	6.692913386	92.71653543	0	0	0.499064895	3.931193058	95.56974205
21.99230732	0	0	0.575603277	6.641576267	92.78282046	0	0	0.488482899	3.895807763	95.61570934
21.68557379	0	0	0.583744948	6.578356533	92.83789852	0	0	0.490503513	3.852829833	95.65666665
21.41779054	0	0	0.56831098	6.478745169	92.95294385	0	0	0.479416163	3.798395791	95.72218805
21.14513852	0	0	0.529587843	6.239926318	93.23048584	0	0	0.454915264	3.690537209	95.85454753
20.90169921	0	0	0.512462148	6.126252038	93.36128581	0	0	0.443032391	3.631753797	95.92521381
20.64365354	0	0	0.495283019	5.990566038	93.51415094	0	0	0.430947672	3.56308312	96.00596921
20.37100151	0	0	0.454110899	5.760038241	93.78585086	0	0	0.404574782	3.45627099	96.13915423
20.13729977	0	0	0.459381044	5.560928433	93.97969052	0	0	0.406083258	3.36331527	96.23060147
19.91820439	0	0	0.439990222	5.402102176	94.1579076	0	0	0.392818139	3.28706945	96.32011241
19.65042115	0	0	0.445986125	5.401387512	94.15262636	0	0	0.394472293	3.27083276	96.33469495
19.37776912	0	0	0.452261307	5.175879397	94.3718593	0	0	0.396289574	3.163051281	96.44065915
19.15380496	0	0	0.457549568	5.058464667	94.48398577	0	0	0.397789616	3.101930274	96.50028011
18.94931594	0	0	0.436793422	4.958890031	94.60431655	0	0	0.383250107	3.049200398	96.56754949
18.74482691	0	0	0.441558442	4.883116883	94.67532468	0	0	0.384612014	3.005782952	96.60960503
18.55007547	0	0	0.446194226	4.803149606	94.75065617	0	0	0.3859408	2.960889573	96.65316963
18.3261113	0	0	0.425079702	4.702444208	94.87247609	0	0	0.370634823	2.905534797	96.72383038
18.18004771	0	0	0.428494912	4.686663096	94.88484199	0	0	0.37161242	2.890262608	96.73812497
17.96095233	0	0	0.352399024	4.554079696	95.09352128	0	0	0.320656287	2.821199395	96.85814432
17.78080724	0	0	0.355969332	4.545454545	95.09857612	0	0	0.321733998	2.806886943	96.87137906
17.60553094	0	0	0.331858407	4.507743363	95.16039823	0	0	0.304681115	2.780247147	96.91507174
17.39617313	0	0	0.335852225	4.422054296	95.24209348	0	0	0.305939621	2.730080852	96.96397953
17.18681533	0	0	0.339943343	4.33427762	95.32577904	0	0	0.307226266	2.678792918	97.01398082
16.99206388	0	0	0.343839542	4.154727794	95.50143266	0	0	0.308482491	2.587523165	97.10399434
16.78757486	0	0	0.319025522	4.060324826	95.62064965	0	0	0.290316161	2.533762911	97.17592093
16.64151127	0	0	0.321825629	3.920421299	95.75775307	0	0	0.291237433	2.462469907	97.24629266
16.46623497	0	0	0.295683028	3.873447664	95.83086931	0	0	0.272182265	2.43156476	97.29625297
16.26174595	0	0	0.299401198	3.77245509	95.92814371	0	0	0.273401986	2.374044968	97.35255305
16.11081357	0	0	0.302206105	3.747355697	95.9504382	0	0	0.274304844	2.354075895	97.37161926
15.87224305	0	0	0.306748466	3.680981595	96.01226994	0	0	0.275770667	2.310032762	97.41419657
15.71644189	0	0	0.309789343	3.65551425	96.03469641	0	0	0.276742448	2.289406722	97.43385083
15.5022153	0	0	0.314070352	3.64321608	96.04271357	0	0	0.27809897	2.271364639	97.45053639
15.29772628	0	0	0.318268619	3.56460853	96.11712285	0	0	0.279444052	2.222821892	97.49773406
15.10784361	0	0	0.322268772	3.544956494	96.13277473	0	0	0.280701818	2.202568192	97.51672999
14.86927309	0	0	0.294695481	3.372626064	96.33267845	0	0	0.259295851	2.108069836	97.63263431
14.71347193	0	0	0.297816016	3.342157512	96.36002647	0	0	0.260289602	2.084863323	97.65484708
14.57714592	0	0	0.300601202	3.206412826	96.49298597	0	0	0.261209321	2.01282682	97.72596386
14.3726569	0	0	0.304878049	3.082655827	96.61246612	0	0	0.26259073	1.942730999	97.79467827
14.22172452	0	0	0.30811366	3.081136597	96.61074974	0	0	0.263602419	1.93382124	97.80257634
14.06105458	0	0	0.311634349	3.047091413	96.64127424	0	0	0.264710534	1.908653593	97.82663587
13.91012221	0	0	0.280014001	3.010150508	96.70983549	0	0	0.240452039	1.882751537	97.87679642
13.74458348	0	0	0.283386468	2.975557917	96.74105561	0	0	0.241525163	1.856823809	97.90165103
13.57904474	0	0	0.286841162	2.868411617	96.84474722	0	0	0.242640877	1.795673701	97.96168542
13.44271873	0	0	0.253531329	2.75262586	96.99384281	0	0	0.217082011	1.732139429	98.05077856
13.37942451	0	0	0.254730713	2.729257642	97.01601164	0	0	0.217470815	1.717331302	98.06519788
13.22362335	0	0	0.220913108	2.687776141	97.09131075	0	0	0.191196079	1.688851346	98.11995258
13.06295341	0	0	0.223630265	2.609019754	97.16734998	0	0	0.192095997	1.641426515	98.16647749
12.93149618	0	0	0.225903614	2.447289157	97.32680723	0	0	0.192869282	1.554417509	98.25271321
12.80977652	0	0	0.228050171	2.394526796	97.37742303	0	0	0.193574088	1.522130868	98.28429504
12.67345051	0	0	0.230503265	2.266615444	97.50288129	0	0	0.19439415	1.451553348	98.3540525
12.49817421	0	0	0.233735878	2.220490845	97.54577328	0	0	0.195439456	1.420251458	98.38430909
12.38132334	0	0	0.196618168	2.123476209	97.67990562	0	0	0.166459604	1.366270892	98.4672695
12.24012854	0	0	0.198886237	2.108194113	97.69291965	0	0	0.167195925	1.352208026	98.48059605
12.11354009	0	0	0.20096463	2.049839228	97.74919614	0	0	0.167877564	1.316951959	98.51517048
12.02103316	0	0	0.16200891	2.025111381	97.81287971	0	0	0.137438261	1.300453015	98.56210872
11.92365743	0	0	0.163331972	1.878317681	97.95835035	0	0	0.137898109	1.221157792	98.6409441
11.7922002	0	0	0.165152766	1.775392238	98.059455	0	0	0.138512114	1.162986551	98.69850133
11.68508691	0	0	0.166666667	1.75	98.08333333	0	0	0.139010421	1.145692467	98.71529711
11.55849847	0	0	0.126368997	1.769165965	98.10446504	0	0	0.106964636	1.150743734	98.74229163
11.43677881	0	0	0.127713921	1.660280971	98.21200511	0	0	0.107424907	1.089495178	98.80307992
11.35400945	0	0	0.12864494	1.67238422	98.19897084	0	0	0.107730764	1.092597156	98.79967208
11.21768343	0	0	0.086805556	1.649305556	98.26388889	0	0	0.07430119	1.075395995	98.85030282
11.07161985	0	0	0.087950748	1.62708883	98.28496042	0	0	0.074689391	1.0580489	98.86726171
10.96937533	0	0	0.088770528	1.597869507	98.31335996	0	0	0.074967297	1.038730554	98.88630215
10.84765568	0	0	0.089766607	1.526032316	98.38420108	0	0	0.075307377	0.996311475	98.92838115
10.74541117	0	0	0.090620752	1.449932034	98.45944721	0	0	0.075599395	0.952449523	98.97195108
10.63342909	0	0	0.091575092	1.373626374	98.53479853	0	0	0.075923752	0.908192689	99.01588356
10.521447	0	0	0.092549745	1.34197131	98.56547894	0	0	0.076249045	0.887601127	99.03614983
10.40459613	0	0	0.093589144	1.357042583	98.54936827	0	0	0.076589426	0.89156344	99.03184713
10.28287648	0	0	0.09469697	1.231060606	98.67424242	0	0	0.076964761	0.820538596	99.10249664
10.21471347	0	0	0.095328885	1.191611058	98.71306006	0	0	0.077174996	0.79736996	99.12545504
10.13194411	0	0	0.04805382	1.201345507	98.75060067	0	0	0.03887947	0.800137395	99.16098313
10.05891231	0	0	0	1.161665053	98.83833495	0	0	0	0.776683841	99.22331616
9.98588052	0	0	0	1.121404193	98.87859581	0	0	0	0.752739415	99.24726059
9.912848727	0	0	0	1.080550098	98.9194499	0	0	0	0.728454883	99.27154512
9.800866644	0	0	0	1.092896175	98.90710383	0	0	0	0.731837998	99.268162
9.688884561	0	0	0	1.055276382	98.94472362	0	0	0	0.708063779	99.29193622
9.591508837	0	0	0	1.015228426	98.98477157	0	0	0	0.683447053	99.31655295
9.518477044	0	0	0	1.023017903	98.9769821	0	0	0	0.685592183	99.31440782
9.421101319	0	0	0	0.981912145	99.01808786	0	0	0	0.660307586	99.33969241
9.328594381	0	0	0	0.939457203	99.0605428	0	0	0	0.634471267	99.36552873
9.250693802	0	0	0	0.947368421	99.05263158	0	0	0	0.63667084	99.36332916
9.158186864	0	0	0	0.956937799	99.0430622	0	0	0	0.639322744	99.36067726
9.080286285	0	0	0	0.965147453	99.03485255	0	0	0	0.641590102	99.3584099
9.007254491	0	0	0	0.972972973	99.02702703	0	0	0	0.643746432	99.35625357
8.924485126	0	0	0	0.981996727	99.01800327	0	0	0	0.646226164	99.35377384
8.84171576	0	0	0	0.881057269	99.11894273	0	0	0	0.587727863	99.41227214
8.729733677	0	0	0	0.780814278	99.21918572	0	0	0	0.529057514	99.47094249
8.676177029	0	0	0	0.785634119	99.21436588	0	0	0	0.530421673	99.46957833
8.612882808	0	0	0	0.734878462	99.26512154	0	0	0	0.500518225	99.49948178
8.525244657	0	0	0	0.685322673	99.31467733	0	0	0	0.470772941	99.52922706
8.442475291	0	0	0	0.692041522	99.30795848	0	0	0	0.472711866	99.52728813
8.384049856	0	0	0	0.696864111	99.30313589	0	0	0	0.474099898	99.5259001
8.325624422	0	0	0	0.701754386	99.29824561	0	0	0	0.475505897	99.5244941
8.247723842	0	0	0	0.708382527	99.29161747	0	0	0	0.477406749	99.52259325
8.194167194	0	0	0	0.713012478	99.28698752	0	0	0	0.478731523	99.52126848
8.121135401	0	0	0	0.659472422	99.34052758	0	0	0	0.446604872	99.55339513
8.028628463	0	0	0	0.667070952	99.33292905	0	0	0	0.448793968	99.55120603
7.945859097	0	0	0	0.674019608	99.32598039	0	0	0	0.45078432	99.54921568
7.892302449	0	0	0	0.678593461	99.32140654	0	0	0	0.452090362	99.54790964
7.853352159	0	0	0	0.681959082	99.31804092	0	0	0	0.453051351	99.54694865
7.809533083	0	0	0	0.623441397	99.3765586	0	0	0	0.418433661	99.58156634
7.77545158	0	0	0	0.626174076	99.37382592	0	0	0	0.419225705	99.5807743
7.731632504	0	0	0	0.629722922	99.37027708	0	0	0	0.420255165	99.57974483
7.678075856	0	0	0	0.570703868	99.42929613	0	0	0	0.384837087	99.61516291
7.609912849	0	0	0	0.511836212	99.48816379	0	0	0	0.349257916	99.65074208
7.566093773	0	0	0	0.514800515	99.48519949	0	0	0	0.350140724	99.64985928
7.517405911	0	0	0	0.518134715	99.48186528	0	0	0	0.35113317	99.64886683
7.45411169	0	0	0	0.522534291	99.47746571	0	0	0	0.352440041	99.64755996
7.405423828	0	0	0	0.525969757	99.47403024	0	0	0	0.353458348	99.64654165
7.342129607	0	0	0	0.464190981	99.53580902	0	0	0	0.315918154	99.68408185
7.269097814	0	0	0	0.468854655	99.53114534	0	0	0	0.317315997	99.682684
7.220409952	0	0	0	0.472016183	99.52798382	0	0	0	0.318260597	99.6817394
7.166853303	0	0	0	0.475543478	99.52445652	0	0	0	0.319312611	99.68068739
7.123034228	0	0	0	0.4784689	99.5215311	0	0	0	0.32018383	99.67981617
7.098690297	0	0	0	0.480109739	99.51989026	0	0	0	0.320672849	99.67932715
7.035396076	0	0	0	0.484429066	99.51557093	0	0	0	0.321959048	99.67804095
6.991577	0	0	0	0.487465181	99.51253482	0	0	0	0.322860938	99.67713906
6.972101855	0	0	0	0.488826816	99.51117318	0	0	0	0.323265801	99.6767342
6.91367642	0	0	0	0.492957746	99.50704225	0	0	0	0.324493754	99.67550625
6.899070062	0	0	0	0.494001411	99.50599859	0	0	0	0.324804018	99.67519598
6.840644627	0	0	0	0.498220641	99.50177936	0	0	0	0.326058349	99.67394165
6.791956765	0	0	0	0.501792115	99.49820789	0	0	0	0.327117189	99.67288281
6.733531331	0	0	0	0.506146059	99.49385394	0	0	0	0.328404337	99.67159566
6.67023711	0	0	0	0.437956204	99.5620438	0	0	0	0.285689048	99.71431095
6.606942889	0	0	0	0.442151805	99.55784819	0	0	0	0.286931681	99.71306832
6.563123813	0	0	0	0.445103858	99.55489614	0	0	0	0.287803256	99.71219674
6.514435951	0	0	0	0.373692078	99.62630792	0	0	0	0.243401653	99.75659835
6.456010517	0	0	0	0.377073906	99.62292609	0	0	0	0.244406229	99.75559377
6.407322654	0	0	0	0.37993921	99.62006079	0	0	0	0.245254461	99.75474554
6.363503579	0	0	0	0.382555471	99.61744453	0	0	0	0.246027202	99.7539728
6.329422075	0	0	0	0.384615385	99.61538462	0	0	0	0.246634945	99.75336505
6.295340572	0	0	0	0.386697602	99.6133024	0	0	0	0.247249063	99.75275094
6.217439992	0	0	0	0.313234143	99.68676586	0	0	0	0.200734244	99.79926576
6.159014558	0	0	0	0.23715415	99.76284585	0	0	0	0.153189283	99.84681072
6.120064268	0	0	0	0.238663484	99.76133652	0	0	0	0.153638272	99.84636173
6.081113978	0	0	0	0.240192154	99.75980785	0	0	0	0.154092337	99.84590766
6.037294902	0	0	0	0.241935484	99.75806452	0	0	0	0.154609136	99.84539086
5.98860704	0	0	0	0.243902439	99.75609756	0	0	0	0.155190526	99.84480947
5.920444033	0	0	0	0.246710526	99.75328947	0	0	0	0.156016226	99.84398377
5.881493744	0	0	0	0.248344371	99.75165563	0	0	0	0.156494523	99.84350548
5.823068309	0	0	0	0.16722408	99.83277592	0	0	0	0.105634087	99.89436591
5.769511661	0	0	0	0.168776371	99.83122363	0	0	0	0.106088122	99.89391188
5.725692585	0	0	0	0.170068027	99.82993197	0	0	0	0.106464465	99.89353553
5.691611081	0	0	0	0.171086399	99.8289136	0	0	0	0.106760551	99.89323945
5.628316861	0	0	0	0.08650519	99.91349481	0	0	0	0.053802572	99.94619743
5.56502264	0	0	0	0	100	0	0	0	0	100
5.535809923	0	0	0	0	100	0	0	0	0	100
5.501728419	0	0	0	0	100	0	0	0	0	100
5.462778129	0	0	0	0	100	0	0	0	0	100
5.428696626	0	0	0	0	100	0	0	0	0	100
5.399483909	0	0	0	0	100	0	0	0	0	100
5.375139978	0	0	0	0	100	0	0	0	0	100
5.34592726	0	0	0	0	100	0	0	0	0	100
5.311845757	0	0	0	0	100	0	0	0	0	100
5.268026681	0	0	0	0	100	0	0	0	0	100
5.248551536	0	0	0	0	100	0	0	0	0	100
5.219338819	0	0	0	0	100	0	0	0	0	100
5.209601246	0	0	0	0	100	0	0	0	0	100
5.170650957	0	0	0	0	100	0	0	0	0	100
5.141438239	0	0	0	0	100	0	0	0	0	100
5.097619164	0	0	0	0	100	0	0	0	0	100
5.073275232	0	0	0	0	100	0	0	0	0	100
5.02458737	0	0	0	0	100	0	0	0	0	100
5.000243439	0	0	0	0	100	0	0	0	0	100
4.975899508	0	0	0	0	100	0	0	0	0	100
4.951555577	0	0	0	0	100	0	0	0	0	100
4.897998929	0	0	0	0	100	0	0	0	0	100
4.863917425	0	0	0	0	100	0	0	0	0	100
4.834704708	0	0	0	0	100	0	0	0	0	100
4.815229563	0	0	0	0	100	0	0	0	0	100
4.786016846	0	0	0	0	100	0	0	0	0	100
4.766541701	0	0	0	0	100	0	0	0	0	100
4.74219777	0	0	0	0	100	0	0	0	0	100
4.708116267	0	0	0	0	100	0	0	0	0	100
4.688641122	0	0	0	0	100	0	0	0	0	100
4.625346901	0	0	0	0	100	0	0	0	0	100
4.591265398	0	0	0	0	100	0	0	0	0	100
4.56205268	0	0	0	0	100	0	0	0	0	100
4.547446322	0	0	0	0	100	0	0	0	0	100
4.523102391	0	0	0	0	100	0	0	0	0	100
4.49875846	0	0	0	0	100	0	0	0	0	100
4.479283315	0	0	0	0	100	0	0	0	0	100
4.464676956	0	0	0	0	100	0	0	0	0	100
4.440333025	0	0	0	0	100	0	0	0	0	100
4.411120308	0	0	0	0	100	0	0	0	0	100
4.38190759	0	0	0	0	100	0	0	0	0	100
4.347826087	0	0	0	0	100	0	0	0	0	100
4.31861337	0	0	0	0	100	0	0	0	0	100
4.289400652	0	0	0	0	100	0	0	0	0	100
4.269925508	0	0	0	0	100	0	0	0	0	100
4.255319149	0	0	0	0	100	0	0	0	0	100
4.226106432	0	0	0	0	100	0	0	0	0	100
4.196893714	0	0	0	0	100	0	0	0	0	100
4.172549783	0	0	0	0	100	0	0	0	0	100
4.167680997	0	0	0	0	100	0	0	0	0	100
4.148205852	0	0	0	0	100	0	0	0	0	100
4.13846828	0	0	0	0	100	0	0	0	0	100
4.128730707	0	0	0	0	100	0	0	0	0	100
4.104386776	0	0	0	0	100	0	0	0	0	100
4.094649204	0	0	0	0	100	0	0	0	0	100
4.080042845	0	0	0	0	100	0	0	0	0	100
4.065436487	0	0	0	0	100	0	0	0	0	100
4.045961342	0	0	0	0	100	0	0	0	0	100
4.031354983	0	0	0	0	100	0	0	0	0	100
4.016748625	0	0	0	0	100	0	0	0	0	100
4.007011052	0	0	0	0	100	0	0	0	0	100
3.99727348	0	0	0	0	100	0	0	0	0	100
3.982667121	0	0	0	0	100	0	0	0	0	100
3.953454404	0	0	0	0	100	0	0	0	0	100
3.909635328	0	0	0	0	100	0	0	0	0	100
3.885291397	0	0	0	0	100	0	0	0	0	100
3.875553824	0	0	0	0	100	0	0	0	0	100
3.865816252	0	0	0	0	100	0	0	0	0	100
3.846341107	0	0	0	0	100	0	0	0	0	100
3.836603535	0	0	0	0	100	0	0	0	0	100
3.821997176	0	0	0	0	100	0	0	0	0	100
3.802522031	0	0	0	0	100	0	0	0	0	100
3.768440528	0	0	0	0	100	0	0	0	0	100
3.758702955	0	0	0	0	100	0	0	0	0	100
3.729490238	0	0	0	0	100	0	0	0	0	100
3.710015093	0	0	0	0	100	0	0	0	0	100
3.690539948	0	0	0	0	100	0	0	0	0	100
3.661327231	0	0	0	0	100	0	0	0	0	100
3.641852086	0	0	0	0	100	0	0	0	0	100
3.622376941	0	0	0	0	100	0	0	0	0	100
3.59803301	0	0	0	0	100	0	0	0	0	100
3.573689079	0	0	0	0	100	0	0	0	0	100
3.539607576	0	0	0	0	100	0	0	0	0	100
3.520132431	0	0	0	0	100	0	0	0	0	100
3.4957885	0	0	0	0	100	0	0	0	0	100
3.481182141	0	0	0	0	100	0	0	0	0	100
3.451969424	0	0	0	0	100	0	0	0	0	100
3.432494279	0	0	0	0	100	0	0	0	0	100
3.408150348	0	0	0	0	100	0	0	0	0	100
3.398412776	0	0	0	0	100	0	0	0	0	100
3.388675203	0	0	0	0	100	0	0	0	0	100
3.374068845	0	0	0	0	100	0	0	0	0	100
3.349724914	0	0	0	0	100	0	0	0	0	100
3.330249769	0	0	0	0	100	0	0	0	0	100
3.31564341	0	0	0	0	100	0	0	0	0	100
3.305905838	0	0	0	0	100	0	0	0	0	100
3.281561907	0	0	0	0	100	0	0	0	0	100
3.252349189	0	0	0	0	100	0	0	0	0	100
3.232874045	0	0	0	0	100	0	0	0	0	100
3.228005258	0	0	0	0	100	0	0	0	0	100
3.223136472	0	0	0	0	100	0	0	0	0	100
3.203661327	0	0	0	0	100	0	0	0	0	100
3.184186182	0	0	0	0	100	0	0	0	0	100
3.179317396	0	0	0	0	100	0	0	0	0	100
3.159842251	0	0	0	0	100	0	0	0	0	100
3.130629534	0	0	0	0	100	0	0	0	0	100
3.116023175	0	0	0	0	100	0	0	0	0	100
3.106285603	0	0	0	0	100	0	0	0	0	100
3.101416817	0	0	0	0	100	0	0	0	0	100
3.081941672	0	0	0	0	100	0	0	0	0	100
3.0722041	0	0	0	0	100	0	0	0	0	100
3.062466527	0	0	0	0	100	0	0	0	0	100
3.042991382	0	0	0	0	100	0	0	0	0	100
3.023516237	0	0	0	0	100	0	0	0	0	100
3.013778665	0	0	0	0	100	0	0	0	0	100
3.008909879	0	0	0	0	100	0	0	0	0	100
2.99430352	0	0	0	0	100	0	0	0	0	100
2.974828375	0	0	0	0	100	0	0	0	0	100
2.945615658	0	0	0	0	100	0	0	0	0	100
2.940746872	0	0	0	0	100	0	0	0	0	100
2.921271727	0	0	0	0	100	0	0	0	0	100
2.89205901	0	0	0	0	100	0	0	0	0	100
2.882321437	0	0	0	0	100	0	0	0	0	100
2.872583865	0	0	0	0	100	0	0	0	0	100
2.85310872	0	0	0	0	100	0	0	0	0	100
2.828764789	0	0	0	0	100	0	0	0	0	100
2.823896003	0	0	0	0	100	0	0	0	0	100
2.819027217	0	0	0	0	100	0	0	0	0	100
2.809289644	0	0	0	0	100	0	0	0	0	100
2.799552072	0	0	0	0	100	0	0	0	0	100
2.794683285	0	0	0	0	100	0	0	0	0	100
2.765470568	0	0	0	0	100	0	0	0	0	100
2.760601782	0	0	0	0	100	0	0	0	0	100
2.736257851	0	0	0	0	100	0	0	0	0	100
2.731389065	0	0	0	0	100	0	0	0	0	100
2.707045134	0	0	0	0	100	0	0	0	0	100
2.692438775	0	0	0	0	100	0	0	0	0	100
2.677832416	0	0	0	0	100	0	0	0	0	100
2.663226058	0	0	0	0	100	0	0	0	0	100
2.643750913	0	0	0	0	100	0	0	0	0	100
2.624275768	0	0	0	0	100	0	0	0	0	100
2.619406982	0	0	0	0	100	0	0	0	0	100
2.604800623	0	0	0	0	100	0	0	0	0	100
2.595063051	0	0	0	0	100	0	0	0	0	100
2.565850334	0	0	0	0	100	0	0	0	0	100
2.556112761	0	0	0	0	100	0	0	0	0	100
2.536637616	0	0	0	0	100	0	0	0	0	100
2.512293685	0	0	0	0	100	0	0	0	0	100
2.507424899	0	0	0	0	100	0	0	0	0	100
2.483080968	0	0	0	0	100	0	0	0	0	100
2.478212182	0	0	0	0	100	0	0	0	0	100
2.473343395	0	0	0	0	100	0	0	0	0	100
2.468474609	0	0	0	0	100	0	0	0	0	100
2.458737037	0	0	0	0	100	0	0	0	0	100
2.439261892	0	0	0	0	100	0	0	0	0	100
2.434393106	0	0	0	0	100	0	0	0	0	100
2.419786747	0	0	0	0	100	0	0	0	0	100
2.405180389	0	0	0	0	100	0	0	0	0	100
2.371098885	0	0	0	0	100	0	0	0	0	100
2.366230099	0	0	0	0	100	0	0	0	0	100
2.35162374	0	0	0	0	100	0	0	0	0	100
2.337017382	0	0	0	0	100	0	0	0	0	100
2.317542237	0	0	0	0	100	0	0	0	0	100
2.307804664	0	0	0	0	100	0	0	0	0	100
2.283460733	0	0	0	0	100	0	0	0	0	100
2.263985588	0	0	0	0	100	0	0	0	0	100
2.254248016	0	0	0	0	100	0	0	0	0	100
2.239641657	0	0	0	0	100	0	0	0	0	100
2.234772871	0	0	0	0	100	0	0	0	0	100
2.220166512	0	0	0	0	100	0	0	0	0	100
2.215297726	0	0	0	0	100	0	0	0	0	100
2.21042894	0	0	0	0	100	0	0	0	0	100
2.190953795	0	0	0	0	100	0	0	0	0	100
2.186085009	0	0	0	0	100	0	0	0	0	100
2.181216223	0	0	0	0	100	0	0	0	0	100
2.17147865	0	0	0	0	100	0	0	0	0	100
2.161741078	0	0	0	0	100	0	0	0	0	100
2.147134719	0	0	0	0	100	0	0	0	0	100
2.132528361	0	0	0	0	100	0	0	0	0	100
2.127659574	0	0	0	0	100	0	0	0	0	100
2.113053216	0	0	0	0	100	0	0	0	0	100
2.103315643	0	0	0	0	100	0	0	0	0	100
2.088709285	0	0	0	0	100	0	0	0	0	100
2.078971712	0	0	0	0	100	0	0	0	0	100
2.064365354	0	0	0	0	100	0	0	0	0	100
2.054627781	0	0	0	0	100	0	0	0	0	100
2.040021423	0	0	0	0	100	0	0	0	0	100
2.03028385	0	0	0	0	100	0	0	0	0	100
2.010808705	0	0	0	0	100	0	0	0	0	100
1.996202347	0	0	0	0	100	0	0	0	0	100
1.981595988	0	0	0	0	100	0	0	0	0	100
1.976727202	0	0	0	0	100	0	0	0	0	100
1.971858416	0	0	0	0	100	0	0	0	0	100
1.952383271	0	0	0	0	100	0	0	0	0	100
1.942645698	0	0	0	0	100	0	0	0	0	100
1.92803934	0	0	0	0	100	0	0	0	0	100
1.913432981	0	0	0	0	100	0	0	0	0	100
1.903695409	0	0	0	0	100	0	0	0	0	100
1.893957836	0	0	0	0	100	0	0	0	0	100
1.88908905	0	0	0	0	100	0	0	0	0	100
1.884220264	0	0	0	0	100	0	0	0	0	100
1.869613905	0	0	0	0	100	0	0	0	0	100
1.85013876	0	0	0	0	100	0	0	0	0	100
1.830663616	0	0	0	0	100	0	0	0	0	100
1.816057257	0	0	0	0	100	0	0	0	0	100
1.801450898	0	0	0	0	100	0	0	0	0	100
1.78684454	0	0	0	0	100	0	0	0	0	100
1.777106967	0	0	0	0	100	0	0	0	0	100
1.772238181	0	0	0	0	100	0	0	0	0	100
1.762500609	0	0	0	0	100	0	0	0	0	100
1.74789425	0	0	0	0	100	0	0	0	0	100
1.743025464	0	0	0	0	100	0	0	0	0	100
1.738156678	0	0	0	0	100	0	0	0	0	100
1.733287891	0	0	0	0	100	0	0	0	0	100
1.723550319	0	0	0	0	100	0	0	0	0	100
1.713812746	0	0	0	0	100	0	0	0	0	100
1.704075174	0	0	0	0	100	0	0	0	0	100
1.689468815	0	0	0	0	100	0	0	0	0	100
1.679731243	0	0	0	0	100	0	0	0	0	100
1.665124884	0	0	0	0	100	0	0	0	0	100
1.660256098	0	0	0	0	100	0	0	0	0	100
1.655387312	0	0	0	0	100	0	0	0	0	100
1.631043381	0	0	0	0	100	0	0	0	0	100
1.621305808	0	0	0	0	100	0	0	0	0	100
1.611568236	0	0	0	0	100	0	0	0	0	100
1.601830664	0	0	0	0	100	0	0	0	0	100
1.592093091	0	0	0	0	100	0	0	0	0	100
1.587224305	0	0	0	0	100	0	0	0	0	100
1.577486733	0	0	0	0	100	0	0	0	0	100
1.562880374	0	0	0	0	100	0	0	0	0	100
1.558011588	0	0	0	0	100	0	0	0	0	100
1.548274015	0	0	0	0	100	0	0	0	0	100
1.543405229	0	0	0	0	100	0	0	0	0	100
1.538536443	0	0	0	0	100	0	0	0	0	100
1.52879887	0	0	0	0	100	0	0	0	0	100
1.519061298	0	0	0	0	100	0	0	0	0	100
1.509323726	0	0	0	0	100	0	0	0	0	100
1.494717367	0	0	0	0	100	0	0	0	0	100
1.480111008	0	0	0	0	100	0	0	0	0	100
1.46550465	0	0	0	0	100	0	0	0	0	100
1.460635863	0	0	0	0	100	0	0	0	0	100
1.446029505	0	0	0	0	100	0	0	0	0	100
1.436291932	0	0	0	0	100	0	0	0	0	100
1.431423146	0	0	0	0	100	0	0	0	0	100
1.42655436	0	0	0	0	100	0	0	0	0	100
1.421685574	0	0	0	0	100	0	0	0	0	100
1.407079215	0	0	0	0	100	0	0	0	0	100
1.402210429	0	0	0	0	100	0	0	0	0	100
1.38760407	0	0	0	0	100	0	0	0	0	100
1.382735284	0	0	0	0	100	0	0	0	0	100
1.368128925	0	0	0	0	100	0	0	0	0	100
1.358391353	0	0	0	0	100	0	0	0	0	100
1.348653781	0	0	0	0	100	0	0	0	0	100
1.338916208	0	0	0	0	100	0	0	0	0	100
1.32430985	0	0	0	0	100	0	0	0	0	100
1.319441063	0	0	0	0	100	0	0	0	0	100
1.314572277	0	0	0	0	100	0	0	0	0	100
1.299965918	0	0	0	0	100	0	0	0	0	100
1.295097132	0	0	0	0	100	0	0	0	0	100
1.28535956	0	0	0	0	100	0	0	0	0	100
1.280490774	0	0	0	0	100	0	0	0	0	100
1.275621987	0	0	0	0	100	0	0	0	0	100
1.261015629	0	0	0	0	100	0	0	0	0	100
1.256146843	0	0	0	0	100	0	0	0	0	100
1.251278056	0	0	0	0	100	0	0	0	0	100
1.24640927	0	0	0	0	100	0	0	0	0	100
1.241540484	0	0	0	0	100	0	0	0	0	100
1.236671698	0	0	0	0	100	0	0	0	0	100
1.226934125	0	0	0	0	100	0	0	0	0	100
1.217196553	0	0	0	0	100	0	0	0	0	100
1.212327767	0	0	0	0	100	0	0	0	0	100
1.20745898	0	0	0	0	100	0	0	0	0	100
1.197721408	0	0	0	0	100	0	0	0	0	100
1.178246263	0	0	0	0	100	0	0	0	0	100
1.163639905	0	0	0	0	100	0	0	0	0	100
1.149033546	0	0	0	0	100	0	0	0	0	100
1.139295974	0	0	0	0	100	0	0	0	0	100
1.134427187	0	0	0	0	100	0	0	0	0	100
1.129558401	0	0	0	0	100	0	0	0	0	100
1.124689615	0	0	0	0	100	0	0	0	0	100
1.119820829	0	0	0	0	100	0	0	0	0	100
1.114952042	0	0	0	0	100	0	0	0	0	100
1.10521447	0	0	0	0	100	0	0	0	0	100
1.100345684	0	0	0	0	100	0	0	0	0	100
1.095476898	0	0	0	0	100	0	0	0	0	100
1.085739325	0	0	0	0	100	0	0	0	0	100
1.080870539	0	0	0	0	100	0	0	0	0	100
1.071132967	0	0	0	0	100	0	0	0	0	100
1.06626418	0	0	0	0	100	0	0	0	0	100
1.051657822	0	0	0	0	100	0	0	0	0	100
1.046789035	0	0	0	0	100	0	0	0	0	100
1.037051463	0	0	0	0	100	0	0	0	0	100
1.032182677	0	0	0	0	100	0	0	0	0	100
1.022445104	0	0	0	0	100	0	0	0	0	100
1.012707532	0	0	0	0	100	0	0	0	0	100
1.00296996	0	0	0	0	100	0	0	0	0	100
0.993232387	0	0	0	0	100	0	0	0	0	100
0.983494815	0	0	0	0	100	0	0	0	0	100
0.968888456	0	0	0	0	100	0	0	0	0	100
0.96401967	0	0	0	0	100	0	0	0	0	100
0.954282097	0	0	0	0	100	0	0	0	0	100
0.944544525	0	0	0	0	100	0	0	0	0	100
0.934806953	0	0	0	0	100	0	0	0	0	100
0.929938166	0	0	0	0	100	0	0	0	0	100
0.92506938	0	0	0	0	100	0	0	0	0	100
0.910463022	0	0	0	0	100	0	0	0	0	100
0.905594235	0	0	0	0	100	0	0	0	0	100
0.895856663	0	0	0	0	100	0	0	0	0	100
0.890987877	0	0	0	0	100	0	0	0	0	100
0.886119091	0	0	0	0	100	0	0	0	0	100
0.871512732	0	0	0	0	100	0	0	0	0	100
0.866643946	0	0	0	0	100	0	0	0	0	100
0.861775159	0	0	0	0	100	0	0	0	0	100
0.856906373	0	0	0	0	100	0	0	0	0	100
0.852037587	0	0	0	0	100	0	0	0	0	100
0.847168801	0	0	0	0	100	0	0	0	0	100
0.842300015	0	0	0	0	100	0	0	0	0	100
0.832562442	0	0	0	0	100	0	0	0	0	100
0.82282487	0	0	0	0	100	0	0	0	0	100
0.817956084	0	0	0	0	100	0	0	0	0	100
0.813087297	0	0	0	0	100	0	0	0	0	100
0.808218511	0	0	0	0	100	0	0	0	0	100
0.803349725	0	0	0	0	100	0	0	0	0	100
0.798480939	0	0	0	0	100	0	0	0	0	100
0.793612152	0	0	0	0	100	0	0	0	0	100
0.788743366	0	0	0	0	100	0	0	0	0	100
0.78387458	0	0	0	0	100	0	0	0	0	100
0.779005794	0	0	0	0	100	0	0	0	0	100
0.774137008	0	0	0	0	100	0	0	0	0	100
0.769268221	0	0	0	0	100	0	0	0	0	100
0.764399435	0	0	0	0	100	0	0	0	0	100
0.759530649	0	0	0	0	100	0	0	0	0	100
0.754661863	0	0	0	0	100	0	0	0	0	100
0.749793077	0	0	0	0	100	0	0	0	0	100
0.74492429	0	0	0	0	100	0	0	0	0	100
0.735186718	0	0	0	0	100	0	0	0	0	100
0.730317932	0	0	0	0	100	0	0	0	0	100
0.720580359	0	0	0	0	100	0	0	0	0	100
0.705974001	0	0	0	0	100	0	0	0	0	100
0.701105214	0	0	0	0	100	0	0	0	0	100
0.696236428	0	0	0	0	100	0	0	0	0	100
0.691367642	0	0	0	0	100	0	0	0	0	100
0.686498856	0	0	0	0	100	0	0	0	0	100
0.68163007	0	0	0	0	100	0	0	0	0	100
0.676761283	0	0	0	0	100	0	0	0	0	100
0.667023711	0	0	0	0	100	0	0	0	0	100
0.662154925	0	0	0	0	100	0	0	0	0	100
0.652417352	0	0	0	0	100	0	0	0	0	100
0.647548566	0	0	0	0	100	0	0	0	0	100
0.64267978	0	0	0	0	100	0	0	0	0	100
0.628073421	0	0	0	0	100	0	0	0	0	100
0.623204635	0	0	0	0	100	0	0	0	0	100
0.618335849	0	0	0	0	100	0	0	0	0	100
0.613467063	0	0	0	0	100	0	0	0	0	100
0.608598276	0	0	0	0	100	0	0	0	0	100
0.60372949	0	0	0	0	100	0	0	0	0	100
0.598860704	0	0	0	0	100	0	0	0	0	100
0.593991918	0	0	0	0	100	0	0	0	0	100
0.584254345	0	0	0	0	100	0	0	0	0	100
0.574516773	0	0	0	0	100	0	0	0	0	100
0.569647987	0	0	0	0	100	0	0	0	0	100
0.564779201	0	0	0	0	100	0	0	0	0	100
0.559910414	0	0	0	0	100	0	0	0	0	100
0.555041628	0	0	0	0	100	0	0	0	0	100
0.550172842	0	0	0	0	100	0	0	0	0	100
0.540435269	0	0	0	0	100	0	0	0	0	100
0.530697697	0	0	0	0	100	0	0	0	0	100
0.525828911	0	0	0	0	100	0	0	0	0	100
0.520960125	0	0	0	0	100	0	0	0	0	100
0.516091338	0	0	0	0	100	0	0	0	0	100
0.511222552	0	0	0	0	100	0	0	0	0	100
0.506353766	0	0	0	0	100	0	0	0	0	100
0.50148498	0	0	0	0	100	0	0	0	0	100
0.496616194	0	0	0	0	100	0	0	0	0	100
0.491747407	0	0	0	0	100	0	0	0	0	100
0.486878621	0	0	0	0	100	0	0	0	0	100
0.482009835	0	0	0	0	100	0	0	0	0	100
0.477141049	0	0	0	0	100	0	0	0	0	100
0.472272263	0	0	0	0	100	0	0	0	0	100
0.467403476	0	0	0	0	100	0	0	0	0	100
0.46253469	0	0	0	0	100	0	0	0	0	100
0.457665904	0	0	0	0	100	0	0	0	0	100
0.452797118	0	0	0	0	100	0	0	0	0	100
0.447928331	0	0	0	0	100	0	0	0	0	100
0.443059545	0	0	0	0	100	0	0	0	0	100
0.438190759	0	0	0	0	100	0	0	0	0	100
0.433321973	0	0	0	0	100	0	0	0	0	100
0.428453187	0	0	0	0	100	0	0	0	0	100
0.4235844	0	0	0	0	100	0	0	0	0	100
0.418715614	0	0	0	0	100	0	0	0	0	100
0.408978042	0	0	0	0	100	0	0	0	0	100
0.399240469	0	0	0	0	100	0	0	0	0	100
0.394371683	0	0	0	0	100	0	0	0	0	100
0.389502897	0	0	0	0	100	0	0	0	0	100
0.384634111	0	0	0	0	100	0	0	0	0	100
0.379765325	0	0	0	0	100	0	0	0	0	100
0.374896538	0	0	0	0	100	0	0	0	0	100
0.370027752	0	0	0	0	100	0	0	0	0	100
0.365158966	0	0	0	0	100	0	0	0	0	100
0.355421393	0	0	0	0	100	0	0	0	0	100
0.350552607	0	0	0	0	100	0	0	0	0	100
0.345683821	0	0	0	0	100	0	0	0	0	100
0.340815035	0	0	0	0	100	0	0	0	0	100
0.335946249	0	0	0	0	100	0	0	0	0	100
0.331077462	0	0	0	0	100	0	0	0	0	100
0.326208676	0	0	0	0	100	0	0	0	0	100
0.32133989	0	0	0	0	100	0	0	0	0	100
0.316471104	0	0	0	0	100	0	0	0	0	100
0.311602318	0	0	0	0	100	0	0	0	0	100
0.306733531	0	0	0	0	100	0	0	0	0	100
0.301864745	0	0	0	0	100	0	0	0	0	100
0.296995959	0	0	0	0	100	0	0	0	0	100
0.287258386	0	0	0	0	100	0	0	0	0	100
0.2823896	0	0	0	0	100	0	0	0	0	100
0.277520814	0	0	0	0	100	0	0	0	0	100
0.267783242	0	0	0	0	100	0	0	0	0	100
0.262914455	0	0	0	0	100	0	0	0	0	100
0.258045669	0	0	0	0	100	0	0	0	0	100
0.253176883	0	0	0	0	100	0	0	0	0	100
0.248308097	0	0	0	0	100	0	0	0	0	100
0.243439311	0	0	0	0	100	0	0	0	0	100
0.238570524	0	0	0	0	100	0	0	0	0	100
0.233701738	0	0	0	0	100	0	0	0	0	100
0.223964166	0	0	0	0	100	0	0	0	0	100
0.21909538	0	0	0	0	100	0	0	0	0	100
0.214226593	0	0	0	0	100	0	0	0	0	100
0.209357807	0	0	0	0	100	0	0	0	0	100
0.204489021	0	0	0	0	100	0	0	0	0	100
0.194751448	0	0	0	0	100	0	0	0	0	100
0.189882662	0	0	0	0	100	0	0	0	0	100
0.185013876	0	0	0	0	100	0	0	0	0	100
0.18014509	0	0	0	0	100	0	0	0	0	100
0.175276304	0	0	0	0	100	0	0	0	0	100
0.170407517	0	0	0	0	100	0	0	0	0	100
0.165538731	0	0	0	0	100	0	0	0	0	100
0.160669945	0	0	0	0	100	0	0	0	0	100
0.155801159	0	0	0	0	100	0	0	0	0	100
0.150932373	0	0	0	0	100	0	0	0	0	100
0.146063586	0	0	0	0	100	0	0	0	0	100
0.1411948	0	0	0	0	100	0	0	0	0	100
0.136326014	0	0	0	0	100	0	0	0	0	100
0.131457228	0	0	0	0	100	0	0	0	0	100
0.126588442	0	0	0	0	100	0	0	0	0	100
0.121719655	0	0	0	0	100	0	0	0	0	100
0.116850869	0	0	0	0	100	0	0	0	0	100
0.111982083	0	0	0	0	100	0	0	0	0	100
0.107113297	0	0	0	0	100	0	0	0	0	100
0.10224451	0	0	0	0	100	0	0	0	0	100
9.74E-02	0	0	0	0	100	0	0	0	0	100
9.25E-02	0	0	0	0	100	0	0	0	0	100
8.76E-02	0	0	0	0	100	0	0	0	0	100
8.28E-02	0	0	0	0	100	0	0	0	0	100
7.79E-02	0	0	0	0	100	0	0	0	0	100
7.30E-02	0	0	0	0	100	0	0	0	0	100
6.82E-02	0	0	0	0	100	0	0	0	0	100
6.33E-02	0	0	0	0	100	0	0	0	0	100
5.84E-02	0	0	0	0	100	0	0	0	0	100
5.36E-02	0	0	0	0	100	0	0	0	0	100
4.87E-02	0	0	0	0	100	0	0	0	0	100
4.38E-02	0	0	0	0	100	0	0	0	0	100
3.90E-02	0	0	0	0	100	0	0	0	0	100
3.41E-02	0	0	0	0	100	0	0	0	0	100
2.92E-02	0	0	0	0	100	0	0	0	0	100
2.43E-02	0	0	0	0	100	0	0	0	0	100
1.95E-02	0	0	0	0	100	0	0	0	0	100
1.46E-02	0	0	0	0	100	0	0	0	0	100
9.74E-03	0	0	0	0	100	0	0	0	0	100
