# Supplementary material for: Critical Assessment of MetaProteome Investigation (CAMPI): a multi-laboratory comparison of established workflows
Source: Nat Commun. 2021 Dec 15;12:7305. doi: 10.1038/s41467-021-27542-8 (PMC8674281; doi:10.1038/s41467-021-27542-8)
Supplement: Supplementary file 21 — Source Data file [file 41467_2021_27542_MOESM21_ESM.zip › Source Data/Supplementary Figure 5A_7A.tsv]

ProteinGroup	PS_S03	PS_S05	PS_S07	PS_S11	PS_S08	PS_S14	MPA_S03	MPA_S05	MPA_S07	MPA_S11	MPA_S08	MPA_S14	MQ_S03	MQ_S05	MQ_S07	MQ_S11	MQ_S08	MQ_S14	PD_S03	PD_S05	PD_S07	PD_S11	PD_S08	PD_S14
61e4b320-a817-4a04-8074-a66bbe128f2b	0	0	0	0	0	1	0	0	0	0	0	0	0	0	0	0	0	0	0	0	0	0	0	0
736a978b-be09-43f2-808b-0b8960a4542a	15	13	3	8	12	6	13	12	3	6	9	0	15	13	4	16	8	3	14	11	1	8	10	0
918b3b19-cdde-4998-af75-6ff5f3ca6493	0	0	0	0	1	0	0	0	0	0	0	0	0	0	0	0	0	0	0	0	0	0	0	0
d9a742ad-9111-4bec-8cb3-0025c7815c8d	1	3	0	0	0	0	0	1	0	0	0	0	0	3	0	0	0	0	1	0	0	0	0	0
a01c2ed8-a07a-4722-a79a-718aeac7a03d	9	9	0	9	9	3	9	4	0	4	6	1	10	15	0	8	4	2	9	11	1	9	9	1
ba11eda1-56ee-42af-87cf-6d16db2731f0	0	2	0	0	0	0	0	2	0	0	0	0	0	4	0	0	0	0	0	2	0	0	0	0
a6b07aec-b1db-4848-9926-39f662a47276	4	3	2	11	7	8	3	2	2	11	5	2	6	7	4	14	6	2	1	3	2	14	6	3
d2523abc-dbb6-4804-a7a1-338aa761988d	0	1	0	0	0	0	0	3	0	0	0	0	0	0	0	0	0	0	0	0	0	0	0	0
cdaea858-3c3a-4998-81e6-5520b4dadd27	0	0	0	0	0	2	0	0	0	0	0	1	0	0	0	0	0	3	0	0	0	0	0	1
2f1a1153-8a61-4564-8d83-c6843ecdee61	0	0	0	0	0	0	0	0	0	1	0	0	0	0	0	0	0	0	0	0	0	0	0	0
f62a5f16-d232-4a98-ab0a-82bfb49e5b83	189	236	22	101	60	74	113	160	18	59	53	34	81	95	44	89	42	24	169	201	22	96	64	40
eb27df38-3d6b-4433-98e0-f1abcb547cef	0	0	0	0	0	0	0	0	1	0	0	0	0	0	0	0	0	0	0	0	0	0	0	0
4c6d7cad-6221-417a-90b0-38354b68a00d	1	0	0	0	0	0	0	0	0	0	0	0	0	0	0	0	0	0	0	0	0	0	0	0
d76a403d-cbe2-4026-addd-26470e8b81d0	0	1	0	0	0	0	0	0	0	1	0	1	0	0	0	0	0	0	0	0	0	0	2	0
c9a26c95-fcc1-4537-b969-9be266a8d6cb	0	0	0	0	0	0	2	0	0	0	0	0	0	0	0	0	0	0	0	0	0	0	0	0
a55864bc-fb60-4911-b618-469f0918d739	352	537	93	496	281	321	250	401	72	411	214	128	254	384	156	432	198	205	298	426	76	445	293	132
a7504ddb-61ec-4cf0-b28e-6c52d77af2cc	1	0	0	0	0	0	0	0	0	0	0	0	0	0	0	0	0	0	0	0	0	0	0	0
a30964b0-635c-48f4-92a6-4df40455674c	74	96	21	74	36	106	52	70	19	61	29	46	47	60	40	78	26	64	64	82	21	65	33	48
c99cc8e0-257d-4233-849b-d14350bf407e	0	1	0	0	1	0	0	0	0	0	0	0	0	0	0	0	0	0	0	0	0	0	1	0
9b94c8b3-5ad4-42d3-b7af-af737822a1d0	0	0	0	0	0	0	0	0	0	1	0	0	0	0	0	2	0	0	0	0	0	0	0	0
400dd7a4-1b89-4b69-bb72-caca6e1cd26f	1	3	2	2	6	2	1	2	2	2	3	1	0	2	4	3	8	3	1	3	2	3	6	1
a1d45a23-30ac-44a0-9cd3-82d9218a3236	0	1	0	0	0	0	0	0	0	0	0	0	0	0	0	0	0	0	0	0	0	0	0	0
114d78e8-e532-413b-b5f9-c7846b1118b8	1	2	0	0	1	0	1	2	0	0	1	0	1	2	0	0	2	0	1	1	0	0	1	0
2df6bb79-7395-49c1-9c31-3b52020152eb	0	1	0	0	4	0	0	1	0	0	0	0	0	0	0	0	0	0	0	0	0	0	0	0
670ec0e1-ce24-468b-8de9-7c51ff31fdea	0	0	0	1	0	0	0	0	0	0	0	0	0	0	0	0	0	0	0	0	0	0	0	0
4a79a5ea-add1-4706-bf48-8df3bf5d11c6	0	0	1	0	0	0	0	0	0	0	0	0	0	0	0	0	0	0	0	0	0	0	0	0
c618078d-e9f0-4d12-a945-8b7207afe12e	6	3	0	8	2	1	5	2	0	7	2	0	7	5	0	9	4	1	6	4	0	8	2	0
6f94b9ff-e1ef-47cb-bb5e-bfdd13772780	0	2	0	1	0	0	1	1	0	0	0	0	0	0	0	0	0	0	1	1	0	0	0	0
9985d785-9bf2-4372-8726-c2c047347199	0	0	0	1	0	0	0	0	0	0	0	0	0	0	0	0	0	0	0	0	0	0	0	0
2943b03f-d3a7-409e-a73d-105cf0652655	0	0	0	1	0	0	1	0	0	0	0	0	0	0	0	0	0	0	0	0	0	1	0	0
3423cfca-842c-47be-af20-23e71b0f9947	0	0	0	0	0	0	0	1	0	0	0	0	0	0	0	0	0	0	0	0	0	0	0	0
c7fc966f-1118-4be2-b4d1-47bd5d47159e	0	1	0	0	0	0	0	0	0	0	0	0	0	0	0	0	0	0	0	0	0	0	0	0
67f62cac-c6d2-4932-81aa-a2beaf828a04	2	6	0	0	0	0	1	5	0	0	0	0	0	3	0	0	0	0	1	4	0	3	4	0
60aca6bb-f9bf-4544-ab13-547c42a09c4d	0	0	0	0	2	0	0	0	0	0	0	0	0	0	0	0	0	0	0	0	0	0	0	0
fda62540-164c-4fa1-9c2e-da5d49dd0afb	219	289	57	221	120	167	163	222	40	176	74	91	101	151	98	193	86	116	211	278	53	197	110	88
f9b66395-920c-4101-bee4-658a2c10395b	0	0	0	0	0	0	0	0	0	0	0	0	0	0	0	0	0	0	1	0	0	0	0	0
118a17b4-e4f0-411d-9277-d7e96b24b7a4	10	18	5	17	14	32	9	15	4	10	10	14	15	17	14	22	18	22	9	12	6	15	12	14
34141730-bc63-45c5-80e4-f28ca4522251	0	0	0	0	0	0	0	0	0	0	1	0	0	1	0	0	0	0	0	0	0	0	0	0
94b77d75-b498-4bde-882b-e444f1654f2c	0	0	0	1	0	1	0	0	0	0	0	0	0	0	0	1	0	0	0	0	0	0	0	0
d1ff5190-9229-47f6-9c67-e3c311f9f46e	2	0	0	0	0	0	1	0	0	0	0	0	0	0	0	0	0	0	0	0	0	0	0	0
1e3dc947-f800-4f46-8fef-55292a137477	0	0	0	0	0	0	1	1	0	0	0	0	0	0	0	0	0	0	0	0	0	1	1	0
fb735782-37e1-4e0a-bda3-4102a9b8e049	1	0	0	2	0	0	0	0	0	1	0	0	0	0	0	0	0	0	1	0	0	2	0	0
ee988e93-a44c-4479-b805-887f81030ef3	0	0	0	0	0	0	0	0	0	0	0	0	0	0	0	0	0	0	0	0	0	0	1	0
c5dbcbf9-b476-43be-adc9-5cbf58470e50	137	165	49	156	85	234	104	112	33	136	64	106	82	98	84	131	60	68	120	130	39	125	79	99
5b7f1cc3-3544-40a9-a3db-c740297ae78b	2030	2595	235	1548	526	1232	1776	2216	213	1404	348	566	794	1098	330	904	272	328	1741	2212	220	1341	472	525
33abe95c-bc23-48cb-8182-4105977d80c9	0	0	0	0	0	0	1	0	0	0	0	0	0	0	0	0	0	0	0	0	0	3	1	0
a3907ecb-1474-4292-9081-ac9bca30c967	7	10	2	11	12	15	5	7	2	10	4	4	6	13	4	6	8	5	5	9	2	11	12	5
b8020dfa-a602-4880-8c5b-0c7cc74e6e73	4	3	0	0	0	0	4	2	0	0	0	0	3	3	0	0	0	0	3	1	0	0	0	0
5547fa3c-d4b3-4b6b-bb46-94a684af898c	1	1	0	0	0	0	0	1	0	0	0	0	0	0	0	0	0	0	0	0	0	0	0	0
250a1c2e-d039-4d36-88db-0af6a54ca9a3	0	0	0	0	0	0	0	3	0	0	0	0	0	0	0	0	0	0	0	0	0	0	0	0
2062d2e0-fb18-47e6-b6b2-697cdb80163f	0	0	0	0	0	0	0	0	0	2	0	0	0	0	0	0	0	0	0	0	0	0	0	0
a02b37e0-54da-419d-930d-d468aeb9acbf	0	0	0	0	0	0	0	0	0	0	0	0	0	0	0	0	0	0	0	1	0	0	0	0
f905018f-babe-4a0b-9c7b-f22dc97bfa8e	55	65	0	47	33	1	42	50	0	27	28	1	48	43	0	50	24	0	46	58	1	39	32	1
11f3d936-6b74-47f5-a2e2-4e4c05e42b79	1	0	0	0	0	0	0	0	0	0	0	0	0	0	0	0	0	0	0	0	0	0	0	0
349be876-5917-4aa6-a0e7-760bcd9c8b74	0	0	0	0	0	0	0	0	0	0	0	0	0	0	0	0	0	0	1	0	0	3	0	0
5d3e9e17-c560-4f4e-9996-eb280384bfa3	1	0	0	0	0	0	0	0	0	0	0	0	0	0	0	0	0	0	0	0	0	0	0	0
021e40d2-5594-4542-a08f-c7174a9d5f81	163	277	31	173	117	106	142	168	23	138	80	55	132	167	52	183	96	94	144	191	26	150	120	58
8ffe3498-db7d-42c4-b861-4dfdf0b18a91	0	1	0	0	0	0	2	1	0	0	0	0	0	0	0	0	0	0	1	0	0	2	0	0
b89c927a-57be-4199-955b-a487cbbc9157	0	0	0	0	0	0	0	0	0	1	0	0	0	0	0	0	0	0	0	0	0	0	0	0
4ec1e28d-416f-4a76-baa8-65abeb3c7194	1	0	0	1	1	0	0	0	0	0	0	0	0	0	0	0	0	0	0	0	0	0	0	0
4faa1e2a-c0a4-4c36-90d3-a2e21f498c67	0	2	0	2	1	2	0	1	0	0	1	1	0	5	0	0	2	3	0	1	0	2	1	1
9eafadc1-b57e-446d-971f-f889cdc987fd	27	62	14	38	38	39	23	48	10	25	27	22	22	38	26	45	30	28	27	50	14	29	37	21
c9544cc5-1a91-4f07-a9f1-fff5a697c7e2	11	14	0	7	6	0	8	11	0	3	2	0	11	16	0	7	6	0	7	10	0	4	8	0
2c862ace-d8ec-4a0f-87a6-d486687ac363	2	5	0	3	2	2	2	6	0	2	1	2	6	13	0	4	2	3	1	4	0	8	2	1
ed64fd17-98fa-4a34-8335-0cc8cc3be3c5	0	3	0	0	2	0	0	3	0	0	1	1	0	4	0	0	0	0	0	1	0	0	1	0
47ac90ff-133d-499b-978c-4a3755180ab4	0	1	0	0	0	0	0	1	0	4	0	0	0	0	2	3	0	0	0	1	2	7	0	0
c30beae4-dc86-4927-aaff-dec94a13d4ed	0	0	0	0	0	0	0	0	0	0	0	0	1	0	0	0	0	0	0	0	0	0	0	0
1580d5d1-1999-4c8c-ac32-994a1121ff84	121	175	51	182	91	83	99	121	35	150	53	37	92	114	88	149	88	78	110	173	47	175	97	40
f6795fd7-28ab-4ab1-8b1b-f434feb89b72	0	0	0	0	0	0	0	0	0	0	0	0	0	0	0	0	0	0	0	0	1	0	0	0
abaf1963-07f5-4ad5-aaf4-acf9f2080f40	0	1	0	0	0	0	0	0	0	0	0	0	0	0	0	0	0	0	0	0	0	0	14	0
3b9f05b9-e4fe-42b0-ba47-9e6cd58685ef	0	1	0	0	2	2	0	0	0	0	2	0	0	0	2	0	2	3	0	0	1	0	2	1
a6505974-888a-43e3-b78c-89bdea656a95	0	0	0	1	0	0	0	0	0	1	0	0	0	0	0	0	0	0	0	0	0	1	0	0
f25e09ef-12a4-4b84-ba3c-8aec01b20f3b	2	3	0	4	0	1	2	2	0	3	0	0	2	3	0	4	0	0	3	1	0	7	2	0
39d49321-533d-4577-9b57-0843da1e6193	23	38	14	71	11	26	19	35	9	51	6	12	34	30	30	76	16	24	23	29	14	61	13	9
9839b2f5-f37e-4b1c-a67d-327d2c514d5c	1	0	0	0	0	0	0	0	0	0	0	0	0	0	0	0	0	0	0	0	0	0	0	0
deb4bcde-50e2-4aa7-9dad-504a121908f6	13	16	6	8	13	8	11	13	7	8	12	4	13	14	14	9	16	10	14	13	6	7	13	5
52c6d504-1921-44ec-9cbc-79b0186ca675	18	26	12	17	0	28	17	23	10	17	1	13	21	21	14	17	0	24	19	19	9	18	1	16
f2c60061-8ba9-45ec-91e7-d50b2e525aab	16	14	6	26	6	13	15	10	5	18	1	5	13	20	10	39	6	21	14	13	7	25	5	5
34727391-f166-47c9-a85b-7bdab1ad7a42	15	10	6	18	11	6	15	9	6	14	3	3	9	5	8	12	10	8	13	10	5	15	8	3
0449fe04-9138-4b64-95c4-1aea071b8391	0	0	0	0	0	0	0	0	0	0	1	0	0	0	0	0	0	0	0	1	0	5	0	0
63c4b487-0ebb-4204-8a7b-1d75d16f44ce	0	0	0	0	0	0	0	0	0	0	0	0	0	0	0	0	0	0	0	0	0	0	0	1
6a714dc5-4c9f-4397-b286-6ed974f557cb	945	1400	260	886	710	932	642	948	186	592	412	418	539	833	458	722	408	372	858	1223	240	725	597	423
59c30665-c800-45a5-9545-90099ad66215	1	6	7	8	6	15	1	4	5	5	3	6	4	8	16	8	8	10	1	4	7	8	3	7
9dd4e821-0008-41ae-8813-e483ead9ed20	1	0	0	0	0	0	1	0	0	0	0	0	0	0	0	0	0	0	0	0	0	0	0	0
7dfb6d75-5f78-4447-999c-d68889406d77	0	1	0	0	0	0	0	0	0	0	0	0	0	0	0	0	0	0	0	0	0	0	3	0
d32350cb-afe6-4590-9950-2581f0f7497b	11	22	7	19	23	29	6	15	2	12	7	17	12	21	12	26	22	26	9	16	6	18	22	14
dd591115-c3ec-40b1-bbe0-44560662869a	875	1202	229	1137	614	725	721	973	163	855	372	315	628	876	426	1040	512	453	819	1121	221	1049	642	332
32fe9ca5-bfb8-47b7-a96b-37188383bf51	0	0	0	0	0	1	0	0	0	0	0	0	0	0	0	0	0	0	0	0	0	0	0	0
1bf46ca0-39f2-4590-979d-512ba21eeec9	0	0	0	0	1	0	0	0	0	0	1	0	0	0	0	0	0	0	0	0	0	0	1	0
a85e8803-b74f-4dc0-9796-b5ea472c9d9a	3	3	1	5	0	0	2	3	0	2	0	0	3	3	0	4	0	0	2	3	1	3	0	1
f56954d0-f7b5-4d71-bb5f-a993c2e1b32d	0	0	0	3	0	0	0	0	0	3	0	0	0	0	0	4	0	0	0	0	0	3	0	0
041ffc36-aa49-4709-8931-605b461bda0c	7	5	1	37	9	0	2	1	1	7	6	0	6	4	6	17	6	0	5	7	2	14	8	0
bb621454-86b7-4286-a9d3-cef48d7ee2ec	20	23	1	46	12	17	14	13	1	34	8	5	24	32	2	47	14	8	25	28	1	39	20	9
d270271b-9366-47de-ab63-3b2cbeacc613	16	16	8	24	2	2	11	9	8	18	1	2	22	16	14	33	2	3	14	15	8	22	2	0
035603ce-f931-4be1-a832-67938aa025e4	0	0	0	1	0	0	0	0	0	0	0	0	0	0	0	0	0	0	0	0	0	0	0	0
f9d7a74f-9134-47e0-b75c-e2b2c7c5f7c7	36	42	9	38	23	27	34	41	7	34	9	13	32	36	16	42	22	24	24	34	7	26	20	12
76f5fae4-6bf4-4877-977a-1447369926b0	48	60	16	53	43	27	35	52	13	43	34	10	40	46	30	69	42	26	45	64	18	55	51	12
d57bcff2-b937-4df0-bacc-7c21ece05ea9	1	0	0	5	6	3	0	0	0	6	2	0	3	5	0	10	6	1	0	2	0	6	8	2
b6563da5-6576-4099-8439-b433da379f57	0	0	0	1	0	0	0	0	0	0	0	0	0	0	0	0	0	0	0	0	0	0	0	0
aba6d8bd-ace5-4f76-8922-87e79891c457	20	20	9	27	15	40	20	17	6	21	13	17	18	11	18	32	12	22	20	18	7	28	13	17
e7e1a777-59d4-48a0-a344-66b1dca03f5a	1	1	0	0	0	0	0	1	0	0	0	0	0	2	0	0	0	0	1	1	0	0	0	0
3513e3e8-44ce-45e8-867b-8dc7998d8987	4	2	0	1	4	1	4	2	0	1	2	0	5	4	0	1	2	0	4	2	0	1	2	0
1925d019-8c48-4596-8d9b-3ad7a491db42	1	0	0	0	0	0	1	0	0	1	0	0	0	0	0	0	0	0	1	0	2	6	2	0
09343c50-3026-4818-8745-db93bbb20c2c	14	19	2	22	5	9	9	17	2	19	6	2	9	18	4	27	2	7	9	13	1	19	5	1
553fa958-236c-47b5-830e-94b98c5d987f	1	0	0	0	0	0	0	0	0	0	0	0	0	0	0	0	0	0	0	0	0	0	0	0
430276cb-4566-49eb-a326-a4350faf0d30	0	0	0	0	1	0	0	0	0	0	0	0	0	0	0	0	0	0	0	0	0	0	0	0
c59f1a25-3887-4637-9b9e-2672a6673325	1	1	0	0	0	0	1	0	0	0	0	0	1	0	0	0	0	0	1	1	0	0	0	0
5fb56fe9-4ffe-4dbe-8c6e-abf07a6a076f	132	205	42	171	113	167	109	153	32	132	71	73	128	204	86	203	116	107	126	184	49	160	128	72
3536e6f4-6b1e-4041-8530-896ecef9f909	1	0	1	1	0	0	0	0	0	0	0	0	0	0	0	0	0	0	0	0	0	0	0	0
a4a3269f-061c-40f9-b425-49bccd3f6328	1	0	0	0	0	0	0	0	0	0	0	0	0	0	0	0	0	0	0	0	0	0	0	0
1830eb5a-d624-472c-a6ef-a4e1e95f2f06	0	1	0	0	0	0	0	0	0	0	0	0	0	0	0	0	0	0	0	0	0	0	0	0
d7de4660-1816-4a31-aa76-9138614bbfa4	0	0	0	0	0	1	0	0	0	0	0	0	0	0	0	0	0	0	0	0	0	0	0	0
578530ce-f2f5-4ded-a0b1-e5f652228064	67	95	21	75	48	94	56	79	14	64	22	38	55	75	44	82	36	56	61	86	19	62	46	41
f8415846-aaeb-4588-b0cf-c2242cce2210	3	2	0	3	2	1	2	3	2	4	0	1	0	5	0	3	0	2	2	3	2	2	8	1
4ef47d21-ca18-4960-85c6-5bfb1448b197	0	0	0	1	0	0	0	0	0	0	0	0	0	0	0	0	0	0	0	0	0	0	0	0
ada4b5c0-f398-4cf8-ba10-de2ddd30762e	26	44	1	8	11	0	21	38	0	6	6	0	25	27	0	13	8	0	21	37	0	5	9	0
a2063fe2-5a52-4f7f-a550-7f285185d11c	0	1	0	0	0	0	0	2	0	0	0	0	0	1	0	0	0	0	0	1	0	0	0	0
33f296b2-e866-41ca-ae1b-7f99e8c77720	9	6	0	5	2	0	4	3	0	1	2	0	5	3	0	5	4	0	4	5	0	4	2	0
c52174cc-e3a3-4fb2-bb6c-b48d7098548f	3	3	0	0	0	0	3	2	0	0	0	0	5	6	0	0	0	0	2	2	0	0	1	0
e785d5b3-8d03-44ce-a194-8edc7f1a481f	0	0	0	0	0	0	0	0	0	1	0	0	0	0	0	0	0	0	0	0	0	0	0	0
840f0bb7-35f0-467e-8921-25ecbf1bee11	0	1	0	0	0	0	0	0	0	0	0	0	0	0	0	0	0	0	0	0	0	0	0	0
975212fc-85a1-4249-ac1a-f55330da98fa	0	0	0	1	0	0	0	0	0	0	0	0	0	0	0	0	0	0	0	0	0	0	0	0
1174e04e-16e8-46ad-beab-d67b17a4292c	0	0	0	3	0	2	0	0	0	1	0	1	0	1	0	1	2	0	1	2	0	2	3	1
d1def27d-1e4f-4628-aafb-7e5661ac2af9	15	23	1	4	0	22	17	24	1	3	0	15	6	13	4	1	0	13	12	12	1	8	0	13
67c226d0-d43c-4701-beb3-11a4306b66fa	0	0	0	0	0	1	0	0	0	0	0	0	0	0	0	0	0	0	0	0	0	2	4	0
ebf0c32b-706c-4b45-9bf2-efdbbc4dd04b	38	46	8	46	16	29	29	44	10	31	15	11	29	48	18	49	8	25	35	41	8	30	15	10
019c6a14-35a0-4fae-ba7a-0cf8302453d6	8	3	0	20	4	0	4	3	0	8	4	0	5	6	0	16	4	0	8	3	0	13	4	0
5896cd2d-c5f2-4f3c-85b6-3dc700f6cfbe	195	270	35	186	97	179	182	223	32	154	56	85	119	171	66	172	58	90	184	230	31	168	87	79
03b07597-c158-4db7-a375-1432f71adecf	3	8	0	5	5	0	3	5	0	0	2	1	7	11	0	0	6	0	3	5	0	3	9	1
f3d66a56-55de-46c1-9ccf-8b68f37394da	1	2	0	0	0	0	1	0	0	0	0	0	0	0	0	0	0	0	1	0	0	0	0	1
cde6faa3-36d1-44ca-894c-ad8329e38079	3	7	3	8	4	4	1	4	2	5	1	2	6	3	4	7	6	5	2	4	3	6	4	2
8ce2a437-79a9-4214-b132-3ebb85a8f64d	0	0	0	0	1	0	0	0	0	0	0	0	0	0	0	0	0	0	0	0	0	0	0	0
09ba63b8-8fc5-4443-8e13-cc97715dc5d4	5	6	4	43	4	0	4	5	2	37	2	0	9	8	6	50	0	0	6	6	3	42	7	0
9f350e9c-ac99-4648-8452-13fbe6c0e4e1	23	30	13	26	17	10	17	22	11	19	9	5	24	24	24	39	16	10	16	19	10	23	16	7
279f09ed-ccbf-4a3f-a40b-0e9afaaf15fd	43	58	18	75	23	91	27	33	15	62	18	42	53	54	26	82	30	75	36	53	15	76	27	51
1c8d502f-fe69-46ae-a051-fe0af86ff808	0	1	0	0	0	0	0	0	0	0	0	0	0	0	0	0	0	0	0	1	0	0	0	0
2f3d7bef-9b76-4d58-8e37-4f43bf885def	2	3	3	0	1	0	2	2	3	0	0	0	0	2	4	0	0	0	1	1	3	0	1	0
60c4fb31-1cbc-42cd-9211-246641d77b2e	3	21	8	15	8	15	1	16	10	18	10	5	0	5	18	17	10	12	1	15	13	18	16	8
00c46b7a-9b4d-41c7-bc11-abc96afde2f8	1	2	0	0	0	0	1	1	0	0	0	0	0	3	0	0	0	0	1	1	0	0	0	0
ebeb0f4e-ab05-409a-b694-670b921550b8	65	75	23	56	40	135	51	61	17	37	34	59	52	72	46	71	40	66	60	63	22	46	41	51
03df629e-0145-488b-897d-a74a92714879	10	9	2	10	9	15	7	6	3	4	6	2	16	14	4	11	4	10	9	7	2	7	9	4
804dad95-73cd-459e-bdb6-e1af515de4ff	1	1	0	0	5	0	1	1	0	0	1	0	0	2	0	0	6	0	1	1	0	0	4	0
689a5412-e5c2-48e6-9c7f-48a8d49476d5	1	1	0	0	0	0	0	0	0	0	0	0	0	0	0	0	0	0	1	1	0	0	0	0
008f69b0-7623-4bd0-bd4a-3124c961f549	0	0	0	0	0	0	0	1	0	0	0	0	0	0	0	0	0	0	0	0	0	0	0	0
3489cd1e-bf86-48a9-b510-9707ccf57d9e	1	5	0	3	1	0	1	3	0	3	1	0	4	7	0	8	4	0	1	3	0	3	1	0
8f99ab0f-648a-4875-8900-01425f7cd248	61	71	3	20	33	6	44	48	3	20	29	2	45	54	6	29	30	11	51	62	3	24	36	2
47a9e4a8-2500-42dc-9fd0-56a7cc3fe409	0	0	0	0	0	1	0	0	0	0	0	0	0	0	0	0	0	0	0	0	0	0	0	0
cd3908c9-cb04-415f-bd2d-f4b9faf76b03	3	2	0	0	0	0	3	1	0	0	0	0	2	3	0	0	0	0	1	1	0	0	0	0
358e851d-c87e-4f30-a577-bd829ffbc2ff	2	7	4	6	6	11	2	5	2	4	6	5	3	7	6	9	10	14	2	5	4	6	5	5
94434944-582f-4344-8a0e-9acc0e0c86e3	0	0	0	0	0	0	0	0	0	0	0	0	0	0	0	0	0	0	0	0	1	0	0	0
7dfc5bae-283f-4625-ad61-d4a76c70e9f5	137	158	27	198	58	86	114	137	26	189	38	41	75	79	58	161	40	40	102	128	27	181	60	46
138d3c95-682f-4950-9d17-2fe7fbc2d2c6	1	3	1	0	2	3	0	2	0	0	2	0	0	1	4	1	2	0	1	2	0	1	2	1
f729da9b-cff8-42bc-aa64-cbef7d5b07a2	8	7	0	1	0	0	6	4	0	1	0	0	7	7	0	1	0	0	6	6	0	1	0	0
e3877b5a-0e77-4591-9bdb-ac111ed27f1c	0	0	1	1	0	0	0	0	0	0	0	0	0	0	0	0	0	0	0	1	0	0	1	0
2e12c69b-0382-4ca3-a9db-ab8f22543bcb	92	109	62	252	105	21	58	74	41	189	73	9	87	94	108	198	70	19	84	96	59	239	96	15
49632251-8778-40d8-9d9a-8142e51572fc	0	0	0	0	0	1	0	0	0	0	0	0	0	0	0	0	0	0	0	0	0	0	0	0
e8c8ef8b-26f4-4ee4-8c2b-eb7be84b1326	2496	3425	430	2656	955	1305	1991	2653	297	1942	542	779	1153	1739	592	1588	527	462	2194	3029	356	2228	741	671
80bcc450-2c4c-4b5e-a6bd-f3cdefede894	79	109	14	41	41	26	50	72	8	20	11	9	38	47	22	33	22	20	49	66	11	35	34	11
69ffc1ef-4a2b-4a30-9eb2-922c4723094c	1	0	0	0	0	0	0	0	0	1	0	0	0	0	0	0	0	0	1	0	0	0	0	0
5ee547cc-bd4b-4cc3-b23b-ccb200e4f27f	0	1	0	0	0	0	0	2	0	0	0	1	0	0	0	0	0	0	0	0	0	0	0	0
5b6ca4cc-78d2-497c-b8b0-7895b6458c0d	0	0	0	0	0	0	0	1	0	0	0	0	0	0	0	0	0	0	0	0	0	0	0	0
dc7a05e4-a739-42c8-8f5a-54e9e5c146ce	0	1	0	0	0	1	0	0	0	0	0	0	0	1	0	0	0	0	0	0	0	0	0	0
4f7f1347-bf0f-42e7-95ad-5f01fed10676	33	36	8	22	32	17	21	26	8	17	19	6	45	49	18	28	28	16	27	31	7	27	27	8
da9f91a7-1579-4ce2-94e5-458ed6f0d9fd	254	349	18	122	143	92	112	166	17	100	98	37	128	156	34	107	76	63	199	265	16	112	131	46
9a470e0a-a081-40d5-98ce-de10c14445fd	3	1	0	9	2	1	0	1	0	2	0	1	2	0	0	9	4	3	0	1	0	2	1	1
e6904e5b-1117-404e-8f28-b3fb32026293	11	15	1	7	6	0	7	8	1	6	4	0	10	18	2	7	8	1	9	13	0	5	7	1
005830ce-682d-410a-8905-033365215d77	1	0	0	0	0	0	0	0	0	0	0	0	0	0	0	0	0	0	0	0	0	0	0	0
4f4ac9b7-2e9b-441f-a55c-7a2e1175e600	1	4	0	2	0	2	1	4	0	1	0	0	2	3	0	2	0	3	1	6	0	2	0	1
ea7cef6f-8b2a-4c4d-95d1-4427083304db	0	0	0	0	0	2	0	0	0	0	0	0	0	0	0	0	0	0	0	0	0	0	0	0
d05133d3-bbf1-46cf-8dd0-9b6a257526c5	4173	5675	1119	7169	2132	3340	3397	4377	915	5780	1414	1469	2816	3436	2016	5552	1659	1834	3720	4910	1060	6368	2068	1566
21967329-5390-46c7-9af2-3a3aea2ffe47	0	1	0	0	0	0	0	0	0	0	0	0	0	0	0	0	0	0	0	0	0	0	0	0
613d7e98-9362-4875-b748-ed6f5ed3bb8f	0	0	0	1	1	0	0	0	0	0	1	0	0	0	0	0	0	0	0	0	0	0	1	0
da08b768-d2d2-4a97-939f-8ae743791558	0	0	0	0	0	0	0	0	0	0	0	0	0	0	0	0	0	0	1	0	0	0	0	0
fc404ad3-9963-44aa-9062-d1fe6cfe7b32	1	0	0	0	0	0	0	0	0	0	0	0	0	0	0	0	0	0	0	0	0	0	0	0
6239b18d-63ea-4e8b-9d63-16094c9a84f5	0	1	0	0	0	0	0	0	0	0	0	0	0	0	0	0	0	0	0	0	0	0	0	0
7d4c0600-4b0f-4f85-beeb-d62d19044de7	0	0	0	0	0	0	1	0	0	0	0	0	0	0	0	0	0	1	0	0	0	1	0	0
4fb8515b-adca-4515-ada8-f864517c819f	0	0	0	0	0	0	1	0	0	0	0	0	0	0	0	0	0	0	0	0	0	0	0	0
c0d55654-cfdd-44e6-84d2-0f1872cbc8d2	1	0	0	0	4	2	0	0	0	0	1	0	0	2	2	0	2	0	0	0	0	0	0	0
210fa0cb-dee3-444f-b92c-f9f228ee9cdd	272	419	107	456	257	2	204	309	84	347	187	2	141	224	194	381	160	2	210	367	97	430	229	3
4124f922-8e9b-455f-9550-c8610acd6369	3	6	4	8	5	0	2	4	4	6	2	0	5	5	8	9	4	0	2	2	3	7	4	0
bd81fe15-b3aa-4792-8ee4-46c2c5da44ae	2	3	1	2	0	0	2	1	1	0	0	0	2	0	4	4	0	0	2	1	1	2	0	0
ab0fd7ac-987b-4f67-85f8-143cd17aff66	0	0	0	1	0	0	0	0	0	0	0	0	0	0	0	0	0	0	0	0	0	0	0	0
57991a87-dcbf-4970-a06b-08b60aa6af26	2	3	1	1	1	0	1	3	0	0	4	0	1	2	0	0	2	0	1	2	0	0	1	0
9ec6fc59-7c7d-46d0-83d7-741d26de8fa6	0	0	0	0	0	0	0	0	0	1	0	0	0	0	0	0	0	0	0	0	0	0	0	0
88b4ee88-e9c9-490f-bea1-e5415d766e33	0	0	0	0	0	0	0	0	0	0	0	0	0	0	0	0	0	0	0	1	0	0	0	0
3969e0dd-88c4-479d-9a83-53dbcd985a07	19	27	6	13	15	26	17	24	4	10	8	8	13	14	12	14	14	13	16	28	7	13	21	10
d24a02e0-8d49-4880-ba24-89eb8abd927f	43	72	11	55	33	14	39	68	9	46	30	9	27	35	22	54	28	13	41	58	10	53	36	10
eeff15db-ec4a-4446-9699-125e8a42e21a	2	5	3	5	3	2	2	2	3	3	2	1	6	8	4	4	4	0	5	7	4	9	4	4
1f9a8aa4-0850-4613-a4ab-2d0734e32cf6	54	58	8	60	38	16	20	25	4	31	20	8	35	33	16	38	34	16	24	33	6	42	29	9
f153c863-f593-4118-a980-ed029e06975c	0	0	0	1	0	0	0	0	0	0	0	0	0	0	0	0	0	0	0	0	0	0	0	0
7e63f1a8-51ed-4a89-b131-febaec2f2823	0	0	1	4	0	0	0	0	1	1	0	0	0	0	2	0	0	0	0	0	1	4	0	0
a634966e-1536-434f-b016-7134a77a3026	2	2	0	1	3	0	2	2	0	1	3	0	4	2	0	2	4	0	2	3	0	1	3	0
469bb799-d507-4f07-b4c8-a287b4b8db75	0	0	0	0	1	0	0	0	0	0	0	0	0	0	0	0	2	0	0	0	0	0	1	0
d3eeade5-e2f2-432f-aa64-13e0898f865e	0	0	0	0	0	0	0	1	0	1	0	0	0	0	0	0	0	0	0	0	0	0	0	0
4942bdbd-a5ec-42eb-8724-a8406994314d	8	12	4	23	16	11	6	14	4	17	6	3	5	4	8	26	12	6	7	12	5	23	16	4
48b650d9-9311-421b-9774-297ad323e3f9	34	43	9	73	22	68	29	34	6	50	13	19	32	32	12	83	24	54	27	37	14	74	32	23
dd6b8e7e-e3d8-4fad-b4e8-bfe988b580a9	7	12	8	20	8	3	6	5	3	14	5	1	10	12	12	24	10	6	6	10	8	20	7	2
38af22dc-606d-4b04-9177-9ad688d70558	0	0	0	0	0	0	0	0	0	0	0	0	0	0	0	0	0	0	0	0	0	0	0	1
4f5d0c1d-11ba-403f-b7f0-420f9106bf9b	8	3	0	6	2	7	5	1	0	5	1	3	7	5	2	4	4	7	6	3	0	4	2	4
040eef62-c25f-4fb9-a239-ec0b34e6f2a1	44	65	14	56	30	102	36	49	10	36	13	43	40	57	22	73	24	56	40	51	13	51	32	40
ad91a28c-7d0b-462c-a0b2-b5d66e4b4937	8	7	3	18	16	7	7	7	3	16	14	4	14	4	4	21	8	2	8	8	3	18	14	3
31571993-cd84-4f12-be3d-5eceb0ede86a	25	31	6	23	29	23	21	24	5	21	22	12	26	37	10	32	28	26	18	28	4	24	26	10
186da159-9e22-406f-b00e-6b3b8288c21b	0	1	0	0	0	0	0	1	0	0	0	0	0	0	0	0	0	0	0	1	0	0	0	0
f617d257-162c-4977-a99f-c7188a23fb76	0	0	0	1	0	0	0	0	0	1	0	0	0	0	0	1	0	0	0	0	0	1	0	0
18395285-0b61-46c0-b638-11788d941623	0	0	0	0	0	0	0	0	0	0	1	0	0	0	0	0	0	0	0	0	0	0	0	0
9141ba3d-8ed4-4238-919d-b2ec5be29623	6	6	0	3	9	10	6	5	0	2	8	4	8	6	0	4	8	7	5	5	0	3	8	4
730f7987-361f-4b19-b93b-80780b18fa1a	6	10	3	7	11	1	5	4	3	3	9	1	7	11	6	9	10	5	4	6	3	6	9	1
ee49b69b-8e1c-470a-85b5-9f6852a89d11	126	196	55	157	117	130	108	166	46	134	88	58	99	142	116	151	78	53	116	185	56	142	114	63
cf6a71dc-c2ba-45e7-93cf-818867136cb9	72	140	27	94	16	32	34	52	6	24	11	12	41	52	46	45	18	7	45	72	18	62	16	13
8eacf879-0515-41ab-bba9-b01b35f3c468	4	6	0	6	3	22	2	5	0	3	0	5	5	5	0	5	0	5	3	8	0	4	3	2
77fdd91b-404b-42f7-8b83-859425e9bf20	3	4	0	7	10	3	3	4	0	3	7	0	1	3	0	9	12	1	3	4	0	7	10	3
778d63ed-7d37-4d6f-82d4-874cc18be7bb	18	34	7	17	12	5	17	24	4	10	5	3	13	15	16	21	14	10	17	24	11	21	15	5
d870b052-358e-455c-bbae-f58dda7e11f9	449	605	112	1078	276	69	356	497	86	899	169	22	383	453	222	787	236	41	394	514	108	979	297	24
1f746658-6343-49b1-898f-acfb129d374a	270	373	89	420	140	173	205	257	65	346	100	64	204	237	146	324	130	109	250	326	79	344	126	71
f67f97df-64e4-4c84-9bb0-c2c339d55f4d	0	0	0	1	0	0	0	0	0	0	0	0	0	0	0	0	0	0	0	0	0	1	0	0
28d74a10-1bbb-46d1-b3f2-814aca18a4b7	0	0	0	0	0	0	0	0	0	0	0	0	0	0	0	0	2	0	0	0	0	0	0	0
8dda897f-2132-410b-8b00-3fd8cf6975fa	5	9	2	4	2	2	4	4	1	3	1	0	8	13	2	4	2	0	6	4	3	2	2	1
9b5c8a34-4dc1-40c4-9de2-db196e4bfbe2	1	1	0	2	0	0	0	1	0	0	0	0	0	0	0	0	0	0	0	0	0	2	0	0
7539cee3-fbb5-4099-947f-bbd0e404ebc8	79	144	44	212	67	4	50	106	22	92	27	0	39	49	66	175	60	3	43	103	30	166	49	1
ae80c370-4450-45ff-be90-3a81e393c2c4	477	653	97	655	288	542	392	533	76	530	194	234	273	395	178	604	214	180	432	565	91	596	263	264
883ac9c2-059c-47cc-be7f-e801892e7b25	61	61	23	82	35	32	43	46	18	73	24	8	37	54	32	57	28	25	57	59	22	88	38	14
101bd3c2-513d-486d-8d03-24cd7ef5a6ce	202	276	74	252	172	58	164	213	61	207	114	18	141	249	130	254	124	49	191	267	72	231	189	29
fd430e1a-ef86-4efb-a490-e90ef449a8be	0	1	0	0	0	0	0	0	0	0	0	0	0	0	0	0	0	0	0	0	0	0	0	0
27e86ed3-a581-48e1-a880-c0ad0fd64c20	6	11	5	17	9	6	5	9	3	11	1	2	8	10	8	12	8	3	6	9	5	13	7	2
db4c2ec7-4854-4a8a-9770-5f86e112b176	67	80	28	131	63	10	55	62	24	97	45	3	48	53	54	111	54	10	63	72	27	125	55	5
6e399fbd-3a17-420e-89d9-b2a15c204af9	0	1	0	0	0	0	0	0	0	0	0	0	0	0	0	0	0	0	0	0	0	0	0	0
caa5a039-b934-49f9-b74c-b8f56bc2fa7d	59	78	22	105	49	26	55	67	17	58	43	10	38	44	38	68	30	13	56	71	20	95	48	9
a7fc7d50-8fd7-44da-9e66-028b98c127e0	0	0	0	0	0	1	0	0	0	0	0	0	0	0	0	0	0	0	0	0	0	0	0	0
a2e739d0-e44c-4a7e-b5c5-443bbb696370	0	0	0	1	0	0	0	0	0	1	0	0	0	0	0	0	0	0	0	0	0	0	0	0
e0934b12-05ae-48af-b802-8a91c4857514	0	0	1	1	1	0	0	0	0	1	1	0	0	0	2	0	2	0	0	0	2	1	1	0
91723851-4e74-40bb-882e-3119f5332d3f	3	5	0	7	7	8	4	3	0	6	6	3	3	6	0	10	8	6	2	2	0	6	7	3
25e7bdf6-3828-45a8-9153-6f05381bac5a	20	28	7	21	22	24	19	22	6	13	5	9	15	16	18	39	18	22	18	21	5	18	22	8
6d04c9b0-4a4b-4d86-9498-c0e9b9f922f5	5	3	1	8	2	5	4	2	1	8	2	2	8	7	4	22	0	4	4	3	1	7	2	3
81749daf-8878-4632-8404-a2eb45a1f865	1	2	0	2	2	4	1	2	0	2	0	0	0	0	0	3	0	0	0	1	0	2	2	1
65ea3445-d426-487a-bd4b-eceafefce3e6	5	13	2	9	1	17	4	8	1	9	0	6	8	6	0	12	2	8	4	6	2	11	1	6
2c4cf7a8-41f2-4f81-82d1-90b6e7b615ab	4	1	1	12	3	0	4	1	1	9	2	0	7	7	0	7	2	0	4	1	1	10	3	0
569825ef-e969-4e75-8635-7c7a5cb09ef6	0	1	0	0	0	0	0	1	0	0	0	0	0	2	0	0	0	0	0	1	0	0	0	0
91839f6c-1adf-49cd-9bac-3d007ce6b7af	3	1	0	2	0	0	0	1	0	2	0	0	0	0	0	0	0	0	0	0	0	2	10	0
e81b49a7-845b-4a94-81cb-5220f3ad5e31	0	0	0	1	0	0	0	0	0	1	0	0	0	0	0	2	0	0	0	0	0	1	1	0
d7b1b450-32ac-4ffa-893d-72e64b46468b	8	13	3	12	3	12	6	10	2	12	0	4	7	6	4	11	6	6	6	9	2	10	3	5
5f757fe0-6a85-462e-9381-1f12de113456	3	7	0	12	2	0	3	4	0	10	2	0	2	3	0	9	2	0	2	5	0	11	2	0
a0bbde77-9fd4-4373-b1e7-ba879a949948	0	0	0	1	0	0	0	0	0	0	0	0	0	0	0	0	0	0	0	0	0	0	0	0
4f435dae-e3af-4752-8ead-dcc4d616c0c0	201	259	28	155	87	102	153	206	21	144	52	40	139	153	54	180	76	70	194	247	30	157	95	54
0e38bb56-b512-49f2-bd8d-9686ceef091e	0	1	0	1	0	0	0	1	0	1	0	0	0	0	0	0	0	0	0	0	0	2	0	0
eea5aa94-0a73-4f08-8af3-016c54f92532	0	1	0	2	0	0	0	0	0	1	0	0	0	0	0	3	0	0	0	1	0	2	0	0
37a325ee-174d-4b20-9333-d9af5e172351	13	22	2	40	15	1	9	17	0	32	12	0	13	27	0	40	14	2	11	26	2	41	13	0
cc75fde7-f42c-48d6-a3f0-6be571fe75a8	0	1	0	0	0	0	0	1	0	0	0	0	0	0	0	0	0	0	0	1	0	0	0	0
e8fac267-4466-426b-97f1-1a866113c951	94	136	35	109	76	32	69	74	26	75	41	14	79	120	56	116	72	23	83	108	34	110	68	16
2e4759a1-97a8-433f-acf1-b879bae387db	3	4	0	3	2	1	2	2	0	2	1	0	2	6	0	2	2	4	4	2	0	1	1	0
0534e8ce-6ca9-4e81-9772-4a4282574582	104	147	42	175	86	15	68	96	28	129	55	8	79	102	78	179	50	22	94	141	45	157	93	9
8eda6f37-117f-4b42-8d09-103228d673fc	0	0	0	0	0	0	1	0	0	0	0	0	0	0	0	0	0	0	0	0	0	0	0	0
d49d66e5-c982-464e-8123-a570fc7620ad	0	0	0	0	0	0	1	0	0	0	0	0	0	0	0	0	0	0	0	0	0	0	0	0
8bf74a85-a1b0-4d08-869e-394f0778a88a	11	9	16	74	24	40	9	8	12	62	16	23	17	13	32	61	22	29	10	9	13	69	24	23
1aaa9541-036c-454a-838e-cd738694d037	0	0	0	1	0	0	0	0	0	0	0	0	0	0	0	0	0	0	0	0	0	2	1	0
07a4d6b5-d17d-4cf0-a5c6-2263038488b8	1	1	0	1	0	1	1	1	0	1	0	0	1	2	0	1	0	0	1	0	0	0	2	1
2f99797d-23cd-4b01-99d2-162f31211fc5	13	15	12	2	24	38	10	14	12	2	12	15	14	11	24	3	20	23	13	12	12	2	24	16
be8d4e31-7512-436a-a4ea-b4bc09e94799	1	3	0	5	4	0	1	2	0	4	4	0	3	7	4	6	4	0	2	3	1	2	3	0
fdce419e-5ed6-4608-ab4c-043edb5658f1	4	9	3	6	5	0	4	6	2	4	5	0	7	11	2	6	6	0	3	9	3	5	4	0
f5d311a6-ef53-4bc1-a3df-bd81bc116114	2	1	1	4	2	0	2	1	1	3	0	0	2	0	2	4	4	0	2	1	1	4	2	1
334ba871-59cb-4a1d-b20a-6ec3e4f1f263	10	12	3	3	4	14	10	11	1	4	5	8	10	10	4	7	6	11	10	13	2	4	4	8
1db12f9a-a932-40ed-aeb0-9fbca0ae5d41	0	0	0	0	0	0	0	0	0	0	0	0	0	0	0	0	0	0	0	0	0	1	0	0
9998535a-a6a6-4eb7-ad70-4069135b87e4	16	19	2	37	3	23	10	12	1	36	3	9	16	21	0	47	10	17	16	17	1	35	3	8
1d130454-4e6d-4b3b-80bd-10d9e032dd3b	116	187	28	199	75	65	87	140	19	148	57	22	85	120	54	182	56	50	111	167	27	181	71	27
1a013a44-91eb-4b24-b0d6-adaabeb5bedc	2	1	0	2	4	2	2	1	0	0	2	4	3	0	0	2	2	4	3	2	0	1	3	4
5342e1b9-31c2-4b84-a0bd-6631f42f174f	57	86	27	114	55	30	25	37	18	56	32	9	47	76	52	92	38	16	33	41	21	80	43	9
484e2062-64f0-479e-9d33-d000b65cb92c	0	0	0	0	3	0	0	0	0	0	2	0	0	0	0	0	6	0	0	0	0	0	2	0
c3083f76-a6e1-4fe4-afa8-ed79f96cd310	0	0	0	0	2	0	0	0	0	0	2	0	0	0	0	0	2	0	0	0	0	0	2	0
f7f00cc6-0187-43cd-8b38-43f143505330	20	18	2	9	21	1	14	11	1	7	17	0	19	21	6	12	20	1	15	11	2	8	17	1
075dabf8-d73e-4f64-9476-b0e402a870c2	108	164	43	227	81	44	87	119	31	183	55	16	87	112	78	179	68	13	99	138	36	192	73	18
6302733d-4965-4afc-9ad8-0451feeed5a5	190	274	54	359	143	77	136	173	39	252	83	33	115	153	90	311	124	53	190	252	51	309	139	38
dd44412c-d07c-4c58-b7d5-7a3ef12ee0e2	96	121	2	50	39	0	81	82	1	39	18	0	95	94	2	62	32	0	94	99	2	50	37	0
97aaf27d-2ea7-494a-a450-afd6e0605ece	0	0	0	0	0	0	0	1	0	0	0	0	0	0	0	0	0	0	0	0	0	0	0	0
149da45a-db2a-4168-9faf-1b21914457b5	1	1	0	1	0	0	0	0	0	1	0	0	0	2	0	0	0	0	2	0	1	0	1	0
bc71f9cb-a318-43d3-a3be-48210b6e2285	0	0	0	0	0	0	0	1	0	0	0	0	0	0	0	0	0	0	0	0	0	0	0	0
82823105-1582-4f6d-9d8d-45ef9dd48b79	0	0	0	0	0	0	0	0	0	0	0	0	1	0	0	1	0	0	0	0	0	3	0	1
0982f3a6-f48e-4e0f-89f7-52badf1ccf84	29	31	1	6	21	7	25	20	2	7	16	5	32	27	2	8	24	3	28	24	1	11	19	6
f639dd88-8c71-48c0-8cbc-292724b610bd	1	1	0	0	0	0	0	1	0	0	0	0	2	1	0	0	0	0	1	1	0	0	0	0
c440fbd1-b5f1-4de0-ac5b-fc004f548c32	0	0	0	1	0	0	0	0	0	0	0	0	0	0	0	0	0	0	0	0	0	0	0	0
a04f43b4-a45a-451e-8fbf-e1b0140b4254	1	0	0	0	0	0	0	0	0	0	0	0	0	0	0	0	0	0	0	0	0	0	0	0
310302af-0888-4266-bff0-20d9beeaa52f	0	0	0	0	0	0	0	0	0	3	0	0	0	0	0	0	0	0	0	0	0	0	0	0
f84605fa-b42e-4162-95c1-b24139383c71	0	1	0	0	0	0	0	0	0	0	0	0	0	0	0	0	0	0	0	0	0	0	0	0
62755aaa-c994-40b3-bd25-f1ad2ab35c8a	8	9	0	6	3	3	6	7	0	4	2	0	9	5	0	9	2	0	6	9	1	3	2	0
7fc1da47-1033-46d1-bb67-110639e90c0d	2	2	0	1	2	0	2	2	0	1	2	1	0	4	0	0	2	2	2	2	0	1	2	0
43150e34-02db-47f5-9ee5-75000be82a0e	0	3	0	1	0	0	0	0	0	0	0	0	0	0	0	0	0	0	0	0	3	6	0	0
7ad19f16-678f-4123-8a88-ef9d007cb2c3	3	4	0	0	1	0	1	3	0	0	1	0	0	7	0	0	0	0	2	3	0	2	4	0
e7dd1210-d4ef-4094-a163-196fb5f58417	0	0	0	0	1	0	0	0	0	0	0	0	0	0	0	0	0	0	0	0	0	0	0	0
cc5b0331-a780-4f0a-9bc7-7d90d2bfe2f0	3	5	0	2	4	0	2	3	0	2	4	0	5	6	0	2	4	0	2	3	0	2	4	0
0652dccc-020a-4ad3-b943-a74e17ee06af	0	0	0	0	0	0	0	0	0	0	0	0	0	0	0	0	0	0	0	0	1	0	0	0
c6d3f87b-ce5f-4fde-a69a-4a984ba103db	0	0	0	0	0	1	0	0	0	0	0	0	0	0	0	0	0	0	0	0	0	0	0	0
f9c9e079-94d3-4e3c-bbb3-b965f0574f61	0	1	0	0	0	0	0	0	0	0	0	0	0	0	0	0	0	0	0	0	0	0	6	0
efae7fea-6332-4ad0-bae0-dc15316a42c3	21	26	0	5	24	0	15	17	0	5	13	0	24	34	0	4	20	0	27	22	0	4	24	0
63187750-caaa-4976-bf3d-208fd57a772a	41	52	1	4	0	1	31	38	1	1	0	0	38	41	0	6	0	0	38	45	1	4	0	0
ced86628-f0c2-4b88-bec4-3a9cc5ec6afb	16	31	7	13	11	2	13	25	5	11	13	1	17	32	6	21	8	3	15	23	8	9	16	3
3ceae63c-9325-42f2-b38e-332b510b6565	0	0	0	0	0	1	0	0	0	0	0	0	0	0	0	0	4	3	0	0	0	0	0	0
cf53b65d-57d4-49d9-aac6-61a49062bbc6	31	58	6	29	39	18	25	39	4	24	18	9	39	59	12	42	38	18	31	47	5	24	40	4
d4b24020-2eae-43af-b449-1b3a3e093712	2	1	0	1	0	0	0	0	0	1	0	0	2	0	0	0	0	0	0	0	0	1	2	0
7665fd4f-8ed4-4671-8ba6-72aaedf941bb	5	6	4	27	11	11	5	7	2	23	10	3	8	4	8	23	12	11	9	8	5	28	17	7
8394e6cf-a0a6-4738-bd89-5fbde6731200	1	2	1	3	6	0	1	1	1	2	2	0	0	3	0	6	4	0	1	1	1	3	6	1
b0b00bf2-6287-4ca7-a178-94d62ed6469f	13	11	1	7	9	0	9	5	1	7	6	0	12	12	4	6	8	0	11	8	1	4	8	0
d24ab287-986c-41b6-abbe-2228349789e1	2	2	0	0	0	7	2	2	0	0	0	0	0	3	0	0	0	5	1	2	0	0	0	0
fa976e8a-66f3-4c07-9876-a5fcda5a9a99	10	15	0	12	8	1	7	10	0	6	3	0	10	16	0	11	8	0	11	12	0	12	8	0
ae8e8e32-e09a-4c2d-b3d0-694a8ac2591f	7	17	0	11	0	6	2	3	0	5	0	5	6	12	0	11	0	4	7	16	0	9	0	5
c75a13f1-c134-43fa-b808-6150b5b333ba	0	1	0	0	0	0	0	1	0	0	0	0	1	2	0	0	0	0	0	1	0	0	0	0
e1df477d-333e-4153-9e54-607b82d64735	0	0	0	0	0	0	0	0	0	0	0	0	0	0	0	0	0	0	1	0	0	0	0	0
4d635f1e-46a3-480d-a13c-b31b12bf17c2	5	6	2	7	5	0	3	5	2	5	2	1	4	8	4	4	4	0	3	6	2	5	4	0
54d87a60-c91b-4129-908a-6a2bc1207923	1	1	0	0	0	0	1	0	0	0	0	0	0	3	0	0	0	0	3	1	0	0	0	0
d7cde195-6fb5-4589-b851-33214d2b4c65	0	1	1	1	3	1	0	0	0	0	0	0	0	0	0	0	0	0	0	0	0	0	0	0
d52b9b94-b070-429c-a40b-8da455b0e72c	185	246	35	149	94	53	127	144	30	114	54	26	76	82	50	109	48	38	160	204	31	129	77	20
94f918b7-e996-4123-ac29-8d45492be8ac	16	21	2	35	10	4	9	9	0	26	10	1	15	17	6	42	12	7	15	18	1	35	11	3
308e6b3f-389f-4fb2-9447-a1022cd5ecd3	0	1	0	3	3	0	0	1	0	2	3	0	1	2	0	3	4	0	0	1	0	3	3	0
6dd4df83-e9fc-4ce0-98a8-75d0e5f2939c	0	0	0	0	0	0	0	1	0	0	0	0	0	0	0	0	0	0	0	0	0	0	0	0
baa3f0fa-02e4-4044-8789-07707b36a671	53	74	15	66	22	68	48	63	9	43	16	32	44	56	26	86	30	44	54	63	13	61	19	36
d8c4a2a8-7ae1-4bac-83c5-e11da3a59c4f	8	4	1	8	5	10	2	3	1	5	1	5	3	3	0	13	8	8	2	2	1	7	4	4
999f6788-5473-4ff1-b372-ed0954717e06	0	0	0	0	0	1	0	0	0	0	0	0	0	0	0	0	0	0	1	0	0	0	0	0
1af40046-632d-4988-8642-356eeec79987	0	0	0	1	0	0	0	0	0	0	0	0	0	0	0	0	0	0	0	0	0	0	0	0
50aee648-da4b-4447-8366-0fe7892ec566	0	1	0	0	0	0	0	0	0	0	0	0	0	0	0	0	0	0	0	0	0	0	0	0
e3266fb4-b9e2-474e-a893-f7319c1bae7f	0	0	0	0	0	1	0	0	0	0	0	0	0	0	0	0	0	0	0	0	0	0	0	0
5e309b1d-e261-42ed-881d-9e1e89835d04	398	562	40	336	161	163	292	414	38	270	110	68	308	364	78	399	134	112	334	471	39	314	157	77
941103f1-2d2b-4cdc-9018-5ca363cbb5ce	0	1	0	0	0	0	0	0	0	0	0	0	0	0	0	0	0	0	0	0	0	0	0	0
aea77e89-34d4-4fc8-a5ff-7b0998ab42d9	0	0	0	1	0	0	0	0	0	0	0	0	0	0	0	0	0	0	0	0	0	0	0	0
8a71f55e-0e2c-4b8a-8fb6-ef9906fe2378	2	2	0	0	1	0	1	0	0	3	0	0	0	0	0	0	0	0	0	0	0	0	0	0
ac1fbbd5-a2f0-47fb-977c-7e23c18cd7ce	0	0	0	0	0	0	0	0	0	0	0	0	0	0	0	0	0	0	0	1	0	0	0	0
848caceb-fce5-4bd1-9472-c822cb8780ce	0	1	0	0	0	0	0	0	0	0	0	0	0	0	0	0	0	0	0	0	0	0	0	0
27bbc4ef-8fcf-40ec-81de-a0ee6471dff5	2	2	1	1	5	4	2	4	1	1	5	0	1	2	0	2	4	0	2	2	1	1	5	1
e1e898f5-9709-4ff9-99a5-ee74cde87d42	17	21	4	36	12	1	10	15	1	20	8	1	17	19	4	34	12	5	11	15	3	34	12	1
9052a873-cb9b-4f78-8796-bd9286ec726c	1	1	0	0	3	1	0	1	0	0	3	0	0	0	2	0	2	0	0	0	0	0	0	0
036a9464-9a15-47fa-a3c1-35047187bef7	0	0	0	0	0	0	0	1	0	0	0	0	0	0	0	0	0	0	0	0	0	0	0	0
4de55b11-6404-4440-a762-5d01ecb8cdaa	0	2	3	0	0	5	0	0	3	0	0	1	0	1	2	0	0	2	0	0	3	0	0	1
a45731fa-b403-4a2b-a92f-0269ada6b9e3	0	0	0	0	0	2	0	0	0	0	0	0	0	0	0	0	0	0	0	0	0	0	0	0
8a1a7bd0-6497-4968-8859-68fa6b899bf1	1	5	0	1	1	0	1	4	0	1	1	0	3	4	0	0	0	0	1	4	0	0	0	0
34869a55-adc0-489e-94d1-cbb62ee7143a	8	6	4	10	4	4	7	6	4	4	0	3	9	11	8	11	4	8	6	7	4	8	4	3
2b71211e-a226-4a38-8395-82f21e333792	0	0	0	0	0	0	0	0	0	0	0	0	0	0	2	0	0	0	0	0	0	2	4	0
2c4c4790-8a41-4250-9252-2c02ecd3abba	0	0	0	0	0	1	0	0	0	0	0	0	0	0	0	0	0	0	0	0	0	0	0	0
746b7573-062e-496e-bbb7-c2883976f7d1	0	0	0	0	0	0	0	0	0	0	0	0	0	0	0	0	0	0	0	1	0	0	0	0
dc0324d9-4d53-46fc-b841-91dc96b6b2fb	0	0	0	0	0	0	1	0	0	0	0	0	0	0	0	0	0	0	0	0	0	0	0	0
0262c364-00a2-4b12-9511-f00dcfe79030	0	0	0	0	0	1	0	0	0	0	0	0	0	0	0	0	0	0	0	0	0	0	0	1
43fb0b2f-3961-44e3-97dc-75fa4adcda43	1	1	1	2	1	6	0	0	0	1	1	2	2	0	0	3	0	2	0	0	0	1	1	3
5a3fe474-f4a9-492e-ab6e-afc64cf5f9d8	0	0	0	0	0	0	1	0	0	0	0	0	0	0	0	0	0	0	0	0	0	0	0	0
1246d825-291e-4e98-a472-5a73519136c2	0	0	0	0	0	0	0	0	0	0	0	0	2	0	0	0	0	0	0	0	0	0	0	0
bac06b4c-84e3-4966-be57-5b169ab72905	0	3	0	1	1	0	0	1	0	1	0	0	0	0	0	3	0	0	0	3	0	1	0	1
2de4d9da-9cb0-4749-be87-2d625c378ecd	0	0	1	0	0	0	0	0	0	0	0	0	0	0	0	0	0	0	0	0	0	0	0	0
8ac8dfcf-8594-4191-a134-9a11f5e247d2	1	0	0	0	1	0	0	0	0	0	1	0	0	0	0	0	0	0	1	0	0	0	1	0
1491113a-a155-4459-8e2a-43b124c9686a	0	0	0	0	0	1	0	0	0	0	0	0	0	0	0	0	0	0	0	0	0	0	0	0
6a035e06-35db-4813-b008-60e4b4c75b5c	0	0	0	1	0	0	0	0	0	1	0	0	0	0	0	0	0	0	0	0	0	1	0	0
d3671e86-9644-4410-a7b0-5127db52e74a	4	5	2	16	10	4	2	5	1	11	2	1	4	2	4	15	8	4	4	5	2	12	9	2
a603a934-1299-4c69-bf59-fbbca936cb1d	0	0	0	1	0	0	0	0	0	0	0	0	0	0	0	0	0	0	0	0	0	0	0	0
457482a3-3552-4462-9ebb-2b330cda7136	0	0	0	0	0	1	0	0	0	0	0	1	0	0	0	0	0	0	0	0	0	0	0	0
28118436-6e9a-4f0f-8a58-ee13df1b6c08	13	17	3	16	5	12	9	10	2	14	3	6	14	12	6	19	4	7	12	13	7	15	11	4
a09517a2-1b3d-4735-b1ba-3f21adaed705	0	1	0	0	0	0	0	1	0	0	0	0	0	2	0	0	0	0	0	1	0	0	0	0
80f754e5-c300-420e-8e90-5eb3101b1771	1	1	1	0	0	0	1	1	1	0	0	0	2	2	0	0	0	0	1	1	0	0	0	0
a7868a87-57c9-4e20-822b-bddddae7bf12	0	2	4	2	0	3	0	1	2	0	0	1	0	0	6	0	0	1	0	0	4	2	1	2
f78861d9-b83d-46d1-9376-1efd419d0d8a	70	87	28	63	43	81	61	72	21	41	30	36	42	45	50	71	32	49	63	78	25	52	48	41
4b6959dc-d714-44d8-ba67-526a40a3b560	0	0	0	3	0	0	0	0	0	3	0	0	0	0	0	2	0	0	0	0	0	4	0	0
8394f86f-3455-422e-873a-36bb9c0c64cf	11	16	4	7	5	21	9	12	4	7	0	7	16	15	4	11	10	16	10	16	4	6	6	11
4946d90f-7232-43c4-be0f-874213ae6f0e	341	521	240	951	256	353	245	386	155	614	153	124	185	247	312	479	140	128	309	483	217	840	240	169
5a48afe3-5b1d-41c7-ad0f-b2ce7301c102	32	38	15	48	30	22	18	23	9	39	28	13	20	20	24	39	20	12	31	38	14	46	31	17
cfcb8939-dbbd-4f57-a269-36186d997a8a	11	18	2	26	6	12	9	14	1	23	4	2	11	13	4	31	4	8	10	11	2	25	6	6
330081ee-a123-4ab9-ab36-8c60d28da3a0	5	2	1	8	5	12	3	2	1	6	2	1	2	3	4	10	4	12	2	2	1	7	5	3
140695b9-11c1-4b62-b049-0e3476fc1770	420	497	86	448	176	296	324	345	67	342	125	137	118	165	140	267	78	92	337	376	81	399	159	149
49669756-d00b-4c79-ab8e-63e3af00471a	0	0	1	5	0	5	0	0	1	6	0	3	0	1	0	4	0	3	0	0	1	4	2	2
e5ed88dd-8781-45c1-b273-e9094733f4bf	0	0	0	0	0	0	0	1	0	0	0	0	0	0	0	0	0	0	0	1	0	0	0	0
53804ad3-2f82-47a2-ba39-950ac1130b0e	599	931	65	433	194	246	482	762	51	372	141	101	321	487	120	419	166	146	517	803	55	392	195	113
b73c49a5-d14f-41e1-bebb-2802bab9dd4c	4	6	1	11	4	8	2	3	1	9	2	4	6	4	2	9	4	13	3	2	1	8	4	6
6d87c17f-2988-4bc8-a7ca-7d54c4e91933	53	68	11	34	20	31	40	61	8	22	18	6	27	35	20	28	18	12	41	65	9	26	20	9
dacb005f-a3f9-496b-8e3e-a97050d9a960	0	0	0	1	1	0	0	0	0	1	0	0	0	0	0	0	0	0	0	0	0	1	2	0
ea5208ce-5264-4e84-a418-99e109ed1e02	1	4	1	3	0	2	1	1	1	2	0	0	0	4	2	6	0	0	1	2	1	0	0	1
3af1a6be-d599-4736-abcf-21c3bec4dfab	8	8	1	24	6	13	5	8	1	22	6	4	10	9	4	25	8	15	7	6	1	22	6	4
0d2ac87e-a4ed-4899-b9f1-408d31683b08	1	0	0	0	0	0	0	0	0	0	0	0	0	0	0	0	0	0	1	0	0	0	2	0
248c6c77-78ee-4aca-ac49-b030679e124e	2	1	1	1	2	2	2	1	1	1	1	1	2	3	0	1	0	0	2	1	1	0	2	1
6cc2975b-3160-4eb1-958e-5c77e171d32e	1	0	0	1	0	0	0	0	0	1	0	0	0	0	0	0	0	0	0	0	1	1	0	0
269c0b5b-78ea-45d2-944b-44e22a9376d1	0	0	0	0	2	0	0	0	0	0	0	0	0	0	0	0	0	0	1	0	0	0	2	0
35afd6ff-0627-42a2-bfde-83912eb0abdd	0	0	0	0	0	0	1	1	1	0	0	0	0	0	0	0	0	0	0	0	0	0	0	0
81dfe186-723c-498d-a5e4-8db99b617dc1	2	3	0	1	0	0	3	0	0	2	2	0	4	1	2	3	0	0	14	6	4	17	8	1
b6f82e44-0eb2-45e0-ae6c-f5c49b56d855	12	18	0	8	4	2	9	13	0	4	1	1	5	13	0	9	8	0	9	14	0	8	5	1
819ba543-3ab5-4c50-bc67-92a26675caf9	0	3	0	0	0	0	0	3	0	0	0	0	0	3	0	0	0	0	0	3	0	0	0	0
43307bf9-4b7b-4ffc-a3fe-b6fc93dc182a	3	2	0	2	2	0	3	2	0	2	1	0	4	4	0	2	2	0	2	2	0	1	1	0
05df9414-233d-4e06-adb0-4ca09fd65775	1	0	0	0	0	0	0	1	0	4	1	0	0	0	0	0	0	0	0	1	0	23	8	0
d4aa5eb8-5cf9-42e9-aea0-aae243744f8f	0	0	0	1	0	0	0	0	0	1	0	0	0	0	0	2	0	0	0	0	0	1	0	0
f201c60c-5c7c-4e6d-ab12-2543135888dd	0	0	0	0	0	0	0	0	0	0	0	0	0	0	0	0	0	0	0	1	0	0	0	0
1f2a9f03-dab0-4e5a-ae1e-04d7fbf6fc76	0	1	0	0	2	0	0	1	0	0	1	0	0	1	0	0	4	0	1	1	0	0	2	0
7ef0cfdf-f900-4bd1-8978-6fde9287acf0	5	3	0	0	4	0	1	3	0	0	3	0	2	4	0	0	4	0	2	2	4	8	20	0
86141082-9034-494a-b1a0-2152f77e6c96	2	6	0	0	5	0	1	5	0	0	2	0	3	6	2	0	6	0	1	6	4	0	8	0
1aa2c683-48e2-4d97-9772-07a45c5baa47	0	0	0	0	0	0	0	0	0	0	0	0	0	1	0	0	0	0	0	0	0	0	0	0
3f019465-32d8-4c08-b255-04e3dbe370b6	0	0	0	1	0	0	0	0	0	1	0	0	0	0	0	0	0	0	0	0	0	0	0	0
27900c84-daf7-4be2-ae55-9f069ada6543	10	19	9	11	4	10	7	13	8	9	3	3	19	20	14	15	0	10	9	16	6	9	5	3
b31836bd-6dff-4169-8b93-afa417094421	0	0	0	1	0	0	0	0	0	0	0	0	0	0	0	0	0	0	0	0	0	0	0	0
f875da3b-27fd-4d0a-bcee-d9cbd66d5eb9	1	1	0	0	1	0	0	0	0	0	0	0	0	0	0	0	0	0	1	1	0	0	0	0
6dda5961-17f6-449e-9cdf-edb0a1291a64	23	64	30	48	39	20	17	19	20	35	20	3	12	14	34	21	22	13	17	28	26	45	36	6
cda6b7ef-42a3-4790-a781-c31a0cc30f20	0	0	0	0	0	1	0	0	0	0	0	0	0	0	0	0	0	0	0	0	0	0	0	0
ae5d76bd-3c67-4e52-a492-025a5acc5085	1	1	0	2	0	2	1	1	0	2	0	0	2	2	0	2	0	0	1	1	0	1	0	0
1b9d22f3-ca65-46ed-baf3-6f39baf2d6bd	2	4	0	3	9	4	2	3	0	1	2	3	5	3	0	0	6	9	2	3	1	2	3	3
7c38e7d0-a0a7-4289-ba08-c65515dc44cf	0	0	0	0	0	1	0	0	0	0	0	0	0	0	0	0	0	0	0	0	0	0	0	0
383d17ea-c2a6-4aef-bf77-8ec630a804df	0	1	0	0	0	0	0	0	0	0	0	0	0	0	0	0	0	0	0	0	0	0	0	0
686b5da2-9a7d-41cc-ba24-ce93b6e64e43	0	0	0	0	0	0	0	0	0	0	0	0	0	0	2	0	0	0	0	0	0	0	14	0
e0bf3347-9339-4ee6-a149-ef5b030f406d	6	5	0	3	5	0	4	4	0	1	4	0	8	6	0	7	4	0	6	6	0	3	5	0
48c010d3-5d5d-4c2f-a05b-1210c69f1b0a	16	12	14	32	14	11	7	8	5	14	6	4	12	11	20	29	16	13	15	11	11	27	13	7
7ca855eb-2baf-4689-ac6d-1f1a4d7fa440	4	4	1	5	6	0	4	4	1	5	6	0	5	3	0	8	6	0	1	2	0	3	6	0
f08b2759-8316-4072-b969-fd9218cb62d2	2	2	1	3	3	4	2	1	1	3	3	2	0	3	2	4	0	3	1	2	1	2	3	2
22603264-9a77-467c-8bff-3e810fa3ac02	29	39	9	54	29	43	23	33	8	46	23	20	35	45	20	64	32	17	27	35	9	53	29	24
0796c1d1-f9a5-4768-a61e-1aa1bc767299	0	0	0	1	1	0	0	0	0	0	1	0	0	0	0	0	2	0	0	0	0	1	1	0
7b905826-533a-47a5-8d8a-0612dc3bf6ec	0	0	0	8	0	0	0	0	0	0	0	0	0	0	0	9	0	0	0	0	0	0	0	0
3579b65e-a1f2-4cce-980c-9c7e40fea94a	1	1	0	3	0	0	1	0	0	1	0	0	2	2	0	2	0	0	1	1	0	3	0	0
c352aadc-72f0-4e71-81ef-f102a3e59ff6	0	0	0	1	0	0	0	0	0	0	0	0	0	0	0	0	0	0	0	0	0	0	0	0
ec8d4593-75f1-416d-875a-27ce3955edbf	17	39	0	6	19	2	13	27	0	3	11	1	24	31	0	9	22	0	19	33	0	6	16	1
5950d56e-9e7c-4f92-a57b-b02c3eb8221b	2	1	0	0	1	0	1	1	0	0	0	1	4	3	0	0	0	0	1	1	0	0	0	3
ff576fc4-d4e0-496d-8e7e-7c94c414c4a9	1	0	0	0	1	0	0	1	0	0	1	0	0	0	0	0	0	0	0	0	0	0	0	0
dd966a92-bcf8-4b7f-a3ea-919f36beacea	8	14	3	6	5	23	5	6	3	5	1	9	12	16	2	9	6	10	6	12	2	5	5	7
de6eb35e-2f99-41ab-ba0f-87c65f8321cf	0	0	0	0	0	0	0	0	0	1	2	0	0	0	0	0	0	0	0	0	0	0	0	0
a40c03f6-f628-403a-a4bd-cb5d82cdd28a	4	6	0	2	0	2	2	3	0	2	0	0	4	2	0	0	0	0	5	5	0	0	0	2
5cbdf434-63ff-4896-a033-21c7e00bf77f	1	0	0	0	0	0	0	0	0	0	0	0	0	0	0	0	0	0	0	0	0	1	0	0
4648794b-0960-4a73-bf59-e2f3d3c9dadc	163	181	41	206	102	94	111	116	32	137	60	29	95	120	76	152	82	62	146	145	38	161	93	40
42eae01b-0440-4653-bcee-0f56e141f6a9	0	1	0	0	0	1	0	0	0	0	0	0	0	0	0	0	0	0	0	0	0	0	0	0
20676837-8352-4c99-b05a-53d2b3f39a32	3	9	2	2	8	0	2	5	1	3	5	0	9	12	4	2	6	0	2	6	2	2	7	1
b908683b-354b-46e5-b019-bfcb9f9efeed	4	5	5	9	4	2	2	2	5	9	2	0	6	2	10	10	6	0	5	1	5	9	5	1
823ea066-39e5-4d6d-b955-52c1654a8646	0	2	0	0	0	0	0	2	0	0	0	0	0	0	0	0	0	0	0	2	0	0	4	0
eb50151f-dddb-409e-aa0d-73a61a22bda5	22	38	8	47	8	6	17	32	5	35	6	2	26	19	18	55	14	0	21	29	9	45	14	2
e2373751-8006-4db4-a3e1-8f41f402fbc7	1	0	0	0	0	0	0	1	0	3	1	0	0	0	2	2	0	0	0	0	0	6	6	0
8d9f156b-c5e5-4740-bf6a-169e1dbe1b49	0	1	0	0	0	0	0	0	0	0	0	0	0	0	0	0	0	0	0	0	0	0	0	0
e9911615-364e-4009-9b20-664bb6219e92	0	0	0	0	1	0	0	0	0	0	0	0	0	0	0	0	2	0	0	0	0	0	0	0
27f8fa94-37c9-4332-aa70-8de287fb2731	9	9	2	16	9	0	6	6	2	7	5	0	11	9	4	19	10	0	6	9	2	14	7	0
e0407c27-e1d2-4183-8dc6-b9575d9bb4e4	1	2	0	0	0	0	2	2	0	1	0	0	0	0	0	0	0	0	0	0	0	0	0	0
8ad48ec3-4b69-4d0c-8b46-6c91846a3520	1	4	1	1	2	2	0	3	0	0	1	1	2	6	0	0	0	0	1	2	0	0	2	1
2bad1bb4-13d0-4b05-9491-c77c1a1f9399	19	43	22	83	34	2	16	36	17	60	22	1	17	37	40	79	36	3	17	34	22	79	34	1
dda81e88-3e19-47b7-bc95-b878c1acfb3a	10	17	0	6	9	4	7	14	0	4	1	1	10	16	0	7	10	1	9	16	0	5	9	1
2a2ca427-502a-49ac-92f5-f001b3fca631	5	10	1	10	8	0	4	6	1	10	6	0	5	5	2	8	2	0	6	9	1	8	4	0
663075e2-0564-46f1-b8c6-a3d262450754	1	4	2	3	4	0	1	0	1	2	3	0	2	4	4	4	4	0	1	2	1	4	4	0
cfa75e09-ee95-4bd6-9341-6b4157037bde	8	10	3	15	9	16	8	6	2	16	3	11	10	14	6	19	8	18	8	7	3	15	8	14
22c24993-78ed-45cd-873a-ae4d001f5074	0	0	0	1	0	0	0	0	0	0	0	0	0	0	0	0	0	0	0	0	0	0	0	0
69303d80-b7c4-45ae-afe3-2ac6c2f22ae5	0	3	0	0	1	0	0	1	0	0	0	0	2	0	0	0	0	0	0	3	0	0	0	0
2e57c08d-0945-456c-8e4f-464e34f84bed	3	4	2	2	12	2	2	2	2	2	5	1	4	3	2	4	10	0	2	3	1	2	5	1
77b9e61b-cd2a-4acd-a433-0134edc5fb55	0	0	0	0	0	0	0	0	0	0	0	0	0	0	0	0	0	0	0	1	0	0	0	0
70149ece-c0e3-4602-92fb-9eb608b9bd34	1448	1824	169	1968	463	547	1204	1470	144	1663	268	250	712	915	316	1245	338	345	1268	1570	160	1767	435	252
27fb7338-046f-4174-8adf-e32f2eea1401	6	27	3	8	2	12	5	19	4	10	2	3	0	10	8	10	6	12	6	17	6	12	2	5
73e5d0f1-a23e-4c26-8472-9482acc0b4da	22	30	12	24	15	24	20	21	11	20	3	10	22	25	18	26	18	19	19	24	11	22	15	12
eaaa756d-2ad8-4e8b-8774-458edb7f7bc1	65	77	13	44	32	24	58	65	9	22	18	8	25	41	20	42	18	11	57	70	13	29	29	10
91e223a9-27eb-47b5-99c3-3a99ce78152a	0	0	0	0	0	1	0	0	0	0	0	0	0	0	0	0	0	0	0	0	0	0	0	0
c908e2e8-5fce-43b1-8db8-aed3d4bc512e	1	2	0	0	0	0	1	1	0	0	0	0	1	0	0	0	0	0	1	1	0	0	0	0
3562faf7-21e4-48f6-a26a-61a11c77a681	3	7	2	7	4	12	3	5	1	4	3	0	5	13	6	14	2	10	2	7	1	6	6	1
2af810c7-c4e7-436a-9932-b1ccce3563f1	2	4	1	5	2	8	2	4	1	4	3	4	4	6	2	4	2	5	2	5	1	5	3	4
aed65bd1-5e71-48ca-b049-feb47fcacff9	4	5	2	17	6	1	2	4	1	7	4	1	4	7	2	12	6	2	2	4	1	12	5	1
83a1a810-ac8a-4954-a50b-f5505aff03c9	74	117	26	112	60	141	55	81	24	102	43	67	58	73	56	102	52	69	64	95	25	112	61	66
dcaf399f-9cbf-4092-9797-a6f614be5f73	3	3	6	6	5	16	2	3	5	7	2	8	0	7	8	9	6	14	2	4	5	6	5	7
cd90bf28-346b-409e-b329-c68b56fe7a66	0	0	0	3	0	0	0	0	0	2	0	0	0	0	0	8	0	0	0	0	0	3	0	0
a4c5d9bc-ac3f-4674-bffd-9dac32e76844	28	44	11	52	32	44	25	38	11	41	30	18	44	49	20	61	36	40	26	42	10	45	40	20
19131851-0b3b-40df-9977-b7282a1bc192	1	0	0	0	0	0	0	0	0	0	0	0	0	0	0	0	0	0	1	0	0	0	0	0
cf9f57c9-e177-4aa9-8cc1-3123ef2593d4	1	3	0	0	0	0	0	0	0	0	0	1	0	0	0	0	0	0	0	0	0	0	0	1
d4551cd7-3b79-470c-a1d2-ed197403bee1	20	29	3	24	14	23	22	31	3	23	5	14	17	18	6	19	6	9	22	27	3	22	13	12
85b7edd0-1248-4dae-9cbb-901d1b1d8aac	516	735	133	543	270	365	422	587	96	412	165	177	239	373	210	423	156	179	460	641	125	501	273	194
60f8b369-e521-498a-aef1-40c9612b67ff	15	10	1	12	3	6	6	2	0	9	1	3	15	15	0	18	2	4	13	10	0	11	3	3
d2f682c1-e66e-4b1b-8829-be5ae3863536	0	0	0	0	3	0	0	0	0	0	1	0	0	0	0	0	0	0	0	0	0	2	2	0
e8e59875-d042-4a69-8891-cc814d46f052	1	0	0	0	0	2	0	0	0	0	0	1	0	0	0	0	0	0	0	0	0	6	6	0
96741347-404b-4191-8abd-8e3ef4d51549	0	2	0	1	0	0	0	1	0	1	0	0	0	1	0	1	0	0	0	2	0	1	0	0
e14c7623-a202-4336-b3de-0d0b90e9c3c6	0	0	0	1	0	0	0	0	0	0	0	0	0	0	0	0	0	0	0	0	0	0	0	0
028e55cd-23e6-4041-8021-9798e41419b7	1	0	0	3	0	1	0	0	0	4	0	0	0	0	0	2	0	0	0	0	0	3	0	0
76f286d2-fe1d-4b88-8191-3a65db6c9525	1	4	0	0	0	0	1	1	0	0	0	0	0	0	0	0	0	0	1	1	0	0	0	0
31f3dee9-3316-471c-b12a-51595974f2b3	0	0	0	0	2	0	0	0	0	0	0	0	0	0	0	0	0	0	0	0	0	0	0	0
f39ca15d-fdca-49d0-aba0-122ecd484cc6	2	2	0	3	2	0	2	1	0	2	1	0	4	2	0	5	5	0	2	1	0	3	2	0
5d26c7f1-ed2e-4881-8141-49d0dfe64d38	6	3	2	1	0	0	3	4	2	2	2	0	7	2	0	1	0	0	4	4	1	2	3	1
b52b800a-8bfa-4071-b98c-89c4f38af9a9	0	0	0	0	0	0	0	1	0	0	0	0	0	0	0	0	0	0	0	0	0	0	0	0
362d2b3f-7578-41c7-bde9-cfc98af7dc98	4	4	5	21	13	0	4	4	3	8	9	0	5	6	8	16	10	0	4	4	2	18	11	0
9e904c92-1680-4563-b3ee-a8f13f1bc665	0	0	0	3	1	0	0	0	0	2	0	0	0	0	0	0	0	0	0	0	0	1	0	0
884e0c0d-7997-4042-9ab1-8acd6905ec42	0	1	0	1	0	0	0	1	0	0	0	0	0	0	0	0	0	0	0	0	0	2	0	0
be9467c1-ed91-4971-be42-1546208a767e	0	0	0	0	0	0	0	0	0	1	0	0	0	0	0	0	0	0	0	0	0	0	0	0
1031826f-072c-4eb3-a8b4-562f3f7e1ba4	6	9	2	16	10	18	5	4	2	15	7	2	9	8	4	22	8	11	5	9	2	19	22	3
9e6b0bf6-f365-46b3-af0c-0e2c0b44ca0b	12	23	8	28	11	21	7	16	6	19	8	9	16	17	16	27	14	17	10	20	7	25	9	11
68682862-ba32-4334-97cf-9077a4fa0cfd	0	1	0	0	0	0	0	0	0	0	0	0	0	0	0	0	0	0	0	0	0	0	0	0
d6aa5dd6-9b6a-415f-8f9b-12118bd72815	2	1	0	0	0	0	3	2	0	1	0	0	0	0	0	0	0	0	1	1	0	0	0	0
8452ed80-2685-4128-a909-64c1f02111db	0	0	1	2	0	0	0	0	1	1	0	0	3	0	0	4	0	0	1	0	0	3	0	0
d08328a8-fc5d-43e6-a9da-1f5eea751721	0	0	0	1	0	0	0	0	0	0	0	0	0	0	0	0	0	0	0	0	0	0	0	0
80d2c4ce-961a-49ee-b609-3731915c8e82	2	1	0	1	1	0	2	1	0	1	1	0	3	2	0	0	2	0	2	2	0	1	0	0
45d563e3-95a3-47fc-88d4-f9ee231767c9	0	0	1	1	0	0	0	0	0	1	0	0	0	0	0	1	0	0	0	0	0	1	2	0
e15ec1a9-8027-4d8b-b764-52bd1d276912	0	0	0	0	0	1	0	0	0	0	0	0	0	0	0	0	0	0	0	0	0	0	0	0
7caceae5-160a-4bbc-a163-ba013feb4571	44	36	5	31	30	26	29	27	3	20	15	8	21	32	12	28	20	23	34	34	4	32	32	10
6826d95e-a2d4-4e17-9f22-fdccc61b4a8a	0	1	0	0	0	0	0	0	0	0	0	0	0	0	0	0	0	0	0	0	0	0	0	0
8642a980-f3fa-404e-8950-0f8e6975764b	0	0	0	0	2	0	0	0	0	0	0	0	0	0	0	0	0	0	0	0	0	0	0	0
b08c0dc4-8559-40e9-b5cb-2e71a09ebba1	0	0	0	1	0	0	0	0	0	0	0	0	0	0	0	0	0	0	0	0	0	1	0	0
8c743868-de24-43af-a53c-da28432a06b6	5	4	0	5	5	0	4	3	0	6	4	0	4	6	0	3	8	0	6	3	0	3	4	0
a1212411-3abd-416b-9b26-67004661463d	0	0	0	4	0	0	0	0	0	2	0	0	0	0	0	2	0	0	0	0	0	3	0	0
4a534deb-d2ec-4f53-9d6d-4821d3543ba7	1	1	0	0	0	1	1	1	0	0	0	0	1	2	0	0	0	0	1	1	0	0	0	0
f337fa40-e477-422c-bf72-f398d1197506	676	900	53	317	160	125	544	705	38	212	76	45	345	401	90	269	134	69	625	827	48	273	150	51
951167b0-6f73-48c6-bca7-9a3bc0723a11	1	2	0	0	0	0	0	0	0	0	0	0	0	0	0	0	0	0	0	0	0	0	0	0
b0bb06eb-fb22-425c-9527-c93dcc5c66f4	0	0	0	0	0	0	0	1	0	0	0	0	0	0	0	0	0	0	0	0	0	0	0	0
bc4563b2-e9a9-46d6-bb0e-cda67b305173	1	1	0	0	0	0	0	0	0	0	0	0	0	0	0	0	0	0	0	0	0	0	0	0
2c20c0f0-72a9-4fae-80c7-085220351cc1	0	3	0	3	0	2	0	0	0	1	0	1	0	1	0	0	0	3	0	1	0	1	0	1
baf14717-2f39-4acf-8616-e8eaad9827b5	0	0	0	0	0	0	0	0	0	1	0	0	0	0	0	0	0	0	0	0	0	0	0	0
ad12731d-c9a8-4554-9350-f87b5bd692a9	0	0	0	0	0	0	0	0	0	0	0	1	0	0	0	0	0	0	0	0	0	0	0	0
fb1f5c92-70a7-4744-9c23-22d1fd56c530	53	63	12	63	44	25	42	45	10	43	26	5	57	71	22	77	48	17	48	54	14	66	63	10
8796d73f-c447-4443-90be-f5a1e2c66b6f	1	1	0	0	0	0	0	0	0	0	0	1	0	0	0	1	0	0	0	0	0	0	0	0
cb23df55-7287-4be5-ab6c-59898196c2b4	0	0	0	1	0	0	0	0	0	0	0	0	0	0	0	0	0	0	0	0	0	0	0	0
6d09d8bf-8eaa-4cb0-b15f-088c94b96c6a	7	6	3	13	9	5	4	4	2	5	4	1	8	9	6	11	10	0	6	5	4	11	9	2
83fe08ed-e77c-4bb8-86b7-bf5cbc285eec	0	0	0	0	0	1	0	0	0	0	0	0	0	0	0	0	0	0	0	0	0	0	0	0
c407c3a1-e004-4b75-ad6a-f11be78fb529	0	0	0	0	1	0	0	0	0	0	1	0	0	0	0	0	0	0	0	0	0	0	1	0
0dac5769-13f7-4525-b72a-2e46364b9f84	0	0	0	1	1	0	0	0	0	0	0	0	0	0	0	0	0	0	0	0	0	0	3	0
67628e7a-c78d-430a-a720-d7a646adb7e1	4	5	1	5	6	8	4	4	1	3	6	2	5	6	2	7	4	10	4	4	0	5	6	2
f35e293d-0d85-4b7d-bd40-55040bd5b2ed	0	0	0	0	0	0	0	1	0	0	0	0	0	0	0	0	0	0	0	0	0	0	0	0
617c9e43-7c97-4f23-a5e4-987320389f10	0	0	0	0	0	0	0	0	0	0	0	0	0	0	0	0	0	2	0	0	0	0	0	0
11f58b04-9458-485a-ace3-07843bc4a9db	68	66	26	63	67	86	47	43	19	49	41	33	69	70	48	60	70	58	55	57	26	54	64	39
473268ee-d2f0-45ec-8d70-93d8f87d8349	243	288	41	141	73	177	145	219	37	120	56	77	99	141	80	142	58	89	152	233	42	138	74	79
f99a6808-3e54-43dc-b586-16e254fc0ec4	0	0	0	0	2	4	0	0	0	0	0	1	0	0	0	0	0	0	0	0	0	0	0	0
08b37a5f-0393-4d0d-b708-b2137cda9f15	1	0	1	0	2	0	1	0	0	0	2	1	2	0	0	0	2	0	1	0	0	0	2	0
a75a0cc7-d94e-43c8-9355-d2ff246670fa	0	0	0	0	0	0	1	0	0	0	0	0	0	0	0	0	0	0	0	0	0	0	0	0
6ada01f1-d4a3-4cec-b035-eff2b9067da6	1	0	0	0	0	2	1	0	0	1	0	0	0	0	0	0	0	0	0	0	0	0	0	0
1f5c2689-e2be-49e5-b307-af14bb257a90	8	16	3	6	8	11	5	13	3	4	4	7	6	17	10	9	10	12	10	16	4	5	9	10
2027d046-4579-4291-8b0c-db96a7a65aa8	0	0	0	0	0	1	0	0	0	0	0	0	0	0	0	0	0	0	0	0	0	0	0	0
cdfa0620-21e8-480c-8fc9-3bda7219d7a5	0	0	0	1	3	0	0	0	0	1	0	0	0	0	0	2	4	0	0	0	0	5	3	0
af0f3e48-ab39-460f-949a-3c9f5a03d378	9	16	12	36	16	19	11	12	4	18	2	3	8	15	20	51	12	14	8	14	11	33	17	5
d5a2bc8a-c082-4aa4-ba34-06925c030327	1	5	0	0	3	1	1	4	0	0	1	0	4	6	0	0	4	3	1	4	0	1	2	0
486e7d57-eed7-4d17-a8ac-bfe40349cc2c	0	0	0	0	0	0	0	1	0	0	0	0	0	0	0	0	0	0	0	0	0	0	0	0
07766719-0a4e-40a0-be5e-0e61ab51be89	2	5	2	1	6	1	2	4	2	1	4	1	4	3	2	1	4	0	2	6	2	1	6	0
2fbeb7d3-fe0a-4487-96ce-558a3a0244a6	0	0	1	0	0	0	0	0	1	0	0	0	0	0	0	0	0	0	0	0	0	0	0	0
a27a2554-a4ed-48c5-9e9c-a63cd144fd0e	1	1	0	0	0	0	0	0	0	0	0	0	0	0	0	0	0	0	0	0	0	0	0	0
cc9e8385-c351-455f-aac3-ad1473a83e78	0	0	0	0	0	0	0	1	0	0	0	0	0	0	0	0	0	0	0	0	0	0	0	0
89fd7daf-c861-40b7-82a5-23fcd849056f	0	2	0	2	0	0	0	0	0	3	0	0	1	0	0	4	0	0	0	0	0	3	1	1
91d31788-5f62-40c8-b3e0-28e2d491b727	0	0	0	0	0	0	0	0	0	0	0	0	0	0	0	0	0	0	0	1	0	0	0	0
724a05f2-0f99-4821-b993-f2911aa36f6b	0	0	0	0	0	0	1	0	0	0	2	0	0	0	2	0	2	0	0	0	4	1	6	0
48571027-03ad-4d85-9dfb-307d9c50d44f	0	0	0	0	0	0	0	1	0	0	0	0	0	0	0	0	0	0	0	0	0	0	0	0
2af9c9c4-4f53-4416-81e1-c9a1d476ea8f	0	0	0	0	0	0	1	0	0	0	0	0	0	0	0	0	0	0	0	0	0	0	0	0
fda3ac42-c051-44e5-92f3-b4c148b496be	64	78	12	101	49	29	45	55	6	70	41	9	60	68	24	100	56	20	64	67	11	84	48	12
e0e95f55-84c0-4acb-bed0-4b6bb96d3aca	160	214	24	184	66	64	107	142	20	134	43	35	92	136	42	189	60	45	119	184	24	166	65	34
88165bb7-f9c4-429b-b2f2-b573b93f58df	0	0	0	0	0	3	0	0	0	0	0	0	0	0	0	0	0	0	0	0	0	0	0	0
a94238f4-3d55-4f79-9095-61fe3b413636	0	0	0	0	0	0	0	1	0	0	0	0	0	0	0	0	0	0	0	0	0	0	0	0
0bcd1e49-d150-4c68-9b72-bf9b2fa9e42a	0	0	0	1	0	0	0	0	0	0	0	0	0	0	0	0	0	0	0	0	0	0	0	0
191bccfc-4161-4946-b89a-f15e46b7fb50	0	1	0	0	1	0	0	1	0	0	0	0	0	0	0	0	0	0	0	1	0	0	1	1
56a66242-1d98-44f6-bf97-f8804404c7b2	0	1	0	0	0	0	0	0	0	0	0	0	0	0	0	0	0	0	0	1	0	0	0	0
b383de36-206d-4d03-974a-033cd064d2f2	1	2	0	0	1	0	1	2	0	0	1	0	0	3	0	0	4	0	1	3	0	0	1	0
c9f3d651-8d49-456e-81ef-20c9a654964b	2	2	0	11	3	3	1	2	0	8	1	0	0	3	0	8	4	3	2	2	0	7	4	0
293ac9c7-b58e-4658-8264-8e60e1e2b257	301	453	88	388	142	252	211	344	69	321	99	114	159	238	176	321	90	146	235	377	77	345	131	122
5b7c5605-7d41-4f41-a0d5-23e709bfff33	1	1	5	5	8	8	1	2	1	3	2	2	2	4	10	7	8	8	1	1	3	6	10	3
b9e4861c-d91f-445a-a8bb-57af0ea89244	82	116	10	92	64	74	66	88	11	86	41	37	84	92	20	123	58	55	62	110	12	88	68	34
0a76bf5d-e5e8-49cb-8e8b-0379d316ca3c	109	159	39	93	61	97	92	103	28	70	25	44	51	82	62	74	40	49	101	145	32	78	59	47
23587ec3-004b-4341-90a8-a8ebd4d1a406	2	4	1	7	1	2	0	3	0	5	0	0	0	4	2	13	0	0	2	1	0	7	1	0
ae6cab50-6068-4351-817d-771677831864	1	2	0	7	0	2	1	0	0	2	0	1	2	3	0	4	0	3	1	2	0	4	0	1
55a98f01-80eb-4ca7-8e3e-777127d58cfa	0	0	0	1	2	2	0	0	0	0	1	0	0	0	0	0	2	0	0	0	0	0	2	1
458090e7-d174-44be-93c1-de70c2b7d82b	6	3	1	6	8	0	5	3	2	6	2	1	6	8	4	8	8	0	4	6	2	9	7	1
738cf843-674e-4dee-a708-d3cda921210c	0	2	0	0	0	2	0	0	0	0	0	0	0	0	0	0	0	0	0	0	0	0	0	0
bc219a97-7afe-4a70-b461-802c53b6b117	34	39	12	30	32	36	27	32	9	24	21	13	25	23	18	37	26	27	23	32	13	20	29	13
0b838591-a768-49c4-9373-4f46863da5f7	1	2	1	1	1	2	0	1	1	1	1	1	0	2	2	0	0	1	1	1	1	1	1	3
2b6a28ce-297c-4a1a-8a8f-586ffaafdc19	36	81	21	50	32	90	26	74	20	37	26	38	20	55	32	59	22	31	30	78	20	47	35	24
d8c7104f-8f52-4338-abc2-3962330c5099	2	10	0	2	3	0	0	4	0	1	2	0	0	7	0	0	4	0	1	8	0	0	4	0
1ac91021-e560-4347-aabb-1f89f427137a	10	9	3	3	0	3	3	7	3	3	0	1	4	4	4	2	0	3	7	8	3	2	0	4
3c69055e-e7b1-4f3c-befb-eb3e42245dc5	0	0	1	1	0	0	0	0	0	0	0	0	0	0	0	0	0	0	0	0	0	0	0	0
faca8f23-8beb-4c06-861d-6997f409598d	1	2	0	0	0	1	1	1	0	0	0	1	0	4	0	0	0	0	1	1	0	0	0	1
79150022-ee4b-4661-a0c5-ea6b8a5dc340	0	0	2	0	0	0	0	0	0	0	0	0	0	0	4	0	0	0	0	0	2	0	0	0
5358ec9a-1285-4465-a8d2-631cbd171af8	33	46	1	44	33	7	26	28	1	36	20	4	31	32	0	38	26	11	29	39	0	42	31	3
fb87cb77-4918-423e-8f29-2967f0c58476	75	125	43	153	73	152	68	102	38	128	51	69	65	106	80	126	52	67	73	107	42	139	74	73
a6478005-16bc-476a-bd3e-d94179c3c25f	4	4	2	3	6	0	3	10	2	6	6	0	4	2	2	3	10	0	10	23	5	14	6	0
4fabbb4c-7878-4649-ad1e-fc33a4d421c1	0	0	1	0	0	0	0	0	1	0	0	0	0	0	2	0	0	0	0	0	0	0	0	0
fa045b42-5b4f-4e54-8bd2-2b049ae391ac	3	5	0	4	8	7	3	5	0	3	7	2	5	7	0	4	6	7	4	5	0	2	7	3
cf3408fd-03ea-4b71-af73-286002c15696	1	0	1	1	1	0	0	0	1	1	1	0	0	0	2	0	0	0	1	0	1	1	1	0
770a7bf1-68e6-49dc-826d-061a67f27376	0	1	0	0	0	0	0	0	0	0	0	0	0	0	0	0	0	0	0	0	0	0	0	0
1537166a-e4ee-4c88-8f82-e90e2d79b847	0	0	0	0	0	0	0	0	0	0	1	1	0	0	0	0	0	0	0	0	0	0	0	0
cac9ccb3-52a3-4bc6-92a1-3a6eaff382c7	0	0	0	0	0	0	0	0	0	1	0	0	0	0	0	0	0	0	0	0	0	0	0	1
c9d2f0d9-9161-46a9-9cc0-274490630794	0	0	0	0	0	0	0	0	0	0	0	0	0	0	0	0	0	0	0	0	0	0	2	1
81b33e22-d896-4060-afbd-cb6eaee4ebfb	1331	1699	134	1293	553	584	1133	1420	118	1163	334	243	707	909	268	960	360	301	1208	1538	127	1118	538	270
25fd4e04-e5de-47af-a731-faa287c39e31	2	1	0	7	1	2	1	1	0	4	1	0	3	3	0	12	2	2	1	1	0	7	1	2
9dbbc082-3d38-4e68-9104-74e6770153f5	0	3	2	0	5	4	0	3	1	0	4	1	0	0	2	0	6	4	0	4	1	0	4	2
0f8a5a83-756d-4ab1-8371-e51158c0f30f	0	0	0	0	1	0	0	0	0	0	0	0	0	0	0	0	0	0	1	0	0	0	2	0
3a2c29a8-e119-4f11-a9fd-10edf3951020	11	8	3	23	19	20	5	6	3	12	9	8	10	9	8	17	16	7	8	4	3	26	20	8
2e616c7f-cbcd-48e2-bd47-54fa1e2687de	0	0	0	0	0	0	0	0	0	0	0	1	0	0	0	0	0	0	0	0	0	0	0	0
fa5b871c-46c9-47b2-8afa-7f7119beedba	0	0	1	0	0	0	0	0	0	0	1	0	2	1	0	2	0	0	1	2	0	3	3	0
a5ca284f-e925-4798-abb2-6ccf8360515f	1	0	0	2	6	0	2	0	0	2	4	0	3	3	0	4	4	0	1	0	0	1	4	0
d49ddf85-5d21-413a-b023-658be6794a8f	204	269	87	244	201	285	163	225	76	226	121	138	170	200	154	231	140	163	172	240	80	209	172	146
7edf2b7b-fa7f-4887-a20c-c94793d34c49	7	8	5	28	8	6	6	7	4	26	0	2	6	7	10	17	4	3	6	7	3	27	9	4
2bcd4ee2-14d5-4ec3-a5aa-b484f86e55f7	1	1	0	0	2	0	0	1	0	0	0	0	0	0	0	0	0	0	2	2	0	0	4	0
5e91a6bc-9818-4d2b-934b-64556085f52c	6	4	3	5	4	3	4	3	2	3	4	2	6	8	2	3	6	4	4	3	3	3	3	1
d5b6ac4e-0e7c-4b8f-8eeb-de7cd84fb300	44	63	23	27	17	37	27	35	7	14	6	5	11	11	42	20	20	18	36	43	9	23	11	10
e4bf69fb-3c11-45ff-ad69-5ea0fcdd2f72	25	33	8	137	17	0	15	23	4	106	10	1	43	35	12	132	22	0	27	26	5	129	22	1
b18010c6-e818-4fcf-a27e-4f0a9577f061	25	30	0	52	0	4	1	1	0	14	0	1	6	3	0	23	0	0	10	11	0	30	0	1
5eb54a01-74c1-4dad-8411-2166cdf8d57b	0	1	0	0	0	0	0	0	0	0	0	0	0	0	0	0	0	0	0	0	0	0	0	0
cdb9d95d-f1a4-4a45-af8c-ce1f4986a67b	64	113	36	105	58	52	58	105	31	71	35	30	39	53	58	84	34	33	53	109	35	89	56	31
048c1f62-fe72-4fe5-85e5-27a7f5a2e181	0	0	0	1	1	0	0	0	0	1	0	0	0	0	0	2	2	0	0	0	0	2	2	0
7702dbcc-3dcb-4a4e-940b-e1b234ffd693	228	298	60	428	126	209	184	213	49	350	93	90	141	207	114	317	80	124	204	261	55	395	123	100
21789734-a644-4584-ba1a-3c6f87fe9e71	4	5	2	15	2	2	3	5	1	8	1	1	6	3	4	19	0	6	4	5	2	14	2	2
27cef75e-ddf3-419a-b730-a1488faad966	7	10	2	5	6	5	5	5	2	3	5	3	3	8	4	6	8	3	6	8	1	4	7	4
7a280eef-d507-490a-bf1f-a766647d85b5	1	3	1	3	4	4	1	0	1	3	3	2	2	1	2	4	6	9	1	3	1	3	4	2
81b14bd6-2b52-4812-a618-bf984a2c24d0	1	1	2	17	3	4	1	0	0	12	3	1	2	0	0	16	4	5	1	2	2	16	3	3
5d7b47ac-9903-45e5-8172-a30fc418f4ac	0	0	0	0	0	1	0	0	0	0	0	0	0	0	0	0	0	0	0	0	0	0	0	0
12d8b814-3f31-408a-b53f-810d976feff1	0	1	0	1	0	0	0	0	0	0	0	0	0	0	0	0	0	0	0	0	0	0	0	0
c7f46232-00e3-425f-b0af-12bc9d34345b	135	255	46	208	91	86	113	185	34	134	56	39	92	157	72	175	58	55	128	217	44	174	81	47
81148f18-ef48-4a0e-a857-0fe0c9d2b961	89	122	27	105	63	59	88	115	24	110	35	20	42	94	46	54	26	37	86	118	24	106	61	20
80585a96-0ead-4d10-a5d9-f51c202272d7	349	468	64	328	106	112	272	369	48	230	62	62	160	205	100	237	82	78	387	519	57	293	99	67
9357f260-63fd-4f3d-9651-df34dab5a394	0	0	0	0	1	0	0	0	0	0	0	0	0	0	0	0	0	0	0	0	0	0	0	0
5d7e3f38-41bf-4d05-8dcb-8980e25d81f8	53	54	22	43	36	92	40	42	16	31	35	43	40	40	46	59	30	40	45	44	19	37	35	42
426a731d-5868-44f7-92fc-5de60c35cd8e	53	92	36	86	41	111	52	91	30	75	48	52	43	44	72	88	22	34	48	72	33	75	44	48
03a0c2a7-1555-4cab-a6ee-88302f7d0a66	0	1	0	0	0	0	0	0	0	0	0	0	0	0	0	0	0	0	0	0	0	0	0	0
05704338-03d6-4f86-aa87-db80f1af9777	81	100	16	78	36	36	76	102	16	74	29	17	33	42	34	52	28	22	68	75	16	68	35	14
e48dbb2c-e22a-4813-93f3-92354875e109	10	11	3	11	13	3	9	8	2	9	8	2	10	10	6	9	8	0	7	11	3	11	10	2
2caff4e3-7f90-49da-87a1-2c817fcebd71	0	0	0	1	0	0	0	0	0	0	0	0	0	0	0	0	0	0	0	0	0	0	0	0
dbf3275d-71ca-4d5b-9a47-def578b9d883	0	1	0	1	0	0	0	0	0	0	0	0	0	0	0	0	0	0	0	0	0	0	0	0
f896b1af-efad-4074-97fe-3a06d5179bfa	0	0	0	0	0	0	0	0	0	0	0	0	0	0	0	0	0	0	0	0	0	0	0	1
66838643-a90d-44bb-854c-863854907a90	0	0	0	0	0	0	0	0	0	1	0	0	0	0	0	0	0	0	0	0	0	0	0	0
fec1dd0f-f770-4d44-8b27-8f90770fec7f	1	0	0	0	0	0	1	0	0	0	0	0	0	0	0	0	0	0	0	0	0	0	0	0
5343708b-7455-47f5-abff-e561f0b94d75	0	0	0	0	0	6	0	0	0	0	0	1	0	0	2	0	0	3	0	0	0	0	0	2
77529e89-45fa-4d90-9d63-f1fbefd845e8	3	3	0	4	8	0	3	3	0	4	7	0	3	4	0	8	6	0	2	3	0	4	7	2
89fd8e80-6077-4eba-8191-2b9f903c2ba3	8	14	3	8	5	2	7	12	3	8	5	1	7	11	6	7	12	3	8	13	3	8	5	1
a26243cb-e143-4bb1-a493-732a5166b301	0	0	0	0	0	0	1	0	0	0	1	0	0	0	0	0	0	0	1	1	0	0	0	0
c7501c2a-7f6e-4540-a11d-31568c7f9aa0	24	31	13	25	29	34	21	17	9	22	24	12	23	28	24	33	22	24	23	31	12	27	29	16
aa96bca0-1e0a-4cb2-a441-d37f55c02bcc	0	1	0	1	0	0	0	0	0	0	0	0	0	0	0	0	0	0	0	0	0	0	0	0
ee6eb655-21ee-46a5-96a6-e438ba83fa35	0	1	0	0	0	0	0	2	0	0	0	0	0	0	0	0	0	0	0	0	0	0	0	0
56e18b4b-8fd4-4c9d-9232-cc1ca7e82a70	0	0	0	0	0	0	0	1	0	0	0	0	0	0	0	0	0	0	0	0	0	0	0	0
ae1ce378-32e1-4a18-af84-d24d22ced128	1	0	0	1	0	0	0	0	0	0	0	0	0	0	0	0	0	0	1	0	0	2	0	0
8f62454d-5670-4c31-a855-66902d93f899	0	0	0	0	1	0	0	0	0	0	0	0	0	0	0	0	0	0	0	0	0	0	0	0
034b1f51-de90-4469-9f9d-130ace310d96	3	2	2	0	2	1	3	1	2	0	2	1	5	1	2	0	4	0	3	1	2	0	2	1
65c6b603-cec7-4390-a13d-1a1cc397306e	107	164	39	90	54	98	93	126	36	86	38	50	80	109	74	98	38	66	101	143	33	86	53	52
42a94e03-ad23-4e24-86c5-5fdd1e37bac0	0	0	0	0	0	4	0	0	0	0	0	0	0	0	0	0	0	0	0	0	0	1	0	1
32f8cb62-740e-484a-bca9-34a809498f8a	0	1	0	0	0	0	0	0	0	0	0	0	0	0	0	0	0	0	0	0	0	0	0	0
7c0502f0-ec2f-44c4-8702-e049edf7d832	1	0	0	0	0	0	0	0	0	0	0	0	0	0	0	0	0	0	0	0	0	0	0	0
550d80bd-3933-462e-b125-9122dd460a8c	0	0	0	0	0	0	1	0	0	0	0	0	0	0	0	0	0	0	0	0	0	0	0	0
b7c84f49-0c9b-44d1-937e-d44595c30aeb	0	0	0	0	0	0	0	1	0	0	0	0	0	0	0	0	0	0	0	0	0	0	0	0
96f6194d-f1ba-4fc0-aee8-446b2fc84c7a	13	15	6	9	8	15	8	11	3	5	6	7	13	11	10	8	12	7	9	15	6	4	8	8
9ce94c9b-620e-4d23-bde4-85db2e8f034a	0	0	0	1	2	0	0	0	0	0	2	0	0	0	0	0	2	0	0	0	0	3	2	0
3e02df65-9fc3-46ac-a80d-2d125fc10c93	5	7	1	6	2	2	5	5	1	3	1	1	4	5	0	7	0	0	3	5	1	3	1	2
7e332fdb-86fd-47dd-bdc6-b6bc8a7eb164	1	2	0	3	0	1	1	1	0	2	0	0	0	0	0	0	0	0	1	2	0	2	0	0
e6939495-084d-4ff9-a67a-9560a78716de	31	37	2	6	10	34	20	28	2	7	10	22	19	23	4	9	8	20	26	30	2	6	11	18
d6d48e8c-9fc1-4a9c-be7e-6d01b630f11b	0	1	0	0	0	0	0	0	0	0	0	0	0	0	0	0	0	0	0	0	2	0	1	0
1aee3e8d-9a81-4bc3-b197-ec00ae1d062a	1	1	0	1	0	0	1	0	0	1	0	0	1	1	0	1	0	0	1	0	0	1	3	0
5646b6e4-bf53-49fc-b240-c8a95cf05758	5	9	3	14	11	13	3	4	3	13	9	2	10	8	8	12	12	11	4	7	2	11	9	2
083bf633-24fd-4b74-b359-6b970cd5e817	0	1	0	0	0	0	0	0	0	0	0	0	0	0	0	0	0	0	0	0	0	0	1	0
b90d8a38-e31c-401a-a067-1732d8c13eee	2	4	3	2	0	7	2	3	3	1	0	4	2	5	6	2	0	8	1	4	3	1	0	2
fb540c24-c100-431b-8569-4b8b7c620a8f	7	8	3	2	2	3	4	7	2	2	1	0	6	10	6	0	4	4	7	9	3	2	3	1
dee31510-9966-4d4e-9656-153c0655c0a5	0	1	1	0	0	0	0	0	0	0	0	0	0	0	0	0	0	0	0	0	0	0	0	0
7b316ad3-9b61-4f5a-9bc6-34bf7f732493	0	1	0	0	0	0	0	1	0	0	0	0	0	0	0	0	0	0	0	0	0	0	2	1
f76764e1-0f4e-41ec-9441-4c4a11e0f9a6	4	6	1	4	2	6	4	4	1	5	1	2	6	5	0	8	4	7	4	3	1	4	2	3
e4fc9548-32cc-4150-8995-3bed9c4a4e9c	51	76	4	39	38	48	49	69	4	37	26	23	55	73	10	49	46	36	47	71	5	37	43	25
2e08524c-eef8-4d43-8dc2-f5242c83bdb4	0	1	0	0	0	0	0	1	0	0	0	0	0	1	0	0	0	0	0	1	0	0	0	0
f4296f93-6427-46ad-9b43-37aabd6925f8	0	1	0	0	0	0	0	1	0	0	0	0	0	0	0	0	0	0	0	0	0	0	0	0
18d6e1e0-c97d-47bd-bd45-890f5d0906d2	1	1	0	1	0	0	0	1	0	0	0	0	0	1	0	0	0	0	1	1	0	0	0	0
230f1680-00cc-4bb1-a230-5c284730b211	0	0	0	0	0	1	0	0	0	0	0	0	0	0	0	0	0	0	0	0	0	0	0	0
382e28a5-580b-453d-9f76-6a9dd7d8dad6	1	3	0	0	2	0	1	2	0	0	2	0	2	4	0	0	2	0	1	2	0	0	2	0
a25eb32b-acd7-4484-9058-92ac251b6ed5	39	63	21	88	30	38	29	54	19	68	21	15	30	53	34	89	26	30	33	47	20	76	30	16
830fa9a6-2881-44d7-8d34-f32a31b516fa	1	0	0	4	3	0	1	0	0	2	3	0	1	0	0	2	4	0	1	0	0	3	3	0
887cfb6d-7160-464f-9c58-0b64a3f7f1d7	0	2	0	0	0	0	0	1	0	0	0	0	0	0	0	0	0	0	0	1	0	0	0	0
97be9144-6ae7-495c-a187-69d0d9fbea59	0	1	0	0	0	0	0	0	0	0	0	0	0	0	0	0	0	0	0	0	0	0	0	0
30307d94-0605-4cfa-a57f-3d4c68794602	0	1	0	0	1	0	0	1	0	1	1	0	2	1	0	0	2	0	1	1	0	0	1	0
97cf90d7-126a-48a1-91e7-a5d1313af49e	272	339	51	539	152	75	222	274	41	462	80	33	194	258	88	462	160	94	248	293	52	527	157	34
2fcdf106-0ab8-43d7-9ac3-c61846b63893	0	1	0	0	0	0	0	0	0	0	0	0	0	0	0	0	0	0	0	0	0	0	0	0
58bea3d0-9c79-4fa4-a82a-53d6734d5c5b	0	1	0	2	2	0	0	1	0	2	0	0	0	1	0	2	2	0	0	1	0	1	2	0
2b8518eb-e0c6-4de6-9ef2-95808883f53c	0	0	0	0	4	1	0	0	0	0	1	0	0	0	0	0	0	0	0	1	0	0	1	0
f7625099-1a34-4582-8e41-fd792d424aa7	0	0	0	0	0	0	0	0	0	0	0	1	0	0	0	0	0	0	0	0	0	0	0	0
00ec6043-4c49-4ea0-849e-313243b86161	431	659	71	461	141	154	325	500	53	342	43	61	206	291	104	260	74	51	359	566	66	422	134	72
bb21f81d-6a75-4a1e-a0d9-9aec4d422e66	11	18	7	13	20	31	9	16	7	10	17	15	16	24	10	20	18	22	11	18	7	13	19	16
71a0955c-a49b-46c6-81b3-f1e2b56164ac	5	10	2	12	7	0	5	7	1	10	2	0	6	12	4	14	8	0	6	7	1	8	6	0
a3ffbc5a-ee7e-4284-b493-5412d77fee3d	6	9	0	6	3	12	5	5	0	3	2	3	7	8	0	6	4	8	5	5	0	4	2	4
1b46ff74-f8e9-4532-a0eb-f1d04b414a1c	1	0	0	0	0	0	1	0	0	0	0	0	0	0	0	0	0	0	0	0	0	0	0	0
d0fc3cc3-abce-471f-80a4-4f8eb5dd3513	1	3	1	5	6	1	2	6	1	4	5	0	5	6	2	3	2	0	1	3	1	3	6	0
856d5863-f324-4e74-a54e-6c657a69e123	2	3	0	4	1	0	2	1	0	3	0	0	2	2	0	2	0	0	2	4	0	4	0	0
1a37beea-3829-456f-a8ef-311a2fbb09b8	0	0	0	0	0	0	0	0	0	0	0	0	0	0	0	0	0	0	1	0	0	0	0	0
856bf817-d3e1-4d14-89cb-e8ed0abcdcf0	0	0	0	0	0	0	0	1	0	0	0	0	0	0	0	0	0	0	0	0	0	0	0	0
a9f588d1-114a-40e7-9b74-289db5954ad2	0	1	0	0	0	0	0	0	0	0	0	0	0	0	0	0	0	0	0	0	0	0	0	0
af579243-10cf-46dd-8edd-a789b8ea3b53	18	16	8	29	12	24	14	12	7	22	9	13	17	17	14	33	10	28	17	17	7	31	12	12
2c6aabda-3516-4524-9dc9-12c9e2f6e0ae	1	1	0	3	1	2	1	1	0	3	1	1	1	3	0	2	0	1	1	1	0	3	1	1
f727be82-6c95-4def-93aa-6bc9c5f1faef	0	0	0	0	0	0	0	0	0	0	0	0	0	0	0	0	0	0	0	0	0	0	0	1
19483c52-dbdf-455b-a6d9-d61d770edadd	0	0	0	0	0	0	0	1	0	0	0	0	0	0	0	0	0	0	0	0	0	0	0	0
3a1bbc0c-6e24-48b0-8b89-0b615ca591e0	0	1	0	0	0	0	0	0	0	0	0	0	0	0	0	0	0	0	0	0	0	0	0	0
be1411ed-8e86-49c3-a406-595c3974d989	9	17	2	5	11	6	9	13	2	3	8	4	10	11	4	6	6	8	9	15	2	6	10	4
97e0c6ac-d206-454e-8551-97e74506928b	2	3	0	1	1	9	1	3	0	1	0	1	2	2	0	1	0	6	2	1	0	1	1	2
7933bc0e-ee7a-4376-a428-bd7c79b6ebab	11	14	3	11	4	5	9	10	3	8	2	2	12	14	4	11	4	3	9	12	2	10	3	4
27cb943e-ac00-4ec5-b15c-c04177380f97	16	17	0	9	10	2	13	15	0	6	6	0	19	21	0	9	10	0	17	14	0	5	9	0
d37472a0-1cfc-4c7d-bfdd-797114a54cab	0	1	0	0	1	0	0	0	0	0	0	0	0	0	0	0	0	0	0	0	0	0	1	0
6f07bf6d-d575-41eb-9e6c-ae1ee5fc96ef	0	1	0	2	0	0	0	0	0	2	0	0	0	2	0	3	0	0	0	1	0	2	0	1
b378c307-2ec8-4771-bf22-2b5fb9398d88	12	14	0	4	14	0	6	10	0	4	6	0	22	15	0	2	12	0	11	10	3	10	35	0
389141ad-30d0-4e5d-8725-476c940d02ad	0	1	0	0	0	0	0	0	0	0	0	0	0	0	0	0	0	0	0	0	0	0	0	0
7b9b7b37-f7cb-4caf-8d60-635c41484f4a	1	3	0	1	0	0	1	3	0	1	0	0	1	2	0	0	0	0	1	3	0	1	0	0
fafdc00b-d2b0-4d9e-b807-27059c93678f	5	8	3	6	4	4	4	5	1	2	1	2	7	8	6	5	4	3	5	8	2	5	3	2
f615164d-65c9-4557-9ff3-f6016d293abe	0	0	1	0	0	0	0	0	0	0	0	0	0	0	0	0	0	0	0	0	0	0	0	0
8e5f189e-b386-4853-9ff9-18b0926544fa	0	0	0	2	0	0	0	1	1	1	0	0	0	0	0	0	0	0	0	0	0	3	21	0
70ad0d99-5b96-46d8-9ecf-8c9e6ec57686	10	17	7	5	12	23	8	17	7	5	3	4	17	23	16	5	16	22	10	16	9	4	12	9
46a13855-33f3-4752-aebf-06d2f9db05fb	4	4	0	0	0	0	0	0	0	1	0	0	0	0	0	0	0	0	0	0	0	0	2	0
4dab03cc-f4f2-4f48-a3bd-1b6597404022	1	4	0	0	1	0	1	3	0	1	1	0	1	7	4	0	4	0	0	3	0	0	0	0
0bf7a199-0b67-4404-9359-16dd7566ec4f	12	22	3	10	15	29	10	19	3	10	14	14	12	29	6	15	12	25	13	16	3	8	10	14
6c423871-f0af-4097-9767-e501fe5a934f	3	4	4	2	1	5	2	1	3	4	1	3	6	4	6	2	2	11	2	2	3	2	1	3
271aad74-3ea0-4f79-b829-5fd6834480e2	0	1	2	3	0	0	0	1	2	2	0	0	0	0	2	3	0	0	0	1	2	3	0	0
866f6a79-e479-45f0-a33b-f6261c40471b	5	6	3	10	5	11	3	7	2	8	1	6	6	9	4	16	4	9	3	4	3	9	7	5
b8dfe4a3-6340-4f1f-af5a-edbb99452300	1	0	0	0	0	0	0	0	0	0	0	0	0	0	0	0	0	0	1	0	0	0	0	0
fb840c88-7df2-4e52-96ab-9d0035e24846	88	130	39	176	80	23	69	111	20	96	29	7	54	80	60	118	48	22	79	127	27	131	76	13
c187f549-f7f9-4ae6-9be8-c8d2d1ae9468	0	0	0	0	0	0	0	0	0	0	0	0	1	0	0	0	0	0	0	0	0	0	0	0
1c56815e-fad3-448e-9e35-f6a256c859d7	35	41	21	34	42	62	30	33	15	27	29	30	36	32	38	45	32	34	25	31	17	31	36	21
7b931875-f49a-4aaa-964f-538cd3542c88	0	1	0	0	0	0	0	0	0	0	0	0	0	0	0	0	0	0	0	0	0	0	0	0
26c621a3-0a77-475d-83b9-7061b0a48c0c	6	9	2	10	4	2	4	6	1	7	4	0	4	6	4	9	2	0	8	8	1	10	4	0
288cd8b8-3445-4914-b80c-3783be2c0173	0	0	0	0	0	0	1	0	0	0	0	0	0	0	0	0	0	0	0	0	0	1	0	0
88e2f0ee-3466-4908-b386-57fdfe6f8746	0	0	0	1	1	0	0	0	0	0	1	0	0	0	0	0	2	0	0	0	0	1	1	0
1f9e12f4-4064-4c83-bc1a-a45ec42e8895	1	5	1	2	4	4	1	4	0	1	3	0	0	6	0	3	6	0	2	3	1	0	3	0
1b2081ba-fd7e-4689-b076-f8e26831def1	0	0	0	0	0	1	0	0	0	0	0	0	0	0	0	0	0	0	0	0	0	0	0	0
126aa4fd-7690-4cd0-9afa-5b545eef5121	1	1	2	2	2	0	0	1	2	2	2	1	0	0	4	1	2	3	0	1	2	1	1	2
22d132bf-082f-43b3-af6b-82d8854d97da	1	0	0	0	0	0	0	0	0	0	0	0	0	0	0	0	0	0	0	0	0	0	0	0
d1693bf2-ca94-4c90-a931-261be8faab8b	0	1	1	3	1	0	0	1	1	1	0	0	0	0	0	0	0	0	0	1	0	2	1	0
1e341c00-8f40-4ea2-a814-d35702eccde0	202	267	57	272	114	182	171	206	47	226	64	77	114	174	98	280	92	117	181	247	52	251	114	82
251e9513-3148-48ef-8d9f-ab189f8acc8d	10	10	1	19	6	25	10	9	1	18	5	15	14	16	4	23	0	27	10	9	2	16	2	17
c4c5f2c7-d41d-4c30-8a83-4e4effdb228d	5	10	0	9	1	19	5	10	0	8	1	8	9	13	0	13	2	13	4	10	0	8	2	6
33494aa7-0fe3-4397-a0ca-a5bd3c28039f	3	3	3	2	5	8	2	2	3	1	2	3	3	0	8	0	6	7	2	3	3	3	4	4
0d049a1e-ee01-4055-9d89-367e04237f86	4	0	0	0	0	0	0	0	0	0	0	0	0	0	0	0	0	0	0	0	0	0	14	0
b3686139-b77d-4028-a8aa-f7e1f22959eb	26	39	2	28	14	58	19	25	2	23	9	19	18	25	4	32	18	43	25	32	2	21	12	21
2a965855-7396-4410-bb97-f4f6733a52d4	0	0	1	1	1	0	0	0	1	1	0	0	0	0	2	1	0	0	0	0	1	1	0	0
7684468c-4210-4bfd-aeab-7f67ba9ca9e3	0	0	0	0	1	0	0	0	0	2	0	0	0	0	0	0	0	0	0	0	0	0	0	0
fbdf5012-8a67-4c85-ba23-9f4ce1793db7	1	0	0	0	0	0	0	0	0	0	0	0	0	0	0	0	0	0	0	0	0	0	0	0
6fd59495-51bd-47f5-bcc7-0f5a046c9ba6	1	1	0	0	0	0	0	0	0	0	0	0	0	0	0	0	0	0	0	0	0	0	0	0
0ba8b22a-9cf6-43e8-89d1-dd043374f693	0	0	1	0	0	0	0	0	0	0	0	0	0	0	0	0	0	0	0	0	0	1	0	0
4ff982fd-aa2b-4640-a569-a5b2d5c02023	5	9	7	5	8	5	4	11	5	1	5	1	5	10	10	4	12	3	4	7	6	6	7	2
395b2d61-c655-4ec6-9caf-e40462c9ef1d	11	14	6	11	3	9	11	6	7	13	5	1	18	22	18	20	4	2	13	15	7	16	9	2
1f9de16f-11f7-4769-9ffb-4b209732636e	0	0	0	0	0	0	0	0	0	0	0	0	0	0	2	4	0	0	0	0	0	0	0	0
0e3b5abe-e47f-4129-975e-aabbaed3ff99	0	1	0	0	0	0	0	0	0	0	0	0	0	0	0	0	0	0	0	0	0	0	0	0
7a398339-d208-4988-b2f4-aad15ba90ea7	0	0	0	0	0	0	0	0	0	0	0	1	1	0	2	0	2	0	0	0	1	0	3	0
876cd423-6235-44a8-b8c4-f0244673f881	0	0	1	0	0	0	0	0	0	0	0	0	0	0	0	0	0	0	0	0	0	0	0	0
2c3298ec-6b41-4176-b7be-0d2f1d3cccaa	10	7	4	10	14	11	6	2	2	7	9	3	7	0	4	13	18	2	7	5	6	10	16	5
92c14963-8db2-4a53-b5c7-bf4f479f51d8	0	0	0	0	0	1	0	0	0	0	0	0	0	0	0	0	0	0	0	0	0	0	0	0
677edbf3-951d-40d0-934d-76ecd4b8964b	12	13	11	13	6	2	9	9	7	10	6	0	17	13	18	20	6	0	11	12	10	14	9	0
ead7cca6-8f28-4a94-b8a0-f66b8fef1dda	0	0	0	0	0	1	0	0	0	0	0	0	0	0	0	0	0	0	0	0	0	0	0	0
287793a9-ccc7-471b-85a1-be02eb4f6004	0	0	0	0	0	0	1	0	0	0	0	0	0	0	0	0	0	0	0	0	0	0	0	0
add3c121-6f06-4dad-ab4f-fe34b9fb0335	11	19	10	36	15	9	9	13	5	24	12	5	15	21	16	38	18	16	9	16	9	33	18	6
2a6bf360-2283-42b9-be43-e7b99986f5c4	5	15	4	7	10	17	5	11	4	6	5	5	10	14	10	7	12	20	5	8	4	7	10	8
ec9a3b65-7e1a-412f-a129-0684442734d7	1	6	1	7	3	0	1	5	1	4	1	0	3	5	2	7	4	0	2	3	1	5	3	0
7e07a484-5c4c-44b6-80eb-89b988290378	1	0	0	1	0	0	1	0	0	1	0	0	0	0	0	1	0	0	1	0	0	1	0	0
272a9e07-ef6f-40e5-aef4-65d1886e0451	1	3	0	0	0	0	1	1	0	1	0	0	0	3	0	0	0	0	1	1	0	2	0	0
a10582cf-f20b-4a51-98f2-52570067e22f	0	0	0	0	0	0	1	0	0	0	0	0	0	0	0	0	0	0	0	0	0	0	0	0
3a5fce2b-4f07-40c5-9e8d-e63acb0e12f8	7	13	2	16	10	52	7	12	2	9	8	23	7	9	4	17	6	17	7	12	2	18	13	27
54b61910-08f9-458e-a90f-88b338b91f47	1	0	0	0	0	0	1	0	0	0	0	0	0	0	0	0	0	0	1	0	0	0	0	0
b32ffa03-7317-46c6-b6cf-5803bcd93fa5	0	1	0	0	0	0	0	1	0	0	0	0	0	0	0	0	0	0	0	0	0	0	3	0
236ae08f-d086-46c8-89ef-26897207a5ee	2	2	0	0	0	1	2	2	0	0	0	0	2	4	0	0	0	0	2	2	0	0	0	0
870d3def-a7c0-4885-8212-a7549452b3ae	0	0	0	0	0	0	0	0	0	0	0	1	0	0	0	0	0	0	0	0	0	0	0	0
95a0082c-f670-490c-b91f-b75ec9e68ce2	1	0	0	0	0	0	0	0	0	0	0	0	0	0	0	0	0	0	0	0	0	0	0	0
242e2816-db41-441c-b334-64afa926b19e	0	0	0	1	0	0	0	0	0	2	0	0	0	2	0	0	0	0	0	0	0	1	0	0
5e409297-0a55-42e7-a2d5-f55f04678a23	3	2	1	1	6	4	1	1	1	1	5	3	2	4	0	1	12	1	3	2	1	1	6	3
08fbc875-7734-4b21-92ed-cc25c046ea18	81	133	28	139	65	73	73	108	22	93	37	36	66	90	52	152	52	73	77	129	23	121	62	42
35ec41fd-ab02-42fa-b07b-6fdcc5f27435	1	0	0	0	0	0	0	0	0	0	1	0	0	0	2	2	4	0	0	0	1	3	5	0
3841b72b-faad-4ad8-a3a1-f50bd8332ebd	0	0	1	0	0	0	0	0	0	0	0	0	0	0	0	0	0	0	0	0	0	0	0	0
86bafdb4-e505-4902-92a3-3b18fc79a9d1	2	3	0	0	1	4	1	3	0	0	0	0	1	3	0	0	0	0	1	3	0	0	0	0
2052f128-742c-4464-a14e-923f5ffd4631	2	4	1	2	0	6	2	3	1	1	0	1	4	7	2	1	0	3	2	3	1	4	0	2
fed0ae52-61ff-44b3-bd98-ae2999a4cd27	1	2	0	0	0	0	1	1	0	0	0	0	0	3	0	0	0	0	0	2	0	0	0	0
808e6ea9-a0d5-4977-aa79-97ce614d8367	0	1	0	0	0	0	0	0	0	0	0	0	0	0	2	3	0	0	0	0	3	14	0	0
bc79c697-5b83-49c7-92f5-a6c0341086ca	2	2	7	12	4	4	2	2	5	8	4	2	3	3	10	13	6	2	2	2	7	9	4	3
a5a217a8-98c0-47f2-8bf8-a7130dbda9ce	1	0	0	0	0	0	0	0	0	0	0	0	0	0	0	0	0	0	0	0	0	0	0	0
14475283-e49e-4382-9f8a-3da3f5b7b91c	2	1	0	0	1	3	2	1	0	0	0	0	1	0	0	0	2	0	3	2	1	0	1	0
33a08584-b4b6-4c81-a595-45ab7d368cab	5	14	2	12	4	6	4	13	1	11	1	3	6	15	0	11	4	8	4	14	2	12	4	3
3fbc2311-d27a-406d-8655-88582dfc775c	0	0	0	0	0	0	0	0	0	0	0	0	0	0	0	0	0	0	0	0	1	0	0	0
daf3c137-3384-4f0c-8cde-2c429e6919ba	1	0	0	0	0	0	0	0	0	0	0	0	0	0	2	4	0	0	1	0	0	1	1	0
a5016e1d-aafe-43d6-b8eb-2ec3e4b65e1d	0	0	0	0	0	0	0	0	0	0	0	0	0	0	0	0	0	0	0	0	0	0	0	1
7b0976f0-29a9-48c0-a081-735dd31d0d5e	1	4	0	1	0	1	1	3	0	1	0	2	2	5	0	3	0	2	2	2	0	0	0	3
7efbd647-482c-4fd0-b7dc-3aa52f59cc2d	0	1	0	0	0	0	0	0	0	0	0	0	0	0	0	0	0	0	0	1	0	0	0	0
90b936ef-ed91-4fa6-8827-84013e9656b5	13	16	0	30	7	11	10	6	0	22	3	2	12	14	0	25	8	8	11	12	0	27	8	7
760d6f75-5c93-49b2-a25c-3e004de63297	0	0	0	1	0	0	0	0	0	0	0	0	0	0	0	0	0	0	0	0	0	1	0	0
51370ee3-a164-4023-b432-b60e9f84baec	1	2	0	0	0	0	1	1	0	0	0	0	0	0	0	0	0	0	0	1	0	0	0	0
58a57249-5ca1-468f-8421-b130cd7d9128	0	1	0	3	0	0	0	0	0	1	0	0	0	0	0	5	0	0	0	0	0	2	0	0
a094c19d-c4dc-484c-b652-12a4f703f469	238	308	51	268	64	116	199	251	43	228	32	51	191	210	102	280	84	99	235	264	53	266	86	55
186c039a-7f26-4fd6-b025-1f487227e9e5	2	1	1	6	0	0	1	1	1	3	0	0	2	4	2	7	0	0	2	2	1	8	0	0
edbc6206-821c-49f3-aafb-1584d7793786	0	0	0	1	0	0	0	0	0	0	2	0	0	0	0	0	0	0	0	0	0	0	2	0
46a79feb-87e3-4248-ac79-324034c7ca5c	160	210	25	107	108	105	135	176	21	95	79	51	123	130	50	106	84	81	145	185	21	90	106	51
77c1946f-bf0f-4ac2-9c9f-63ccc99cab01	0	0	0	0	0	0	0	1	0	0	0	0	0	0	0	0	0	0	0	0	0	0	0	0
80121537-6cf7-4c61-a901-d32789719807	1	1	0	0	3	1	0	0	0	0	0	0	3	0	0	0	0	0	0	0	0	0	0	0
596a5e42-4042-4d7d-bb21-c97145c1570d	0	1	0	0	0	0	0	2	0	0	0	0	0	0	0	0	0	0	0	0	0	0	0	0
20765edf-d252-46e7-a193-e9474e42c85d	0	1	0	0	0	0	0	0	0	0	0	0	0	0	0	0	0	0	0	0	0	0	0	0
020d8008-e6de-4981-a80f-810993c66961	1	5	0	2	1	0	2	5	0	1	0	0	0	3	0	0	0	0	0	2	0	2	1	0
39aa95a1-cfa1-4af7-9136-23ad952c3ec5	2	2	0	2	0	0	2	0	0	0	0	1	2	3	0	2	0	0	2	0	0	4	2	0
f50573b7-9f3d-4461-b6d0-c69d350c729f	0	0	0	2	0	0	0	0	0	0	0	0	0	0	0	0	0	0	0	0	0	0	0	0
2428dad6-63c4-410b-bf32-9f473fbba9e1	31	36	13	98	23	24	10	12	6	41	14	10	27	32	26	65	20	17	28	25	14	70	27	11
61524841-e969-4538-9bf8-d9d5597edef2	1	0	0	0	0	0	0	0	0	0	0	0	0	0	0	0	0	0	0	0	0	0	0	0
bb4b4af3-ceed-416d-bcce-56ac50eedf45	410	653	66	273	229	285	357	552	59	247	173	127	219	273	114	239	154	120	374	574	62	258	230	131
7a95951a-7b45-4e60-9a94-09306463703b	2	1	0	1	0	0	0	0	0	0	0	0	0	0	0	0	0	0	0	0	0	0	0	0
e3dde259-57b0-454f-86e0-2c483449a070	0	0	0	2	0	0	0	0	0	2	0	0	0	0	0	1	0	0	0	0	0	0	0	0
10968ca6-2937-4cb6-9d28-5ab22bc3cb86	7	13	2	13	6	0	6	6	1	9	5	0	12	20	0	11	8	0	5	10	2	11	10	0
1e16abd9-e372-4643-b4a0-15499cdf899c	11	13	0	2	12	0	7	10	0	1	8	0	18	17	0	2	10	0	10	11	0	2	10	0
d2b2024a-acda-4c3e-9b5e-b1c8cd424af7	0	1	0	0	0	0	0	0	0	0	0	0	0	0	0	0	0	0	0	1	0	0	0	0
5e6ee942-12d4-4e97-8099-82788b5f41cb	1	0	0	0	2	0	1	0	0	0	0	0	1	0	0	0	2	0	1	0	0	0	1	0
6167e824-7cba-4aba-8cd6-fc8c5022c759	0	0	0	1	0	4	0	0	0	1	0	0	0	0	0	1	0	0	0	0	0	1	0	0
092ab4be-f4e6-4a25-b2e8-7874df713f11	1	1	0	2	0	0	0	1	0	1	0	0	0	4	0	0	0	0	0	1	0	3	0	0
240f631c-aa46-4a8d-a88c-e90ea056a6a6	0	0	0	0	0	0	0	0	0	1	0	0	0	0	0	0	0	0	0	0	0	0	0	0
caa2bc50-eb73-4649-a14c-d1527892d04c	0	2	0	0	2	2	0	2	0	0	2	1	0	0	0	0	2	0	0	2	0	0	2	1
99a3ad6a-0076-443f-ae4e-8225c7018345	3	1	1	1	6	0	3	1	0	1	4	1	3	3	2	3	4	0	3	2	0	1	7	2
1ac6368c-1094-4036-9162-32ae6aea37d6	228	304	36	140	80	77	146	182	23	105	50	35	101	118	56	116	50	45	192	252	29	127	79	36
b5c19b58-a160-4237-aa37-43a74dd2f5c0	2	1	1	4	2	0	0	1	0	1	2	0	0	0	0	0	0	0	0	0	0	0	0	0
becd8227-b7b9-4351-9969-ab4b54b3ad6b	0	0	0	1	0	0	0	0	0	0	0	0	0	0	0	0	0	0	0	0	0	0	0	0
9f70e557-31d8-4a1c-9937-955ae2763b95	22	32	0	13	25	0	18	27	0	9	18	0	24	34	0	21	32	0	21	25	0	11	23	0
689efa34-7f5a-4acb-b611-14c4b449ed67	159	205	22	203	109	70	123	157	16	125	88	36	95	142	36	121	66	48	152	200	19	164	104	37
76466ef7-8c67-4170-b49d-0f78dd549cc7	0	0	0	0	0	0	0	0	0	0	0	0	0	0	0	0	0	0	0	0	0	0	0	1
f5f4f667-2848-4589-bde3-b49d55751061	1	0	0	0	0	0	0	0	0	0	0	0	0	0	0	0	0	0	0	0	0	0	0	0
9f6c2471-08f4-4101-9919-21a3cfe3a89d	0	0	0	0	0	0	1	0	0	0	0	0	0	0	0	0	0	0	2	3	0	0	0	0
0ee76dfd-ce9d-4438-9cda-41bc353b9303	0	4	0	0	1	0	0	3	0	0	1	0	0	5	0	0	4	0	0	4	0	0	1	0
cf161cfa-c27b-4b03-883a-4b54b8379e8d	0	0	0	0	2	0	0	0	0	0	0	0	0	0	0	0	0	0	0	0	0	0	0	0
7dfe6984-87d4-4bfb-8ca1-7f3550a31171	0	0	0	0	0	0	0	0	0	0	0	0	0	0	0	0	0	0	1	0	0	0	0	0
c0cf5746-5131-473e-8104-4d74607b2ed7	0	0	0	1	0	0	0	0	0	0	0	0	0	0	0	0	0	0	0	0	0	0	0	0
74c8b3cf-9484-40ec-b46d-be9584a97045	1	2	0	4	2	1	0	0	0	0	1	0	0	0	0	0	2	0	0	0	0	0	0	0
a5cd6d65-a85e-457f-9d78-e2c4f7277991	29	39	8	42	41	25	22	21	5	28	17	8	32	28	14	45	34	19	25	32	6	35	39	12
0b90fdb5-7869-46a1-9cd5-cecd5d70b9f1	57	98	20	86	47	62	47	87	18	69	31	29	54	86	44	103	44	46	50	91	19	80	45	29
3b608f4c-03e1-4aab-aaae-a7b1186ba49a	0	0	0	1	0	0	0	0	0	0	0	0	0	0	0	0	0	0	0	0	0	0	0	0
77835b12-325b-497d-b05a-cd76e53c0160	1	2	1	4	3	2	12	14	1	3	3	1	3	2	0	4	4	0	1	2	1	3	4	0
a9af5fcb-327c-4bf9-bf7f-0760f3fcacf0	1	0	0	0	0	0	0	0	0	0	0	0	0	0	0	0	0	0	0	0	0	0	0	0
d831f064-f1eb-4469-9fa3-14c151c32b7d	51	52	3	22	18	27	46	49	2	15	8	21	34	28	10	24	16	16	49	50	3	21	16	13
b07ef771-3edd-4651-9932-ec18b7e9b6a1	41	80	0	16	12	0	34	57	0	13	9	0	35	51	2	30	16	0	35	70	0	13	13	0
2ebc625a-ab67-41df-bd06-25f2abde418a	11	6	0	5	3	0	11	3	0	5	2	0	11	9	0	5	4	0	12	5	0	5	4	0
ae3fea42-7006-442d-9f76-4857449d1056	0	0	0	0	0	0	0	0	0	0	0	1	0	0	0	0	0	0	0	0	0	0	0	0
b6b683ff-fbca-4575-89fb-901b16f03543	0	1	0	0	0	0	0	2	0	0	0	0	0	0	0	0	0	0	0	0	0	0	0	0
dcd96294-f11c-458e-945c-4d16b2943c74	0	1	0	0	0	0	0	0	0	0	0	0	0	0	0	0	0	0	0	0	0	0	0	0
7855874c-3be1-427f-b6e5-28c7fbb16711	13	41	4	25	19	14	13	15	2	20	11	11	17	25	8	39	14	13	11	24	5	21	18	12
af804cf1-3f6c-44fa-9dbb-1ae3080ca152	1	0	0	2	0	0	1	0	0	1	0	0	1	0	0	0	0	0	1	0	0	2	0	0
ab787f47-1698-4c1c-81c5-a955472880ad	1	0	0	0	0	0	0	0	0	0	0	0	0	3	0	0	0	0	0	0	0	0	0	1
9faadbba-d07a-47a3-83b3-87552ea98a73	0	0	0	0	0	0	0	0	0	1	0	0	0	0	0	0	0	0	0	0	0	0	0	0
5a707f19-85de-42e9-b27c-db7c82c7a2fa	0	0	0	0	0	0	0	0	1	0	0	0	0	0	0	0	0	0	0	0	0	0	0	0
0d2ab689-4f92-498c-b6a5-9da893ac94c9	0	2	0	1	0	0	0	1	0	1	0	0	2	2	0	0	0	0	0	1	0	1	0	0
cdb9cf05-fb83-4f07-99e2-8ece41453e72	3	4	0	2	0	0	2	4	0	2	0	0	4	6	0	4	0	0	2	3	0	2	0	0
46c49dad-3d1a-44d9-a4f5-3544fba00005	0	0	0	0	0	0	0	0	0	1	1	0	0	0	0	0	0	0	0	0	0	0	0	0
91a62c5c-3c93-41a4-aa7f-540bbf850b78	0	1	0	0	0	0	0	0	0	0	0	0	0	0	0	0	0	0	0	0	0	0	0	0
24bb139b-9c1d-49cc-a495-318641d67a48	0	0	0	2	0	0	0	0	0	2	0	0	0	0	0	3	0	0	0	0	0	2	0	0
361fbbf7-ec43-46d3-a68c-bb41390fcf0f	0	1	0	0	0	0	0	0	0	0	0	0	0	0	0	0	0	0	1	0	0	3	0	0
78831788-e25c-4f62-a095-5cb2a8988d22	0	0	0	0	0	0	0	0	0	0	0	0	0	0	0	0	0	0	0	1	0	0	1	0
3617a00a-61e0-473d-9ba1-770119474242	0	0	0	2	0	0	0	0	0	1	0	1	0	0	0	0	0	0	0	0	0	1	2	0
74d513f2-d971-46da-b7ce-be609ffeafe3	1	1	1	0	0	1	0	1	1	0	0	0	2	0	0	0	0	0	0	1	0	0	0	0
d89ed8cf-e6ab-4918-a6d6-6eddbbb4cdbf	4	22	1	20	20	6	5	18	1	17	11	2	7	15	2	18	14	0	8	18	1	18	18	2
b3770a11-651a-45a7-8b74-ef836327a4a3	1	1	0	0	0	0	0	1	0	0	0	0	0	2	0	0	0	0	0	1	0	0	0	0
64772b53-c86f-40a2-8766-40662e27567a	16	23	2	12	15	1	11	16	2	9	10	0	21	16	4	16	22	0	16	17	3	8	15	1
87239af1-fba1-4369-a234-387531caf432	153	187	49	225	137	178	126	137	38	156	78	74	118	123	80	196	108	96	138	170	49	209	130	90
d5485205-5f82-442d-a087-136487476e9c	1	3	5	6	5	4	0	2	2	5	2	1	5	4	8	9	6	3	1	3	2	4	5	2
b262f6de-8699-4eb1-8283-15068924dfa0	0	1	0	0	0	0	0	0	0	0	0	0	0	0	0	0	0	0	0	0	0	0	0	0
fd32d8cf-146e-4c66-bf43-1214b0f9d405	2	3	0	0	3	0	2	2	0	0	3	0	2	2	0	0	2	0	2	3	0	0	3	0
3db3ed7a-561a-4fb9-bf5f-f32902af1695	3	1	0	2	5	0	3	1	0	2	2	0	4	2	0	2	4	0	2	1	0	2	3	0
f005ed80-5c33-46ce-82f2-208687449eae	0	0	0	1	0	1	0	0	0	0	0	0	0	0	0	0	0	0	0	0	0	0	2	0
6e2ac446-6ea3-4fe6-b2a8-3125f6910ae8	0	1	0	0	0	0	0	0	0	0	0	0	0	0	0	0	0	0	0	0	0	0	0	0
01d1f4ac-d459-45e7-ba32-4e9de8b229e1	0	0	0	0	2	0	0	0	0	0	0	0	0	0	0	0	0	0	0	0	0	0	2	0
bff4a6fa-8c37-469d-a55e-e7d63c9baa77	0	0	0	0	0	0	0	0	0	1	0	0	0	0	0	0	0	0	0	0	0	0	0	0
401c31ec-5258-4c93-a6e0-a4ca7a7c75ea	308	415	88	333	203	366	253	336	66	288	91	251	201	301	156	308	146	121	275	375	80	323	210	201
b0816976-df60-43ca-b1c1-33471b622f7e	0	0	0	1	0	0	0	0	0	0	0	0	0	0	0	0	0	0	0	0	0	0	0	0
947bd6f0-1e16-4fa4-aab3-3cf6e5a67831	65	101	48	180	57	28	61	96	38	128	45	14	37	66	70	147	42	24	68	107	47	174	57	15
0bf7ece1-e124-4086-96cf-eccbbd010414	67	122	7	62	17	19	64	111	9	64	9	11	23	44	16	41	16	5	59	99	4	57	12	11
a3327065-61e4-47bb-9d38-42829ba2693c	0	1	0	0	0	0	0	0	0	0	0	0	0	0	0	0	0	0	0	0	0	0	0	0
286a00f7-efd3-41d3-bdcf-17a6f73cb977	1	0	0	0	0	0	1	0	0	0	0	0	0	0	0	0	0	0	1	0	0	0	0	0
67f849fb-320b-4623-84fa-1a5137a7337f	72	100	24	76	72	73	54	81	11	53	31	30	64	81	50	89	48	56	65	96	26	78	71	35
67e0d30b-4edc-41a9-8d36-43f343692687	0	1	0	0	0	0	0	1	0	0	0	0	0	0	0	0	0	0	0	0	0	0	0	0
5c6a1345-f841-42da-b6c6-c9b713a6d51d	0	0	0	0	1	0	0	0	0	0	0	0	0	0	0	0	0	0	0	0	0	0	1	0
f726244d-e433-45f7-ad75-0c14049811b7	2	3	1	5	3	0	1	0	0	0	0	0	1	0	0	0	0	0	2	3	1	5	3	0
b4bce371-679a-4097-8879-31120b41f9b1	0	0	0	0	0	0	1	0	0	0	0	0	0	0	0	0	0	0	0	0	0	0	0	0
8a20fbf3-a6aa-4055-a3e8-294e7cf70c08	0	0	0	0	0	0	0	1	0	0	0	0	0	0	0	0	0	0	0	0	0	0	0	0
c4da93e5-8057-4d19-96de-d0bae29e869e	0	0	0	0	0	0	0	0	0	0	0	0	0	0	0	0	0	0	0	1	0	0	0	0
3e95360f-3718-4be3-829c-aec265e8f714	0	1	0	0	0	0	0	0	0	0	0	0	0	0	0	0	0	0	0	0	0	0	0	0
22530364-945d-4171-bcb4-48c90ee22b2b	0	0	0	1	0	0	0	0	0	1	0	0	0	0	0	1	0	0	0	0	0	3	4	0
bce7b138-ed23-4f9d-b305-2052bf7bd12c	0	1	0	0	1	0	0	1	0	0	0	0	0	0	0	0	0	0	0	0	0	0	0	0
0942ba3e-d6e6-42d4-8b85-f027576465ec	2	2	0	1	0	0	2	1	0	2	0	0	2	3	0	1	0	0	1	2	0	0	0	0
e9469732-ee2a-42d9-87be-e41052f1c263	0	0	0	1	0	0	0	0	0	0	0	0	0	0	0	0	0	0	0	0	0	0	0	0
54b17c80-4ab4-47bf-b964-b36d66979f3e	0	0	0	0	0	0	0	0	0	1	0	0	0	0	0	0	0	0	0	0	0	0	0	0
9f95d4e2-d69d-4256-b5fa-be16438bcf2a	0	1	0	0	0	0	0	0	0	0	0	0	0	0	2	0	0	0	0	0	0	3	0	0
94c0cbb7-9e4c-4005-a22f-a44f6d0ebb37	14	24	0	7	9	0	12	16	0	5	8	0	15	18	0	9	14	0	12	18	0	5	8	0
09778c84-7cf9-45cb-ad74-61c2d3e8e78e	1	1	0	0	0	0	0	0	0	0	0	0	0	0	0	0	0	0	0	0	0	0	0	0
e58b3666-63f6-409a-b566-536b4a09c4f7	2	2	4	1	3	0	1	0	2	1	2	0	1	0	0	2	0	0	2	2	4	1	2	0
5a0041f1-7aec-4ce8-85dd-b9e0658fd898	3	8	0	4	2	0	2	4	0	0	1	0	6	7	4	0	2	0	3	6	0	2	2	0
cb0f5d6f-c67d-4a0a-9fb5-cffb26c0b874	1	3	0	0	1	0	1	3	0	0	1	0	3	4	0	0	0	0	1	1	0	0	1	0
86ee7ba9-19f8-4cfb-a121-f3bfdd27e432	7	7	0	2	0	1	6	5	0	2	0	0	7	8	0	0	2	0	5	7	0	1	0	0
34947668-9bec-4e04-8182-554465892af2	1	1	1	0	3	0	1	0	0	1	2	0	4	1	2	3	0	0	12	4	4	16	8	0
c25cd429-46ab-4b1e-8960-6435d7c6235f	0	0	0	0	0	0	0	1	0	0	0	0	0	0	0	0	0	0	0	0	0	0	0	0
ebbf350d-7271-41cd-a171-9bad9cfaff06	2	2	0	3	5	0	2	2	0	1	2	0	3	3	0	3	6	0	2	2	0	3	3	0
456021ab-0011-49aa-aacf-8dcc69f008d9	0	0	1	0	0	0	0	0	0	0	0	0	0	0	0	0	0	0	0	0	0	0	0	0
121f723d-6b64-4f7b-bede-2a9870226026	0	0	0	0	0	0	0	1	0	0	0	0	0	0	0	0	0	0	0	0	0	0	0	0
1b4e68e3-5a41-4714-9c39-60909f7f7734	28	40	3	26	13	4	19	28	1	19	6	1	28	32	4	32	18	2	26	41	5	34	15	0
bbecc0de-75f4-47b5-b792-d18711aa92fb	0	0	0	0	0	0	0	1	0	0	0	0	0	0	0	0	0	0	0	0	0	0	0	0
50aa39fa-4762-4a88-b8b4-5c6b97cd9a15	6	6	3	6	2	9	5	5	3	6	1	5	6	6	6	5	0	5	6	6	3	4	1	8
87395d85-d82d-4908-9853-1ec02aca8af7	0	1	0	0	0	0	0	1	0	0	0	0	0	2	0	0	0	0	1	1	0	0	0	0
27e3a6c4-6197-4766-a22f-faa2950cad4c	0	0	0	0	0	0	0	0	0	1	0	0	0	0	0	0	0	0	0	0	0	0	0	0
c7cef4f7-2a22-41c5-a422-48a23aa1e1c2	1	2	0	3	3	0	0	1	0	1	1	1	0	0	0	2	4	0	0	1	0	2	4	1
9a925b1c-aa65-4814-9e0a-d82e7eddcb44	0	0	0	0	0	1	0	0	0	0	0	0	0	0	0	0	0	0	0	0	0	0	0	0
b2c41920-62ff-487f-95c5-7b3dcf6bdb45	0	0	0	0	0	0	0	0	0	0	0	0	0	0	0	0	0	0	0	0	0	0	0	1
6291213e-17c8-41a8-bc7c-92af1368d044	13	17	0	14	14	1	8	8	0	6	11	0	18	17	0	13	14	0	11	15	0	12	13	0
d481daaf-860b-4a77-8872-15f80825654f	1	0	0	0	0	0	0	0	0	1	0	0	0	0	0	1	0	0	0	0	0	1	0	0
634cc81e-a725-4c98-9a98-526e2cbaf0a1	16	19	1	10	12	2	15	17	1	6	9	1	18	17	0	16	10	6	14	20	1	8	17	1
5c835471-a05b-492d-9eb2-33cfe93b48fc	2	0	2	0	0	0	0	0	0	0	0	0	0	0	0	0	0	0	0	0	0	0	0	0
2e5656a0-18bd-412d-82c9-7da9caf1598e	1	0	0	0	0	0	0	0	0	0	0	0	0	0	0	0	0	0	0	0	0	0	0	0
dd8bfd2d-2ff3-4f01-a9bc-0c323e6a76f1	0	1	0	0	0	0	0	0	0	0	0	0	0	0	0	0	0	0	0	0	0	0	0	0
e339da44-06af-4f46-afc1-131173c4f7ee	0	1	0	0	0	0	0	0	0	0	0	0	0	0	0	0	0	0	0	0	0	0	0	0
b1eca9a5-418d-4df1-b531-072a4686c9a9	70	83	23	38	22	34	64	71	16	27	14	20	19	36	34	37	18	17	63	76	19	33	24	23
258e6b14-e98e-4243-8fe9-1616cd1127cb	0	2	0	2	0	0	0	0	0	2	0	0	0	0	0	3	0	0	2	0	0	5	0	0
2805767b-d33f-46cf-a8f6-cac1dd3c65d6	0	0	0	0	0	0	0	0	0	0	0	1	0	0	0	0	0	0	0	1	0	0	0	0
3d5a2e73-d12a-48b5-b128-75c6fd309937	184	312	43	180	167	102	145	226	32	153	121	47	163	217	76	210	124	95	177	281	46	169	162	51
52416e19-27a2-4160-a7f9-e17d13fe2e56	0	0	0	0	0	0	0	0	0	1	0	0	0	0	0	0	0	0	0	0	0	0	0	0
8b346098-0432-4c74-b7d8-77af47edec18	1	0	0	0	0	0	0	0	0	0	0	0	0	0	0	0	0	0	0	0	0	0	1	0
639bd0db-f493-47e8-bfb0-73f5bc28a4ab	0	0	0	0	2	0	0	0	0	0	0	0	0	0	0	0	0	0	0	0	0	0	0	0
0da02c8f-c336-47a0-876e-d275e7f3f2b6	0	0	0	0	0	1	0	0	0	0	0	0	0	0	0	0	0	0	0	0	0	0	0	0
2e9676b7-97a0-4c1e-8391-5559c3f96de5	197	274	19	209	81	80	152	178	16	141	52	31	96	118	40	174	64	50	169	233	18	189	85	37
c32efa11-d67c-43cc-970e-c76be24576a2	0	0	0	0	1	0	0	0	0	0	0	0	0	0	0	0	0	0	0	0	0	0	1	0
166eee79-bfad-4c27-bfb8-4c0b5f496fb8	5	6	0	1	0	0	1	2	0	1	0	0	6	6	0	0	0	0	2	3	0	1	0	0
adbf1bcc-c647-4d12-94c3-fe3797732836	163	242	27	196	98	153	138	197	26	187	77	62	79	100	44	110	36	35	135	203	28	173	82	66
c24f0b73-897d-406d-9f55-5b13a323bce9	0	0	0	0	0	0	0	0	0	0	0	0	0	0	0	0	0	0	0	0	0	1	0	0
805dcc12-e917-4d53-affe-c0e60c4129bf	0	1	0	0	0	0	0	0	0	0	0	0	0	0	0	0	0	0	0	0	0	0	0	0
11c32c6a-d5a6-47df-9143-b6e435d7b319	0	0	0	0	2	0	1	0	0	0	0	0	0	0	0	0	2	0	0	0	0	0	0	0
3044a537-c345-437a-baad-c033a2b348c6	0	0	0	1	0	0	0	0	0	0	0	0	0	0	0	0	0	0	0	0	0	0	0	0
0618c012-bafc-435d-b65f-8218b9778477	1	2	0	0	2	0	1	2	0	0	2	0	0	1	0	0	4	0	1	2	0	0	2	0
a56a671c-c586-44ff-923e-fa89565c6560	101	151	22	190	96	15	78	112	17	135	60	6	103	108	52	206	92	13	89	131	22	190	114	8
dbcbc37a-3fc9-4858-9f46-a5d64ee488b7	1	0	0	0	0	0	1	0	0	0	0	0	0	0	0	0	0	0	0	0	0	0	0	0
ed5373a9-1af6-4f88-92c9-e7d5a6e0d28a	13	13	6	11	13	10	12	9	5	7	8	0	14	13	12	14	8	3	9	7	7	6	16	1
a8a45c62-091b-4d12-9c3b-2286a9c6b14a	0	1	0	0	0	0	0	0	0	0	0	0	0	0	0	0	0	0	0	0	0	0	0	0
682d4f3a-6fa8-46cc-9b5d-63a68080fac4	0	0	0	0	0	0	0	0	0	0	0	0	0	0	0	0	0	0	1	0	0	0	0	0
664696c5-310e-414e-8eaa-49522020ac00	0	1	0	0	0	0	0	1	0	0	0	0	0	0	0	0	0	0	0	1	0	0	1	0
caf1c3c9-ec28-4955-abd7-e9ad899e0d3e	2	3	1	1	1	1	2	0	0	2	2	0	4	0	0	8	0	0	1	0	0	8	6	0
43a81f1d-01f8-4e9f-892d-b0bd63134fa1	2	0	0	0	0	0	0	0	0	0	0	0	0	0	0	0	0	0	0	0	0	0	0	0
093666f1-c6cc-4e78-8e54-890e05a4e8db	0	0	0	1	0	0	0	0	0	0	0	0	0	0	0	0	0	0	0	0	0	0	0	0
8b6b1f33-4f97-4a3a-9756-b538a893f4a1	0	0	0	0	0	0	0	0	0	0	0	0	0	0	0	0	0	0	1	0	0	0	0	0
a28928ff-018b-4c84-86d2-c987f7e7add9	1	0	0	0	0	0	0	0	0	0	0	0	0	0	0	0	0	0	0	0	0	3	0	0
95246a7e-92e6-4bb5-b422-8bd818ac138c	0	0	0	1	1	0	0	0	0	1	0	0	0	0	0	0	0	0	1	0	0	1	1	0
289cc02e-cfb9-4e3d-8dc4-379b525cf542	2	0	0	2	1	0	2	0	0	2	1	0	3	0	0	4	0	0	2	0	0	2	1	0
b8e960da-897f-456d-ae04-a8c32417c92d	0	1	0	0	0	0	0	0	0	0	0	0	0	0	0	0	0	0	0	0	0	0	0	0
c3552c79-f022-427a-9fa6-3bb646ad2cae	1	6	0	2	1	1	1	3	0	1	2	1	0	6	0	0	4	0	3	5	0	2	6	1
73b66da2-a071-4ee7-be99-d61b5df83386	0	0	1	0	1	0	0	0	1	0	0	0	0	0	0	0	0	0	0	0	1	0	1	0
1d3eac1d-4097-443c-b3af-1d4756bd8f68	4	4	0	2	1	0	2	3	0	0	1	0	6	7	0	0	2	0	3	4	0	2	1	0
b8f89539-e15d-4fae-9fe5-d008b7c7a069	0	0	0	1	0	0	0	0	0	1	0	0	0	0	0	0	0	0	0	0	0	0	0	0
0aadc546-0811-426f-9093-9079eb54190e	6	8	0	0	4	1	5	7	0	0	0	0	7	8	0	0	6	0	6	8	0	0	4	0
b65a2098-4035-4df9-9206-2387a25a4cd1	0	0	1	1	0	0	0	0	0	0	0	0	0	0	0	2	0	0	0	0	0	1	0	0
b65259cc-472e-4436-bf3d-a6225e8c00c1	0	0	0	0	0	0	0	0	0	0	1	0	0	0	0	0	0	9	0	0	0	0	0	0
49209a1c-912f-47e7-afe3-9676a1db6e9c	2	3	0	0	0	0	1	2	0	0	0	0	2	5	0	0	0	0	2	3	0	0	0	0
cdc71394-5f30-43a8-8a7d-ab3e8d68db64	1	0	0	0	0	0	0	0	0	0	0	0	0	0	0	0	0	0	0	0	0	0	0	0
1ea0655f-c5c1-400d-9c69-6db45ff25847	0	0	0	0	0	0	0	0	0	1	0	0	0	0	0	0	0	0	0	0	4	27	10	0
0c008c55-79b8-4ce6-a39e-4a3ed0bca966	0	0	0	1	0	0	0	1	0	0	0	0	0	0	0	0	0	0	0	0	0	0	0	0
b6862e77-95e9-4b98-9f34-3f693671de44	0	1	0	0	0	0	0	0	0	0	0	0	0	0	0	0	0	0	1	2	0	0	1	0
e923d196-884c-4a2a-96bd-78e6ca607835	78	92	29	99	42	92	67	77	23	74	25	38	57	74	50	112	44	47	67	82	26	88	40	39
06a1bb67-b66d-454b-a931-004f72684c3f	1	0	0	0	0	0	0	0	0	0	0	0	0	0	0	0	0	0	0	0	0	0	0	0
a08112bb-ec3e-481e-9be3-cd93df30f1a2	114	148	31	96	61	76	98	122	31	88	41	44	56	68	60	89	32	45	95	121	33	82	57	44
a8b64d0d-e4e0-4003-bd40-62ad2c52deb0	0	0	1	0	0	0	0	0	0	0	0	0	0	0	0	0	0	0	0	0	0	0	0	0
be2e2197-12dd-4379-b630-f2115c1c9a3d	0	0	0	0	0	0	1	0	0	0	0	0	0	0	0	0	0	0	0	0	0	0	0	0
518996fe-6f22-4969-8104-4e5827a7a246	0	0	0	1	1	0	0	0	0	0	0	0	0	0	0	0	2	0	0	0	0	1	1	0
4ccfb684-f58f-4436-be14-f50c0b8098d2	4	4	0	2	6	6	4	3	0	0	4	3	6	4	0	5	10	5	4	3	0	3	7	2
cb218f81-7b44-4b72-985b-d32cca75f1cc	1	0	0	0	0	0	0	0	0	0	0	0	0	0	0	0	0	0	0	0	0	0	0	0
7a3f9953-5d21-4c68-a665-f4e8c79b9824	3	3	0	2	1	3	3	3	0	1	0	0	2	5	0	1	2	0	3	3	0	4	5	1
250d04ba-a901-4f62-8a45-d50c2e5af0ce	0	0	0	0	0	0	0	0	0	0	0	1	0	0	0	0	0	0	0	0	0	3	0	0
218e4d56-4ecb-4407-b45c-c45ba383062b	0	0	0	0	1	0	0	0	0	0	1	0	0	0	0	0	0	0	0	0	0	0	1	0
925b48c3-8b8a-49df-81e6-a4cad4555d1a	1	6	3	3	1	1	1	5	3	2	0	1	0	4	6	8	2	3	2	6	3	2	1	1
2758922f-1549-4d12-a291-35a39b8aa5e1	0	1	0	0	0	0	0	0	0	0	0	0	0	0	0	0	0	1	0	0	0	0	0	0
cd9f1a53-2b1c-42e6-8905-80fb5c7cb158	174	243	47	454	133	34	129	170	27	317	106	11	176	225	82	416	148	28	138	201	36	395	142	12
cc6c2a1b-4e51-4fed-8b02-862d4ea69ad2	0	1	0	0	1	0	0	0	0	0	0	0	0	0	0	0	0	0	0	0	0	0	0	0
b6afee03-9098-4bf2-a60e-e5f0a184a57f	602	831	109	567	185	233	514	676	79	429	96	96	206	326	176	355	110	107	521	716	104	508	178	107
189f25ba-85cd-4477-94cd-6204f27bf7b3	1	3	0	4	1	0	1	2	0	1	1	0	3	4	0	2	0	0	1	2	0	3	2	0
29671f6e-1268-452b-9f06-83f6b8e501bf	6	10	0	16	7	2	6	6	0	4	3	1	7	6	0	9	8	0	6	9	0	14	6	1
624228ea-0703-4acc-995c-4f29744322e9	1	4	1	4	1	0	1	4	1	3	1	0	2	3	0	6	0	0	1	3	1	4	1	0
5a19583c-b15d-4413-b7cc-8ff32ca6af14	0	1	0	0	0	0	0	0	0	0	0	0	0	0	0	0	0	0	0	0	0	0	0	0
fb03c156-2a83-4e05-867a-ac6c8ada96df	2	7	0	0	1	0	2	6	0	0	0	0	9	9	0	0	2	0	1	6	0	0	0	0
7584bc5b-fc25-4bc6-91d1-43ba739fd423	0	1	0	0	0	0	0	0	0	0	0	0	0	0	0	0	0	0	0	0	0	0	0	0
70269a74-48e8-4137-af22-a0cbf657b674	0	1	1	0	1	1	0	0	1	0	1	0	0	0	2	0	0	0	0	0	1	0	1	0
2f70b051-d4d3-4f8d-96ad-bb2ea54ae528	0	0	0	0	1	0	0	0	0	1	1	0	0	0	0	0	0	0	0	0	0	1	1	0
0aff3718-9fb4-49af-ab9d-9d75946be2ca	5	6	3	8	5	9	5	5	3	3	1	4	9	8	6	6	2	10	5	5	3	5	5	5
795a8978-9dab-40fc-a40d-c9fcbc85bb3e	1	2	1	0	0	6	0	1	2	0	0	2	3	3	0	0	0	5	1	2	1	1	0	3
0db9e3f0-e113-4811-b321-25370d08a2b0	1	5	1	2	1	5	1	3	1	2	1	1	0	8	2	0	0	7	1	4	0	3	1	3
30e54c9f-3bb3-433e-9bd4-42f6c445e2e1	0	1	1	0	0	5	0	1	1	0	0	2	0	1	0	0	0	6	0	0	1	0	0	3
5e517ece-dee7-4d6a-a07d-29ded74d6a2c	0	0	1	0	0	0	0	0	0	0	0	0	0	0	0	0	0	0	0	0	0	0	0	0
e4335ec0-b819-4fab-821a-65877488b7ae	0	0	0	0	0	1	0	0	0	0	0	0	0	0	0	0	0	0	0	0	0	0	0	0
b8b386b5-9b81-4956-afa0-8f185acddd67	0	0	1	0	0	0	0	0	0	0	0	0	0	0	4	0	0	0	0	0	1	0	0	0
7d698a8c-9cc4-4cc8-8986-2f6a9d066499	6	7	2	7	4	2	5	3	1	6	3	0	8	9	0	10	6	3	5	4	1	8	5	0
f9ba7c47-8f1c-4cef-8107-a6dd027ee1b2	106	157	29	183	51	17	71	120	15	99	19	6	40	80	48	124	36	19	87	133	24	136	40	9
e348bf57-bd07-43d3-8c2f-ac4f10a87a59	1	0	0	0	0	0	0	0	0	0	0	0	0	0	0	0	0	0	0	0	0	0	0	0
3e509841-b5b8-450c-ad92-152b4d0769f2	3	2	0	0	1	4	2	2	0	0	0	1	3	2	0	0	0	5	2	2	0	0	1	2
2463a1de-37c8-47cc-8655-17811fe2aaa0	0	0	0	0	0	0	1	0	0	0	0	0	0	0	0	3	0	0	0	1	0	0	0	0
ea742a54-7b7a-4835-8263-c5309a7698ad	0	0	0	0	0	0	0	0	0	0	0	1	0	0	0	0	0	0	0	0	0	0	0	0
0d43d579-cecd-4fb9-b49e-3825a0721d6a	0	0	0	0	0	0	0	1	0	0	0	0	0	0	0	0	0	0	0	1	0	0	0	0
ac80c7d5-628a-465a-b4d8-0e927dbbc97a	11	8	2	6	11	1	10	8	1	4	8	0	9	7	0	11	8	0	12	6	2	8	11	0
5c6831a8-0337-4cd9-a160-630051f884ff	13	15	2	16	6	3	12	12	1	11	2	2	13	17	6	15	8	0	12	16	1	12	6	2
98e1e5e3-ee61-42b2-bb80-cc63e9b18a57	3	2	0	0	0	0	2	1	0	0	0	0	3	5	0	0	0	0	3	2	0	0	0	0
dc2c3e03-d6a0-4535-9a71-4d56b0f46c92	0	0	0	0	0	1	0	0	0	0	0	0	0	0	0	0	0	0	0	0	0	0	0	0
01aa9fc8-a4e2-4cba-b690-f010569386c1	61	75	10	52	32	48	52	56	8	49	29	21	48	58	20	62	32	23	59	64	9	56	42	26
88ac19b3-d972-4581-b014-20b500b13f54	15	13	6	29	4	3	17	14	8	19	4	0	7	7	14	13	6	0	14	14	6	21	4	1
a075bd1a-ba92-4506-963c-f1cdc00a94f8	0	0	0	0	0	0	0	0	0	0	1	0	0	0	0	0	0	0	0	0	0	0	0	0
29bd10c8-31e2-4073-bd5b-2e6079d9423c	0	1	0	0	0	0	1	1	0	0	0	0	0	0	0	0	0	0	0	1	0	0	0	0
0f14461e-ecaf-43f4-bf0d-6be0ee5cd3d3	0	1	0	3	0	0	0	1	0	2	0	0	0	2	2	2	0	0	0	2	0	2	0	0
a28a9289-35f2-4ef1-9351-bd7340a0411b	54	64	26	51	55	44	42	55	20	40	44	19	35	49	48	55	36	35	51	62	25	46	56	21
4cd90490-75bd-4bee-8919-608feffc17b5	1	4	2	1	2	0	1	3	0	1	1	0	0	1	0	2	0	0	1	4	2	1	2	0
df48a316-4c91-4107-b33f-4485b03fc596	0	0	0	0	0	0	1	0	0	0	0	0	0	0	0	0	0	0	0	0	0	4	0	0
f2eeacdf-2712-4afe-905d-69d61ecb355e	6	9	3	7	6	4	8	10	3	5	5	3	9	9	8	12	6	10	10	10	3	4	7	4
96c5fd70-5ccc-43f2-b753-3e13f13869f4	0	0	0	2	0	0	0	0	0	0	0	0	0	0	0	0	0	0	0	0	0	2	0	0
b863f19c-ea2b-4cf5-b6c4-c54eb6fc65a9	0	0	0	1	3	0	0	0	0	1	2	0	0	1	0	1	4	0	0	0	0	1	2	1
0df760b2-b299-41c2-b7f0-674c1c745e47	1	0	0	0	1	0	0	0	0	0	0	0	0	0	0	2	0	0	1	0	0	0	1	1
f1c3510f-a35c-44e2-a6ba-9f696168563b	0	0	0	1	0	1	0	0	0	0	0	1	0	0	0	4	0	0	0	3	0	0	0	0
636ec132-b7c6-4365-9b94-211aeee43ed6	14	17	3	18	13	29	15	16	3	20	9	11	19	20	6	20	18	28	12	16	2	19	15	12
5d4ee11a-7181-4d98-9206-fadb31d08ad0	4	6	1	12	1	0	5	4	0	10	0	0	6	9	0	17	2	0	4	5	0	14	2	0
807cea20-b77a-4cf3-967d-52e19dbcb950	0	1	0	0	0	0	0	0	0	0	0	0	0	0	0	0	0	0	0	0	0	0	0	0
d81c267e-c104-45e4-bbec-511680558ebb	0	4	0	0	0	7	0	0	0	0	0	0	0	0	0	0	0	2	0	0	0	0	0	0
879a3156-6cf0-4c35-93c5-91b83c00b4aa	0	0	0	2	3	4	0	0	0	1	2	0	0	0	0	0	2	0	0	0	0	0	0	0
87fdd8ad-1a7c-4fc3-b787-53b11db4e195	13	14	4	10	9	6	11	11	3	9	2	2	10	18	6	9	10	11	13	13	4	11	9	2
6b1f45b0-ef1d-47eb-b272-7222dbf3883d	5	4	1	8	2	4	5	3	0	3	1	2	5	9	0	5	0	0	3	2	1	6	1	3
05565a29-4c2d-4297-ad92-bd2df7b9a965	1	1	1	0	2	0	0	1	1	0	0	0	0	0	2	0	0	0	1	1	1	0	1	0
b267a3e4-d811-48e0-b1de-f9bab52ff5a5	14	16	0	18	2	8	11	12	0	15	2	5	16	15	0	27	4	6	10	16	0	14	2	4
db6f7c81-0103-4d90-886d-75414ead5fc6	26	58	11	43	25	55	22	47	8	44	14	25	20	27	18	50	12	35	19	51	11	38	23	28
14ead96c-0d4d-4372-8c16-a8ab2a3cce69	5	7	1	3	5	3	4	3	1	3	1	2	4	6	0	3	4	4	4	5	0	2	3	2
e6020595-3a93-4dbe-a97f-80274c45e5ec	0	1	0	0	0	0	0	0	0	0	0	0	0	0	0	0	0	0	0	0	0	0	0	0
a4c71e85-5302-4dee-b252-11ce8a3fb619	11	21	7	19	2	10	5	5	2	11	1	6	9	10	14	13	2	7	10	14	7	19	2	6
5e7a41ca-8ed3-4c7a-bddd-4ed5e332fedc	7	11	3	10	7	6	5	8	1	7	3	5	11	15	4	9	12	12	7	11	3	7	8	5
a5bce5fa-e6f3-414e-b9c8-c21eb5a5174b	1	0	0	2	1	4	0	0	0	0	1	0	0	2	0	3	4	3	2	0	0	1	1	1
280a9db1-fa2d-421f-bb10-caf537b9b756	6	10	7	10	2	13	5	9	7	8	4	5	6	9	8	12	4	14	6	12	6	10	2	5
51839d4e-2c26-4fdc-831a-93a9a47ed9c3	0	3	0	0	1	0	0	2	0	0	0	0	0	3	0	0	2	0	0	3	0	0	1	0
e497f75a-fef2-4dcd-94a6-61d69fb1e81e	6	8	1	22	1	1	4	4	1	24	1	0	4	9	0	25	2	0	4	5	1	15	1	0
9c9595a4-81b2-4779-bfb1-7f22145c239e	0	0	0	2	2	0	0	0	0	2	2	0	0	0	0	3	2	0	0	0	0	2	1	0
f2d33f75-e971-4dc4-82f2-6b472bb3123b	11	18	1	12	18	9	10	12	1	9	11	4	16	20	2	23	24	8	24	17	1	13	20	5
c8cd159a-5525-43c5-af95-1f1ceca31bd6	1	0	0	0	0	0	0	0	0	0	0	0	0	0	0	0	0	0	0	0	0	1	0	0
3bb2064f-9953-4073-b02c-bbcac2505178	162	198	23	104	80	177	127	153	20	92	65	83	104	119	50	93	54	79	148	173	23	95	77	85
0e740ac7-c583-459d-a158-1e3b5b8965a8	0	0	0	1	1	0	0	0	0	0	0	0	0	0	0	0	0	0	0	0	0	0	0	0
30272e12-e430-4ded-af84-e3d60c3cc9bb	10	23	4	12	17	18	7	19	4	9	11	10	12	21	10	12	20	27	8	22	3	16	19	11
fc25dd96-ad08-4dbf-8cad-c3f9a73172f4	0	1	0	0	0	0	0	0	0	0	0	0	0	0	0	0	0	0	0	0	0	0	0	0
00e7ad34-cc61-4bc4-b295-d6a437c17d69	41	52	12	61	30	57	25	40	9	42	18	22	38	36	24	61	34	42	35	43	11	60	34	25
52c7bbf7-a9a7-4e3d-91cb-0c2ed1f4bfe1	0	0	1	0	0	0	0	0	0	0	0	0	0	0	0	0	0	0	0	0	0	0	2	0
cb69a54e-5a06-4aea-a6b3-922ad167c9f2	0	1	0	0	0	1	0	0	0	0	0	0	0	0	0	0	0	0	0	0	0	0	0	0
03479a92-c934-4423-b2e5-0e9d399633fb	0	1	0	0	0	0	0	0	0	0	0	0	0	0	0	0	0	0	0	0	0	0	0	0
e0201846-55ec-49d3-ad13-9fde17bfeb7e	0	1	0	0	0	0	0	0	0	0	0	0	0	0	0	0	0	0	0	0	0	0	0	0
0592eae8-66e9-4319-97a6-dfc3faa2dee4	1	0	0	0	0	0	0	0	0	0	0	0	0	0	0	0	0	0	0	0	0	0	0	1
817e5482-89d1-421f-84fc-5bfe55717e65	0	0	0	0	0	0	0	0	0	0	0	0	0	0	0	0	4	0	0	0	0	0	0	0
5aa03e12-7645-4922-b92b-2bf0be0f2e06	1	0	0	0	0	0	0	0	0	0	0	0	0	0	0	0	0	0	0	0	0	0	0	0
7fce56ad-dcda-4c6c-84a8-925ea6d45c62	0	0	0	0	0	0	0	1	0	0	0	0	0	0	0	0	0	0	0	0	0	0	0	0
7f1e3da9-d892-44b2-8cd6-9918662aa411	46	63	30	249	155	131	36	50	24	213	127	48	51	60	54	214	98	91	43	61	28	227	139	61
a193a7b3-d7f4-4bc0-a487-39c9e882f27a	0	0	0	0	0	0	0	1	0	0	0	0	0	0	0	0	0	0	0	0	0	0	0	0
5c42642b-0c35-4731-9f8d-8dba38f209fd	0	0	0	0	0	0	0	0	0	0	0	0	0	0	0	2	0	0	0	0	0	5	2	1
3968a1a3-6337-422a-a2e2-9fd93753f8f5	0	0	0	0	0	1	0	0	0	0	0	0	0	0	0	0	0	0	0	0	0	0	0	0
98ce475d-64c4-43db-b1ce-59599b7dc24f	10	9	0	5	7	1	8	7	0	4	1	1	8	1	0	5	6	2	11	11	0	4	4	2
09a0da99-cb0a-45b8-b344-ba65c0e36124	2	1	2	1	1	0	2	1	2	1	2	0	2	2	4	0	4	0	2	1	2	2	3	0
1798aa90-a163-4ac8-92cf-02d72b906090	0	0	0	1	0	0	0	0	0	0	0	0	0	1	0	0	0	0	0	0	1	0	0	0
04117a99-ccc6-4a89-b338-b4bb6540f435	17	20	10	21	10	33	16	17	7	17	8	11	23	20	20	22	20	27	16	14	10	20	10	12
0557ef18-f7ab-4360-9769-161b46248bbb	0	0	0	0	0	0	0	0	0	0	0	1	0	0	0	0	0	0	0	0	0	0	0	0
c8e92f10-c983-4a9f-bb1a-7dde444dbe7d	1	2	1	1	1	0	2	2	0	1	1	0	3	4	0	0	0	0	2	5	2	3	4	0
9aee0843-4bc6-4d32-980f-d24b194f7dc0	6	9	0	0	3	0	4	9	0	0	2	0	7	9	0	0	8	0	5	7	0	0	4	0
8a4f6922-9130-4fd9-b6e5-7724e27228ea	3	2	0	0	0	0	3	2	0	0	0	0	4	2	0	0	0	0	3	2	0	0	0	0
1c1d7057-7869-4199-83e6-3baa76535bd8	1	2	0	1	2	0	0	1	0	0	1	0	0	3	0	0	2	0	1	2	0	0	1	0
34a6b470-ed3d-4478-86c1-2a718d01317a	16	17	1	43	16	0	8	11	0	15	14	0	18	20	0	36	18	0	15	13	0	34	16	0
76535ca8-15c3-4e88-b289-8b8e17382578	3	3	0	4	5	0	1	1	0	3	2	0	2	1	2	0	2	0	1	2	1	7	6	0
ce5534f0-75c6-4b6a-8193-5dfd8e16c49e	0	0	0	1	0	0	0	0	0	0	0	0	0	0	0	0	0	0	0	0	0	0	0	0
817b5dd3-856e-4577-9186-563f4c239ec1	1	0	0	0	0	0	0	0	0	0	0	0	0	0	0	0	0	0	0	0	0	0	0	0
55b78d80-4030-45b7-94e4-1160df4ba79b	6	4	1	4	5	0	4	2	1	3	4	0	9	5	0	3	6	0	6	3	0	3	4	0
bb21eb2e-2498-460b-ad19-de04ea82ce53	0	1	0	1	0	0	0	0	0	0	0	0	0	0	0	1	0	0	0	0	0	1	0	0
8bfce42d-edf2-49e6-b469-d7cb2c44d99c	0	0	0	0	0	0	0	0	0	1	0	1	0	0	0	3	0	0	0	0	2	3	0	0
721dbf71-bbeb-474d-82fa-8c8fd654ab42	0	0	0	0	0	0	0	0	0	0	0	0	0	0	0	0	0	0	0	0	0	0	1	0
dd95b586-b40c-4206-82fc-5605f1211d26	1	1	0	1	0	0	0	0	0	0	0	0	0	0	0	0	0	0	0	0	0	0	0	0
58f74e09-bb63-4e55-bae1-e683fbfd8cd3	0	1	0	1	0	0	0	0	0	0	0	0	0	0	0	0	2	0	0	0	0	1	0	0
a5597a04-cee8-4e83-8af9-87cd67bb996c	0	0	0	0	0	1	0	0	0	0	0	0	0	0	0	0	0	0	0	0	0	0	0	0
fdbbaaae-872a-453a-9ed0-e625ca8ef2c1	0	0	0	1	0	0	0	0	0	1	0	0	0	0	0	0	0	0	0	0	0	0	0	0
49d410c2-0270-4244-8e83-0e1005c22a69	0	0	0	0	0	0	0	0	0	0	0	1	0	0	0	0	0	0	0	0	0	0	0	0
054fbd17-3eac-48ad-ba3c-ccdea7a9a151	0	0	0	0	3	0	0	0	0	0	0	0	0	0	0	1	0	0	0	0	0	0	2	0
f08b8f7e-09a2-4012-a077-5594fbd35d6a	0	1	0	0	0	0	0	0	0	0	0	0	0	0	0	0	0	0	0	0	0	2	0	1
2ab201e3-b713-457e-81ab-5ae87a57554b	0	0	0	0	0	0	2	0	0	1	1	0	0	0	0	0	0	0	2	1	0	2	1	0
8291e954-3551-4f24-9404-037bcc4062e2	0	1	0	0	0	0	0	0	0	0	0	0	0	0	0	0	0	0	0	0	0	0	0	0
21571c28-3cfb-42de-80fb-7a6a8f50739f	0	0	0	0	0	0	0	0	0	1	0	0	0	0	0	0	0	0	0	0	0	0	0	0
850e1c9c-d7df-4d6c-976a-47df72b4f5d5	0	0	0	0	0	0	0	0	0	0	0	0	0	0	0	0	0	0	0	0	0	0	0	1
be2f2887-5636-49ce-ac05-a8908772e018	2	7	0	3	3	2	1	4	0	1	2	1	2	8	0	0	4	0	2	4	0	3	3	1
49851a5a-ebd0-470f-b130-1d85c24b6797	0	0	0	1	0	0	0	0	0	0	0	0	0	0	0	2	0	0	0	0	0	0	0	0
65bb8038-a90b-46a7-8060-7cb67b8e965a	2	4	1	7	2	2	2	2	0	6	1	0	6	4	0	5	2	0	3	4	1	6	1	0
0f10dcb0-9b61-4fae-a2cd-abd0653e80d9	96	158	23	250	41	62	76	120	15	203	35	32	55	59	44	199	32	20	78	127	22	212	37	27
ff75cb6e-d14f-478b-9f4d-0766a240b099	0	1	0	0	0	0	0	0	0	0	0	0	0	0	0	0	0	0	0	0	0	0	0	0
df73c3e3-568a-4457-9ae5-a0d76249c129	0	0	0	0	0	0	1	0	0	0	0	0	0	0	0	0	0	0	0	0	0	0	0	0
094440bc-3a1a-4f5d-9672-0c387aff1090	0	0	0	1	0	0	0	0	0	0	0	0	0	0	0	0	0	0	0	0	0	0	0	0
42bc15aa-560a-4bb4-a35d-7e9c4e8c6fa1	0	0	0	0	0	0	0	0	0	0	0	0	0	0	0	0	0	0	0	0	1	0	0	0
6b8a9382-53d2-4520-82ad-fe85335a1a34	21	32	0	2	0	0	12	24	0	1	0	0	19	21	0	1	0	0	15	20	0	2	0	0
06c831d8-931e-4cd6-8d3d-97ebd7313bec	3	3	0	0	1	0	2	2	0	0	1	0	4	0	0	0	2	0	3	2	0	0	1	0
fdd2fb42-be3d-4076-ba5a-cc4ff787246e	22	19	5	18	7	38	17	17	4	10	6	14	17	19	8	24	6	19	18	17	4	14	6	14
c1905204-fcc5-4719-a647-71b1eb0634fc	0	1	0	1	2	0	0	0	0	1	2	0	0	0	0	2	2	0	0	0	0	1	2	0
ea834d77-de95-459d-9f93-50df09403ec7	5	5	1	8	6	0	2	0	0	5	3	0	2	0	2	0	4	0	1	0	0	0	1	0
ba045499-6883-47d0-b0c6-48afda629bd8	6	12	3	5	11	17	5	10	1	3	10	7	7	12	2	9	13	16	5	9	3	5	14	7
fc7630bb-fce2-42f9-9d30-be3e013d7cd2	31	38	12	26	20	31	22	32	11	20	17	16	19	26	20	20	14	13	31	40	12	23	21	17
4d6fc1b1-d00e-45e1-9592-a52c2a657997	0	0	0	2	0	0	0	0	0	1	0	0	0	0	0	2	0	0	0	0	0	2	0	0
cc953d85-37ed-4f81-82de-a8cba15165ef	7	14	0	3	6	0	5	9	0	2	2	0	6	11	0	3	8	0	7	13	0	3	6	0
737b4a14-7ef6-49b8-afa7-1d46a858b30d	0	1	0	1	0	4	0	0	0	1	0	0	0	0	0	1	0	0	0	1	0	1	0	0
8d70389a-74ea-4bd9-b009-4f9ed965ddf6	0	1	0	0	0	0	1	0	0	0	0	0	0	0	0	0	0	0	0	0	0	0	0	0
e8814c48-33b5-48fa-ae31-593c4141a945	1	0	0	0	0	0	0	0	0	0	0	0	0	0	0	0	0	0	0	0	0	0	0	0
a1ebbd06-d8b4-4498-9f5a-0c39d7649d0e	1	0	0	0	0	0	1	0	0	0	0	0	2	0	0	0	0	0	1	0	0	0	0	0
f80aaad7-a928-4adb-a952-f3b7a13c87c9	0	0	0	0	0	0	1	0	0	0	0	0	2	2	0	0	0	0	0	0	0	0	0	0
d551bf55-f01a-4ddf-99f1-43287d38d4e4	0	1	0	1	0	0	0	1	0	1	0	0	0	0	0	1	0	0	0	1	0	1	0	0
d49c74ba-e604-4971-97a0-917f78847079	2	2	0	0	2	0	0	1	0	0	2	0	0	5	0	0	4	0	2	3	0	0	2	0
550f2341-1398-407d-9c54-6a913f940fe1	196	245	4	219	109	35	147	194	4	184	69	10	187	206	12	198	114	23	174	219	6	205	102	18
c5b7283b-2bcb-4957-8f0a-5e8d518678ef	2	1	0	0	1	0	0	1	0	0	0	0	2	2	0	0	0	0	1	1	0	0	1	0
63d45817-16f7-4b86-9361-03be1ad96bfd	0	2	1	0	0	2	0	2	0	0	0	0	0	1	0	0	0	0	0	2	1	0	0	0
279e88f6-61d7-4944-a34f-c4f023bd4077	1	0	0	0	0	0	0	0	0	0	0	0	0	0	0	0	0	0	0	0	0	9	1	0
677076c0-63fd-4319-aeac-d2d26b429686	3	2	2	2	2	0	4	2	1	1	0	1	3	2	4	4	4	1	3	2	2	3	2	1
b6133cbb-65f3-4ef2-9790-a90a66d50e20	0	1	0	0	0	0	0	0	0	0	0	0	0	0	0	0	0	0	0	0	0	0	0	0
692a6f4a-62db-4de1-99b6-94c9ad0fa88c	0	0	0	1	0	0	0	0	0	3	1	0	1	0	2	2	0	0	0	0	0	6	6	0
dfa81d66-b10b-43f1-84e1-83888707d904	1	2	0	0	0	0	1	2	0	0	0	0	0	1	0	0	0	0	1	1	0	0	0	0
7e64a1e9-1be6-40f8-8c28-156dcca75dc1	29	41	14	80	18	49	17	28	9	69	17	18	32	41	28	95	18	33	26	39	13	75	18	18
74dbac92-c91e-4c88-b3f6-ba76226a8924	1	1	0	1	0	0	1	1	0	0	0	0	0	1	0	0	0	0	0	1	0	1	0	0
6e7cace5-ff98-4fee-ba16-4a5a63260515	80	115	67	141	100	41	56	86	50	95	62	15	90	99	122	149	92	43	78	96	63	123	104	18
956bc35d-dad5-46ff-bbbc-6056fc1bbc28	0	0	0	0	0	0	0	1	0	0	0	0	0	0	0	0	0	0	0	0	0	0	0	0
6d67a850-062f-42cd-811a-53466b507841	200	294	38	135	58	114	179	260	38	137	29	49	108	151	80	121	36	43	181	270	37	117	57	52
6f66c6e9-65ee-4e3d-b8e7-32ee3202bfb9	15	24	6	16	5	0	11	19	3	7	2	0	18	25	10	26	12	0	10	17	5	14	9	0
15b7759e-1292-41a1-8523-e7e9a15811e6	3	4	1	6	2	7	1	2	1	4	2	0	3	3	0	5	2	9	3	4	1	6	2	3
13577d85-c110-47bd-8324-e59d77050cf1	0	0	0	1	0	0	0	0	0	0	0	0	0	0	0	0	0	0	0	0	0	0	0	0
f4b88b60-7133-4da3-8a68-9bf71f7dd4ac	0	1	0	4	1	0	0	0	0	2	0	0	0	0	0	2	4	0	1	3	0	4	1	0
0bb72e40-258e-4ab7-b2a4-036a74361e6c	2	1	0	0	0	0	2	2	1	3	0	1	3	0	2	1	0	2	0	0	2	5	9	0
237dff65-06ab-4eb9-851d-f22900372536	0	0	0	0	1	0	0	0	0	0	0	0	0	0	0	0	0	0	0	0	0	0	0	0
4529d112-ae33-4f79-867b-fb88f290223b	0	0	0	0	0	0	0	0	0	1	0	0	0	0	0	0	0	0	0	0	0	0	0	0
b1963af4-0658-43b2-b5f9-3b9fd049b1c3	0	0	0	1	0	0	0	0	1	5	2	0	0	0	0	0	0	0	0	0	3	18	6	0
03fa183c-99df-42ec-9f51-fd2d7fd15d81	0	0	0	1	0	0	0	0	0	1	0	0	0	0	0	0	0	0	0	0	0	0	0	0
aeb1aa2c-3b76-4b1c-b884-d54d0e9bb628	0	0	0	0	0	0	0	0	0	0	0	0	0	0	0	0	0	0	0	0	0	1	0	0
fdbd0f5d-a313-4bf6-82e0-a39bb487a331	0	1	0	1	0	0	0	0	0	1	0	0	0	3	0	0	0	0	1	1	0	1	0	0
d9d86309-8d3e-4105-b618-7df60ea5a633	0	2	1	0	0	0	0	0	1	0	0	0	0	0	0	0	0	0	0	0	0	0	0	0
cbdf5352-143e-4f33-92dc-7d77b372f73b	1	1	0	5	4	0	1	0	0	3	4	0	0	4	0	5	4	0	1	0	0	4	4	0
69ea7208-75c5-4bfd-b488-655aea4493a3	93	124	8	81	63	101	83	104	4	68	42	51	87	116	18	118	54	67	78	111	7	75	60	48
1e55bfbb-d24d-44f0-9b2e-81579fa48d8f	175	246	36	133	124	67	158	212	29	117	81	32	120	165	50	115	78	36	163	215	32	126	124	35
a82352b2-2085-4db6-afce-153e0f480d23	99	108	16	91	22	84	86	89	15	83	25	29	82	53	40	92	20	42	86	97	15	88	21	28
1f84cb64-694f-4d53-bb91-34389b27a2f5	4	3	0	2	1	0	3	2	0	1	0	0	4	4	0	2	0	0	3	2	0	2	0	0
340cc168-f1a9-46d8-84aa-de80a5b6fd15	7	9	2	11	16	7	6	8	1	9	13	4	14	9	0	14	12	13	6	8	2	8	13	6
95a0d5d1-9009-4337-9a1e-3d7f5e75ea89	11	16	1	2	8	0	9	1	0	1	2	0	5	6	0	0	6	0	8	6	0	2	9	0
924bbc08-8169-458e-a142-7c388977ca4b	44	65	8	98	31	20	23	33	4	63	24	6	22	32	18	84	26	7	24	40	7	94	30	7
6fa1b3ab-4e5d-4c10-ae4e-9b718c333a43	4	5	1	7	2	2	3	2	1	3	2	0	4	5	2	9	2	0	4	4	1	13	2	0
7d07fd2c-e46f-44f7-a6c4-ae7501953bc4	0	1	0	0	0	0	0	0	0	0	0	0	0	0	0	0	0	0	0	0	0	0	0	0
752e9f22-5b0b-4372-b298-179a8738acee	133	176	52	226	130	178	111	128	37	180	74	75	103	109	92	264	102	133	110	141	48	200	121	87
8653b61b-29a2-45cf-a829-538410e4e1db	3	9	0	7	5	0	4	8	0	8	7	0	7	9	0	6	6	0	6	8	6	14	17	0
9b7ef5e2-7828-4beb-95bb-c951b31be4a3	0	0	0	0	0	2	0	0	0	0	0	0	0	0	0	0	0	0	0	0	0	1	0	1
f2cf8012-1e61-454c-98b5-7d6b5b35a09e	1	1	0	2	6	0	1	1	0	1	5	0	0	0	0	2	2	0	0	1	0	1	10	0
ca50b5c1-5991-4a2f-a852-b99e48cbf0d8	7	20	0	1	7	5	5	14	0	1	7	1	7	13	0	3	2	1	5	12	0	1	6	2
bd7f92de-8542-4cfc-b6fd-3baae1042242	17	18	2	3	12	21	16	14	2	2	11	9	13	16	4	7	8	12	19	16	1	3	11	11
b6f737f8-ae97-430f-a7f6-0c279e4362d5	0	1	0	0	0	0	0	0	0	1	0	0	0	0	0	1	0	0	0	1	0	1	0	0
dae16fe1-bb63-4fe6-9ee5-359e9e40839c	0	3	1	0	2	0	0	0	1	0	0	0	0	0	0	0	2	0	2	2	0	0	2	0
2881f6d6-4b1e-40b7-bce4-79e60111d37f	0	0	0	1	0	1	0	0	0	1	0	0	0	0	0	3	0	0	0	0	0	1	0	0
83862939-d368-4ad8-b118-b4c9aaddb2e6	0	1	0	0	1	0	0	1	0	0	0	0	0	4	0	0	0	0	0	1	0	1	0	0
3777b6dc-9220-4100-bc8b-908e3d4c8c84	51	72	13	25	16	31	41	60	9	17	16	19	33	35	20	19	12	24	41	68	11	20	13	12
60662d39-c3ee-47f5-b24f-68647044548f	0	0	0	0	0	0	1	0	0	0	0	0	0	0	0	0	0	0	0	0	0	0	0	0
3f70f8e1-ef79-45da-865b-b956d0017244	17	26	6	34	13	6	14	23	5	32	13	3	14	19	14	19	8	12	16	25	6	32	13	3
88f534a8-bd99-4c73-9b6e-4eb41192c3e8	31	28	18	60	32	54	25	22	15	41	19	29	34	32	26	59	32	60	24	23	16	46	30	29
cfa1e83a-fecb-4132-b00f-fa774efeb6bd	0	1	0	0	0	0	0	1	0	1	0	0	0	0	0	0	0	0	0	1	0	1	2	0
47840f48-f393-4335-bd05-6e1367241ee3	0	1	0	0	1	0	0	0	0	0	0	0	0	0	0	0	0	0	0	0	0	0	1	0
835e757d-bfde-4c29-9ec2-fa2bafdceb28	25	33	4	32	20	12	17	25	3	28	14	4	32	34	8	41	14	9	17	24	4	28	16	6
02ce54f5-4ff8-4f39-a7fd-4c160ea4ec9e	6	4	0	3	2	4	5	4	0	3	1	1	7	7	0	6	0	4	5	4	0	3	1	2
edd81e8f-f964-4607-9171-c442157df186	10	9	5	12	8	0	7	6	4	8	7	0	10	12	14	7	14	0	9	11	5	13	8	0
a7833e11-04f8-4ec5-a1fa-8822d2122d6e	0	0	0	1	0	0	0	0	0	1	0	0	0	0	0	0	0	0	0	0	0	1	0	0
c33e3222-8cdf-496e-96f3-968e0e34a1f4	0	1	0	0	0	1	0	1	0	0	0	0	0	3	0	0	0	0	0	2	0	0	0	0
4c4d56d6-9691-4ff2-b4b3-e4c9f9d259f7	1	0	0	0	0	0	1	0	0	0	0	0	0	0	0	0	0	0	0	0	0	0	0	0
e5648f0c-617a-4d91-8404-056b82e25a4e	0	1	0	0	0	0	0	0	0	0	0	0	0	0	0	0	0	0	0	0	0	0	0	0
e673ee7e-ccc0-40c6-ae2c-a6ffe831dfa9	1	2	0	4	7	0	1	2	0	5	7	0	2	2	0	2	6	0	1	2	0	4	7	0
c719e8c2-d46b-43e7-ba7d-2e3e6a5bcaa1	25	31	7	48	33	8	24	27	6	44	12	4	13	10	16	31	20	6	23	32	9	51	30	4
50033bf1-e970-413d-b240-74a53491578f	0	1	0	1	0	0	0	0	0	0	0	0	0	0	0	0	0	0	0	0	0	1	0	0
a957071d-a5ac-4fc1-a26f-f898b62cf03d	39	53	5	19	25	8	30	39	4	15	17	8	39	39	12	27	34	19	38	59	5	21	47	7
63d0b1a4-b667-4cda-92be-f779ba83182f	3	3	0	0	2	0	1	2	0	0	2	0	0	3	0	0	2	0	3	3	0	0	2	0
888ae147-5a93-483d-908e-22ae1d467f8c	1	0	0	0	0	0	0	0	0	0	0	0	0	0	0	0	0	0	0	0	0	0	0	0
b13c513d-cd44-4206-97d6-5d4ab323c2fa	22	27	10	19	14	45	15	20	4	10	2	23	22	22	18	32	12	15	21	26	7	19	13	28
1dc476e5-06ec-44a2-af72-6673451e578f	56	83	13	62	31	44	43	60	11	46	27	15	37	62	22	59	26	43	45	67	11	56	29	19
f04e8f77-1bad-4fa7-be42-c86be77321fd	1	1	0	1	0	0	1	1	0	1	0	0	3	3	0	4	0	0	1	1	0	1	0	0
fe95ef1b-e49e-4932-baf1-5d5763289c42	1	2	0	3	5	0	1	2	0	2	3	0	0	1	0	2	6	0	0	2	0	2	5	0
91133229-8883-48f9-ab12-10458c7bf7ba	2	3	0	0	0	0	1	1	0	0	0	1	0	3	0	0	0	0	1	1	0	0	0	1
34adea34-042a-4522-993b-ae09dbec2539	0	0	0	1	0	0	0	0	0	1	0	0	0	0	0	0	0	0	0	0	0	1	3	0
70fd9758-3235-4c9a-a07e-ac3e7df64878	0	0	0	0	0	0	0	0	0	1	0	0	0	0	0	0	0	0	0	0	0	0	0	0
1499f64b-7e8f-43d7-9509-a93a9e6b5f41	23	32	7	44	27	52	16	18	7	31	9	18	22	44	8	48	20	45	19	26	8	35	24	24
50f14d33-4df1-4ace-8c66-7e3ce0f94f66	0	1	0	0	0	0	0	0	0	0	0	0	0	0	0	0	0	0	0	0	0	8	0	0
2978b870-1945-4aa4-85c2-7b8ee54f0d51	56	88	16	33	40	42	32	50	15	24	27	19	49	80	28	50	34	36	42	67	16	31	39	23
3f85f191-8357-4f54-987d-2e7c6c8efd7d	0	0	0	2	0	6	0	0	0	3	0	2	0	0	0	2	0	3	0	0	0	1	0	3
f19c20ab-c476-47e9-83e6-247101f8b37c	1	1	0	1	0	0	1	1	0	1	0	0	2	1	0	1	0	0	1	1	0	0	0	0
dd2f83f6-aef2-4d81-9d1e-6b345194b8da	5	4	3	3	8	20	2	3	3	3	5	7	3	4	8	7	8	12	4	4	4	2	6	8
043cb2f3-a4dc-45f3-bd2f-b07e6cc510a2	174	226	38	168	114	161	133	185	33	117	74	60	114	166	68	183	76	82	153	198	40	162	127	74
43b3c0a6-f770-4c6c-9be6-17d720054130	0	1	0	1	0	0	0	0	0	1	0	0	0	0	0	3	0	0	0	0	0	2	0	0
f6661e93-a708-4b92-8d95-58b23965cc39	100	151	25	137	53	82	72	111	22	116	26	30	70	107	46	90	32	50	83	137	24	122	53	30
aebc56a3-403a-4d31-bd0e-2de4d3f5304f	163	216	45	166	115	32	127	155	31	111	56	11	100	121	86	168	112	24	142	192	43	152	131	16
d7229ea6-7f4a-489f-aba4-6cda4d84f7df	18	35	20	29	15	54	11	15	16	24	9	16	22	20	38	44	18	34	14	30	17	30	12	20
ffba8b07-ba16-44f8-b193-c46af04d27fc	7	6	2	4	7	6	6	4	1	3	3	2	5	4	6	5	6	6	5	6	2	4	7	2
b6be5801-e7d2-4786-b0fc-2ea6b893d760	27	47	5	34	16	14	26	37	3	25	11	5	27	35	8	48	24	6	25	40	5	30	17	8
594cdbd8-8691-469b-89d4-6b2c39ce702a	2	3	0	7	10	2	1	2	0	5	7	3	3	8	0	9	6	0	2	2	0	5	10	3
4d35cba3-93e0-4a45-aa8e-de8ba8f5edd5	0	1	0	0	2	0	0	0	0	0	2	0	0	0	0	0	2	0	0	1	0	0	2	0
e12c8e94-c127-4f37-a785-4f99724d1cd0	4	1	0	3	1	0	3	0	0	2	1	0	3	0	0	3	2	0	3	1	0	3	1	0
7e51951a-3fab-4da5-a42f-70f273094b6d	2	4	0	0	0	0	2	3	0	0	0	0	3	3	0	0	0	0	2	3	0	0	0	0
f302cd5c-2deb-49e8-a381-7bd0ed42ee83	7	9	0	3	5	0	4	7	0	2	2	0	4	6	0	3	2	0	6	6	0	4	2	0
21bfe39f-d4d1-46d3-a3f4-a0c2f1316a24	1	3	0	0	0	0	1	3	0	0	0	0	2	0	0	0	0	0	1	3	0	0	2	0
699eb814-3448-4733-b9c2-f2cab735dd9c	9	11	1	40	1	0	7	7	0	29	1	0	9	15	0	47	4	0	9	12	0	44	5	0
b9efb04b-0698-4b42-a4e4-a2ff307c1728	0	1	0	1	1	0	0	0	0	0	0	0	0	0	0	0	0	0	0	0	0	0	0	0
73ced69c-98bc-4861-9cfb-7f949f61cb48	0	1	0	1	0	0	0	0	0	1	0	0	1	0	0	0	0	0	1	0	0	1	0	0
fffb6b64-4225-40f6-bc2e-7bcb52527377	0	1	0	0	0	0	0	0	0	0	0	0	0	0	0	0	0	0	0	0	0	0	0	0
7526aee3-15bc-41d8-b3b2-865d3ddcb00b	1	4	0	2	1	0	1	1	0	1	1	0	0	0	2	0	2	0	1	2	0	1	2	0
283e202c-0838-46eb-80c6-74622e04e583	0	1	0	1	0	0	0	0	0	0	0	0	0	0	0	1	0	0	0	1	0	1	0	0
bda75079-e149-4406-a67f-7fbd254bedd2	0	1	0	0	0	0	0	0	0	0	0	0	0	0	0	0	0	0	0	0	0	0	0	0
b996c7c5-2f2e-4bd7-a92f-5df7ae2d4be8	7	9	3	6	16	11	5	3	3	6	13	7	7	8	6	6	14	10	5	6	3	6	17	8
e526217d-8494-41aa-bcf0-5444ae40a3d8	4	2	0	0	3	0	1	2	0	0	0	0	1	3	0	0	2	0	1	2	0	0	1	0
07fc033e-15b6-4304-812a-224e89f1cac8	0	2	0	1	0	0	0	2	0	1	0	0	0	0	0	0	0	0	0	2	0	0	0	0
e188490c-4e00-4c97-8312-5431a2e67069	0	0	0	0	1	0	0	0	0	0	0	0	0	0	0	0	0	0	0	0	0	0	0	0
b6301a52-d0d9-4c1c-bfcc-0c8638cef0c8	0	0	0	0	0	1	0	0	0	0	0	0	0	0	0	0	0	0	0	0	0	0	0	0
bf627993-db8f-4a82-816b-5251c22e28b2	1	0	1	2	0	0	0	0	0	2	0	0	0	0	0	2	0	0	1	0	1	2	0	0
6acd8d97-b334-4d1a-a0a4-35aaff24cc9a	0	1	0	0	0	0	0	0	0	0	0	0	0	0	0	0	0	0	0	0	0	0	0	0
9798ee54-158f-4da3-bd59-dce864870f8a	0	0	0	4	1	0	0	0	0	3	0	0	0	0	0	1	0	0	0	0	0	3	1	0
7bc6e24a-2e8f-4093-98e4-a3b2f0a4d61e	0	0	0	1	0	0	0	0	0	1	0	0	0	0	0	1	4	0	0	0	0	0	0	0
5026ca18-1289-4c1b-9d80-e2051a9c029e	0	0	0	1	0	0	0	0	0	2	0	0	0	0	0	2	0	0	0	0	0	1	0	0
eb032ab0-1565-4a8a-8a27-964ca96adc4e	8	16	7	4	4	4	6	8	6	4	0	3	8	12	10	7	2	0	8	13	6	6	4	4
880acee1-6269-48f5-ab3b-443d412eb0b6	0	0	0	6	3	0	0	0	1	3	1	0	0	0	0	7	4	0	0	0	0	5	5	0
cae29c26-e24e-4e3f-a6eb-ee1872389357	0	2	2	1	0	0	0	2	2	0	0	0	0	1	4	0	0	0	0	1	2	1	0	0
c3a738b6-2a2d-4588-b634-a2d6aef1252f	1	1	0	0	4	0	1	1	0	0	4	0	0	0	0	0	4	0	1	1	0	0	6	0
5f4aadd3-f9ae-40f9-b24e-834706018238	9	18	1	2	3	13	8	17	0	2	3	5	4	19	0	3	2	11	8	15	0	2	2	6
71abdc45-d6c8-4ebc-9075-590fb511f525	0	2	0	0	0	0	0	1	0	0	0	0	0	2	0	0	0	0	0	2	0	0	0	0
94e05846-fbd5-4b16-b93c-32313365bd89	0	0	0	1	0	0	0	0	0	1	0	0	0	0	0	1	0	0	0	0	0	0	0	0
e829cef2-bd42-4a26-b90d-5a740c885519	9	13	7	28	26	18	6	9	6	17	26	10	13	18	12	29	24	18	7	11	5	19	42	11
94ec7d31-5c57-4e35-8f73-d7676f6d002c	0	0	0	2	3	1	0	0	0	1	3	0	0	0	0	1	2	0	0	1	0	3	9	1
bfdf61dd-c710-4631-b6e8-73286e69fd31	0	0	0	0	0	0	1	0	1	0	0	0	0	0	0	0	0	0	0	0	0	0	0	0
75ebcbf2-e815-44d1-a341-d9fe1542717c	1	0	0	0	0	0	0	0	0	0	0	0	0	2	0	0	0	0	1	0	0	3	0	0
eb2202f3-e667-40a5-9f45-94eb28a114d8	0	0	0	0	0	0	0	1	0	0	0	0	0	0	0	0	0	0	0	0	0	0	0	0
e34becb9-ad5c-4013-a215-64f20b440c42	1	1	0	1	0	0	1	0	0	8	3	0	0	0	0	4	2	0	1	2	0	1	0	0
6f09a1ba-6599-494e-9a18-e708f9f75dbb	0	0	1	0	0	0	0	0	0	0	0	0	0	0	0	0	0	0	0	0	0	0	0	0
527d15a3-a53b-4c43-bb68-866949c1a393	0	1	0	0	0	0	0	0	0	0	0	0	0	0	0	0	0	0	0	0	0	0	0	0
ae57bce7-6329-47c8-900c-8b69b79d70b5	0	0	0	0	0	0	0	0	0	0	0	0	0	0	0	0	0	0	2	0	0	0	0	0
f838e383-0fc8-47b8-b01a-9467261b2b21	0	1	0	0	0	0	0	0	0	1	0	0	0	0	0	0	0	0	0	0	0	0	0	0
92148716-2dc6-4e70-9a26-08aa36f30f5a	1	0	0	1	0	0	1	0	0	0	0	0	0	0	0	0	0	0	1	0	0	0	0	0
a87c6311-6375-4661-b260-3c0d7e7918fc	0	0	0	0	0	0	0	0	0	3	1	0	0	0	2	2	2	0	0	0	0	6	6	0
5ce85e46-754e-472f-8f60-02ea024e3429	5	6	0	1	4	1	3	4	0	1	3	0	6	4	0	0	6	0	3	6	0	1	3	0
aebecf38-faa9-4f10-af53-7095dccc4376	0	2	0	0	2	0	0	1	0	0	1	0	0	3	0	0	4	0	0	2	0	0	1	0
aa58c31a-1c05-4269-ace7-52adcd6d4211	1	3	0	0	0	0	0	1	0	0	0	0	3	4	0	0	0	0	1	4	0	0	0	0
6d326213-5fa7-497a-9bfc-ab8d32985526	52	73	1	13	24	1	45	56	1	7	19	0	36	40	2	10	26	0	46	63	1	9	23	0
f8a0ef7c-b777-4232-b986-47715b9e6038	5	4	0	2	2	0	4	2	0	0	2	0	6	3	0	0	4	0	4	3	0	1	2	0
b3d8f635-027c-441f-ba15-69186a8f41aa	0	0	0	0	0	1	0	0	0	0	0	0	0	0	0	0	0	0	0	0	0	3	0	0
df13d6cc-c3e4-4277-86ec-1424dce5b416	1	0	0	1	0	0	0	0	0	1	0	1	2	0	0	1	0	0	0	0	0	1	0	1
5ecd2c7b-2600-4cd2-92aa-385c24ac663a	2	2	0	2	1	0	1	1	0	2	0	0	3	3	0	0	0	0	2	1	0	2	1	0
50c67659-0877-4700-9883-a450ef3617eb	0	0	0	0	0	0	0	0	0	1	0	0	0	0	2	1	0	0	0	0	0	7	0	0
30cd9748-1c14-4a0d-93bc-0d91a780a22b	0	0	1	1	1	0	0	0	1	0	0	0	0	0	0	3	0	0	0	0	0	7	3	0
229a2e4b-97e9-4e75-9006-326b54c88fb1	3	5	0	7	0	2	2	2	0	4	0	2	3	3	0	8	0	3	2	2	0	6	0	1
bb701d87-dde3-46dd-a45f-27996fc3d04b	0	0	0	0	0	1	0	0	0	0	0	0	0	0	0	0	0	0	0	0	0	0	0	0
c13c5f8a-0962-4659-9559-c45e4ead086f	4	9	0	2	1	11	0	0	0	0	1	3	4	3	0	6	2	6	0	0	0	1	2	4
fc74b9bf-79c0-41b4-b675-76ca308b5f8c	0	0	0	0	0	0	0	0	0	0	0	0	0	0	0	0	0	0	2	0	0	2	0	0
1203e18c-634f-4bee-badf-c59fa779d706	1	1	0	1	0	0	0	0	0	1	0	0	0	0	0	0	0	0	1	1	0	0	0	0
b8c4987f-ab79-42a1-9abf-3d36b52b4d62	1	0	0	0	0	0	0	1	0	0	0	0	0	0	0	0	0	0	0	0	0	0	0	0
951b2ee2-0e1a-43a7-aeec-58f7752b2a3b	2	5	0	3	0	0	2	5	0	3	0	0	3	5	0	0	0	0	2	4	0	3	0	0
b18a8953-7526-4806-9e05-2f9cd9b6dfc2	0	0	1	0	0	0	0	0	0	0	0	0	0	0	0	0	0	0	0	0	0	0	0	0
da75ec98-2af7-4351-b9d2-b90c164eae9e	0	0	0	1	0	0	0	0	0	0	0	0	0	0	0	0	0	0	0	0	0	1	0	0
c636e706-195e-4dd6-9a31-877fe3a9c833	26	37	5	39	43	24	16	31	3	32	28	13	27	33	8	43	38	14	17	28	3	33	33	13
e6f9c9bd-e9b4-4c16-aef3-0445f707eba7	5	17	1	12	4	12	4	11	1	11	3	3	8	12	0	18	6	8	5	14	1	12	2	8
d64a66db-092b-4f80-bcae-c266a9c9b4dc	10	10	4	19	7	12	10	10	3	16	6	5	12	10	8	16	8	6	10	9	4	13	8	4
7fd70130-e979-4497-900c-1713359f16d3	0	2	0	0	0	0	0	1	0	0	0	0	0	0	0	0	0	0	0	2	0	0	0	0
3a19ab46-2792-4a7c-ba42-169424cb00c6	0	0	0	0	0	0	0	0	0	0	0	0	0	0	0	0	0	0	0	0	0	0	0	1
e42a76b1-d8ba-421a-a3a6-cbf078e4492b	2	2	0	0	0	0	1	0	0	0	1	0	2	0	0	0	0	0	1	0	0	0	0	0
9fdb37f6-74d7-4423-a710-1004df7fde0f	6	7	0	2	0	0	3	5	0	1	0	0	9	5	0	1	0	0	6	4	0	0	0	0
b1ce8b93-409e-4b23-828f-fd236e5f815d	2	4	1	3	2	0	2	4	0	3	2	0	3	4	0	5	2	0	2	3	0	3	2	0
956838e3-d506-4273-94d5-32cc29838d7f	6	2	0	0	0	0	1	1	0	0	0	0	6	4	0	0	0	0	5	1	0	0	4	0
8ddcbcd3-0cac-4259-b71f-793cc2ba4cac	0	2	0	0	0	0	0	0	0	0	0	0	0	0	0	0	0	0	0	0	0	6	0	0
0b1c3fb3-8eb0-4803-bc1d-54c89bdd68a0	214	316	39	266	96	74	152	242	28	214	67	26	148	213	76	227	70	69	184	287	31	227	92	34
9aa57020-6645-4771-8184-a5ce8d90ba27	0	0	0	0	0	1	0	1	0	0	0	0	0	0	0	0	0	0	0	0	0	0	0	0
dbd5af7b-f054-4c00-b2ef-8546a32c9552	22	22	3	32	15	19	20	18	2	26	10	15	19	19	4	32	18	19	21	18	3	25	14	15
fa1bbd5d-7687-47fa-9158-6c03b48b9497	0	0	0	1	0	0	0	0	0	0	0	0	0	0	0	0	0	0	0	0	0	1	0	0
e6116e43-242e-469c-93d2-68e3b719cadf	0	1	0	0	0	0	0	0	0	0	0	0	0	0	0	0	0	0	0	0	0	0	0	0
2fef2fcd-3f64-4660-a3a0-2f6dd570b153	0	0	0	1	0	2	0	0	0	1	0	1	0	0	0	2	0	0	0	0	0	1	0	1
b1e98103-f000-490b-a92f-74240ce38946	2	1	1	2	0	0	1	1	1	2	1	0	3	2	2	8	0	0	1	3	1	2	2	0
7767c9a0-161c-4747-8cf9-12e47f34de2c	9	19	10	24	17	29	8	13	7	17	8	8	17	14	16	30	18	19	8	8	10	20	16	12
e37aff22-42b5-40e1-8156-fd687bff9657	4	8	1	4	4	10	4	7	0	4	3	2	4	8	2	4	6	8	5	7	2	3	7	5
c23747ca-2a2c-47ad-9e32-64065e4b1915	3	2	3	13	2	1	1	1	2	8	2	0	4	2	0	13	2	0	2	4	3	10	2	0
71e8f53b-4142-4d7d-b3f4-6e2a8af01272	0	0	0	0	2	0	0	0	0	0	0	0	0	0	0	0	0	0	0	0	0	0	1	0
c440d7b2-a8c0-477b-9627-ac53b43c336d	1	10	2	2	7	0	1	8	2	0	6	0	5	7	4	9	12	0	1	7	1	0	7	0
536042fb-3a52-4fb4-8e7f-e436c454c1e6	12	10	6	8	7	22	12	9	4	5	4	10	11	11	6	12	8	17	11	9	4	6	5	10
e629001d-8d7b-4b15-8557-af35cd984ee6	1	1	0	0	0	0	1	1	0	1	0	0	2	0	0	0	0	0	1	1	0	0	0	0
a4807ff3-8302-4d06-b846-1366755a9bf7	62	73	13	122	60	58	52	57	12	109	44	29	50	43	28	99	42	31	55	70	14	110	58	29
dd081f4e-b49c-4208-be74-5afcc40707d2	16	20	5	8	7	0	10	14	5	8	4	0	19	21	8	5	6	0	13	16	4	9	9	0
fd030145-793f-4dd1-81cc-59beca9a8249	149	268	15	69	60	74	121	257	16	52	35	30	76	92	34	62	36	37	129	228	15	54	35	33
2a648a48-8517-48a7-9560-8eddbb9628aa	12	14	2	9	5	6	11	11	2	8	2	2	13	15	2	12	6	7	15	12	2	6	5	4
abdc3385-009f-4b16-b574-85109374ca79	7	4	3	5	10	0	6	4	2	4	5	0	6	1	4	8	8	0	4	4	4	6	9	0
06d02cdd-c037-442a-af42-2d5ead34212f	3	2	1	5	9	0	3	2	1	6	7	1	5	8	0	7	10	0	3	3	0	5	8	1
33fb7c02-0560-44d2-b809-8a579274b8e4	8	18	6	22	14	20	7	17	6	21	8	8	13	16	12	25	18	22	8	17	6	21	15	9
3fb808f5-1484-4984-ad2c-8539ae44b870	0	0	0	3	2	0	0	0	0	2	0	0	0	0	0	6	0	3	0	0	0	4	1	0
32c2a6f8-887b-4c7b-b83d-3040164c23c8	0	0	0	0	0	0	0	0	0	0	0	0	0	0	0	3	0	0	0	0	0	0	0	0
611ca6f2-0af9-4da9-9a85-a4692adba63b	4	5	3	2	2	4	3	2	2	2	0	2	4	4	4	4	0	5	3	3	3	1	1	3
d479e08b-05f0-4d36-9426-422fdda28b0f	1	5	2	6	4	2	1	5	2	5	2	1	3	6	4	5	4	0	2	5	2	6	3	1
4a25c439-053d-4c7d-9cf1-7e42d6504e06	107	110	20	115	23	94	91	92	19	103	20	41	58	63	38	100	26	65	102	105	18	98	27	45
0b69e8e9-dc41-469b-9e93-cada41202e78	1	1	0	2	0	0	1	0	0	0	0	0	0	0	0	0	0	0	0	0	0	1	0	0
37ba0ff6-0df8-4874-96cd-7decf09a5aa1	1	0	0	0	0	0	0	0	0	0	0	0	0	0	0	0	0	0	0	0	0	0	0	0
2e98e8a2-ac39-4b03-a9b6-2a920161c334	0	0	0	1	0	0	0	0	1	0	2	0	0	0	0	0	2	0	0	0	0	0	0	0
a2841626-0dab-45b1-b7f7-1126306055fc	0	0	0	0	0	0	0	1	0	0	0	0	0	0	0	0	0	0	0	0	0	0	0	0
1e77963a-1e81-4cdf-9d63-559a42e1e4f7	178	246	85	290	119	24	138	177	64	203	80	5	113	180	132	237	96	11	155	215	69	251	115	9
1badf28d-7176-403f-b645-a64c43c9bfa0	0	0	0	0	0	0	0	0	0	1	0	0	0	0	0	0	0	0	0	0	0	0	0	0
6a2a2180-2a7a-4bed-a8c9-873a2a481037	81	106	18	58	79	63	68	81	14	44	49	21	74	88	34	73	72	36	72	80	19	58	75	28
095c7f66-6d3d-4afb-bc9b-adbc89c67a32	8	12	4	13	8	6	5	8	2	10	6	2	6	8	6	5	6	7	8	12	3	11	9	4
d3a9804d-5c76-4a8b-adad-133978f9a3d5	11	19	6	8	17	35	11	14	4	6	11	13	17	17	16	10	16	23	12	19	6	8	16	14
b1d1260c-1dd5-40f0-9e36-8885a71a946d	1	0	0	0	0	0	0	0	0	0	0	0	0	0	0	0	0	0	0	0	0	0	0	0
126566e4-acef-42bd-b2ef-44560ab6e4dd	7	14	3	22	4	13	8	12	2	21	0	5	14	17	6	29	2	18	7	11	3	20	3	6
5b31ca91-6484-4f7c-8f18-2393d8882438	1	0	0	0	0	0	0	0	0	1	0	0	0	0	0	0	0	0	0	0	0	0	0	0
4bb397b7-01b3-4619-856a-9fd853d8dc94	39	63	11	76	40	0	26	25	10	55	34	1	42	42	22	79	34	0	42	67	12	77	45	4
d9385450-e789-4e7d-a636-9ae10765bd4e	0	0	0	0	1	0	0	0	0	0	0	0	0	0	0	0	2	0	0	0	0	0	1	0
f9fa9ab6-6b8b-4685-97a7-56b95f55f55a	0	0	0	0	0	0	0	0	0	0	0	0	0	0	0	0	0	0	1	0	0	0	0	0
33771830-300e-4915-b828-1fad33c7884c	0	0	0	3	0	0	0	0	0	0	0	0	0	0	0	0	0	0	0	0	0	2	4	0
c3da8fba-faf9-4a37-ab49-71c6506eea18	7	11	2	21	8	9	8	10	2	15	1	5	9	9	8	16	12	9	7	12	3	15	10	4
6998ec6d-83e3-4b8a-a240-8291bf6f290c	10	15	6	37	8	17	8	14	7	33	5	5	9	9	14	29	6	9	11	14	8	53	13	5
cef7bf83-7a6e-47ad-83ca-221f8731ef5a	0	2	1	2	1	0	0	0	1	1	1	0	0	0	2	3	2	0	0	2	1	2	1	0
6986bafa-98c9-4304-96a4-37cc0a9dc297	0	1	0	1	2	0	0	1	0	0	0	0	0	2	0	0	2	0	0	1	0	0	2	0
3fd17f2c-71c1-4e7e-8b3a-72ff48039d5c	3	2	4	4	5	10	3	2	3	3	2	6	5	5	6	6	8	7	4	2	4	4	5	5
9fe52beb-fa84-47eb-ad9d-86b40296d62c	1	4	0	1	2	0	0	1	0	1	1	0	0	3	0	0	4	0	0	2	0	0	2	0
f4f53732-d859-4308-b19f-a8e107be09da	0	0	0	3	2	0	0	0	0	1	0	0	0	0	0	3	2	0	0	0	0	3	2	0
20784df5-5154-4619-8137-33343cb29a11	46	41	12	51	12	38	36	28	9	40	9	17	30	27	24	57	14	16	45	41	12	47	13	22
887a86b4-891b-4f50-aa2e-0bac74858786	7	12	1	7	14	4	4	10	1	7	5	1	8	9	4	7	6	4	9	12	2	5	14	3
33f65185-22f6-4712-8f23-2f19c84f1739	5	1	0	3	4	23	3	1	0	1	2	5	5	4	0	3	4	13	5	1	0	3	3	8
93748b87-b23a-47a8-812b-4724168e3f74	41	75	23	99	36	47	28	59	12	50	24	16	29	48	44	77	28	35	37	68	21	89	36	18
cb3d3bd9-8706-48a5-978a-dd88ade3b67b	19	26	6	35	11	31	18	22	8	33	9	11	18	18	14	36	8	25	20	24	5	31	11	14
98981eca-a9bd-40cb-9676-974136a6bb2c	1	2	0	0	0	0	1	1	0	0	0	0	3	1	0	0	0	0	1	1	0	0	0	0
431ae470-fae3-44ca-beaa-ae3608347a5c	1	1	1	1	1	0	1	1	1	1	1	0	2	2	2	2	0	0	1	1	0	1	1	0
6ec8e22f-c36a-49a1-ae7c-28c24d3adf96	0	2	0	1	0	1	0	0	0	1	0	0	0	0	0	1	0	0	0	0	0	1	0	0
b7078907-fd99-4766-9543-8c4d4752bf29	0	0	0	0	0	2	1	0	0	0	0	0	0	0	0	0	0	0	0	0	0	0	0	0
c4fd7906-2ad5-4c7b-b566-c6c59c2182b9	222	303	74	257	130	155	169	226	50	188	98	84	135	201	134	269	85	90	191	231	60	221	127	81
56d1aef4-8411-4f5f-a09e-5d5895fa0fd7	0	0	0	1	4	0	0	0	0	0	3	0	0	0	0	0	4	0	0	0	0	1	4	0
562e49eb-cb1c-4073-9eca-d098a6a4c03c	13	26	11	24	19	2	9	20	7	20	13	1	18	23	18	30	18	3	10	24	11	19	18	1
7260bb0c-1646-4627-8719-340dcbab9e05	2	3	0	0	0	0	2	3	0	0	0	0	3	3	0	0	0	0	2	4	0	0	0	0
9aaa5b3a-80ac-45a9-a227-9495e7848650	154	234	32	145	46	108	135	186	28	110	21	43	82	158	62	130	32	45	142	214	30	138	69	46
82e89f07-f684-4175-a51d-65c3515955f8	5	9	6	11	6	8	2	6	3	1	0	3	6	8	12	9	6	5	5	10	5	9	6	5
7d04a1a2-8544-4c75-babd-dd6def83def7	13	10	1	7	12	19	11	8	0	6	9	6	9	9	2	10	6	13	10	10	0	5	8	5
fab13e67-8dd3-4731-a108-4509fb9cfb5e	9	26	8	21	25	10	8	27	8	18	13	3	15	24	16	24	24	16	7	22	8	17	26	4
0ba484a5-4de9-4f95-bbce-87b3332994e8	0	1	0	0	0	0	0	2	0	0	0	0	0	0	0	0	0	0	0	0	0	0	0	0
c2a415a2-6982-4628-9479-569d88c3a997	9	15	9	20	10	8	6	11	7	15	9	4	8	14	20	21	12	3	9	12	8	18	9	3
781e9301-c94d-49d0-8375-2c75861f4890	1	0	0	0	0	0	0	0	0	0	0	0	0	0	0	6	0	0	1	0	0	7	0	0
ef443da2-ce79-4286-b245-5e9594b1c37f	0	0	0	0	1	0	0	0	0	0	0	0	0	0	0	0	0	0	1	0	0	0	0	0
a2345527-0a24-4198-b230-32ea59d301a4	0	3	0	0	0	3	0	1	0	0	0	1	0	2	0	0	0	1	0	2	0	0	0	1
2246cf02-8c9d-4485-830c-beaf447e3356	0	0	0	1	0	0	0	0	0	0	0	0	0	0	0	0	0	0	0	0	0	0	0	0
0033718e-12dd-43e8-ad62-b334067bfb6a	0	0	1	0	2	0	0	0	1	0	0	0	0	0	0	0	2	0	0	0	1	0	2	0
e848fca6-98f7-440b-8b2b-c689c2f910eb	1	1	1	1	3	0	0	0	0	1	0	0	0	0	0	0	0	0	0	0	0	0	0	0
24228363-5c11-4f55-9c6c-8247829b6321	0	0	0	2	0	0	0	0	0	0	0	0	0	0	0	0	0	0	0	0	0	0	0	0
8fe41d6d-770a-41af-8483-f6dcd44afd54	1	0	0	0	0	0	0	0	0	0	0	0	0	0	0	0	0	0	0	0	3	6	0	0
3a536c60-a65a-43a9-8996-64c3a75f9a21	0	0	0	0	0	1	0	0	0	0	0	0	0	0	0	0	0	0	0	0	0	0	0	0
b560e5c3-72a6-4947-8d0a-95fae3b8da17	0	0	0	0	0	0	0	0	0	0	0	1	0	0	0	0	0	0	0	0	0	0	0	0
00b3704a-4737-4567-9e62-c4579c5a38bb	9	12	6	9	15	20	8	11	3	8	9	5	8	9	14	11	18	8	6	10	6	9	15	7
373e0083-62ec-455d-b099-425e19882ddc	1	3	0	9	1	3	1	2	1	7	1	1	4	2	0	8	0	5	1	3	0	6	1	1
d1e714c2-e435-43ca-9ad2-8110dc6076f8	93	114	48	216	82	188	78	93	36	197	44	86	54	78	66	161	42	68	77	93	41	182	66	79
43e6f182-5acf-4d5a-9120-2533490dd18d	0	0	0	0	1	0	0	0	0	0	1	0	0	0	0	0	0	0	0	0	0	0	0	0
ed0ae93b-95a8-4568-97c6-5e5e062ca5f5	9	9	2	13	8	13	6	7	3	10	7	3	15	12	4	16	8	6	8	9	2	13	7	4
029f19f3-b380-4d22-b1a4-a4a6c1b35860	1	1	0	1	0	0	0	0	0	1	0	0	4	3	0	0	0	0	1	1	0	0	0	1
1390afb7-8256-43f8-b034-bc9c8e81bc65	0	0	0	1	1	4	1	0	0	1	3	0	0	0	0	0	0	1	0	0	0	0	7	0
5b238284-cfd8-4fcc-8a5a-362c06d42e37	1	1	1	3	5	0	1	1	0	1	4	0	2	0	0	6	6	0	1	1	1	1	8	0
34b86efb-fbf9-4089-b249-ee66ea09aad3	7	7	6	17	1	13	5	4	3	8	1	5	10	5	8	8	6	18	9	6	6	17	7	6
53a1c182-d73b-4caf-bcd5-e53ade0014fb	130	142	47	207	80	59	97	90	27	114	48	26	58	70	72	118	42	44	103	104	39	169	68	30
8f687e29-b2b7-467c-9314-a5943eaabaad	68	89	16	92	13	39	64	79	9	70	8	14	26	31	30	56	12	19	64	77	14	92	10	15
e78dfe65-adac-44df-8c97-225067aaf1e8	24	39	13	23	34	19	20	28	14	11	17	11	17	19	32	32	30	13	16	24	13	18	31	10
a9a55949-77b9-41c7-ab8a-b5de5b635b54	0	2	0	0	0	0	0	1	0	0	0	0	0	0	0	0	0	0	0	2	0	0	0	0
4317e6c6-babc-4b17-9756-e57f757a1311	0	0	0	2	3	2	0	0	0	0	3	1	0	2	0	5	2	0	0	0	0	1	3	0
a5f24139-e394-4c60-bf07-80babc08bbf7	1	1	0	2	1	0	1	0	0	0	0	0	0	0	0	0	0	0	1	1	0	2	4	0
fccbf8ac-3ed4-4611-a1d1-fc6663d9d4d9	0	0	0	0	0	3	0	0	0	0	0	1	0	0	0	0	0	0	0	0	0	0	0	0
e83cabb0-d65b-4df9-99be-7d662f417109	2	2	2	2	3	2	2	2	1	2	0	1	5	3	4	3	4	1	2	3	1	3	3	1
bacb407e-1358-4cd3-b426-1a0472298f55	231	358	42	170	88	104	156	267	25	121	66	40	94	134	54	86	40	40	190	290	30	146	77	49
a8b91d18-2cdb-4cca-80b0-14c9b21b0e6a	0	1	0	0	0	0	0	0	0	0	0	0	0	2	0	0	0	0	0	1	0	0	0	0
e3a43bcd-0a52-4812-b7a4-80c5472874a9	1	0	0	0	0	0	0	0	0	0	0	0	0	0	0	0	0	0	0	0	0	0	0	0
aba4f741-99f9-46bb-8414-2d39b079209c	123	197	12	201	63	38	114	184	10	145	42	18	73	115	22	168	60	26	110	171	11	164	61	17
34546b2b-ea39-4f0a-b328-73c66823595b	0	0	0	0	0	0	0	0	0	0	0	1	0	0	0	0	0	0	0	0	0	0	0	0
f4cdb3f8-9662-46cf-95d1-8b994bccba84	0	1	0	0	0	0	0	0	0	0	0	0	0	0	0	0	0	0	0	0	0	0	0	0
3b79c2d2-cd7a-48e7-a248-3d5b0429b86f	1	6	1	4	3	2	1	5	1	2	3	1	3	6	2	6	2	3	1	5	1	2	3	1
6f9981c6-d1bc-47d6-8cc6-2e813b40a9ae	0	0	0	0	1	0	0	0	0	0	1	0	0	0	0	0	0	0	0	0	0	0	1	0
ed4126f8-f447-43c1-9483-d10fe66912d6	80	105	14	97	30	46	69	85	11	81	21	21	55	69	30	104	34	47	66	89	13	99	31	25
16ffc922-ed7b-4b9a-9355-ca959cc6531a	0	0	0	0	0	0	0	0	0	1	0	0	0	0	0	0	0	0	0	0	0	0	0	0
752cb966-6063-4653-aeef-818f5054251f	13	16	3	14	12	45	10	11	3	10	9	11	13	14	10	19	12	33	12	13	4	13	11	19
edc39e65-938a-4d82-9861-d6f81e8a5a9a	65	81	11	143	59	65	47	48	9	105	46	27	74	66	24	150	50	48	53	59	11	113	58	28
a2f263a4-9a17-481f-808c-05144f34dda2	0	1	0	0	0	0	0	0	0	0	0	0	0	0	0	0	0	0	0	0	0	0	0	0
799e08e4-d782-4311-b7e2-3ad58bb6a0a4	68	95	25	80	52	83	55	77	20	65	32	37	52	68	50	123	44	57	60	80	23	72	54	47
f23b9f60-2e74-48be-b75c-e926e986b0fd	5	8	3	5	8	2	7	9	2	2	4	1	4	5	4	8	8	2	7	7	3	4	6	0
42111644-7cbf-4979-9ca4-f16200da258a	1	2	1	2	1	0	0	2	1	2	0	0	0	0	2	0	0	0	1	1	1	2	0	0
5dc2fe1e-9cd8-43c3-9667-e085e9a535b8	0	0	0	2	0	2	0	0	0	2	0	0	0	0	0	6	0	0	0	0	0	4	0	0
de1ad892-0de6-4c9f-bae7-cb0a99760fd1	6	6	1	5	1	6	5	5	1	5	1	1	7	7	0	5	0	4	4	4	1	5	1	2
bc031e12-5e1f-44b3-96b5-5757efc7ffcc	36	55	10	33	29	56	30	44	11	34	15	20	24	42	20	42	24	23	25	39	8	32	24	18
f3733aa4-820e-4acd-8bd9-f0355aa6e91a	90	116	29	85	53	109	82	101	28	78	36	49	74	69	66	99	48	77	85	101	33	89	50	54
3e8ed5cf-3f67-4380-b5f6-7e829a852029	0	0	1	0	0	0	0	0	0	0	0	0	0	0	0	0	0	0	0	0	1	0	0	0
dda1b879-43f3-43fd-a2e1-49fe79e1272d	5	5	1	4	7	0	5	4	1	3	6	0	6	9	4	5	10	0	4	5	1	4	6	0
18ec17bc-5edc-43e6-812c-74258736f6ae	0	2	0	0	2	0	0	1	0	0	1	0	0	3	0	0	0	6	0	2	0	0	3	0
9f63815d-3859-4ad7-9dfc-7354ac1c5b0d	0	3	0	2	2	0	0	1	0	1	1	0	2	0	0	0	4	2	0	1	0	2	2	0
fd68c8e0-093a-4eb9-9114-d6237c9b56d5	3	10	1	16	1	8	3	6	1	13	1	2	6	12	0	22	2	10	2	9	0	14	1	1
f35a3ea4-6130-4474-b99d-411139ce07fd	22	22	9	8	13	12	18	19	8	7	11	4	15	29	14	13	12	18	23	23	8	8	14	8
8f347eb9-bd30-45e2-8d52-82f5d2edbdf0	28	22	14	85	23	6	23	14	12	49	14	2	22	21	30	68	22	1	22	26	15	94	30	6
933aefe4-e03e-4c66-9b39-159316781cde	0	0	0	0	0	0	0	0	0	1	0	0	0	0	0	0	0	0	0	0	0	0	0	0
e51b44ce-3462-45c8-8d51-2ce3ac15a6aa	0	0	0	0	0	0	0	0	0	0	2	0	0	0	0	0	2	0	0	0	0	0	0	0
7b0dba74-3b3c-47fa-ad85-3fdcb9440ae5	2	2	0	0	2	0	2	2	0	0	3	0	2	3	0	0	4	0	2	2	0	0	3	0
e05d8146-dbfd-4445-850d-f1ee6cba9a55	1	2	0	0	0	0	1	1	0	0	0	0	0	4	0	0	0	0	2	1	0	0	0	0
3a473adb-987f-4900-9581-4a1e0b274249	1	3	1	1	9	3	0	1	1	2	5	1	0	0	2	0	10	4	1	2	1	5	9	2
3621c014-f55d-4bb9-a3b7-26854ae02226	83	97	2	81	17	20	56	70	2	69	11	8	70	70	4	84	20	14	71	80	3	71	16	7
19317487-2659-4c41-9138-f4f05aeec7dd	8	10	6	12	5	17	8	9	3	14	1	5	14	19	10	20	4	13	9	10	6	14	4	8
f8f0f074-e8e0-4c41-b343-d3064f93921f	0	0	0	0	0	0	0	0	0	0	0	0	0	2	0	0	0	0	0	0	0	0	0	0
61e84c35-478e-4d48-9374-0c7d768aaa4e	159	240	84	225	99	109	121	181	61	169	45	39	51	83	128	189	60	51	121	203	80	220	97	48
a5de6701-d0f3-4686-9d24-e81c075e6125	2	2	0	0	0	0	2	1	0	0	0	0	0	1	0	0	2	0	2	1	0	0	0	0
5e5ea1b7-f3e4-4d34-b29f-add9e791c96d	2	1	0	6	0	4	1	1	0	5	0	1	3	0	0	5	0	5	1	1	0	4	1	1
ae5f5319-fae8-4fcb-b8cc-4dcce2a0e3e0	0	0	0	1	3	0	0	0	0	0	1	0	0	0	0	0	0	0	0	0	0	0	4	0
20fec892-f40a-4611-a80f-ffce9cf3a41f	2	3	0	2	0	0	0	0	0	0	0	0	4	4	0	3	0	0	2	3	0	2	0	1
a6ca2061-1f17-4a3a-9ba1-876830a95e86	1	1	0	0	0	0	0	1	0	0	0	0	0	1	0	0	0	0	1	1	0	0	0	0
6a99889a-47c0-4be1-825a-da13e7629ae2	1	4	0	0	0	0	3	6	0	0	0	0	0	0	0	0	2	0	0	0	0	0	3	0
95c6474f-1753-4ddc-91b8-2a8c9a0b6bc4	0	1	0	0	0	0	0	1	0	0	0	0	0	2	0	0	0	0	0	1	0	0	0	0
47b9a4f0-c6d7-4a8e-800b-300c94c7633e	0	0	0	0	0	0	0	2	0	0	0	0	0	0	0	0	0	0	0	0	0	0	0	0
2ddcf651-440f-4e54-be61-7de731261498	0	0	0	0	1	0	0	0	0	0	1	0	0	2	0	0	0	0	0	0	0	0	1	0
867722a4-171e-4949-8e2a-7de871d3a707	2	6	0	5	5	2	3	5	0	5	1	1	3	5	0	8	6	3	2	3	0	4	5	1
3f46f9f8-e81d-46d2-8432-bd36cf4011be	0	1	0	0	0	0	0	1	0	0	0	0	0	0	0	0	0	0	0	1	0	0	0	0
6bb3959a-ccad-4d5a-be6b-0f028c668b5b	0	0	0	0	0	2	0	0	1	0	1	0	0	0	0	1	0	0	0	0	2	2	2	0
7208ee78-bed2-4421-b781-cbddb773c96f	5	2	0	0	2	0	3	0	0	0	1	0	5	3	0	0	0	0	6	1	0	0	5	0
753a32c1-132e-4bf1-b135-31dcb6ea0c70	0	0	0	1	0	0	0	0	0	0	0	0	0	0	0	0	0	0	0	0	0	0	0	0
dd1a5c44-fb78-44cd-a4dd-1a1a97434b15	2	5	0	1	0	0	2	4	0	0	0	0	6	8	0	0	0	0	2	4	0	0	0	0
068d4f54-0521-4180-8e67-9b72aa3d2a48	1	2	0	0	0	0	0	1	0	0	0	0	0	4	0	0	0	0	0	0	0	0	0	0
b7718ceb-cb26-4f7f-8dd2-d14d7fe2ccdd	6	7	2	4	5	0	6	7	1	3	3	0	5	7	4	8	8	1	6	7	1	3	5	2
8471cf60-2344-4c61-87bc-debfd69c77d0	0	1	0	0	0	0	0	0	0	0	0	0	0	0	0	0	0	0	0	0	0	0	0	0
a6248cb3-fa64-484a-84cc-ec7ae4f058b0	0	0	0	0	1	0	0	0	0	0	0	0	0	0	0	0	0	0	0	0	0	0	0	0
c516bb21-b9fd-40e0-8b31-c483eb3983b2	15	18	2	11	9	4	11	7	1	10	4	1	12	12	0	8	8	4	11	9	2	9	7	3
50c6c234-a4d3-44be-b3d7-7181ecb0486e	0	0	0	0	0	0	0	0	0	0	0	0	0	0	0	0	0	0	0	0	0	1	0	0
0602e769-6c2b-440c-bc99-d1dee386b611	0	0	0	1	0	0	0	0	0	0	0	0	0	0	0	0	0	0	0	0	0	1	0	0
71f448ab-0743-4550-a6c3-9267bce42680	0	0	0	0	0	1	0	0	0	0	0	0	0	0	0	1	0	0	0	0	0	0	0	0
9a981197-733a-4d30-a174-0c81962faa96	0	1	0	0	0	0	0	2	0	0	0	0	0	0	0	0	0	0	0	0	0	4	4	0
d460b626-7411-416c-9168-e1759daab6fd	1	4	1	2	1	2	0	4	1	2	0	2	1	7	4	4	2	4	1	4	1	1	0	2
ce6f574a-e0be-4756-a321-4c20161231a5	27	40	2	19	16	30	15	32	1	12	17	9	35	38	6	27	24	31	24	45	2	16	21	10
899e3752-1d86-4f0d-acf6-20049f8b213b	1	0	0	0	0	0	1	0	0	0	0	0	0	0	0	0	0	0	0	0	0	0	0	0
ef7ef37c-6c89-49e3-b4f5-f859c54411e6	0	0	0	0	0	0	0	0	0	0	0	0	0	0	0	0	0	0	1	0	0	0	0	0
f2b4ffd0-c245-4992-b4cc-0c3c14e10f49	5	9	3	19	10	2	5	8	3	13	11	0	9	11	6	10	8	3	6	8	3	13	9	0
89ee1828-da78-4e17-a717-3de5ccd6687d	25	55	5	36	32	3	22	28	4	23	17	3	25	23	6	46	30	4	18	33	5	31	28	3
2a0655f5-77ca-4f6d-95d4-a48b5c60605c	57	81	18	110	62	53	49	60	17	100	58	28	46	49	34	88	40	35	51	76	15	105	57	28
de6da13c-755f-422b-9731-12ccb14d0fb5	0	0	0	0	0	1	0	0	0	0	0	0	0	0	0	0	0	0	0	0	0	0	0	0
6ec58a72-5b57-4271-bb49-9e49b0720a92	4	4	0	4	0	0	4	4	0	3	0	0	3	0	0	3	0	0	3	2	0	3	0	0
f8c279cc-492e-40a9-9f3f-a5e73550281b	0	0	0	1	0	0	0	0	0	0	0	0	0	0	0	0	0	0	0	0	0	0	0	0
0091f0a5-a393-4ca4-bf3d-25c2b5d914a6	12	20	1	10	8	0	11	14	1	10	5	2	13	15	2	7	8	2	10	17	1	9	7	2
27589ae3-ae5b-49e1-8e05-ebe980c27d4c	5	8	0	7	0	0	5	7	0	4	0	0	8	13	0	3	0	0	5	8	0	7	0	0
f21a437e-ab08-4bc0-9ffb-04ef709e1d21	1	2	0	2	0	0	1	2	0	2	0	0	2	2	0	2	2	0	1	2	0	2	0	0
635d8a99-1c5a-4476-ab58-f279126a71cd	984	1386	279	1064	735	636	762	1044	200	711	435	281	622	794	468	922	524	368	848	1185	239	892	683	300
765e21ad-1a3c-4194-abf0-e6e2ba60a448	1	1	0	0	0	0	1	0	0	0	0	0	0	0	0	0	0	0	1	1	0	0	0	0
7dce1d69-8e90-4c37-84b3-68441abc417c	1	0	1	2	3	30	2	0	1	1	3	12	4	1	4	8	6	14	3	0	1	4	10	13
822bc8e0-60b6-41e3-9564-7f4abe9da720	1	2	0	1	0	0	1	1	0	0	0	0	0	0	0	0	0	0	0	2	0	0	0	0
3a52c6f2-845d-47d0-8984-3b54ce8c9320	0	0	0	1	0	2	0	0	0	0	0	1	0	0	0	0	0	2	0	0	0	0	0	2
9cdc57b4-08b0-4faa-8b71-8883ccf397e1	3	7	0	6	3	3	2	7	0	4	3	1	4	4	0	3	2	0	3	6	0	4	3	2
09a02583-26c2-4cc7-ad74-c6535bfff9dc	0	0	1	0	0	0	0	0	0	0	0	0	0	0	0	0	0	0	0	0	0	0	0	0
7fd8b43f-db35-4c35-ac1e-1c3b4e3bf2b6	3	3	1	2	1	9	4	3	0	1	2	4	5	5	0	4	2	4	5	4	0	2	2	5
76e11b22-a421-43a7-b4d8-f8aa4e7d7fa0	1	1	0	0	0	0	0	0	0	1	0	0	1	0	0	2	0	0	0	1	0	0	0	0
0e66f83a-ded6-4062-814d-5d728eb8925c	0	0	0	0	0	0	1	1	0	3	1	0	0	0	0	0	0	0	0	0	0	0	0	0
942fff96-c4e5-402b-b92f-acd32fba7338	1	1	0	1	3	0	1	1	0	0	1	0	0	0	2	0	2	0	1	1	0	0	1	0
4a954fec-2506-4c3c-8c0f-d0ee23e11efe	1	2	0	1	0	0	1	0	0	0	0	0	0	3	0	0	0	0	1	0	0	1	0	0
dd7c71a8-0632-469f-aa99-e9d6142d7152	1	0	0	0	0	0	0	0	0	0	0	0	0	0	0	0	0	2	0	0	0	0	0	0
3ba6e8ed-c30e-437b-b618-f73648cb6926	0	0	0	0	0	1	0	0	0	0	0	0	0	0	0	0	0	0	0	0	0	0	0	0
be2dd519-35e7-449c-b9e1-29b677fd0f2a	85	129	1	110	54	51	77	121	1	82	20	25	38	60	4	64	22	18	84	124	2	109	50	24
77ab0a78-914a-4f3c-8218-fa985855e301	304	406	80	308	260	258	212	277	52	228	157	120	191	263	142	330	170	153	290	362	68	268	230	122
39ef5fb6-e487-40dc-87a9-a544bc4fafc6	57	72	48	244	173	108	46	56	34	182	131	48	47	64	92	211	120	77	48	63	42	215	163	56
33f0e1e9-d38c-4f3f-934a-55b6dcdb2358	1	0	0	0	0	0	0	0	0	0	0	0	0	0	0	0	0	0	0	0	0	0	0	0
c20328a7-e303-47ae-8e9c-e00556a7e6ea	32	35	12	54	48	48	27	25	9	41	30	20	33	31	28	62	44	35	27	26	12	75	72	24
d574b900-468d-4c4a-b187-98da2464bd57	0	0	0	0	2	0	0	0	0	0	0	0	0	0	0	0	0	0	0	0	0	0	0	0
8903daab-2e17-4ca2-8450-a1362409b038	2	2	0	0	1	0	1	2	0	0	0	0	0	4	0	0	0	0	2	2	0	0	0	0
6bd2871e-31fa-4566-9cc6-4557e706ed8b	0	0	0	0	0	0	0	0	0	0	0	0	0	0	0	0	0	0	0	2	0	0	0	0
bc4270b3-e409-4cea-900b-14156c5abc7a	67	101	2	78	18	33	46	60	2	67	14	23	34	38	4	39	12	12	52	75	2	66	18	22
40267f3e-8310-4dc7-b20f-957a401b6069	0	0	1	0	0	0	0	0	0	0	0	0	0	0	0	0	0	0	0	0	0	0	0	0
67c27a53-6f85-4066-a591-cbbb6df5c58d	0	0	0	0	1	0	0	0	0	0	0	0	0	1	0	0	0	0	0	0	0	0	3	0
b2af6ade-522e-443a-86ed-6d773ee7ef2d	0	0	0	1	0	0	0	0	0	2	0	0	0	0	0	0	0	0	0	0	0	0	0	0
232ce320-dcb0-480c-83c0-bae77e1be276	101	140	35	162	72	28	63	85	19	102	38	10	86	101	68	154	76	36	83	105	30	128	74	14
f18e455c-035e-479a-a252-ef976a9b88b9	1	0	0	0	0	0	0	0	0	0	0	0	0	0	0	0	0	0	0	0	0	2	0	0
b68fa1ee-c011-40b6-ab62-72c4efc192e8	6	10	0	3	6	1	0	0	0	0	0	0	0	0	0	0	0	0	0	1	0	0	0	0
e818531d-ed82-470b-b492-4bb0bb39c4a4	95	116	7	72	37	2	91	97	6	65	33	1	46	50	12	27	24	7	101	139	4	67	34	1
ebe6f2a1-a5ab-4162-a95a-ce93a3a36d62	0	0	0	0	0	0	0	0	0	0	0	0	0	0	0	0	0	0	2	0	0	0	0	0
4ad77d10-aa43-46e5-9f7f-fec8f8e5c5c5	1	1	0	0	0	0	0	1	0	0	0	0	0	0	0	0	0	0	0	1	0	0	0	0
45ddfe15-d40c-4fd4-a594-2a010d614156	1	0	0	0	0	0	0	0	0	0	0	0	0	0	0	0	0	0	0	0	0	0	0	0
927abe61-ebdd-4229-8ba0-11f2a7926f1f	61	72	1	39	30	7	54	59	1	34	19	4	59	66	0	50	26	12	56	67	1	38	23	9
3a8fbb20-5e5a-4703-8a30-bff95d6540f5	0	0	0	0	1	0	0	0	0	0	0	0	0	0	0	0	0	0	0	0	0	0	1	0
bc7efcbe-300a-41b5-88ae-c0d7839880a0	1	2	2	11	3	1	0	1	2	3	0	0	1	1	4	6	0	2	2	1	1	5	2	0
1a1c3e24-8466-476d-a098-48ad554cea51	0	0	0	0	2	0	0	0	0	0	0	0	0	0	0	0	0	0	0	0	1	0	0	0
2fb40c1e-57e4-46ef-a9ab-6136072d26ea	0	0	0	0	0	1	0	0	0	0	0	0	0	0	0	0	0	0	0	0	1	0	0	0
b3263c08-6f13-41f4-9452-3de08042b147	4	8	1	9	7	2	5	8	1	9	5	1	4	7	4	5	8	7	3	8	2	7	8	2
93d37925-e5e3-4c51-98cd-a1eb1e6531a7	1	0	0	1	1	1	1	0	0	1	1	0	2	0	0	2	2	0	1	0	0	1	1	0
b49b7bb9-ebfe-4856-96f1-8bda7b69658c	1	0	0	3	1	2	0	0	0	4	1	1	0	0	0	3	0	2	0	0	0	3	2	1
237e17b3-1f42-4492-99d1-0c6693e868c3	0	1	0	0	0	0	0	0	1	0	0	0	0	0	0	0	0	0	0	0	1	0	0	0
b01806fb-58a7-49d2-aef0-c7bace86fd01	0	1	0	1	0	0	0	0	0	0	0	0	0	0	0	0	0	0	0	0	0	1	0	0
ceca8592-fd84-40dc-b8c9-fb71744fcdb0	3	4	0	6	9	7	3	2	0	6	2	2	7	7	0	3	0	3	3	3	0	6	8	2
8915fa1a-c4cf-4296-825d-31aa8e74e4d1	0	1	0	0	0	0	0	1	0	0	0	0	0	0	0	1	0	0	0	1	0	2	0	0
be9f589a-b03c-405b-bd02-2d770fbc9ff3	1	1	0	0	0	0	1	1	0	0	0	0	0	0	0	0	0	0	1	1	0	0	0	0
0056c9a5-823a-4ec0-8f9a-24a4897a9cd5	0	2	0	0	0	0	0	1	0	1	0	0	0	0	0	0	0	0	0	2	0	0	0	0
d65d4bab-5676-4b3d-bf72-a1efff670576	2	6	0	0	4	0	1	4	0	0	2	0	5	8	0	0	4	0	2	5	0	0	2	0
fa5b7deb-6040-41cf-88a4-a6a769a93f08	12	12	1	14	23	13	11	12	0	13	18	5	17	17	4	15	20	12	13	12	1	13	22	7
ca35dd2f-2cf3-4ac6-ba6f-d108b8a94252	0	1	0	0	0	0	0	0	0	0	0	0	0	0	0	0	0	0	0	0	0	0	0	0
967a55f1-303b-414e-bb26-af0f3aa030f1	0	0	0	2	1	0	0	0	1	1	0	0	3	2	0	2	2	0	0	0	1	1	1	0
cd027603-ecd1-4ba0-8c9d-1577502f9ffc	2	8	2	14	3	2	2	5	0	8	2	2	2	5	4	20	4	3	3	7	2	10	3	2
d99c3b70-3c24-4a0f-b238-e9452399bfc4	0	0	0	1	0	0	0	0	0	0	0	0	0	0	0	0	0	0	0	0	0	0	0	0
034e1303-2873-41b6-9ac9-c20f8ed056f5	0	0	0	0	0	1	0	0	0	0	1	0	0	0	0	0	0	0	0	0	0	0	0	0
e9d949cf-de7b-4e38-adb7-0c8e45097790	0	0	0	0	0	0	0	0	0	0	0	0	0	0	0	0	0	0	1	0	0	0	0	0
ff54e64c-a896-42b7-97f0-8e9d96108552	1	1	0	0	0	0	1	0	0	0	0	0	0	0	0	0	0	0	1	1	0	0	0	0
73132c01-6e84-44a3-813c-a34d42df43d8	2	2	0	0	0	0	2	1	0	0	0	0	0	0	0	0	0	0	2	5	0	0	0	0
bbdbe65d-f26f-4cf9-8d66-f8bdd9abbdad	0	6	0	2	1	0	0	5	0	2	1	0	1	4	0	2	2	0	0	4	0	1	1	0
05cafc2a-555f-4837-bf54-cc3f9c1403c1	1	2	0	1	0	0	1	1	0	0	0	0	0	5	0	2	0	0	1	2	0	1	0	0
1693cf46-dfeb-4624-a03d-a602f8b35a8d	0	0	0	0	0	1	0	0	0	0	0	0	0	0	0	0	0	0	0	0	0	0	0	0
190e2a29-0310-4c66-8c4a-563fe093a768	1	3	0	2	5	0	1	2	0	1	3	0	2	3	0	2	4	0	1	2	0	1	3	0
36f1c879-e195-42cf-a490-c45b6fbdf580	0	0	0	0	2	0	0	0	0	0	2	0	0	0	0	0	2	0	0	0	0	0	2	0
5295be46-0361-4e93-891b-c830c66b9969	5	7	3	9	3	7	3	3	2	6	3	2	6	9	4	9	6	15	5	2	2	7	3	5
8196e43d-6d81-4976-9570-2e3651d0c53f	0	0	0	0	0	0	0	1	0	0	0	0	0	0	0	0	0	0	0	0	0	0	0	0
cdf46322-eb9e-459f-b06e-86ecc6c6e50b	0	4	0	0	0	0	0	1	1	0	0	0	0	2	2	0	0	0	0	3	0	0	0	0
ac2fa01a-086f-4913-b0fa-267d7a9ae548	0	0	0	3	0	2	0	0	0	2	0	0	0	0	0	3	0	2	0	0	0	3	0	0
ed48d8ee-b026-48f9-b4ab-a570b22d9d68	0	0	0	0	0	1	0	0	0	0	0	0	0	0	0	0	0	0	0	0	0	0	0	0
9fbee7d6-864a-4081-8e48-9adc1aee24aa	0	0	0	0	0	0	1	0	0	0	0	0	0	0	0	0	0	0	0	0	0	0	0	0
c16d4d32-4e8e-472c-b169-e76562d19a90	0	0	0	0	0	0	1	0	0	0	0	0	0	0	0	0	0	0	0	0	0	0	0	0
cacb74b0-fc15-4f8a-8e2e-c213af0f3c0d	4	4	0	1	0	2	3	1	0	1	0	1	6	5	0	4	0	3	4	2	0	0	0	1
c71d2de8-0360-4933-aded-96cbbeb1d825	20	26	8	18	23	37	12	13	3	8	14	14	15	18	14	9	20	21	13	18	6	13	19	20
cef74d17-aa84-47fd-ae27-9e15064b53d9	1	1	0	1	0	0	0	1	0	0	0	0	2	0	0	0	0	0	1	1	0	1	0	0
9582bd5d-7d82-40ea-bc69-adb5e2748859	7	12	2	7	11	11	5	9	1	6	8	3	9	14	4	8	10	0	5	13	2	6	10	4
e548602f-e660-4cd1-9e12-22adf9804161	2	1	0	0	3	3	2	1	0	0	1	0	3	3	0	0	0	3	2	2	0	0	1	2
df71aeb6-f961-477a-8a6e-cbf593438b1b	0	0	0	0	1	0	0	0	0	0	1	0	0	0	0	0	2	0	0	0	0	0	1	0
318bceb7-3cd5-4428-bd72-cef3b04ed2f6	6	4	0	0	1	0	6	4	0	0	1	0	8	7	0	0	0	0	6	6	0	0	1	0
a18207e6-6f66-4863-b875-b83fb728ceb6	1	0	0	0	0	0	1	0	0	0	0	0	0	0	0	0	0	0	1	0	0	1	0	0
6eaf1f38-ab8a-4ca9-a3cf-d72c9a15f7e2	2	2	0	1	0	0	2	2	0	0	0	0	4	3	0	0	0	0	2	3	0	0	0	0
eb9d9e18-6dff-46c9-b79e-32159e0f5f13	0	0	0	1	0	0	0	0	0	0	0	0	0	0	0	0	0	0	0	0	0	0	0	0
d2f15bb7-b356-44e1-b918-506ddfae805a	0	1	0	0	0	0	0	0	0	0	0	0	0	0	0	0	0	0	0	0	0	0	0	0
652cddee-2703-45d9-ab49-f1e7600935bb	0	0	0	3	0	0	0	0	0	3	0	0	0	0	0	4	0	0	1	0	0	4	0	0
7c8a81a5-33c5-4697-82d6-3993c14f232c	7	17	4	13	10	30	6	15	2	8	8	11	11	19	8	16	10	18	4	13	3	7	10	10
c0004883-5867-4986-9985-404707f0370f	2	3	0	1	0	0	1	2	0	1	0	0	2	4	0	2	0	0	2	3	0	1	0	0
b11f52d1-3a96-4b47-a456-b51896385e03	23	37	13	37	30	22	20	23	10	31	24	13	20	20	28	31	20	25	23	27	14	33	27	13
d169f8d9-b3c4-4227-9b4f-283a6403635a	1	5	0	0	3	0	0	2	0	0	2	0	1	3	0	0	0	0	1	4	0	0	2	0
fa01067c-5d7e-49e9-9ebd-a5e71972a66a	27	29	6	7	19	7	19	21	5	7	11	2	26	37	12	7	12	6	24	21	7	7	17	3
7f742e46-9e72-4842-9445-ed40185bfc9e	0	1	0	0	0	0	0	0	0	0	0	0	0	0	0	0	0	0	0	1	0	0	0	0
d2a24b12-1d85-4776-ba5a-3abc40ce88c3	0	0	0	0	0	0	1	0	0	0	0	0	0	0	0	0	0	0	0	0	0	0	0	0
3d0d28b2-49ea-4e85-b2dd-79ce217c4009	10	18	0	4	2	0	10	15	0	1	0	0	9	13	0	4	2	0	8	14	0	2	1	0
567b4e4e-28b0-4a6d-8b50-bb570ed50c3c	0	0	0	0	0	0	0	0	0	0	0	0	0	0	0	0	0	0	1	0	0	0	0	0
3c27c1b0-1078-43a7-a9b7-f5135993c271	0	1	0	0	0	0	0	0	0	0	0	0	0	0	0	0	0	0	0	1	0	0	0	0
e5969ccf-8e95-49cf-9567-9ce3bdc65685	0	0	0	1	0	0	0	0	0	0	0	0	1	0	0	1	0	0	0	0	0	0	3	0
a6a40e7c-26ab-42dc-8512-33950a7a696c	0	0	0	0	1	0	0	0	0	0	0	0	0	0	0	0	0	0	0	0	0	0	0	0
c3ef8ee5-1d14-47aa-9b32-5d6af1d539f6	0	0	0	0	0	1	0	0	0	0	0	0	0	0	0	0	0	0	0	0	0	0	0	0
ff0e611c-d272-4f33-a73f-e84dfdf1b71a	0	2	0	0	7	0	0	1	0	0	0	0	0	1	0	4	0	0	0	1	1	2	1	0
7affbc4b-2db6-431b-b3be-75ddf1851e05	0	0	1	0	0	0	0	0	0	0	0	0	0	0	0	0	0	0	0	0	0	0	0	0
4aa38736-1a3d-4849-8d09-ef72a1694c36	0	0	0	0	0	0	1	0	0	0	0	0	0	0	0	0	0	0	0	0	0	0	0	0
68fadcfd-e7b7-4db6-8c1f-7d0d58f3a4ea	0	1	0	0	0	0	0	1	0	0	0	0	0	2	0	0	0	0	0	1	0	0	0	0
2b6b2295-e3cc-4613-93d5-b95233457356	0	0	0	1	0	0	0	0	0	0	0	0	0	0	0	0	0	0	0	0	0	1	3	0
e767eb8e-2b22-4a87-8970-2cc2066bfaf4	1	1	0	0	1	0	1	1	0	1	1	0	2	0	0	0	4	0	2	1	0	0	1	0
c8dfaced-ea5b-4445-ac8d-e0555b7b9e1a	18	19	2	13	14	8	18	19	3	11	11	5	11	11	4	13	8	6	16	19	3	11	14	5
57d7e074-347e-44b0-90f2-396ccd21c354	0	2	0	1	0	0	0	0	0	0	0	0	0	0	0	0	0	0	0	0	0	0	0	0
74c2a2ba-1f2c-4f26-940f-e8e3624ff317	0	0	0	2	0	0	0	0	0	2	0	0	1	0	0	4	0	0	0	0	0	2	0	0
37fd3b2d-3631-4a64-8f54-197ff384062a	0	0	0	0	0	0	0	0	0	0	0	0	0	0	0	0	0	0	0	1	0	0	0	0
6c0ea996-76bc-41cd-a2a5-9302747d12a0	0	0	0	0	0	0	2	1	0	0	0	0	0	0	0	0	0	0	0	0	0	0	0	0
77cdc12d-afcc-4f2a-a5f8-19c340e36049	20	33	6	15	20	51	17	26	5	13	11	20	23	27	14	27	14	32	17	27	5	14	14	22
44910e1c-d07e-4115-9d8b-094383a5b3e7	0	0	0	0	0	1	0	0	0	0	0	0	0	0	0	0	0	0	0	0	0	0	0	0
1668bf3d-4ea6-408f-8b35-0a907c74eaa0	3	7	1	3	4	6	3	6	1	1	3	1	4	9	2	2	2	5	4	6	1	2	3	2
9d1930e7-55c5-4be4-8579-96c50337e646	1	0	0	0	0	1	1	1	0	0	0	0	0	0	0	0	0	0	0	0	0	0	0	0
1a9d32f2-fade-4d6e-8c41-f8947a04611d	2	7	0	14	7	5	2	5	0	11	4	0	5	8	2	12	4	12	2	6	0	14	3	2
fd16c389-abfc-42ca-82a9-fd75c7f63f97	9	10	5	7	4	12	8	7	4	6	5	2	12	11	8	7	6	6	9	7	6	5	4	3
98a8adbd-6dfa-40c1-8826-9b0ec14e9329	0	0	0	0	0	0	0	0	0	0	0	0	0	0	0	0	0	0	1	0	0	0	0	0
5bd5c2c8-13cb-4501-8133-438b1aca8c6c	1	1	0	1	2	0	1	1	0	0	2	0	2	5	0	0	4	0	1	1	0	0	2	2
32018b04-e13a-4ecd-b771-61fb175744b4	1	0	0	0	0	0	0	0	0	0	0	0	0	0	0	0	0	0	0	0	0	0	0	0
cd8e471c-2fbe-4496-a42f-aba06db842de	0	0	0	0	1	0	0	0	0	0	0	0	0	0	0	0	0	0	0	0	0	0	0	0
68bfb609-b49a-4776-85d1-87b88cd2a6ff	38	67	15	43	20	6	30	56	9	36	12	4	31	40	30	53	16	3	28	57	12	43	20	3
ac25ffb4-659e-4a9d-a540-5fc4de22c1ba	0	0	0	3	1	0	0	0	0	1	1	0	0	0	0	4	0	0	0	0	0	2	0	0
6a3492bd-6b43-46b4-b495-dcec927f3b57	0	0	0	0	0	1	0	0	0	0	0	0	0	0	0	0	0	0	0	0	0	9	0	0
0047f4a6-a0e4-4314-b7be-5bfb20b929d7	7	10	2	12	6	9	7	9	2	10	4	5	12	9	4	16	6	14	6	6	2	11	5	4
39261af3-fd5f-4fd5-b056-3a40b5f7d4bb	1	2	0	4	0	0	1	3	0	2	0	0	2	3	0	8	0	0	1	1	0	4	1	0
f71cc508-7176-451a-a42e-dcc47cac61d9	9	9	9	17	15	5	8	4	7	15	6	2	9	14	16	29	12	2	5	7	7	16	17	3
15ab1d00-2a60-4884-8c87-830f4809c611	2	2	1	4	0	0	2	2	0	2	0	0	3	3	0	4	0	0	2	3	1	2	0	0
efb81c55-e4f4-48d7-9181-755d21c10073	0	0	0	1	0	0	0	0	0	0	0	0	0	0	0	0	0	0	0	0	0	0	0	0
1d8520b7-7c90-462a-ac55-2e87a1ad65a4	4	0	3	12	4	2	3	0	2	8	2	1	6	0	6	5	6	3	4	2	2	8	2	1
cf94cc89-0515-4fab-9a11-0c2927fe95fb	6	9	2	5	1	0	4	9	2	4	0	0	3	6	4	12	4	2	5	9	2	4	1	0
5e93151e-13a0-4813-920f-ebed2c15043f	0	0	0	0	0	0	0	1	0	0	0	0	0	0	0	0	0	0	0	0	0	0	0	0
1e101dab-d5a5-4da6-8f5c-0660fdec477d	0	0	0	0	0	1	0	0	0	0	0	0	0	0	0	0	0	0	0	0	0	0	0	0
c186fb8f-6d0d-4756-92f2-84219852e002	0	1	0	0	0	0	0	0	0	0	0	0	0	0	0	0	0	0	0	0	0	0	0	0
cd6101a7-96b9-42b8-98b9-5c83d8df2b32	1	0	0	1	3	2	1	0	0	1	3	0	0	2	0	2	2	0	1	0	0	0	2	1
710c8e7f-7d38-4fe8-9b06-8dc875a4a77d	6	11	1	4	10	0	4	8	1	2	2	0	6	10	2	12	6	0	7	10	1	7	10	0
62d4d749-ce0b-4471-a166-692fa649eaa5	41	39	1	14	13	5	32	30	1	12	12	1	38	31	0	22	20	5	34	37	1	14	12	3
909da7b3-0b30-40b1-a00c-51d10ed6462d	18	28	0	6	15	11	13	18	0	6	14	2	16	15	2	4	12	0	17	26	0	5	14	3
cb7b57b3-952c-4d84-8dfa-95140d00f4f0	1	0	0	0	0	2	0	0	0	1	0	1	0	0	0	0	0	0	1	0	0	0	0	1
782f027b-bc2f-492e-b650-901776493680	0	0	0	0	0	0	0	0	0	0	0	0	0	2	0	0	0	0	0	0	0	0	0	0
c0e20ae6-354a-4895-974d-ba4573c0902d	16	26	3	18	13	8	13	19	0	13	8	5	24	33	4	21	12	5	13	26	3	13	14	5
2a60996e-ddcf-444c-bf98-d8bd83ebf45c	10	15	2	8	6	4	7	10	1	3	3	0	7	12	0	5	4	0	6	14	2	3	3	0
1045b847-58b0-44b2-b477-155fa8db0ab6	0	1	0	0	0	0	0	0	0	0	0	0	0	0	0	0	0	0	0	0	0	0	0	0
7e4499f5-cee6-4ff6-8a84-30430db24fdd	5	5	0	0	1	0	5	3	0	0	1	0	6	7	0	0	0	0	5	3	0	0	1	0
c4fab7c3-a232-46cd-a55c-0743cb5afb76	2	3	0	3	4	0	1	3	0	1	2	0	0	0	0	2	6	0	1	3	0	3	4	0
127bfabe-5ae4-4705-bbab-eb2f4844b55f	1	3	0	0	0	0	1	1	0	0	0	0	2	2	0	0	0	0	1	2	0	0	0	0
0beeb5b1-c329-4fba-a24c-72d29eab8ce7	3	0	0	1	1	0	3	0	0	1	1	0	2	0	0	1	0	0	2	0	0	0	1	0
1362862e-609d-451e-8052-35999ae5c292	1	1	1	0	0	0	0	0	0	0	0	0	0	0	0	0	0	0	0	0	0	0	0	0
79f93f91-3226-4836-bafa-a4d5bc610ca1	7	12	5	8	6	5	5	12	4	5	4	3	12	10	10	8	8	3	7	11	5	9	6	0
4e28e0ce-f83c-4a2a-b729-4bd0f41eb6a9	3	4	0	3	1	1	3	6	0	3	0	0	0	5	0	5	0	0	3	4	0	3	1	0
394ccb07-525e-415d-a6bb-b7535fbcb534	2	4	0	2	1	3	2	2	0	1	1	2	3	3	0	0	2	3	2	3	0	1	1	1
7efd51be-54d3-43fd-bde6-89380789d349	0	0	1	1	0	1	0	0	0	0	0	0	0	0	0	0	0	0	0	0	0	8	0	0
b92af40b-0a4c-498e-8f29-8e82b6682ed8	32	48	8	80	17	82	23	39	7	66	11	35	30	40	14	92	18	61	31	45	5	78	23	37
d1325c37-21e6-4c9b-88df-924508b66ad4	115	178	31	188	39	120	93	136	27	171	25	54	77	87	64	150	32	68	98	141	28	159	36	47
32f2805f-117d-4237-8026-f57eaae11f51	46	68	20	78	37	48	38	52	16	62	14	18	41	47	30	84	32	36	42	62	17	73	31	19
c316e2ca-e5de-4045-82f2-3e4ab77ed421	0	0	0	0	0	0	0	0	0	0	0	0	0	0	0	0	0	0	0	0	0	0	1	0
9849d816-dea1-4268-9b11-d920b03c02ed	1	0	0	0	0	0	0	0	0	0	0	0	0	0	0	0	0	0	0	0	0	0	0	0
b17e4025-af1c-44b9-9728-a679f691bb2b	6	8	3	17	6	7	6	5	3	13	2	1	2	6	6	21	8	6	4	5	3	17	6	3
33b99479-93c5-498d-90af-53ef824c704e	0	0	0	0	0	1	0	0	0	0	0	0	0	0	0	0	0	0	1	0	0	0	0	0
4774b6e1-b269-46db-83ff-8a0884e5787b	0	0	0	0	0	1	0	1	0	0	0	0	0	0	0	0	0	0	0	0	0	0	3	0
6912f3f6-10b8-41e6-8088-47e16aa07fd5	0	0	0	1	0	0	0	0	0	0	0	0	0	0	0	0	0	0	0	0	0	0	0	0
be45e098-f7e1-404b-a8d4-bd0acc7682ef	334	465	94	377	117	252	298	398	81	349	75	101	151	246	150	256	58	85	294	399	85	316	109	105
d6fddb53-859e-45e5-90f2-918d1eecc868	0	0	1	0	0	0	0	0	0	0	0	0	0	0	0	0	0	0	0	0	0	0	0	0
fcaeaec9-9d1c-4c4e-9adf-b4600ecb276e	0	0	0	0	1	0	0	0	0	0	0	0	0	0	0	0	0	0	0	0	0	0	1	0
43d3dd83-e24f-4f48-846e-fd0df2bc563d	3	2	0	4	2	0	2	2	0	4	1	0	3	4	0	5	4	0	3	2	0	4	1	0
34a67e8a-b12c-47ee-821b-5d8f79023dd2	3	3	0	4	1	0	1	2	0	4	1	0	2	0	0	6	0	0	0	2	1	4	0	0
bdc36804-68cc-4c66-9322-4f2ebbc6646d	1	5	1	2	3	0	1	2	0	2	2	0	3	2	0	2	4	0	2	3	0	3	5	0
16863ce4-ccf1-4bef-8586-e43b1aa38493	0	0	0	0	0	0	0	0	0	0	0	1	0	0	0	0	0	0	0	0	0	0	0	0
eb9e3a22-98c8-48c8-ab94-0c8c6ffa9495	0	0	0	0	0	1	0	1	0	0	0	0	0	0	0	0	0	0	0	0	0	0	0	0
bdf5e4f6-42ee-45aa-8180-6cca329426fb	0	1	0	0	0	0	0	0	0	0	0	0	0	0	0	0	0	0	0	1	0	0	0	0
deba6a69-1702-4eed-9506-76afdb5caee7	0	0	0	0	0	0	0	0	0	0	0	0	0	0	0	0	0	0	0	0	0	2	0	0
6a4b031a-af23-40ee-81a8-525a49d0e185	0	0	0	0	1	0	0	0	0	0	0	0	0	0	0	1	0	0	0	0	0	2	0	0
05da9213-4724-4926-9dfb-41cd6c9ed073	0	1	0	0	1	0	0	1	0	0	1	0	0	1	2	0	0	0	0	1	1	4	1	0
7b4a0e26-e1e9-4597-bf37-cec2d6d71ded	6	7	0	14	0	0	3	4	0	12	1	0	9	10	0	13	0	0	4	6	0	11	1	0
5d7d2c78-c67c-4e3d-bab5-0a2afc23ce61	37	68	7	47	27	19	34	58	6	34	17	7	36	56	16	61	26	26	34	63	7	41	27	6
6e4f8014-722e-43bf-b4e3-c45e93d082ba	1	2	0	1	0	0	1	1	1	1	0	0	0	2	0	1	0	0	0	2	0	1	0	1
d9a0aa0e-f928-4155-bce6-632eed51a287	0	1	0	0	0	0	0	0	0	0	0	0	0	0	0	0	0	0	0	0	0	0	0	0
81a8834e-9e0b-4b54-9e84-6668d965ff57	1	0	0	0	0	0	0	0	0	0	1	0	0	1	0	0	0	0	0	0	0	0	0	0
66cc7a85-fd5d-4857-be19-87070f0861b6	60	103	23	56	59	34	32	40	17	33	38	18	36	46	42	61	52	19	37	51	21	43	72	19
01d98e68-184a-48ad-af9c-607e83cb96a0	39	40	26	54	46	70	33	32	30	42	32	24	40	38	62	58	48	56	33	42	25	47	41	29
8c3277df-0229-4575-b907-8592dc2e00b7	0	0	0	0	0	0	0	0	0	0	0	0	0	0	0	1	4	0	1	0	0	1	0	0
515ea0b3-879d-4ddf-b7bd-f9c2490fb25b	0	0	0	0	0	1	0	0	0	0	0	1	0	0	0	0	0	0	0	0	0	0	0	0
97db156b-d756-4b98-b05a-440925bb9029	1	1	0	0	0	0	1	0	0	2	0	0	0	0	0	0	0	0	1	2	0	0	0	0
20ea2279-57d4-41ee-8231-aa44fd348747	2	1	0	0	0	0	0	1	0	0	0	0	0	0	0	0	0	0	0	0	0	0	0	0
fc575def-0922-4c7f-ab72-4b41ef4b0c95	13	14	6	18	8	12	10	10	6	13	6	3	13	14	12	17	10	15	9	11	5	15	9	7
13a46e23-6621-4182-b490-b5d96451e93d	1	1	0	0	0	0	1	0	0	0	0	0	0	0	0	0	0	0	0	0	0	0	0	0
76760dfb-bfa7-41df-be7e-17b49cc855c3	0	2	0	0	0	0	0	0	0	0	0	0	0	0	0	0	0	0	0	0	0	0	0	0
40b88fe1-d283-4a1e-9852-c6ff8b98a3bd	0	0	0	7	2	2	0	0	0	5	2	0	0	2	0	6	2	2	0	0	0	6	2	0
b7c20d28-facd-4bd6-aaf9-69349534de54	0	0	0	1	0	0	0	0	0	0	0	0	1	0	0	1	0	0	0	0	0	3	0	0
77853e06-936f-4da9-9d52-e1c04b2d38a0	1	0	0	4	1	0	0	0	0	2	0	0	0	0	0	5	0	0	0	0	0	3	0	0
8d6a97c9-c2a1-489c-8cc8-bfad11c5b32f	0	0	0	0	0	0	0	0	0	1	0	0	0	0	0	0	0	0	0	0	0	0	0	0
a434a940-a8af-47a3-92e1-3998d1e1b2e7	0	0	0	0	0	0	0	1	0	0	0	0	0	0	0	0	0	0	0	0	0	0	0	0
b8a06c99-9b78-42df-98bd-feedb5f638b2	3	3	0	4	2	3	3	3	0	3	2	1	4	6	0	2	2	3	1	3	0	2	2	1
35d4179c-ee6d-4f27-aaaf-5a1bc70a507f	18	40	0	12	5	0	19	9	0	8	3	1	10	20	0	14	2	0	13	34	0	11	3	0
3713a653-21e1-4343-ad94-de12f6a12c19	0	0	1	0	0	0	0	0	0	0	0	0	0	0	0	0	0	0	0	0	0	0	0	0
57143801-f55c-4cf0-be80-8ab02a4d0da4	0	1	0	0	0	0	0	0	0	0	0	0	0	2	0	0	0	0	0	1	0	0	0	0
6ed5da5e-4b94-4f3a-98d5-8c088229f776	14	20	0	4	10	0	10	12	0	3	6	0	11	10	0	2	12	0	8	12	0	2	10	1
c135162f-97fd-4787-94d6-8c8469a8f8e9	0	1	0	1	1	4	0	1	0	2	0	1	0	1	0	5	2	4	0	1	0	7	1	1
50cc023d-d9a3-4a68-80d4-91a88ee900f3	3	0	0	1	0	0	1	0	0	1	0	0	4	2	0	0	0	0	2	2	1	4	0	0
09ba0d8c-77e9-47b8-861f-9d7cb887a10a	4	2	0	0	3	0	3	2	0	0	2	0	4	2	0	0	6	0	2	2	0	0	2	0
b43b87cc-e902-430e-a2d2-a1225a773c31	0	0	0	0	0	0	1	0	0	0	0	0	0	0	0	0	0	0	0	0	0	1	0	0
c50bbfcd-bf3d-4fbf-a58b-2df6595b79aa	0	1	0	0	0	0	1	0	0	0	0	0	0	3	0	0	0	0	0	0	0	0	0	0
d8c6d431-a93f-4a36-9c27-7bbcf0e0bf8f	0	0	0	0	1	0	0	0	0	0	1	0	0	1	0	2	4	0	0	0	0	1	2	0
5f8d090d-e55c-4cd9-ab59-12467c78b957	0	1	0	0	0	0	1	1	0	0	1	0	0	2	0	1	0	0	0	1	2	2	2	0
b0a46139-27b4-49c3-9824-51d471fcf229	3	7	3	13	1	0	3	3	3	11	0	0	4	14	4	11	2	0	4	6	3	11	1	0
676df983-313a-4081-958e-d902413e4152	0	0	0	6	0	0	0	0	0	4	0	0	0	0	0	4	0	0	0	0	0	4	0	0
d582095f-6a02-4739-87fb-71b01c8b7ea9	0	0	0	0	0	1	0	0	0	0	0	0	0	0	0	0	0	0	0	0	0	0	0	0
95468485-6fbe-4f49-ba05-090501cf6eea	0	0	0	0	0	0	1	0	0	0	0	0	0	0	0	0	0	0	0	0	0	1	0	0
7dc40a58-2641-496a-a1f6-cf340490f837	9	15	0	3	2	0	5	12	0	1	0	0	10	14	0	5	2	0	9	11	0	4	3	0
3d72558a-2187-471a-ad85-eeccce227976	1	2	0	0	1	0	1	2	0	0	1	0	2	4	0	0	0	0	0	2	0	0	1	0
be596b6a-f2ca-49da-8af4-58e319cf91fb	11	18	6	57	9	17	8	13	6	45	5	9	14	16	12	52	8	32	10	12	6	48	10	11
c62686ee-e93f-4d0e-8199-19f03fbf0238	5	3	0	8	2	10	4	3	0	1	2	1	4	5	0	0	2	0	2	3	0	2	2	3
ebfe238d-dee1-4c79-8823-10b8327fe996	232	323	25	332	150	77	173	254	20	271	106	31	188	233	50	311	128	61	202	283	22	322	136	40
5477c2f8-370c-4eb6-bbe9-977ce2180740	2	1	0	0	0	0	1	0	0	0	0	0	1	3	0	1	0	0	2	1	0	0	0	0
66b90678-7d86-4b73-9afc-755708983698	0	1	0	0	0	0	0	0	0	1	0	0	0	0	0	0	0	0	0	2	0	2	0	0
ff4603e1-be54-4db6-a6a9-d5c2dbd0bca7	121	159	1	40	51	3	102	139	1	39	25	0	81	91	2	48	48	3	103	139	1	42	50	2
c047d11e-60e4-4c19-b873-f04d29ad4011	0	0	0	0	0	0	0	1	0	0	0	0	0	0	0	0	0	0	0	0	0	0	0	0
05b9f5fe-a84f-4a7a-aa1a-578d8e86711f	19	29	0	9	6	0	2	8	0	6	2	0	11	7	0	5	12	2	16	19	0	7	2	1
2016b0c9-c588-45e8-906f-03fe5bb67742	3	3	0	0	3	0	3	2	0	0	2	0	3	5	0	0	2	0	3	1	4	12	9	1
89d75c09-9bed-41b2-a9ab-ef391b88fa61	1	2	0	0	0	0	1	0	0	0	0	0	0	2	0	0	0	0	1	1	0	0	0	0
4f8b537d-2e0c-4305-8de5-2655339b58c8	2	2	0	0	2	0	2	2	0	0	0	0	2	2	0	0	2	0	2	2	0	0	2	0
c498e90e-84ce-45c1-bf29-b8aadf2fe044	3	3	2	2	1	5	1	2	1	1	0	1	4	4	2	2	0	3	2	3	1	1	1	3
50c234eb-e882-4eeb-8a87-5ff439ad69dc	3	6	3	5	4	13	3	3	1	3	1	3	6	5	0	4	4	6	3	6	3	5	4	3
82ef27c7-74f1-4b6a-b9f7-61a839d420e5	25	34	24	73	32	21	23	24	19	45	18	10	26	28	46	52	22	25	27	31	22	59	31	10
c800f87c-0d76-42a2-a093-b997a6250a5a	1	3	0	0	2	0	0	1	0	0	1	0	1	3	0	0	2	0	2	3	0	0	0	0
b68eb184-beb6-4f05-bd47-c97e9f924985	1	2	0	2	0	0	1	2	0	1	0	0	0	0	0	1	0	0	1	2	0	2	7	0
c3277afa-3e5f-4e06-8302-edb422e2d789	0	0	0	0	1	0	0	0	0	1	0	0	0	0	0	0	0	0	0	0	0	0	1	0
95288187-95cb-46cb-a40f-ff533367e881	1	2	0	0	2	0	1	1	0	0	2	0	2	3	0	0	2	0	1	1	0	0	8	0
394db29a-937b-40e9-bbc0-8be5991d9968	0	0	0	0	0	0	0	0	0	0	0	0	0	0	0	0	0	0	1	0	0	0	1	0
21333070-c8c2-4b4d-8ef3-11a971f1212e	0	0	0	1	0	0	0	0	0	0	0	0	0	0	0	0	0	0	0	0	0	0	0	0
cfee7426-bbf8-4a6e-9c22-82b66c29b6dd	0	0	0	0	0	0	0	1	0	0	0	0	0	0	0	0	0	0	0	0	0	0	0	0
4fd2a9ea-0813-4f29-ad8c-7a244357d1cc	0	0	0	1	0	0	0	0	0	1	0	0	0	0	0	0	0	0	0	0	0	1	0	0
87d436e2-4fb1-4b02-bee9-f871ee66c95d	0	1	0	0	0	0	0	0	0	0	0	0	0	0	0	0	0	0	0	0	0	0	0	0
660c10f6-70ab-4244-b80d-6a38069f3280	2	22	0	3	1	0	1	2	0	2	1	0	2	3	0	0	2	0	2	12	0	3	1	0
8c896371-2087-41e6-b9dc-e9148d1aa8e4	0	0	0	0	0	0	0	0	0	0	0	1	0	0	0	0	0	0	0	0	0	0	0	0
96b7045d-6c57-4bf7-a337-089783140483	0	1	0	0	0	0	0	0	0	0	0	0	0	0	0	0	0	0	0	0	0	0	0	0
9dbe7fe9-e47a-484b-9cac-e2e7305c2916	24	44	9	68	11	52	17	38	9	60	6	16	33	42	22	78	18	33	25	34	8	65	12	23
10605e6d-ec73-408c-8d82-63f13e3ec752	0	1	0	1	0	0	0	0	0	1	0	0	0	0	2	1	0	0	0	0	0	1	0	0
6a60b544-5ddf-479d-871c-2d782b649789	0	0	0	0	0	0	0	1	0	0	0	0	0	0	0	0	0	0	0	1	0	0	0	0
5ebb1a01-ef44-4304-8d9f-3b6ec9e4ed94	5	11	1	9	5	13	3	7	1	8	1	5	7	5	2	13	6	6	2	8	1	9	4	10
6e3817b5-324d-4993-9517-19c7a2dd6ec3	9	12	5	29	5	29	7	10	5	26	3	10	9	11	10	42	6	21	7	11	4	31	5	12
6d7351c1-bf61-4e69-bf2c-87a9e7614b35	0	0	0	0	0	0	0	0	0	2	0	0	0	0	0	0	0	0	0	0	0	0	0	0
d710d68d-401f-40a6-a512-33ef09c3e0ae	17	18	10	31	11	32	14	12	8	30	5	11	20	22	24	42	10	27	16	16	10	31	12	14
d18e8e94-0aae-4d3b-b6ae-c2d4850abdce	1	1	0	0	1	2	1	0	0	0	0	1	0	0	0	0	0	3	1	1	0	0	1	1
c6927f60-1be8-4432-8828-85d598069039	2	5	0	2	1	10	2	3	0	1	0	4	7	7	0	2	2	5	2	4	0	2	1	4
c2491810-6248-4ddb-a8de-8e04ca0d6e89	2	6	2	6	8	5	1	4	2	6	4	2	2	6	4	8	12	2	2	3	1	6	7	2
4a0550d5-b214-4069-9d8f-d413aed9831f	7	7	0	1	1	8	7	5	0	1	0	3	7	7	0	1	2	0	6	5	0	1	1	2
19f0b7f5-18e7-4ec2-bcd4-9443da39c999	0	1	0	0	0	2	2	1	0	0	0	0	0	0	0	0	0	0	0	0	0	0	0	0
bdf74910-e3b2-403e-8fc0-a23f87c426b3	45	54	35	147	57	13	34	39	23	105	36	3	31	30	58	107	32	10	40	52	30	133	51	5
2869b3f4-8066-4ac4-a781-ddbeab220819	1	3	0	1	1	1	1	1	0	1	0	0	2	3	0	1	0	0	1	1	0	1	0	0
0e5fc59e-7ed4-4492-aa76-43ac31507c25	15	22	1	20	17	6	10	16	1	16	17	3	16	18	4	14	10	6	12	20	1	19	17	3
c6b02eaf-ccb7-4d7b-abdc-c00b9bcc1557	2	2	0	0	0	0	2	1	0	0	0	0	2	3	0	0	0	0	1	2	0	0	0	1
324731c0-93fc-4a27-b07d-92838ff7a2dd	13	21	1	8	7	6	11	16	0	5	3	2	13	20	6	4	10	7	14	18	2	6	8	2
6a6224a8-798a-4832-bc0e-31f5c7f43231	62	73	10	86	18	9	39	63	10	69	14	2	19	34	14	45	12	1	24	57	10	66	18	3
edc27789-5163-439a-a7ea-da7b1ec6d253	132	162	31	95	40	111	116	134	23	71	28	56	67	102	52	91	34	52	123	141	28	73	30	60
8429916f-4f28-4a5f-8427-b5e9f2df2b5d	0	0	0	0	0	1	0	0	0	0	0	0	0	0	0	0	0	0	0	0	0	0	0	0
f168bccd-4ef0-4b3f-8ff5-106510f6d45a	1	7	1	2	0	8	0	2	1	3	0	1	0	6	2	3	0	4	1	4	0	7	21	4
6134866e-7ebb-423d-b142-d3b0cd186690	0	0	0	0	0	0	0	1	0	0	0	0	0	0	0	0	0	0	0	0	0	0	0	0
0491383b-343d-4308-8641-b6d5b69c9a1f	2	5	0	1	7	0	2	4	0	1	2	0	4	2	0	3	4	0	1	3	0	1	6	0
b77c858d-4a80-4bf7-a282-13b0ac19df53	0	0	0	0	0	0	0	0	0	0	0	1	0	0	0	0	0	0	0	0	0	0	0	0
f5f15e00-96ae-485b-8661-238566884d5c	0	1	0	0	0	0	0	0	0	0	0	0	0	0	0	0	0	0	0	0	0	0	0	0
6985978e-4918-4f02-83a8-3a66e2316478	1	0	0	0	0	0	1	0	0	0	0	0	0	0	0	0	0	0	0	0	0	1	0	0
773c1359-61da-4977-b516-91ffa10211d1	0	1	0	0	0	0	0	1	0	0	0	0	0	0	0	0	0	0	0	1	0	0	0	0
a38feb15-9449-4a2f-9c6c-424f99b82352	1	0	0	1	0	0	1	0	0	0	0	0	0	0	0	0	0	0	0	0	0	0	0	0
c86d7111-4e48-405d-8004-3949ba6f24b4	0	1	0	0	0	0	0	0	0	0	0	0	0	0	0	0	0	0	0	0	0	0	0	0
644a3803-7c78-4e6c-b8c5-3aec7cad250a	0	1	0	0	0	0	0	1	0	0	0	0	0	0	0	0	0	0	0	1	0	0	0	0
19207dd9-9397-4beb-921d-2bfeb9445c6e	0	0	0	0	1	2	0	0	0	0	0	0	1	0	0	0	0	0	0	0	0	0	0	0
3e5077ff-b815-407f-bdb5-837005230869	21	30	10	18	29	33	16	24	10	13	23	18	29	37	18	19	30	27	17	34	8	15	34	21
93e26f43-7152-42cb-aec7-385580d3176b	0	0	0	0	0	0	1	0	0	0	0	0	0	0	0	0	0	0	0	0	0	0	0	0
b9c9b15a-390a-40de-aa02-13ab841015cd	0	0	0	1	0	0	0	0	0	0	0	0	0	0	0	0	0	0	0	0	0	0	0	0
feb5d4c0-289c-47f4-87a1-55b709e88cd2	2	5	0	2	1	0	2	5	0	2	0	0	3	6	0	3	0	0	2	5	0	3	0	0
13274798-2599-4459-9075-abdef059d53b	1	1	0	0	0	0	1	0	0	0	0	0	0	0	0	0	0	0	1	1	0	0	0	0
1460221d-ad42-4a40-9a78-cbf37fae7788	1	0	0	0	0	0	1	0	0	0	0	0	0	0	0	0	0	0	0	0	0	0	0	0
588289fc-24d6-4b8b-9a1e-4f8178647368	0	2	0	0	0	0	0	1	0	0	1	0	2	1	0	3	2	0	0	1	0	2	4	0
c6d3ee06-a3d2-4544-8f23-f95c97efaeb1	0	1	0	0	0	0	0	0	0	0	0	0	0	0	0	0	0	0	0	1	0	1	0	0
91fc41af-9024-49af-a502-1c3067b90613	0	0	0	2	0	0	0	0	0	1	0	0	0	0	0	0	0	0	0	0	0	3	1	0
5041adf7-5f8a-4792-8e4f-a43c7b752257	0	1	0	0	0	1	0	1	0	0	0	0	0	0	0	0	0	0	0	1	0	0	0	0
165d5621-9752-411d-a672-c699fb8b0cad	111	136	17	57	27	56	100	111	17	51	14	31	52	70	34	59	26	34	103	110	13	47	24	31
41010f4f-8169-44d6-8f07-4596ce0c0af6	10	13	1	15	15	20	9	9	1	12	11	2	9	8	2	15	14	9	9	12	1	14	15	5
baf0a9d0-b691-4c43-b74c-1d63bde8abc3	6	14	3	12	3	10	4	8	0	9	2	3	4	8	0	10	4	6	6	12	2	8	3	3
5514aa36-cc0c-45d3-aa26-05d6c09e7bfb	0	0	0	1	0	0	0	0	0	0	0	0	0	0	0	0	0	0	0	0	0	0	0	0
4529a4c3-1787-4e0a-9158-b7f37e0f0a97	0	0	0	0	0	0	1	0	0	0	0	0	0	0	0	0	0	0	0	0	0	0	0	0
ca2fe521-db7f-4127-a206-795c507cddd5	65	75	13	36	19	48	61	64	13	26	4	18	35	50	22	44	18	24	62	65	12	30	15	25
13fcde59-5c5b-4fdb-ade3-38f0b28fa456	0	0	0	0	0	1	0	0	0	0	0	0	0	0	0	0	0	0	0	1	0	0	0	0
02d4657f-a0e6-41e6-9cc4-494275fdaf76	20	18	5	23	3	0	15	15	5	21	3	0	11	15	10	42	8	0	24	28	7	33	12	0
7de77436-1cc7-408e-a930-06aeed7bd5cf	0	1	0	0	0	0	0	0	0	1	0	0	0	0	0	0	0	0	0	0	0	2	0	0
ead22140-dc2b-48ad-a09c-6a7b42e07e10	6	16	0	7	5	0	6	8	0	5	0	0	9	13	0	8	6	0	6	13	0	6	5	0
b5fe5790-ee10-41fe-9176-dccd547e1fb5	0	1	0	0	0	0	0	0	0	0	0	0	0	0	0	0	0	0	0	0	0	0	0	0
fb9078f4-eaa9-4b5e-9be3-cc7bc93a3d89	6	7	0	4	11	0	3	3	0	2	8	0	5	8	0	2	10	0	5	5	0	6	9	0
3fb22d60-53e0-4ac4-a50c-3cf41846a122	0	1	0	0	0	0	0	0	0	0	0	0	0	0	0	0	0	0	0	0	0	0	0	0
dcda1686-a2e7-41b3-a379-8fb6ef377f7c	0	0	0	1	0	1	1	1	0	0	0	0	0	0	0	0	0	0	0	1	3	6	0	0
5668914b-b167-40d8-9a74-1f5d97d280c6	0	2	0	0	0	0	0	0	0	0	0	0	0	0	0	0	0	0	0	1	0	0	0	0
8009f86c-906d-4b00-83e5-3b5abb3ffd92	0	0	0	0	0	0	0	0	0	0	0	0	0	0	0	0	0	1	0	0	0	0	0	0
878f0d50-3017-42b4-ad87-7513b6c75c9f	1	3	0	6	1	0	1	2	0	6	0	0	3	2	0	7	0	0	2	3	0	7	1	0
222a89a9-1d44-440f-8de1-1ccf7a60d4be	0	0	0	1	0	0	0	0	0	0	0	0	0	0	0	0	0	0	0	0	0	0	0	0
a9e7d91a-6b5a-47a5-a6f9-af650f5fdf55	11	6	2	4	4	2	6	5	1	2	4	0	9	7	2	5	6	0	7	4	2	2	5	0
21c88117-c8ac-43ef-926e-1ed5654445ec	1	2	0	0	0	0	1	1	0	0	0	0	0	0	2	3	0	0	1	1	1	2	1	0
d38dda4c-0b49-40c1-b26e-05d155105db5	3	0	0	1	1	0	2	0	0	1	0	0	2	2	0	1	0	0	2	1	0	0	3	0
91132283-1766-4d2f-ac11-7a55d8bffb1b	2	2	0	4	4	0	1	2	0	3	1	0	2	3	0	4	4	0	2	3	0	3	3	0
850cc7ac-0ed2-4bc1-954e-ef29e77877af	0	0	0	0	0	0	0	0	0	0	0	1	0	0	0	0	0	0	0	0	0	0	0	0
d5736a15-2c67-4c53-8642-866cdda77a29	3	1	1	0	0	4	3	1	0	0	0	1	2	0	0	0	0	3	2	1	0	0	0	2
d4e2acd5-cb7c-4935-8afa-7cde3938afb6	22	21	12	17	17	30	17	13	10	14	8	10	19	19	20	20	16	24	20	17	11	15	16	10
9c297844-3143-491b-8cdb-962bf49490ec	24	40	8	13	27	13	20	20	6	6	6	4	21	28	10	14	30	11	23	26	6	7	27	8
1286e96c-a742-45c6-bc90-cd450fa9c9e3	3	3	0	6	2	4	3	2	0	3	3	2	7	5	0	8	4	7	1	2	0	3	3	3
933c7e9a-2a9b-4aea-b8ba-dcc0dd3565fb	0	1	0	0	0	0	0	1	0	0	0	0	0	0	0	0	0	0	0	0	0	0	0	0
8ddc58d2-a0e5-47b0-a94d-00e8d232ac13	1	2	0	0	0	0	1	1	0	0	0	1	0	3	0	0	0	0	1	2	0	0	0	2
03681acd-e03e-4f08-a6c2-8c6df5efcf3b	0	0	0	1	0	0	1	2	0	0	0	0	0	0	0	0	0	0	7	0	0	0	0	0
e4ca74b7-397e-4c69-9276-a0311506e67a	0	0	0	0	1	0	0	0	0	0	0	0	0	0	0	0	2	0	0	0	0	1	4	0
ce6cc57d-a3c6-4b38-91b0-6d4c4487be77	28	41	0	3	3	4	25	35	0	5	1	0	21	28	0	1	6	4	24	30	0	4	6	1
66db7d84-ba7d-4392-b522-e6ab20833ba0	0	0	0	1	0	0	0	0	0	0	0	0	0	0	0	0	0	0	0	0	0	0	0	0
d0f23ec9-e208-4dc9-b4f9-35bc81be2f3a	1	0	0	0	0	0	0	0	0	0	0	0	1	0	2	0	2	0	0	0	1	0	3	0
716445df-f0d3-435a-aad0-9a20485dc197	1	2	0	0	0	2	1	1	0	0	0	1	2	3	0	0	0	3	1	1	0	0	0	1
a28f8631-f511-4336-82eb-321bc44ca33d	86	163	1	32	38	22	58	125	2	28	34	11	64	108	0	31	28	20	67	144	2	35	35	9
01c6596b-25bc-4400-969d-008053734ff7	1	0	0	0	0	0	0	0	0	0	0	0	0	0	0	0	0	0	0	0	0	0	0	0
f016f488-1997-45c9-a6f0-93c5941ee696	14	20	0	9	9	0	13	18	0	8	8	0	16	21	0	9	8	0	12	22	0	9	8	0
6855cc9f-7ac8-4f66-9232-e29239792372	1	1	1	0	4	0	1	1	1	0	3	0	0	0	2	0	2	0	1	2	1	0	4	0
423a8eca-8719-4568-bfd5-df4e523fab57	0	0	0	0	0	0	0	0	0	0	0	0	0	0	0	0	0	0	0	1	0	0	0	0
bc8b5f66-0b4b-4e3e-9584-7a76235f757f	6	5	1	9	5	5	5	3	1	8	7	2	6	0	2	14	2	2	7	6	1	10	6	3
e3f4d2a9-a928-4c30-bf96-0b6ab4018ca1	0	1	1	0	0	0	0	0	0	0	0	0	0	0	2	0	0	0	0	1	0	0	0	0
b2b45319-9ded-4b76-881b-46ec626eb552	9	7	0	19	4	2	8	7	0	17	5	1	6	8	0	15	4	0	9	7	0	17	4	1
e4aa8c58-aced-456c-9b95-11c40f73fabc	0	0	0	1	1	1	0	0	0	0	1	0	0	0	0	1	0	0	0	0	0	1	0	0
5eb3e3dc-4e33-4ce5-978f-0cfa8d30a940	0	0	1	4	0	0	0	0	0	0	0	0	0	0	2	6	0	2	0	0	1	4	0	0
e2a339be-7f95-49c1-8cc7-f61828fab280	0	0	0	1	0	0	0	0	0	2	0	0	0	0	0	0	0	0	0	0	0	1	0	0
5bc76db0-2f33-40d2-8e6e-688db57399bb	5	12	0	0	1	0	3	4	0	0	2	0	13	6	0	0	0	1	5	10	0	7	10	0
b46b40ff-0058-4c64-b960-6a2cb8c40d6c	10	11	5	7	12	13	8	9	4	6	2	7	12	15	8	8	14	10	11	16	5	6	12	6
782a8751-46f4-4583-b5a3-ee8906730f11	2	2	0	1	0	0	1	1	0	1	0	0	2	1	0	0	0	0	2	1	0	1	0	0
6a4bddac-0ea8-4181-af4a-8837409793e3	0	1	0	0	0	0	0	0	0	1	0	0	0	0	0	0	0	0	0	0	0	0	0	0
c5ebdfc6-91fd-477a-b0c5-c77e5446a747	0	0	0	0	0	0	0	0	0	0	0	0	0	0	0	0	0	0	0	1	0	0	0	0
39cb7ed7-c645-471f-ba2d-865220c66452	0	0	0	0	0	0	0	0	0	0	0	0	0	0	0	0	0	0	0	1	0	0	0	0
18d60ff4-0f8f-4843-81cc-12696fe0eb4b	316	455	68	357	144	114	276	380	42	281	90	62	177	228	118	269	116	56	278	409	64	333	136	59
f558ce3c-bcfa-45fa-857c-c69964d45fb1	16	23	2	9	17	0	12	17	2	7	14	0	15	26	0	11	12	0	15	21	0	5	18	0
ccf294de-4135-459a-915d-b6f145f35050	0	0	0	0	0	1	0	0	0	0	0	0	0	0	0	0	0	0	0	0	0	0	0	0
e1cc9ef8-4a5b-425f-a8a5-b9cb819c3146	0	0	0	0	0	0	0	0	0	0	0	1	0	0	0	0	0	0	0	0	0	0	0	0
521ec6c8-2575-41c3-a697-4e0a5f8033b7	9	12	1	15	11	8	4	5	1	13	6	1	2	4	2	9	8	4	3	6	1	12	9	0
c1d57133-d46d-40f0-af78-a3f43448e568	10	20	1	3	5	0	4	18	1	3	5	0	9	18	0	5	2	0	8	18	1	3	6	0
f74db51c-94aa-441c-93f5-945c7a23dfe7	0	0	0	1	1	0	0	0	0	1	0	1	0	0	0	1	2	0	0	0	0	1	1	1
50f8f65f-f278-4399-b654-056987a3f058	0	0	0	0	0	0	0	0	0	1	0	0	0	0	0	0	0	0	0	0	0	0	0	0
094c212f-3c6c-4751-b219-fbdd15fb4206	5	1	0	0	0	0	2	1	0	0	0	0	6	0	0	0	0	0	3	1	0	0	0	0
a9474582-5c49-4eaa-b7ec-c77342c49e84	12	25	1	32	18	11	10	17	0	23	11	4	9	15	0	27	18	6	12	25	3	27	16	4
0d42a969-dd44-46a4-92a2-0e369410f676	1	0	0	0	0	0	1	1	0	0	0	0	0	0	0	0	0	0	0	0	0	0	0	0
46d7a589-ee9b-4ce3-accb-b7b959d387e1	1	2	0	1	2	0	0	0	0	0	0	0	0	0	0	0	0	0	0	0	0	0	0	0
93f73b81-01ad-4240-b9ec-5b1042a34a41	0	0	0	0	1	0	0	0	0	0	0	0	0	0	0	0	0	0	0	0	0	0	3	0
0b2be7e6-940a-40cd-9b5b-3ce4f45399a6	0	0	0	0	0	0	0	1	0	0	0	0	0	0	0	0	0	0	0	0	0	0	0	0
8ed233a9-4184-4255-82f7-f71161e0efb2	1	0	0	0	0	0	0	0	0	0	0	0	0	0	0	0	0	0	0	0	0	0	0	0
d4a7c6fe-0347-46d0-8211-824d4a951b86	7	15	5	11	8	8	5	6	5	4	9	2	8	11	10	20	12	3	7	14	5	8	7	1
1f5978f2-4162-4a51-8685-cd6ed6e64d3d	6	7	0	0	0	0	7	4	0	0	0	0	0	0	0	0	0	0	0	0	0	0	0	0
97b89d54-c799-41cf-b287-60913117d2d2	2	4	0	15	3	0	2	3	0	12	3	0	3	4	0	14	4	0	2	4	1	15	3	0
e815f109-3f66-455d-bfe2-c4d11fd65816	1	2	0	1	1	0	1	2	0	0	0	0	2	3	0	0	0	0	1	2	0	1	2	0
fd67bb93-c468-418c-adf0-979cc29180a2	0	1	0	0	0	0	0	0	0	0	0	0	0	0	0	0	0	0	0	0	0	0	0	0
c0f701eb-9aeb-4d23-8348-c15aaaabe005	0	2	1	0	2	0	0	2	0	0	0	0	0	0	0	0	0	0	1	2	1	0	0	0
0bca9e95-99e8-4e1d-9585-bf61647e4b39	0	0	0	0	0	0	0	0	0	3	0	0	0	0	0	0	0	0	0	0	0	0	4	0
22921c9d-7ab1-4e8b-8539-65655cba7036	0	0	0	3	0	1	0	0	0	1	0	1	0	0	0	1	0	3	0	0	0	3	0	0
6dd3e27c-adc0-4170-8e0b-3da34354cebc	2	1	0	0	0	4	1	0	0	0	0	1	0	0	0	0	0	0	1	2	0	0	0	2
ee271000-1e5a-4edc-ac77-0dbc5306cdb8	0	0	0	1	0	0	0	0	0	1	0	0	0	0	0	0	0	0	0	0	0	0	0	0
8f555e04-0f0f-4f8e-9ff0-fff6c059bae6	0	0	0	0	0	1	0	0	0	0	1	0	0	0	0	0	0	0	0	0	1	0	0	0
95bcf478-dac7-4ec3-9a0f-921499b6b447	6	11	2	6	11	18	4	7	1	4	8	6	5	13	4	9	6	10	5	9	2	5	10	6
48dd8401-79ec-47be-b80b-e6546f3bb804	26	40	10	30	31	56	19	34	7	25	21	23	27	35	16	34	26	41	19	27	11	27	28	22
4ea2d0cc-1bfe-49b8-8b83-167115a50e31	3	2	2	6	0	5	2	2	1	4	0	1	3	5	2	7	0	2	3	2	1	5	0	1
f08fcf70-fe96-4dc8-82f7-3490b3a825bc	1	3	9	63	12	12	1	3	5	43	8	5	0	2	18	52	10	12	1	3	9	56	12	6
e3013ac7-c06d-497b-80a0-9ee6aaef163b	1	0	0	0	0	0	0	0	0	0	0	0	0	0	0	0	0	0	0	0	0	0	0	0
8740d5d1-bea7-4bf3-9d03-e919f7432a45	1	3	0	1	1	0	1	2	0	2	0	0	0	0	0	0	0	0	1	1	0	2	0	0
9bad3a60-9ab8-4009-a289-ecb97f685415	1	2	1	0	0	0	1	2	1	0	0	0	0	2	2	0	0	0	0	2	1	0	0	0
028f3115-6205-434b-a9d6-8355238c6cfa	1	2	0	0	0	1	1	1	0	0	0	0	2	3	0	0	0	0	1	3	1	1	0	0
41a2b7dd-51f3-4431-8399-d96b18887c2b	0	1	0	0	0	0	0	1	0	0	0	0	0	0	0	0	0	0	0	0	0	0	0	0
bb9916eb-bef9-4f2f-ada4-73164a7724d2	0	3	1	0	0	2	0	2	1	0	0	1	0	3	2	0	0	1	0	2	1	0	0	1
747a2881-48c5-4100-b83f-c895ae15c9d7	4	8	0	6	1	5	4	5	0	2	1	3	3	8	2	7	4	3	2	6	0	4	0	3
cb5e2d90-d05c-478a-a8d6-e4c7d33d5d4f	0	0	0	0	0	1	1	0	0	0	0	0	0	0	0	0	0	0	0	0	0	0	0	0
d6031110-d35e-4d7e-8df8-29a0cf384d86	1	0	0	1	0	2	1	0	0	1	0	1	0	0	0	0	0	0	1	0	0	1	0	1
21763636-6f5e-4532-aee4-18564d3e657b	1	1	0	0	0	0	0	0	0	0	0	0	0	0	0	0	0	0	0	0	0	0	0	0
315447ff-1f74-425b-a4f0-91e445d471eb	3	2	0	0	0	0	0	0	0	0	0	0	0	0	0	0	0	0	0	0	0	0	0	0
4f57cd82-55c1-4060-85ae-d584e89beaa4	4	5	0	3	1	0	1	3	0	3	0	0	5	6	0	5	0	0	2	4	0	4	0	0
51e9507f-8ff2-476f-9c6d-4353ac1bb70e	4	4	0	9	2	1	4	3	0	7	0	0	3	3	0	5	6	0	3	2	0	4	3	0
e9341bb4-3f7c-46a2-8adf-9c2e02ba974a	2	5	0	0	0	0	1	3	0	0	0	0	3	1	0	0	0	0	1	4	0	0	0	0
3d18d453-e192-4590-8dd7-d8a75458526c	1	1	0	0	4	0	0	1	0	3	3	0	1	2	0	0	4	0	0	1	0	5	4	0
24cc079b-293b-43b3-b12b-08c5f6815ee7	3	2	2	3	1	2	2	2	1	2	0	0	1	4	0	2	0	2	3	2	1	5	1	0
a3776845-e7ba-4b01-8a89-95c3de4f8249	0	1	0	0	0	0	0	0	0	0	0	0	0	0	0	0	0	0	0	0	0	0	0	0
df5ad6e3-7394-4c0d-82c1-6126fb2cc34c	0	1	0	0	1	0	0	0	0	0	0	0	0	0	0	0	0	0	0	0	0	0	0	0
fc5e7968-4da4-47c6-990d-fb634164ae87	20	25	11	15	9	16	15	20	11	12	7	5	18	18	28	16	12	17	16	21	11	10	11	5
b3e92407-dac0-45f0-900d-703aca28a97f	14	11	0	20	20	34	12	10	1	20	11	8	13	12	0	22	16	30	12	10	0	17	21	13
9fdcda21-371c-4ec6-91b6-dd5a2f4a7960	2	14	1	3	3	13	2	7	0	2	1	1	2	7	0	3	6	6	2	7	1	3	3	2
d81daf52-692c-42a4-ada0-c540d2f22221	3	1	0	2	0	0	3	1	0	2	0	1	4	3	0	0	0	0	2	1	0	2	1	0
3b65ed4d-113e-499b-953e-ca9781ca8c22	0	0	0	2	0	0	0	0	0	0	0	0	0	0	0	0	0	0	0	0	0	0	0	0
d445ac9e-3526-488f-b074-e786d1d5bef4	0	0	0	1	0	0	0	0	0	0	0	0	0	0	0	0	0	0	0	0	0	1	0	0
2145e883-4b6c-4b31-902e-a22bfad1ca6a	0	0	0	1	0	0	0	0	0	0	0	0	0	0	0	0	0	0	0	0	0	1	0	0
e8136789-8b42-4ba2-9e49-193ede44ccca	1	1	0	1	0	0	0	1	0	0	0	0	0	0	0	0	0	0	0	1	0	1	0	0
d3fc6638-5d4e-439f-93e0-1c746b95eea9	3	3	2	6	0	8	2	3	2	6	0	3	3	6	4	8	0	10	3	2	2	6	0	5
a6bd4e68-b84f-4cba-bb14-a228f760b76c	5	10	0	0	0	19	3	9	0	0	0	9	2	4	0	0	0	4	1	3	0	0	0	7
7541954e-f32c-444b-b0ba-19615374afcd	6	5	2	7	5	8	5	3	2	6	2	2	7	5	4	12	2	3	7	4	2	6	5	3
215abd06-389c-41b9-bf26-55333dfb9609	0	0	2	8	0	0	0	0	2	8	0	0	0	4	4	5	0	0	0	0	1	7	0	1
5ecbb824-369d-4284-b032-4329c12cc717	2	1	0	1	0	0	0	0	0	0	0	0	0	0	0	0	0	0	1	0	0	0	0	0
a79acf3c-318b-4ed0-86be-f5ed61febd9f	12	14	4	14	3	0	7	7	2	5	0	1	6	12	8	10	2	5	11	13	1	14	3	0
e28631e5-c00e-4a0a-9299-d960c665b015	0	1	0	0	0	2	0	0	0	0	0	0	0	0	0	0	0	0	0	0	0	0	0	0
e3474d1d-29ab-444c-b4a2-e267c8810ffb	0	0	0	0	0	1	0	0	0	0	0	0	0	0	0	0	0	0	0	0	0	0	0	0
7a53d11f-ac6d-4cd8-b941-9358896da553	0	1	0	0	0	0	0	0	0	0	0	0	0	0	0	0	0	0	0	0	0	0	0	0
b13f348e-aa58-4ee9-bdf0-e020af1171d5	0	1	0	0	0	0	0	0	0	0	0	0	0	0	0	0	0	0	0	2	0	0	0	0
483fecf3-4278-480a-9caa-bb40f732b50d	0	1	0	0	0	0	0	0	0	0	0	0	1	0	0	0	0	0	0	0	0	0	0	0
e905c768-e971-48eb-8ac6-4194ea65ab47	3	4	0	1	4	0	2	2	0	1	1	0	3	4	0	1	4	0	4	4	0	1	4	0
f50a19c5-49eb-4253-85a2-099c937aef7f	0	0	0	0	1	0	0	0	0	0	0	0	0	0	0	0	2	2	0	0	0	0	0	0
4e731c39-8425-4b73-ab18-36ab7c88be45	1	2	1	0	0	1	1	2	1	0	0	0	1	5	2	1	0	0	1	1	1	0	0	0
924df68b-d615-472b-a343-730ec75fe7f9	0	0	0	1	2	0	0	0	0	0	0	0	0	0	0	0	2	0	0	0	0	0	0	0
73bc4a86-a426-4998-ade3-2d2ea77cb1bc	0	0	0	2	1	0	0	1	0	1	0	0	1	0	0	1	0	0	0	0	0	6	1	0
61be8650-a006-4ddc-ae95-75455ba3ad68	0	0	0	0	1	0	0	0	0	0	0	0	0	0	0	0	2	0	0	0	0	0	1	0
343196dc-cf0b-4b3d-910a-159dff0c7727	0	0	0	0	0	0	0	0	0	0	0	1	0	0	0	0	0	0	0	0	0	0	0	0
94ca5cdf-e0fa-432d-8ee3-4082b6b8c8d0	1	0	0	0	0	0	0	0	0	0	0	0	0	0	0	0	0	0	0	0	0	0	0	0
9d071718-7d6f-4398-8fcd-821d2aec39d6	2	1	0	0	1	0	0	1	0	0	0	0	1	1	2	0	0	0	2	1	0	0	0	0
c25fc086-60f1-47f1-9c2e-0f04e15ec4de	2	3	0	3	1	0	2	2	0	1	0	0	4	2	0	5	0	0	2	2	0	4	0	0
1f920f8d-5b3a-4cda-9bc4-35ee344d2e40	0	0	0	3	0	0	0	0	0	3	0	0	0	0	2	3	0	0	0	0	1	6	3	0
fc0b5f82-8d54-4ec7-9d5e-218f36eed6af	138	199	62	233	98	95	124	176	46	203	59	50	77	108	94	153	46	54	122	180	55	209	87	51
49cd94e2-05de-429d-b301-b29d1d38d720	0	0	0	0	0	1	0	0	0	0	0	0	0	0	0	0	0	0	0	0	0	0	0	0
b7385171-2e7a-4caf-8710-e4f73d7005a0	0	0	1	0	0	0	0	0	0	0	0	0	0	0	0	0	0	0	0	0	0	0	0	0
00d35681-e795-4ee5-acb0-3d35a168675f	0	1	0	0	1	0	0	1	0	0	0	0	0	0	0	0	0	0	0	1	0	0	1	0
e23be105-d8a7-4d40-bf65-e250edb6aa92	49	67	21	52	40	36	39	54	17	49	22	15	37	54	44	60	38	27	45	62	20	50	38	16
dd8f2387-cdbd-4b72-aea5-b12f3557d99d	0	0	0	1	0	0	0	0	0	0	0	0	0	0	0	0	0	0	0	0	0	0	0	0
1153b8e7-f2a8-4f18-9d93-e4b0f1079c3d	13	19	0	6	10	2	10	12	0	5	9	0	10	12	0	8	10	0	10	14	0	6	12	0
4b20438b-392e-4527-bc7d-e8a9f846bb59	11	22	7	44	20	31	10	18	6	39	16	14	13	17	14	47	20	32	11	19	8	38	21	14
bfdc7a68-876a-4129-b213-35b8fed14a64	30	30	10	41	8	22	21	20	6	24	2	4	15	7	14	22	4	14	20	16	6	19	1	5
94dad450-9d26-4d80-9339-3d79d5244b72	0	0	0	1	0	0	0	0	0	0	0	0	0	0	0	0	0	0	0	0	0	0	0	0
854f1605-f09b-4306-ae70-d70148a4ee34	0	1	0	0	0	0	0	0	0	0	0	0	0	0	0	0	0	0	0	0	0	0	0	0
3e71d231-8b5a-4245-88cf-37f94acd9e51	2	1	2	5	4	0	2	1	2	2	4	0	5	4	4	5	4	0	1	1	2	3	4	0
52019941-00c1-472d-9f8e-c44e7c123e1f	3	3	0	4	7	0	3	3	0	4	6	2	3	2	0	4	4	3	3	3	0	4	6	1
320cad1a-e647-4551-b1e7-0651ccee6f36	0	0	0	0	0	1	0	0	0	0	0	0	0	0	0	0	0	0	0	0	0	2	0	0
bc0f5a51-32f4-43d5-b343-ecdd8a6c629d	0	0	0	0	0	0	1	0	0	0	0	0	0	0	0	0	0	0	0	0	0	0	0	0
1f0ed348-19b6-43f4-80cd-134011c8775b	0	1	0	0	0	0	0	1	0	0	0	0	0	0	0	0	0	0	0	0	0	0	0	0
072380c4-67a7-499e-a5cc-0a98d0053d5c	0	0	0	1	2	0	0	0	0	0	1	0	0	0	0	3	0	0	0	0	0	1	2	0
67d49113-14a5-43c2-bc66-ecd82aca6ec6	61	79	16	74	42	72	39	54	11	50	31	37	61	59	32	82	50	60	54	67	19	85	48	41
4824a1be-349d-4ad7-8906-d10973b66711	0	0	1	0	0	0	0	0	0	0	0	0	0	0	0	0	0	0	1	0	0	0	0	0
1be53edf-890d-4380-afe5-f7860940536c	24	24	13	16	7	0	25	22	8	15	5	0	15	15	30	21	12	0	21	22	15	15	7	0
12be070d-6871-4788-bac0-a3fb04d56c01	0	0	0	1	6	0	0	0	0	1	0	0	0	0	0	0	0	0	0	0	3	7	24	0
8e5a3203-16c0-4372-b806-339c904821f2	0	0	0	1	0	0	0	0	0	0	0	0	0	0	0	0	0	0	0	0	0	1	0	0
656015e5-ef99-474b-9b55-b13807cc34ee	0	0	0	0	2	2	0	0	0	0	1	1	0	0	0	0	2	3	0	0	0	0	2	1
fe8d38c5-e377-4ca2-b337-ed41e24e7fdb	1	1	0	0	0	0	1	0	0	0	0	0	0	0	0	0	0	0	1	2	0	0	0	0
7a79088d-20ff-42da-973b-2bc4b42d9c76	0	0	0	0	0	0	3	0	0	0	0	0	0	0	0	0	0	0	0	0	0	0	0	0
e9c3f7a9-f6d0-4c0e-8c4f-2115dcba3361	0	0	0	0	0	0	0	0	0	0	1	0	0	0	0	0	0	0	0	0	0	0	0	0
4b7ff4b0-fbf8-4721-9396-182b98c3de77	0	1	0	0	0	0	0	0	0	0	0	0	0	0	0	0	0	0	0	0	0	0	0	0
09659b78-146a-4c5e-ad3c-eaba30fa8746	40	66	25	90	56	68	34	49	19	70	41	34	34	64	46	101	58	52	38	60	24	83	54	37
affc0b14-ad1d-4e6c-a2fb-c238b16bb5e3	7	7	0	5	0	7	6	5	0	4	0	1	4	7	2	6	0	5	5	6	0	5	0	1
299351e2-6597-443a-825c-29a22df92a5b	50	61	14	53	27	32	37	45	13	38	20	11	59	68	28	57	20	41	49	54	13	42	25	14
25e0ba85-228e-4583-8036-0aa25b99fe23	0	0	0	2	0	0	0	0	0	2	0	0	0	0	0	3	0	0	0	0	0	2	0	0
a6d3a535-40dd-46db-b1da-c8c4ff429d3b	0	0	0	0	2	0	0	0	0	0	1	0	0	0	0	0	2	0	0	0	0	0	2	0
ddf7c3cb-5919-4d7c-b69d-c9c70a866910	0	0	0	0	0	0	0	0	0	1	0	0	0	0	0	0	0	0	0	0	0	0	0	0
64be2595-0e10-408c-a437-4126756301ac	29	35	14	94	28	18	19	17	9	52	14	6	20	20	38	49	22	17	30	40	17	92	35	7
fb4f447b-203b-4feb-82db-6e7cb7c2daf7	1	4	0	4	0	4	1	4	0	3	0	2	0	1	0	6	0	0	1	3	0	3	1	2
0624045a-a77b-4fb5-a6fd-6ebc6bfc411e	17	21	0	5	11	0	13	16	0	5	4	0	21	23	0	9	12	0	12	15	0	5	10	0
cab3f500-aac3-4b1c-9fc3-90956677f53b	0	0	0	2	0	0	0	0	0	7	0	0	0	0	0	0	0	0	0	0	0	2	0	0
c128e466-579a-467e-bb04-4cff9bd75039	10	10	0	1	1	0	7	8	0	0	0	0	10	8	0	0	0	0	8	8	0	1	1	0
ad2b08d9-c5e8-4207-b4a4-16a0fc0eb7ab	1	0	0	0	0	0	0	0	0	0	0	0	0	0	0	0	0	0	0	0	0	0	0	0
f8482d77-5cc9-487e-9820-59ae86725c16	2	3	0	6	7	2	1	1	0	5	1	1	2	3	0	4	4	0	1	1	0	6	5	1
2d43c94f-e5d9-4e5a-b4b9-f7bd05d11c84	1	5	3	4	3	13	1	3	3	2	1	4	3	3	0	5	6	11	1	3	3	4	3	5
f2c7b02d-a65d-4f12-8430-f09fb15a0bfa	1	1	0	0	0	0	1	1	0	0	0	0	0	0	0	0	0	0	0	0	0	0	0	0
1b71014c-aad5-40a4-bc6c-f1a0fecceddc	0	1	0	0	0	0	0	0	0	0	0	0	0	0	0	0	0	0	0	0	0	0	0	0
f3caa45d-af07-4bfd-bf5a-d2ec52e6e31e	115	176	25	182	68	137	92	147	21	146	40	75	108	120	52	196	62	87	115	162	33	190	84	73
52109eaf-3d23-47d5-8c1d-7df871352fd7	0	3	0	1	2	0	0	2	0	1	1	0	0	4	0	0	0	0	0	3	0	1	2	0
c0c0d0ac-1660-4d72-b163-e4c89d2523dc	296	424	67	272	95	190	208	285	54	198	49	82	150	188	114	255	68	79	228	343	60	226	78	80
b5b67956-ffc4-4511-b86e-b8cfb8cc7797	1	0	0	0	0	0	0	0	0	0	0	0	0	0	0	0	0	0	0	0	0	0	0	0
a4333265-30b7-456f-9b4e-59056d50ddbb	11	18	4	16	9	17	11	15	3	13	7	6	8	13	8	18	10	14	9	13	4	15	9	6
8151453a-fa53-4893-a71a-1ca7e3dc52b5	0	1	0	0	0	0	0	1	0	0	0	0	0	0	0	0	0	0	0	1	0	0	0	0
1c340ab1-715f-4d76-a68c-5b5e746ab423	0	2	0	0	0	0	0	1	0	0	0	0	0	0	0	0	0	0	0	2	0	0	0	1
a3d17fa2-72b4-4377-b283-3445c265f88c	8	14	3	13	9	20	6	8	4	10	4	4	11	13	6	26	10	18	8	15	2	12	7	13
95f2e6a7-db40-4608-bf99-41f2d3b91f55	0	0	0	1	0	0	0	0	0	1	0	0	0	0	0	1	0	0	0	0	0	1	0	0
16dcf107-3adc-4466-b6f0-10fb579659dc	5	5	1	2	1	3	4	5	1	3	0	1	6	6	2	3	2	2	3	4	2	2	1	2
c642d3c1-2c12-4ba9-ba2c-e641a48a8737	0	0	0	0	0	0	2	0	0	0	0	0	0	0	0	0	0	0	0	0	0	0	0	0
08d2b0b0-0265-4725-8ad7-fc89752118ec	0	0	0	0	0	0	0	0	0	0	0	0	0	0	0	0	0	0	1	0	0	0	0	0
da6613f7-548a-4deb-b550-aba38cdc5ec5	36	53	2	55	26	9	34	47	2	46	15	2	41	49	4	66	20	6	36	51	1	49	23	5
ac867bbd-9ab2-48de-8bab-8b73030a5004	0	0	0	6	0	2	0	0	0	0	0	0	0	0	0	4	0	0	0	0	0	4	0	1
f6c3c31b-289b-4d8b-92eb-6557e2a16315	0	0	0	0	0	1	0	0	0	0	0	0	0	0	0	0	0	0	0	0	0	0	0	0
d2598201-6adb-4ed1-b1dd-dba5a4897578	27	57	3	19	33	34	21	50	1	20	14	11	25	53	6	25	22	22	22	53	4	28	32	16
6f72fb9a-0643-4a71-83fa-09699e758a5e	3	13	0	0	1	0	1	7	0	0	1	0	6	8	0	0	2	0	3	6	0	0	1	0
c3ddd4fc-62bb-424b-a6b3-0097eb08d6f3	1	0	0	1	0	0	0	0	0	0	1	0	0	0	0	0	0	0	1	0	0	1	0	0
399ea666-5557-4287-9136-923a012f3250	5	5	0	6	10	6	2	5	0	5	8	3	8	7	0	9	12	0	3	6	0	6	10	3
f7537e72-8c1c-4e24-8294-9f3a4cae8129	0	0	0	0	0	1	1	0	0	1	0	0	0	0	0	3	0	0	0	0	1	4	1	0
a7167544-189e-41b5-b370-a2a8498b8ca3	0	0	0	0	0	1	0	0	0	0	0	0	0	0	0	0	0	0	0	0	0	0	0	0
974183b8-1ade-44a7-9f1e-444309a5ab0b	7	11	0	6	4	0	6	7	0	4	4	0	8	11	0	7	4	0	6	11	0	3	5	0
ebb16c24-af43-455e-81d7-4efcde821540	54	83	30	150	72	8	44	56	15	96	53	4	60	81	56	155	70	3	49	71	26	130	71	4
fe0e22b8-5ecd-413d-94bc-02ea1b2e35ed	18	28	4	18	14	22	14	21	1	12	8	12	14	20	10	22	16	13	18	22	4	17	16	9
8af71c9b-4289-4ccd-818d-c31e57cefb71	0	0	0	0	0	1	0	0	0	0	0	0	0	0	0	0	0	0	0	0	0	0	0	0
fe4b0e1a-a13c-45a8-b593-f6482f2be716	4	3	2	8	8	0	2	1	2	5	8	4	4	0	4	6	6	0	1	2	2	5	8	1
8b3cb271-fbc5-493b-94cb-7ef9c6cf2317	5	4	3	8	4	0	2	2	4	4	1	0	6	5	6	6	4	0	6	7	2	5	1	0
c15d5860-4e5c-47df-8242-c3f114bf37f1	0	0	0	7	0	1	0	0	0	7	0	0	0	0	0	9	0	0	0	0	0	7	0	0
6fc53099-a6eb-43a6-86d3-33b68809496c	44	52	31	124	62	11	33	37	18	90	44	3	33	33	50	99	50	3	56	63	29	134	73	5
67f7b4ae-f0af-4408-a95a-5c84888ed4c2	66	125	27	189	32	19	52	97	20	151	22	7	37	47	46	108	26	13	60	113	26	183	33	8
bee7c60a-cdcb-486a-b204-3d829d237f4c	12	33	6	31	27	4	10	31	3	25	26	3	6	20	10	20	22	7	9	33	6	30	26	3
4d299073-6925-4b30-9165-c679c590446a	132	267	67	247	116	63	110	247	52	202	62	30	91	127	70	91	56	22	104	230	51	191	88	30
709b5449-9bb5-44b1-a1fe-52a76d4bc1d6	77	85	35	133	65	33	62	57	28	112	45	18	36	36	42	73	44	24	54	61	27	112	62	19
0d8c63b4-6da1-4771-a3a8-3b23e18f6aa1	25	42	9	17	31	49	18	26	7	14	21	20	29	32	20	27	26	43	19	33	11	14	30	26
78f685c4-95fb-49a8-9c2d-72d937f110dd	0	1	0	1	0	0	0	0	0	1	0	0	0	0	0	0	0	0	0	0	0	1	0	0
004db4c0-de0f-48a8-a715-dddbdab8a6c6	20	21	8	34	15	13	19	17	6	13	9	7	16	22	16	28	10	13	19	26	8	29	12	8
ab722d4f-ce6b-48db-b432-7b8d1a99fdf7	50	72	33	157	53	16	38	52	25	86	17	5	29	43	52	96	36	10	39	53	30	134	46	5
556adb37-4371-49d9-b951-0931d33a113c	18	23	6	24	27	57	16	19	6	20	9	22	17	19	12	17	22	40	18	20	5	20	24	26
8469a7a3-30c1-43b8-b7ba-bf7079c3c6aa	94	162	25	105	46	32	72	136	21	60	34	15	42	77	52	76	28	35	82	153	25	93	46	16
fe264e8c-57b9-4b8e-a75f-c2229712c049	0	2	0	2	0	0	0	1	0	1	0	0	0	3	0	1	0	0	0	1	0	2	0	0
9e0f5a40-f408-4ea0-9f64-3bc6015e6de3	2	3	0	13	0	0	1	2	0	7	0	0	4	5	0	10	0	0	2	2	0	12	0	0
312690c5-66b3-4c78-bb8d-0a94aab06d9f	3	3	2	4	0	0	2	1	1	2	0	0	0	2	2	3	0	0	3	4	1	1	0	0
f7ef509f-9dbc-4d81-870c-b0fd0b115419	0	0	0	0	0	0	0	0	0	0	0	0	0	0	0	0	0	0	0	0	1	0	0	0
d613eb77-4b5b-4432-9f7e-2a5d8195c1c2	0	0	0	0	0	2	0	0	0	0	0	1	0	0	0	0	0	0	0	0	0	0	0	1
1e08bd2b-93b4-4489-b033-87f66a5c2cc4	23	27	0	14	24	1	18	24	0	10	15	0	19	17	0	11	16	7	22	29	0	13	24	0
c68c1d8b-a545-44d8-ab88-435dd635bc87	1	2	0	5	3	0	1	2	0	5	2	0	1	4	0	5	2	0	1	2	0	4	3	0
40003d00-5a9b-43e6-b744-5e77ec5d476f	5	2	0	3	8	0	5	2	0	3	4	0	4	3	0	4	10	0	5	2	0	2	9	1
03bd004c-cf10-46fb-8690-1e1133f41bbd	0	0	0	0	0	0	0	0	0	0	1	0	0	0	0	0	0	0	0	0	0	0	0	0
fad05432-a951-463d-9a8c-854e1ae8ddcd	1	2	0	0	1	0	1	1	0	0	0	0	2	3	0	0	0	0	1	2	0	0	1	0
ae05f34d-4b14-4e58-ae15-69daa52fba50	0	1	0	0	0	0	1	0	0	0	0	0	0	0	0	0	0	0	0	0	0	0	0	0
7ad3bb46-911f-4747-bd8f-f4a04f40df02	0	1	0	0	0	0	0	1	0	0	0	0	0	0	0	0	0	0	0	1	0	0	0	0
7a537123-19b8-401b-86cf-0050e6497da7	1	0	0	1	1	0	0	0	0	1	1	1	0	0	0	1	0	4	0	0	0	1	0	1
78a06031-d98e-47ae-b066-a55bb503ea24	0	0	0	1	0	2	0	0	0	1	0	0	0	0	0	0	0	2	0	0	0	1	0	1
ae113979-add0-4461-a255-24d289f12d41	0	0	0	0	0	1	0	0	0	0	0	0	0	0	0	2	2	0	0	0	0	1	1	0
545ea018-8a59-4ad7-a583-1d21c8ffaa87	19	26	20	84	29	10	13	13	13	42	23	5	18	22	36	64	28	5	18	23	15	62	29	5
7d9ad912-dec0-4e48-a7fd-cad9e522e15a	54	74	11	40	30	59	45	50	10	34	6	30	37	30	24	52	32	43	46	56	12	27	24	29
8bc50003-26af-4b1d-bc14-6559a187e127	0	1	0	0	0	0	0	0	0	0	0	0	0	0	0	0	0	0	0	0	0	0	0	0
d75e3735-c940-413e-bacf-7c8eb4c902f1	140	167	40	230	46	37	126	133	29	165	26	14	108	117	66	146	28	24	133	176	36	202	44	15
52296e1c-4f03-401e-9946-af1bec1cfa9c	0	1	0	0	0	0	0	0	0	0	0	0	0	0	0	0	0	0	0	0	0	0	0	0
8620b883-cb7c-450e-8fbb-d4a114e959c0	0	1	0	0	0	0	0	0	0	0	0	0	0	0	0	0	0	0	0	0	0	0	0	0
b54efcb6-699e-425b-9537-dc79ba1d569a	12	14	15	74	30	1	10	12	13	54	24	1	13	9	16	42	10	0	12	11	15	74	25	0
b517a421-c52f-473b-a3e7-616d8f8e082a	144	227	49	279	89	151	108	154	32	196	54	66	79	121	88	222	60	108	133	193	47	254	79	75
f4796143-9c75-460a-a6af-c4263d6ac5e9	3	6	2	3	1	2	2	5	2	3	0	3	5	5	4	4	4	4	3	5	2	3	1	2
c070db39-ed75-4920-9dd4-08d4fe9d89c0	52	80	27	89	36	8	45	72	26	74	25	3	24	58	38	48	24	4	42	70	26	83	36	3
7abd6199-c72d-4447-a33a-96e5e87f0233	50	52	17	47	36	42	41	42	14	40	27	18	44	51	32	57	40	40	41	47	13	41	30	21
5192c96a-58fa-443f-a97b-4a3068a3890b	15	23	1	16	16	6	15	21	1	13	7	3	10	15	2	11	8	4	14	20	0	12	17	4
d17e7149-cc04-4ea8-a2c7-d5132cdb2a48	0	0	1	1	0	0	0	0	2	1	0	0	0	0	2	1	0	0	0	0	3	1	0	0
37e90132-96f8-4f04-bdfe-f7852a93e4dc	4	7	4	12	4	8	4	7	3	11	0	2	7	7	12	13	2	3	4	6	3	20	5	4
58f714f0-5725-46fa-b39f-1f2f20db7467	1	1	0	1	0	0	0	1	0	0	0	0	0	0	0	0	0	0	1	1	0	0	0	0
c48032d1-656f-4b48-b8fc-99cd0b8900a4	71	67	28	126	46	8	40	37	20	77	35	3	42	49	50	98	36	7	60	62	25	115	36	4
aaf0297a-1441-46d4-9758-5e602c502af4	758	969	261	955	345	501	648	802	196	686	239	204	330	494	394	518	184	167	688	903	253	842	330	217
0c201f6b-6959-41c8-a0db-57c701704620	1	7	2	6	10	11	0	7	3	2	9	4	1	11	4	4	12	8	1	5	2	3	9	6
8f64cffe-f8d0-4484-9d6e-88798846949f	0	1	0	0	0	0	0	0	0	0	0	0	0	0	0	0	0	0	0	1	0	0	0	0
29832a70-1828-4fd6-9826-434a24cb3bd4	0	0	0	4	1	3	0	0	0	1	0	0	0	0	0	6	0	0	0	0	0	4	0	0
e307c9f1-dc73-4249-9367-9915d4e6a417	32	44	18	87	14	2	18	27	9	57	12	0	19	35	38	85	16	0	43	64	17	93	17	1
f479142f-214a-460d-bf03-0f10efdb3b29	0	0	0	1	1	0	0	0	0	1	1	0	0	0	0	0	2	0	0	1	0	0	1	0
d71f655d-5c80-4e56-9494-cd7d5e95fe0f	10	8	10	18	19	8	7	7	8	17	8	7	11	9	18	27	20	12	6	7	11	29	21	6
049867da-f6cf-4260-86bd-619f41ba1e8c	2	1	0	0	0	0	1	1	0	0	0	0	0	2	0	0	2	0	1	1	0	1	1	0
972f7fc4-5ea3-4085-a0a1-021dc2001b52	1	0	0	0	1	0	0	0	0	0	0	0	0	0	0	0	0	0	0	0	0	0	1	0
53de28ee-8739-46b5-a61b-7bce7eed3074	8	8	0	0	2	0	7	7	0	0	2	0	11	12	0	0	2	0	6	9	0	1	2	0
702fec62-4e2e-4aaf-af95-6e254b18029d	1	0	0	0	0	0	0	0	0	0	0	0	0	0	0	0	0	0	0	0	0	0	0	0
6834c277-1454-4320-b758-c210b3879366	0	0	0	0	1	0	0	0	0	0	0	0	0	0	0	0	0	0	0	0	0	0	0	0
7569210b-307b-4761-b17b-4b3d39d1cea0	4	4	3	7	6	2	2	1	3	3	4	0	8	7	8	10	8	0	4	2	4	7	7	1
607e4253-5222-4f18-bf09-5504effba964	8	9	1	8	7	25	7	5	2	9	5	10	12	9	4	16	8	21	8	11	1	6	7	12
a6114f9a-f079-4e01-85ff-5e1a70741c3e	0	0	0	0	0	0	2	0	0	0	0	0	0	0	0	0	0	0	0	0	0	0	0	0
907145bc-bf5d-4503-bc82-6e4496f840ad	33	36	2	27	25	3	28	29	2	19	20	0	34	33	4	29	24	2	32	30	2	23	22	0
7fbf8845-8d62-4b35-9509-23ddfe5ffde9	1	0	0	0	4	0	0	0	0	0	4	0	0	0	0	0	4	0	0	0	0	0	4	0
d0729031-8e73-4dd3-8e2c-b1576533ef7b	63	77	17	75	38	8	50	59	10	38	33	4	34	47	32	60	30	5	45	63	17	73	38	4
7dc89d33-3f6e-4bbe-94b4-2299f185865d	195	258	52	322	156	34	130	143	37	195	98	9	139	172	84	248	102	20	151	190	43	304	149	11
aaa9ef0e-abd3-448b-86b8-74bbfcec25e5	0	1	0	0	0	0	0	0	0	0	0	0	0	0	0	0	0	0	0	0	0	0	0	0
ec6239f1-83b2-4b22-9a19-bedc57767291	0	0	0	1	0	0	0	0	0	0	0	0	0	0	0	0	0	0	0	0	0	0	0	0
5ae8f8a4-4a75-493e-b5dc-5519422a7b66	116	139	47	226	47	48	107	120	34	170	39	21	49	82	76	147	36	28	110	133	45	197	48	19
df3cc432-ca41-4c53-9abe-e5ab5f90876c	0	0	0	0	0	0	0	1	0	0	1	0	0	0	0	0	0	0	0	0	0	0	0	0
de801843-7c96-49d4-a537-f8d502f80039	21	31	16	52	17	8	10	13	6	29	7	6	13	18	26	32	20	13	14	19	12	39	17	3
2d7f2e18-d78f-484c-b1be-8a17979827a7	0	0	0	1	0	0	0	1	0	0	0	0	0	0	0	2	0	0	0	0	0	2	0	0
a7b2f012-fb74-4abe-a4c1-a8ec9010b0fc	4	3	6	17	10	0	2	3	4	16	10	0	4	6	8	14	10	0	2	4	6	18	9	0
91788ef6-f0b6-426f-9451-fbcb0c60a85b	0	0	0	0	1	0	0	0	0	0	1	0	0	0	0	0	2	0	0	0	0	0	1	0
7ccc4df8-3169-4c7a-8b36-822afb461869	76	96	47	195	90	14	56	76	26	141	33	10	50	62	82	125	50	22	78	94	43	163	89	11
3cf5dd74-31ff-45ba-bfc8-a6394611a910	1	0	0	1	0	0	1	0	0	0	0	0	1	0	0	0	0	0	1	0	0	1	3	0
7bc41068-38bd-4c54-bb4e-98191713270f	1	2	0	1	0	3	1	2	0	0	0	0	0	3	0	0	0	0	0	2	0	1	0	2
d711f4a4-8a0a-4a08-af37-c961a7af8219	24	32	6	46	19	16	14	23	5	28	17	4	28	34	12	57	22	6	20	28	7	44	19	8
77bc6c21-db94-4af2-a9dc-d02ead26d134	1	0	0	0	0	0	0	0	0	0	0	0	0	0	0	0	0	0	0	0	0	0	1	0
b057560a-2787-4f9a-8979-9cdc5d09e48c	43	57	23	78	18	31	27	45	14	47	11	14	24	25	38	93	14	16	27	37	19	71	15	17
d836a2c3-92c6-4c57-9e30-7e811162fb18	15	24	6	21	4	24	11	23	5	15	1	9	19	22	12	21	8	10	15	22	4	22	7	8
4c100ba0-4f72-443a-af68-e2195eabc27a	0	0	0	1	0	1	0	0	0	1	0	0	0	0	0	3	0	0	0	0	0	1	0	0
69bde41b-5a8e-462b-881e-6d0b796b7473	0	0	0	0	0	0	0	1	0	0	0	0	0	0	0	0	0	0	0	0	0	0	3	0
3341c0b6-923d-4b11-9ffc-0d8c8880d0c7	0	3	0	0	0	0	0	2	0	0	0	0	0	2	2	0	0	0	0	3	0	0	0	0
36b9baee-f613-41c9-a2f5-6c5ed4333880	0	0	0	1	0	0	2	2	0	2	1	0	0	0	0	1	0	0	2	0	0	1	0	0
feb59578-da86-437d-9650-717d1d7da329	0	3	0	0	0	0	0	1	0	0	0	0	0	4	0	0	0	0	0	2	0	0	0	0
f10a098b-f647-4cda-975b-477d3bc57ec9	0	0	0	0	0	1	0	0	0	0	0	0	0	0	0	0	0	0	0	0	0	0	0	0
0f42fb1d-24d8-48bd-9221-bdc2a1dc6589	7	18	1	18	7	10	5	16	1	13	2	4	7	12	0	12	8	13	5	16	1	19	7	6
603a7c61-aa01-4a89-ac57-ad3b88cf7441	1	0	0	3	0	0	1	0	0	2	0	0	1	0	0	3	0	0	1	0	0	2	0	0
18d97dba-6946-4a23-b557-bc88c42a4026	118	203	44	183	63	17	73	94	24	101	31	4	67	69	54	96	38	17	101	149	32	133	49	7
2d7a7413-20c8-4a24-8f16-d2de19bf4ab7	0	0	1	0	0	0	0	0	1	0	0	0	0	0	0	0	0	0	1	0	0	0	0	0
147eb306-01dd-491b-8e40-faa47a08173d	0	1	0	0	0	0	0	0	0	0	0	0	0	0	0	0	0	0	0	0	0	0	0	0
d96311c2-18f4-4dd9-888f-e8f01a8b2b50	13	18	9	16	7	18	9	16	5	6	1	8	12	21	18	13	4	10	9	16	7	18	5	8
5c2792d2-0212-4065-ae80-9cf42f1ee9bb	1	2	0	2	1	0	1	1	0	2	1	0	0	2	0	2	2	0	1	2	0	1	1	0
56766482-bbb0-478f-bb17-4d4c6a61999a	52	91	27	110	35	34	47	82	20	86	13	16	37	70	34	61	24	19	50	81	24	104	32	17
cfef0818-fe42-4dc8-be91-9d29c0be8566	0	1	0	0	0	0	0	1	0	0	0	0	0	0	0	0	0	0	0	1	0	0	0	0
bc5a348e-04bb-4f25-aa25-94d4d3bc04cf	59	99	24	108	37	63	56	89	13	86	16	27	33	38	36	52	14	31	50	82	22	96	24	29
10682287-e6e8-4652-9c2e-39ee39481660	10	11	0	13	8	23	8	6	0	14	4	10	17	15	0	18	8	13	7	14	0	13	8	8
2af85e7e-595b-4da1-a5ea-2bb664d86fbc	1	8	0	0	0	0	0	2	0	1	0	0	0	2	0	0	0	0	0	3	0	1	0	0
9b2bf93c-618f-4f6e-b210-9c6b7e77bb01	11	30	12	26	12	12	7	26	6	21	4	6	15	32	28	20	8	10	10	26	15	24	12	8
34eb31f3-d716-4951-89ea-4eecca7c5c9a	0	3	0	0	0	0	0	2	0	0	0	1	1	3	0	0	0	0	0	2	0	0	0	1
d6c3a0a2-e1a0-4461-9b97-de5c32425067	0	0	0	3	0	2	0	0	0	3	0	0	0	0	0	3	0	0	0	0	0	2	0	1
b6710c32-d938-45d8-8aba-cb20dc856e3c	0	0	0	1	0	0	0	0	0	1	0	0	0	0	0	0	0	0	0	0	0	1	0	0
822fffb1-05b5-4454-bb6f-d8f8e8ee298e	0	1	0	0	0	0	0	0	0	0	0	0	0	0	0	0	0	0	0	0	0	0	0	0
b4fe752c-0fe9-4447-b1a8-139168dc435a	0	0	0	0	1	0	0	0	0	0	0	0	0	0	0	0	0	0	0	0	0	0	0	0
d88982ac-321d-4ead-b8e7-2d2a3704de70	14	28	1	11	15	15	14	25	1	10	13	2	25	23	2	21	12	7	10	21	1	10	13	4
c181edb7-a42b-4e47-b241-5fa20e74bf2a	0	1	0	2	2	0	0	1	0	2	1	0	0	0	0	1	0	0	0	1	0	1	1	0
29e52fc3-0526-469e-81fd-e045faa66ccd	9	15	1	11	8	4	8	12	1	7	7	1	8	13	0	11	12	3	8	13	0	8	7	3
1152b562-12d6-4a08-a5e3-e2b6fd892eae	0	0	0	0	1	0	0	0	0	0	0	0	0	0	0	0	2	0	0	0	0	0	1	0
c99a3ab3-fcbd-4e26-adf0-5989c1a16ff2	1	1	0	0	0	0	1	1	0	0	0	0	0	0	0	0	0	0	0	0	0	0	0	0
161e92b3-1386-4d53-8d27-c66af3044460	10	16	5	13	10	7	10	10	3	13	8	1	12	12	8	18	6	2	6	11	4	13	8	1
6cdbefa0-375b-43c9-85ba-6bd75d729984	0	0	0	0	1	0	0	0	0	0	0	0	0	0	0	0	0	0	0	0	0	0	0	0
8b004dfe-41a6-477a-89a2-d5ce9eed5151	1	1	0	1	0	0	1	1	0	1	0	0	1	2	0	2	0	0	1	1	0	1	0	0
8b611d68-d621-403e-872f-973df2576a49	56	57	14	44	43	33	46	49	15	35	29	10	42	39	30	44	26	19	51	52	14	41	45	14
0f938919-c5de-4681-ad96-a5356014cb58	265	294	68	206	92	176	226	244	44	149	63	79	110	148	114	174	58	78	223	266	57	182	83	97
881dc5b8-3d2e-4708-abbd-344e35e470e3	0	1	0	0	0	0	0	0	0	0	0	0	0	0	0	0	0	0	0	0	0	0	0	0
db774c0f-bc43-4517-8686-178a00991736	4	12	4	15	9	9	2	4	2	10	5	1	13	18	12	11	10	9	1	6	2	10	5	1
f940653c-f971-48b9-9ac1-f66ec7ba5f53	0	1	0	1	0	1	0	1	0	1	0	0	0	0	0	0	0	0	0	1	0	1	1	0
927f8cdc-9d45-4fb1-9cb5-f6e3feb11930	0	0	0	0	1	0	0	0	0	0	0	0	0	0	0	0	2	0	0	0	0	0	1	0
f5feeb77-7fc8-471a-abe4-6a2417f743fd	1	2	0	0	0	0	1	2	0	0	0	0	2	4	0	0	0	0	1	1	0	0	0	0
e1954d62-c6f9-4d92-8475-6f934ff71b23	2	0	0	1	1	0	0	0	0	0	0	0	0	0	0	0	0	0	0	0	0	0	0	0
9d50b2c7-0326-4206-b164-3a11f2511aa6	12	15	3	20	19	10	11	7	2	11	11	8	15	15	8	22	20	12	10	9	3	21	16	5
f8e8b560-b1bc-48b7-8f61-0fe8e1709308	25	41	9	23	19	24	22	37	12	18	8	14	25	28	18	33	12	18	26	38	11	29	23	19
b2c9cf12-2fa2-4c4b-9f99-98b35ef75671	1	1	0	0	0	0	1	1	0	0	0	0	0	0	0	0	0	0	0	1	2	0	0	0
b6552581-ca17-4cb9-9816-636f47e44fbf	2	0	0	0	3	0	1	0	0	1	0	0	0	0	0	3	2	0	0	0	0	0	0	0
ec7a0c62-8d40-42da-b8a6-f47468379458	0	0	0	0	0	0	0	1	0	0	0	0	0	0	0	0	0	0	0	0	0	0	0	0
215a2f1f-706a-48e6-84b3-af24fae29cd5	1	1	0	0	1	0	1	1	0	0	1	0	2	0	0	0	0	0	1	0	0	0	1	0
2cf32d9f-a476-4ffd-afbd-5446ad1a382c	0	1	0	0	0	0	0	0	0	0	0	0	0	0	2	0	0	0	0	0	0	4	1	0
76d1caa6-b39b-4050-943c-bdf87813d47b	3	1	2	1	2	0	1	1	1	0	2	0	2	3	4	0	2	0	3	2	2	1	2	0
ed7dc475-35f7-476b-8dbf-f6e8aa53feab	0	0	0	2	3	0	0	0	0	1	2	0	0	0	0	0	2	0	0	0	0	1	3	0
15b87aed-e94d-44fa-be18-806cd50da9f5	1	1	0	3	0	0	1	1	0	1	0	0	2	2	0	2	0	0	1	1	0	2	0	0
18adbece-68f0-4c65-a6b9-53e2067c4c6e	0	0	0	0	0	0	1	0	0	0	0	0	0	0	0	0	0	0	0	0	0	0	0	0
dea668ed-ebbc-4a36-9d69-33c52752feb6	3	5	0	1	1	0	3	4	0	1	1	0	5	8	0	1	2	0	3	5	0	1	1	0
b8f2d035-3959-4d7e-be9a-2bac813bd4bb	0	1	0	6	0	1	0	0	0	1	0	0	0	0	0	5	0	0	0	0	0	6	0	0
53ccef43-9d51-45df-8b6f-d5fa12600834	2	8	1	18	7	0	2	8	1	14	7	0	3	7	0	15	8	0	1	5	0	16	7	0
752d6d99-1103-480b-b652-c8eb2fc70546	2	2	1	0	1	4	2	2	1	0	0	1	4	3	2	0	0	3	2	1	1	0	0	1
2b03140a-cf73-414e-ab0b-45dd1988bd40	0	0	0	0	0	0	0	0	0	1	1	0	0	0	0	0	0	0	0	0	0	2	0	1
e5e9c62a-5471-4cba-8234-76b4b4047301	4	2	2	9	1	2	1	0	2	8	1	1	2	4	4	11	2	0	1	2	2	8	1	1
f7a8787a-b219-45b6-8a56-2ce8db650f28	0	2	0	1	0	0	0	1	0	1	0	0	0	2	0	2	0	0	0	1	0	1	0	0
5e58cded-3f59-4323-a95f-a11ac07e89e3	8	20	1	10	4	12	5	13	1	6	3	3	11	21	2	15	4	12	7	18	1	10	4	8
2fddd292-9d18-4faa-bbef-774073325219	0	0	0	2	0	2	0	0	0	2	0	0	0	0	0	3	0	2	0	0	0	1	0	1
c2678810-2f1a-44b5-b3ad-79f68f35fff5	1	1	0	0	0	0	0	0	0	0	0	0	0	0	0	0	0	0	1	0	0	5	0	0
3ceb587e-690a-4231-b0ce-0e05ac8e4dfc	0	0	0	0	0	2	0	0	0	0	0	0	0	0	0	0	0	0	0	0	0	0	0	0
7d39b1b2-fa9b-4788-8740-7db2bfa30398	24	37	3	22	18	8	21	35	3	20	10	8	15	19	6	10	14	9	23	33	3	20	18	11
aed3401b-e441-4ae0-9dd9-692b51c4c0c7	22	33	15	67	16	22	19	29	14	60	15	15	16	19	30	48	16	18	15	31	16	64	17	16
09ae6254-fe4a-4166-bdaf-eea9e4a7d89b	1	1	0	1	0	0	0	0	0	0	0	0	2	0	0	1	0	0	0	0	0	0	0	0
9fe4ef88-b3ce-4c58-a1d6-2248cab70b3f	0	0	0	0	1	0	0	0	0	0	0	0	0	0	0	0	0	0	0	0	0	0	0	0
7da0d549-19bd-42d5-b01a-3b55d453e477	0	0	0	0	0	1	0	0	0	0	0	0	0	0	0	0	0	0	0	0	0	0	0	0
a61abc43-89ff-41c2-8c59-f11d95d36971	1	0	0	0	0	0	0	0	0	0	0	0	0	0	0	0	0	0	0	0	0	0	0	0
b6aee40a-a9b7-4ebf-851d-e04a4235db74	0	2	0	0	0	0	0	2	0	1	0	0	2	4	0	0	0	0	0	0	0	0	0	0
d1df7182-f183-4b08-95d8-f180b052892d	4	2	1	7	1	6	2	2	1	2	0	2	2	3	2	0	2	0	3	2	2	6	1	2
4a30e7e9-f6a9-4aff-93e8-e5e6e2266d76	1	0	0	0	0	0	0	0	0	0	0	0	0	0	0	0	0	0	0	0	0	0	0	0
5db14a53-77b8-4f66-b264-e3e145f726ee	3	2	2	2	3	6	2	1	0	2	2	4	6	3	4	3	4	4	3	1	1	1	3	5
14188283-8df5-480d-8b51-835eeaaf7f10	45	52	0	22	25	4	30	35	0	14	17	1	40	42	0	19	22	5	39	47	0	19	24	1
682ed835-d5d7-4a0c-ad9b-5f26652c283f	0	0	0	1	0	0	0	0	0	1	0	0	0	0	0	0	0	0	0	0	0	1	0	0
b8b45f8f-3a5c-49f3-89ff-6d6a69fa2970	0	0	0	0	0	0	1	0	0	0	0	0	0	0	0	0	0	0	0	0	0	0	0	0
1e6625cd-07cf-4b80-aa29-88d64834be25	1	3	3	1	4	0	1	1	3	5	1	0	3	2	6	8	6	0	1	1	5	7	8	0
2517018c-1d16-4cc4-a565-08fd3b7a7caa	0	0	0	0	1	1	0	0	0	0	1	0	0	0	0	0	0	0	0	0	1	0	1	0
[truncated: 6,770 more rows]
