# Supplementary material for: Critical Assessment of MetaProteome Investigation (CAMPI): a multi-laboratory comparison of established workflows
Source: Nat Commun. 2021 Dec 15;12:7305. doi: 10.1038/s41467-021-27542-8 (PMC8674281; doi:10.1038/s41467-021-27542-8)
Supplement: Supplementary file 21 — Source Data file [file 41467_2021_27542_MOESM21_ESM.zip › Source Data/Supplementary Figure 5B_7B.tsv]

ProteinGroup	PS_S03	PS_S05	PS_S07	PS_S11	PS_S08	PS_S14	MPA_S03	MPA_S05	MPA_S07	MPA_S11	MPA_S08	MPA_S14	MQ_S03	MQ_S05	MQ_S07	MQ_S11	MQ_S08	MQ_S14	PD_S03	PD_S05	PD_S07	PD_S11	PD_S08	PD_S14
3b6fa73d-cbdb-4829-85ad-0dfec5a51201	0	0	0	0	0	1	0	0	0	0	0	0	0	0	0	0	0	0	0	0	0	0	0	0
6456775d-9d15-4c96-8c0b-9c683db53870	15	13	3	5	11	6	13	12	3	5	8	0	15	12	4	12	8	3	14	11	1	4	9	0
ca8a7cc5-62a7-4783-add6-e8e30ad746a6	0	0	0	3	2	0	0	0	0	1	2	0	0	2	0	4	0	0	0	0	0	4	2	0
33fc2755-4de4-4894-b4d0-c158f3df492f	0	0	0	0	1	0	0	0	0	0	0	0	0	0	0	0	0	0	0	0	0	0	0	0
a9220a6e-febd-4cf6-aacc-a4e08527ef88	1	3	0	0	0	0	0	1	0	0	0	0	0	3	0	0	0	0	1	0	0	0	0	0
f531b17c-c19d-42a0-a090-823f0b603dcb	0	0	0	3	1	0	0	0	0	1	1	0	0	0	0	2	0	0	0	0	1	3	2	0
d987a0a5-79da-4c8a-8567-71d096c3b49c	9	9	0	8	9	3	9	4	0	3	6	1	10	15	0	8	4	2	9	11	0	8	8	1
dd2e06e4-26e2-4e5c-b679-5f80c1e90cd4	0	2	0	0	0	0	0	2	0	0	0	0	0	4	0	0	0	0	0	2	0	0	0	0
25deb638-ed9d-4ca7-a701-9399707ede44	0	1	0	5	1	0	0	1	0	5	1	0	0	0	0	8	2	0	0	1	0	4	1	0
2bd47bd0-8087-42a1-9b6c-cd8facf45c16	2	2	2	7	7	5	1	1	2	7	5	2	2	5	4	7	6	0	0	2	2	11	6	2
34820615-7941-4bd0-a976-7e104217b2c8	2	0	1	2	0	3	2	0	1	2	0	0	4	2	2	2	0	2	1	0	1	2	0	1
833f35da-2800-422c-b284-e6730e81c548	0	1	0	0	0	0	0	3	0	0	0	0	0	0	0	0	0	0	0	0	0	0	0	0
6df6e9a8-ec2d-43cc-89f5-08b4e558ef5a	0	0	0	0	0	2	0	0	0	0	0	1	0	0	0	0	0	3	0	0	0	0	0	1
e5806ca5-a1e5-42c9-b21c-bf22338ea831	0	0	0	0	0	0	0	0	0	1	0	0	0	0	0	0	0	0	0	0	0	0	0	0
e5380342-efa6-4295-96e5-e698bafbb8b0	11	17	0	5	13	4	9	11	0	2	14	0	15	16	2	8	18	0	11	16	1	6	18	0
0b892cab-5ae3-4d22-b158-7ffb155bfa25	178	219	22	96	47	70	104	149	18	57	40	34	66	79	44	84	24	24	159	186	22	93	51	40
edb8cccb-5442-4a29-9109-97e51bc3bdb3	0	0	0	0	0	0	0	0	1	0	0	0	0	0	0	0	0	0	0	0	0	0	0	0
381cc996-f34e-4da2-bc1c-e5feb828b39a	1	0	0	0	0	0	0	0	0	0	0	0	0	0	0	0	0	0	0	0	0	0	0	0
6fb1e2a2-fd00-4476-a3e2-e94cea086a94	0	1	0	0	0	0	0	0	0	1	0	1	0	0	0	0	0	0	0	0	0	0	2	0
3686a6f2-2034-4a48-863b-6648781195ad	0	0	0	0	0	0	2	0	0	0	0	0	0	0	0	0	0	0	0	0	0	0	0	0
12e0950b-b453-4c4f-aa94-0a07806d83d9	65	93	16	77	62	38	31	44	11	60	47	14	47	64	32	83	50	41	38	47	12	68	62	15
bef8a09c-d2df-44f0-b7e8-07c611c9bbd8	1	1	0	0	2	0	1	1	0	0	1	0	2	2	0	0	2	0	1	1	0	0	2	0
143fa780-694f-4adc-a3db-eda22d7f543e	11	10	7	36	9	10	10	8	6	33	10	3	16	18	10	41	8	12	12	9	5	43	23	3
9611b675-22ee-4e90-aa9d-088f983efa3a	7	17	4	9	11	0	5	12	3	3	5	0	8	9	4	7	8	1	7	14	3	10	13	0
1446818d-3c7f-47f1-869b-b492016c600d	4	5	2	12	5	2	2	3	2	9	4	1	2	2	4	19	6	4	2	3	2	12	6	1
2b505051-2f60-4db2-9eff-4d21269623d7	0	1	0	0	0	0	0	0	0	0	0	0	0	0	0	0	0	0	0	0	0	0	0	0
a185df58-9aac-4d73-bb0d-291c26456f73	5	5	3	19	13	12	4	4	3	7	5	3	4	4	8	26	12	7	4	3	2	14	10	3
4f084e6e-c811-4fb7-9d50-899af154a83b	29	60	1	23	30	4	24	45	2	20	27	1	38	55	2	27	22	7	31	50	1	22	31	1
500960e6-dcca-48b8-9bb9-5eaf5116521e	86	104	24	56	52	81	67	85	20	49	38	27	48	72	36	66	46	51	74	88	21	50	48	31
d93a6e1f-08be-45e2-b10f-50b4a4294230	167	278	48	327	141	194	120	222	35	264	102	83	107	178	82	234	78	96	147	236	41	285	146	84
8a683dc5-7133-42d3-87c5-1444d7bd82bb	1	0	0	0	0	0	0	0	0	0	0	0	0	0	0	0	0	0	0	0	0	0	0	0
60795bf1-1d3e-487d-88b4-d774d5e0db32	74	96	21	74	36	106	52	70	19	61	29	46	47	60	40	78	26	64	64	82	21	65	33	48
364c0bbe-ed12-4f6f-83ab-0a28d74367c7	0	1	0	0	1	0	0	0	0	0	0	0	0	0	0	0	0	0	0	0	0	0	1	0
5b5cd771-a480-47bf-862c-98f461512ccf	0	0	0	0	0	0	0	0	0	1	0	0	0	0	0	2	0	0	0	0	0	0	0	0
0860f3b0-ce9e-469c-a755-2e795d371924	1	3	2	2	6	2	1	2	2	2	3	1	0	2	4	3	8	3	1	3	2	3	6	1
298740e4-9bfb-4bf1-9dcf-e72a1bf6147b	0	1	0	0	0	0	0	0	0	0	0	0	0	0	0	0	0	0	0	0	0	0	0	0
2e37a9ce-a847-4bfa-95a6-505c20f42840	1	2	0	0	1	0	1	2	0	0	1	0	1	2	0	0	2	0	1	1	0	0	1	0
870eed8c-2238-48cb-99c3-9c2a4c5a6af0	0	1	0	0	4	0	0	1	0	0	0	0	0	0	0	0	0	0	0	0	0	0	0	0
e7c6e885-b630-4f68-995d-2164c7dc8b78	0	0	0	1	0	0	0	0	0	0	0	0	0	0	0	0	0	0	0	0	0	0	0	0
86867131-7047-4f76-9bc5-74e28d89c820	0	0	1	0	0	0	0	0	0	0	0	0	0	0	0	0	0	0	0	0	0	0	0	0
ef878703-58b7-469a-b5d3-92ae38554d9f	6	3	0	8	2	1	5	2	0	7	2	0	7	5	0	9	4	1	6	4	0	8	2	0
b6fa8064-23c6-4818-aa0a-89a7b6badcf9	0	2	0	1	0	0	1	1	0	0	0	0	0	0	0	0	0	0	1	1	0	0	0	0
cb0eab12-62e1-4868-8041-edf5ef59e5ec	0	0	0	1	0	0	0	0	0	0	0	0	0	0	0	0	0	0	0	0	0	0	0	0
9d491ccf-fa20-469b-a255-069ad4719df9	0	0	0	1	0	0	1	0	0	0	0	0	0	0	0	0	0	0	0	0	0	1	0	0
0f6f723d-e45f-4f03-9485-d6a023e39a85	0	0	0	0	0	0	0	1	0	0	0	0	0	0	0	0	0	0	0	0	0	0	0	0
cf8bd1a3-c5e9-4b84-b7be-b57df7b94e48	0	1	0	0	0	0	0	0	0	0	0	0	0	0	0	0	0	0	0	0	0	0	0	0
a9a0d425-ad64-4ba1-af4f-571ba9b4839f	2	6	0	0	0	0	1	5	0	0	0	0	0	3	0	0	0	0	1	4	0	3	4	0
5624bdf3-cf15-4c75-9b16-1267529ec408	0	0	0	0	2	0	0	0	0	0	0	0	0	0	0	0	0	0	0	0	0	0	0	0
869d84c2-0edc-48d9-a931-c57fcf9d8e51	7	11	1	11	6	4	7	6	0	6	3	1	7	6	2	15	4	3	9	10	1	10	5	1
9ec370e0-c441-450e-adb0-393d0bffa6af	211	275	54	203	102	160	155	209	36	162	68	87	95	132	94	174	70	95	206	270	50	184	96	84
0437c5f2-e814-4efd-b976-a98186f17a1f	19	40	5	30	16	25	15	35	4	31	8	14	10	15	8	21	14	21	25	61	6	29	15	19
88fcb6e8-6678-46b5-8e46-d36e3676a542	13	16	6	31	26	23	10	14	5	30	14	14	11	23	8	21	20	35	12	18	7	27	22	14
2f1433e9-b76a-426c-91ab-ecbfe0a6eef8	0	0	0	0	0	0	0	0	0	0	0	0	0	0	0	0	0	0	1	0	0	0	0	0
216c5b72-dfeb-4742-ac7d-9aeb45cdfdd6	2	3	1	4	3	1	2	2	0	3	3	0	2	2	2	8	2	0	2	3	1	3	1	0
1f1b2f8c-f166-4a28-9a49-52eb80f997ec	9	16	5	16	12	31	8	14	4	9	8	14	15	17	14	18	18	22	9	10	6	15	12	14
27b84e00-6b86-4f14-9feb-4c31db304188	0	0	0	0	0	0	0	0	0	0	1	0	0	1	0	0	0	0	0	0	0	0	0	0
e2360809-672d-4048-846b-c7101950fd0f	0	0	0	1	0	1	0	0	0	0	0	0	0	0	0	1	0	0	0	0	0	0	0	0
e64f28e8-12bb-4ebd-ae10-c0bf304d1bb5	2	0	0	0	0	0	1	0	0	0	0	0	0	0	0	0	0	0	0	0	0	0	0	0
b9fed169-a028-4a5a-a2fa-493c343d0038	0	0	0	0	0	0	1	1	0	0	0	0	0	0	0	0	0	0	0	0	0	1	1	0
aa034753-8cbd-4a6a-ba9b-a5a9204176e3	1	0	0	2	0	0	0	0	0	1	0	0	0	0	0	0	0	0	1	0	0	2	0	0
9ec95dbb-eee3-4422-9d56-841d30e329ce	0	0	0	0	0	0	0	0	0	0	0	0	0	0	0	0	0	0	0	0	0	0	1	0
ff62de0f-de3a-4df3-b263-66aa0ec9ddcc	88	106	23	78	39	126	69	74	14	78	30	57	51	57	32	75	32	35	75	85	17	78	37	57
32af8039-c4fd-41da-a3e5-92683b535c87	0	0	1	8	5	0	0	0	1	8	5	1	0	0	2	4	2	2	0	0	1	8	5	0
2f0d4427-50f0-496c-b3ae-cb31cf61d4a2	8	14	0	1	0	2	8	10	1	8	2	2	3	2	0	6	2	0	8	7	2	15	4	1
ca1194a1-773c-4338-9468-202daa5c73bd	49	59	26	78	46	108	35	38	20	65	36	49	31	41	52	59	30	33	45	45	23	60	46	42
bb6c9e45-025f-4120-8579-52a640ad0545	353	519	28	234	68	69	306	419	24	199	51	37	161	288	40	153	34	42	324	471	32	242	68	37
7d312018-d961-4305-ade8-fc60ec4d9972	23	26	6	34	7	4	19	19	6	29	5	2	7	9	6	26	8	4	38	38	11	54	9	4
44269106-f24b-4725-a42a-6a3fa1d34e18	8	6	2	15	8	2	4	5	2	15	5	1	5	3	2	5	2	3	7	5	2	16	6	2
6f0a72aa-c175-482f-a832-fe830517668b	6	5	2	16	6	2	4	5	2	15	5	1	5	3	2	5	2	3	7	5	2	16	6	2
67e8bec8-11f2-4aef-8a95-7d18e96e0354	8	12	2	23	9	2	7	7	3	20	7	1	2	5	2	18	2	3	10	12	2	29	7	2
36c93c50-8bc7-4c4b-8fe1-c558269c24ac	97	128	36	131	76	114	68	84	31	108	53	65	55	70	52	109	42	39	73	104	35	122	69	66
fe538baf-1b6e-41cd-848c-6ea195c6c3c7	148	165	33	143	49	110	116	125	32	129	37	56	71	71	44	103	32	44	138	155	36	142	51	48
4f1680ce-1c21-4d91-832c-cfd362d50e08	524	630	54	347	101	259	477	579	58	339	53	141	209	215	86	192	50	67	486	582	57	322	104	130
6bf96433-3f80-48b8-a615-a4ba56eabd83	2	1	2	4	2	6	1	1	0	2	1	1	0	2	0	8	2	7	3	1	1	5	1	1
709ef246-75cc-4cdd-8fe6-0e728549f20b	1050	1297	125	884	293	712	902	1092	107	797	206	285	364	525	154	449	132	148	872	1060	106	722	246	272
657f615b-9cd7-42e7-9c09-7b9c8cab2fc2	7	10	3	11	17	8	5	6	2	5	11	4	7	10	4	7	18	3	4	5	3	7	15	5
ad2a3df5-2a97-4195-98ca-46b54a675e85	0	0	0	0	0	0	1	0	0	0	0	0	0	0	0	0	0	0	0	0	0	3	1	0
0c038e77-7c9b-4bea-85b7-038573107c81	7	10	2	11	12	15	5	7	2	10	4	4	6	13	4	6	8	5	5	9	2	11	12	5
66c8fafb-8fd0-440d-a6a2-63bbef108b0a	4	3	0	0	0	0	4	2	0	0	0	0	3	3	0	0	0	0	3	1	0	0	0	0
d7d82b3d-a8c2-462b-8909-61cb1aaf2c4b	1	1	0	0	0	0	0	1	0	0	0	0	0	0	0	0	0	0	0	0	0	0	0	0
7b9931f3-a42c-41da-b9b5-08d3e0a9394b	0	0	0	0	0	0	0	3	0	0	0	0	0	0	0	0	0	0	0	0	0	0	0	0
c82c8c68-e641-48ec-b77e-24b5af352de0	0	0	0	0	0	0	0	0	0	2	0	0	0	0	0	0	0	0	0	0	0	0	0	0
55c5090f-53bf-4459-8f9d-68d4482e6660	0	0	0	0	0	0	0	0	0	0	0	0	0	0	0	0	0	0	0	1	0	0	0	0
3acdbd36-ca4e-4b3c-9c3b-63b0cc276971	55	65	0	47	33	1	42	50	0	27	28	1	48	43	0	50	24	0	46	58	1	39	32	1
a262c7a6-07b8-4337-a487-860fc5f4005f	1	0	0	0	0	0	0	0	0	0	0	0	0	0	0	0	0	0	0	0	0	0	0	0
18459a77-eeaf-4053-bb77-16d6815799e0	0	0	0	0	0	0	0	0	0	0	0	0	0	0	0	0	0	0	1	0	0	3	0	0
b58a8f84-1c7d-4f58-94c0-50a7cb5ef3aa	1	0	0	0	0	0	0	0	0	0	0	0	0	0	0	0	0	0	0	0	0	0	0	0
64cf7708-3dfe-4a36-9f9e-0cc090911fef	17	22	3	16	21	20	13	17	3	13	10	12	15	12	6	18	12	13	15	18	3	16	21	12
18265b17-a3bf-451e-8573-90ce05620e63	71	180	19	104	54	60	63	91	12	86	32	35	62	94	30	106	38	52	68	106	16	92	55	35
ad1bd777-c13a-4bc6-bb62-86c9ba6cec60	37	36	11	41	37	41	31	33	11	32	23	17	36	27	18	36	30	32	30	29	10	37	38	19
ddae22fc-6689-4541-becb-d52ba8e5fe36	85	93	8	71	54	25	71	74	6	53	32	16	55	55	14	77	36	20	72	84	7	62	57	17
dd803751-e099-4545-91dd-efb4f43c174d	0	1	0	0	0	0	2	1	0	0	0	0	0	0	0	0	0	0	1	0	0	2	0	0
4b1c1d8a-8eb9-461a-bcaa-41f38a430103	0	0	0	0	0	0	0	0	0	1	0	0	0	0	0	0	0	0	0	0	0	0	0	0
0be35384-b31b-4f34-a10d-4fc64990a0bd	1	0	0	1	1	0	0	0	0	0	0	0	0	0	0	0	0	0	0	0	0	0	0	0
4ad5c7dd-f6a5-4c89-84c4-ff9ab9f0e331	0	2	0	2	1	2	0	1	0	0	1	1	0	5	0	0	2	3	0	1	0	2	1	1
92e8a9b8-4e56-484c-b1db-f42f27d7247e	0	0	0	1	0	1	1	0	0	0	0	0	0	0	0	2	0	0	1	0	0	2	0	0
01740144-2fe5-4947-90a0-55835ce4c194	27	62	14	37	38	39	22	48	10	25	27	22	22	38	26	43	30	28	27	50	14	28	37	21
48314ad7-988b-488f-a8a0-a860de74cb92	11	14	0	6	6	0	8	11	0	3	2	0	11	16	0	7	6	0	7	10	0	4	8	0
3c964bb6-3534-40f9-99b9-dc2518a64c81	0	0	0	2	0	0	0	0	0	0	0	0	0	0	0	2	0	0	0	0	0	1	0	0
df23562c-5413-4bb0-b8c7-02dfd4766b57	0	2	0	0	0	0	0	3	0	0	0	0	1	3	0	2	0	0	0	2	0	6	0	0
66020eec-4cef-4aaa-beff-e547b5fd663f	2	5	0	2	1	0	2	5	0	2	0	1	4	10	0	4	2	0	1	4	0	2	1	0
ffbb5613-e65a-418e-9afc-e46c07d159ab	0	2	0	1	1	2	0	2	0	0	1	1	3	6	0	2	0	3	0	2	0	0	1	1
e637204c-2f11-466e-8276-60fce12a5e70	0	3	0	0	2	0	0	3	0	0	1	1	0	4	0	0	0	0	0	1	0	0	1	0
93554d01-8b25-400d-8c91-2d1e74d67677	0	1	0	0	0	0	0	1	0	4	0	0	0	0	2	3	0	0	0	1	2	7	0	0
9b55092b-14d7-4849-bbfa-d6da26ecb8ee	0	0	0	0	0	0	0	0	0	0	0	0	1	0	0	0	0	0	0	0	0	0	0	0
562929ec-d1b7-4d73-b32e-a71a64328ee4	8	7	1	7	7	3	6	5	1	5	7	3	9	9	2	4	8	9	8	14	1	8	13	4
50f0e533-651f-4fdc-98db-21ce84e9ba3b	26	42	13	45	25	43	24	34	9	33	16	22	24	29	26	43	18	38	26	41	12	37	24	19
74bff436-3e8e-458d-b505-44cdadbcfd15	75	104	28	113	47	27	59	63	19	99	31	13	48	58	44	86	56	29	64	98	26	111	53	15
7d0786e7-3597-4c83-938f-2a86f2338e5d	38	45	17	49	32	19	30	32	13	44	15	6	29	37	30	38	26	17	34	46	16	54	33	10
82427834-5e65-486a-881f-2c28601d1a49	0	0	0	0	0	0	0	0	0	0	0	0	0	0	0	0	0	0	0	0	1	0	0	0
053fff45-00e7-4708-bee2-c2cd8aac30c3	0	1	0	0	0	0	0	0	0	0	0	0	0	0	0	0	0	0	0	0	0	0	14	0
88d9ded9-4445-4f7b-b64e-d7d05da00b25	0	1	0	0	2	2	0	0	0	0	2	0	0	0	2	0	2	3	0	0	1	0	2	1
5eabf420-bde8-4111-97e2-01c2129d1c47	0	0	0	1	0	0	0	0	0	1	0	0	0	0	0	0	0	0	0	0	0	1	0	0
34856e09-f03f-4bba-9ec1-6c9f80c13231	2	3	0	4	0	1	2	2	0	3	0	0	2	3	0	4	0	0	3	1	0	7	2	0
65942ebf-2111-423f-9e9a-ada363d0c9c9	23	38	14	71	11	26	19	35	9	51	6	12	34	30	30	76	16	24	23	29	14	61	13	9
d55d9478-b29d-4b17-90bb-195fe0494dc5	1	0	0	0	0	0	0	0	0	0	0	0	0	0	0	0	0	0	0	0	0	0	0	0
3352f1c2-e16d-4821-ae6a-27e17f465327	13	16	6	8	13	8	11	13	7	8	12	4	13	14	14	9	16	10	14	13	6	7	13	5
3ad04660-8db0-43c6-8127-bbfa43a7f61d	18	26	12	17	0	28	17	23	10	17	1	13	21	21	14	17	0	24	19	19	9	18	1	16
73b19007-3862-4f64-84a4-b80ce4e52aff	16	14	6	26	6	13	15	10	5	18	1	5	13	20	10	39	6	21	14	13	7	25	5	5
1b68901d-aac7-4582-a2aa-978c11628e81	15	10	6	18	11	6	15	9	6	14	3	3	9	5	8	12	10	8	13	10	5	15	8	3
8bc8314e-4dbf-4594-983c-060145fa71ec	0	0	0	0	0	0	0	0	0	0	1	0	0	0	0	0	0	0	0	1	0	5	0	0
bd4dfe2c-221d-4726-8dad-d9652c96882c	0	0	0	0	0	0	0	0	0	0	0	0	0	0	0	0	0	0	0	0	0	0	0	1
4e350e5f-f234-417d-9254-76d9baa64ca9	2	2	5	23	20	0	2	1	0	8	10	0	3	3	12	24	8	3	2	2	5	16	6	0
e214ab32-c77e-4564-97a9-25c462353f84	66	79	49	126	88	99	51	59	29	92	59	39	64	90	90	126	58	66	62	68	48	102	64	41
645bb7fe-9dbf-4ff3-852c-a04da5496d1e	449	712	115	469	325	509	225	388	66	278	150	238	210	347	190	353	140	178	391	608	104	371	254	237
6eab1437-773f-4f2e-b3a0-0898965c9cc0	4	6	2	14	20	0	4	5	0	10	11	0	6	6	4	15	8	3	4	6	2	5	6	0
5f998818-ae02-4ff6-a632-6bd904e3dee3	176	268	31	75	104	135	165	242	31	64	74	54	101	158	52	76	70	57	169	233	26	62	93	66
44bfdca7-f8a0-4223-9559-07fec5f836fa	324	461	86	239	204	270	290	404	78	180	141	122	163	285	162	175	116	74	308	439	81	202	179	122
d9c79226-d139-454a-bcef-99e9b08a92e9	1	5	0	1	1	0	0	3	0	1	0	0	0	0	0	0	0	0	0	1	0	1	0	0
efbbf86d-6172-41a8-b37a-b246440f1be6	68	95	0	44	70	12	51	66	0	26	42	3	65	80	0	49	52	13	63	73	0	39	61	3
c8d76768-81fb-4730-b353-e39b7d1e922d	1	6	7	8	6	15	1	4	5	5	3	6	4	8	16	8	8	10	1	4	7	8	3	7
a1399323-f5b2-42f1-a556-36fcd90df879	1	0	0	0	0	0	1	0	0	0	0	0	0	0	0	0	0	0	0	0	0	0	0	0
79d110b7-1308-4929-9b32-fc27bf917fc8	0	1	0	0	0	0	0	0	0	0	0	0	0	0	0	0	0	0	0	0	0	0	3	0
9c48221f-6de6-4d60-a23f-b530b0fe7b89	11	22	7	19	23	29	6	15	2	12	7	17	12	21	12	26	22	26	9	16	6	18	22	14
061e2e78-aaab-4e0b-8e87-31603330ae21	48	54	27	78	56	104	34	36	17	51	33	49	51	63	54	77	62	88	41	57	26	75	55	63
37d183dc-c335-4e37-8c83-2ec344928f54	1	1	0	1	5	0	2	3	0	3	4	0	0	2	0	0	2	0	2	6	0	0	5	0
6b9b7def-6e81-4d4b-bbc9-e694466e318d	15	19	1	20	20	4	11	15	1	10	12	2	15	22	2	16	24	2	16	29	2	23	25	2
012331e6-68bd-4ecf-8db1-d72cf7764c35	86	132	61	208	134	207	62	100	41	138	86	87	87	131	100	210	122	108	83	127	56	176	140	84
e5abb58b-a063-4f97-9f06-00c5549b7836	7	9	3	14	14	7	6	6	2	9	13	2	8	10	4	14	12	6	11	14	3	12	18	2
e50e7188-9451-4d87-a3e8-21bbbfea8083	5	8	3	6	10	16	4	3	2	2	7	7	4	7	4	7	16	10	4	5	2	8	12	9
9122c720-029e-4bff-92a9-2dfccea074ba	10	13	2	14	15	2	8	12	2	7	13	0	11	16	4	16	20	0	10	15	3	12	16	0
6592b8c7-4f85-4f94-8534-211e2ee2445d	1	1	0	0	2	0	1	2	0	0	2	0	0	2	0	0	2	0	2	6	0	0	4	0
b8a4f84f-8bc4-4a13-91de-690207d8672b	5	5	2	9	9	11	3	2	1	5	7	4	4	8	2	8	14	8	4	9	1	8	15	5
42b35cdd-c127-44b5-8c47-4797de061337	9	8	1	19	11	18	6	4	1	8	7	9	6	11	2	14	14	10	7	14	1	17	18	10
15285c54-9e75-4cf1-a45e-823685e9c191	7	8	4	13	11	8	6	5	2	5	9	2	5	8	4	10	16	6	10	17	3	13	18	2
046bb925-839c-405e-b916-ac8613f0a710	4	3	0	5	6	3	4	3	0	4	5	0	4	4	0	4	6	0	3	8	0	8	10	0
ed99553e-b707-4b6c-b2c8-2f3cfbd6ed8d	0	1	0	2	2	2	0	1	0	0	1	0	0	0	0	1	4	0	1	1	0	2	2	0
750ddbbf-0a2f-4056-8030-59c2ec1492ef	0	1	1	1	1	0	0	0	0	2	1	1	0	0	0	0	0	0	1	1	0	2	1	1
ba625ff4-9156-4f8b-a88f-0454b4a5c8dd	7	11	7	19	6	8	6	5	4	13	3	5	11	10	10	18	2	8	11	12	7	21	8	6
4f3a6825-dc24-41af-b144-52a307b1dffa	0	0	0	1	0	0	0	0	0	0	1	0	0	0	0	0	2	0	0	0	0	0	1	0
1ff8cf39-77f4-4a66-823f-d1fc373dd2b1	0	0	0	0	0	0	0	0	0	0	0	1	0	0	0	0	0	0	0	0	0	0	0	1
4dba4fc0-a0a4-45e5-bf3b-30cfc49df996	0	0	0	0	0	0	0	0	0	1	0	0	0	0	0	0	0	3	0	0	0	0	0	0
f4249926-47f7-47d0-a03a-f26af742e35d	338	454	78	395	143	210	282	384	59	312	82	89	167	255	160	308	106	96	333	453	84	379	153	91
7bfba566-4639-42e3-a81d-05e3f23b9860	15	26	6	35	18	22	12	16	3	26	13	5	20	26	8	35	22	21	9	22	4	29	18	11
98d7bf26-746b-4b53-a0b7-dc679d3db77a	8	9	2	8	4	4	7	6	2	7	1	2	5	12	4	6	4	6	2	3	1	7	3	2
172e9040-1e13-4455-9e43-127e1f7eba7a	103	173	17	102	59	62	92	151	16	67	23	30	71	131	38	106	40	35	99	163	16	93	60	27
ba295384-cc05-45b0-b526-e7355414f2cc	33	53	1	18	2	9	24	34	1	17	1	2	24	53	2	18	2	6	25	39	1	17	1	4
a01d032f-61ae-4b52-ae5e-dced383f1953	57	88	1	22	7	17	47	72	1	21	4	3	31	58	4	23	4	5	55	83	1	23	9	6
598e8e9e-93a2-4947-939e-06477c213a45	155	234	20	167	85	89	126	186	15	143	51	41	110	177	38	153	62	59	134	204	18	155	90	45
bd901602-e1d4-4c02-a5be-8dcd8e45a12e	192	254	7	132	94	22	151	195	2	107	72	8	129	189	14	125	64	21	178	221	7	129	94	9
97f3144a-b2a2-4526-be6a-2d9d5c24b1a4	74	113	11	102	67	78	67	89	10	92	34	38	56	89	24	95	52	59	60	99	10	93	65	41
85582cc4-d72f-4021-8258-182016413276	0	0	0	0	0	1	0	0	0	0	0	0	0	0	0	0	0	0	0	0	0	0	0	0
a3454171-a30b-4f75-b428-7ecc6821aa36	0	0	0	0	1	0	0	0	0	0	1	0	0	0	0	0	0	0	0	0	0	0	1	0
941e08b2-7b94-4543-8941-2b9f3d3e3326	3	3	1	5	0	0	2	3	0	2	0	0	3	3	0	4	0	0	2	3	1	3	0	1
e28b2b09-3f64-4505-828e-6a0c09cc60d6	0	0	0	3	0	0	0	0	0	3	0	0	0	0	0	4	0	0	0	0	0	3	0	0
983609d5-ea39-4b0a-a634-2e7ed6f8de70	7	5	1	37	9	0	2	1	1	7	6	0	6	4	6	17	6	0	5	7	2	14	8	0
25e1ecbf-7e80-4294-aadf-2a66082b5a50	10	11	1	3	7	12	6	6	1	2	5	3	12	14	2	6	8	8	14	16	1	3	13	6
f163ba88-080e-4a14-9241-6ddf356b1732	7	7	0	39	3	0	6	7	0	31	5	1	9	14	0	41	8	3	9	10	0	36	7	1
bec03abe-920c-4c7c-b40c-d248fd012761	6	9	0	4	6	7	5	3	0	1	2	2	8	12	0	2	4	0	9	12	0	1	11	3
72aecdb2-b4e6-45b3-bcc0-b30bd193019e	15	14	8	23	2	0	10	8	8	17	1	1	18	11	14	32	2	3	13	13	8	21	2	0
5f47df85-2104-465d-a9e8-e80a13441bf4	3	3	0	1	0	2	1	1	0	1	0	1	4	5	0	1	0	0	3	4	0	2	0	0
f01f48cb-a7b5-4602-ae08-229733dd7cc5	0	0	0	1	0	0	0	0	0	0	0	0	0	0	0	0	0	0	0	0	0	0	0	0
1089748e-e58e-4446-843d-6e771efdaab7	36	42	9	38	23	27	34	41	7	34	9	13	32	36	16	42	22	24	24	34	7	26	20	12
edf14dac-08db-4776-aa23-bc4b3138c327	44	53	15	52	36	23	32	46	12	42	27	10	36	38	28	67	36	23	42	57	17	54	44	12
ec5d191b-c6ff-4c9b-80fd-b510901a90aa	8	13	3	6	13	6	7	12	3	6	13	1	8	12	6	9	12	6	11	19	5	11	19	2
58c31ff4-a35b-402a-a183-1b89bec6e150	1	0	0	5	6	3	0	0	0	6	2	0	3	5	0	10	6	1	0	2	0	6	8	2
670e0395-eca7-4557-be48-4a9b7d75c7c1	0	0	0	1	0	0	0	0	0	0	0	0	0	0	0	0	0	0	0	0	0	0	0	0
d1a7b002-a441-4702-b111-43606d48ec7e	20	20	9	27	15	40	20	17	6	21	13	17	18	11	18	32	12	22	20	18	7	28	13	17
967ba717-b5ca-476b-a9bd-60fbd3e99df1	1	1	0	0	0	0	0	1	0	0	0	0	0	2	0	0	0	0	1	1	0	0	0	0
e815344c-aca6-40ee-aa60-a5de6954ec48	4	2	0	1	4	1	4	2	0	1	2	0	5	4	0	1	2	0	4	2	0	1	2	0
18800597-ab17-4d60-af4d-757125c66aac	1	0	0	0	0	0	1	0	0	1	0	0	0	0	0	0	0	0	1	0	2	6	2	0
173b1f9c-c85c-4e9c-b483-aff090e9f260	14	19	2	22	5	9	9	17	2	19	6	2	9	18	4	27	2	7	9	13	1	19	5	1
c3641e21-f741-40ef-87f0-6086fea6d633	1	0	0	0	0	0	0	0	0	0	0	0	0	0	0	0	0	0	0	0	0	0	0	0
29f8271b-ebe1-4c3f-a565-f80fcd532fd0	0	0	0	0	1	0	0	0	0	0	0	0	0	0	0	0	0	0	0	0	0	0	0	0
20262d6b-b3b7-4ddc-b414-a8d1454f2cca	1	1	0	0	0	0	1	0	0	0	0	0	1	0	0	0	0	0	1	1	0	0	0	0
cdb45d2a-f02c-4245-a72e-487e8969be97	1	3	0	2	1	0	0	1	0	1	0	0	0	0	0	2	0	0	0	2	0	1	2	0
8dc90cbf-70fc-43c7-a2f4-b77cd0e19eea	60	67	15	60	44	95	50	55	12	49	26	34	48	59	28	75	46	50	55	54	19	61	53	29
e0607bba-efbb-4ae8-9bb7-fdde887323cc	7	24	5	12	8	13	5	20	5	6	3	6	5	20	8	20	8	20	6	19	5	13	10	6
c5e43486-dbf7-4eea-af34-cf2c95daac1d	12	9	4	15	10	3	6	4	3	9	3	0	8	13	8	23	10	0	8	9	6	9	11	0
43881856-672c-4fdc-98fd-a038e5b4316c	3	5	0	4	2	2	0	2	0	1	0	0	1	2	0	9	2	0	0	2	0	2	3	0
96981fdd-3b04-449c-a06e-af67999a86c0	4	4	0	7	3	2	1	1	0	1	0	0	3	2	0	10	4	0	2	2	0	2	4	0
47332e72-2aac-4d32-9fe9-b5188e8dc2da	4	7	0	3	4	2	2	6	1	0	4	0	5	7	0	7	4	0	3	7	0	3	3	0
738995d3-0639-4420-a6c4-d22588502b6b	16	30	0	6	6	6	12	16	0	3	3	3	21	29	0	9	8	7	14	31	0	5	10	6
802368d6-e79c-4bf4-a660-64f1e3863d39	40	73	18	80	42	55	35	59	11	64	33	31	45	85	42	93	44	32	42	74	19	76	44	32
4cb728be-3e73-4c55-bce5-d5501e5e58f6	1	0	1	1	0	0	0	0	0	0	0	0	0	0	0	0	0	0	0	0	0	0	0	0
23c5c574-a46c-4c8a-bf73-346641d583d0	1	0	0	0	0	0	0	0	0	0	0	0	0	0	0	0	0	0	0	0	0	0	0	0
6d7c4ade-7567-40ad-9669-0144bf1e4ee6	0	1	0	0	0	0	0	0	0	0	0	0	0	0	0	0	0	0	0	0	0	0	0	0
d9f80748-3796-4d0b-b75d-c39aa2d72525	0	0	0	0	0	1	0	0	0	0	0	0	0	0	0	0	0	0	0	0	0	0	0	0
6a6f9f8d-1243-4526-9a61-b5b2d2c1baee	0	0	1	6	0	4	0	0	1	6	0	0	0	0	2	7	0	1	1	0	1	6	0	0
795ecf52-8d83-4594-8f92-79294784a2cd	67	95	21	75	48	92	56	79	14	64	22	38	55	75	44	82	36	56	60	86	19	62	46	41
4e4847ca-6b14-4d98-b3f5-edcf9645fd2b	3	2	0	1	2	0	2	3	2	3	0	0	0	5	0	3	0	0	2	3	2	1	8	0
df9da004-9d49-4113-af74-e339f9344053	0	1	0	2	2	1	0	2	0	1	0	1	0	2	0	0	0	2	0	2	0	1	2	1
2acd9727-4edc-48bc-8b95-15a4a0145d83	0	0	0	1	0	0	0	0	0	0	0	0	0	0	0	0	0	0	0	0	0	0	0	0
2ae726fe-50c8-480f-9a17-602ead82ecf7	1	2	1	2	2	0	1	1	0	2	1	0	4	2	0	2	0	0	1	0	0	1	1	0
9bfd7d02-4800-4f3d-b3d1-6a5876af7968	25	43	0	6	9	0	20	37	0	4	5	0	22	25	0	11	8	0	20	37	0	4	8	0
b53ab7c0-1d31-44fd-bd57-999262c1936f	0	1	0	0	0	0	0	2	0	0	0	0	0	1	0	0	0	0	0	1	0	0	0	0
1cb1a929-14ee-4436-9049-3be4c767a6e9	9	6	0	5	2	0	4	3	0	1	2	0	5	3	0	5	4	0	4	5	0	4	2	0
3a45c854-1226-41a1-beda-b8b84a7f8fe0	3	3	0	0	0	0	3	2	0	0	0	0	5	6	0	0	0	0	2	2	0	0	1	0
57bd7e43-a67c-444e-929c-b92ad0b4c82d	0	0	0	0	0	0	0	0	0	1	0	0	0	0	0	0	0	0	0	0	0	0	0	0
8e806058-4464-4b3f-8cd4-a585d27d8a8a	0	1	0	0	0	0	0	0	0	0	0	0	0	0	0	0	0	0	0	0	0	0	0	0
6ed47b3c-ee53-4255-a981-e4c1e70b07ba	0	0	0	1	0	0	0	0	0	0	0	0	0	0	0	0	0	0	0	0	0	0	0	0
51e42df5-94ef-433f-bdc2-f70d1d4eb0a8	0	0	0	1	0	1	0	0	0	0	0	0	0	0	0	0	2	0	1	2	0	1	3	1
86f0b1c4-7a73-4107-94f8-ac63d5e354f6	0	0	0	0	0	1	0	0	0	0	0	1	0	0	0	0	0	0	1	1	0	0	1	0
ee7eef75-92b8-4697-a0e5-72ad4799ba62	0	0	0	2	0	0	0	0	0	1	0	0	0	0	0	1	0	0	0	0	0	2	0	0
11ce566e-a541-42a1-9860-e3857c50d52f	0	0	0	1	0	0	0	0	0	0	0	0	0	1	0	0	0	0	1	1	0	1	1	0
6e61dad0-ba41-4f7f-909e-c061d4d6dc37	0	0	0	2	0	0	0	0	0	0	0	0	0	0	0	0	0	0	0	0	0	1	0	0
5dd9771e-6f26-4918-ac0f-9c225870208c	15	23	1	4	0	22	17	24	1	3	0	15	6	13	4	1	0	13	12	12	1	8	0	13
8967e8fe-2a78-4ebd-b98b-6fba8f9efee0	0	0	0	0	0	1	0	0	0	0	0	0	0	0	0	0	0	0	0	0	0	2	4	0
34cd00f4-41c9-4c32-adbd-a3592582f61d	38	46	8	46	16	29	29	44	10	31	15	11	29	48	18	49	8	25	35	41	8	30	15	10
d3ff09b6-2134-4850-a9c0-261a5bea7450	8	3	0	20	4	0	4	3	0	8	4	0	5	6	0	16	4	0	8	3	0	13	4	0
d2d7bb4b-34fe-4d12-8e67-7c44c115e00a	195	270	35	186	97	179	182	223	32	154	56	85	119	171	66	172	58	90	184	230	31	168	87	79
5b26f0dc-f71c-4751-9f10-f46e8a6eb859	2	6	0	2	5	0	2	3	0	0	2	0	4	7	0	0	6	0	2	4	0	1	9	0
66d27fba-7952-4afe-9aa1-163f41b495a1	1	2	0	4	0	0	1	2	0	0	0	1	3	4	0	0	0	0	1	1	0	3	0	1
7cdfbef9-7392-4c35-b914-973bc9fe4bdd	1	2	0	0	0	0	1	0	0	0	0	0	0	0	0	0	0	0	1	0	0	0	0	1
7903809b-209d-4c8d-a113-4548a5f2f17b	3	7	3	8	4	4	1	4	2	5	1	2	6	3	4	7	6	5	2	4	3	6	4	2
a5207510-94a1-4eca-b8ed-8d185d54dd69	0	0	0	0	1	0	0	0	0	0	0	0	0	0	0	0	0	0	0	0	0	0	0	0
f06a6402-4135-4a98-8332-b350d302cfa7	5	6	4	43	4	0	4	5	2	37	2	0	9	8	6	50	0	0	6	6	3	42	7	0
ec0c7cb1-076a-4312-975c-5a2a24094f4d	23	30	13	26	17	10	17	22	11	19	9	5	24	24	24	39	16	10	16	19	10	23	16	7
a2d7a135-35c9-4565-b6e6-7c7736a1d262	36	49	12	66	20	75	22	27	9	51	15	35	41	43	20	71	24	59	31	47	9	66	21	44
9155bacf-f29e-43ad-9468-f5cc94bde7b7	1	3	3	1	1	1	0	0	1	1	0	0	1	1	0	3	0	1	1	3	1	1	4	0
9a7749b2-d760-45a5-bb2d-d83d6757eaef	7	9	4	9	3	16	5	6	5	11	3	7	12	11	8	13	6	16	5	6	5	10	4	7
55e674b2-ec57-42b9-9ce8-22a86edc6783	0	1	0	0	0	0	0	0	0	0	0	0	0	0	0	0	0	0	0	1	0	0	0	0
cf78a57d-d847-4ddf-97d9-91f5e429af3e	2	3	3	0	1	0	2	2	3	0	0	0	0	2	4	0	0	0	1	1	3	0	1	0
497bbf54-44da-4ac7-ad04-dc64c15c7271	3	21	8	15	8	15	1	16	10	18	10	5	0	5	18	17	10	12	1	15	13	18	16	8
4b4cde05-b19c-45bc-a187-0692c207f6d7	1	2	0	0	0	0	1	1	0	0	0	0	0	3	0	0	0	0	1	1	0	0	0	0
0cb89860-094d-43ec-9c18-118f6117de16	11	15	3	6	7	6	8	12	3	2	4	1	11	11	6	6	10	3	10	13	2	4	7	1
da698d84-ec48-495d-a045-9590a2788806	51	48	20	41	29	121	43	40	15	26	25	52	37	45	40	50	22	47	47	41	20	33	29	44
6d8df2c2-fac7-4eff-9632-e161bb7d9c7a	6	8	2	11	4	6	4	6	2	6	5	3	9	11	4	21	8	8	5	6	2	8	5	4
d83ccfe4-5abf-4938-8c5f-cb4cacb274fc	2	1	2	2	2	4	2	0	1	1	2	1	4	7	4	6	8	4	3	1	1	3	6	2
b286560d-c88e-4157-97c4-cdaec3848509	5	12	1	4	10	6	4	10	1	5	10	6	6	13	4	6	8	11	5	10	2	4	8	6
b9069794-7cbe-42b9-962e-a391506a6a99	2	2	0	2	5	2	2	0	0	2	5	0	4	5	2	6	8	1	3	1	1	2	4	1
7c358b57-c266-4b25-b574-d5ba9532b534	7	4	2	6	3	15	4	3	3	3	3	2	9	6	4	7	0	10	6	4	2	4	2	4
4f157b9e-ea72-4492-9aad-0976c2547dbf	2	1	0	4	5	0	2	1	0	1	2	0	4	2	0	4	4	0	2	1	0	3	6	0
fbfbb9fc-72a3-4fe3-af68-ef2e5fa027ac	3	4	0	2	1	0	3	2	0	0	1	0	7	6	0	2	0	0	3	2	0	2	1	0
40013bec-5f61-4726-8c73-c391dbca2618	1	1	0	0	5	0	1	1	0	0	1	0	0	2	0	0	6	0	1	1	0	0	4	0
9cd1f7ea-aba0-40f6-a2c8-b50ee523384d	1	1	0	0	0	0	0	0	0	0	0	0	0	0	0	0	0	0	1	1	0	0	0	0
1c6260c9-aeaf-4f3a-89e1-fe869a7d4f16	0	0	0	0	0	0	0	1	0	0	0	0	0	0	0	0	0	0	0	0	0	0	0	0
ed1a1a8c-1957-45fc-afad-91c391ce6275	1	5	0	3	1	0	1	3	0	3	1	0	4	7	0	8	4	0	1	3	0	3	1	0
e83dd843-7120-4089-b8d3-0fc2fd259d3a	60	66	3	20	32	4	43	45	2	20	28	0	41	50	6	29	28	7	50	61	3	24	35	0
1efe7e65-b9b6-4988-a22f-292cf5423f78	2	2	0	1	2	0	1	0	1	0	1	0	2	2	2	4	2	0	2	3	0	1	4	0
61104f0d-ef8c-4c07-bc1a-a3c1c76a13bb	0	1	0	0	0	0	0	1	0	0	0	0	3	1	0	0	2	0	0	0	0	0	2	0
cc580b1b-cd05-4751-862e-f907c9b7a867	1	5	0	0	1	2	1	3	0	0	1	2	2	4	0	0	2	4	1	1	0	4	1	2
38ce707e-92dd-46ca-aa88-4402f0cf4975	0	0	0	0	0	1	0	0	0	0	0	0	0	0	0	0	0	0	0	0	0	0	0	0
8dca4da9-1b06-4fc2-8414-1ed5fb803373	3	2	0	0	0	0	3	1	0	0	0	0	2	3	0	0	0	0	1	1	0	0	0	0
301baf25-b66c-4116-bce8-28e5abf13b3f	2	7	4	6	6	11	2	5	2	4	6	5	3	7	6	9	10	14	2	5	4	6	5	5
a096fce9-b6d7-4c62-8636-8a65e0be5ca1	0	0	0	0	0	0	0	0	0	0	0	0	0	0	0	0	0	0	0	0	1	0	0	0
f8027ff4-1ccf-4429-9f13-55b48745de22	16	20	2	26	6	6	8	17	2	25	9	4	9	9	2	20	4	6	7	13	1	26	6	5
7f0eb184-fee5-47a5-b50c-a6c394a39709	124	146	26	178	56	82	109	128	25	173	35	38	69	74	58	142	36	37	98	124	27	164	57	42
191bba93-6e99-4c6b-a390-b32df9214425	7	12	1	24	6	2	7	12	1	21	10	1	5	8	2	17	4	3	7	11	1	21	7	1
a123cae7-f797-4258-a2ea-882999e60c73	1	3	1	0	2	3	0	2	0	0	2	0	0	1	4	1	2	0	1	2	0	1	2	1
e08da37d-a61c-4b6b-9623-07c0fe1e3b48	8	7	0	1	0	0	6	4	0	1	0	0	7	7	0	1	0	0	6	6	0	1	0	0
da8f370a-aaac-41d6-9cdd-944d59bd4f03	0	0	1	1	0	0	0	0	0	0	0	0	0	0	0	0	0	0	0	1	0	0	1	0
071df8a5-2894-4610-af84-608e469c3229	12	14	5	34	16	0	9	11	1	23	10	0	12	9	10	32	10	3	7	10	5	33	16	1
2b7ff652-f49b-417e-ac10-f41dd097c5fb	13	15	14	58	12	4	8	9	12	51	11	2	13	13	20	45	16	0	15	16	16	66	10	4
c9dc04af-8b04-4b6e-86ea-6e7a8d0ce050	36	36	24	99	32	6	19	24	11	68	15	4	27	32	48	76	18	10	30	32	20	88	30	5
9442ef4b-ff9e-431e-b72d-ddc0491bbd71	27	36	6	36	34	4	20	24	6	27	31	2	30	32	10	39	20	2	27	28	6	31	32	3
8b2d6098-ecb1-4c26-bccf-909b4435ed14	25	34	27	119	37	11	17	24	19	100	23	3	25	25	44	88	26	7	24	34	29	123	33	7
be903a80-54c4-4115-ad8a-c433c94ce208	0	0	0	0	0	1	0	0	0	0	0	0	0	0	0	0	0	0	0	0	0	0	0	0
86a1fb98-0b18-4fd0-8fad-f326eb7dcf74	124	166	17	145	58	53	80	110	17	139	40	46	69	123	26	42	25	27	96	137	16	133	52	49
bb75210e-f23d-4ea6-ab4b-a93a18a73d2e	452	663	92	508	163	208	370	528	72	425	101	168	217	343	130	296	105	90	407	590	78	423	142	153
1fa38e16-36da-438b-b5e1-974c2183db36	84	136	11	72	57	51	58	78	9	71	28	15	39	82	12	41	22	22	58	104	9	67	29	11
408a2623-e0f3-4e8f-a190-eb3570f10340	161	235	14	131	82	95	129	159	11	121	47	36	64	128	10	45	20	19	117	191	12	125	51	39
85621b74-303b-41b9-8985-077845d80c2e	1025	1387	183	1089	415	600	785	1060	99	743	182	314	375	674	162	447	123	150	857	1188	126	908	243	279
1211e710-f728-42b8-b30b-edaeef0a3b05	259	417	36	274	88	208	193	299	32	242	53	143	147	280	58	161	49	78	257	402	39	242	89	150
0658c729-a406-4d79-a5d2-b8bb86d22618	518	750	26	321	158	106	441	619	26	253	102	64	215	351	42	218	86	50	448	679	24	268	130	49
2443ff20-921c-4e54-8c2f-a37c994a0173	492	538	43	351	88	230	359	419	41	306	55	209	189	290	72	170	43	71	433	500	47	312	85	165
b306b1a5-b202-45de-b745-7947d59690aa	55	78	8	25	27	70	47	59	6	27	16	38	45	49	20	31	24	26	43	64	8	21	23	42
57a07f42-313f-4f8f-af56-f64039a20752	3	6	0	5	1	0	1	1	0	5	3	0	6	9	0	6	4	0	4	6	0	6	4	0
94b4a9a0-bfbb-4c62-85ea-65ed63baafea	16	34	9	86	9	0	10	20	5	40	11	0	21	24	18	73	16	0	15	30	7	70	12	0
2f372a98-64c6-4125-a1dc-e0e79c9187f3	107	152	42	276	76	5	87	98	33	186	48	2	96	113	74	206	80	8	97	134	42	241	72	4
25112e7d-3871-4013-b2ec-82902cdb832e	0	0	0	6	0	0	0	0	0	0	0	0	0	0	0	8	0	0	0	0	0	9	0	0
c2803ccd-9ad5-462c-8159-d1dc14a0fd95	0	0	0	1	0	0	0	0	0	0	1	0	0	0	0	0	0	0	0	0	0	2	5	0
6f4af345-83d7-4ecc-b14b-d27544aa275f	34	53	0	18	22	0	25	32	0	11	18	0	39	43	0	15	24	0	34	47	0	17	24	0
824eb0d9-fe2d-4a12-8025-a3a7e0f7adc2	0	0	0	0	1	0	0	0	0	0	1	0	0	1	0	0	0	0	0	0	0	0	2	0
a0a46c66-f6e3-453e-8615-938913b6eaf3	5	10	2	10	2	0	5	5	2	10	0	0	6	4	4	6	2	0	5	11	2	10	2	0
7cf958af-d025-4d4d-bb69-c70a2ffaa939	15	24	8	55	17	3	12	18	5	38	13	1	23	28	18	68	20	3	15	21	9	45	13	1
c604317c-cc4e-4e09-b89e-e9a4a72fe070	55	98	37	54	54	100	42	64	23	37	34	45	46	70	76	72	32	50	57	87	29	41	47	46
cc0f6127-d33f-4faa-a5c2-14bfb2829bc6	79	109	14	41	41	26	50	72	8	20	11	9	38	47	22	33	22	20	49	66	11	35	34	11
079a27aa-207d-4cf5-81a1-b15eef1c23b1	1	0	0	0	0	0	0	0	0	1	0	0	0	0	0	0	0	0	1	0	0	0	0	0
d11e8a63-5938-47e8-8eb2-5664329eb4e1	0	1	0	0	0	0	0	2	0	0	0	1	0	0	0	0	0	0	0	0	0	0	0	0
d8b99c70-a3a1-49e8-a9f0-41a0f6fdd71a	0	0	0	0	0	0	0	1	0	0	0	0	0	0	0	0	0	0	0	0	0	0	0	0
72d4f00c-7167-4d80-9922-94fb9d4da49d	0	1	0	0	0	1	0	0	0	0	0	0	0	1	0	0	0	0	0	0	0	0	0	0
b1d25ec6-b3fb-4528-a9c9-ad727118896e	12	14	0	3	10	0	9	10	0	3	4	0	11	19	0	0	8	0	11	10	0	7	7	0
c27787e8-3031-44b4-84a1-bd209e5567e1	2	4	0	2	3	0	1	5	0	2	0	0	4	4	0	0	2	0	2	4	0	3	3	0
57abdd48-92cd-4018-b885-d065d15891b5	1	3	0	4	2	0	1	3	0	4	0	0	5	8	0	4	2	0	1	3	0	7	2	0
db719bb2-2664-4649-aad2-42d3225fce38	21	21	8	17	22	17	12	13	8	12	15	6	31	24	18	24	20	16	16	20	7	15	20	8
f6b0667f-007c-48b5-8902-8b64bf976fa2	1	1	0	2	0	0	1	2	0	2	0	0	1	0	0	3	0	0	1	1	0	2	0	0
96546391-f6d3-47e3-af81-eb6f0d62ef9a	254	349	18	122	143	92	112	166	17	100	98	37	128	156	34	107	76	63	199	265	16	112	131	46
093b6c60-4c1d-4de9-a3b2-29b6aff325f7	3	1	0	9	2	1	0	1	0	2	0	1	2	0	0	9	4	3	0	1	0	2	1	1
54f35486-ccb7-44a8-96c1-f596537d8898	2	5	0	1	2	0	1	2	0	0	1	0	3	5	0	1	2	0	2	4	0	1	2	0
05ca02d2-ba53-4fc1-abf2-39be859f6403	0	3	0	0	0	0	0	1	0	0	0	0	0	2	0	0	0	0	0	1	0	0	0	0
1cfc48e9-e3cd-4c84-8fb1-2003c46a519e	6	7	1	3	2	0	4	4	1	3	1	0	5	11	2	3	4	1	5	7	0	3	2	1
fc370b0f-f0ad-4466-b765-6fdc5763a7a2	0	2	0	0	0	0	0	0	0	0	1	0	0	2	0	0	0	0	0	1	0	0	1	0
8453e1e1-1d74-4fab-9f86-16db57e98e5a	1	1	0	3	3	0	1	0	0	2	2	0	0	0	0	3	4	0	0	1	0	2	3	0
17fed985-341d-4161-9c43-1399c9a1048d	2	4	0	1	1	0	1	1	0	1	1	0	2	4	0	1	0	0	2	3	0	0	2	0
943614e9-4bc7-4c7d-8731-2717603920d6	1	0	0	0	0	0	0	0	0	0	0	0	0	0	0	0	0	0	0	0	0	0	0	0
e3c3626c-21f8-4261-9a1f-cdb914741ed7	1	4	0	2	0	2	1	4	0	1	0	0	2	3	0	2	0	3	1	6	0	2	0	1
917fb38c-86cc-42dd-b09e-eff556427802	0	0	0	0	0	2	0	0	0	0	0	0	0	0	0	0	0	0	0	0	0	0	0	0
cfd58456-334d-4cbb-b3e4-306582104a51	0	3	0	1	0	0	0	3	0	1	0	0	1	3	0	2	0	0	0	7	0	2	0	0
e86b0ab4-e4c3-43d0-9e95-d72c0fd59e18	19	23	7	64	6	36	16	22	8	59	5	12	24	25	12	59	8	24	17	22	8	53	5	16
c076d046-f573-4f93-9788-d6c3d324fe16	12	17	0	52	4	35	10	15	0	39	2	13	17	22	0	51	8	22	9	18	0	46	3	16
df14ff03-8b14-4c15-9941-62657bcba3b3	0	1	0	1	0	0	0	1	0	1	0	0	0	1	0	1	0	0	0	2	0	1	0	0
e525f036-6741-4ef2-860a-9e3e26ad159c	1	1	1	0	0	0	0	1	0	0	0	0	0	1	0	0	0	0	0	2	0	0	0	0
09a874ba-d4b5-4d23-99b3-1701c549faaa	14	23	6	49	6	45	11	22	5	35	6	18	16	19	10	55	6	26	14	22	7	48	7	24
1b6245a3-a0c9-41a9-84c6-41b92d761d29	3	7	0	6	4	2	3	5	0	6	4	1	3	4	2	9	4	3	3	8	0	7	3	1
5d02a796-f254-49d2-bb92-a46e91ae0dbd	1	5	1	7	1	4	2	7	1	5	1	0	1	6	2	4	2	1	1	7	1	6	1	2
c5744d33-57f4-4b7b-bcc5-dbf1d1421acb	1	3	1	1	2	2	2	3	1	1	1	0	1	3	2	2	2	1	2	4	1	1	5	1
39f2792a-a7c9-4fdc-acd8-5903b2c249d6	76	109	34	237	54	131	67	90	24	170	40	57	83	95	62	171	52	75	72	107	29	183	50	60
5319b14c-773f-4bee-9578-296bddccb294	11	19	2	42	7	18	8	11	1	40	5	7	14	16	6	50	8	19	10	13	1	44	6	3
49dd680d-7af6-4fe6-8291-6d48671d04eb	369	445	63	616	131	222	272	355	55	498	93	115	186	224	118	398	92	127	322	400	64	561	129	126
13d8de7b-7a90-4bd1-9854-93d9747720b3	3	5	0	9	6	2	3	3	0	8	5	1	2	2	0	7	2	3	3	4	0	8	3	1
ef50ab78-5b7b-4183-a2db-05e774e8570d	8	6	3	16	6	13	8	5	2	16	6	7	6	4	2	17	2	8	9	5	2	22	6	9
28f50d13-68c9-4e9a-bf1c-2d621f02b249	4	4	1	11	3	2	3	4	1	8	2	0	5	7	2	8	2	1	3	3	1	8	3	1
280f8130-518b-4911-a8c6-803bff07d6c5	3	4	1	21	4	2	3	1	1	14	4	1	4	3	2	12	0	3	3	1	3	32	6	1
ece85eb4-f91f-42bb-be0c-1bc37bd40d20	16	17	4	46	12	39	16	14	3	38	12	18	18	14	4	37	6	27	16	13	2	46	12	18
2a4f7a8a-d5b8-484b-b98b-cbb797dffb2c	5	10	0	7	5	5	4	8	0	7	4	3	5	4	0	5	4	9	5	9	0	7	3	2
bcbc670e-a93a-4e4b-9cbf-3e432044b32d	1	2	1	2	1	2	1	2	1	2	1	0	1	3	2	2	2	1	1	2	1	2	1	2
b2568d6f-5964-4398-a938-27e71b24f52d	3	7	0	14	4	4	3	4	0	12	4	1	3	6	0	13	2	6	3	5	0	14	3	1
d6b36fae-c57b-4345-a9d0-1813d69efce8	22	32	5	73	16	53	21	27	3	61	13	25	36	33	8	85	18	43	21	26	4	71	14	29
76cb55d5-0531-48d9-8e28-15fb381998c8	943	1327	204	1185	351	710	714	930	152	919	239	250	342	411	304	535	162	237	762	1002	179	970	291	282
8595ec32-7b3b-4f04-b325-9dbb6fa7d0b3	26	34	8	84	27	21	22	24	10	68	21	10	29	34	18	74	26	26	30	33	10	97	34	13
d71ecb16-681f-48b8-8196-cae3fed38c27	55	63	27	172	48	121	44	43	25	160	39	54	50	55	44	162	42	51	49	51	26	151	50	61
e7b163f8-32c3-42c9-aa8a-74a5acf70b1c	102	137	40	151	68	128	82	114	38	131	49	58	82	87	80	145	48	69	84	126	36	145	58	49
a552e574-9f97-4cd4-beff-2a2d0e8cdec4	0	0	0	1	0	1	0	0	0	0	0	0	0	0	0	0	0	0	0	0	0	1	0	0
c5ae6a8c-61ed-4856-b115-540d7f3e524f	147	188	70	332	79	171	130	159	61	290	51	82	121	132	144	255	76	103	144	177	76	325	88	89
05ee2885-d310-4896-af80-5df15729f842	1	2	1	14	1	6	1	2	1	8	1	2	4	8	2	16	0	6	1	2	1	15	0	3
00481507-9637-4934-bcc6-bc21e1a0450b	2	4	0	5	2	0	2	3	0	5	2	0	2	4	4	5	2	0	4	8	0	10	6	0
55ff5d1d-4352-4eeb-bbe9-335f3875e394	1	2	0	5	0	2	1	1	0	5	0	1	2	2	0	10	0	3	2	1	0	10	0	1
bb7164c8-d8e6-4500-9594-310d315f5482	36	56	18	129	30	47	34	45	18	121	27	19	49	43	44	123	32	30	34	49	17	124	26	23
879bd0e8-4253-4338-8473-726914d15b99	2	4	1	11	1	2	2	3	1	9	1	1	4	7	0	15	0	3	3	4	0	15	1	1
4884abc0-531f-4f8e-b829-7a19d953ee47	1	2	1	12	6	3	1	0	1	12	6	0	2	1	0	10	4	0	2	0	0	17	6	0
b750600b-d47f-49b9-b1ad-adc425517001	8	13	2	17	6	12	8	13	2	17	6	10	6	8	2	14	2	7	8	11	2	14	6	11
4832dabb-5ad9-461c-a214-bcd96c6bd544	1	2	0	11	2	13	0	2	0	10	1	4	1	3	0	14	2	3	0	2	0	10	1	4
8d194866-b195-410a-8f16-1ebbcab7ec7e	2	3	0	5	1	0	1	1	0	5	1	0	2	1	0	7	4	0	6	2	0	9	7	0
7c556054-a42e-4081-982d-d315cff85000	6	5	3	13	6	10	6	5	2	14	6	6	2	2	2	10	2	5	6	5	3	12	6	7
11bde9c3-32ad-48ec-9a15-0bf868416542	2	1	1	18	4	6	1	0	1	13	3	2	2	3	2	8	2	0	2	0	3	28	7	2
64edfe4c-f405-4b8d-9823-73f90e07eda6	12	9	3	39	10	16	12	7	2	37	10	9	13	11	4	44	6	11	12	8	3	39	10	11
6dad8d34-13e2-4011-92b9-ee6225982e3f	5	9	1	14	0	13	4	6	0	15	0	8	8	8	2	15	0	12	4	9	1	10	0	6
e8e2aa97-8691-4eb5-bd2e-e5bb58c1f12a	9	3	3	31	3	21	6	2	1	26	1	7	11	6	4	27	0	20	9	3	1	33	2	8
274642e6-fb0e-423e-be7f-2ae8171a9e4b	4	6	0	9	1	2	5	8	1	9	1	0	4	6	0	9	2	3	2	0	0	13	1	2
20772ec2-393e-445b-8002-180e5fee1975	54	84	6	104	38	0	41	68	5	72	22	0	65	89	12	87	38	0	55	94	7	90	39	0
5fc51751-15de-4de1-8e35-769c1e95ea64	114	181	52	255	69	103	105	158	50	237	47	53	111	129	102	190	62	95	113	161	53	240	74	57
54b08436-da59-4f22-a01b-a9ac3dd421a8	2	2	0	3	2	1	0	2	0	2	1	0	0	4	0	3	4	0	1	2	0	3	3	0
a18fb391-4325-492e-8256-d3f2c9f27525	10	17	0	5	5	4	8	14	0	5	4	1	16	23	0	5	10	4	8	19	0	6	4	2
3540b7a0-bf31-4604-9e4c-b3b39ca77ab8	0	0	0	1	0	0	0	0	0	0	0	0	0	0	0	1	0	0	0	0	0	1	0	0
c6c7e0e2-429b-4c0d-a4a4-d2b89231902a	0	0	0	2	2	0	0	0	0	2	2	0	0	0	0	4	2	0	0	0	0	2	2	0
395d9a6e-6401-46bc-b59a-0b97c208713b	104	137	45	154	79	111	100	117	38	129	46	68	72	85	84	173	56	78	104	124	40	142	76	64
2145da5c-d926-4794-9909-d62e831577c9	59	69	23	127	32	69	50	52	17	114	27	32	40	54	40	100	30	50	50	66	18	117	32	30
37ccfa40-6f15-49fa-8f34-3e9d31444b51	9	18	5	15	9	4	10	20	4	17	4	4	6	9	8	12	4	8	13	23	4	22	17	6
8aab0cf4-fff6-4da0-a731-f7b883f66bc7	8	17	5	14	9	4	9	17	4	17	4	3	5	8	8	12	4	6	12	22	5	21	17	5
a725a373-56ba-4fac-be1a-146ec4ab4120	21	27	2	35	28	3	14	17	0	33	23	2	24	28	4	38	28	3	20	25	2	28	26	1
8ec3f49e-7542-4e50-8bde-11d7f96eff34	2	2	0	4	3	2	1	0	0	2	3	1	2	2	0	5	2	2	1	2	2	5	7	1
d8872e02-debd-40ae-aa86-c97e28d125c0	23	37	6	45	21	0	16	27	5	27	13	0	14	36	12	33	10	0	20	39	6	36	19	0
cd9c43de-0d68-472b-b400-da63b22f62bc	0	0	0	3	0	0	0	0	0	3	0	0	0	0	0	3	0	0	0	0	0	3	0	0
14b1a207-ba2b-451d-9822-2e8af70c4fe1	32	52	15	53	24	56	30	46	12	53	14	26	29	51	20	60	26	39	37	59	15	64	22	26
cd62219e-de51-4bde-b353-a0d96c44b439	2	2	0	2	3	0	0	0	0	1	3	0	2	1	0	3	4	0	1	2	0	1	2	0
73d36277-26a6-4b28-8327-087144e509a3	23	36	6	34	24	22	19	31	6	30	12	13	23	28	12	44	18	29	29	38	6	40	32	16
78cffdb5-c6b5-43ae-ac66-5a1e200f00f7	91	108	21	148	59	117	71	78	13	107	41	39	77	89	42	142	58	82	91	91	20	134	55	53
c17bf9da-54c9-4ea3-aac2-354ab4d5d5a4	18	35	4	18	19	4	17	35	4	18	9	4	16	19	8	19	8	6	21	41	4	26	24	6
e29fbe24-1f7c-4d8d-ba60-078b596742d8	21	40	7	76	26	0	18	31	6	44	14	0	19	39	16	60	16	0	21	51	9	64	28	0
e6c23077-d3c3-438f-8286-c9d4809178ff	2	1	1	4	0	2	2	1	1	3	0	1	2	2	2	5	0	1	2	1	1	3	0	2
df406875-e6e9-4ad5-8347-373f732a9e4c	12	29	7	46	18	0	9	20	6	25	7	0	8	32	16	32	10	0	10	36	7	40	20	0
b325898d-764e-4604-b85b-884689887708	15	21	4	49	12	26	15	17	5	41	9	11	20	19	10	50	14	16	15	20	5	43	14	13
e1016d2c-35ed-4aa9-a28f-01a356495455	6	16	0	33	7	19	4	9	0	31	5	7	8	10	0	32	4	16	5	14	0	28	8	10
8e134b1f-6f0a-4a0e-a464-523d407ab44b	55	85	13	193	35	1	39	68	11	143	17	0	45	92	28	156	36	0	46	76	13	172	39	0
77f76cf2-f8e7-4f76-9361-e74b976807ea	431	541	83	623	211	18	382	444	71	507	138	7	274	321	158	443	158	22	386	483	82	544	211	7
9f08a9c7-81ac-4e8d-89e3-e2bfb05868f3	83	127	15	226	52	1	61	93	14	163	33	0	67	127	30	170	47	0	80	126	16	198	53	0
4b44a096-de68-4a9d-a218-3534222ebf1a	8	17	2	5	6	2	9	16	2	6	0	2	7	8	4	5	2	3	13	23	2	10	13	2
ce0e3a62-dd97-4ce3-a81d-e30c157d3d96	5	7	0	7	7	0	3	4	0	7	5	1	9	12	0	10	6	0	6	7	0	7	6	0
59d3ce2c-ae8a-4dfd-bfe0-d140226dbbff	40	76	8	121	34	0	32	50	7	74	16	0	27	71	16	99	29	0	45	78	9	101	36	0
99c3a3ab-6917-451e-a8ff-a221a706d7d1	9	14	1	13	10	19	9	9	0	11	2	3	17	14	2	11	8	13	9	13	1	10	9	5
24eb6838-c44c-422d-9e45-d1c65412c637	13	20	6	20	11	8	12	20	5	23	6	4	12	14	10	16	6	10	16	25	6	27	19	7
27733c65-82a4-4e98-ae60-b5dc54c4c447	0	0	0	2	0	1	0	0	0	1	0	0	0	0	0	4	0	0	0	0	1	2	0	0
934f054e-6909-4172-8c33-435a758f171a	3	3	2	8	6	4	3	3	2	6	5	1	3	2	0	5	4	2	6	6	4	19	16	0
209dd372-0c91-4bc7-b874-9dea9990398d	21	31	3	14	7	19	15	24	2	12	4	4	16	22	4	16	8	11	19	28	2	13	9	6
1c33f07e-6992-4ca3-b452-670e3107e59e	7	7	0	7	4	8	5	5	0	5	4	3	7	3	0	5	8	10	5	5	0	5	5	5
aa4fbe38-aeba-4c60-b431-0baec325316c	3	10	4	8	8	9	1	7	3	4	6	5	0	8	8	11	10	11	2	7	4	8	8	5
f07de4a1-153b-4759-8115-3657df0f7048	22	21	15	60	17	9	13	14	13	47	16	6	18	22	30	50	12	6	21	24	16	59	21	4
8d6ebc06-36ef-4cd3-bfc2-71d5dc3aa572	4	4	2	8	4	12	4	3	2	8	5	2	7	4	4	11	4	3	4	2	2	11	5	3
86c7f271-52d2-4077-b1c5-ae6ff9ac449b	0	1	0	3	0	0	0	1	0	2	0	0	0	2	0	3	0	0	6	5	0	8	0	4
ee2e425e-9d87-4e97-bfa0-6c2eafa5f4cd	51	62	0	38	17	0	42	48	0	27	10	0	38	52	0	45	18	0	42	60	0	34	16	0
56ab6967-54e5-452d-a8f9-63692ea34dd9	3	6	2	13	3	0	3	4	1	12	4	0	2	4	2	11	2	0	3	6	1	13	3	0
cc64f25c-e1b4-4d9c-b1c7-208f16a843e9	14	11	2	11	6	14	14	11	2	12	5	3	20	12	0	10	6	11	14	15	3	19	6	3
39b27773-ff40-4b6c-a318-d2c9e97c1c66	3	8	4	24	4	6	3	4	4	24	4	1	4	5	6	20	2	5	6	16	8	39	8	2
34269403-2ea4-4106-a25a-d9c8e96be2b1	12	18	6	41	5	19	10	11	6	38	3	11	15	22	14	37	4	16	8	14	5	38	6	12
c43fb8a3-4be1-43f8-a680-7bcb35ce986e	2	3	0	1	2	6	1	3	0	1	2	3	4	4	0	2	2	11	8	7	0	5	3	8
1bd995de-3ca0-4def-9656-72d6eeb9bcc8	7	12	5	17	5	6	9	8	5	18	5	3	4	5	8	15	4	2	10	21	9	32	9	4
da57e037-1c9b-41e8-a6b6-3caf01e12bcd	5	4	1	1	3	0	4	3	0	1	1	0	8	7	2	2	2	0	4	4	0	1	2	0
45621310-3b89-462d-93ae-b2f0bfa7b3ff	8	8	2	20	3	1	6	8	1	17	3	0	4	7	2	11	2	0	7	9	2	25	3	1
6e4fec08-d258-412c-a142-afe3401e49e5	0	1	0	4	0	0	0	0	0	3	0	0	0	0	0	3	0	0	0	0	0	12	1	0
eea7dc13-3de2-4ec0-b873-4d2e11b32491	19	32	4	10	18	9	13	26	2	6	10	6	11	20	6	8	10	8	16	27	3	13	15	10
e2b6d56b-fcf1-4b26-a9b2-78aebd8223a2	16	31	8	15	13	54	14	22	7	9	5	24	15	19	12	18	8	31	20	25	7	16	22	32
224c0359-05c6-41fc-acfc-be7869a6d75b	9	12	6	30	9	11	7	6	5	29	8	4	8	16	6	35	10	12	11	17	7	35	13	4
63c9bfb6-1414-4b6f-8c23-ec7549a591be	32	43	21	120	43	24	27	36	17	111	39	12	23	35	36	76	26	17	24	41	19	110	44	12
92ff05bf-d3e2-4aaa-8c13-d1d512bbebeb	12	15	10	26	13	6	10	10	6	19	10	0	19	11	18	28	16	2	12	10	10	25	12	0
ba0f8f6d-1de9-4206-8ace-90440f56db9f	2	2	0	24	0	0	1	1	0	18	0	0	4	3	0	16	0	0	1	1	0	29	0	0
6a002041-bd46-4015-94bd-3109e006dd0b	0	0	0	0	0	1	0	0	0	0	0	0	0	0	0	0	0	0	6	4	0	4	0	4
1bfd5dba-6598-44db-a9f9-0915155d6b99	7	6	2	18	3	1	6	5	1	17	3	0	4	3	2	7	2	0	7	7	2	23	3	1
09bd09f8-198a-4d69-a8fd-fffe7737efd8	27	38	26	63	42	33	22	26	20	27	15	11	15	16	46	44	32	22	21	30	23	47	39	18
d37abc88-a609-4a08-9685-4b96a87af5c6	11	14	3	31	7	0	8	10	3	25	4	0	12	15	8	35	10	0	11	9	6	29	14	0
fffe208e-197f-4aec-828c-9a573d4dafb8	123	160	20	54	41	77	95	114	14	37	21	40	65	102	40	67	40	36	111	138	17	51	48	49
5692b401-64f8-43f9-a9cc-3cae763be09a	514	729	108	704	158	434	467	606	101	620	98	238	264	299	198	478	118	150	503	701	111	624	148	204
c1ea265e-aec3-4ce2-bdfd-ad4d0f8c798f	5	14	3	38	10	20	5	9	3	32	9	8	7	13	4	47	8	14	8	15	5	52	14	8
5fc3f496-6c2e-41cb-a928-62a5d73c3708	4	8	4	19	4	0	4	7	4	16	4	0	2	3	6	11	2	0	7	18	8	34	8	0
6e7365ce-4374-4f9a-818f-6f2985a22c11	1	3	2	10	3	0	1	3	1	8	2	0	3	3	2	8	4	0	2	3	0	9	3	0
2747bc6a-c829-40cd-951d-8836ad127908	3	4	0	5	2	0	2	1	0	3	0	0	3	3	0	2	4	0	3	2	3	8	7	0
7bb6fc1f-3ad4-48a8-aeaa-c237b22ef0db	0	0	0	3	0	0	1	0	0	3	0	0	0	0	0	2	0	0	0	0	0	9	3	0
80437dcb-4dc1-4a57-b102-7c49a83ceb2d	1	1	0	5	0	0	0	0	0	3	0	0	0	0	2	5	2	0	0	0	1	8	0	0
2633c161-ba86-46db-bea3-b945506407db	7	9	3	25	9	3	5	7	2	22	6	1	15	15	2	33	8	3	7	8	2	31	8	1
378ca0d5-3a3f-4904-a6e2-440e17afa07f	22	27	22	91	22	4	13	11	12	52	20	0	13	16	36	64	14	0	20	23	21	89	22	1
c7be8979-b9fa-4323-a169-181a3b4515d0	0	0	0	2	0	1	0	0	0	1	0	0	0	0	0	1	2	0	0	0	0	1	0	0
12f2abce-e6fd-4376-b8e5-1f4e3d96a376	1	1	0	6	2	0	1	1	0	4	0	1	3	3	0	6	4	0	2	1	0	5	2	0
9319c563-4605-4e6d-907b-29d8e07b105f	3	1	0	6	2	0	2	0	0	4	0	0	4	3	0	4	4	0	3	0	0	4	2	0
84b6f584-e2f3-4bb2-93e5-275eacb9d780	104	132	33	140	51	16	66	89	25	98	39	1	67	76	56	119	42	9	83	110	26	114	47	6
0b00320e-78ce-4455-b848-2d5a9a73a051	11	16	3	42	13	5	11	14	2	32	9	1	22	17	8	49	14	2	11	11	4	35	13	1
84749109-cdbe-4e20-8792-bcd0ae82a6d2	23	33	8	56	22	0	18	24	5	31	17	1	17	37	16	44	20	3	22	28	7	50	20	1
94c0e03f-f5d3-4050-a446-5e87d87ffbf2	3	5	3	23	8	1	1	0	4	11	8	0	1	0	8	18	4	0	1	1	3	25	8	0
f9876e1d-aaac-43f7-a50b-0ca7fc3bd3c8	4	5	3	20	8	0	1	0	3	12	8	0	1	0	6	16	4	0	1	1	3	23	8	0
19f473ce-3822-4dbe-abe1-ec26be61fe34	0	1	0	1	0	0	0	1	0	2	0	0	1	2	0	4	0	0	0	1	0	1	0	0
a4094c95-0e07-4bcd-84c5-012a69a1c992	9	11	0	13	0	1	7	5	0	9	0	0	13	10	2	13	2	3	8	6	0	12	1	0
684fe3c1-200b-480b-8d2d-2bb3e1d5877c	3	2	0	9	6	1	2	2	0	6	2	0	4	5	0	4	6	0	3	2	0	7	4	0
4863a29d-2273-4d34-8e4b-0979d68b0397	5	11	4	27	9	0	2	3	2	10	5	0	4	8	8	20	6	0	5	7	4	24	8	0
2711548a-3a5d-44ad-a551-aa7631607c4f	3	4	1	0	1	6	2	4	1	0	2	2	2	5	2	0	0	3	1	4	1	0	3	3
99bdb8dc-36ea-4d9f-a9ee-af1a60cfe736	10	0	0	20	0	1	9	1	1	15	0	1	7	0	4	20	0	3	12	0	0	20	4	1
a9063621-a916-417e-b999-079bf1fcb288	126	185	58	219	139	157	107	139	49	180	90	78	90	134	112	208	68	94	110	173	58	208	132	86
42975d5e-5c74-431c-831e-207ea59f6d20	1	0	0	5	1	1	4	9	0	0	0	0	0	0	0	8	0	0	0	0	0	13	2	0
90448fcc-6fa2-42ed-8264-fe07ae6a06bd	0	2	0	3	1	1	0	0	0	1	0	0	0	5	0	6	0	0	0	1	0	8	0	0
eeb05726-0b67-442c-90cd-c76bf9d294c3	0	2	0	3	0	0	0	1	0	1	0	0	0	0	0	8	0	0	0	0	0	2	3	0
8a594c6a-238a-467b-b0bf-6c66bb1613f9	0	3	0	1	1	1	0	2	0	0	0	0	0	3	0	2	0	0	0	2	1	1	0	0
96095f08-4588-4de1-add1-6b4df26ac56d	1	7	1	1	2	0	0	3	0	0	0	0	1	4	0	7	6	0	1	3	1	1	2	0
ebcfca02-37bf-44fe-b52f-4dffaa45eee8	1	0	0	3	1	1	0	0	0	1	0	0	0	0	0	6	0	0	0	0	0	8	0	0
2052f422-2ef5-4cb5-8ab7-fd189836e69d	0	0	0	2	0	0	0	0	0	0	0	0	0	0	0	2	0	0	0	0	0	1	0	0
f2dbc908-e108-4b76-b19c-00b2daf61465	27	39	5	58	15	0	17	22	3	39	5	0	28	37	8	70	12	0	21	35	5	54	14	0
cbfad6a4-207e-4457-9b9a-dc8d4c2d428d	4	8	0	8	5	2	2	4	0	3	0	0	6	6	0	8	4	0	4	5	0	6	4	0
e84d55bc-76ee-4c07-b8f2-5f43b1ee7d80	0	1	0	2	0	0	0	1	0	1	0	0	0	0	0	6	0	0	0	0	0	1	0	0
81f1f1f2-a371-4d8a-add3-0e36b3a59495	0	0	0	4	0	0	2	0	1	5	0	1	2	0	0	7	0	1	2	0	1	3	0	0
7a80259e-029e-400c-8618-64345b5d0b2d	0	1	0	7	0	0	0	0	0	5	0	0	0	0	0	11	0	0	0	1	0	8	0	0
1f87508c-4097-4b24-9ed7-425fd069a786	0	0	0	1	0	0	1	0	0	0	0	0	0	0	0	5	0	0	0	0	0	1	0	0
94922fe8-079b-4d33-bf03-cc7123be41df	1	3	0	1	0	0	0	1	0	0	0	0	0	3	0	5	0	0	1	2	0	2	2	0
09560097-da9d-45d7-9300-17498c6dfb9b	0	1	0	2	0	0	0	0	0	1	0	0	0	0	0	5	0	0	0	0	0	2	2	0
e516c754-a920-4b9b-800c-c946949fcaa7	0	0	0	4	0	0	0	0	0	0	0	0	0	0	0	5	0	0	0	0	0	5	0	0
b445219a-6fb5-4383-9c4a-fc6e4bb2d992	5	7	0	4	2	0	1	6	0	1	2	0	3	9	0	3	4	0	3	6	1	2	2	0
49fff40d-612d-4045-bbba-4ede9dc249c8	31	48	9	41	21	38	32	46	8	40	9	14	38	46	22	53	24	36	30	45	10	37	18	15
3b25fcca-544f-4e80-a9cf-5df036713812	2	3	0	1	2	2	1	3	0	2	1	0	4	5	0	3	0	0	2	3	0	2	0	0
3e7c4d4a-2c00-452c-a7ff-c734a92acbe7	0	1	0	0	0	0	0	0	0	0	0	0	0	0	0	0	0	0	0	0	0	0	0	0
4203eea5-445f-4635-a76a-e9e0298c7e73	0	0	0	1	1	0	0	0	0	0	1	0	0	0	0	0	0	0	0	0	0	0	1	0
cf9cf892-07bd-4ad0-a676-0271caa7305c	0	0	0	0	0	0	0	0	0	0	0	0	0	0	0	0	0	0	1	0	0	0	0	0
52cce963-2390-4f19-a411-a870325469b4	1	0	0	0	0	0	0	0	0	0	0	0	0	0	0	0	0	0	0	0	0	0	0	0
b49a17c1-e685-4992-a319-d58b9169732f	0	1	0	0	0	0	0	0	0	0	0	0	0	0	0	0	0	0	0	0	0	0	0	0
f2e3a6e8-cf7d-4011-83fb-681f83198f5e	0	0	0	0	0	0	1	0	0	0	0	0	0	0	0	0	0	1	0	0	0	1	0	0
ba94f301-4a9f-41a3-b2c8-7265fdb129c2	0	0	0	0	0	0	1	0	0	0	0	0	0	0	0	0	0	0	0	0	0	0	0	0
31bee2a0-8f59-424f-ac80-8bb355c2a404	1	0	0	0	4	2	0	0	0	0	1	0	0	2	2	0	2	0	0	0	0	0	0	0
4f1e294e-e11f-4b4e-a614-0e8b49328bfe	55	81	30	101	67	0	37	48	21	71	42	0	33	55	62	96	42	0	40	65	26	111	61	0
be210fe1-12b0-40fc-8aeb-f3dbc1fdffdc	101	143	44	219	80	2	83	109	36	155	52	2	39	61	74	153	44	2	88	123	42	206	73	3
5909aa33-562b-45ba-897b-f9c3419b95c7	58	106	5	53	52	0	40	78	4	45	41	0	31	58	8	51	30	0	39	106	6	66	44	0
67c72ed3-3f81-4b1e-877b-d66b700dbac2	58	90	32	114	68	0	47	67	25	94	55	0	33	43	60	95	42	0	47	75	31	115	66	0
5c9f7f43-1adb-425a-b7ad-9e2a16127138	13	43	11	32	30	0	8	22	10	26	22	0	11	32	22	30	24	0	5	30	8	38	26	0
8b1368ca-986e-499d-8c78-836ae4d82d27	3	6	4	8	5	0	2	4	4	6	2	0	5	5	8	9	4	0	2	2	3	7	4	0
6d46b34f-e11f-4e58-b061-d88c73a5137d	2	3	1	2	0	0	2	1	1	0	0	0	2	0	4	4	0	0	2	1	1	2	0	0
30cf51d7-98dc-422a-9c37-16f2a6143c53	0	0	0	1	0	0	0	0	0	0	0	0	0	0	0	0	0	0	0	0	0	0	0	0
831063ac-1267-4be7-b18b-1575742318d5	2	3	1	1	1	0	1	3	0	0	4	0	1	2	0	0	2	0	1	2	0	0	1	0
7749e133-73f1-4f1a-a325-dd267d9a03cb	0	0	0	0	0	0	0	0	0	1	0	0	0	0	0	0	0	0	0	0	0	0	0	0
776b19a6-db12-4661-b4b5-8f418b6c261d	0	0	0	0	0	0	0	0	0	0	0	0	0	0	0	0	0	0	0	1	0	0	0	0
60cf741b-a5a1-491f-a6f3-83e46c5bbaac	19	27	6	13	15	26	17	24	4	10	8	8	13	14	12	14	14	13	16	28	7	13	21	10
e342a50d-2be4-4e65-a41f-e1fa7d3b263d	2	0	0	1	1	0	1	0	0	0	1	0	3	2	0	4	2	1	2	0	0	2	3	1
6a5f5898-0903-4b62-a811-f652e0bc3db7	28	48	1	12	9	0	26	47	2	8	7	0	13	18	4	14	10	2	27	38	1	11	9	0
6dda7c05-7dbe-486b-9033-cdcf2b9c698b	15	24	10	43	24	14	13	21	7	38	23	9	14	17	18	40	18	11	14	20	9	42	27	10
f266cf24-2e78-450c-8a8c-cf6edefa755a	2	5	3	5	3	2	2	2	3	3	2	1	6	8	4	0	4	0	5	7	4	7	4	4
8159d9e9-200e-4955-82b0-90579f862286	0	1	0	0	0	0	0	0	0	0	0	0	1	2	0	4	0	0	0	1	0	2	0	0
70e762ed-f15f-4c92-a9bf-c589ffbb75ed	54	58	8	60	38	16	20	25	4	31	20	8	35	33	16	38	34	16	24	33	6	42	29	9
7bb95be8-350c-4026-aaad-3be5af0a9ede	0	0	0	1	0	0	0	0	0	0	0	0	0	0	0	0	0	0	0	0	0	0	0	0
cc7e2e88-7934-4564-88a7-2eabd9aed0c8	0	0	1	4	0	0	0	0	1	1	0	0	0	0	2	0	0	0	0	0	1	4	0	0
c2afe2fd-156d-4443-aa80-3ffc8c23e291	2	2	0	1	3	0	2	2	0	1	3	0	4	2	0	2	4	0	2	3	0	1	3	0
4785f8d5-4ada-47b3-b9ac-9e589eae5507	0	0	0	0	1	0	0	0	0	0	0	0	0	0	0	0	2	0	0	0	0	0	1	0
a3874475-6a43-44e4-9bd8-3a42aaa013d6	0	0	0	0	0	0	0	1	0	1	0	0	0	0	0	0	0	0	0	0	0	0	0	0
dba64ae5-1a35-4206-91f9-ed0442185d0b	8	12	4	23	16	11	6	14	4	17	6	3	5	4	8	26	12	6	7	12	5	23	16	4
3d412558-2c96-41c8-9307-ce73555074fa	34	43	9	73	22	68	29	34	6	50	13	19	32	32	12	83	24	54	27	37	14	74	32	23
e2a45a35-055b-46ab-9079-0e4d1eb98df5	7	12	8	20	8	3	6	5	3	14	5	1	10	12	12	24	10	6	6	10	8	20	7	2
141a8ca3-513d-4e12-8503-fac139cd9577	0	0	0	0	0	0	0	0	0	0	0	0	0	0	0	0	0	0	0	0	0	0	0	1
8439a80e-d4d1-4896-a7ca-a7de4bd63216	8	3	0	6	2	7	5	1	0	5	1	3	7	5	2	4	4	7	6	3	0	4	2	4
c4655f94-0942-42e6-a992-68dafb21d0ad	44	65	14	56	30	102	36	49	10	36	13	43	40	57	22	73	24	56	40	51	13	51	32	40
a7d72cf2-97e9-4e42-8c27-7ac03bea9272	8	7	3	18	16	7	7	7	3	16	14	4	14	4	4	21	8	2	8	8	3	18	14	3
75d6d1fa-a47b-45e1-9a10-60987c5e10aa	25	31	6	23	29	23	21	24	5	21	22	12	26	37	10	32	28	26	18	28	4	24	26	10
4ecfe213-de53-4e9e-882e-c72714c2bbfa	0	1	0	0	0	0	0	1	0	0	0	0	0	0	0	0	0	0	0	1	0	0	0	0
432b606f-3948-47ea-a7a9-225acd82fddc	0	0	0	1	0	0	0	0	0	1	0	0	0	0	0	1	0	0	0	0	0	1	0	0
48b8000c-9387-4228-a143-673c4478da92	0	0	0	0	0	0	0	0	0	0	1	0	0	0	0	0	0	0	0	0	0	0	0	0
c13598b2-6c54-4bf2-9322-a7c54d604216	6	6	0	3	9	10	6	5	0	2	8	4	8	6	0	4	8	7	5	5	0	3	8	4
2e1b6302-6122-4b61-bc27-08573b030d05	6	10	3	7	11	1	5	4	3	3	9	1	7	11	6	9	10	5	4	6	3	6	9	1
f11c7044-f6bf-49b3-8107-c437dad91d8c	34	48	8	34	23	13	30	43	7	22	16	7	23	42	18	23	18	9	32	47	9	25	24	7
c86cc210-bd84-416f-a27d-1add6347563c	92	148	47	124	95	117	78	123	39	112	73	51	76	100	98	128	60	44	84	138	47	117	91	56
62e3bdfa-2b4d-46fd-bac8-a28cbc41eae2	0	2	0	3	2	0	0	0	0	0	2	0	0	1	0	1	2	0	0	1	2	6	4	0
8dc8a13a-85d0-4cb7-a63a-94d72a65d092	27	35	4	35	10	0	20	22	2	16	9	0	19	25	6	17	12	0	19	30	5	33	12	0
04ea03af-da3e-483b-8e42-1c55a4b4a2d7	52	112	26	76	8	32	22	33	6	19	4	12	29	34	46	39	8	7	32	49	16	46	6	13
bb419319-0050-4832-9462-97269a08a4dd	4	6	0	6	3	22	2	5	0	3	0	5	5	5	0	5	0	5	3	8	0	4	3	2
50ccd2fc-e0f1-488d-adf6-442a6e7ade67	3	4	0	7	10	3	3	4	0	3	7	0	1	3	0	9	12	1	3	4	0	7	10	3
f43ffaf0-94e6-4e12-944e-ad246ac4d35b	18	34	7	17	12	5	17	24	4	10	5	3	13	15	16	21	14	10	17	24	11	21	15	5
3e349469-6072-45c7-aae9-74959de53600	13	11	3	49	20	0	12	11	3	35	18	0	15	17	10	26	16	0	15	13	7	52	37	0
ff407ef3-a8d4-45ba-a782-3bddb3aa444f	67	105	14	188	72	0	55	80	13	156	45	0	73	89	34	127	60	0	58	89	14	171	71	0
62cc72af-cf56-4405-8877-af3eddd8be12	277	361	82	664	140	61	222	299	64	548	85	21	182	202	158	449	108	36	240	308	71	583	139	22
b75af0ee-490a-4173-9a0c-d20dfbdb92ba	17	24	3	83	27	0	15	19	3	60	21	0	29	32	12	61	22	0	15	19	3	74	26	0
542ca344-3c9d-476f-9c25-5f28f8ca05a5	32	51	16	138	25	7	22	45	9	110	23	1	36	55	28	115	38	5	28	45	19	131	39	2
57c4ab22-261a-4e6b-b563-ec16ca64cdf3	9	9	1	31	5	3	9	7	1	29	2	0	12	12	4	23	6	0	15	12	2	31	8	0
9ebe8392-37ae-45ed-907c-0d7d5e823acf	76	86	1	105	45	0	60	70	1	96	26	0	91	106	2	92	38	0	69	69	1	100	44	0
43204cea-d467-4faf-adb0-ed3cb42f74de	1	1	0	0	2	0	0	2	0	0	1	0	0	2	0	0	2	0	1	1	0	0	2	0
e33457c0-0890-4166-84d8-d75b7a82d1c9	66	95	46	184	51	88	54	71	33	156	46	35	54	74	72	137	50	50	66	92	42	160	49	34
5a9ac875-8443-45b1-b0a2-726d17f81880	2	1	4	23	8	3	2	3	2	16	8	2	1	1	6	21	6	3	2	2	4	21	13	2
ef173ee2-8143-4483-a1fc-01d211c5d546	75	79	24	135	40	20	58	57	17	115	20	8	35	31	40	85	28	25	66	57	18	98	24	9
69efc58c-55f1-4552-8113-a6bb3e5a5a84	39	47	0	7	0	0	27	30	0	5	0	0	38	33	0	5	0	0	34	44	0	4	0	0
b89f3ba6-29f3-4df3-8a18-3194533a3e6d	35	58	21	54	39	63	24	42	17	37	29	20	32	39	38	55	38	31	34	54	21	46	40	26
26552fba-582e-4332-be0a-ea9058d5fd68	57	96	1	47	25	3	43	57	1	37	14	1	47	59	2	48	18	3	52	82	1	42	23	2
f656d550-ab3a-4168-be54-d13cd2c36cfc	0	0	0	1	0	0	0	0	0	0	0	0	0	0	0	0	0	0	0	0	0	1	0	0
4ff3b057-fd90-4d18-b2b7-5a44806096ae	0	0	0	0	0	0	0	0	0	0	0	0	0	0	0	0	2	0	0	0	0	0	0	0
a672c7ab-6e0a-4958-8582-f50919679d44	5	9	2	4	2	2	4	4	1	3	1	0	8	13	2	4	2	0	6	4	3	2	2	1
6df59181-126e-41db-8941-f2ea61b803a6	1	1	0	2	0	0	0	1	0	0	0	0	0	0	0	0	0	0	0	0	0	2	0	0
33d36346-d106-4f91-b4f8-3c0f09d00e2a	28	30	14	52	24	2	18	18	5	28	8	0	16	15	16	55	24	0	12	14	8	46	14	0
cf7e7b4a-b608-4afb-9259-797e0d58e09f	24	32	5	47	7	0	19	23	4	24	3	0	8	10	14	45	6	0	14	21	4	39	4	0
375eb562-b0db-47fd-a358-297ec813f3de	29	82	26	119	40	2	14	65	13	43	16	0	15	24	38	79	32	3	17	68	19	87	35	1
aca6cb0e-4050-409a-a801-50560e62d30e	0	1	0	0	0	0	0	0	0	0	0	0	0	0	0	0	0	0	0	0	0	4	6	1
3167ae3e-2e97-497b-896c-a2f7d40b8068	1	0	0	2	1	1	0	0	0	2	1	0	0	0	2	4	0	0	0	0	1	5	7	1
d9e1e533-b1da-4a3c-868b-23eb61ac2839	32	39	6	47	20	18	30	32	4	30	18	9	26	21	14	56	18	12	33	38	8	45	22	10
35dddcbf-b030-4857-907e-6f6b92fe92dc	45	69	11	81	71	62	37	48	9	62	57	25	48	66	26	117	54	40	44	61	9	70	76	26
28f5897a-cdd2-4b52-8998-b064e8e854dd	5	7	2	17	3	0	4	6	0	12	1	0	4	5	0	21	4	0	3	4	1	16	9	1
f3186ab4-0dd6-4b99-ac42-ffc892b76ed9	11	19	3	18	17	11	12	19	3	16	17	4	8	12	8	18	12	10	12	15	3	14	18	5
2141bbc7-9f3d-4cbb-bd81-54ec4eddb148	22	27	0	11	15	4	17	20	0	10	13	2	24	25	0	17	16	3	24	20	0	10	15	3
2ebf036a-67bb-4043-8888-6dbb18a0cd9d	1	1	0	17	4	1	0	1	0	14	0	3	1	2	0	14	4	0	1	1	0	14	2	0
1c2e5c71-cd26-41b8-8645-cf3de8eb6176	11	19	3	18	17	11	11	19	3	16	17	4	8	12	8	21	12	10	12	15	3	14	18	5
f559c5b5-3bfd-40ea-a86f-567e9fcd961a	16	20	7	21	27	30	13	16	3	20	20	18	17	14	8	35	22	23	12	16	6	17	27	19
08574688-66cf-412f-8453-24caac82fe43	56	78	19	117	48	56	43	57	15	79	35	26	54	57	38	104	38	38	55	71	16	108	49	23
c34df33a-86c0-494e-a809-ca321590371f	0	0	0	0	0	1	0	0	0	0	0	0	0	0	0	0	0	0	0	0	0	0	1	0
f3e2504b-6dfd-49c3-9de0-2744bb1814d5	310	423	51	350	122	380	259	364	45	306	73	156	106	213	92	248	70	75	274	365	49	323	98	191
62c693fc-bf00-4e8a-bacf-650e14c3d385	7	10	2	17	6	15	6	8	1	16	5	5	5	5	2	11	2	2	6	8	2	15	6	6
9aa16222-b40b-448e-b7b4-4b238e731fc9	1	0	0	2	0	0	1	0	0	3	0	0	0	0	0	3	0	0	0	0	0	1	0	0
5a2a6933-919f-4943-9265-811e2c8b329c	49	45	22	76	34	26	37	34	17	68	23	6	34	42	32	53	28	23	45	43	21	81	37	11
3f7e309c-764f-4fc3-bf5b-e52d46d2cd48	16	19	2	6	2	6	7	12	2	6	2	2	6	15	2	6	2	2	15	16	2	8	1	3
a68cd5fd-36c1-409c-9a55-50a4af197f78	3	4	1	4	3	2	3	1	0	0	1	0	2	2	0	2	2	1	3	5	1	4	3	0
72fb7acf-cc69-4658-a8d4-7ce69131dede	0	0	2	7	2	0	0	0	1	6	1	0	0	0	2	4	2	0	0	0	2	6	2	0
b3dc04d5-3d6a-47e0-b2e8-16c4e829b2f9	1	0	1	6	2	0	5	3	0	8	2	0	0	0	4	12	4	0	5	0	0	0	7	0
29b9033d-ba7b-4943-9648-0436accdff27	27	36	13	32	33	22	26	21	10	29	23	6	22	35	24	35	22	19	40	40	12	25	42	10
d17be6be-abe1-49f1-8d99-959c07012358	32	45	4	34	28	0	26	31	3	29	25	0	25	34	6	39	30	0	34	46	4	23	36	0
39781bad-9e39-4099-ab78-f77356b6df4e	56	75	23	62	51	12	53	61	18	50	29	3	34	61	46	72	38	15	66	84	24	48	56	8
b3177bbe-14ab-4ae1-838b-907e75c671f5	73	101	27	122	46	23	60	85	19	100	33	10	50	114	48	109	34	17	61	84	26	114	42	12
8ba0b76e-bd4a-4ddd-b067-ef97454b062b	30	39	15	35	30	11	31	35	14	34	20	1	18	22	28	50	20	7	35	39	12	31	38	5
613f35f7-a15b-4409-8c16-ff47c9f4030e	0	0	0	1	0	0	0	0	0	0	0	0	0	0	0	0	0	0	0	0	0	0	6	0
ab5969d7-6c36-4802-a846-2f7f5d83ee71	0	0	0	1	0	0	0	0	0	0	0	0	0	0	0	0	0	0	0	0	0	0	6	0
a2de3fe0-a1c1-4587-92e9-de36f535927e	0	2	0	1	2	0	0	1	0	1	1	0	0	3	0	3	2	0	0	2	0	1	4	0
35d76431-05dd-43b3-83e8-63b9ece639a6	0	1	0	0	0	0	0	0	0	0	0	0	0	0	0	0	0	0	0	0	0	0	0	0
d411b491-5a84-4bd4-b2b6-9493b88f0014	6	11	5	17	9	6	5	9	3	11	1	2	8	10	8	12	8	3	6	9	5	13	7	2
73e4a40a-693a-4b5b-81a4-77675efc3fad	18	21	5	27	11	0	15	18	6	22	11	0	10	15	14	19	4	0	16	19	5	26	11	0
0298405a-0e72-470c-9f07-4a90548f556e	21	29	6	40	16	0	18	23	7	28	14	0	14	21	16	34	10	0	18	25	5	36	16	0
2ebc563c-2b90-44e6-a0e5-5cddde025acc	50	57	16	81	44	4	39	46	15	66	34	2	33	41	30	58	30	4	46	54	15	77	38	2
539d7885-9212-47fd-8a5b-09cbbb34b4e2	21	26	10	36	19	6	19	19	7	25	13	1	17	16	16	39	20	6	21	22	11	37	17	3
2b8b8bd5-3307-4ae5-b6f8-d60bb0c26b95	1	1	1	1	1	0	1	0	1	1	1	0	0	0	2	0	2	0	2	0	2	2	2	2
a82278ca-6da8-42a3-a431-1890f1f1b608	0	1	0	0	0	0	0	0	0	0	0	0	0	0	0	0	0	0	0	0	0	0	0	0
078543cc-669e-4c9a-8527-6edd1be8d3df	0	0	0	3	6	0	0	0	0	0	8	0	0	1	2	0	4	0	0	0	0	2	6	0
b359398c-024e-4aa2-9c70-4b06f58833a1	0	1	1	5	7	0	0	0	1	2	5	0	0	0	2	5	2	0	0	0	1	5	6	0
f3bd4dc0-3919-47a2-aa32-66d585d8bebd	4	7	1	20	13	0	4	4	1	10	12	0	2	3	2	17	10	0	4	6	1	17	13	0
db8bc4e3-4f16-4e90-abfb-d6d8f03465e6	55	71	21	85	36	26	51	63	16	48	28	10	36	40	34	51	20	13	52	65	19	77	35	9
872c3690-54ae-41b5-810d-821d335b6722	0	0	0	0	0	1	0	0	0	0	0	0	0	0	0	0	0	0	0	0	0	0	0	0
637cc8ae-5a6e-4700-a767-d02862b7ab6f	0	0	0	1	0	0	0	0	0	1	0	0	0	0	0	0	0	0	0	0	0	0	0	0
901ec1e2-42ba-435f-be72-bdffb540dada	0	0	1	1	1	0	0	0	0	1	1	0	0	0	2	0	2	0	0	0	2	1	1	0
0e7755e1-85f6-4633-98e3-3ab301890f9b	3	5	0	7	7	8	4	3	0	6	6	3	3	6	0	10	8	6	2	2	0	6	7	3
34e4cd2e-9974-45d9-a8b8-b0cabeba81e2	20	28	7	21	22	24	19	22	6	13	5	9	15	16	18	39	18	22	18	21	5	18	22	8
af1842fe-8ba0-43bf-a3ff-a6ffa968da9b	5	3	1	8	2	5	4	2	1	8	2	2	8	7	4	22	0	4	4	3	1	7	2	3
555ab9b6-705c-45c2-8b07-4c37d1c3393f	1	2	0	2	2	4	1	2	0	2	0	0	0	0	0	3	0	0	0	1	0	2	2	1
1be3cd10-71b4-408e-9ed0-712f90e5268b	5	13	2	9	1	17	4	8	1	9	0	6	8	6	0	12	2	8	4	6	2	11	1	6
4267824a-c5d4-4e07-90da-df114d206457	4	1	1	12	3	0	4	1	1	9	2	0	7	7	0	7	2	0	4	1	1	10	3	0
9f59d724-7c33-4344-9bdb-e5fe4e76b35d	0	1	0	0	0	0	0	1	0	0	0	0	0	2	0	0	0	0	0	1	0	0	0	0
cc0cf91e-990c-42e2-b3ae-32256bc2950b	3	1	0	2	0	0	0	1	0	2	0	0	0	0	0	0	0	0	0	0	0	2	10	0
9cedf3ed-15ad-42b7-85fb-550b0c016b42	0	0	0	1	0	0	0	0	0	1	0	0	0	0	0	2	0	0	0	0	0	1	1	0
f86fe1c0-2a68-41cb-9f33-d66a2c6b5347	8	13	3	12	3	12	6	10	2	12	0	4	7	6	4	11	6	6	6	9	2	10	3	5
9a83c681-0dd7-47e9-99f6-333b7f84fb21	3	7	0	12	2	0	3	4	0	10	2	0	2	3	0	9	2	0	2	5	0	11	2	0
cae5d536-f700-4f93-a116-7156edbd2011	0	0	0	1	0	0	0	0	0	0	0	0	0	0	0	0	0	0	0	0	0	0	0	0
97e0eff8-b91d-4bfe-a293-fe622e09202c	42	51	9	46	18	60	29	38	8	46	16	25	39	34	24	57	20	31	38	51	11	46	21	25
799ddd53-2390-4da2-b732-00827eb65b13	9	7	2	8	3	4	10	9	2	15	3	3	13	8	6	9	4	3	18	15	4	31	13	10
09b79e5c-d526-43fd-8675-a354aeb56170	30	36	4	25	14	6	6	17	3	23	14	3	16	15	8	29	14	10	26	29	4	19	13	5
98eb2449-7d7d-4474-8ec8-398c1a1f86b8	51	67	4	36	28	7	27	45	3	34	24	2	29	32	6	44	20	9	45	59	4	31	27	3
8327ef6b-56a4-4168-bc17-593a12c1ee52	6	10	2	13	2	18	7	10	2	12	6	2	10	10	4	13	2	14	7	9	2	12	2	5
99b66aa9-2462-4c0b-a8c7-c37bde772eb0	2	6	0	8	1	4	3	8	0	8	6	0	4	4	0	8	2	3	2	6	0	7	1	1
20ba3c78-4119-4edd-88f1-aafb3602121b	10	19	1	10	6	6	10	16	0	10	7	2	9	12	0	9	6	6	9	17	1	9	6	3
8148f38f-6030-4966-b670-78c81cc0345d	53	57	10	55	19	16	44	55	7	50	11	6	22	22	16	47	14	14	55	59	11	66	26	15
c82bae2e-b101-43f9-bb18-b032db1a5cda	51	78	1	22	19	8	48	69	2	21	8	3	36	51	2	27	20	6	59	79	3	35	26	11
2ea62118-dadb-4a22-afb9-d25219d46d05	4	4	1	9	2	6	4	4	1	9	3	3	2	0	2	6	2	3	12	9	3	24	9	10
39d5d270-7e29-432a-8f40-5bb6e7621589	0	1	0	1	0	0	0	1	0	1	0	0	0	0	0	0	0	0	0	0	0	2	0	0
691bcb39-d9d1-4c2e-98de-91f2250ab775	0	1	0	2	0	0	0	0	0	1	0	0	0	0	0	3	0	0	0	1	0	2	0	0
ce5e8702-1cea-4b22-b282-44d0ea773161	1	2	2	13	5	0	0	2	0	11	4	0	0	6	0	11	6	0	1	3	2	13	5	0
ccc8a200-92af-4354-a78a-ad65af05cd42	12	20	0	28	12	1	9	15	0	22	10	0	13	21	0	31	10	2	10	23	0	29	10	0
b72ed827-c355-4e2b-be9d-7eb7d022d759	0	1	0	0	0	0	0	1	0	0	0	0	0	0	0	0	0	0	0	1	0	0	0	0
7339e5cf-6250-48ed-b23d-14270a7cd9ed	29	51	3	29	17	8	22	30	2	21	7	0	29	51	4	47	10	7	24	33	2	28	12	2
d4f71acb-a44a-44e6-b227-6c0504b72801	31	48	25	54	34	10	18	16	18	32	16	3	20	36	40	43	32	2	31	42	25	53	32	3
1c464009-8f7d-4495-9411-ec4892109aaa	3	4	0	1	0	0	3	3	0	1	0	0	2	5	0	2	0	0	2	4	0	2	0	0
40478a9a-a67a-4781-9001-0c4b4610ebef	8	10	1	7	7	5	8	8	1	7	7	6	8	6	2	10	6	5	6	9	1	7	5	6
2ba5bdc9-3dbb-4fd8-85e1-623396330787	13	14	3	15	13	12	12	11	3	13	10	9	11	11	4	16	10	12	9	12	3	16	13	10
bf6939f8-9d3f-44fd-a1fd-e1fe7290eb3f	15	19	7	25	19	14	14	14	6	21	14	10	13	20	12	25	16	14	11	16	7	27	19	11
c9a294f0-2a99-4c26-bb35-9091989d0479	22	22	0	8	16	6	19	17	0	6	10	5	22	17	0	11	20	8	19	19	0	11	14	6
b377af74-9fe5-4bfe-b49b-93d499aca3de	3	4	0	3	2	1	2	2	0	2	1	0	2	6	0	2	2	4	4	2	0	1	1	0
9d9f7e34-b1ee-4331-aa56-c3f3cbf980e9	5	8	3	21	10	0	4	7	3	13	0	0	4	7	6	19	4	0	5	9	3	11	10	0
84dbab40-68a7-4845-acb5-f10972e6c382	34	56	20	71	24	2	32	46	13	50	18	1	22	33	42	79	16	3	35	57	19	60	24	2
ca3a7b9f-b8cc-48a0-a87a-0ada72ac84da	43	42	15	63	27	8	16	22	10	47	8	4	20	23	26	53	16	9	40	41	19	61	38	4
59f35879-6cc5-4bf0-b043-fbb9dc23b5cb	10	24	7	31	14	1	9	12	6	18	2	1	15	14	12	34	8	3	9	23	8	18	15	0
d005ede4-ea33-4df5-acb9-fce1b7cda56e	14	25	1	32	21	2	9	16	0	28	19	1	16	25	0	29	6	1	9	20	1	28	16	2
5d845f53-a1e7-46cc-934f-af40f91bb9a5	8	8	3	11	10	4	7	6	1	11	9	3	12	13	4	16	8	7	9	11	7	20	21	4
5a43cd3e-dfbe-47e1-9b85-0dee49c7df57	0	0	0	0	0	0	1	0	0	0	0	0	0	0	0	0	0	0	0	0	0	0	0	0
c3933d29-5d0c-45cc-880c-382d9636e33e	0	0	0	0	0	0	1	0	0	0	0	0	0	0	0	0	0	0	0	0	0	0	0	0
d802ef7e-41a3-4eb2-876a-1cc580fd2d07	11	9	16	74	24	40	9	8	12	62	16	23	17	13	32	61	22	29	10	9	13	69	24	23
c6f73c94-80d2-4676-96d6-1888f016c0e9	0	0	0	1	0	0	0	0	0	0	0	0	0	0	0	0	0	0	0	0	0	2	1	0
dae34e7e-c4e2-4652-8cf5-5a76a9c7303b	1	1	0	1	0	1	1	1	0	1	0	0	1	2	0	1	0	0	1	0	0	0	2	1
3ae35088-9794-41a7-8001-062789325e81	13	15	12	2	24	38	10	14	12	2	12	15	14	11	24	3	20	23	13	12	12	2	24	16
00f75caf-15db-44ce-a614-641f0d47fa57	1	3	0	5	4	0	1	2	0	4	4	0	3	7	4	6	4	0	2	3	1	2	3	0
6342f79d-1c30-4fa0-9aa3-caccd5b969ff	4	9	3	6	5	0	4	6	2	4	5	0	7	11	2	6	6	0	3	9	3	5	4	0
05490c81-df20-41d7-87c5-633fafe39685	2	1	1	4	2	0	2	1	1	3	0	0	2	0	2	4	4	0	2	1	1	4	2	1
505bc17f-12c3-4cd2-8608-51942db96181	10	12	3	3	4	14	10	11	1	4	5	8	10	10	4	7	6	11	10	13	2	4	4	8
db1f666c-aa7c-4f22-909f-b0d3a3f86f69	0	0	0	0	0	0	0	0	0	0	0	0	0	0	0	0	0	0	0	0	0	1	0	0
ce38df55-4ce7-465a-8ece-719dcdd5e34c	16	19	2	37	3	23	10	12	1	36	3	9	16	21	0	47	10	17	16	17	1	35	3	8
c6c2f3cf-b4d5-4693-9ab5-66566c61ea74	116	184	28	197	75	65	87	138	19	146	57	22	85	120	54	179	56	50	111	165	27	179	71	27
5e0ab62b-8382-4dbb-82e4-9ff674c9ed70	0	3	0	6	3	0	0	2	0	3	1	0	0	0	2	6	2	0	0	2	2	7	3	0
92a6bb98-66f3-450b-bd0d-47bba2b188b4	2	1	0	2	4	2	2	1	0	0	2	4	3	0	0	2	2	4	3	2	0	1	3	4
96e25cc4-eac0-4585-bffd-0763d7186ba9	57	85	27	114	55	29	25	33	18	56	32	9	47	76	52	90	38	16	33	41	21	76	43	9
95137029-ced1-46bb-9926-8cfcbf48e53c	0	1	0	0	0	1	0	2	0	0	0	0	0	1	0	0	0	0	0	0	0	1	0	0
b46f8a4f-f991-4f84-ba04-9b35ba2f37a4	0	0	0	0	0	0	0	2	0	0	0	0	0	1	0	2	2	0	0	1	0	3	2	0
c9d56262-1b2b-485f-a0f1-c35855158472	5	6	1	2	1	7	5	6	1	2	0	3	2	6	2	1	2	0	5	6	1	2	1	3
c55d5a19-be7c-4943-b7e2-be91d15a343f	0	0	0	0	3	0	0	0	0	0	2	0	0	0	0	0	6	0	0	0	0	0	2	0
0d6c6073-6dbc-4db5-a8f2-3b260879b43d	0	0	0	0	2	0	0	0	0	0	2	0	0	0	0	0	2	0	0	0	0	0	2	0
3faacb90-2a04-4b26-a448-e917df6c09f8	20	18	2	9	21	1	14	11	1	7	17	0	19	21	6	12	20	1	15	11	2	8	17	1
23999cdf-2898-4afb-b982-7f868e021125	6	8	4	21	5	4	5	3	2	21	4	2	5	8	4	5	4	3	3	1	2	18	4	3
fe3f4ac3-2a21-4925-b2d7-94ae69a5e147	22	42	16	50	10	13	18	27	12	43	7	6	13	26	26	39	10	4	22	32	14	40	11	6
ba214691-234d-4d5f-9a01-503123279d56	60	92	19	126	33	21	51	68	14	103	28	8	49	66	34	82	28	9	57	79	17	113	29	9
23c6c4d2-000d-466d-b241-a1f2a5c57664	20	23	6	45	17	2	15	17	3	39	7	1	15	16	4	32	14	1	18	22	3	37	16	1
a5c91b4e-17bd-4641-a1f8-2b44c5e25cdb	14	18	8	49	30	8	10	14	6	43	20	2	16	17	20	41	22	0	10	13	6	37	25	2
b4a4cafa-3818-4745-93f8-98328a09a289	4	5	2	7	1	0	3	5	0	7	1	1	2	5	2	7	2	1	4	8	0	1	0	0
2a238ade-3f54-4483-9f27-d8c2e6136ac6	2	2	1	7	6	3	1	0	0	3	5	1	2	1	0	8	8	1	2	3	1	8	6	2
248c0f3e-49d9-4964-8080-bcdb31604a8c	20	19	6	46	21	19	14	10	5	30	16	6	18	13	8	47	24	9	28	22	6	44	20	8
691ae99b-ac5d-4b87-9527-a48d1cb21bbe	65	124	25	145	74	42	49	72	16	109	34	18	44	73	40	123	54	27	72	117	23	136	75	19
2268e3b7-d69d-4cd4-bf60-dd50f2f8c8f3	62	71	23	150	30	25	51	56	18	110	20	11	31	35	42	109	32	18	56	66	21	120	25	14
f0d3e064-b3ff-4e66-98fd-7c95a6d9e4fa	54	72	5	54	28	0	28	43	3	30	21	0	26	39	8	70	22	2	53	66	5	44	29	0
d5cefc4d-e169-486b-9bde-c9898399d299	3	3	1	4	3	0	4	0	0	0	1	0	3	2	0	5	2	0	4	1	1	4	3	0
9a63776c-784e-4e76-ba6a-66a6e750d254	22	28	2	24	13	0	17	14	1	16	3	0	25	25	2	25	10	0	22	23	2	26	11	0
28a89c30-3174-4257-a2a5-01146c21cf87	9	9	1	5	5	0	7	4	0	2	2	0	12	10	0	6	0	0	9	7	1	5	5	0
86915995-7e9b-43c6-a265-95aee3a51b22	73	90	1	27	24	0	61	64	0	23	14	0	64	62	0	31	22	0	72	75	1	25	24	0
f175639b-9efe-40af-9064-938b5bd51139	0	0	0	0	0	0	0	1	0	0	0	0	0	0	0	0	0	0	0	0	0	0	0	0
a43921c4-7841-4250-87e3-788b9907821d	1	1	0	1	0	0	0	0	0	1	0	0	0	2	0	0	0	0	2	0	1	0	1	0
87e9acec-96b9-4b84-9c2a-0f65776043f8	0	0	0	0	0	0	0	1	0	0	0	0	0	0	0	0	0	0	0	0	0	0	0	0
2a5667e7-c0d6-4111-8893-e81f700ccb3f	0	0	0	0	0	0	0	0	0	0	0	0	1	0	0	1	0	0	0	0	0	3	0	1
370d7cae-d7b1-42ce-8282-208c8f41efff	8	11	1	3	6	4	8	6	1	3	3	4	11	10	2	6	14	0	9	10	0	8	6	5
6656d955-7372-4a97-a5f7-fed8f92a777a	1	2	0	2	5	2	1	1	0	2	5	1	2	3	0	3	4	0	1	2	0	2	5	1
c7f695a2-7d43-43a2-a53d-d9bc62e8d77a	3	7	0	1	1	1	3	5	1	2	1	1	3	2	0	1	4	3	4	6	1	2	1	2
17e2508d-fadc-44b6-97a1-5bcf7393100e	19	17	0	3	17	0	15	10	0	3	14	0	21	17	0	2	12	0	17	12	0	2	15	0
5e5b1d93-33b6-405f-9d19-fa3c40021d1a	1	1	0	0	0	0	0	1	0	0	0	0	2	1	0	0	0	0	1	1	0	0	0	0
339e3227-1cf7-482f-b40b-b207e0000ac1	0	0	0	1	0	0	0	0	0	0	0	0	0	0	0	0	0	0	0	0	0	0	0	0
7c22ea7c-fa3f-45b8-b1cd-d28c741f3062	1	0	0	0	0	0	0	0	0	0	0	0	0	0	0	0	0	0	0	0	0	0	0	0
a86ffe08-d843-48ab-8b58-fbf327b4c788	0	0	0	0	0	0	0	0	0	3	0	0	0	0	0	0	0	0	0	0	0	0	0	0
308cd5ea-fada-430b-ba4f-8d1bbaf65399	0	1	0	0	0	0	0	0	0	0	0	0	0	0	0	0	0	0	0	0	0	0	0	0
c1e71f33-3c7f-40b9-9918-9b42f2eba53a	3	1	0	0	2	0	2	1	0	0	2	0	2	0	0	0	2	0	2	2	0	0	2	0
67f04e28-b48e-4ef1-a22d-d6a085cab5aa	7	9	0	6	3	3	6	7	0	4	2	0	9	5	0	9	2	0	6	9	1	3	2	0
19a3221a-b9fb-478c-93c9-f87848971e6b	2	2	0	1	2	0	2	2	0	1	2	1	0	4	0	0	2	2	2	2	0	1	2	0
a6174794-331e-4f15-9465-3fec55c9146b	0	3	0	1	0	0	0	0	0	0	0	0	0	0	0	0	0	0	0	0	3	6	0	0
d6248b90-8c0d-4bd3-9aef-272af99005f1	3	4	0	0	1	0	1	3	0	0	1	0	0	7	0	0	0	0	2	3	0	2	4	0
dd757aa0-53c1-4f18-bd43-bfdb19989c51	0	0	0	0	1	0	0	0	0	0	0	0	0	0	0	0	0	0	0	0	0	0	0	0
6b8ee666-c5f2-4d4d-abe3-c3163924840a	3	5	0	2	4	0	2	3	0	2	4	0	5	6	0	2	4	0	2	3	0	2	4	0
4dddcd0e-05ce-4694-8dd4-011974bf8f83	0	0	0	0	0	0	0	0	0	0	0	0	0	0	0	0	0	0	0	0	1	0	0	0
42a8931d-db56-426e-9734-3a3de6256063	0	0	0	0	0	1	0	0	0	0	0	0	0	0	0	0	0	0	0	0	0	0	0	0
d8582522-c27d-4846-9d1b-842ec155e335	0	1	0	0	0	0	0	0	0	0	0	0	0	0	0	0	0	0	0	0	0	0	6	0
41776589-dd51-4873-a382-5d3038352591	12	19	0	1	15	0	10	11	0	2	10	0	19	28	0	1	10	0	18	17	0	1	16	0
894eb853-b8fd-431e-bf5c-e0d421a571d8	9	7	0	4	9	0	5	6	0	3	3	0	6	7	0	3	10	0	11	6	0	3	9	0
d9ab27de-b41e-4d77-a5d6-f0a7e48fbc68	7	8	1	1	0	0	5	7	1	0	0	0	7	12	0	2	0	0	6	9	1	1	0	0
f8eaae4e-6493-4889-acef-99da0bf48993	36	46	1	4	0	0	28	32	1	1	0	0	33	31	0	6	0	0	34	39	1	4	0	0
3dd4990c-b4f4-41c4-bc77-2db1845497bf	1	1	0	0	0	1	1	0	0	0	0	0	0	0	0	0	0	0	2	0	0	0	0	0
4e3e6617-2582-484f-988b-9bee1a97f4e5	2	0	0	0	0	0	3	0	0	0	3	0	2	0	0	1	2	0	4	0	0	0	4	0
4508adc2-aea4-495c-99b8-9ce78e76ced7	8	17	5	8	9	1	8	12	5	6	8	0	11	15	6	15	4	0	10	10	6	7	9	2
916ed6e3-d8e7-4aa5-8382-8cad97e5bf77	11	16	1	6	1	0	7	14	0	5	1	0	10	17	0	10	2	0	10	13	2	3	2	0
1aacfbff-ad20-4337-9f0b-44d6c7a22f25	5	4	1	2	3	1	5	4	0	2	3	1	4	2	0	5	2	3	7	4	0	1	4	2
f44189b8-0d6d-41fc-ba69-0b52fcbfe71a	0	0	0	0	0	1	0	0	0	0	0	0	0	0	0	0	4	3	0	0	0	0	0	0
634ebb20-f41d-47e5-8b18-81ea207c6e1a	31	58	6	29	39	18	25	39	4	24	18	9	39	59	12	42	38	18	31	47	5	24	40	4
00379552-0cc5-4868-a1da-bf08c63c86a6	2	1	0	1	0	0	0	0	0	1	0	0	2	0	0	0	0	0	0	0	0	1	2	0
964f671d-5ef1-4ce3-9290-5f199c0f0db0	4	5	3	19	10	6	4	4	1	18	9	2	6	3	6	16	12	3	8	7	4	21	16	5
d5607efd-fefc-4796-ac84-0fc9ca41bb06	1	1	2	3	2	2	1	0	1	3	2	0	0	0	4	2	4	0	4	4	3	6	4	2
432f54a0-084a-46d4-8efc-a90187d87c65	1	1	1	8	1	5	1	3	1	5	1	1	2	1	2	7	0	8	1	1	1	7	1	2
cb23c9c9-93b5-4049-acea-fa0b1e3f96b8	1	2	1	3	6	0	1	1	1	2	2	0	0	3	0	6	4	0	1	1	1	3	6	1
feb411b2-888c-48f4-9e99-2dac1fa9e1f6	13	11	1	7	9	0	9	5	1	7	6	0	12	12	4	6	8	0	11	8	1	4	8	0
96a9f29e-72e8-49e3-9fda-bdcfb946efae	2	2	0	0	0	7	2	2	0	0	0	0	0	3	0	0	0	5	1	2	0	0	0	0
cd5422da-27cd-4e10-ad46-1e94192602b5	10	15	0	12	8	1	7	10	0	6	3	0	10	16	0	11	8	0	11	12	0	12	8	0
aadf78c0-5fe3-40a4-8a4b-b83c6f92980d	7	17	0	11	0	6	2	3	0	5	0	5	6	12	0	11	0	4	7	16	0	9	0	5
992e4b65-1434-4fe7-b80d-0c82f2906944	0	1	0	0	0	0	0	1	0	0	0	0	1	2	0	0	0	0	0	1	0	0	0	0
33af70f9-c394-46f8-b7b2-c4f4d0004732	0	0	0	0	0	0	0	0	0	0	0	0	0	0	0	0	0	0	1	0	0	0	0	0
1b26db9a-e1e5-4b9c-8b5b-00fd24ed2a3c	5	6	2	7	5	0	3	5	2	5	2	1	4	8	4	4	4	0	3	6	2	5	4	0
82c7d819-64e8-453c-8bdf-27592ba5eb8d	1	1	0	0	0	0	1	0	0	0	0	0	0	3	0	0	0	0	3	1	0	0	0	0
9fd2176e-bd23-4bc4-82c8-281b7b0319ec	0	1	1	1	3	1	0	0	0	0	0	0	0	0	0	0	0	0	0	0	0	0	0	0
5d2ee5b7-8c91-4138-b14a-bb59a4232586	65	77	11	43	43	27	55	56	10	36	32	13	38	37	18	40	24	25	60	69	12	40	40	8
afbbfc5d-ae4f-41ba-8e75-7c4a2a8b2b3a	129	176	27	120	59	31	77	92	22	90	28	15	42	47	34	76	26	21	109	142	22	104	44	15
1b2fc473-b635-4b5f-8cf1-383381c15ed5	2	5	0	0	3	1	1	3	0	0	0	0	2	3	0	0	0	0	1	3	0	0	1	0
b5beadd5-52bb-438d-bf7c-87f4bdc1a5a1	12	15	2	29	10	4	8	9	0	25	10	1	14	12	6	35	12	7	12	13	1	30	11	3
f8462ace-458a-43cb-be96-631a15d44d76	6	9	0	7	0	0	3	2	0	5	1	0	4	7	0	13	2	0	5	8	0	10	1	0
fc476601-46cd-47b5-a7a2-a4290e3b3095	0	1	0	3	3	0	0	1	0	2	3	0	1	2	0	3	4	0	0	1	0	3	3	0
84ba44a9-3baa-4de2-b3d8-47398d2fbf08	0	0	0	0	0	0	0	1	0	0	0	0	0	0	0	0	0	0	0	0	0	0	0	0
e4c906e1-702d-4381-af47-35700f4db724	53	74	15	66	22	68	48	63	9	43	16	32	44	56	26	86	30	44	54	63	13	61	19	36
631af80f-b2ae-4ca2-843f-d060edac1ed8	8	4	1	8	5	10	2	3	1	5	1	5	3	3	0	13	8	8	2	2	1	7	4	4
a8294173-614b-456f-b549-79b787311fd9	0	0	0	0	0	1	0	0	0	0	0	0	0	0	0	0	0	0	1	0	0	0	0	0
87120baf-c49d-48fc-9e72-669b859f9b8b	0	0	0	1	0	0	0	0	0	0	0	0	0	0	0	0	0	0	0	0	0	0	0	0
67565ec4-cfe4-4a7d-a838-352b4fcd36aa	0	1	0	0	0	0	0	0	0	0	0	0	0	0	0	0	0	0	0	0	0	0	0	0
c90bd4e1-2db6-4015-b061-345f4d053839	0	0	0	0	0	1	0	0	0	0	0	0	0	0	0	0	0	0	0	0	0	0	0	0
f9271d5a-be55-4493-9a6c-00fcd0f3fbca	1	6	0	0	0	0	0	2	0	0	0	0	1	2	0	0	0	0	2	2	0	0	0	0
0710ab79-2338-44eb-8886-4756e97c61e3	1	3	0	0	0	1	0	2	0	0	0	0	1	2	0	0	0	0	2	2	0	0	0	1
e5eedb57-3e6b-40d0-a6a3-696e6743a726	5	12	0	4	4	0	3	10	0	0	1	0	11	21	0	3	6	0	5	13	0	3	4	0
7f3262f8-86cf-4c89-a5cf-4df179ab3a83	2	4	0	1	0	0	0	3	0	0	3	0	2	4	2	0	0	0	3	3	0	0	0	0
fb573cc5-213b-4d01-889a-13ea1df68b83	1	3	0	3	0	0	0	2	1	3	3	0	1	2	2	0	0	0	2	2	0	3	0	0
81f7500c-8792-4cf3-a843-67c216acb91b	0	1	0	0	1	0	0	0	0	0	3	0	0	0	2	0	2	0	0	1	0	0	1	0
226b897a-2cd8-49ff-902b-51c9307d0355	1	0	0	1	0	0	0	0	0	0	0	0	0	0	0	0	0	0	0	0	0	0	0	0
199eae3f-bc48-4510-8103-d88e3ce7dee1	22	29	0	10	7	6	10	20	0	9	5	1	21	20	0	16	10	5	15	25	0	9	7	1
a227b817-1f47-4109-a33b-0c416aeb272e	3	5	0	1	1	0	1	3	0	0	1	0	7	4	0	0	2	0	3	3	0	0	1	0
3b35af93-647b-40ee-94f9-87165cb43927	0	0	1	3	0	0	0	0	0	0	0	0	0	0	2	2	2	0	0	0	1	1	1	0
45f81d69-87c9-481d-9941-009078898c7b	0	0	0	4	0	0	0	0	0	6	3	0	0	0	2	1	2	0	1	0	0	6	5	1
37fbc8d2-e0a4-41c7-bbab-a9537cea77a0	1	2	0	1	0	0	0	2	0	1	0	0	1	4	0	0	0	0	1	2	0	0	0	0
1af46166-e3ed-4d9e-8c82-7ed0453cc3af	0	1	0	1	0	0	0	0	0	0	0	0	0	0	0	0	0	0	0	0	0	0	0	0
5dd81e92-8c2f-4b89-b896-d9782f0b5e34	0	0	0	1	0	0	0	0	2	1	0	0	0	0	0	0	0	0	0	0	0	0	0	0
d6814d53-5ff8-4b3a-9d9a-7d0355401526	1	1	0	1	0	0	0	1	0	0	0	0	0	0	0	0	0	0	0	1	0	0	0	0
b756dd68-21fe-4302-9113-5d8aefee1e3f	1	1	0	2	0	0	0	0	0	0	0	0	0	0	0	0	0	0	0	0	0	0	0	0
b029cc9b-565e-4b8a-8972-efcadf0efa18	1	0	0	0	0	0	1	0	0	2	0	0	0	0	0	0	0	0	2	0	0	2	0	1
ca9e4b7a-5116-42af-9b80-06040f2b01ec	1	1	0	0	0	0	0	0	0	0	3	0	2	2	2	0	0	0	3	5	0	0	0	0
a5a6c600-9398-410d-bce8-8485dcbce445	3	2	0	7	3	0	1	1	0	6	0	0	3	2	0	7	2	0	4	2	0	10	3	1
8e4d8d70-b542-4d0e-8f87-8575559e029b	15	24	0	3	5	1	11	20	0	3	4	0	19	21	2	2	8	0	14	26	0	2	4	0
dd773d5d-fce7-4135-bff6-b044cd8a03ed	0	1	0	1	0	0	0	0	0	1	0	0	0	0	2	2	0	0	0	0	0	1	0	0
3cb1acf5-9314-473f-b213-777b4e0418a3	0	2	0	0	0	0	0	2	0	2	0	0	0	0	0	0	0	0	1	0	1	2	3	1
f4c5cb20-1e56-4679-90d5-aa11291a4cbf	62	109	3	45	10	10	49	91	3	43	8	2	29	64	4	46	8	7	51	99	3	35	17	3
64addd89-0f7c-4df7-beba-872c0ad4001f	9	10	1	13	6	9	7	9	1	10	6	3	14	15	2	21	6	5	10	9	1	12	6	7
e866dc79-2763-434b-9817-9e8d1b151f2b	3	4	0	2	3	0	2	0	0	3	1	0	6	2	0	1	0	0	4	3	0	5	3	1
758a1cfc-4f7a-4636-a153-85360c4a5e95	10	14	5	28	9	2	9	10	3	6	2	2	16	15	8	31	8	6	10	16	6	30	8	2
5e911af9-dd1f-4cc9-84c3-c1d2390845f2	13	10	1	12	7	10	11	7	1	10	7	7	17	10	4	23	6	12	12	8	2	12	7	8
c68d3948-559d-420c-a714-4ed706912875	21	29	1	18	10	0	16	23	1	17	4	0	23	21	2	16	6	0	18	25	1	17	12	0
f5dfd75b-5a15-484c-bf9e-6918cd0db56c	4	3	0	3	3	4	2	3	0	2	3	2	7	5	0	6	4	5	4	3	0	3	3	3
24d3a487-8b7c-419c-bf4c-4ce1edefebd6	4	4	0	7	3	0	1	3	0	4	0	0	5	4	0	7	2	0	3	2	0	8	3	0
25543847-4084-4034-8232-24406e44d891	2	3	2	6	6	0	0	2	2	6	6	0	0	0	4	5	0	0	0	0	2	4	1	0
4a65a94f-a283-49ef-a62f-793e8dc9c20f	5	6	0	4	3	0	5	5	0	2	3	0	6	3	0	5	2	0	4	6	0	2	3	0
67b5e644-46e5-4ee2-91cf-476e9e748e83	4	4	0	7	3	0	2	3	0	4	0	0	5	5	0	7	2	0	4	4	0	8	3	0
5ea1321b-426e-4e98-a780-19931032ec31	141	189	1	75	29	21	103	134	1	69	17	9	76	92	2	86	16	10	122	154	1	74	25	10
88465600-4067-46db-8387-2b7cc09612d2	2	3	1	2	1	0	1	3	1	2	0	0	2	3	4	4	0	0	0	2	1	2	1	0
506f233a-ab98-4975-801a-17e2fa5d0db8	53	57	17	49	25	49	48	50	16	45	20	21	32	30	30	64	22	29	49	50	17	44	23	19
18206a50-d627-4173-9a20-54249a1f31be	7	3	0	10	5	2	6	3	0	7	5	3	8	2	2	17	4	4	6	3	0	10	5	2
d35fbed3-0310-40b9-9fa0-b0344ae62e52	3	3	0	0	0	0	2	2	0	0	0	0	4	2	0	0	0	0	2	2	0	0	0	0
e738aae6-5c62-43c4-bf7f-72cca8a764a9	9	8	0	5	3	4	5	3	0	4	3	2	10	8	0	10	2	2	4	6	0	5	3	2
2cbf0011-f63d-4e92-ad64-f81cce514bc7	2	0	0	4	0	0	1	0	0	1	0	0	5	3	0	5	0	0	2	0	0	4	0	0
5d3585f1-204d-4b9a-9059-a04ded3618bd	16	19	6	32	17	23	10	13	5	24	7	14	17	26	8	44	14	22	12	16	5	30	13	15
48a7275c-4221-4636-a389-5a1d2d9a9225	21	31	5	42	25	33	11	16	4	31	20	10	27	25	12	53	24	19	16	23	3	45	23	12
52a07320-77eb-44c7-b15b-4405e2aa039c	2	6	1	12	5	4	1	4	1	9	4	1	3	2	2	14	4	3	1	5	0	18	4	1
8d9fffae-ecd1-41b8-8bd6-bbd3734097b2	2	5	1	6	3	4	1	3	1	6	2	1	3	2	2	6	2	3	1	3	0	6	2	1
badf3538-ef66-4088-8065-19b7678f3bf2	0	1	0	0	0	0	0	0	0	0	0	0	0	0	0	0	0	0	0	0	0	0	0	0
ae74624a-6738-42bd-b126-451e9f18a92f	0	0	0	1	0	0	0	0	0	0	0	0	0	0	0	0	0	0	0	0	0	0	0	0
8f5d1837-1e06-42ad-9eee-467f0aa0b40a	2	2	0	0	1	0	1	0	0	3	0	0	0	0	0	0	0	0	0	0	0	0	0	0
717b9f88-615d-4fb9-9f17-fd1a4e51c91e	0	0	0	0	0	0	0	0	0	0	0	0	0	0	0	0	0	0	0	1	0	0	0	0
b11e1f10-e986-4853-a445-59ff51dde589	0	1	0	0	0	0	0	0	0	0	0	0	0	0	0	0	0	0	0	0	0	0	0	0
ef6d2a1f-e7e4-41b0-8bf4-4d63ac70092f	0	0	0	0	0	0	0	2	0	0	0	0	0	0	0	0	0	0	0	0	0	0	0	0
e150bd69-48a1-4f38-950d-0174e5b86cab	2	2	1	1	5	4	2	3	1	1	5	0	1	2	0	2	4	0	2	2	1	1	5	1
8a675b38-a000-4286-a33d-a777eaa5c7b5	17	21	4	36	12	1	10	15	1	20	8	1	17	19	4	34	12	5	11	15	3	34	12	1
0128d651-d969-4067-8713-34b3b58f957b	1	1	0	0	3	1	0	1	0	0	3	0	0	0	2	0	2	0	0	0	0	0	0	0
28ca67f1-5010-440d-8db7-f0e85b198105	0	0	0	0	0	0	0	1	0	0	0	0	0	0	0	0	0	0	0	0	0	0	0	0
5170a8df-ec50-437b-9ab0-c7f7a824eaf7	0	2	3	0	0	5	0	0	3	0	0	1	0	1	2	0	0	2	0	0	3	0	0	1
d5772312-05b8-42bd-b9a3-b817d5255830	0	0	0	0	0	2	0	0	0	0	0	0	0	0	0	0	0	0	0	0	0	0	0	0
4c445a8d-85b3-40c0-92f6-d4d5b4174417	1	5	0	1	1	0	1	4	0	1	1	0	3	4	0	0	0	0	1	4	0	0	0	0
a25ebf69-ac69-42c4-a24f-0f2f4064e667	8	6	4	10	4	4	7	6	4	4	0	3	9	11	8	11	4	8	6	7	4	8	4	3
42bce835-cf26-4847-b09e-c96e41a20fe3	0	0	0	0	0	0	0	0	0	0	0	0	0	0	2	0	0	0	0	0	0	2	4	0
e8dbe6c9-d2d5-410b-b74a-c155e127f3d3	0	0	0	0	0	1	0	0	0	0	0	0	0	0	0	0	0	0	0	0	0	0	0	0
5a54baa7-5775-4a98-9191-bce9a8cd1de8	0	0	0	0	0	0	0	0	0	0	0	0	0	0	0	0	0	0	0	1	0	0	0	0
debe0b73-4572-4ba3-853b-dd9b51d3276b	0	0	0	0	0	0	1	0	0	0	0	0	0	0	0	0	0	0	0	0	0	0	0	0
cdb55861-eba3-456a-93b5-b24e7ace111f	0	0	0	0	0	1	0	0	0	0	0	0	0	0	0	0	0	0	0	0	0	0	0	1
a0e524ba-f2ce-4c79-9f8b-ba57ba589ffe	1	1	1	2	1	6	0	0	0	1	1	2	2	0	0	3	0	2	0	0	0	1	1	3
6cb72b04-7afa-4b97-b075-51c81e7bd0f5	0	0	0	0	0	0	1	0	0	0	0	0	0	0	0	0	0	0	0	0	0	0	0	0
5485ae15-865f-4948-8ec9-45f1ec2cd000	0	0	0	0	0	0	0	0	0	0	0	0	2	0	0	0	0	0	0	0	0	0	0	0
0d3a517c-7bfd-4b20-b11b-58efd4f239c2	0	3	0	1	1	0	0	1	0	1	0	0	0	0	0	3	0	0	0	3	0	1	0	1
be7175d0-d67d-4617-9df6-b47725cb607f	0	0	1	0	0	0	0	0	0	0	0	0	0	0	0	0	0	0	0	0	0	0	0	0
7b6cba1f-8289-4a7c-bb1e-92fc5a7ae778	1	0	0	0	1	0	0	0	0	0	1	0	0	0	0	0	0	0	1	0	0	0	1	0
0ad03694-1abc-469a-bb31-a0befb077acd	0	0	0	0	0	1	0	0	0	0	0	0	0	0	0	0	0	0	0	0	0	0	0	0
d163e775-dac1-4d18-945b-232ddd4d4142	0	0	0	1	0	0	0	0	0	1	0	0	0	0	0	0	0	0	0	0	0	1	0	0
c4f7d3e3-f784-4dd7-a4f4-639171ff4487	4	5	2	16	10	4	2	5	1	11	2	1	4	2	4	15	8	4	4	5	2	12	9	2
e1c06096-92ee-4698-851f-014d261d38c9	0	0	0	1	0	0	0	0	0	0	0	0	0	0	0	0	0	0	0	0	0	0	0	0
cccedf2b-d201-4802-b76a-cd29206121c6	0	0	0	0	0	1	0	0	0	0	0	1	0	0	0	0	0	0	0	0	0	0	0	0
8044a538-23f7-4f91-a8c7-39a71f7a381a	9	14	1	9	4	8	6	7	1	6	3	3	10	10	4	12	4	6	9	10	5	9	10	2
48d5f1cb-9849-4c5b-add0-784b02f6544a	6	10	3	6	3	8	3	6	2	6	2	3	8	7	6	12	4	5	7	6	7	6	7	3
c5b6f24b-aa6f-4ce6-8175-61041ad40faa	2	2	0	3	1	2	1	2	0	3	0	2	0	2	0	0	0	1	1	2	0	2	1	1
7e4ab2e1-4f28-4254-8fb4-3cc634ea65c5	0	1	0	0	0	0	0	1	0	0	0	0	0	2	0	0	0	0	0	1	0	0	0	0
20eddd8f-de71-49f6-ace9-4099e961c550	1	1	1	0	0	0	1	1	1	0	0	0	2	2	0	0	0	0	1	1	0	0	0	0
20a1ec8e-113d-49a0-a9f6-13b3032ac296	0	2	4	2	0	3	0	1	2	0	0	1	0	0	6	0	0	1	0	0	4	2	1	2
8eca1be8-f826-4180-95e4-66eba8ee22ac	70	87	28	63	43	81	61	72	21	41	30	36	42	45	50	71	32	49	63	78	25	52	48	41
44664381-92bc-489b-b4c3-7b6f8e080942	0	0	0	3	0	0	0	0	0	3	0	0	0	0	0	2	0	0	0	0	0	4	0	0
1604cdde-2986-4fe6-8603-8d93ff07ac70	11	16	4	7	5	21	9	12	4	7	0	7	16	15	4	11	10	16	10	16	4	6	6	11
1d954e3c-d07b-48d2-addb-f04228a881df	4	2	1	2	2	0	1	1	0	1	2	0	0	3	0	6	0	0	3	3	0	2	0	0
546fae15-e1cc-47b7-8c89-55d6676f68a0	5	5	7	51	3	17	2	5	6	46	2	6	4	6	4	11	4	13	7	8	12	86	3	13
e5374e07-ab1d-4116-961e-0fb7efef50e2	32	67	35	107	52	54	26	55	27	81	29	18	33	42	54	63	48	26	31	64	40	130	49	28
8df66e8f-c309-4f02-a8b4-7839dab091dc	304	451	211	891	202	308	220	329	134	576	121	110	152	202	262	419	92	101	276	416	189	790	192	152
e486e9d4-db82-41ca-ba39-60ae2eaca199	32	38	15	48	30	22	18	23	9	39	28	13	20	20	24	39	20	12	31	38	14	46	31	17
28b223a2-9c20-421c-884b-593ae511953f	11	18	2	26	6	12	9	14	1	23	4	2	11	13	4	31	4	8	10	11	2	25	6	6
dbcaf359-a4e9-41da-846a-10598c447acc	5	2	1	8	5	12	3	2	1	6	2	1	2	3	4	10	4	12	2	2	1	7	5	3
6ada4f4b-c664-45b2-b839-8a8450f98415	420	497	86	448	176	296	324	345	67	342	125	137	118	165	140	267	78	92	337	376	81	399	159	149
536f78cc-95ce-4897-8c6a-90eabb022df3	0	0	1	5	0	5	0	0	1	6	0	3	0	1	0	4	0	3	0	0	1	4	2	2
0efd856c-e173-4411-8e3b-e537709931a4	0	0	0	0	0	0	0	1	0	0	0	0	0	0	0	0	0	0	0	1	0	0	0	0
18585cf7-2339-4e6e-b8d6-062d5adbadd7	244	394	41	214	103	144	195	308	35	185	63	66	116	185	82	221	78	70	213	347	38	196	100	71
e080b544-7e5f-43e9-a3d0-5c49666a01ba	4	3	1	9	0	0	0	0	0	2	0	0	2	0	2	11	2	0	3	2	1	10	0	0
21888fc8-bbf8-4e41-9ed5-8040a27fe247	4	8	2	10	9	2	1	0	0	4	5	1	5	7	4	12	6	2	6	8	1	8	10	3
66afc8ae-b54a-4b07-987e-f37e4a5499c0	21	32	6	27	10	14	18	26	4	22	10	7	25	30	10	33	6	17	16	17	5	22	9	10
00cb4940-e759-4f30-b1cf-48d7f776a3c4	15	32	8	37	25	27	12	19	3	28	24	10	17	22	16	26	28	18	13	33	7	32	23	15
2a2d9c4b-a150-4706-92bf-db60499cf8ca	5	6	1	3	5	2	4	2	0	1	3	1	4	7	2	6	4	0	2	5	0	1	5	1
30d1974c-5f77-4060-84f1-e013f71bd97c	9	18	1	7	7	0	4	4	0	3	6	1	5	8	2	10	6	2	11	18	0	5	5	1
b24af81a-7618-4d65-84c9-093991e54780	30	39	10	35	18	31	22	30	6	25	9	9	21	33	16	44	14	20	23	36	8	32	19	10
5ec469bf-b481-4241-b6d3-3268cd504cf5	23	34	0	26	15	2	13	18	1	19	13	1	19	20	0	30	14	1	24	33	0	31	18	1
c88f60bc-b364-482e-9f07-e73e108520ca	273	416	2	135	52	33	220	341	1	114	48	9	144	215	4	123	48	28	253	371	1	120	55	11
7eabece0-2f90-44cb-9069-5bd5d387138d	51	64	5	41	18	3	38	68	5	38	15	4	21	28	0	34	16	1	36	46	0	41	20	1
bf35e908-2dd9-4014-9177-df48bf63ea38	4	6	1	11	4	8	2	3	1	9	2	4	6	4	2	9	4	13	3	2	1	8	4	6
bc8efc87-3de4-47d6-b7e8-6c8fce83060e	48	66	11	34	18	31	39	59	8	22	17	6	24	31	20	28	18	12	39	63	9	26	18	9
ac95991f-9e4c-4161-a33f-03bc4967e9c1	7	3	1	0	2	0	3	3	1	0	1	0	3	4	2	0	0	0	4	4	1	0	2	0
e998b4b6-1b47-4e51-bb30-6fdc2f29911a	0	0	0	1	1	0	0	0	0	1	0	0	0	0	0	0	0	0	0	0	0	1	2	0
0990278e-3a3d-4595-b321-67f583fdd6d0	1	4	1	3	0	2	1	1	1	2	0	0	0	4	2	6	0	0	1	2	1	0	0	1
de2816cf-40a8-473b-a7f8-9340b9b10e33	8	8	1	24	6	13	5	8	1	22	6	4	10	9	4	25	8	15	7	6	1	22	6	4
fdb41736-cda0-4f77-97f4-f5c818eef90f	1	0	0	0	0	0	0	0	0	0	0	0	0	0	0	0	0	0	1	0	0	0	2	0
f77a1895-4c6f-442c-b284-0ca34d191141	2	1	1	1	2	2	2	1	1	1	1	1	2	3	0	1	0	0	2	1	1	0	2	1
9d0b27c6-8abc-442e-83cc-ada50fecb519	1	0	0	1	0	0	0	0	0	1	0	0	0	0	0	0	0	0	0	0	1	1	0	0
aa1aa7b3-2d5b-45b2-bc26-2586e1aae07a	0	0	0	0	2	0	0	0	0	0	0	0	0	0	0	0	0	0	1	0	0	0	2	0
0dfab882-fe9d-48d4-a492-4e39f868bfd9	0	0	0	0	0	0	1	1	1	0	0	0	0	0	0	0	0	0	0	0	0	0	0	0
02b579ca-1069-407b-aac8-9a8e266b2011	2	3	0	1	0	0	3	0	0	2	2	0	4	1	2	3	0	0	14	6	4	17	8	1
83474182-180e-43a3-9f8e-2c6b103150aa	12	18	0	8	4	2	9	13	0	4	1	1	5	13	0	9	8	0	9	14	0	8	5	1
279d16b4-2cf8-4295-9b6a-0cb0398d3ada	0	3	0	0	0	0	0	3	0	0	0	0	0	3	0	0	0	0	0	3	0	0	0	0
b5c97f34-5376-47bb-bc71-72aa09c19c0e	3	2	0	2	2	0	3	2	0	2	1	0	4	4	0	2	2	0	2	2	0	1	1	0
947f99b5-a024-4538-ae86-726aca494077	1	0	0	0	0	0	0	1	0	4	1	0	0	0	0	0	0	0	0	1	0	23	8	0
4a7e4881-cc94-47f1-8a02-ea96205c443b	0	0	0	1	0	0	0	0	0	1	0	0	0	0	0	2	0	0	0	0	0	1	0	0
2b490f04-e46b-45cb-add7-f945d94acf89	0	0	0	0	0	0	0	0	0	0	0	0	0	0	0	0	0	0	0	1	0	0	0	0
831720fa-ba0b-47d6-9b1c-0db6116fc3ea	0	1	0	0	2	0	0	1	0	0	1	0	0	1	0	0	4	0	1	1	0	0	2	0
24859009-766f-4dab-b991-6dde662af1c8	5	3	0	0	4	0	1	3	0	0	3	0	2	4	0	0	4	0	2	2	4	8	20	0
3c279d89-35ab-4053-b989-5e450d0125ff	2	6	0	0	5	0	1	5	0	0	2	0	3	6	2	0	6	0	1	6	4	0	8	0
23b1ef7a-0daa-4847-b0eb-d5e698facbd2	0	0	0	0	0	0	0	0	0	0	0	0	0	1	0	0	0	0	0	0	0	0	0	0
de2f994c-4ae9-4504-a297-a055bb9e7b26	0	0	0	1	0	0	0	0	0	1	0	0	0	0	0	0	0	0	0	0	0	0	0	0
f6131b8b-f2d8-4ed7-a26a-8bde8ac97b05	1	2	2	4	0	2	1	1	1	3	1	1	2	0	2	7	0	5	0	2	2	4	1	0
716de1b7-4542-423f-9b22-57165276fdb0	2	3	5	4	1	0	2	2	5	3	0	1	3	6	10	2	0	1	1	4	5	3	1	1
552c8779-a133-44ad-b12b-d8852d8c4026	7	14	4	6	3	8	4	10	3	5	2	1	14	14	4	11	0	4	8	10	1	5	3	2
ee4029dc-ed54-4613-86a1-22c34861cabf	0	0	0	1	0	0	0	0	0	0	0	0	0	0	0	0	0	0	0	0	0	0	0	0
dbc7a0b7-b2d2-44b6-b703-6c2487b83228	1	1	0	0	1	0	0	0	0	0	0	0	0	0	0	0	0	0	1	1	0	0	0	0
638075a5-b3c0-48f8-8cc4-698a51fee42e	23	64	30	48	39	20	17	19	20	35	20	3	12	14	34	21	22	13	17	28	26	45	36	6
3c001836-0f29-4d4a-9e7f-86b56ac9eb3c	0	0	0	0	0	1	0	0	0	0	0	0	0	0	0	0	0	0	0	0	0	0	0	0
b665baf9-cbae-4b62-bc59-a2cb5610c743	1	1	0	2	0	2	1	1	0	2	0	0	2	2	0	2	0	0	1	1	0	1	0	0
266af02e-dec2-473e-8b40-ae648a1b5ffa	2	4	0	3	9	4	2	3	0	1	2	3	5	3	0	0	6	9	2	3	1	2	3	3
6bcc13e0-2340-400e-8f31-09b7b01b7d23	0	0	0	0	0	1	0	0	0	0	0	0	0	0	0	0	0	0	0	0	0	0	0	0
c0ac8218-71f6-4ab7-ad64-c9732708af6b	0	1	0	0	0	0	0	0	0	0	0	0	0	0	0	0	0	0	0	0	0	0	0	0
7194c5d3-646c-458f-b9dc-984f31a040a9	0	0	0	0	0	0	0	0	0	0	0	0	0	0	2	0	0	0	0	0	0	0	14	0
ef149693-e6e6-42be-b6c6-915d0826c9ea	6	5	0	3	5	0	4	4	0	1	4	0	8	6	0	7	4	0	6	6	0	3	5	0
4df1618c-ee3d-4a1e-a8ea-53f60337fa2c	16	12	14	32	14	11	7	8	5	14	6	4	12	11	20	29	16	13	15	11	11	27	13	7
2f6355f6-3ded-4d65-a2ea-df10401b537b	4	4	1	5	6	0	4	4	1	5	6	0	5	3	0	8	6	0	1	2	0	3	6	0
edf112af-5685-419a-9494-cdd8a3e9cd63	2	2	1	3	3	4	2	1	1	3	3	2	0	3	2	4	0	3	1	2	1	2	3	2
c4c1f0f7-eda2-4089-8089-5920a55643dd	2	4	1	4	0	13	2	2	1	5	0	3	3	3	2	6	2	0	4	4	2	8	0	8
958ff808-dc56-4795-b057-3cd1a160c86d	20	29	6	40	13	22	17	26	6	36	10	13	27	28	14	46	16	3	20	27	7	40	13	16
fef031c7-d0bb-4702-9c1c-761cd4cb2846	7	9	5	23	2	15	5	8	5	23	2	8	13	13	10	25	2	2	8	10	5	26	2	13
9a50e463-fc29-422a-8858-1bbb4a9b65ff	9	9	3	14	16	20	6	7	2	10	13	6	8	17	6	17	16	14	7	8	2	13	16	8
5416214e-ed4b-4a10-970e-02612e7da26d	0	0	0	1	1	0	0	0	0	0	1	0	0	0	0	0	2	0	0	0	0	1	1	0
53fd4750-473f-4e6f-85c7-d6d880727bcd	0	0	0	8	0	0	0	0	0	0	0	0	0	0	0	9	0	0	0	0	0	0	0	0
1f872722-82d8-46ca-8523-a80d3b3adb3e	1	1	0	3	0	0	1	0	0	1	0	0	2	2	0	2	0	0	1	1	0	3	0	0
3b660162-b49b-4f99-8c79-79b415e96a62	0	0	0	1	0	0	0	0	0	0	0	0	0	0	0	0	0	0	0	0	0	0	0	0
6082a9ee-b425-4e07-b7ae-d283414214bc	17	39	0	6	19	2	13	27	0	3	11	1	24	31	0	9	22	0	19	33	0	6	16	1
60ebd724-69d1-49d7-a2f2-80742d72df44	2	1	0	0	1	0	1	1	0	0	0	1	4	3	0	0	0	0	1	1	0	0	0	3
55cbe504-3043-4d49-a06f-02663912c073	1	0	0	0	1	0	0	1	0	0	1	0	0	0	0	0	0	0	0	0	0	0	0	0
97cea483-705c-4d02-b6d0-b6ac32514bb4	4	4	3	4	1	17	4	5	3	3	0	9	8	9	2	6	2	10	4	4	2	3	1	6
25e9052b-dd14-4e32-b71a-7a3942ca9351	4	10	0	3	4	6	1	1	0	2	1	0	4	7	0	4	4	0	2	8	0	3	4	1
0ff61376-6c4a-4142-b438-d518716bdd6e	0	0	0	0	0	0	0	0	0	1	2	0	0	0	0	0	0	0	0	0	0	0	0	0
09d6e4b9-23ac-4b50-a49b-811d9c71dc03	4	5	0	1	0	2	2	3	0	1	0	0	4	2	0	0	0	0	5	5	0	0	0	2
a912e31b-23ee-4662-ad7b-7099d8a314de	0	2	0	1	0	2	0	1	0	1	0	0	0	2	0	0	0	0	1	1	0	0	0	2
66cc69c5-ea36-48ee-8944-989049e29324	1	0	0	0	0	0	0	0	0	0	0	0	0	0	0	0	0	0	0	0	0	1	0	0
71159470-fb46-4a56-997c-b5eab1dc4634	163	181	41	206	102	94	111	116	32	137	60	29	95	120	76	152	82	62	146	145	38	161	93	40
471aa058-342e-4172-acd6-a70775b5066b	0	1	0	0	0	1	0	0	0	0	0	0	0	0	0	0	0	0	0	0	0	0	0	0
b85b131b-1d88-4d46-a313-d505a006f145	3	9	2	2	8	0	2	5	1	3	5	0	9	12	4	2	6	0	2	6	2	2	7	1
6c218abb-9acb-498f-85b8-b2494a7e2faa	4	5	5	9	4	2	2	2	5	9	2	0	6	2	10	10	6	0	5	1	5	9	5	1
1c3a58ab-b12e-4aac-a950-7cdf5348b0be	0	2	0	0	0	0	0	2	0	0	0	0	0	0	0	0	0	0	0	2	0	0	4	0
1d0d7409-6705-4a64-a107-ad265578a54a	2	4	1	7	1	4	2	4	1	5	1	1	2	2	2	8	4	0	2	2	2	8	5	1
fa5ea53a-e450-4499-8574-63189ac2b77d	2	3	0	2	0	2	2	2	0	1	0	1	2	0	0	5	0	0	2	0	0	2	0	1
82060add-fe57-4e95-a2a9-89cbcb034a57	22	34	8	45	7	4	16	30	5	34	5	2	26	17	18	55	12	0	20	26	8	42	9	2
19863dca-952b-44c0-9c5b-d9b2300172ba	0	1	0	1	0	0	1	0	0	0	0	0	0	0	0	1	0	0	1	1	0	1	1	0
9811889a-8327-4601-b859-aec7226b2011	1	0	0	0	0	0	0	1	0	3	1	0	0	0	2	2	0	0	0	0	0	6	6	0
7156e5a5-5587-4fd2-a853-fcf410e5f17a	0	1	0	0	0	0	0	0	0	0	0	0	0	0	0	0	0	0	0	0	0	0	0	0
6304d275-c91d-4a64-998b-57d04d74b502	0	0	0	0	1	0	0	0	0	0	0	0	0	0	0	0	2	0	0	0	0	0	0	0
acb41fd7-5567-4d70-b567-ce5ea7cba462	7	8	2	12	9	0	5	6	2	7	5	0	8	9	4	15	8	0	5	8	2	11	6	0
ace03b50-04a6-4698-a4ad-03e170fbef74	1	1	0	3	1	0	0	0	0	1	1	0	1	1	0	2	0	0	0	2	0	4	0	0
dbb23b49-6e99-4fcf-8e03-a38e53dd5142	1	0	0	1	0	0	0	1	0	0	1	0	0	0	0	2	2	0	0	0	0	1	1	0
baa2716e-f0c5-40cf-906d-7a3ba51aee1e	2	1	0	3	0	0	1	0	0	2	0	0	4	0	0	4	2	0	2	1	0	2	0	0
ce5b0834-9480-4c3c-a17c-c3f48410e8a7	1	2	0	0	0	0	2	2	0	1	0	0	0	0	0	0	0	0	0	0	0	0	0	0
834f0b20-a288-446c-97fe-ec158847effc	1	4	1	1	2	2	0	3	0	0	1	1	2	6	0	0	0	0	1	2	0	0	2	1
a160e0ad-dbce-45fc-9e72-1228bec2152b	4	28	10	37	15	2	3	24	9	29	12	1	1	17	18	36	16	3	2	19	10	38	15	1
43a75504-7fb7-4898-b601-c7543d6c657c	16	17	14	54	23	0	14	13	10	40	14	0	17	22	24	46	22	0	16	17	14	50	22	0
45a6c675-99cf-4027-9906-a2934a40c2ca	6	10	0	4	1	0	4	7	0	2	0	0	7	12	0	5	0	0	6	9	0	3	1	0
2c59e604-3f0d-4855-ba99-8cc931424dbe	3	6	0	4	2	2	1	3	0	2	0	0	2	7	0	5	2	1	3	6	0	3	2	0
ca81b085-7583-47c2-a84c-25ded96e4647	4	7	0	2	8	2	3	7	0	2	1	1	3	4	0	2	10	0	3	7	0	2	8	1
218fc502-a9fa-430f-9e25-dcdb42b7477a	1	4	1	6	8	0	1	2	1	6	6	0	1	2	2	4	2	0	2	3	1	6	4	0
b3405b07-8abf-4ace-a004-aeb3b92927c6	4	7	0	4	0	0	3	4	0	4	0	0	5	5	0	4	0	0	6	9	0	2	0	0
ad84122d-9533-4328-aa2f-0f994145bbd7	1	4	2	3	4	0	1	0	1	2	3	0	2	4	4	4	4	0	1	2	1	4	4	0
9ce82370-59d3-4a03-bd44-e3d4cc2f621a	8	9	3	15	9	16	8	6	2	16	3	11	10	14	6	19	8	18	8	7	3	15	8	13
0c1058fc-3dc9-4ef8-a337-fc2a279d5fea	0	1	2	1	0	3	0	0	1	1	0	2	0	1	4	1	2	5	0	0	2	2	0	3
587ec7cd-ed31-49c3-95ba-aa10f3cc335c	0	0	0	1	0	0	0	0	0	0	0	0	0	0	0	0	0	0	0	0	0	0	0	0
5bfee1e0-86e2-42bf-8d13-62de13308089	0	3	0	0	1	0	0	1	0	0	0	0	2	0	0	0	0	0	0	3	0	0	0	0
df34ca26-caf0-41e4-9b15-e242d1fd72ce	3	4	2	2	12	2	2	2	2	2	5	1	4	3	2	4	10	0	2	3	1	2	5	1
450da95d-4c76-4d7e-b3be-80fea7fe0fff	0	0	0	0	0	0	0	0	0	0	0	0	0	0	0	0	0	0	0	1	0	0	0	0
444eb933-5b8d-4302-9482-df1ba2b467c8	0	0	1	1	3	0	0	0	0	0	1	1	0	0	0	2	0	0	0	0	0	3	2	0
2945c960-5b84-4f9c-b59a-46722a9dfbaa	0	0	0	5	0	4	0	0	0	2	0	1	1	0	0	4	0	3	0	0	0	4	2	1
9d28f63f-f03f-4f0d-b4d1-55a1ffafcb9b	17	28	3	39	13	14	20	28	3	34	2	4	7	7	4	13	6	8	17	25	2	38	15	5
16bea3da-7d49-4171-84df-78a61f9ce045	153	181	22	232	67	138	136	149	17	194	29	64	98	123	36	201	56	124	147	162	22	218	64	70
847f8f9a-8564-417c-baf9-68cbc60fc9a0	601	756	69	809	208	246	527	656	62	707	102	102	228	337	116	428	128	118	538	660	69	728	179	104
4f155868-f2b8-4370-9c94-b1521273ecac	407	471	78	664	119	169	336	372	64	539	71	88	202	235	154	417	84	102	352	402	69	565	106	84
c842e355-cf9f-4c4a-af89-b5a3d4ee0490	0	2	0	0	2	1	0	1	1	0	0	0	0	0	0	0	2	0	0	1	0	0	2	0
7956c32d-c94d-4cc5-a826-423304f91e5a	362	486	9	340	93	19	280	355	9	289	65	4	201	239	20	238	80	12	305	409	10	320	97	3
8d3f60f5-309c-45bd-9cf9-fe8656fa09c3	0	1	0	8	2	0	0	1	0	3	2	0	0	0	0	3	2	0	1	1	0	6	3	0
1ed815a5-399a-461b-9771-e516b48afd39	0	1	0	3	1	0	0	0	0	4	0	0	0	0	2	4	0	0	0	0	0	2	1	0
85b86143-10c7-4542-bbe5-873e1104a730	6	27	3	8	2	12	5	19	4	10	2	3	0	10	8	10	6	12	6	17	6	12	2	5
f28eb03d-354b-4d39-b712-facb68ec15e8	22	30	12	24	15	24	20	21	11	20	3	10	22	25	18	26	18	19	19	23	11	22	15	12
3d1d52f9-a928-4ade-8895-ff4c33aec2db	2	3	2	4	0	2	2	3	2	4	0	1	2	2	2	3	2	3	2	4	2	4	0	1
37e53f1b-41ee-4de3-a014-3a64ca6adb68	65	77	13	44	32	24	58	65	9	22	18	8	25	41	20	42	18	11	57	70	13	29	29	10
44875525-62b6-48fe-b139-ad3a6e4f695f	4	4	1	3	4	2	3	4	1	3	4	1	2	2	2	6	2	3	3	5	1	3	5	1
e56e896b-64e1-435b-92ac-d907d530e463	0	0	0	0	0	1	0	0	0	0	0	0	0	0	0	0	0	0	0	0	0	0	0	0
c155ba99-0cf9-414d-bd27-b571e63d0c4e	1	2	0	0	0	0	1	1	0	0	0	0	1	0	0	0	0	0	1	1	0	0	0	0
00aa4d0b-74b1-4778-8cd2-d39be497d9a8	3	7	2	7	4	12	3	5	1	4	3	0	5	13	6	14	2	10	2	7	1	6	6	1
feccf920-2cd7-428f-b0d7-dd502226ee48	2	4	1	5	2	8	2	4	1	4	3	4	4	6	2	4	2	5	2	5	1	5	3	4
a64e5354-2aa9-4007-a7dc-811c43d803ce	4	5	2	17	6	1	2	4	1	7	4	1	4	7	2	12	6	2	2	4	1	12	5	1
e52ff142-6031-493d-a880-3b4eaaf92ad1	74	117	26	112	60	141	55	81	24	102	43	67	58	73	56	102	52	69	64	95	25	112	61	66
ce569f80-99b2-4aca-b60e-f27b6226ceb0	3	3	6	6	5	16	2	3	5	7	2	8	0	7	8	9	6	14	2	4	5	6	5	7
9677b25f-b7f9-411c-93dd-b2cda8e62462	0	0	0	3	0	0	0	0	0	2	0	0	0	0	0	8	0	0	0	0	0	3	0	0
f130eec4-7054-4168-97ee-5740828362e0	13	23	6	30	14	24	10	22	7	20	14	11	18	19	12	37	18	24	11	20	6	28	17	10
1db2fdbb-61c2-422c-b9e9-858839ba7111	0	1	0	0	0	0	1	1	0	2	1	0	0	0	0	0	0	0	0	2	0	1	2	0
689a85e7-d27d-414f-b837-8f0fe633afad	21	36	11	48	27	44	17	33	11	37	23	18	32	36	20	59	28	40	19	33	10	42	26	20
b7946cbc-5922-42d4-9788-f8e3330bf797	14	21	6	26	14	18	11	20	7	16	15	11	17	21	12	33	18	15	12	21	6	25	17	11
a20bb19d-4ce7-4ff3-b004-5a94b8d9c1fa	7	6	0	3	5	0	7	6	0	2	5	0	12	13	0	2	6	0	7	9	0	3	15	0
5425cc5d-abc3-4956-bf9e-c1c59f4e2af5	1	0	0	0	0	0	0	0	0	0	0	0	0	0	0	0	0	0	1	0	0	0	0	0
4b28a7e7-6186-4dce-96dc-e18f188fd213	1	3	0	0	0	0	0	0	0	0	0	1	0	0	0	0	0	0	0	0	0	0	0	1
87650d18-e8f1-4f76-9615-13f60b9c66e2	20	29	3	24	14	23	22	31	3	23	5	14	17	18	6	19	6	9	22	27	3	22	13	12
b025a6a5-2489-4266-aec8-73a768271316	191	202	42	178	93	117	156	164	30	145	69	56	76	93	68	150	58	60	167	183	48	192	124	70
19a2ed3d-eaeb-45e7-ae1c-85ca76bb740a	4	3	2	6	13	20	3	2	2	6	7	8	4	12	4	6	10	13	1	1	2	6	12	8
fae6023e-01b4-40a3-8ddb-ae2433c5565d	0	0	0	1	5	0	0	0	1	7	6	0	0	0	2	3	6	0	0	0	4	14	17	0
6a567034-efcb-4ca0-a13f-c9da242ad306	307	496	85	351	144	209	247	388	61	264	76	107	136	241	132	264	74	93	277	424	76	313	130	107
0d53d32c-b57d-48fb-909c-02b15e7cf46e	81	96	23	79	63	70	69	82	19	63	56	34	48	66	44	87	42	49	72	96	35	106	94	50
2ce90f3c-18dd-4fe9-8161-3014083ba07a	0	0	0	1	0	0	1	0	0	2	1	0	0	0	0	1	0	0	0	0	0	1	1	0
92d4f0c4-6892-46b0-a75e-b301c047c5ba	15	10	1	12	3	6	6	2	0	9	1	3	15	15	0	18	2	4	13	10	0	11	3	3
19894102-2cce-4c3c-88e6-c35da658d49f	0	0	0	0	3	0	0	0	0	0	1	0	0	0	0	0	0	0	0	0	0	2	2	0
37533a22-9ffd-4b2d-8e17-ab918cdfc290	1	0	0	0	0	2	0	0	0	0	0	1	0	0	0	0	0	0	0	0	0	6	6	0
df537bc5-f519-41c2-afda-a3ca29fd22e1	0	2	0	1	0	0	0	1	0	1	0	0	0	1	0	1	0	0	0	2	0	1	0	0
9428fe77-3ba1-4ca4-83f4-35690adb1fcc	0	0	0	1	0	0	0	0	0	0	0	0	0	0	0	0	0	0	0	0	0	0	0	0
0fd7781b-d7db-47a0-a7e4-bd13d468dc6f	0	0	0	3	0	0	0	0	0	4	0	0	0	0	0	2	0	0	0	0	0	3	0	0
8bd9fcc6-3800-46a3-8b98-86d4325f6bce	1	0	0	1	0	1	0	0	0	1	0	0	0	0	0	1	0	0	0	0	0	1	0	0
01fad5d2-e939-47e6-b34e-1a4bae87aa9b	1	4	0	0	0	0	1	1	0	0	0	0	0	0	0	0	0	0	1	1	0	0	0	0
de6f410c-c396-4996-aa59-a625c013f5b9	0	0	0	0	2	0	0	0	0	0	0	0	0	0	0	0	0	0	0	0	0	0	0	0
fcf79fc8-7487-4d9f-a9cf-5514a67ea030	2	2	0	3	2	0	2	1	0	2	1	0	4	2	0	5	5	0	2	1	0	3	2	0
89ccdec8-2c5b-4f26-9c80-be73afff4029	2	0	1	0	0	0	0	1	1	1	2	0	0	0	0	0	0	0	0	0	0	1	3	0
09f18893-9528-49f0-9ded-4929ede299c7	0	1	0	0	0	0	0	2	0	1	2	0	1	2	0	0	0	0	1	1	0	1	3	0
3ba26cee-4881-4bf4-b211-6c6c294abdae	1	0	0	0	0	0	0	1	0	1	2	0	1	0	0	0	0	0	0	1	0	1	3	0
53b4b723-6950-49f3-a989-441ed2c732d3	3	2	1	1	0	0	3	2	1	1	0	0	6	0	0	1	0	0	3	2	1	1	0	1
ee3df669-609b-48ef-b44a-ae825283a6dc	0	0	0	0	0	0	0	1	0	0	0	0	0	0	0	0	0	0	0	0	0	0	0	0
25ee0055-fb68-4e27-80db-94f7e02a7446	4	4	5	21	13	0	4	4	3	8	9	0	5	6	8	16	10	0	4	4	2	18	11	0
6df9ec99-ab55-41d3-a4cc-5c55e71cb3df	0	0	0	3	1	0	0	0	0	2	0	0	0	0	0	0	0	0	0	0	0	1	0	0
f59383b8-4e4e-4b57-8635-f6339ff57d87	0	1	0	1	0	0	0	1	0	0	0	0	0	0	0	0	0	0	0	0	0	2	0	0
cddd62d6-b86b-46d3-a7b6-f010fe63f91f	0	0	0	0	0	0	0	0	0	1	0	0	0	0	0	0	0	0	0	0	0	0	0	0
a2ea1428-caa4-499e-89a6-b89a8b7e936c	6	9	2	16	10	18	5	4	2	15	7	2	9	8	4	22	8	11	5	9	2	19	22	3
b01fa059-0c90-4630-b9e1-7d2118b0ef4c	12	23	8	28	11	21	7	16	6	19	8	9	16	17	16	27	14	17	10	20	7	25	9	11
95a05fc8-b961-430b-9003-062612534398	0	1	0	0	0	0	0	0	0	0	0	0	0	0	0	0	0	0	0	0	0	0	0	0
25583d1f-67b7-4118-9c5b-7d6242b3041b	2	1	0	0	0	0	3	2	0	1	0	0	0	0	0	0	0	0	1	1	0	0	0	0
7e2526b6-854c-498b-878d-37eea96460bb	0	0	1	2	0	0	0	0	1	1	0	0	3	0	0	4	0	0	1	0	0	3	0	0
4b01d1e4-61ef-4472-af00-87647b3ba790	0	0	0	1	0	0	0	0	0	0	0	0	0	0	0	0	0	0	0	0	0	0	0	0
e569b38a-9829-41ff-b3df-dd361004bd75	2	1	0	1	1	0	2	1	0	1	1	0	3	2	0	0	2	0	2	2	0	1	0	0
7eec815e-02d8-4f67-870d-1e4799b7912e	0	0	1	1	0	0	0	0	0	1	0	0	0	0	0	1	0	0	0	0	0	1	2	0
06153187-716e-4ce9-a21e-7d047b980201	0	0	0	0	0	1	0	0	0	0	0	0	0	0	0	0	0	0	0	0	0	0	0	0
41501465-ae48-4df4-9900-fc8d68ccc66e	44	36	5	28	30	26	29	27	3	19	15	8	21	32	12	27	20	23	34	34	4	24	32	10
608df4ac-f90c-43c9-9f6e-f9fe5c992d0b	7	7	0	5	0	6	3	5	0	1	0	1	2	5	0	3	0	3	2	6	0	10	0	2
ddeff551-e201-42c7-ae40-8be167320b93	0	1	0	0	0	0	0	0	0	0	0	0	0	0	0	0	0	0	0	0	0	0	0	0
11b4166e-8d11-4d1d-855e-fe058cde9a3b	0	0	0	0	2	0	0	0	0	0	0	0	0	0	0	0	0	0	0	0	0	0	0	0
e2363881-b2c1-4cb9-912e-e67a6c9d78f4	0	0	0	1	0	0	0	0	0	0	0	0	0	0	0	0	0	0	0	0	0	1	0	0
5dcf6a1c-334b-4ace-9a2c-3d86f64b5691	5	4	0	5	5	0	4	3	0	6	4	0	4	6	0	3	8	0	6	3	0	3	4	0
524982d8-3d65-4cfc-bb43-a7ea0b6317c8	0	0	0	4	0	0	0	0	0	2	0	0	0	0	0	2	0	0	0	0	0	3	0	0
69e3fc46-5651-4e31-802c-ee3b2f963405	1	1	0	0	0	1	1	1	0	0	0	0	1	2	0	0	0	0	1	1	0	0	0	0
683338df-be64-45b4-85c5-5d1ee5fbb434	44	89	4	26	16	4	36	68	2	17	9	3	43	46	6	23	10	3	43	78	3	22	16	3
40bf656a-be01-4771-8a7e-ba5b2dfa8b7e	54	63	9	26	26	21	52	53	7	17	15	5	30	23	20	31	32	18	51	61	10	20	28	8
f079901c-c2da-4bef-82ec-5d04a1ac7ef4	316	409	9	97	69	34	217	282	4	62	29	12	168	165	14	107	48	23	290	367	7	84	57	15
79880cde-e524-4e46-aa90-4da6c4117564	352	471	39	209	67	74	321	410	30	142	32	29	171	222	62	146	58	31	345	457	35	186	65	29
d9b0a3b5-39a0-4423-b61e-460bf24d44d6	1	2	0	0	0	0	0	0	0	0	0	0	0	0	0	0	0	0	0	0	0	0	0	0
aa1eedc5-c569-40c6-ad2e-b62cee2ccc9e	0	0	0	0	0	0	0	1	0	0	0	0	0	0	0	0	0	0	0	0	0	0	0	0
0c97a4c7-3f04-47e7-bfef-e1546a4e4f44	1	1	0	0	0	0	0	0	0	0	0	0	0	0	0	0	0	0	0	0	0	0	0	0
31bc848d-36f3-4801-9cc3-3aa30d81e220	0	3	0	3	0	2	0	0	0	1	0	1	0	1	0	0	0	3	0	1	0	1	0	1
ca27555f-bf2e-463c-8375-dedf64287b97	0	0	0	0	0	0	0	0	0	1	0	0	0	0	0	0	0	0	0	0	0	0	0	0
82d4d370-9a5d-437a-bdfc-2301cdd858d5	0	0	0	0	0	0	0	0	0	0	0	1	0	0	0	0	0	0	0	0	0	0	0	0
c48c469c-c2d2-4991-a876-91703006cfbd	53	63	12	63	44	25	42	45	10	43	26	5	57	70	22	77	48	17	48	54	14	66	62	10
49964751-133a-484a-bf02-9bee3c90b8ce	0	0	0	0	0	2	0	0	0	0	1	0	0	1	0	0	0	1	0	0	0	0	2	1
a88ead98-a10d-4d70-b538-d231df18bd27	1	1	0	0	0	0	0	0	0	0	0	1	0	0	0	1	0	0	0	0	0	0	0	0
a3b68cac-c9a3-46ee-8a6f-00ce71a4e5d2	0	0	0	1	0	0	0	0	0	0	0	0	0	0	0	0	0	0	0	0	0	0	0	0
03d8b2a6-7fc7-4b54-b742-8bb65471223e	0	0	0	0	1	0	0	1	0	0	0	0	0	0	2	1	2	0	0	0	1	0	2	0
21cfd35a-bd10-40cd-a904-d547f1087735	7	6	3	13	9	5	4	3	2	5	4	1	8	9	6	11	10	0	6	5	4	11	9	2
0ec0e1e9-7f52-42eb-92b9-04c3bd1bbdba	0	0	0	0	0	1	0	0	0	0	0	0	0	0	0	0	0	0	0	0	0	0	0	0
33ffda29-a82b-42e9-ba31-6290fe6bcf28	0	0	0	0	1	0	0	0	0	0	1	0	0	0	0	0	0	0	0	0	0	0	1	0
3ded14d8-adda-41da-b1d8-caca42cc7d92	0	0	0	1	1	0	0	0	0	0	0	0	0	0	0	0	0	0	0	0	0	0	3	0
79428528-ef29-4ec5-8ea4-434b1af35f57	4	5	1	5	6	8	4	4	1	3	6	2	5	6	2	7	4	10	4	4	0	5	6	2
b571e714-73e4-403a-9df9-9b74f2313603	0	0	0	0	0	0	0	1	0	0	0	0	0	0	0	0	0	0	0	0	0	0	0	0
52832201-3a24-4ed3-a83b-8b841d4e4abf	0	0	0	0	0	0	0	0	0	0	0	0	0	0	0	0	0	2	0	0	0	0	0	0
03c4d852-b96a-4d79-8219-7853fb5ea743	17	21	6	14	22	36	13	14	6	14	11	15	18	15	10	16	30	22	15	23	6	13	23	18
d649993e-36b8-4eec-9d67-e173ead6f87e	51	45	20	49	45	50	34	29	13	35	30	18	51	55	40	44	44	36	40	34	21	41	42	21
7ca2988c-02c1-4c32-b182-ef91fe6bbdaa	48	61	15	52	31	65	39	37	12	43	25	29	39	54	32	62	30	38	39	48	14	47	29	29
79955f96-05c8-4d75-89d4-fabf8618e7c2	208	241	29	109	49	127	117	194	28	97	37	53	67	99	54	99	36	56	125	202	31	111	52	56
e585831d-80ce-4a0e-a0b9-59111d80c3ab	0	0	0	0	2	4	0	0	0	0	0	1	0	0	0	0	0	0	0	0	0	0	0	0
36c3e1fc-1031-4d08-b286-e336d506cac8	1	0	1	0	2	0	1	0	0	0	2	1	2	0	0	0	2	0	1	0	0	0	2	0
a4d82882-e019-477e-a695-77b223de1e90	0	0	0	0	0	0	1	0	0	0	0	0	0	0	0	0	0	0	0	0	0	0	0	0
942b6402-306e-4eee-ba05-4740f3d75b2d	1	0	0	0	0	2	1	0	0	1	0	0	0	0	0	0	0	0	0	0	0	0	0	0
684fe031-dc98-4d00-8be9-9ccb53963ea4	2	3	1	0	1	2	2	3	1	0	1	1	1	2	2	0	2	0	3	3	1	0	1	1
9748e72a-5d89-4bdf-809c-4b89699ebce0	4	7	1	0	3	5	2	6	1	0	3	3	5	6	2	0	6	2	4	6	2	0	4	5
efb5680f-99a9-448f-bc49-aa5b99fede20	3	8	2	5	5	6	2	6	2	3	1	4	1	11	8	9	4	10	4	9	2	5	6	5
253555fc-7e2e-4be6-9b4d-c29cbda66f57	0	0	0	1	0	0	0	0	0	1	0	0	0	0	0	0	0	0	0	0	0	0	1	0
d47f8816-7779-433a-a048-95793e633f7d	0	0	0	0	0	1	0	0	0	0	0	0	0	0	0	0	0	0	0	0	0	0	0	0
dac1728d-d24c-4eaf-bff2-fa95bfabf107	0	0	0	1	3	0	0	0	0	1	0	0	0	0	0	2	4	0	0	0	0	5	3	0
77d06db5-6019-4645-9b76-bbee12f9a193	9	16	12	36	16	19	11	12	4	18	2	3	8	15	20	51	12	14	8	14	11	33	17	5
72fc8d7a-4c2d-4461-b509-3306c0a3da0c	1	5	0	0	3	1	1	4	0	0	1	0	4	6	0	0	4	3	1	4	0	1	2	0
8204c590-7c3c-4328-842a-34d579b9e28a	0	0	0	0	0	0	0	1	0	0	0	0	0	0	0	0	0	0	0	0	0	0	0	0
d3b6083b-0ea7-4e96-bae3-22cbe35e42ad	2	5	2	1	6	1	2	4	2	1	4	1	4	3	2	1	4	0	2	6	2	1	6	0
236ab656-f903-4e21-9dcd-4cdf527d9bcf	0	0	1	0	0	0	0	0	1	0	0	0	0	0	0	0	0	0	0	0	0	0	0	0
4917ffe8-120d-4781-a4b2-4e7fe6960791	1	1	0	0	0	0	0	0	0	0	0	0	0	0	0	0	0	0	0	0	0	0	0	0
ba05483c-8f59-4191-8c17-5ce5f828bd99	0	0	0	0	0	0	0	1	0	0	0	0	0	0	0	0	0	0	0	0	0	0	0	0
d83e2e52-2085-4491-b06e-93046468d236	0	2	0	2	0	0	0	0	0	3	0	0	1	0	0	4	0	0	0	0	0	3	1	1
1ff0f85b-3f4a-4c63-bb85-0036578f699d	0	0	0	0	0	0	0	0	0	0	0	0	0	0	0	0	0	0	0	1	0	0	0	0
ffa559a0-7d3c-4ee5-932f-e85ec2de1597	0	0	0	0	0	0	1	0	0	0	2	0	0	0	2	0	2	0	0	0	4	1	6	0
420fb02a-f460-4c48-bf77-0fe2fd513048	0	0	0	0	0	0	0	1	0	0	0	0	0	0	0	0	0	0	0	0	0	0	0	0
3197f293-6c38-4e94-8c05-9ada2fd1ea50	0	0	0	0	0	0	1	0	0	0	0	0	0	0	0	0	0	0	0	0	0	0	0	0
61798ddf-070e-44be-a8d0-962eff070c0c	46	55	4	74	36	23	30	37	2	55	29	6	42	46	8	77	42	15	44	46	5	60	34	8
ad071096-e688-407b-a057-e9b8558e4156	20	24	9	28	12	13	15	17	4	18	12	4	17	21	18	27	12	5	24	23	7	25	13	4
18c273e8-1c67-4776-9e43-b2e5dc87a3cc	2	4	0	10	6	2	8	9	0	8	5	1	7	12	0	10	8	0	4	6	0	8	6	2
46ead06e-7082-4fea-a27d-14f9214f8382	1	0	0	1	0	0	0	0	0	0	0	0	0	0	0	0	0	0	0	0	0	1	0	0
66d2e418-d247-4661-b125-4643393fe82e	16	27	1	6	3	4	16	23	1	7	1	1	8	12	2	8	6	1	16	23	1	7	5	1
e3562a18-a3ec-44b7-a955-4e1309bbc0bd	27	61	7	53	21	21	25	47	7	50	14	11	31	56	12	63	26	18	27	56	7	47	23	12
9614bbcc-344c-4637-a27c-4fdb71e41bc6	132	153	19	139	49	43	82	95	15	92	33	24	61	80	34	134	36	27	92	128	19	127	46	22
0450061c-41e5-4469-ba96-f9a7651a40a1	0	0	0	0	0	3	0	0	0	0	0	0	0	0	0	0	0	0	0	0	0	0	0	0
59c74f6b-eafb-458c-9c63-bed0d1ebb745	0	0	0	0	0	0	0	1	0	0	0	0	0	0	0	0	0	0	0	0	0	0	0	0
f3908d03-d88a-4a84-bc37-a609d1675109	0	0	0	1	0	0	0	0	0	0	0	0	0	0	0	0	0	0	0	0	0	0	0	0
7f535d79-a775-4674-8519-0e171a1146ba	0	1	0	0	1	0	0	1	0	0	0	0	0	0	0	0	0	0	0	1	0	0	1	1
6c5bf94e-6420-457c-8c14-372a94926cbe	0	1	0	0	0	0	0	0	0	0	0	0	0	0	0	0	0	0	0	1	0	0	0	0
98a4662a-1f37-4678-9b2f-7d2822ac8409	1	2	0	0	1	0	1	2	0	0	1	0	0	3	0	0	4	0	1	3	0	0	1	0
2c31112e-4ec9-484a-a96b-7f351cdeb77a	2	2	0	11	3	3	1	2	0	8	1	0	0	3	0	8	4	3	2	2	0	7	4	0
5d62c484-8c3f-481f-9c22-9c22bb83a634	301	453	88	388	142	252	211	344	69	321	99	114	159	238	176	321	90	146	235	377	77	345	131	122
20aa0fba-a53a-4a3d-8130-eabfcbe9368b	1	1	5	5	8	8	1	2	1	3	2	2	2	4	10	7	8	8	1	1	3	6	10	3
421e86fa-2c81-4add-b8a8-40e0cc9dc3e1	1	0	0	0	0	0	0	0	0	2	3	0	1	2	0	3	2	0	0	1	0	4	5	0
92993bb4-7545-4263-857f-7808f69a7394	2	5	0	1	0	0	1	3	0	3	2	0	1	3	0	6	2	0	1	3	0	3	2	0
5b67e639-6b1c-440a-948f-fd8ff0fec51c	23	28	0	12	15	5	17	24	0	15	15	2	19	18	0	32	14	3	19	26	1	16	20	1
d6269631-d74c-44b9-80eb-adf6692fcf24	3	5	0	0	1	0	3	4	0	0	1	0	3	5	0	0	2	0	0	4	0	2	3	0
aece4954-5d1f-4378-8eef-1bc458ed2751	5	6	1	4	6	26	4	7	1	6	5	8	6	14	0	13	6	6	4	6	1	7	9	8
63a329fc-9e65-4b68-908f-4392655d5a6b	3	5	1	4	6	2	1	4	1	6	2	2	2	4	0	13	4	0	2	5	1	6	5	2
7044f5ed-3250-41a6-9408-3682ae9e0f2a	48	69	9	73	44	45	43	50	10	64	23	27	57	56	20	80	44	46	39	68	10	62	42	25
ba991338-823d-4d2d-8496-fa2376f6db14	109	159	39	93	61	97	92	103	28	70	25	44	51	82	62	74	40	49	101	145	32	78	59	47
bc04dd67-9981-45e5-a074-d358fb532995	2	4	1	7	1	2	0	3	0	5	0	0	0	4	2	13	0	0	2	1	0	7	1	0
767ababe-e382-410c-a1d5-8da4f697a806	1	2	0	7	0	2	1	0	0	2	0	1	2	3	0	4	0	3	1	2	0	4	0	1
da6e6d0d-29ca-4ad3-a7ac-244decc92d2f	0	0	0	1	2	2	0	0	0	0	1	0	0	0	0	0	2	0	0	0	0	0	2	1
44a585fc-9d0d-4ab1-b317-19d8aaf8ba77	6	3	1	6	8	0	5	3	2	6	2	1	6	8	4	8	8	0	4	6	2	9	7	1
50ccc22a-5d7a-4ee2-b0ca-4168b38498d5	0	2	0	0	0	2	0	0	0	0	0	0	0	0	0	0	0	0	0	0	0	0	0	0
88746c04-ea6c-4246-8780-6635530f9378	34	39	12	30	32	36	27	32	9	24	21	13	25	23	18	37	26	27	23	32	13	20	29	13
2249f242-cc9c-4c13-8bd4-cf1fbcd45fe9	1	2	1	1	1	2	0	1	1	1	1	1	0	2	2	0	0	1	1	1	1	1	1	3
196b5db8-ee2a-4c4d-bb66-b0ec2b2d5950	36	81	21	50	32	90	26	74	20	37	26	38	20	55	32	59	22	31	30	78	20	47	35	24
9129eeb4-a2c1-41ec-91ec-b9c506e7373a	2	10	0	2	3	0	0	4	0	1	2	0	0	7	0	0	4	0	1	8	0	0	4	0
7f301ac2-0aab-4047-ba7c-7286bc4b159c	10	9	3	3	0	3	3	7	3	3	0	1	4	4	4	2	0	3	7	8	3	2	0	4
4b16f36c-35c7-4f30-9121-9c591b506c9c	0	0	1	1	0	0	0	0	0	0	0	0	0	0	0	0	0	0	0	0	0	0	0	0
ec02ae21-ad89-4722-a78b-74002d46c79b	1	2	0	0	0	1	1	1	0	0	0	1	0	4	0	0	0	0	1	1	0	0	0	1
66023146-9f37-41a5-a821-e1c129d9e22b	0	0	2	0	0	0	0	0	0	0	0	0	0	0	4	0	0	0	0	0	2	0	0	0
bbd32529-e50d-4f95-ac70-e0a84c2d8e92	6	7	1	11	6	7	6	3	1	9	2	3	8	7	0	11	10	9	6	7	0	12	8	3
8e78fbbe-ca24-4de1-ab00-b270dbb74a82	28	41	0	36	31	0	21	25	0	29	20	1	25	27	0	30	20	2	24	34	0	35	27	0
082ae00c-2fdd-47d4-8688-78bf49445840	1	6	0	4	8	8	0	4	0	2	4	1	3	7	0	3	8	4	2	6	0	3	10	3
acf0d992-24c7-485d-add6-9a56e661f55f	74	119	43	149	65	144	68	98	38	126	47	68	63	101	80	123	46	63	71	103	42	136	67	71
1934162a-3077-4830-bab6-6431304a136c	4	4	2	3	6	0	3	10	2	6	6	0	4	2	2	3	10	0	10	23	5	14	6	0
518aab26-da8a-49fb-8e28-62c7e1380500	0	0	1	0	0	0	0	0	1	0	0	0	0	0	2	0	0	0	0	0	0	0	0	0
63406414-a115-4dd1-878e-6d2fe50fb591	3	5	0	4	8	7	3	5	0	3	7	2	5	7	0	4	6	7	4	5	0	2	7	3
5d38e490-8485-4e60-abd7-6445a3147765	1	0	1	1	1	0	0	0	1	1	1	0	0	0	2	0	0	0	1	0	1	1	1	0
e762de23-be14-49d1-8f26-09d53322f15c	0	1	0	0	0	0	0	0	0	0	0	0	0	0	0	0	0	0	0	0	0	0	0	0
eaa14336-1f11-4940-901a-82727977d5c0	0	0	0	0	0	0	0	0	0	0	1	1	0	0	0	0	0	0	0	0	0	0	0	0
9fb41ea3-7c65-41ca-b0c1-b6126b97ded1	0	0	0	0	0	0	0	0	0	1	0	0	0	0	0	0	0	0	0	0	0	0	0	1
a3ee2ff1-366a-458b-b712-1fdd89fec18f	0	0	0	0	0	0	0	0	0	0	0	0	0	0	0	0	0	0	0	0	0	0	2	1
3be6a9fb-2b27-4931-9925-128bc11ce0a1	655	887	67	620	261	301	537	720	62	551	142	142	285	398	128	378	138	141	586	796	69	528	249	162
c4509ff6-464b-46a9-9405-effb9f2de904	43	45	5	73	23	26	27	23	4	61	19	20	20	30	16	34	16	19	39	40	6	66	22	22
b65fd977-0093-4c9b-bd37-07671728726e	458	584	11	352	132	65	397	504	11	331	103	33	269	334	22	259	86	52	417	527	11	298	129	33
d834c8c6-cf47-4f12-9382-0be3b5120c5e	212	224	43	340	123	146	186	176	35	303	60	64	120	158	92	261	98	87	201	188	39	304	118	71
db5802e3-f6ee-4304-8c5e-f9e30a821ab6	130	175	30	180	102	142	107	141	25	149	79	61	104	146	62	145	70	80	122	178	27	165	101	68
fa6b2e95-64e2-4a9a-b6ba-5f63e486e069	3	1	0	2	5	0	2	1	0	1	1	0	2	2	0	2	2	0	4	2	0	1	3	0
3f226339-67aa-404e-8994-7ce79390ca05	1	0	1	3	0	1	0	0	0	0	0	0	0	0	2	3	0	0	0	0	1	3	3	0
63b65ea8-053f-4d7c-87bc-c294ab623c6b	2	1	0	7	1	2	1	1	0	4	1	0	3	3	0	12	2	2	1	1	0	7	1	2
cb4a6072-9a6a-4cc7-8bfd-3b990d57efab	0	3	2	0	5	4	0	3	1	0	4	1	0	0	2	0	6	4	0	4	1	0	4	2
f8703017-3223-4870-9e28-231483d9b7ee	0	0	0	0	1	0	0	0	0	0	0	0	0	0	0	0	0	0	1	0	0	0	2	0
ca210c75-d476-4221-9aab-23bfcfbea34f	9	7	3	19	16	12	5	5	3	10	7	5	7	6	6	15	12	5	8	4	3	22	19	5
bf0ac226-00ff-4541-a838-6197679eb764	3	1	0	5	6	12	1	1	0	3	4	5	4	3	2	3	6	4	2	0	0	6	7	5
5321705d-1035-4a8b-9584-233d9e682d2f	0	0	0	0	0	0	0	0	0	0	0	1	0	0	0	0	0	0	0	0	0	0	0	0
ed99f792-633b-447a-ba57-316d53b2ee3e	0	0	1	0	0	0	0	0	0	0	1	0	2	1	0	2	0	0	1	2	0	3	3	0
b38ca5e9-42cb-49b3-9029-5ac5f011cb45	1	0	0	2	6	0	2	0	0	2	4	0	3	3	0	4	4	0	1	0	0	1	4	0
9a6642f4-5de9-40f5-9f7f-1c36e7339099	33	49	15	43	53	42	33	45	13	39	35	21	25	36	26	46	30	26	31	44	14	41	49	21
66da34d0-0999-4a7d-86ed-c461013897dc	113	128	56	140	95	170	85	104	47	132	55	82	75	75	92	126	44	88	97	112	49	126	75	88
1631288b-039a-4262-bb74-63a9433fed62	16	24	3	13	26	12	17	23	3	13	15	7	10	17	8	13	12	14	15	22	3	12	25	7
78316a6d-b9f2-4f29-b550-c0d04acade83	18	23	7	14	20	13	18	21	7	14	14	7	9	15	12	19	8	6	16	20	8	14	19	9
d96e0787-851f-4bac-aacb-7eddf2013b18	47	63	4	25	31	14	39	58	4	24	16	7	34	47	6	18	26	9	41	62	4	16	29	7
309db7fe-89e0-4108-921f-0d7c13ff4261	2	4	1	8	6	5	1	4	1	9	6	4	4	2	2	4	2	3	2	4	1	8	6	4
e6d594b8-a9f9-4e6c-9631-fc0f6f91976c	20	28	7	18	19	22	17	26	8	19	8	9	25	24	12	15	14	14	19	29	8	17	19	10
4c9cb058-6d3f-47a3-9b03-583cb90ba01a	19	45	15	53	41	64	15	34	14	45	25	37	27	36	34	51	44	47	14	37	15	40	39	36
18e4996e-7e8a-42ea-8016-974dc8b8abf8	0	0	0	3	0	0	0	0	0	3	0	0	0	0	2	7	0	0	0	0	1	9	0	0
3d768781-008c-4d26-b3e7-7bd5c4f6fb01	2	7	2	4	2	2	1	7	2	4	0	0	3	10	2	5	2	0	1	7	2	4	1	1
777756a7-57d6-4af9-af19-779cbedfd98f	7	8	5	28	8	6	6	7	4	26	0	2	6	7	10	17	4	3	6	7	3	27	9	4
1658fa9f-7e0d-4e14-863d-c40db57f874f	1	1	0	0	2	0	0	1	0	0	0	0	0	0	0	0	0	0	2	2	0	0	4	0
baf79344-c108-4e32-9d00-8851d1310709	6	4	3	5	4	3	4	3	2	3	4	2	6	8	2	3	6	4	4	3	3	3	3	1
7774303e-e7e8-43e8-a766-40fe509e4b64	44	63	23	27	17	37	27	35	7	14	6	5	11	11	42	20	20	18	36	43	9	23	11	10
913e887e-7062-47fa-83b9-96527a93854e	25	33	8	137	17	0	15	23	4	106	10	1	43	35	12	132	22	0	25	26	5	129	22	0
b8968adc-d7e7-4471-9ea2-7277c2387d78	0	0	0	0	0	0	0	0	0	0	0	0	0	0	0	0	0	0	2	0	0	1	0	1
7be566ce-bb3c-4597-9754-b9db504c0404	25	30	0	52	0	4	1	1	0	14	0	1	6	3	0	23	0	0	10	11	0	30	0	1
8557da2f-65d4-463a-b1a8-d6199da2d474	0	1	0	0	0	0	0	0	0	0	0	0	0	0	0	0	0	0	0	0	0	0	0	0
90d04e80-7a26-4813-a773-2cb36a03117f	64	113	36	105	58	52	58	105	31	71	35	30	39	53	58	84	34	33	53	109	35	89	56	31
3dbe8d67-3ec8-4d3d-bb6f-57d7882998c1	0	0	0	1	1	0	0	0	0	1	0	0	0	0	0	2	2	0	0	0	0	2	2	0
95c0c4c8-e097-4203-9b55-3e5edd4a84eb	196	259	49	362	94	168	159	189	40	306	80	71	103	155	86	223	56	77	179	224	44	335	97	71
a47b3a41-300e-4e7f-845a-217c675a8fdb	20	29	8	61	18	45	14	17	7	43	10	17	18	34	18	54	8	39	14	25	8	55	15	26
08fa4d3d-6859-49d5-bfa8-db0467500c80	3	4	0	3	1	0	2	1	0	8	5	1	4	4	2	8	2	2	3	3	1	13	8	0
f2f83bc7-6521-4039-8fb4-f21e8d86c095	7	9	1	15	5	0	5	6	0	18	7	2	8	5	4	33	10	5	7	10	2	22	11	1
e6fccdb2-ba39-4370-adac-715f469a7e1c	7	6	4	7	13	2	6	6	4	5	5	2	7	7	10	14	12	7	6	6	4	4	11	3
90c8f85e-8c27-434f-9d83-f089dc7098dd	3	0	0	0	2	0	3	0	0	0	0	0	4	4	0	0	2	0	2	1	0	0	2	0
26d7072b-3c14-4a46-a2db-582682fffb3e	4	5	2	15	2	2	3	5	1	8	1	1	6	3	4	19	0	6	4	5	2	14	2	2
75a8470f-5ec8-4aeb-bbe2-119ed419638e	5	6	2	4	6	5	5	3	2	3	5	3	3	6	4	6	8	3	5	5	1	2	5	4
7503a9f3-c5f2-4efc-8f10-e8098a39451e	4	2	0	0	2	0	2	1	0	0	1	0	1	1	0	0	2	0	2	1	0	2	2	0
07c8254e-5934-4360-ad2d-c643b2301e69	0	3	0	1	0	0	1	2	0	0	0	0	0	2	0	0	0	0	1	3	0	0	2	0
f812751b-8424-4fd0-acdf-a9177d6225c9	1	3	1	3	4	4	1	0	1	3	3	2	2	1	2	4	6	9	1	3	1	3	4	2
9d507e58-a64c-4790-9e10-e2e27aee6f2b	1	1	2	17	3	4	1	0	0	12	3	1	2	0	0	16	4	5	1	2	2	16	3	3
c101143c-5410-4b43-a4be-cff4f3713019	0	0	0	0	0	1	0	0	0	0	0	0	0	0	0	0	0	0	0	0	0	0	0	0
f22b1692-3469-4231-8188-4d8c31358c82	0	1	0	1	0	0	0	0	0	0	0	0	0	0	0	0	0	0	0	0	0	0	0	0
9d907728-773c-4312-8552-6db2591e8d47	134	255	46	207	88	83	112	185	33	133	55	39	92	157	72	173	58	55	127	217	44	172	78	46
459b6a7b-8067-4942-b838-c27ef72bf4aa	1	0	1	5	3	3	1	0	1	2	1	0	0	0	0	5	0	0	1	0	1	6	3	1
dc8142d8-f429-4607-91d2-2d7aa5755d5f	89	122	27	105	63	59	88	115	24	110	35	20	42	94	46	54	26	37	86	118	24	106	61	20
3f50b2d1-e4fe-4b19-825f-a1915fc76b98	60	78	15	71	12	27	36	51	12	54	8	13	20	40	28	35	6	14	106	154	17	89	14	17
0735e855-1658-4a2d-a441-7711e91c22f6	15	16	3	33	3	18	12	16	3	27	0	11	8	15	6	14	4	11	11	12	3	25	3	14
fd765590-92cb-4ed1-8d45-9fb1ca5197e8	108	162	7	59	20	8	89	135	6	41	4	8	58	80	12	47	22	14	105	153	7	44	18	8
d2fb5321-d0f3-43b2-a1fd-32b41ee5a21f	148	163	34	200	52	87	123	136	23	141	30	47	59	67	52	142	38	51	150	148	26	160	45	53
41932d71-4f77-4833-8472-056b594a64e2	66	87	17	68	25	29	42	60	14	50	23	16	25	35	22	34	20	23	111	175	18	87	26	16
fb5236c4-2fb0-4876-982a-760bdfc9a853	9	12	0	13	13	8	7	6	0	4	4	3	13	10	0	12	14	3	11	11	0	10	11	6
2abb9f8b-1585-4325-91fa-d96e7f401c77	0	0	0	0	1	0	0	0	0	0	0	0	0	0	0	0	0	0	0	0	0	0	0	0
d7ed2980-6986-4a2f-81e3-2884251d765f	53	54	22	43	36	92	40	42	16	31	35	43	40	40	46	59	30	40	45	44	19	37	35	42
0721e428-cbe9-4fd6-b324-ef4a7a78a11f	53	92	36	86	41	111	52	91	30	75	48	52	43	44	72	88	22	34	48	72	33	75	44	48
ce857186-c8c6-4828-a6a4-247610420d28	0	1	0	0	0	0	0	0	0	0	0	0	0	0	0	0	0	0	0	0	0	0	0	0
09763dc5-186a-4769-9ea4-3c1ce1bcb9a3	81	100	16	78	36	36	76	102	16	74	29	17	33	42	34	52	28	22	68	75	16	68	35	14
89fa3a7c-555e-4c40-997f-ff4d37fcdf03	10	11	3	11	13	3	9	8	2	9	8	2	10	10	6	9	8	0	7	11	3	11	10	2
1a4bf4cd-e25a-4979-af68-0817f95aba47	0	0	0	1	0	0	0	0	0	0	0	0	0	0	0	0	0	0	0	0	0	0	0	0
f3f84ae3-1fdc-4a5b-bf12-f56b2d7f36dc	0	1	0	1	0	0	0	0	0	0	0	0	0	0	0	0	0	0	0	0	0	0	0	0
5c93d32f-fe62-4d25-a4f5-7ee712455165	0	0	0	0	0	0	0	0	0	0	0	0	0	0	0	0	0	0	0	0	0	0	0	1
7bceb6c8-a3b5-45de-9842-e8c971721371	0	0	0	0	0	0	0	0	0	1	0	0	0	0	0	0	0	0	0	0	0	0	0	0
7ee3a785-bc36-4a8c-ba92-3ff51c62f033	1	0	0	0	0	0	1	0	0	0	0	0	0	0	0	0	0	0	0	0	0	0	0	0
ab2ff716-157c-4a9a-b64f-eb0d7d3ae2e8	0	0	0	0	0	6	0	0	0	0	0	1	0	0	2	0	0	3	0	0	0	0	0	2
6a85988d-03f6-406d-9576-6164f5229b8a	3	3	0	4	8	0	3	3	0	4	7	0	3	4	0	8	6	0	2	3	0	4	7	2
97a7cff6-c1e8-4492-9a56-13ef0dea6882	8	14	3	8	5	2	7	12	3	8	5	1	7	11	6	7	12	3	8	13	3	8	5	1
7b4c353e-e63e-48e4-a9b4-f0030b23a946	0	0	0	0	0	0	1	0	0	0	1	0	0	0	0	0	0	0	1	1	0	0	0	0
21aadcf0-73bc-4654-a54b-2db0c014bcbd	19	23	11	21	26	27	16	12	8	20	23	10	18	22	22	31	20	19	19	26	11	23	27	12
21c10294-a7fd-4bc8-b404-f8ebd34ccb05	3	7	1	8	9	5	3	4	1	8	8	0	2	4	4	8	4	1	4	6	1	11	11	0
a603aed3-7b91-42ba-907a-125053f7a43a	15	17	6	13	15	14	14	11	5	10	13	4	11	14	12	18	10	9	14	16	5	17	17	7
b0642423-7d89-459d-b4d6-34e1f7788329	0	1	0	1	0	0	0	0	0	0	0	0	0	0	0	0	0	0	0	0	0	0	0	0
58653bb3-04bd-405f-8811-caf82be06c81	0	1	0	0	0	0	0	2	0	0	0	0	0	0	0	0	0	0	0	0	0	0	0	0
c245b23c-d8a5-449c-a4b2-abc8c885d8c0	0	0	0	0	0	0	0	1	0	0	0	0	0	0	0	0	0	0	0	0	0	0	0	0
afb8cc62-f8d7-4dcf-b7c2-bd491bfdc45e	1	0	0	1	0	0	0	0	0	0	0	0	0	0	0	0	0	0	1	0	0	2	0	0
3ec4e274-3b61-44af-a85f-f1ac6e755a60	0	0	0	0	1	0	0	0	0	0	0	0	0	0	0	0	0	0	0	0	0	0	0	0
bcf05fdf-3fcb-4488-9e77-9689ca50f97a	3	2	2	0	2	1	3	1	2	0	2	1	5	1	2	0	4	0	3	1	2	0	2	1
665d8a6a-639c-46e6-8a3d-de7a5b340386	107	164	39	90	54	98	93	126	36	86	38	50	80	109	74	98	38	66	101	143	33	86	53	52
01ef31b3-d07c-41c7-8c24-9576d5f92c6a	0	0	0	0	0	4	0	0	0	0	0	0	0	0	0	0	0	0	0	0	0	1	0	1
d3b8424a-a145-4324-a37f-29342a4d3e7a	0	1	0	0	0	0	0	0	0	0	0	0	0	0	0	0	0	0	0	0	0	0	0	0
6dcfd0cb-4566-4330-8396-005db5ab79b0	1	0	0	0	0	0	0	0	0	0	0	0	0	0	0	0	0	0	0	0	0	0	0	0
df094ccd-3fab-4235-a6ed-09b7d7ed9082	0	0	0	0	0	0	1	0	0	0	0	0	0	0	0	0	0	0	0	0	0	0	0	0
7dcfc8c3-52fd-4682-a536-c390c1f73104	0	0	0	0	0	0	0	1	0	0	0	0	0	0	0	0	0	0	0	0	0	0	0	0
2b1368f8-92f4-4b31-956c-5a9711e8c157	13	15	6	9	8	15	8	11	3	5	6	7	13	11	10	8	12	7	9	15	6	4	8	8
83544af0-1eed-44fe-8a70-c21fde096d7b	0	0	0	1	2	0	0	0	0	0	2	0	0	0	0	0	2	0	0	0	0	3	2	0
2a3aa6bb-cf28-4a82-b47f-12175a1205cf	5	7	1	6	2	2	5	5	1	3	1	1	4	5	0	7	0	0	3	5	1	3	1	2
c71ea7be-22e3-465d-87d9-c092414ae9cf	1	2	0	3	0	1	1	1	0	2	0	0	0	0	0	0	0	0	1	2	0	2	0	0
84958267-659a-4a6d-90e6-b65ed3f5462d	31	37	2	6	10	34	20	28	2	7	10	22	19	23	4	9	8	20	26	30	2	6	11	18
bdcf7604-6e1e-44a0-a43e-dc9a637ba428	0	1	0	0	0	0	0	0	0	0	0	0	0	0	0	0	0	0	0	0	2	0	1	0
0c3e2ab2-1a1c-46e8-b00a-4c50668163fd	1	1	0	1	0	0	1	0	0	1	0	0	1	1	0	1	0	0	1	0	0	1	3	0
37c04ff9-6070-4bc9-ada0-2f39a5873938	5	9	3	14	11	13	3	4	3	13	9	2	10	8	8	12	12	11	4	7	2	11	9	2
c9951749-ff28-4fc9-a218-1570403430ee	0	1	0	0	0	0	0	0	0	0	0	0	0	0	0	0	0	0	0	0	0	0	1	0
b800af61-073f-4425-ae54-3075dc4a40f2	2	4	3	2	0	7	2	3	3	1	0	4	2	5	6	2	0	8	1	4	3	1	0	2
877dc4db-c242-4875-be75-70f182b3922f	7	8	3	2	2	3	4	7	2	2	1	0	6	10	6	0	4	4	7	9	3	2	3	1
07e6c784-60c9-49c3-8786-8d3ea1eecef9	0	1	1	0	0	0	0	0	0	0	0	0	0	0	0	0	0	0	0	0	0	0	0	0
c399a391-527e-4b09-96fa-b9b7b6fedc6f	0	1	0	0	0	0	0	1	0	0	0	0	0	0	0	0	0	0	0	0	0	0	2	1
1122f4d3-e9a4-4ef2-9e2d-eb965f1a2e07	4	6	1	4	2	6	4	4	1	5	1	2	6	5	0	8	4	7	4	3	1	4	2	3
417aec7e-dd98-4f84-aeaa-1507f84d22d5	13	22	2	27	20	36	13	18	2	27	14	17	19	22	8	32	22	28	14	15	3	27	23	19
66b9724f-c056-4161-8745-868040b155c0	25	38	0	4	11	3	24	36	0	3	7	1	20	30	0	6	14	0	23	43	0	4	11	1
da88e217-73ff-46bd-adcc-028f24cdd266	3	6	1	1	2	0	3	6	1	1	2	1	5	7	0	4	2	1	3	6	1	0	2	1
7ba36ef9-3090-4518-b22d-8bc732eb9448	11	10	1	7	7	9	9	9	1	6	5	5	12	16	0	11	10	8	8	7	1	6	7	5
5cf7a42d-d1a6-43bc-b6df-d0513fd3ad6e	2	5	1	0	0	0	3	5	1	0	0	0	4	7	2	0	0	0	4	11	1	0	3	0
e7432f2b-166b-481b-a50e-6806632bcd14	0	1	0	0	0	0	0	1	0	0	0	0	0	1	0	0	0	0	0	1	0	0	0	0
9b1f9013-b35d-4487-ae15-771d88c67368	0	1	0	0	0	0	0	1	0	0	0	0	0	0	0	0	0	0	0	0	0	0	0	0
58aad216-a891-4b72-8e53-cf6da22c33dc	1	1	0	1	0	0	0	1	0	0	0	0	0	1	0	0	0	0	1	1	0	0	0	0
1f009685-5667-46dc-b550-81046c8f9c5b	0	0	0	0	0	1	0	0	0	0	0	0	0	0	0	0	0	0	0	0	0	0	0	0
8ef9223d-a2fd-459b-b6cf-24ee8444534b	1	3	0	0	2	0	1	2	0	0	2	0	2	4	0	0	2	0	1	2	0	0	2	0
aa173965-30de-4d59-88d9-06c26fee5c49	25	41	16	47	19	31	18	37	14	41	14	12	19	28	24	55	16	25	20	29	15	40	19	14
4579c45f-0121-4c2c-b11f-8313db48258f	14	25	5	42	11	7	11	17	5	27	7	3	11	25	10	34	10	5	13	18	5	36	11	2
efaffeeb-eb44-4ccd-92ae-e7ba679074d6	1	0	0	4	3	0	1	0	0	2	3	0	1	0	0	2	4	0	1	0	0	3	3	0
04f7631a-8e8a-4d4c-bc8a-2f327ac4ee20	0	2	0	0	0	0	0	1	0	0	0	0	0	0	0	0	0	0	0	1	0	0	0	0
4e8aaf6e-1087-452a-88a7-67b0424d6065	0	1	0	0	0	0	0	0	0	0	0	0	0	0	0	0	0	0	0	0	0	0	0	0
f735bcea-3d8d-4362-8b25-5307fc3847f1	0	1	0	0	1	0	0	1	0	1	1	0	2	1	0	0	2	0	1	1	0	0	1	0
0aa41e4e-ae46-4168-9f8d-a81a4fd9bb5f	0	2	0	5	2	0	0	1	0	3	2	0	0	4	0	5	2	0	0	1	0	4	2	0
f79bf457-37a1-4c8a-9da3-dfaa9f95312a	115	137	28	249	73	19	94	107	21	205	33	11	77	100	48	221	80	35	103	125	28	261	78	12
c5a863d6-518e-413b-8e19-67b24b4113ec	0	0	0	1	0	0	0	0	0	0	0	0	0	0	0	5	0	0	0	0	0	1	0	0
b1ccadfc-8921-468b-9569-378e3cb29271	143	188	23	266	86	51	119	155	20	235	45	20	109	138	40	216	84	58	134	158	24	254	86	20
f5305404-6309-484e-9249-4fea0c7a3810	5	9	1	25	4	0	4	8	1	14	3	0	5	8	2	17	4	3	4	8	1	20	4	0
cb623c50-117f-42df-948d-85f224828a1d	7	7	0	22	0	0	7	6	0	17	0	0	6	11	0	26	0	0	6	7	0	21	0	0
e6b0dd9b-1ea1-4c5c-ab4e-7432a9c4ddd1	2	1	0	1	0	0	1	1	0	0	0	0	1	2	0	1	0	0	2	2	0	1	0	0
2c6b8599-752c-433b-82a8-783c798eb1de	10	10	2	2	2	7	4	4	1	2	2	2	8	11	2	4	2	5	8	9	2	1	3	3
625d9d7f-2dbb-4f8c-ba3e-71ccd43ec5de	0	1	0	3	0	0	0	0	0	2	0	0	0	0	0	3	0	0	0	0	0	3	0	0
db6bec89-0d04-4156-8a9e-ac43f3b9bb86	0	1	0	0	0	0	0	0	0	0	0	0	0	0	0	0	0	0	0	0	0	0	0	0
e9eb514a-5e6d-42b5-939f-b8d675df5cde	0	1	0	2	2	0	0	1	0	2	0	0	0	1	0	2	2	0	0	1	0	1	2	0
0e6b5ef7-b9f9-40df-bea3-8e0b6e99a84f	0	0	0	0	4	1	0	0	0	0	1	0	0	0	0	0	0	0	0	1	0	0	1	0
aef55947-5e38-499b-b9e9-a90a0d0a70c6	0	0	0	0	0	0	0	0	0	0	0	1	0	0	0	0	0	0	0	0	0	0	0	0
65745ebc-f74b-4e63-987d-ed9728f788ee	32	45	8	41	25	21	26	44	8	42	0	17	22	16	10	23	14	8	27	38	7	35	23	14
0845c68a-e8c8-49d4-99cb-318d845f7c97	33	45	8	42	28	23	26	42	8	47	3	17	23	16	12	29	18	8	27	38	7	37	25	14
7268d249-87e0-4319-8083-a2288fa5a49b	37	52	10	50	26	24	26	42	8	47	1	17	22	16	14	31	14	9	27	38	8	44	23	14
b50c0480-7fd1-49a2-819f-0c24bf294ce1	430	657	70	460	136	150	325	497	53	341	40	59	205	291	104	259	68	47	359	564	66	420	130	71
a4d1b357-f9d9-44df-9cf3-f841724c1970	0	3	1	11	2	4	0	1	0	1	1	2	0	0	2	7	2	3	0	2	1	9	2	1
f5892835-8a1e-421c-8db1-b9ba07572fc0	11	18	7	13	20	31	9	16	7	10	17	15	16	24	10	20	18	22	11	18	7	13	19	16
7e8d203f-f6f0-4ef9-9a08-f74645abc92b	5	10	2	12	7	0	5	7	1	10	2	0	6	12	4	14	8	0	6	7	1	8	6	0
26995f3f-02aa-47ce-b858-86c6d778d364	6	9	0	6	3	12	5	5	0	3	2	3	7	8	0	6	4	8	5	5	0	4	2	4
76f3cf41-e16d-48f6-9646-e41611f4c41b	1	0	0	0	0	0	1	0	0	0	0	0	0	0	0	0	0	0	0	0	0	0	0	0
3a9893e5-0f0c-40b5-8f6f-8fa46779930c	1	3	1	5	6	1	2	6	1	4	5	0	5	6	2	3	2	0	1	3	1	3	6	0
cd79abdd-fa0d-4667-a297-da60d5540082	2	3	0	4	1	0	2	1	0	3	0	0	2	2	0	2	0	0	2	4	0	4	0	0
f33dca35-ba9d-49fa-92e3-ae1b3c22ef2c	0	0	0	0	0	0	0	0	0	0	0	0	0	0	0	0	0	0	1	0	0	0	0	0
77e7bec6-47ad-4fd1-b3bc-9daffa8bad6e	0	0	0	0	0	0	0	1	0	0	0	0	0	0	0	0	0	0	0	0	0	0	0	0
fc815baf-b0c1-4dd4-99ee-977bd1771944	0	1	0	0	0	0	0	0	0	0	0	0	0	0	0	0	0	0	0	0	0	0	0	0
407a480f-c498-4570-92d7-86332c0f146c	18	16	8	29	12	24	14	12	7	22	9	13	17	17	14	33	10	28	17	17	7	31	12	12
69d35dd3-6af7-40da-af7a-5bd7e9bd8cd6	1	1	0	3	1	2	1	1	0	3	1	1	1	3	0	2	0	1	1	1	0	3	1	1
ad77a7de-9258-46cd-abfd-fb819aaf44a0	0	0	0	0	0	0	0	0	0	0	0	0	0	0	0	0	0	0	0	0	0	0	0	1
f0f7f51a-1b42-4b72-a324-ef03bf651dc8	0	0	0	0	0	0	0	1	0	0	0	0	0	0	0	0	0	0	0	0	0	0	0	0
36fbeccb-8296-4d56-a9de-05e2ab65d362	0	1	0	0	0	0	0	0	0	0	0	0	0	0	0	0	0	0	0	0	0	0	0	0
2de4003c-fd81-4b2f-9c39-9bc7619aa9b2	0	1	0	0	0	0	0	0	0	0	0	0	0	0	0	0	0	0	0	1	0	0	0	0
c8fd1c27-a165-4571-a2ff-c5c0c5b1fc13	4	7	1	1	6	2	4	5	1	1	4	0	4	5	2	1	2	3	4	7	1	1	6	0
a0d97e34-6a91-4de8-8449-884b36a53e03	7	13	2	5	9	6	7	12	2	3	8	4	8	8	4	6	6	8	7	11	2	6	8	4
e1f5ab62-c40f-4115-8296-6b12e8f6f40c	2	3	0	1	1	9	1	3	0	1	0	1	2	2	0	1	0	6	2	1	0	1	1	2
a0841806-c7a6-4031-9abc-4c7d675ccca0	0	0	1	1	2	1	0	0	1	0	1	0	0	0	0	1	4	0	0	0	1	1	2	2
272cb81b-173b-4d74-93f8-a5e985914fc0	1	2	0	2	1	2	1	1	0	0	0	0	1	2	0	1	0	0	1	1	0	2	0	0
f5a71829-a024-4c2e-843d-d6ba8c59d536	10	13	2	10	2	4	8	9	2	8	1	2	11	12	4	11	0	3	8	11	1	9	1	2
087848a6-7417-4133-a630-a13135484846	16	17	0	9	10	2	13	15	0	6	6	0	19	21	0	9	10	0	17	14	0	5	9	0
2808fcce-fa50-4766-80b1-d0c53b66a039	0	1	0	0	1	0	0	0	0	0	0	0	0	0	0	0	0	0	0	0	0	0	1	0
c983db33-caf4-4f35-be76-f291b21bdf18	0	1	0	2	0	0	0	0	0	2	0	0	0	2	0	3	0	0	0	1	0	2	0	1
11885a59-88cc-4ef5-a5f7-afbd0e3cc322	12	14	0	4	14	0	6	10	0	4	6	0	22	15	0	2	12	0	11	10	3	10	35	0
8854909e-99be-43f9-8064-448ca7df8280	0	1	0	0	0	0	0	0	0	0	0	0	0	0	0	0	0	0	0	0	0	0	0	0
f0e52c2e-27d8-4309-b2e1-426a2ea7aaca	1	3	0	1	0	0	1	3	0	1	0	0	1	2	0	0	0	0	1	3	0	1	0	0
1edb94d9-f0b1-496d-828f-d0d14cc9d70a	4	4	1	3	4	2	4	4	1	2	1	2	5	6	2	2	4	2	4	4	1	3	3	2
eda2d38e-edcc-4de1-a03e-2ebd8a2dff1d	1	4	2	3	1	2	0	1	0	0	0	0	2	2	4	3	2	3	1	4	1	2	1	0
60e98144-cc33-40fc-a0ad-cfd86a0f27ee	0	0	1	0	0	0	0	0	0	0	0	0	0	0	0	0	0	0	0	0	0	0	0	0
e90f841c-1a3d-4748-9de3-b5c15a93d07a	0	0	0	2	0	0	0	1	1	1	0	0	0	0	0	0	0	0	0	0	0	3	21	0
2fff9bd1-4c4d-4f21-9bef-affafb1301ff	3	9	4	4	6	18	2	10	4	4	0	3	6	14	10	5	4	20	2	9	5	3	5	8
eaf227fa-3f52-4869-884c-a00f605dd39e	2	3	0	1	5	0	2	3	0	2	0	1	4	4	0	1	4	3	3	3	1	2	4	1
c13b6042-86de-4613-96a5-f992f2d3d480	4	5	3	2	4	7	3	4	3	1	2	0	7	7	8	1	8	5	4	3	4	1	4	1
7a386f8c-eaff-43e4-80c1-ec77e3a81df6	2	3	0	0	2	0	2	3	0	0	1	0	5	4	0	0	4	0	2	4	0	0	3	0
52067849-78e1-4635-be25-d5639fb763ca	4	4	0	0	0	0	0	0	0	1	0	0	0	0	0	0	0	0	0	0	0	0	2	0
f17c41d9-0231-4843-94a5-045f3d5eaaa1	1	4	0	0	1	0	1	3	0	1	1	0	1	7	4	0	4	0	0	3	0	0	0	0
e7f09192-0752-470b-b702-efc20b64ad21	12	22	3	10	15	29	10	19	3	10	14	14	12	29	6	15	12	25	13	16	3	8	10	14
e22ccd0f-05a3-40d4-8a20-24fafdcb1bfd	3	4	4	2	1	5	2	1	3	4	1	3	6	4	6	2	2	11	2	2	3	2	1	3
3254548b-ccb3-4228-af86-1896fc77f32c	0	1	2	3	0	0	0	1	2	2	0	0	0	0	2	3	0	0	0	1	2	3	0	0
495215a7-50a5-42f4-9cc8-ab11df71bf18	5	6	3	10	5	11	3	7	2	8	1	6	6	9	4	16	4	9	3	4	3	9	7	5
b8d16e6f-2355-4ebc-a852-b03400b12d13	1	0	0	0	0	0	0	0	0	0	0	0	0	0	0	0	0	0	1	0	0	0	0	0
e5c94b23-fc06-41a5-9ad3-12b192a2e716	88	129	39	176	80	23	69	110	20	96	29	7	52	77	60	118	48	22	79	126	27	131	76	13
73e76bf8-9446-41f5-9433-796baf13a73e	0	1	0	0	0	0	0	1	0	2	0	0	2	3	0	3	0	0	0	1	0	2	0	0
cd3069b8-b15c-4325-93e5-c543dfaafa98	0	0	0	0	0	0	0	0	0	0	0	0	1	0	0	0	0	0	0	0	0	0	0	0
15f75ce4-977d-4792-bfdd-75a8bf3035e3	35	41	21	34	42	62	30	33	15	27	29	30	36	32	38	45	32	34	25	31	17	31	36	21
06e1f90b-edfd-45a3-a8c0-ec77974d6bcb	0	1	0	0	0	0	0	0	0	0	0	0	0	0	0	0	0	0	0	0	0	0	0	0
443c96e0-82de-485e-9e75-2001bc52b189	6	9	2	10	4	2	4	6	1	7	4	0	4	6	4	9	2	0	8	8	1	10	4	0
e447c360-4a2e-4bf4-8f4b-45216582fc74	0	0	0	0	0	0	1	0	0	0	0	0	0	0	0	0	0	0	0	0	0	1	0	0
dcfc8e69-4392-4249-94b2-f415e30c4617	0	0	0	1	1	0	0	0	0	0	1	0	0	0	0	0	2	0	0	0	0	1	1	0
d0ce2d5e-9e44-41f0-a7be-c571e63253fc	1	5	1	2	4	4	1	4	0	1	3	0	0	6	0	3	6	0	2	3	1	0	3	0
6e454258-1f80-4cc5-b487-92b520e753f8	0	0	0	0	0	1	0	0	0	0	0	0	0	0	0	0	0	0	0	0	0	0	0	0
97a9b078-1f6b-43db-aa88-9b33d379a04c	1	1	2	2	2	0	0	1	2	2	2	1	0	0	4	1	2	3	0	1	2	1	1	2
fea2dc41-b67d-4044-9d81-24aef61e9fd9	1	0	0	0	0	0	0	0	0	0	0	0	0	0	0	0	0	0	0	0	0	0	0	0
99deceb9-a430-434c-b5bd-450b6bf01732	0	1	1	3	1	0	0	1	1	1	0	0	0	0	0	0	0	0	0	1	0	2	1	0
ef2f2ea4-4594-4320-b51f-f36125c3c925	26	38	10	50	39	67	18	29	10	45	19	25	22	36	22	79	40	47	23	37	9	44	38	31
66b4d2b1-dcf1-4413-a9b6-116b4f88b0fb	69	104	22	107	52	77	59	80	20	80	26	32	50	70	38	116	40	45	63	93	22	95	52	29
c989c019-e028-4060-bd95-93d0efcab035	112	131	26	131	30	44	96	98	18	104	21	21	44	70	42	100	16	31	99	122	23	128	32	22
d18a529b-80c4-4d2a-a83b-5be33cf4da02	10	10	1	19	6	25	10	9	1	18	5	15	14	16	4	23	0	27	10	9	2	16	2	17
20b009c6-2a71-4148-8718-606a978345ab	5	10	0	9	1	19	5	10	0	8	1	8	9	13	0	13	2	13	4	10	0	8	2	6
6514c3db-cb13-4ed0-9f29-64e077aa7667	3	3	3	2	5	8	2	2	3	1	2	3	3	0	8	0	6	7	2	3	3	3	4	4
d60b8b9e-d681-4d65-a994-0c571b66806c	4	0	0	0	0	0	0	0	0	0	0	0	0	0	0	0	0	0	0	0	0	0	14	0
8d4d24ec-4c15-4cb0-83b6-d665248087f9	26	39	2	28	14	58	19	25	2	23	9	19	18	25	4	32	18	43	25	32	2	21	12	21
8424c769-93f8-42ce-b76a-ae113ba49e37	0	0	1	1	1	0	0	0	1	1	0	0	0	0	2	1	0	0	0	0	1	1	0	0
e4192fa8-5203-48c6-a97d-2299dadd9c80	0	0	0	0	1	0	0	0	0	2	0	0	0	0	0	0	0	0	0	0	0	0	0	0
4db4264c-8b19-4075-b7e0-82bb26e8cbeb	1	0	0	0	0	0	0	0	0	0	0	0	0	0	0	0	0	0	0	0	0	0	0	0
e47c42ae-9f0a-4d0b-9e78-fc7dab8c52d8	1	1	0	0	0	0	0	0	0	0	0	0	0	0	0	0	0	0	0	0	0	0	0	0
f77b85c6-496a-4067-8566-95cff3e6c72a	0	0	1	0	0	0	0	0	0	0	0	0	0	0	0	0	0	0	0	0	0	1	0	0
c2cd1a5f-1ed2-42fb-a567-508b35a1b36b	5	9	7	5	8	5	4	11	5	1	5	1	5	10	10	4	12	3	4	7	6	6	7	2
cac9b335-efe1-46b2-9303-e8c108b7b3c6	9	13	6	11	3	9	10	6	7	13	5	1	16	21	18	20	4	2	12	14	7	16	9	2
b36c2b9c-5570-4a0f-8c1b-41223314036d	6	9	4	7	3	1	4	1	4	6	3	0	9	12	8	11	2	0	6	9	3	7	4	0
794e6d0d-16c9-4492-8b4e-e5445465f1d6	0	0	0	0	0	0	0	0	0	0	0	0	0	0	2	4	0	0	0	0	0	0	0	0
192de20b-f57f-4e95-baf8-54161a99e2c6	0	1	0	0	0	0	0	0	0	0	0	0	0	0	0	0	0	0	0	0	0	0	0	0
1b5dad90-cba2-4bc8-bb52-8b634e90cd9a	0	0	0	0	0	0	0	0	0	0	0	1	1	0	2	0	2	0	0	0	1	0	3	0
76d876bd-f796-4e5a-80c7-48ce9eb60544	0	0	1	0	0	0	0	0	0	0	0	0	0	0	0	0	0	0	0	0	0	0	0	0
b47dd8ad-ad9a-4ec3-bf48-9f9c71607c13	4	1	0	1	2	0	2	1	0	1	2	1	1	0	0	2	6	0	3	1	0	0	2	0
3512cdd0-dd1f-4f56-8b92-e8cfef33f198	2	3	1	6	6	6	1	0	0	4	1	1	3	0	0	6	8	0	1	2	1	6	5	4
9a86935d-cdb0-4d58-b402-976fd3f6c039	5	4	3	3	8	5	4	2	2	2	8	1	4	0	4	5	8	2	4	3	5	4	11	1
0f0adfd5-4633-408a-9b38-52da0ff49772	0	0	0	0	0	1	0	0	0	0	0	0	0	0	0	0	0	0	0	0	0	0	0	0
1e7c814a-0ba0-455c-a849-a31b7a791f83	12	13	11	13	6	2	9	9	7	10	6	0	17	13	18	20	6	0	11	12	10	14	9	0
3af407b4-f97b-4e59-983c-ccb82e3a4862	0	0	0	0	0	1	0	0	0	0	0	0	0	0	0	0	0	0	0	0	0	0	0	0
63f3a97e-e404-4e62-9cfe-d0e311967104	0	0	0	0	0	0	1	0	0	0	0	0	0	0	0	0	0	0	0	0	0	0	0	0
d4f521d6-d4e4-4629-bc5f-503df83aa80b	11	19	10	36	15	9	9	13	5	24	12	5	15	21	16	38	18	16	9	16	9	33	18	6
f600eae8-314c-43db-8480-056512d1ff9a	5	15	4	7	10	17	5	11	4	6	5	5	10	14	10	7	12	20	5	8	4	7	10	8
8e1b81ed-cdc3-4491-b27f-a3ba3ba49eef	1	6	1	7	3	0	1	5	1	4	1	0	3	5	2	7	4	0	2	3	1	5	3	0
f7225de0-dc18-4ece-96f1-716570e971bd	1	0	0	1	0	0	1	0	0	1	0	0	0	0	0	1	0	0	1	0	0	1	0	0
2fb236fe-2257-4e3d-a819-a22246cc45c9	1	3	0	0	0	0	1	1	0	1	0	0	0	3	0	0	0	0	1	1	0	2	0	0
719c5829-b771-46a3-a030-a2fc936f8e8b	0	0	0	0	0	0	1	0	0	0	0	0	0	0	0	0	0	0	0	0	0	0	0	0
fc40abcc-41f5-4c2c-b74b-336f5df8c73e	7	13	2	16	10	52	7	12	2	9	8	23	7	9	4	17	6	17	7	12	2	18	13	27
0116b552-a215-4cf2-8484-298cc2cace9a	1	0	0	0	0	0	1	0	0	0	0	0	0	0	0	0	0	0	1	0	0	0	0	0
631229e4-f947-4e01-b899-27f8b6d2aaeb	0	1	0	0	0	0	0	1	0	0	0	0	0	0	0	0	0	0	0	0	0	0	3	0
eca57cda-c04e-4470-baf4-744512df1332	2	2	0	0	0	1	2	2	0	0	0	0	2	4	0	0	0	0	2	2	0	0	0	0
1c73100e-99a7-440b-bdd3-9be43c8d5b41	0	0	0	0	0	0	0	0	0	0	0	1	0	0	0	0	0	0	0	0	0	0	0	0
e4b9627b-7361-40a3-87b8-5c30de57a7d6	1	0	0	0	0	0	0	0	0	0	0	0	0	0	0	0	0	0	0	0	0	0	0	0
9bc810dd-fde7-4763-9c56-9873ef17b620	0	0	0	1	0	0	0	0	0	2	0	0	0	2	0	0	0	0	0	0	0	1	0	0
a1fbe8e3-546a-458a-b81b-a1ada2e90e27	3	2	1	1	6	4	1	1	1	1	5	3	2	4	0	1	12	1	3	2	1	1	6	3
a5e9a2dd-2f78-491c-800f-258472d92968	7	9	2	11	7	5	7	5	2	6	2	2	5	11	2	14	6	3	7	10	1	14	6	4
c5ecb001-ad2f-4d5a-89b7-c44ffa24221c	8	4	3	6	9	5	8	3	3	6	1	3	7	9	4	11	8	6	6	3	2	7	11	4
103e206b-769a-458b-8e7a-b8115d8d95d6	17	18	4	32	14	9	12	12	3	14	9	6	19	27	8	34	14	13	16	13	2	33	13	9
a900cbf9-48f3-4dfe-a3bb-575a7dcae555	62	108	24	98	49	59	59	92	19	75	27	28	47	58	44	106	38	51	58	105	21	80	43	28
e2bed5be-ed80-4ce8-9f83-e05fa9a6ee99	1	5	0	8	1	3	1	4	0	5	0	2	0	5	0	12	0	9	1	7	0	6	2	4
7b1f5af6-f4ee-4fbd-867f-954ae1bc56ec	1	0	0	0	0	0	0	0	0	0	1	0	0	0	2	2	4	0	0	0	1	3	5	0
09b01ff7-0e48-4708-9dcb-a892831f9556	0	0	1	0	0	0	0	0	0	0	0	0	0	0	0	0	0	0	0	0	0	0	0	0
913d6cf3-ffa1-45a1-8379-fe04e506e9d7	2	3	0	0	1	4	1	3	0	0	0	0	1	3	0	0	0	0	1	3	0	0	0	0
469172a1-3153-485c-83ec-116a0628b751	2	4	1	2	0	6	2	3	1	1	0	1	4	7	2	1	0	3	2	3	1	4	0	2
13b2d8ee-2ffc-432f-b415-a9a1cae1074a	1	2	0	0	0	0	1	1	0	0	0	0	0	3	0	0	0	0	0	2	0	0	0	0
d99ee471-5be6-439d-a7c5-4234981ffc38	0	1	0	0	0	0	0	0	0	0	0	0	0	0	2	3	0	0	0	0	3	14	0	0
32e4df96-14c1-4980-9b13-0b98690df550	2	2	7	12	4	4	2	2	5	8	4	2	3	3	10	13	6	2	2	2	7	9	4	3
17443941-0dd7-4341-8699-9ef56df2518b	1	0	0	0	0	0	0	0	0	0	0	0	0	0	0	0	0	0	0	0	0	0	0	0
e7d72209-c1a2-4332-a64b-b0ddbef48e1c	2	1	0	0	1	3	2	1	0	0	0	0	1	0	0	0	2	0	3	2	1	0	1	0
03fca2a3-c3aa-4cbd-ae35-624ea3f705d3	5	14	2	12	4	6	4	13	1	11	1	3	6	15	0	11	4	8	4	14	2	12	4	3
4e4db015-21e1-4e18-af79-ae6012beef9d	0	0	0	0	0	0	0	0	0	0	0	0	0	0	0	0	0	0	0	0	1	0	0	0
36953f6e-d60a-4eec-ab6a-baeab5c4cb43	1	0	0	0	0	0	0	0	0	0	0	0	0	0	2	4	0	0	1	0	0	1	1	0
ccfc197d-3602-4fd0-a1cf-042ad497970c	0	0	0	0	0	0	0	0	0	0	0	0	0	0	0	0	0	0	0	0	0	0	0	1
18aa2434-081d-4414-a783-c901746575a6	1	4	0	1	0	1	1	3	0	1	0	2	2	5	0	3	0	2	2	2	0	0	0	3
3e781947-c0de-42e8-a632-fee1ca0ab15c	0	1	0	0	0	0	0	0	0	0	0	0	0	0	0	0	0	0	0	1	0	0	0	0
0c9ad842-151c-4761-8037-fbacd3618ced	13	16	0	30	7	11	10	6	0	22	3	2	12	14	0	25	8	8	11	12	0	27	8	7
9b5c2e0b-6c12-4d9d-afef-e8b151c16b57	0	0	0	1	0	0	0	0	0	0	0	0	0	0	0	0	0	0	0	0	0	1	0	0
d0b421da-50c5-4923-9db7-25be18da0b91	1	2	0	0	0	0	1	1	0	0	0	0	0	0	0	0	0	0	0	1	0	0	0	0
adb684e6-a119-4d80-aba8-fa1698290fe8	0	1	0	3	0	0	0	0	0	1	0	0	0	0	0	5	0	0	0	0	0	2	0	0
8d6726a8-334e-4617-ab0c-f805a69dacd9	2	1	0	1	0	1	2	2	0	1	0	2	2	0	0	0	0	0	2	0	0	1	0	1
211b7990-b5d5-4193-a8d8-c95b33a90cce	168	194	31	160	33	26	140	164	27	129	17	11	117	123	58	163	52	26	158	173	31	149	39	13
fe5541ea-76a0-4397-85f6-42d5c028af7f	67	109	15	102	21	79	57	87	15	97	13	37	74	86	38	116	26	71	75	92	19	114	43	37
3d8c6c94-f8b4-4a21-85f1-c22dc35f5cb7	2	0	2	0	3	0	1	0	1	1	2	0	4	3	2	3	8	0	11	15	7	21	23	0
39eebfcb-25ad-4b9c-932d-ebc1a8d99bb5	4	7	3	9	6	10	2	1	0	4	1	3	8	6	10	11	8	6	13	17	8	28	22	7
332dc95b-4910-4b00-b32d-3ec837530667	0	1	0	1	0	1	0	0	0	0	0	0	0	0	0	0	0	0	0	0	0	2	1	0
41e86354-39da-45af-949b-4dcb4d8b9ff6	1	1	1	0	1	2	1	1	0	1	0	0	0	0	0	0	0	0	1	1	0	0	0	0
f13a9196-f792-4fc5-b234-073f768b48dc	2	3	1	5	2	4	2	0	0	5	1	3	3	2	2	4	2	1	2	2	1	5	2	3
e6ba54d6-80fa-4efb-b93e-ac9af2739793	2	1	1	6	0	0	1	1	1	3	0	0	2	4	2	7	0	0	2	2	1	8	0	0
e86835d5-dc9b-4989-b16b-bb4e279351e4	0	0	0	1	0	0	0	0	0	0	2	0	0	0	0	0	0	0	0	0	0	0	2	0
bd634d10-bb68-4a9d-bd93-f9a68eba8116	4	6	1	0	11	2	2	3	1	0	10	2	3	4	2	0	4	2	3	4	1	0	10	3
70f9dafc-d98b-45c3-842b-ae504d9530e6	10	17	1	4	22	18	8	12	1	6	20	10	12	11	2	1	12	15	10	13	1	2	26	11
026d9c1b-b3b2-4051-b65d-42d9b7a8f6ee	17	23	2	10	21	8	14	17	2	10	15	6	14	18	4	4	16	10	17	20	2	4	26	8
421384f9-a5cc-4248-a98e-1da98e551046	9	17	3	9	13	13	7	12	3	11	13	8	11	15	8	17	10	12	8	14	2	10	10	8
77c02a5e-841f-4820-8576-8ec1879fb42d	83	113	3	19	32	10	73	101	1	14	21	3	56	57	4	22	28	5	74	96	2	15	30	3
a9324d4b-10e7-4230-954d-105085419aab	48	54	18	71	49	59	40	42	15	59	36	26	39	38	36	66	30	42	45	52	15	63	46	24
f6c3e4ec-74c7-4b61-a41d-b0778dde398f	0	1	0	1	1	0	0	0	0	2	2	0	0	0	2	3	2	0	0	0	1	2	2	0
f3ab1900-8845-48d0-a1ee-14a9ace822a7	1	0	0	1	1	0	0	1	0	2	2	0	0	0	2	3	2	0	0	0	1	2	2	0
2b674144-ddbf-47d8-a1bf-56666cd2e44a	0	0	0	1	1	1	0	0	0	2	2	0	0	0	2	3	2	0	0	0	1	2	3	0
184b9f9b-ad4d-40a8-b94c-8eb999288261	0	0	0	0	0	0	0	1	0	0	0	0	0	0	0	0	0	0	0	0	0	0	0	0
1b76fb41-fd7b-40a3-9a2f-d27568232028	1	1	0	0	3	1	0	0	0	0	0	0	3	0	0	0	0	0	0	0	0	0	0	0
4fdc6684-c146-4767-99bc-7f7f773421b1	0	1	0	0	0	0	0	2	0	0	0	0	0	0	0	0	0	0	0	0	0	0	0	0
f7c78702-dac5-4481-b1cd-306abcff2a3f	0	1	0	0	0	0	0	0	0	0	0	0	0	0	0	0	0	0	0	0	0	0	0	0
02202ed5-f84f-4c48-b5e3-2a7507cf412a	1	5	0	2	1	0	2	5	0	1	0	0	0	3	0	0	0	0	0	2	0	2	1	0
7591f1d7-4b7a-4c22-a6a1-c110f10a4f46	2	2	0	2	0	0	2	0	0	0	0	1	2	3	0	2	0	0	2	0	0	4	2	0
cb0043ee-00b6-4e72-9ced-62489789de6f	0	0	0	2	0	0	0	0	0	0	0	0	0	0	0	0	0	0	0	0	0	0	0	0
029bd6a1-7b99-4c15-99d1-d2c33272e56e	26	30	8	55	18	12	5	7	3	11	8	5	18	24	14	35	12	6	22	21	9	34	21	7
83b6d08c-76c9-4ce7-9726-34a807808556	7	9	6	44	8	12	7	7	4	30	9	5	10	10	14	30	10	12	8	7	6	38	9	4
cf1038e1-59b5-4f15-8132-fa1d53c9cc17	1	0	0	0	0	0	0	0	0	0	0	0	0	0	0	0	0	0	0	0	0	0	0	0
112be40f-b226-40aa-a105-a8ed9014100c	162	254	21	74	53	104	138	220	17	64	44	48	69	95	32	59	40	27	150	236	17	65	47	49
29d5a244-2849-4702-80e2-fda14c768e0a	106	151	33	123	97	127	84	109	30	108	74	59	53	54	54	106	54	60	90	124	33	124	105	56
5b801ace-fa8c-43f4-8b33-00a36989c4d8	48	72	12	43	34	49	41	59	11	37	26	17	26	48	26	42	26	29	50	70	15	56	48	21
5b7b576d-1fa6-4dcc-8069-c94e80dd4d07	124	216	9	61	65	21	115	193	8	58	44	9	82	91	18	60	48	19	116	187	9	56	65	13
1efe7bde-f9e2-4471-a724-f5e1c0b8d780	2	1	0	1	0	0	0	0	0	0	0	0	0	0	0	0	0	0	0	0	0	0	0	0
5a3f40a9-559c-4616-9679-787e8c12d75f	0	0	0	2	0	0	0	0	0	2	0	0	0	0	0	1	0	0	0	0	0	0	0	0
5399e74e-7b3d-49d4-a27b-8870d10e7d8b	7	13	2	13	6	0	6	6	1	9	5	0	12	20	0	11	8	0	5	10	2	11	10	0
3343dc3a-5a81-486c-9e05-875fcdeee3e6	11	13	0	2	12	0	7	10	0	1	8	0	18	17	0	2	10	0	10	11	0	2	10	0
a7c034b0-97b9-4363-a059-c228fb18b319	0	1	0	0	0	0	0	0	0	0	0	0	0	0	0	0	0	0	0	1	0	0	0	0
fc1f87b1-21d7-4cd5-9acb-79e140642ea7	1	0	0	0	2	0	1	0	0	0	0	0	1	0	0	0	2	0	1	0	0	0	1	0
a7bade43-e7a0-49c3-aff0-c8a28448fcf1	0	0	0	1	0	4	0	0	0	1	0	0	0	0	0	1	0	0	0	0	0	1	0	0
5d87a761-d59f-4966-99e8-f3e5ad205780	1	1	0	2	0	0	0	1	0	1	0	0	0	4	0	0	0	0	0	1	0	3	0	0
46f2ee7e-1cb5-4c47-9fb5-0c4c9db9a4e8	0	0	0	0	0	0	0	0	0	1	0	0	0	0	0	0	0	0	0	0	0	0	0	0
d3b6d259-2b6a-4cb4-b033-2a7fa29b2df3	0	2	0	0	2	2	0	2	0	0	2	1	0	0	0	0	2	0	0	2	0	0	2	1
705ec232-555e-41fb-89a9-8b6a5564c140	3	1	1	1	6	0	3	1	0	1	4	1	3	3	2	3	4	0	3	2	0	1	7	2
7343f81e-893a-4a98-a0db-6db1f7ca329e	228	304	36	140	80	77	146	182	23	105	50	35	101	118	56	116	50	45	192	252	29	127	79	36
d489c7a5-3c88-4247-91b8-24ee2b1b55a0	2	1	1	4	2	0	0	1	0	1	2	0	0	0	0	0	0	0	0	0	0	0	0	0
7209fcc1-8a6b-4fcb-a621-d0c5c051731d	0	0	0	1	0	0	0	0	0	0	0	0	0	0	0	0	0	0	0	0	0	0	0	0
4480582a-5bb9-4c66-a8d4-26f6dcb78dff	22	32	0	13	25	0	18	27	0	9	18	0	24	34	0	21	32	0	21	25	0	11	23	0
1efb74e8-3252-405d-802e-e76a7000bfdc	1	0	0	0	0	0	1	0	0	0	0	0	0	0	0	1	0	2	0	0	0	1	0	0
eefd7f29-4765-4f4f-ad4d-72bd2b01b485	4	6	1	8	9	2	4	5	0	7	9	1	2	2	0	7	6	1	4	6	0	8	9	1
90b3dd29-2ec6-4d3b-910a-6de287ccc6be	6	3	2	16	7	12	5	1	2	9	6	5	7	0	0	13	6	7	6	2	1	15	7	6
77a11a76-3e48-4f99-b2f4-60f26d15416b	41	45	2	58	48	31	33	33	2	45	42	17	29	25	4	36	22	12	40	45	2	51	48	17
0553ea4a-717e-4de3-a179-45bc35a7186a	128	178	16	113	56	14	102	145	11	65	45	8	67	117	30	63	32	14	123	173	15	89	51	8
75f98b5c-d387-4e99-878e-1c1782089022	9	9	4	37	7	18	5	3	3	19	4	8	9	11	6	20	10	15	10	11	3	25	7	8
dc5f42ba-674a-4f3c-bf56-18ef11af27c3	0	0	0	0	0	0	0	0	0	0	0	0	0	0	0	0	0	0	0	0	0	0	0	1
f9fbd656-4d7f-4bda-85bc-49bd109647ca	1	0	0	0	0	0	0	0	0	0	0	0	0	0	0	0	0	0	0	0	0	0	0	0
56edc2f9-af05-4399-bb75-ae88193dad22	0	0	0	0	0	0	1	0	0	0	0	0	0	0	0	0	0	0	2	3	0	0	0	0
e1eccb61-a06b-4cd4-95f5-53a202f29b08	0	4	0	0	1	0	0	3	0	0	1	0	0	5	0	0	4	0	0	4	0	0	1	0
51879e33-ace5-483e-a384-03fcc8b02ad1	0	0	0	0	2	0	0	0	0	0	0	0	0	0	0	0	0	0	0	0	0	0	0	0
48ba1783-afab-4a42-a772-c4ec8771a7f1	0	0	0	0	0	0	0	0	0	0	0	0	0	0	0	0	0	0	1	0	0	0	0	0
64b6ce50-7390-4db0-afc8-528c5be05279	0	0	0	1	0	0	0	0	0	0	0	0	0	0	0	0	0	0	0	0	0	0	0	0
df715c7a-8fe8-45cf-be72-54701ae032f0	1	2	0	4	2	1	0	0	0	0	1	0	0	0	0	0	2	0	0	0	0	0	0	0
0def3380-8ed9-472d-a2ce-c69ed95b5445	5	7	0	0	4	0	3	4	0	0	0	0	7	5	0	0	2	0	4	6	0	0	4	0
af8fc165-704a-449f-99b8-a76cdd5526a2	24	32	8	42	39	25	19	17	5	28	17	8	25	23	14	45	34	19	21	26	6	35	37	12
3a33d23a-952e-4586-8bc8-3ed323439bce	0	0	0	4	1	1	0	0	0	0	0	0	0	0	2	3	2	0	0	0	0	8	2	0
ed0b5166-3045-4246-bc76-922494d23655	57	98	20	86	47	61	47	87	18	69	31	29	54	86	44	103	44	46	50	91	19	80	45	29
e9235095-aba8-4afd-b275-b02d72029fc6	0	0	0	1	0	0	0	0	0	0	0	0	0	0	0	0	0	0	0	0	0	0	0	0
61a76269-fbbb-459e-b5bd-715efad79a0f	1	2	1	4	3	2	12	14	1	3	3	1	3	2	0	4	4	0	1	2	1	3	4	0
9c06d253-c989-4c21-8323-453e0dd7238d	1	0	0	0	0	0	0	0	0	0	0	0	0	0	0	0	0	0	0	0	0	0	0	0
ad2bb0c0-971f-464e-b15a-e3c7a0c80f36	51	52	3	22	18	27	46	49	2	15	8	21	34	28	10	24	16	16	49	50	3	21	16	13
5ce1c500-1118-46ce-af30-5de481ffc3cd	41	80	0	16	12	0	34	57	0	13	9	0	35	51	2	30	16	0	35	70	0	13	13	0
b6f1b059-1729-4fb7-a425-8b00ada8f022	11	6	0	5	3	0	11	3	0	5	2	0	11	9	0	5	4	0	12	5	0	5	4	0
51c412e1-482c-4d6c-9812-96f08527ac5c	0	0	0	0	0	0	0	0	0	0	0	1	0	0	0	0	0	0	0	0	0	0	0	0
2f3a0bcc-2ef6-4a5e-9ba3-0bb881266b83	0	1	0	0	0	0	0	2	0	0	0	0	0	0	0	0	0	0	0	0	0	0	0	0
41cc1bf4-d37a-402e-a5e4-c972da2eab95	0	1	0	0	0	0	0	0	0	0	0	0	0	0	0	0	0	0	0	0	0	0	0	0
11da4939-84c9-431d-8a70-055906d0ac9a	13	41	4	25	19	14	13	15	2	20	11	11	17	25	8	39	14	13	11	24	5	21	18	12
120c3e2b-e36b-42cb-8192-bb6d3be374c8	1	0	0	2	0	0	1	0	0	1	0	0	1	0	0	0	0	0	1	0	0	2	0	0
92d2192a-9920-46b4-9b6e-24fe44c85f23	1	0	0	0	0	0	0	0	0	0	0	0	0	3	0	0	0	0	0	0	0	0	0	1
34786f01-f45d-4e68-a6d6-bb70cf7ba133	0	0	0	0	0	0	0	0	0	1	0	0	0	0	0	0	0	0	0	0	0	0	0	0
92366d20-392d-4940-8a02-e185a0b740d0	0	0	0	0	0	0	0	0	1	0	0	0	0	0	0	0	0	0	0	0	0	0	0	0
a34adf56-b626-48bf-872b-8eca046e240d	0	2	0	1	0	0	0	1	0	1	0	0	2	2	0	0	0	0	0	1	0	1	0	0
9f13316e-465b-43d8-9847-70a4215e40cd	3	4	0	2	0	0	2	4	0	2	0	0	4	6	0	4	0	0	2	3	0	2	0	0
ab273262-dc7a-458c-9b1b-5194bb3a31cd	0	0	0	0	0	0	0	0	0	1	1	0	0	0	0	0	0	0	0	0	0	0	0	0
937bbbe8-69f1-467b-bd05-403120bb5128	0	1	0	0	0	0	0	0	0	0	0	0	0	0	0	0	0	0	0	0	0	0	0	0
741fb57b-1e32-432b-8838-a6440707c8b1	0	0	0	2	0	0	0	0	0	2	0	0	0	0	0	3	0	0	0	0	0	2	0	0
54dd6e3f-396b-4312-a058-27d22700b02c	0	1	0	0	0	0	0	0	0	0	0	0	0	0	0	0	0	0	1	0	0	3	0	0
1af5d2c2-cebe-401f-b9c3-7b3342416762	0	0	0	0	0	0	0	0	0	0	0	0	0	0	0	0	0	0	0	1	0	0	1	0
2aacc21a-2ae0-47b5-8c75-4fa03b4524ed	0	0	0	2	0	0	0	0	0	1	0	1	0	0	0	0	0	0	0	0	0	1	2	0
9a4bdcef-f742-44d1-81d2-d7826d4d6dec	1	1	1	0	0	1	0	1	1	0	0	0	2	0	0	0	0	0	0	1	0	0	0	0
b185d974-a8cd-4b78-941f-34ccd59c737e	4	22	1	20	20	6	5	18	1	17	11	2	7	15	2	18	14	0	8	18	1	18	18	2
d19e0492-dabb-4e0d-8e80-8acbff37abe8	1	1	0	0	0	0	0	1	0	0	0	0	0	2	0	0	0	0	0	1	0	0	0	0
fbc72f55-e542-486d-ac6d-686344d46826	12	17	2	7	11	0	9	12	2	5	7	0	13	12	2	6	14	0	10	12	2	5	10	0
1e13c6eb-61b3-4710-b8e5-6626b3e2736a	2	1	1	1	2	1	2	1	1	0	2	0	2	2	2	0	2	0	2	1	1	0	3	0
06a20526-6da3-4481-bbf7-2794b216c1ed	6	7	1	4	4	0	4	5	1	4	3	0	10	6	4	10	10	0	8	6	2	3	4	1
ea8a4382-cec0-4c9f-9c63-ee6bdaa6c9a9	151	185	49	224	137	173	124	137	38	156	78	72	116	121	80	195	108	96	136	168	49	208	130	89
07488ff0-8638-4506-9b0a-16f0ba86262e	4	5	0	3	3	7	3	2	0	1	1	3	3	4	0	4	2	2	4	5	0	4	3	2
8691852d-6e66-45bc-b15c-ff0a49db3e69	0	0	0	0	0	0	0	0	0	0	0	1	4	1	2	5	2	2	1	0	1	6	2	2
32459fa9-1059-4cc4-a50f-be8d626e65e7	1	3	5	6	5	4	0	2	2	5	2	1	5	4	8	9	6	3	1	3	2	4	5	2
a545fce6-2506-4f48-bfa8-4154a8c1ca9b	0	0	0	0	0	0	0	0	0	0	0	0	0	0	0	3	0	0	0	0	0	0	0	0
3f0a2841-bff2-4c06-a2bb-6160630b80b2	0	1	0	0	0	0	0	0	0	0	0	0	0	0	0	0	0	0	0	0	0	0	0	0
b1d591bc-5f18-4a32-8820-7cb53109e90d	2	3	0	0	3	0	2	2	0	0	3	0	2	2	0	0	2	0	2	3	0	0	3	0
2e7eeab3-f753-46b5-bacc-3663b5948b9f	3	1	0	2	5	0	3	1	0	2	2	0	4	2	0	2	4	0	2	1	0	2	3	0
63d1d672-ca02-40dc-b731-fe28c625e456	0	0	0	1	0	1	0	0	0	0	0	0	0	0	0	0	0	0	0	0	0	0	2	0
e7397505-1738-4289-9dc4-e025d0e67053	0	1	0	0	0	0	0	0	0	0	0	0	0	0	0	0	0	0	0	0	0	0	0	0
b43e65e0-4687-4c3e-97b2-d80111c7503f	0	0	0	0	2	0	0	0	0	0	0	0	0	0	0	0	0	0	0	0	0	0	2	0
1700d450-7393-4bd0-9263-43150ae215c9	0	0	0	0	0	0	0	0	0	1	0	0	0	0	0	0	0	0	0	0	0	0	0	0
325edef6-d473-4960-acaa-967a0e502494	97	143	5	71	85	31	82	114	1	50	44	10	76	101	6	76	54	21	98	145	7	78	91	24
7f9e312e-837e-4d4c-9ad8-3c341211c71e	158	207	55	200	86	247	123	160	42	181	40	190	85	150	100	162	56	70	138	186	55	203	95	146
f2024206-8e63-42b5-acbe-c6754b07c024	60	78	36	81	55	101	50	64	24	62	18	51	50	60	64	88	58	44	60	89	32	95	63	53
7af03ff2-b834-4173-88c7-8ef41f73f256	0	0	0	1	0	0	0	0	0	0	0	0	0	0	0	0	0	0	0	0	0	0	0	0
de096082-283d-46c8-8701-f8650ecb74da	18	28	11	58	22	2	16	24	7	41	15	2	14	29	14	50	16	4	23	43	12	61	23	3
8a87b64c-db81-4804-95a5-fce3cb88a7b9	1	3	5	18	5	0	0	2	1	7	1	0	2	4	6	17	6	0	1	2	5	20	4	0
cca09e60-15e3-46d9-8f1c-51b70fd488f9	3	10	2	6	0	0	2	8	1	3	0	0	2	5	4	7	0	0	6	18	3	6	0	0
07e27691-5258-4110-8bee-80c9d84f91eb	34	51	26	85	16	12	33	42	22	60	13	5	13	21	34	62	12	12	34	43	24	77	16	5
a5feb6b6-880e-4f47-ad89-616edfa40196	12	21	10	36	18	14	12	28	8	24	16	7	8	12	20	33	12	8	10	19	10	35	17	7
acfc363a-2582-42e8-b2eb-f20fc55187a5	67	122	7	62	17	19	64	111	9	64	9	11	23	44	16	41	16	5	59	99	4	57	12	11
6250987f-f15f-409c-81e8-5d3c62074e35	0	1	0	0	0	0	0	0	0	0	0	0	0	0	0	0	0	0	0	0	0	0	0	0
bf1389a0-6490-46a1-aaac-6570df9d9f8f	1	0	0	0	0	0	1	0	0	0	0	0	0	0	0	0	0	0	1	0	0	0	0	0
9be7112b-fe2d-4c88-8b48-19f607813a24	2	6	0	0	0	0	1	2	0	0	1	0	2	3	0	0	2	0	2	3	0	2	1	0
6e2c8a61-4219-49c2-b610-3a52bf8d5840	0	1	0	2	0	2	0	0	0	1	0	1	1	0	0	0	0	2	0	0	0	0	2	1
0b5048ff-2c07-4eea-89e3-2fc05bec94ee	1	2	0	0	0	0	0	0	0	0	0	0	2	0	0	0	0	3	1	1	0	0	0	0
4273b4ff-de77-46e6-a1f8-d798deb57c02	1	2	0	1	1	2	1	0	1	3	2	0	1	0	2	5	4	2	1	1	1	3	2	1
915a5c9a-6e86-4fe9-927b-6ea7e976bc15	0	1	0	0	0	1	0	0	0	0	0	0	1	0	0	0	0	0	0	0	0	0	0	0
762cada1-7b46-4a8e-887c-3c82a9d4a8ac	1	1	0	1	4	2	1	0	0	1	2	0	0	0	0	2	2	4	1	1	0	1	1	1
6322d62d-c9ce-49da-9375-8686873d0a94	11	13	1	14	3	9	6	10	0	9	2	3	11	16	0	18	4	8	6	12	2	13	4	6
373a8c9a-1591-4250-a3b9-6eb6fe463b08	59	81	23	62	64	63	47	69	11	44	27	27	51	62	50	71	42	45	56	81	24	63	64	29
347ea20d-cc96-479d-9d25-c72a72c80515	0	0	0	1	2	0	2	5	0	3	0	0	2	1	0	6	0	0	5	7	0	10	5	0
a686b0ca-64a7-4147-add1-0e5ce233f709	0	1	0	0	0	0	0	1	0	0	0	0	0	0	0	0	0	0	0	0	0	0	0	0
cc2df249-852e-4f87-bb8c-2b037815cadd	0	0	0	0	1	0	0	0	0	0	0	0	0	0	0	0	0	0	0	0	0	0	1	0
76d16530-ed42-4da0-b9e5-1c63695c7df6	2	3	1	5	3	0	1	0	0	0	0	0	1	0	0	0	0	0	2	3	1	5	3	0
3603bbae-e550-4ba9-9b16-785b21e9d164	0	0	0	0	0	0	1	0	0	0	0	0	0	0	0	0	0	0	0	0	0	0	0	0
0d5f413f-f327-4177-ad1f-5b2096f97202	0	0	0	0	0	0	0	1	0	0	0	0	0	0	0	0	0	0	0	0	0	0	0	0
702913e5-8a51-43be-b293-a3b1ba826691	0	0	0	0	0	0	0	0	0	0	0	0	0	0	0	0	0	0	0	1	0	0	0	0
1bd34940-072f-4e0a-b255-132f93df5d4f	0	1	0	0	0	0	0	0	0	0	0	0	0	0	0	0	0	0	0	0	0	0	0	0
2bbf3581-3daf-42a6-9273-f1d7c6481d4c	0	0	0	1	0	0	0	0	0	1	0	0	0	0	0	1	0	0	0	0	0	3	4	0
68b37a62-7a15-4f49-9870-3fe0ed9134dc	0	1	0	0	1	0	0	1	0	0	0	0	0	0	0	0	0	0	0	0	0	0	0	0
6d431f14-d81d-4c88-a9c3-084f234f2e24	2	2	0	1	0	0	2	1	0	2	0	0	2	3	0	1	0	0	1	2	0	0	0	0
494a6018-8c4a-4dbd-8d04-bcf549c48ced	0	0	0	1	0	0	0	0	0	0	0	0	0	0	0	0	0	0	0	0	0	0	0	0
df3a2f9c-ef63-49a3-bcef-00a64add99b0	0	0	0	0	0	0	0	0	0	1	0	0	0	0	0	0	0	0	0	0	0	0	0	0
20fa089c-1d02-4779-8da5-d30b71c01658	0	1	0	0	0	0	0	0	0	0	0	0	0	0	2	0	0	0	0	0	0	3	0	0
7b10526e-5931-439f-91ed-98913a16f7b4	3	3	0	1	0	0	0	1	0	0	0	0	2	2	0	0	0	0	2	3	0	1	0	0
2716cd0c-0617-4ae0-ba04-a40946b35b57	13	23	0	7	9	0	12	15	0	5	8	0	15	18	0	9	14	0	12	17	0	5	8	0
422c7f8b-9fcf-4951-a8f4-eb2aec7af325	1	1	0	0	0	0	0	0	0	0	0	0	0	0	0	0	0	0	0	0	0	0	0	0
8ae3aed5-9a97-4077-b28c-025488fe62a1	2	2	4	1	3	0	1	0	2	1	2	0	1	0	0	2	0	0	2	2	4	1	2	0
87c3b18b-627e-4ced-87b8-5b317efa2528	0	0	0	2	1	0	0	0	0	0	0	0	0	0	0	0	0	0	0	0	0	0	1	0
a6f3613b-b6d6-48c2-a750-02245521843b	3	8	0	2	2	0	2	4	0	0	1	0	6	7	4	0	2	0	3	6	0	2	2	0
5ed3cf3c-6dfd-4347-8d7d-41f23c15d883	1	3	0	0	1	0	1	3	0	0	1	0	3	4	0	0	0	0	1	1	0	0	1	0
da5501bf-d5f6-4560-9490-950775df0099	7	7	0	2	0	1	6	5	0	2	0	0	7	8	0	0	2	0	5	7	0	1	0	0
08d294fc-3640-45d0-924f-f920b187265e	1	1	1	0	3	0	1	0	0	1	2	0	4	1	2	3	0	0	12	4	4	16	8	0
d0fff5df-0687-4cae-bbda-dd63f7da2008	0	0	0	0	0	0	0	1	0	0	0	0	0	0	0	0	0	0	0	0	0	0	0	0
9a9fbe77-8f7d-4bb0-97ef-2235bb9a31c5	2	2	0	3	5	0	2	2	0	1	2	0	3	3	0	3	6	0	2	2	0	3	3	0
6b9ac5a2-1c3f-4ddd-9677-a8c372dac80c	0	0	1	0	0	0	0	0	0	0	0	0	0	0	0	0	0	0	0	0	0	0	0	0
6cbaf2c0-382a-41a0-9b14-368c4d53279e	0	0	0	0	0	0	0	1	0	0	0	0	0	0	0	0	0	0	0	0	0	0	0	0
f5976cb5-2d95-48d4-ac99-c98fe5b80cc3	28	40	3	26	13	4	19	28	1	19	6	1	28	32	4	32	18	2	26	41	5	34	15	0
13ea69cc-6f49-4b98-84cc-7036c3a33fef	0	0	0	0	0	0	0	0	0	0	0	0	2	0	0	0	0	0	0	0	0	0	0	0
7edfd54c-a4fe-472b-8f89-035d18ea10e7	0	0	0	1	1	0	0	0	0	1	0	0	0	0	0	1	2	0	0	0	0	1	1	0
fa57cc74-bef7-478d-87bc-0287caadc32f	0	0	0	0	0	0	0	1	0	0	0	0	0	0	0	0	0	0	0	0	0	0	0	0
63684aa2-cd6c-417f-af3d-0406a7374666	6	6	3	6	2	9	5	5	3	6	1	5	6	6	6	5	0	5	6	6	3	4	1	8
95946450-50d9-4f52-9143-2d062662be21	0	1	0	0	0	0	0	1	0	0	0	0	0	2	0	0	0	0	1	1	0	0	0	0
2014ebb6-49b6-4337-a36e-37bc54981e33	0	0	0	0	0	0	0	0	0	1	0	0	0	0	0	0	0	0	0	0	0	0	0	0
6e46c300-32ce-4dd6-8c39-65cff75158e8	0	2	0	0	1	0	0	1	0	0	1	0	0	0	0	0	2	0	0	1	0	0	2	0
e522fae8-c860-41df-a832-c21abe5efd61	1	0	0	3	3	0	0	0	0	1	1	1	0	0	0	2	4	0	0	0	0	2	4	1
f6186ac5-8449-478a-8991-e17ac526d21d	0	0	0	0	0	1	0	0	0	0	0	0	0	0	0	0	0	0	0	0	0	0	0	0
85228726-ea8d-48b4-ad43-4ca7f58696f0	0	0	0	0	0	0	0	0	0	0	0	0	0	0	0	0	0	0	0	0	0	0	0	1
490321f1-3e4f-4b6b-b388-d7e2ed61921c	13	17	0	14	14	1	8	8	0	6	11	0	18	17	0	13	14	0	11	15	0	12	13	0
ac0737bd-c8f5-4851-99ad-bb53005ec6dc	1	0	0	0	0	0	0	0	0	1	0	0	0	0	0	1	0	0	0	0	0	1	0	0
19409389-f70b-42cb-8073-5ee8f465ed2d	0	2	0	0	2	0	1	1	0	1	2	0	0	0	0	0	0	0	0	2	0	0	4	0
6f8f3133-2734-44b0-b719-f1960b86ddc6	3	8	0	4	9	0	3	6	0	2	8	0	6	8	0	6	6	0	2	8	0	3	12	0
aea80b4b-547c-4df2-a0c9-87c932349cbb	13	11	1	6	5	2	13	12	1	5	3	1	12	9	0	10	4	6	12	14	1	5	9	1
b79179c6-a935-4c1f-831c-65e8ba127222	2	0	2	0	0	0	0	0	0	0	0	0	0	0	0	0	0	0	0	0	0	0	0	0
9a8d9fa7-913e-4a3c-93f7-67b248e255ce	1	0	0	0	0	0	0	0	0	0	0	0	0	0	0	0	0	0	0	0	0	0	0	0
558445dd-433e-4fc7-9cd4-cb0a26497389	0	1	0	0	0	0	0	0	0	0	0	0	0	0	0	0	0	0	0	0	0	0	0	0
c4e9cf1c-a7b9-4ea2-8ddd-800472471eb4	0	1	0	0	0	0	0	0	0	0	0	0	0	0	0	0	0	0	0	0	0	0	0	0
d6c78dc3-4276-483e-9602-6864154a64c6	70	83	23	38	22	34	64	71	16	27	14	20	19	36	34	37	18	17	63	76	19	33	24	23
8cbac0b8-e4f2-45f7-83ad-b6b71ba3f41b	4	3	1	0	0	10	4	3	0	1	0	4	3	4	0	0	0	3	6	6	0	0	0	8
d1bc1e44-6a96-4d4b-9aec-1517a41abcfe	0	0	0	2	0	0	0	0	0	2	0	0	0	0	0	3	0	0	2	0	0	5	0	0
d4201c00-b961-48b1-94db-de883cb05335	0	2	0	1	0	0	0	0	0	1	0	0	0	0	0	0	0	0	0	0	0	0	0	0
fb21b5d7-22ed-4678-a889-d1755f9e7880	0	0	0	0	0	0	0	0	0	0	0	1	0	0	0	0	0	0	0	1	0	0	0	0
d13aaa2e-21f3-4c6b-8f65-1a850e0f7d99	4	6	1	2	5	2	1	3	0	0	4	1	2	6	2	4	2	5	6	6	1	1	5	1
18283683-0a3c-4fa5-afb8-e249ca409c57	78	111	32	77	91	62	61	83	24	61	66	24	37	56	56	89	48	52	73	101	35	70	89	26
1602dcfa-20a9-4a61-8014-6ee6ee88bb45	57	74	1	41	33	4	43	51	1	32	22	0	55	63	0	59	32	0	55	71	1	42	34	1
0762bb01-1a4a-4295-82d7-58196d1dd0af	31	48	1	30	29	0	27	30	1	26	18	0	40	44	0	23	28	0	31	44	1	28	30	1
f4c3343d-b6f4-47a2-a82a-0acdffa793a1	25	84	10	41	20	38	22	65	7	41	15	23	39	57	20	46	22	43	26	73	10	40	17	24
6e389f13-a099-44e7-9d41-84b1cdecd624	0	0	0	0	0	0	0	0	0	1	0	0	0	0	0	0	0	0	0	0	0	0	0	0
e59c9af2-6923-4161-b56e-c57e6a06e4f1	1	0	0	0	0	0	0	0	0	0	0	0	0	0	0	0	0	0	0	0	0	0	1	0
28c27751-f9c5-4e9c-bbfe-082f3fc0cba6	0	0	0	0	2	0	0	0	0	0	0	0	0	0	0	0	0	0	0	0	0	0	0	0
b348d380-4e29-4048-a082-80c8a2071f22	0	0	0	0	0	1	0	0	0	0	0	0	0	0	0	0	0	0	0	0	0	0	0	0
305520a2-d997-47a7-953d-52b9bbc2975a	197	273	19	209	81	80	152	178	16	141	52	31	96	118	40	174	64	50	169	233	18	189	85	37
0d35616c-b8d2-444a-836f-26b7e7671a15	0	1	0	0	0	0	0	0	0	1	0	0	0	0	0	4	0	0	0	0	0	2	3	0
862c880e-4162-45d8-859d-85d0089123f7	0	0	0	0	1	0	0	0	0	0	0	0	0	0	0	0	0	0	0	0	0	0	1	0
132ee91c-c17e-498d-a93d-987b768ec41c	5	6	0	1	0	0	1	2	0	1	0	0	6	6	0	0	0	0	2	3	0	1	0	0
6bbaaf3f-ef89-4673-8994-47c968c337c1	163	242	27	195	98	153	138	197	26	186	77	62	79	100	44	109	36	35	135	203	28	173	82	66
e85d659f-5692-4f9e-802c-91fcf382b76d	9	11	2	24	17	1	2	3	0	14	12	1	3	5	2	13	2	3	11	13	4	29	20	1
191a5f20-2503-4c72-a768-4559f3990dfb	0	0	0	0	0	0	0	0	0	0	0	0	0	0	0	0	0	0	0	0	0	1	0	0
c46bb471-cebd-4b1b-a481-7bf252a02d8e	0	1	0	0	0	0	0	0	0	0	0	0	0	0	0	0	0	0	0	0	0	0	0	0
528cb16c-85c5-4961-a8ec-e41275dc040a	0	0	0	0	2	0	1	0	0	0	0	0	0	0	0	0	2	0	0	0	0	0	0	0
973d1edd-c430-4e91-9fd5-fc2ef0d983c5	0	0	0	1	0	0	0	0	0	0	0	0	0	0	0	0	0	0	0	0	0	0	0	0
78a81fc1-96fc-40ba-a42a-c028667199a4	1	2	0	0	2	0	1	2	0	0	2	0	0	1	0	0	4	0	1	2	0	0	2	0
06352a79-d6fd-497a-aa67-118ed4a3b0f2	19	20	3	28	28	8	11	5	2	12	19	3	20	13	4	19	18	7	18	20	2	34	32	4
7bdfd01f-7532-4ec4-ab62-d8fc08c82274	6	10	2	5	8	10	2	6	2	3	6	4	9	10	4	6	8	10	6	12	2	6	11	5
b1eff40e-2527-4950-a55f-4049cf4c4677	5	8	1	10	5	0	3	8	1	9	3	0	6	10	4	21	8	0	4	7	2	16	11	0
a56264f9-50e9-44a9-aebe-e86d481a1c7e	2	2	1	6	4	1	1	2	0	4	2	0	2	2	0	6	2	0	3	3	0	6	5	0
46462e2d-33a7-4f71-a9da-fd381a8ce777	0	1	0	0	0	0	0	0	0	0	0	0	0	0	0	0	0	0	0	0	0	0	0	0
0095e93b-f24d-4b6f-b8b9-13988c5f662c	1	2	0	0	1	0	1	1	0	0	0	0	3	3	0	0	0	0	2	2	0	0	0	0
3bd3b644-e298-4039-9453-30b361ca1d86	76	119	17	149	61	1	63	94	13	111	37	0	72	77	42	166	60	0	64	99	16	139	62	0
a1d9f60c-f8cf-4c31-b09f-0977472fb5ec	0	0	0	3	0	0	0	0	0	3	0	0	0	0	0	4	0	0	0	0	0	8	4	0
6cd718ca-b4d9-4d6e-b2c5-e232829bd765	1	0	0	0	0	0	1	0	0	0	0	0	0	0	0	0	0	0	0	0	0	0	0	0
7924875e-b549-49c9-a0d8-fd8ace494bb9	4	6	2	1	3	6	3	3	2	0	2	0	3	5	4	0	0	0	2	2	3	0	4	0
fc8502d1-0702-4135-9363-f0bff2369873	10	8	5	10	10	6	10	7	4	7	6	0	11	10	10	14	8	3	8	5	5	6	12	1
541026c8-adca-48cd-8448-aa40699ebe7d	0	1	0	0	0	0	0	0	0	0	0	0	0	0	0	0	0	0	0	0	0	0	0	0
9616547b-ab62-409a-9a61-275971de53fb	0	0	0	0	0	0	0	0	0	0	0	0	0	0	0	0	0	0	1	0	0	0	0	0
7b1304ff-3db0-4936-9505-c475788382c9	0	1	0	0	0	0	0	1	0	0	0	0	0	0	0	0	0	0	0	1	0	0	1	0
10b71a73-5fa8-416d-b5ff-ca6864fd7fd2	2	3	0	1	1	0	2	0	0	2	2	0	4	0	0	8	0	0	1	0	0	8	6	0
aa5f515d-1e0f-448d-a0e7-34e9d6e1a02c	0	0	1	0	0	1	0	0	0	1	1	0	0	0	0	3	0	0	0	0	0	1	1	0
337b2ea5-a16e-4b3d-a949-831fc18d6a40	2	0	0	0	0	0	0	0	0	0	0	0	0	0	0	0	0	0	0	0	0	0	0	0
7c698a94-d4b8-43c0-accf-be9aeb2bc33d	0	0	0	1	0	0	0	0	0	0	0	0	0	0	0	0	0	0	0	0	0	0	0	0
b483001b-4e4d-44b4-a7a6-ad9b09b31af3	0	0	0	0	0	0	0	0	0	0	0	0	0	0	0	0	0	0	1	0	0	0	0	0
b52a23cf-a871-4f54-ad26-82eb33bb4962	1	0	0	0	0	0	0	0	0	0	0	0	0	0	0	0	0	0	0	0	0	3	0	0
26dcae79-eaa5-4ab2-a041-86baa7d11bf9	0	0	0	1	1	0	0	0	0	1	0	0	0	0	0	0	0	0	1	0	0	1	1	0
08b6000c-3d94-4622-bcd2-c31d8245abd1	2	0	0	2	1	0	2	0	0	2	1	0	3	0	0	4	0	0	2	0	0	2	1	0
221e6575-097f-4139-ae61-b238aca834e8	0	1	0	0	0	0	0	0	0	0	0	0	0	0	0	0	0	0	0	0	0	0	0	0
b64faa0d-4844-4ce0-8b8d-25e98a2a11b0	0	4	0	1	1	1	0	1	0	0	1	1	0	5	0	0	4	0	2	4	0	1	1	1
a5b3dfad-208d-4d61-9c3e-68f86cc36122	0	2	0	1	0	0	0	1	0	1	1	0	0	0	0	0	0	0	2	2	0	1	5	0
f519382a-2d0b-4f85-9e56-2ae3f5b622e1	1	2	0	1	0	0	1	2	0	1	1	0	0	1	0	0	0	0	1	1	0	1	5	0
a2e2d5a5-2058-4f76-b038-73973b07de6b	0	0	1	0	1	0	0	0	1	0	0	0	0	0	0	0	0	0	0	0	1	0	1	0
61c16f5e-d6bd-4f4b-ab9c-400337892607	2	2	0	2	1	0	1	1	0	0	1	0	4	4	0	0	2	0	1	2	0	2	1	0
9ac165d1-f877-4142-bd26-6119c737c1fc	3	2	0	0	0	0	1	2	0	0	0	0	4	3	0	0	0	0	2	2	0	0	0	0
1453e0ac-3019-4a73-a8f2-4c56385eeee7	0	0	0	1	0	0	0	0	0	1	0	0	0	0	0	0	0	0	0	0	0	0	0	0
f8a9e094-5cff-4bbd-92b4-c6b842a83007	1	1	0	0	1	1	0	0	0	0	0	0	1	2	0	0	2	0	1	2	0	0	1	0
647a45e1-f049-4e61-8f20-f80b9599a397	6	8	0	0	4	0	5	7	0	0	0	0	7	8	0	0	6	0	6	8	0	0	4	0
3d732536-4752-4f1c-a195-675a82b4a3bb	0	0	1	1	0	0	0	0	0	0	0	0	0	0	0	2	0	0	0	0	0	1	0	0
b39776f5-1642-43c7-8c91-9f5cb2ab8c0a	0	0	0	0	0	0	0	0	0	0	1	0	0	0	0	0	0	9	0	0	0	0	0	0
8e2cf091-6ba0-4736-bdee-7dec3606768f	2	3	0	0	0	0	1	2	0	0	0	0	2	5	0	0	0	0	2	3	0	0	0	0
6ac8bae0-5f8a-4fff-8d98-2bb73551d5e1	1	0	0	0	0	0	0	0	0	0	0	0	0	0	0	0	0	0	0	0	0	0	0	0
a4f212c8-1f1b-4202-8fc9-616c3f030ff7	0	0	0	0	0	0	0	0	0	1	0	0	0	0	0	0	0	0	0	0	4	27	10	0
8f1a042b-9765-4b81-944d-3001eabf3631	0	0	0	1	0	0	0	1	0	0	0	0	0	0	0	0	0	0	0	0	0	0	0	0
1bb2a6d8-9d16-4c94-8deb-f98287e72f4d	0	1	0	0	0	0	0	0	0	0	0	0	0	0	0	0	0	0	1	2	0	0	1	0
70455f5a-5e88-4117-8111-676312dc83fc	78	92	29	99	42	92	67	77	23	74	25	38	57	74	50	112	44	47	67	82	26	88	40	39
3503e06a-9d34-48f4-bc18-22f45b2550ad	1	0	0	0	0	0	0	0	0	0	0	0	0	0	0	0	0	0	0	0	0	0	0	0
822d91ef-f255-4c45-b916-7f4945255bb5	114	148	31	96	61	76	98	122	31	88	41	44	56	68	60	89	32	45	95	121	33	82	57	44
608888c3-229f-4e84-978b-580cefd0831e	0	0	1	0	0	0	0	0	0	0	0	0	0	0	0	0	0	0	0	0	0	0	0	0
ad61db9e-28e7-4288-92a8-e4a698af0b3b	0	0	0	0	0	0	1	0	0	0	0	0	0	0	0	0	0	0	0	0	0	0	0	0
0b602c26-9acd-40b6-b9df-28483f1d8998	0	0	0	1	1	0	0	0	0	0	0	0	0	0	0	0	2	0	0	0	0	1	1	0
0bcf7d4d-fa05-4277-9d37-d4ecbc430370	4	4	0	2	6	6	4	3	0	0	4	3	6	4	0	5	10	5	4	3	0	3	7	2
b9a9a963-e096-4cb4-86da-e851b3836c68	1	0	0	0	0	0	0	0	0	0	0	0	0	0	0	0	0	0	0	0	0	0	0	0
f8214152-af3c-4622-b568-4848fcc3e5fc	3	3	0	2	1	3	3	3	0	1	0	0	2	5	0	1	2	0	3	3	0	4	5	1
ce36a5eb-c840-4680-ae35-f9e270e3729c	0	0	0	0	0	0	0	0	0	0	0	1	0	0	0	0	0	0	0	0	0	3	0	0
72fefa0e-a9d8-4677-b147-ca7a455be975	0	0	0	0	1	0	0	0	0	0	1	0	0	0	0	0	0	0	0	0	0	0	1	0
d7519e22-86dc-44b1-ba54-310850092eab	1	6	3	3	1	1	1	5	3	2	0	1	0	4	6	8	2	3	2	6	3	2	1	1
b9360924-3e11-41ca-a54c-691b2a9aecb2	0	1	0	0	0	0	0	0	0	0	0	0	0	0	0	0	0	1	0	0	0	0	0	0
e12a8fda-5e6c-444f-863f-16c2e4bd0c2d	30	26	7	47	32	19	22	20	5	32	24	5	30	29	16	51	24	8	22	22	6	42	33	5
6490e199-c8f7-4dcc-8a04-bcb69775c8f9	5	8	2	20	13	2	3	5	1	17	10	0	8	6	4	31	18	1	3	7	2	22	11	0
9640a738-2269-4ca1-8785-99035dd844c4	86	145	36	287	68	11	70	112	22	210	54	3	82	124	64	245	78	11	77	127	28	263	78	2
9c83d541-3c42-4b52-ba68-5c98e8f3121a	3	3	1	1	2	0	0	1	0	1	2	0	0	0	0	0	0	0	0	1	0	2	0	0
5504aeb1-9a49-4ccb-b126-2f314c09e6ef	36	40	6	85	23	2	27	25	2	57	19	0	40	53	6	77	26	0	27	34	5	64	21	0
fc988d9c-07b9-486b-b892-97ab9917b574	32	25	2	36	15	2	23	17	1	27	9	0	27	23	4	37	20	0	21	20	2	33	16	0
13217e8b-2d4f-4c02-a848-f7eea60e88de	0	0	0	0	2	0	0	0	0	1	0	0	0	0	0	0	0	0	0	0	0	2	1	0
058f1e36-cc4e-4b00-b7c5-588f1eb9dbd8	4	6	0	15	0	0	2	3	0	7	2	1	4	5	0	9	2	2	8	7	0	18	10	2
4ca64936-1b07-4597-8bbf-640a4d6dc33c	2	1	0	4	1	4	2	1	0	3	2	2	3	4	2	2	0	6	2	1	0	1	1	3
575f0c73-3d02-4355-bb52-f8bed0f7499e	0	0	0	0	0	0	0	0	0	1	1	0	0	0	0	0	0	0	0	0	0	0	0	0
3fce1743-6b83-4573-bb75-2b07f7ef8f4c	0	1	0	0	1	0	0	0	0	0	0	0	0	0	0	0	0	0	0	0	0	0	0	0
3c8a8d4a-aa2a-448b-8835-8e4114462783	596	821	107	559	181	216	509	666	77	424	94	92	196	314	172	345	106	93	515	708	102	502	174	103
4083f260-3260-4e2c-b0cb-55c354a5987d	6	11	3	13	4	17	5	10	3	5	2	4	10	12	6	15	4	14	6	8	4	13	4	4
60d6f1ea-c282-40d3-9087-939e2ee950e5	1	3	0	4	1	0	1	2	0	1	1	0	3	4	0	2	0	0	1	2	0	3	2	0
a5c12572-f23f-48ac-9df6-eee8ac74f106	6	10	0	16	7	2	6	6	0	4	3	1	7	6	0	9	8	0	6	9	0	14	6	1
d904a2f0-8e5c-4473-a206-aec5494974af	1	4	1	4	1	0	1	4	1	3	1	0	2	3	0	6	0	0	1	3	1	4	1	0
c3ab01be-dd75-480f-81eb-e176ff3e6028	0	1	0	0	0	0	0	0	0	0	0	0	0	0	0	0	0	0	0	0	0	0	0	0
6b9cda31-a7ca-46b9-8b47-2a15f5aedb8f	2	7	0	0	1	0	2	6	0	0	0	0	9	9	0	0	2	0	1	6	0	0	0	0
4de0ffb2-e30f-423f-b08b-68db971a168e	0	1	0	0	0	0	0	0	0	0	0	0	0	0	0	0	0	0	0	0	0	0	0	0
dfc9ff10-9a25-4e78-8799-da0b8a95702a	0	1	1	0	1	1	0	0	1	0	1	0	0	0	2	0	0	0	0	0	1	0	1	0
3e499aa5-5788-43c8-84f6-5cee6415c9a4	0	0	0	0	1	0	0	0	0	1	1	0	0	0	0	0	0	0	0	0	0	1	1	0
db8a25c8-f0a1-4348-9d26-70e178d5b559	5	6	3	8	5	9	5	5	3	3	1	4	9	8	6	6	2	10	5	5	3	5	5	5
aa4fd2f8-4293-43e8-9296-6591f702586a	1	2	1	0	0	6	0	1	2	0	0	2	3	3	0	0	0	5	1	2	1	1	0	3
9c233d48-9361-4c75-843d-3b112dcda929	1	5	1	2	1	5	1	3	1	2	1	1	0	8	2	0	0	7	1	4	0	3	1	3
e8f7bd1a-458b-4805-8c9f-786d96c3db42	0	1	1	0	0	5	0	1	1	0	0	2	0	1	0	0	0	6	0	0	1	0	0	3
58279ad7-3a69-4884-b000-3926a1af9fb0	0	0	1	0	0	0	0	0	0	0	0	0	0	0	0	0	0	0	0	0	0	0	0	0
e74a20bf-4f30-4057-89be-b2a08b69b674	0	0	0	0	0	1	0	0	0	0	0	0	0	0	0	0	0	0	0	0	0	0	0	0
408cbd79-f9dc-4ee9-aa00-21a241894e83	0	0	1	0	0	0	0	0	0	0	0	0	0	0	4	0	0	0	0	0	1	0	0	0
55b74c86-a256-4299-810d-9792ce60179a	1	2	0	1	1	0	1	1	0	1	0	0	3	3	0	2	2	0	0	0	0	1	1	0
86eb3ec7-2326-4d41-ad48-0af90849f437	5	6	2	6	3	1	4	2	1	5	3	0	5	6	0	8	4	3	5	4	1	7	4	0
243cac0b-6136-4849-a35d-e78adecf42d9	1	2	0	0	0	1	1	1	0	0	0	0	1	0	0	0	0	0	0	0	0	0	0	0
7b3407f9-267d-46e9-bee9-0e3f9f75ffe0	7	4	2	6	3	7	5	3	1	4	0	3	8	6	10	14	6	11	6	3	1	5	3	4
cdd1006e-2d2e-4c44-b5e7-761d935fdddf	98	153	27	179	48	10	66	117	14	95	19	3	32	74	38	116	30	8	81	130	23	133	37	5
8fcf6047-8f25-4d09-afe9-190a9bec4377	1	0	1	7	3	0	0	0	1	4	3	0	0	0	0	1	0	0	0	0	1	7	2	0
66719504-8770-4f80-87bd-5ef1d157888b	1	0	0	0	0	0	0	0	0	0	0	0	0	0	0	0	0	0	0	0	0	0	0	0
45687856-2aaf-40cb-91f2-bbb2ed06e689	3	2	0	0	1	4	2	2	0	0	0	1	3	2	0	0	0	5	2	2	0	0	1	2
897460bf-5604-4bb5-96a6-65579579efd9	0	0	0	0	0	0	1	0	0	0	0	0	0	0	0	3	0	0	0	1	0	0	0	0
33431836-f7f0-4b42-a449-1573433a71b0	0	0	0	0	0	0	0	0	0	0	0	1	0	0	0	0	0	0	0	0	0	0	0	0
0cf9707b-b8e7-4284-bd2b-b8f823b89957	0	0	0	0	0	0	0	1	0	0	0	0	0	0	0	0	0	0	0	1	0	0	0	0
23c1a71b-4ad1-4e68-bf25-5d6194a50d6c	11	8	2	6	11	1	10	8	1	4	8	0	9	7	0	11	8	0	12	6	2	8	11	0
36fede5c-fc69-4e6e-b831-4ec22f33287c	13	15	2	16	6	3	12	12	1	11	2	2	13	17	6	15	8	0	12	16	1	12	6	2
1fd31833-5963-453a-9590-6d9504747b9e	3	2	0	0	0	0	2	1	0	0	0	0	3	5	0	0	0	0	3	2	0	0	0	0
01137927-b0c8-47c2-a1fb-28fa6da97d31	0	0	0	0	0	1	0	0	0	0	0	0	0	0	0	0	0	0	0	0	0	0	0	0
5e6dad56-bdbb-4f6b-bd03-3a132a89669d	0	0	1	0	0	0	3	2	0	2	3	0	2	2	2	3	4	2	3	3	0	6	8	1
eca0643a-45e5-498e-8fe9-33596b8a170c	61	75	9	52	32	48	52	56	8	49	29	21	48	58	18	62	30	23	59	64	9	53	37	26
f1834c95-fd35-4779-b875-653ded29a106	15	13	6	29	4	3	17	14	8	19	4	0	7	7	14	13	6	0	14	14	6	21	4	1
f5afb07e-60b6-43ef-a7a3-6a8fb399b139	0	0	0	0	0	0	0	0	0	0	1	0	0	0	0	0	0	0	0	0	0	0	0	0
0bfb190c-d678-4dde-b5be-0c3309ebfae7	0	1	0	0	0	0	1	1	0	0	0	0	0	0	0	0	0	0	0	1	0	0	0	0
62ae85ac-6518-465e-87d7-55eb8d521954	0	1	0	3	0	0	0	1	0	2	0	0	0	2	2	2	0	0	0	2	0	2	0	0
94ad3ce6-3d43-4a80-b85a-1f7529ada156	54	64	26	51	55	44	42	55	20	40	44	19	35	49	48	55	36	35	51	62	25	46	56	21
dbba72e6-feea-4884-a389-233d2768863c	1	4	2	1	2	0	1	3	0	1	1	0	0	1	0	2	0	0	1	4	2	1	2	0
21cd2f30-7593-45ca-957c-3612e1b0c332	0	0	0	0	0	0	1	0	0	0	0	0	0	0	0	0	0	0	0	0	0	4	0	0
a8db1a3c-d4f9-4cc5-b32f-a123f85e37e8	6	9	3	7	6	4	8	10	3	5	5	3	9	9	8	12	6	10	10	10	3	4	7	4
636ee716-b678-4d16-b2eb-58ef589c4bcb	0	0	0	2	0	0	0	0	0	0	0	0	0	0	0	0	0	0	0	0	0	2	0	0
45b892b3-c29b-4c47-b246-81d151caeb30	0	0	0	1	3	0	0	0	0	1	2	0	0	1	0	1	4	0	0	0	0	1	2	1
a471e87a-601a-49e0-add8-338d6bd68988	1	0	0	0	1	0	0	0	0	0	0	0	0	0	0	2	0	0	1	0	0	0	1	1
69f17d53-4fb4-4075-8144-317f35a3595e	0	0	0	1	0	1	0	0	0	0	0	1	0	0	0	4	0	0	0	3	0	0	0	0
7b878a20-19a3-4289-a9b2-9c71729ba40e	14	17	3	18	13	29	15	16	3	20	9	11	19	20	6	20	18	28	12	16	2	19	15	12
547f7f2b-2200-4ec0-8cac-e92c5512d4f2	0	0	1	1	0	0	0	0	0	2	0	0	0	0	0	1	0	0	0	0	0	1	0	0
407825a7-9d94-41e0-88a3-022b6cb14cc1	4	6	0	12	1	0	5	4	0	9	0	0	6	9	0	17	2	0	4	5	0	14	2	0
edc8aff4-968b-4178-91a7-60908441a1b2	0	1	0	0	0	0	0	0	0	0	0	0	0	0	0	0	0	0	0	0	0	0	0	0
fb39227b-eae5-4709-99a7-b26990695105	0	4	0	0	0	7	0	0	0	0	0	0	0	0	0	0	0	2	0	0	0	0	0	0
78df0cca-bba5-4aae-b37c-bcc5176a4c22	0	0	0	2	3	4	0	0	0	1	2	0	0	0	0	0	2	0	0	0	0	0	0	0
db83e371-6db7-43c1-aebd-e103100302fd	13	14	4	10	9	6	11	11	3	9	2	2	10	18	6	9	10	11	13	13	4	11	9	2
e3219cfa-4c14-4485-ad1d-5115c99b7dd4	5	4	1	8	2	4	5	3	0	3	1	2	5	9	0	5	0	0	3	2	1	6	1	3
db223200-ab87-4f5e-8e2d-2659dff1a117	1	1	1	0	2	0	0	1	1	0	0	0	0	0	2	0	0	0	1	1	1	0	1	0
86b92e0e-9e4b-499e-97a5-244ac7338038	14	16	0	18	2	8	11	12	0	15	2	5	16	15	0	27	4	6	10	16	0	14	2	4
ca7bf670-b4bb-45c7-b64e-c97130d7496a	26	58	11	43	25	55	22	47	8	44	14	25	20	27	18	50	12	35	19	51	11	38	23	28
7ebaaba0-8f26-4630-89fa-ef6be08f520c	5	7	1	3	5	3	4	3	1	3	1	2	4	6	0	3	4	4	4	5	0	2	3	2
2fe81dce-dafc-43ef-9343-d252aa15fdf8	0	1	0	0	0	0	0	0	0	0	0	0	0	0	0	0	0	0	0	0	0	0	0	0
57aefcdd-1c9e-48cb-a06a-ba85592ce4cd	11	21	7	19	2	10	5	5	2	11	1	6	9	10	14	13	2	7	10	14	7	19	2	6
fa3f2499-7545-43cd-9961-fe641fe687fb	4	8	3	10	6	6	4	7	1	7	2	5	9	13	4	9	10	12	5	9	3	7	7	5
f4c5dac6-222a-4a95-a634-1ddf877a18c9	4	4	0	0	3	0	2	2	0	0	1	0	4	4	0	0	4	0	3	3	0	0	3	0
5c125de9-f477-458d-939d-6abebd032455	1	0	0	2	1	4	0	0	0	0	1	0	0	2	0	3	4	3	2	0	0	1	1	1
faed8be8-ca5f-4eeb-93f0-685470e6c3bf	6	10	7	10	2	13	5	9	7	8	4	5	6	9	8	12	4	14	6	12	6	10	2	5
d0ac62d1-1d47-426c-9252-24ee29c6426f	0	3	0	0	1	0	0	2	0	0	0	0	0	3	0	0	2	0	0	3	0	0	1	0
2edf846e-ed4c-4a3c-aa77-a33086f84cd3	6	8	1	22	1	1	4	4	1	24	1	0	4	9	0	25	2	0	4	5	1	15	1	0
291a3480-0dba-4318-b034-b81d0ba7e889	0	0	0	2	2	0	0	0	0	2	2	0	0	0	0	3	2	0	0	0	0	2	1	0
8d3eb4e3-f807-4ac7-a2a8-39c6c871a8f8	11	18	1	12	18	9	10	12	1	9	11	4	16	20	2	23	24	8	24	17	1	13	20	5
2dd0771c-b2aa-4d4b-8789-efce39f2aba0	1	0	0	0	0	0	0	0	0	0	0	0	0	0	0	0	0	0	0	0	0	1	0	0
2749e92f-f47c-4979-968b-d7834f1e9ce9	0	0	1	6	7	1	0	0	0	5	5	0	0	0	2	3	2	1	0	0	1	9	9	0
6fc55b8d-6703-487d-a511-a5a16a2ddbd9	162	198	23	104	76	176	127	153	20	92	63	83	104	119	50	93	54	79	148	173	23	92	71	85
eecb363d-d315-455f-8dc9-ee555e5975ac	0	0	0	1	1	0	0	0	0	0	0	0	0	0	0	0	0	0	0	0	0	0	0	0
237c4062-cde3-42f9-ba98-3b0074ca320f	10	23	4	12	17	18	7	19	4	9	11	10	12	21	10	12	20	27	8	22	3	16	19	11
97bdd6f4-43a3-43b4-8cba-9720875d2d58	0	1	0	0	0	0	0	0	0	0	0	0	0	0	0	0	0	0	0	0	0	0	0	0
cf6fceb3-94d8-4d5a-994d-ca985446e830	2	2	0	3	0	1	1	2	0	0	0	0	1	2	0	2	2	0	2	2	0	4	0	0
39cb45be-f686-4422-a604-ecee47132fbb	41	52	12	58	30	56	25	39	9	42	18	22	38	36	24	59	32	42	35	43	11	56	34	25
02241f35-a054-48b1-8afb-2a4a98219fe7	0	0	1	0	0	0	0	0	0	0	0	0	0	0	0	0	0	0	0	0	0	0	2	0
70aa5f6f-a53d-4f96-b357-059da8f47bff	0	1	0	0	0	1	0	0	0	0	0	0	0	0	0	0	0	0	0	0	0	0	0	0
aff4af34-0008-436c-a582-434ddca2e4a8	0	1	0	0	0	0	0	0	0	0	0	0	0	0	0	0	0	0	0	0	0	0	0	0
68747b90-a513-4e4d-b4ff-b6a3421c6c43	0	1	0	0	0	0	0	0	0	0	0	0	0	0	0	0	0	0	0	0	0	0	0	0
d38a3acb-ff98-4636-ba0e-f1757c18fadd	1	0	0	0	0	0	0	0	0	0	0	0	0	0	0	0	0	0	0	0	0	0	0	1
ac30f622-c63c-4261-99ac-c3fa7068664d	0	0	0	0	0	0	0	0	0	0	0	0	0	0	0	0	4	0	0	0	0	0	0	0
d0722704-0bfd-4d4a-8cb3-99fcb8386095	1	0	0	0	0	0	0	0	0	0	0	0	0	0	0	0	0	0	0	0	0	0	0	0
f3578931-6202-4bcc-8f2c-43f124365a14	0	0	0	0	0	0	0	1	0	0	0	0	0	0	0	0	0	0	0	0	0	0	0	0
d66350f2-037e-4c9c-8721-cb0f6103653e	27	27	18	102	86	87	22	20	15	86	64	34	30	36	32	105	58	62	27	22	20	90	74	41
dfeeab21-f39c-43cb-a121-f10599c2ed44	19	36	12	147	71	48	14	30	9	127	65	15	21	24	22	112	42	32	16	39	9	137	67	22
5359ce40-24be-4b7f-8b41-d006dc9dca51	0	0	0	1	0	0	0	0	0	0	1	0	0	0	0	1	0	0	0	0	0	1	0	0
ddbf7d04-21c8-4d3e-b682-8f195369fe34	0	0	0	0	0	0	0	1	0	0	0	0	0	0	0	0	0	0	0	0	0	0	0	0
03990210-cecb-4d05-8103-c48a74a09a9e	0	0	0	0	0	0	0	0	0	0	0	0	0	0	0	2	0	0	0	0	0	5	2	1
837b8327-dc62-4c77-96fc-30bda5a1779e	0	0	0	0	0	1	0	0	0	0	0	0	0	0	0	0	0	0	0	0	0	0	0	0
6da8a05e-661e-4edc-a651-33eda32fedd6	8	9	0	5	7	1	7	7	0	4	1	1	7	1	0	5	6	2	10	11	0	4	4	2
2df2d07e-6069-4711-8dd4-dd094373f750	4	1	0	1	0	0	2	0	0	0	0	0	2	0	0	0	0	0	5	2	0	1	0	0
58698a59-36c8-4c0a-9f8d-bef7a3e9e779	2	1	2	1	1	0	2	1	2	1	2	0	2	2	4	0	4	0	2	1	2	2	3	0
3aa56179-7f1c-4ee9-8216-f89a2bec6edb	0	0	0	1	0	0	0	0	0	0	0	0	0	1	0	0	0	0	0	0	1	0	0	0
da5477e8-93ca-4708-827e-57bf2a3b2d70	16	19	10	21	10	33	15	16	7	17	8	11	23	18	20	22	20	27	15	13	10	20	10	12
cab5df1b-722f-41fd-971b-4a1a7871c7f4	1	1	0	1	3	4	1	1	0	0	1	1	0	2	0	1	4	0	2	1	0	2	3	2
a3d714ee-569d-4ae2-bfc9-b9f940774fd8	0	0	0	0	0	0	0	0	0	0	0	1	0	0	0	0	0	0	0	0	0	0	0	0
43fe3b2b-4f93-42f0-a5fe-0e4a2f037869	1	2	1	1	1	0	2	2	0	1	1	0	3	4	0	0	0	0	2	5	2	3	4	0
7c5949a9-01e0-4d33-91b0-db456f6376c6	6	9	0	0	3	0	4	9	0	0	2	0	7	9	0	0	8	0	5	7	0	0	4	0
6b08bebb-b522-428a-a906-c81133f60c13	3	2	0	0	0	0	3	2	0	0	0	0	4	2	0	0	0	0	3	2	0	0	0	0
fccbb618-9b76-40f4-94b8-37326b1d593c	1	2	0	1	2	0	0	1	0	0	1	0	0	3	0	0	2	0	1	2	0	0	1	0
40e83fe1-e96d-46ab-bef9-f21a1437c1f0	15	16	1	39	15	0	8	11	0	15	14	0	16	18	0	34	18	0	14	12	0	31	15	0
51e14fa2-9585-4812-9de1-36fe413eb293	3	3	0	7	3	0	2	2	0	2	2	0	4	3	0	7	2	0	3	3	0	6	3	0
9e518607-51ee-4e45-9af8-304b930ce4c5	3	3	0	2	4	0	1	1	0	2	2	0	2	1	2	0	2	0	1	2	1	2	5	0
37234dae-ea51-4217-bf9e-ddb93b212004	1	0	0	2	1	0	0	0	0	1	0	0	0	0	0	0	0	0	0	0	0	5	1	0
0fc1ed53-523f-4a03-aaea-cf58918a071f	0	0	0	1	0	0	0	0	0	0	0	0	0	0	0	0	0	0	0	0	0	0	0	0
9856968f-118e-4652-bd3a-76172c992a04	1	0	0	0	0	0	0	0	0	0	0	0	0	0	0	0	0	0	0	0	0	0	0	0
a1d019c5-89f4-476f-a8de-00b4e22ef42f	6	4	1	4	5	0	4	2	1	3	4	0	9	5	0	3	6	0	6	3	0	3	4	0
346daef2-af6c-46d8-a551-6bf811ee3d44	0	1	0	1	0	0	0	0	0	0	0	0	0	0	0	1	0	0	0	0	0	1	0	0
223aa9c0-91f8-4926-b5a1-2d5d2d2bb8b2	0	0	0	0	0	0	0	0	0	1	0	1	0	0	0	3	0	0	0	0	2	3	0	0
2e0fe663-0067-4264-81d3-21b8c4ed48e1	0	0	0	0	0	0	0	0	0	0	0	0	0	0	0	0	0	0	0	0	0	0	1	0
0b46da86-1fbd-4dbf-98df-d6cdb328be59	1	1	0	1	0	0	0	0	0	0	0	0	0	0	0	0	0	0	0	0	0	0	0	0
af9a577c-c619-4c33-ae46-e16a0d796ce0	0	1	0	1	0	0	0	0	0	0	0	0	0	0	0	0	2	0	0	0	0	1	0	0
76cf01d5-2f5d-43e1-bc79-06c4766fc56b	0	0	0	0	0	1	0	0	0	0	0	0	0	0	0	0	0	0	0	0	0	0	0	0
61d8d872-1670-4659-9d63-d5dad0904614	0	0	0	1	0	0	0	0	0	1	0	0	0	0	0	0	0	0	0	0	0	0	0	0
aab80415-908c-43cf-a741-36cf89c101e0	0	0	0	0	0	0	0	0	0	0	0	1	0	0	0	0	0	0	0	0	0	0	0	0
b41a65c7-6391-4279-b22e-de96f257bdad	0	0	0	0	3	0	0	0	0	0	0	0	0	0	0	1	0	0	0	0	0	0	2	0
f65c1878-250c-4512-8ad4-b40dd2843e14	0	1	0	0	0	0	0	0	0	0	0	0	0	0	0	0	0	0	0	0	0	2	0	1
790d192f-9b39-49d2-90a2-1f05f533109b	0	0	0	0	0	0	2	0	0	1	1	0	0	0	0	0	0	0	2	1	0	2	1	0
e06c95f7-18db-46d7-bde2-f1a306502dad	0	1	0	0	0	0	0	0	0	0	0	0	0	0	0	0	0	0	0	0	0	0	0	0
97bdfc9b-bcc5-4424-a07f-9a356515bdee	0	0	0	0	0	0	0	0	0	1	0	0	0	0	0	0	0	0	0	0	0	0	0	0
d8b4d15d-3c45-464c-9705-fb11c6814cfd	0	0	0	0	0	0	0	0	0	0	0	0	0	0	0	0	0	0	0	0	0	0	0	1
159ff26e-b001-427c-b809-3401074566c3	2	7	0	3	3	2	1	4	0	1	2	1	2	8	0	0	4	0	2	4	0	3	3	1
8f73e381-e9bb-444f-98c6-c0fdb5b0ef14	0	0	0	1	0	0	0	0	0	0	0	0	0	0	0	2	0	0	0	0	0	0	0	0
18d04a8e-3d88-48f9-bd3b-20ffbda6cfc4	2	4	1	7	2	2	2	2	0	6	1	0	6	4	0	5	2	0	3	4	1	6	1	0
188957b5-bcec-4a53-b109-c360a0a74c86	96	158	23	250	41	62	76	120	15	203	35	32	55	59	44	199	32	20	78	127	22	212	37	27
54db811d-dbab-43a8-b78b-eef07a016afc	0	1	0	0	0	0	0	0	0	0	0	0	0	0	0	0	0	0	0	0	0	0	0	0
da7aa56a-ea66-4ae6-b661-10627039ac0c	0	0	0	0	0	0	1	0	0	0	0	0	0	0	0	0	0	0	0	0	0	0	0	0
08b13bc0-7afc-4f84-a824-f01fd305b94d	0	0	0	1	0	0	0	0	0	0	0	0	0	0	0	0	0	0	0	0	0	0	0	0
1c6c9da0-05aa-4615-90b6-7c1774023e30	0	0	0	0	0	0	0	0	0	0	0	0	0	0	0	0	0	0	0	0	1	0	0	0
829e8ea5-02ca-4f7d-8c02-cb3fed420061	21	32	0	2	0	0	12	24	0	1	0	0	19	21	0	1	0	0	15	20	0	2	0	0
c341aa6f-62ba-4d37-b71a-16b1e4c95fad	3	3	0	0	1	0	2	2	0	0	1	0	4	0	0	0	2	0	3	2	0	0	1	0
34cd5985-cd30-4aa8-af9e-3a998129174e	22	19	5	18	7	38	17	17	4	10	6	14	17	19	8	24	6	19	18	17	4	14	6	14
def66098-28d2-4470-b7c8-89a7e012d94a	0	1	0	1	2	0	0	0	0	1	2	0	0	0	0	2	2	0	0	0	0	1	2	0
f5325db8-b71b-45c5-8d51-4166d70b1cdb	5	5	1	8	6	0	2	0	0	5	3	0	2	0	2	0	4	0	1	0	0	0	1	0
8d40b290-88ff-4eac-9b60-256d4d45e925	6	12	3	5	11	17	5	10	1	3	10	7	7	12	2	9	13	16	5	9	3	5	14	7
5405cea8-e338-4409-8d2e-00b85e029088	31	38	12	26	20	31	22	32	11	20	17	16	19	26	20	20	14	13	31	40	12	23	21	17
492be7d5-d335-4fd7-838c-4862d85275f6	0	0	0	2	0	0	0	0	0	1	0	0	0	0	0	2	0	0	0	0	0	2	0	0
d7dcb055-6d71-46da-9f3b-af3c46820c09	7	14	0	3	6	0	5	9	0	2	2	0	6	11	0	3	8	0	7	13	0	3	6	0
c75f4129-96eb-45d0-83e8-b5323204dbe7	0	1	0	1	0	4	0	0	0	1	0	0	0	0	0	1	0	0	0	1	0	1	0	0
58f31cd7-f2e0-4cb0-a0c6-33c3f904ffbb	0	1	0	0	0	0	1	0	0	0	0	0	0	0	0	0	0	0	0	0	0	0	0	0
bccaa120-3b52-4fd1-b5c4-4f284ebd8545	1	0	0	0	0	0	0	0	0	0	0	0	0	0	0	0	0	0	0	0	0	0	0	0
aba0c4a5-fc9e-45f0-861e-4d0c0ffd7949	1	0	0	0	0	0	1	0	0	0	0	0	2	0	0	0	0	0	1	0	0	0	0	0
f1dfbfcf-ea03-4d64-a515-57f3cf5a054c	0	0	0	0	0	0	1	0	0	0	0	0	2	2	0	0	0	0	0	0	0	0	0	0
561c6799-a561-4285-a865-02b1e725945d	0	1	0	1	0	0	0	1	0	1	0	0	0	0	0	1	0	0	0	1	0	1	0	0
3a7dd1f1-2974-4ec6-9682-a51120ff7f26	2	2	0	0	2	0	0	1	0	0	2	0	0	5	0	0	4	0	2	3	0	0	2	0
4a5602c4-0da6-44c2-8c2d-ccbb07b89e5a	28	25	2	14	25	7	21	23	2	14	21	2	16	25	4	16	26	7	23	22	4	19	25	5
3a308029-eca9-4776-bc63-64d66fd1954c	99	123	0	88	41	3	77	96	1	80	23	0	90	101	0	82	40	1	93	114	2	83	35	2
c2318df8-546a-4315-a683-f30ed00ec631	3	2	0	5	8	2	2	2	0	3	6	0	2	1	0	4	6	1	3	1	0	4	9	2
97f599ee-1994-43cd-9da9-697b87ec07ec	0	0	0	0	0	0	0	0	1	3	5	0	0	0	0	0	0	0	0	0	2	6	0	0
ae3a43d2-efad-4eea-9e0a-dddedd940325	1	3	0	3	5	0	3	3	0	2	5	0	3	3	0	3	6	0	3	2	0	3	8	0
4c6df4fd-ea98-4e5f-b021-04152b52d721	1	2	0	4	5	0	1	2	1	5	8	0	0	2	0	4	4	0	1	1	2	10	6	0
fc1d9bb0-3e85-44fa-b69a-e36a30030f22	16	39	0	7	16	2	15	34	0	5	12	0	21	28	0	9	14	1	18	35	0	6	19	2
c935b0da-8514-4ce9-8956-5fe65807dc80	5	8	0	7	0	1	4	6	0	6	0	0	4	5	0	4	0	0	8	12	0	9	0	2
353723ad-8974-4a05-b9f7-4c920d0cafee	14	11	0	7	2	0	12	9	0	5	1	0	8	7	4	7	2	1	14	15	0	11	2	2
136b74ae-5b15-4d28-9f8a-555fc6a9b1d6	31	33	0	49	13	3	23	30	0	39	12	1	34	32	0	45	20	4	26	39	0	51	12	5
e3a03207-faeb-40fa-9401-f2588f2fde11	59	65	2	80	23	24	43	44	2	65	14	8	53	51	6	66	26	16	51	60	2	79	21	13
715a2a45-7850-483d-8f14-051991083323	2	1	0	0	1	0	0	1	0	0	0	0	2	2	0	0	0	0	1	1	0	0	1	0
0cfc804a-3a3b-41d8-9a09-de94aaa6fcbd	0	2	1	0	0	2	0	2	0	0	0	0	0	1	0	0	0	0	0	2	1	0	0	0
4863eac5-ebdf-43dd-af83-08134da4550c	1	0	0	0	0	0	0	0	0	0	0	0	0	0	0	0	0	0	0	0	0	9	1	0
8f8e1b6b-a78a-4569-a958-0eef488161c7	2	2	0	0	0	0	2	2	0	0	0	0	1	2	0	0	0	0	2	2	0	0	0	0
039d66b8-a93e-4944-9ebc-6fb2c3b7960a	1	0	2	2	2	0	2	0	1	1	0	1	3	0	4	4	4	1	1	0	2	3	2	1
0699c19d-b631-4f69-8d59-895ce8427bc4	0	1	0	0	0	0	0	0	0	0	0	0	0	0	0	0	0	0	0	0	0	0	0	0
685260a9-da51-4665-9011-0b301ab5a52d	0	0	0	1	0	0	0	0	0	3	1	0	1	0	2	2	0	0	0	0	0	6	6	0
d35f611f-4327-4c29-9cc9-d9de791c4077	1	2	0	0	0	0	1	2	0	0	0	0	0	1	0	0	0	0	1	1	0	0	0	0
db62b29e-865a-412b-b003-c3dddcc67d8f	29	41	14	80	18	49	17	28	9	69	17	18	32	41	28	95	18	33	26	39	13	75	18	18
a2fcbde9-52ff-41b3-9d32-5ad0253c28ec	1	1	0	1	0	0	1	1	0	0	0	0	0	1	0	0	0	0	0	1	0	1	0	0
cbfa96d1-d4ed-400b-bc80-387eeb6db45a	14	22	20	30	28	25	11	16	19	21	18	11	22	23	38	36	28	32	15	22	22	29	31	12
4a1ca3d2-22ed-4faa-af3b-adce14218e9a	1	3	1	4	4	0	0	2	1	4	3	0	2	2	2	3	2	0	3	7	2	6	7	0
bda78871-bf39-4f76-9a54-1104d34702a3	13	21	11	27	16	2	12	18	9	20	9	1	16	16	22	27	12	0	13	16	9	23	16	3
1f613abb-cbdc-43ce-8a3b-dc3ea97989ff	52	71	36	86	55	14	33	51	22	54	34	3	52	60	62	86	52	11	49	57	32	71	56	5
9546f293-af6e-4a63-a163-140468bf8640	0	0	0	0	0	0	0	1	0	0	0	0	0	0	0	0	0	0	0	0	0	0	0	0
717f8281-8aaa-4059-801a-c69c2bc40789	200	294	38	135	58	114	179	260	38	137	29	49	108	151	80	121	36	43	181	270	37	117	57	52
86c82f7c-9c1d-431b-9725-2be47368cc34	15	24	6	16	5	0	11	19	3	7	2	0	18	25	10	26	12	0	10	17	5	14	9	0
6717bee0-b141-4886-9b4b-05eb7b08a5ea	3	4	1	6	2	7	1	2	1	4	2	0	3	3	0	5	2	9	3	4	1	6	2	3
8806daa0-6d2c-4c79-8c8c-4b49822fb98d	0	0	0	1	0	0	0	0	0	0	0	0	0	0	0	0	0	0	0	0	0	0	0	0
f19e9765-7eaf-456e-8e7c-1b4191c9245a	0	1	0	4	1	0	0	0	0	2	0	0	0	0	0	2	4	0	1	3	0	4	1	0
3988a0e8-02ac-40f5-897d-05e26eb7f084	0	0	0	0	0	0	0	0	0	0	0	1	0	0	0	0	0	0	0	0	0	2	6	0
c0f7b6f1-bbe9-40cf-8c1a-8ef19f6f2ee7	0	0	0	0	0	0	0	1	0	2	0	0	0	0	0	1	0	0	0	0	2	5	9	0
acb73145-09c5-48fd-a09d-6ef6c409fba2	0	0	0	0	0	0	0	1	0	0	0	0	0	0	0	0	0	0	0	0	0	2	6	0
fcd3536b-fd5c-4a4c-9737-39d4ca0b34e1	2	1	0	0	0	0	2	0	1	1	0	0	3	0	2	0	0	2	0	0	0	2	6	0
b9b86b10-dd63-40ef-994c-bb428f1b9ea0	0	0	0	0	1	0	0	0	0	0	0	0	0	0	0	0	0	0	0	0	0	0	0	0
4c32f097-f01f-4479-bda2-c4c67fc82b7a	0	0	0	0	0	0	0	0	0	1	0	0	0	0	0	0	0	0	0	0	0	0	0	0
0740212a-de46-4382-837f-73c775b4be0e	0	0	0	1	0	0	0	0	1	5	2	0	0	0	0	0	0	0	0	0	3	18	6	0
0faa063b-aa40-4acf-8349-0b5b7a923c33	0	0	0	1	0	0	0	0	0	1	0	0	0	0	0	0	0	0	0	0	0	0	0	0
fa883d42-6553-4eb6-8b25-3f36b78549d9	0	0	0	0	0	0	0	0	0	0	0	0	0	0	0	0	0	0	0	0	0	1	0	0
04b80569-cc1e-4981-aa08-bb57748d3ac6	0	1	0	1	0	0	0	0	0	1	0	0	0	3	0	0	0	0	1	1	0	1	0	0
a0bd09c0-9d2e-4417-b27f-81d7ec40bc7d	0	2	1	0	0	0	0	0	1	0	0	0	0	0	0	0	0	0	0	0	0	0	0	0
2b279be9-8771-47ac-9c17-0220dae20d99	1	1	0	5	4	0	1	0	0	3	4	0	0	4	0	5	4	0	1	0	0	4	4	0
447474ae-24b4-4376-a0be-a8873a579a91	8	10	0	7	14	4	6	11	0	6	9	1	6	9	0	9	10	6	5	8	0	7	15	4
111e894e-cf64-4838-a24d-1b55cf6e72cb	40	58	8	47	27	83	35	46	4	43	18	48	34	57	18	75	24	55	35	51	7	47	29	42
259407bf-8977-4404-85b3-8deacf53d9ba	13	17	0	10	14	5	11	16	0	7	9	1	10	15	0	9	10	4	10	16	0	8	14	3
53aabf0d-e9f3-4ee8-9dd4-67f266726dff	42	50	0	22	28	4	39	47	0	19	18	0	35	38	0	28	18	3	32	46	0	20	27	2
637e49af-edee-4976-870a-0dfceb35b852	2	3	0	3	1	0	3	4	0	3	0	0	8	3	0	4	0	0	2	3	0	3	2	0
4d53cf0b-768f-4239-ab2a-ff77cd24c3d5	7	12	0	7	14	3	7	12	0	6	9	0	4	13	0	6	12	3	5	10	0	7	14	2
09dc7d88-e9e0-4fef-9a78-ccbdd0f4361e	0	1	0	0	0	3	0	1	0	0	0	0	0	2	0	0	0	0	1	1	0	0	0	0
7ad472ff-eca8-473b-8a08-c9aa1fc74403	3	6	0	5	2	6	2	5	0	2	3	2	6	8	0	7	6	8	2	4	0	4	1	3
d9790e36-7e7f-4e95-9cd1-fcf7d37cb431	3	4	0	3	4	3	2	3	0	3	3	0	3	5	0	4	0	0	2	4	0	3	0	0
2edba4a9-f86e-46aa-a469-67d2f12aca99	3	4	0	6	4	1	2	2	0	3	3	0	1	3	0	6	2	0	2	3	0	3	1	0
889584b1-5254-4d19-9280-5da267267686	141	187	33	113	98	58	126	166	27	103	70	29	84	114	46	89	44	33	127	163	30	107	99	29
0e9d6023-7ece-4ff0-9b81-e5096344fdcb	5	15	0	5	0	2	5	13	0	5	0	1	7	18	0	8	0	0	3	13	0	9	0	0
0fb4b902-bb71-4380-a14f-d6d400d9fc4f	21	39	0	10	16	1	21	32	0	6	4	0	21	35	0	15	20	0	22	36	0	14	15	0
05786358-71eb-42b4-a6d2-bc08bd5952a7	3	8	1	6	1	0	3	5	0	3	1	0	4	6	0	11	2	1	3	7	0	10	1	0
c6470024-f41a-49f3-babe-1df2a53fc384	2	1	0	3	0	0	1	0	0	2	0	0	2	2	0	5	0	0	3	3	0	2	0	0
ee0d582a-20f3-4c3d-8194-dd812fbb22ab	11	19	2	11	10	8	10	14	2	8	7	3	14	16	4	17	14	3	12	15	2	16	10	6
37e8ad79-42aa-4955-b9b8-8313e12e849d	99	108	16	91	22	84	86	89	15	83	25	29	82	53	40	92	20	42	86	97	15	88	21	28
55cfc0c8-082a-4f62-957f-562f9aa70e4c	4	3	0	2	1	0	3	2	0	1	0	0	4	4	0	2	0	0	3	2	0	2	0	0
6534888e-7372-4df1-8856-6a0225b44acd	7	9	2	11	16	7	6	8	1	9	13	4	14	9	0	14	12	13	6	8	2	8	13	6
c2e6f7b6-0f4e-4637-9da9-0988016accd9	1	0	0	0	0	0	3	0	0	0	0	0	0	0	0	0	0	0	0	0	0	0	0	0
93b1a49c-ac74-4a02-b22a-ed6ef5e0de4c	11	16	1	2	8	0	8	1	0	1	2	0	5	6	0	0	6	0	8	6	0	2	9	0
68f86a58-7366-4365-84ef-dcd7f3043fb4	44	65	8	98	31	20	23	33	4	63	24	6	22	32	18	84	26	7	24	40	7	94	30	7
8cd939b1-4a74-43ae-b942-ffebbe35eaf4	4	4	1	7	2	2	3	2	1	3	2	0	4	5	2	9	2	0	4	4	1	5	2	0
b7d50302-23c9-45a6-b96a-2a13adb7aeab	0	1	0	1	0	0	0	0	0	0	0	0	0	0	0	0	0	0	0	0	0	8	0	0
5f99ba79-b7b8-4ecc-896c-d806d0afc726	0	1	0	0	0	0	0	0	0	0	0	0	0	0	0	0	0	0	0	0	0	0	0	0
e63c6701-ba84-41ca-ac9d-bbacd4c55ffc	3	5	3	11	10	12	1	0	1	11	11	5	2	1	4	23	8	6	1	2	4	13	10	6
4ff4eda4-a7eb-4e00-8cdb-8366f27f555e	20	26	10	44	30	50	15	17	5	31	19	20	19	21	18	59	24	34	16	18	9	39	30	24
77a7f400-6d28-420f-b2b8-a04565d05ca0	3	4	2	14	10	12	3	3	1	13	9	4	3	3	4	11	6	3	2	4	2	15	10	5
96c1bfd4-91dd-4663-96b0-9400e89dd1a9	32	36	14	56	37	36	24	26	7	44	21	15	23	34	20	79	28	30	24	30	10	47	34	16
9cbbb449-7518-4c8d-bc88-77fadc15615f	95	129	37	155	83	99	83	94	29	130	48	38	72	61	66	158	58	66	79	102	34	140	78	48
51b23c70-83de-411c-9dc4-b32840f760d3	5	7	1	9	8	23	4	6	1	7	6	11	2	7	2	7	6	21	4	5	1	8	7	9
104ff671-5841-482f-b221-4ec18bc71d9b	3	9	0	7	5	0	4	8	0	8	7	0	7	9	0	6	6	0	6	8	6	14	17	0
df2ea29a-c892-4f4b-a090-6ada757580dd	0	0	0	0	0	2	0	0	0	0	0	0	0	0	0	0	0	0	0	0	0	1	0	1
abd36eaf-640f-4bdb-9e7a-080a17c866df	1	1	0	2	6	0	1	1	0	1	5	0	0	0	0	2	2	0	0	1	0	1	10	0
e5d3fb50-227f-4725-a751-048513182401	7	20	0	1	7	5	5	14	0	1	7	1	7	13	0	3	2	1	5	12	0	1	6	2
6cb56b06-a2fe-426b-940a-53e751383bfb	17	18	2	3	12	21	16	14	2	2	11	9	13	16	4	7	8	12	19	16	1	3	11	11
32279db7-2970-44b3-8c6d-ecee4a382c48	0	1	0	0	0	0	0	0	0	1	0	0	0	0	0	1	0	0	0	1	0	1	0	0
148b3b54-0ff6-4b49-a93d-b3ec2a6ee0b1	0	3	1	0	2	0	0	0	1	0	0	0	0	0	0	0	2	0	2	2	0	0	2	0
879dc8f5-a599-4c55-ac3e-55738f23c2da	0	0	0	1	0	1	0	0	0	1	0	0	0	0	0	3	0	0	0	0	0	1	0	0
20bef078-a1e6-4904-ba74-3c0585ba4bb9	0	1	0	0	1	0	0	1	0	0	0	0	0	4	0	0	0	0	0	1	0	1	0	0
04700208-d20e-4cb8-9a00-251dc7f40641	50	70	12	24	16	30	40	59	9	16	16	19	31	32	18	18	12	24	40	67	10	19	13	12
6d2903b9-8cc7-43b9-b2a7-e8bb3bd5e330	1	2	1	1	1	1	1	1	0	1	1	0	2	3	2	1	0	0	1	1	1	1	1	0
3282b12a-d107-4ea0-9447-c37545109c24	0	0	0	0	0	0	1	0	0	0	0	0	0	0	0	0	0	0	0	0	0	0	0	0
1788e7da-2e63-4256-9813-14cfcc67cb56	17	26	6	34	13	6	14	23	5	32	13	3	14	19	14	19	8	12	16	25	6	32	13	3
5282584b-a306-4dd3-addf-1d9af8e57604	31	28	18	60	32	54	25	22	15	41	19	29	34	32	26	59	32	60	24	23	16	46	30	29
a9de81e5-d7ae-4d38-9a07-c43f64358e02	0	1	0	0	0	0	0	1	0	1	0	0	0	0	0	0	0	0	0	1	0	1	2	0
457c0a5b-89ae-41a5-93f6-1e9025db895b	0	1	0	0	1	0	0	0	0	0	0	0	0	0	0	0	0	0	0	0	0	0	1	0
81f799ba-9058-4048-b16f-09585b51a5f9	25	33	4	32	20	12	17	25	3	28	14	4	32	34	8	41	14	9	17	24	4	28	16	6
dc319d03-c1ac-4440-9a2c-e53873955b44	6	4	0	3	2	4	5	4	0	3	1	1	7	7	0	6	0	4	5	4	0	3	1	2
5cfebf7b-4962-480f-a8a7-bdd2c555109f	8	9	4	12	8	0	5	6	3	8	7	0	8	10	8	7	14	0	7	10	4	13	8	0
7e2b4cb5-a870-45e8-9b89-1aff672874db	7	5	1	10	0	0	5	3	1	7	0	0	8	8	6	6	4	0	7	7	1	10	0	0
9284eec9-dcb3-43d7-bbde-de8f4d9a01ec	0	0	0	1	0	0	0	0	0	1	0	0	0	0	0	0	0	0	0	0	0	1	0	0
1047d71b-8dce-4eef-9bfd-0abaca45a050	0	1	0	0	0	1	0	1	0	0	0	0	0	3	0	0	0	0	0	2	0	0	0	0
5c472f55-b47a-4a42-8d5d-c0beb89bae93	1	0	0	0	0	0	1	0	0	0	0	0	0	0	0	0	0	0	0	0	0	0	0	0
43948d1b-a1b1-4f48-8c1c-a36b466b19f6	0	1	0	0	0	0	0	0	0	0	0	0	0	0	0	0	0	0	0	0	0	0	0	0
136d2592-40d4-46e1-aaac-cd9ff0d85d58	1	2	0	4	7	0	1	2	0	5	7	0	2	2	0	2	6	0	1	2	0	4	7	0
b9a0945e-646d-4d87-bf3c-9312f3655288	2	4	0	1	2	0	0	1	0	6	0	0	0	0	2	3	0	0	1	6	3	8	4	0
68d2b548-edb8-4d70-81f5-67c71e6635c8	2	3	1	8	5	2	1	2	0	7	1	1	3	4	0	10	4	3	1	2	1	7	5	0
03b2adb2-22f5-4350-a70d-7bbed0744555	21	24	6	40	26	6	23	24	6	32	11	3	10	6	14	25	16	3	21	24	5	38	21	4
55205708-efa2-4b15-8136-4a79074c294b	0	1	0	1	0	0	0	0	0	0	0	0	0	0	0	0	0	0	0	0	0	1	0	0
aa17fc8f-0eda-46a8-afbb-4038c2f221a1	15	17	3	7	12	2	9	11	2	3	10	4	18	15	8	10	18	10	12	22	3	7	35	3
e1c76680-4082-4eb6-b66f-2a88815775f2	25	36	3	14	14	6	21	28	2	14	8	4	22	25	6	19	18	9	26	43	3	17	19	4
36110e5e-ee35-4df2-aec6-9a7d9ac35b29	3	3	0	0	2	0	1	2	0	0	2	0	0	3	0	0	2	0	3	3	0	0	2	0
575722cd-97a0-4e45-887f-615371ad57c8	1	0	0	0	0	0	0	0	0	0	0	0	0	0	0	0	0	0	0	0	0	0	0	0
90e524e5-c9c6-40d3-bd85-ddbe81c2b954	22	27	10	19	14	45	15	20	4	10	2	23	22	22	18	32	12	15	21	26	7	19	13	28
c0153fff-965c-475d-9ffc-2d6404f38a29	56	83	13	61	31	43	43	60	11	46	27	15	37	62	22	59	26	43	45	67	11	56	29	19
428f135f-95d8-40c1-a7ab-a16bfac4db7c	0	0	0	4	0	0	0	0	0	2	0	0	0	0	0	4	0	0	0	0	0	3	0	0
a3229ecd-c43e-45c5-8e92-d261f831b2b7	8	9	1	17	6	9	6	8	1	14	4	5	6	6	2	20	6	8	9	8	1	15	5	5
f4f58e07-0276-4d96-aeaf-869ecb0e08a3	1	1	0	1	0	0	1	1	0	1	0	0	3	3	0	4	0	0	1	1	0	1	0	0
a367e4cd-c5b5-4403-9ef2-6769e4de8bd8	1	2	0	3	5	0	1	2	0	2	3	0	0	1	0	2	6	0	0	2	0	2	5	0
501c1093-c92d-4868-b6d2-5330caf426ed	2	3	0	0	0	0	1	1	0	0	0	1	0	3	0	0	0	0	1	1	0	0	0	1
ac88701d-15c5-4c4b-b81b-1a51e4446111	0	0	0	1	0	0	0	0	0	1	0	0	0	0	0	0	0	0	0	0	0	1	3	0
1e35bdd2-2f33-4a82-a222-eb0c7159fb14	0	0	0	0	0	0	0	0	0	1	0	0	0	0	0	0	0	0	0	0	0	0	0	0
7b854a3c-5ec4-47b2-b294-a4c49a0a5e04	2	4	0	2	6	0	2	2	0	1	1	0	2	3	0	4	4	0	3	3	0	2	6	0
444a6395-5cd3-42e6-a4e7-7532101239fa	5	8	0	7	4	20	3	4	0	6	2	6	5	9	0	9	0	13	4	7	0	4	4	9
420e3fb7-8df9-4849-8878-f15f06b3c944	11	20	2	20	10	21	6	9	3	15	3	7	11	24	4	23	8	20	9	15	2	16	11	8
bf890eb8-aebc-466d-abea-2cd3744e256e	4	5	2	8	7	10	3	1	0	5	2	2	4	4	0	12	4	6	3	3	2	6	5	3
d5089a7a-f4ef-4958-ac85-d4313e74a414	5	9	3	14	4	12	4	3	3	10	1	6	4	10	4	15	6	11	7	7	3	12	3	9
e2f1ce5e-676f-49e1-8869-4fb900afe266	5	8	2	11	10	12	4	0	3	8	2	4	5	6	2	18	10	10	7	4	3	11	7	6
0a3319f2-99bc-4271-8f0e-87229955432b	0	1	0	0	0	0	0	0	0	0	0	0	0	0	0	0	0	0	0	0	0	8	0	0
1a9cb16d-745c-4efc-9364-19e5f620d509	0	0	1	2	0	0	0	0	0	1	1	1	0	0	0	1	0	0	0	0	1	0	0	0
e35f582e-db4c-4758-b873-57e8c49505d2	56	88	16	33	40	42	32	50	15	24	26	18	49	80	28	50	34	36	42	67	16	31	39	23
5e987537-8c55-456c-8e5b-6c9733e64244	0	0	0	2	0	6	0	0	0	3	0	2	0	0	0	2	0	3	0	0	0	1	0	3
c7c6025d-4b01-498d-8a2c-b3fda080772e	1	1	0	1	0	0	1	1	0	1	0	0	2	1	0	1	0	0	1	1	0	0	0	0
85c3d6c5-3ad5-4cab-b2b1-35810a33dfe8	5	4	3	3	8	20	2	3	3	3	5	7	3	4	8	7	8	12	4	4	4	2	6	8
2bf58aa6-c37a-47c8-969a-fb1330298f39	77	91	12	83	64	25	58	68	11	55	42	9	46	74	18	78	36	13	70	81	15	86	79	14
18a8a368-c67d-4c35-a1a8-12f44fa081ee	97	131	26	85	50	136	77	118	22	65	32	51	67	90	50	107	42	69	85	117	26	80	53	61
b29f078c-d758-488d-9760-baf5fe23608c	5	16	3	11	5	7	5	13	3	6	0	2	6	10	4	11	2	5	3	13	2	9	5	3
ea2b636b-6973-4c19-a4e5-1b5d98632dc0	0	1	0	1	0	0	0	0	0	1	0	0	0	0	0	3	0	0	0	0	0	2	0	0
53d48b5f-1a2e-40fd-8922-1ac067754741	13	16	7	18	9	34	7	11	5	15	6	12	12	12	12	18	12	22	12	14	7	18	9	14
82acc858-8798-4f3c-93b3-13ca1725d497	88	136	19	120	44	48	66	100	17	102	20	18	59	96	36	73	20	28	73	125	19	106	44	16
7029cc0a-a299-48f5-a678-ae70a3d3fa9c	65	93	18	62	40	19	57	86	15	55	26	7	36	49	36	71	32	14	55	87	19	59	50	12
1615ca57-d450-412c-bd81-72d291e16a9d	47	51	25	57	37	11	33	36	16	38	23	4	29	35	48	62	48	10	39	48	25	56	47	4
9150642a-8207-455b-8c40-629eaef3fe18	30	32	10	32	19	8	26	26	9	29	20	2	20	24	22	45	20	6	29	34	11	31	25	4
6af4b937-5a7a-4659-95eb-098a46aef9cf	48	65	3	48	34	0	37	34	2	23	7	0	37	37	6	36	30	0	45	54	2	39	34	0
2d408dc1-e758-48eb-bc1f-d276c31900ab	3	4	1	0	4	0	1	0	1	1	3	0	2	2	2	0	2	0	2	5	0	2	6	0
a015f6fa-7da2-4633-a095-aeda164429af	18	35	20	29	15	54	11	15	16	24	9	16	22	20	38	44	18	34	14	30	17	30	12	20
45d32cef-2cc3-42bd-8dba-cc122f139b2d	7	6	2	4	7	6	6	4	1	3	3	2	5	4	6	5	6	6	5	6	2	4	7	2
a67aeb12-c0de-4318-856f-08a3bc881886	2	2	0	4	0	2	2	1	0	3	0	0	2	2	0	4	2	0	2	2	1	4	1	0
3360b6fc-e00f-4d0c-90fb-8d439d84c8b5	20	36	1	20	7	12	19	29	1	16	4	5	18	21	4	34	14	6	18	31	0	20	10	8
bc6cf1d2-dc1d-4c71-9681-330c2ff1278a	6	9	4	10	9	0	6	7	2	6	7	0	8	12	4	13	10	0	6	8	4	7	8	0
d7b6f249-0bd2-446f-b357-c6be37d7ee22	2	3	0	5	6	2	1	2	0	4	4	3	3	8	0	8	6	0	2	2	0	5	6	3
a2a99287-f2e8-427f-a869-9de22e39602a	0	0	0	2	6	0	0	0	0	1	3	0	0	0	0	1	0	0	0	0	0	0	6	0
79ef9dad-d2b2-43ed-ae5f-6eee3f71692c	0	1	0	0	2	0	0	0	0	0	2	0	0	0	0	0	2	0	0	1	0	0	2	0
461e2e97-4442-42d1-b327-bd6459015a8e	4	1	0	3	1	0	3	0	0	2	1	0	3	0	0	3	2	0	3	1	0	3	1	0
71f84815-1d14-4dda-9055-2f3625ea7e58	2	4	0	0	0	0	2	3	0	0	0	0	3	3	0	0	0	0	2	3	0	0	0	0
c886c3b6-8ae2-40b5-b571-aa7c63c3978c	3	6	0	1	4	0	2	3	0	1	1	0	4	4	0	0	2	0	3	3	0	1	1	0
c2f53b54-a036-45bc-bb90-0bb82a36bd21	4	4	0	2	1	0	2	4	0	1	1	0	0	2	0	3	0	0	3	3	0	3	1	0
13833f42-f4c5-4407-89c5-55866321aca5	1	3	0	0	0	0	1	3	0	0	0	0	2	0	0	0	0	0	1	3	0	0	2	0
5f100526-1e83-42a6-be4e-07be14b1c68f	0	1	0	1	0	0	0	0	0	2	1	0	2	2	0	1	0	0	2	3	0	10	2	0
c67713a3-43c1-486b-adba-2519da6d90d4	9	10	1	40	1	0	7	7	0	28	0	0	7	13	0	47	4	0	7	9	0	35	3	0
77fa8f49-76d4-4c0f-a436-ccde70b8ec5c	0	1	0	1	1	0	0	0	0	0	0	0	0	0	0	0	0	0	0	0	0	0	0	0
7e8d8407-b29b-437b-b2a0-98a6e12eb9f0	0	1	0	1	0	0	0	0	0	1	0	0	1	0	0	0	0	0	1	0	0	1	0	0
84eb2e9f-89d6-44e0-9810-07c8524ed83f	0	1	0	0	0	0	0	0	0	0	0	0	0	0	0	0	0	0	0	0	0	0	0	0
9a6ce23d-43e2-43f9-af41-8b55d8f24942	1	4	0	2	1	0	1	1	0	1	1	0	0	0	2	0	2	0	1	2	0	1	2	0
db451745-fa5d-41a2-9ea6-9e5b40ca601d	1	1	0	0	0	0	1	0	0	0	0	0	0	0	0	0	0	0	1	0	0	0	0	0
2fff7928-116e-4966-9029-72c6bfc43b7b	0	1	0	1	0	0	0	0	0	0	0	0	0	0	0	1	0	0	0	1	0	1	0	0
34d4e81d-9cf1-498c-b54a-4a105c223b30	0	1	0	0	0	0	0	0	0	0	0	0	0	0	0	0	0	0	0	0	0	0	0	0
509fbb18-f204-47b9-b300-e6cab4b6a608	7	9	3	6	16	11	5	3	3	6	13	7	7	8	6	6	14	10	5	6	3	6	17	8
877c9dab-ad7d-4ee5-8ace-53571a06b7d2	4	2	0	0	3	0	1	2	0	0	0	0	1	3	0	0	2	0	1	2	0	0	1	0
b412b805-8697-4de3-a70b-8937dc17a41b	0	2	0	1	0	0	0	2	0	1	0	0	0	0	0	0	0	0	0	2	0	0	0	0
9fec2cb0-b2eb-42b4-a838-bbefd9a0bfa7	0	0	0	0	1	0	0	0	0	0	0	0	0	0	0	0	0	0	0	0	0	0	0	0
c9c37989-46fc-4bdc-aefe-e153fc9f0756	0	0	0	0	0	1	0	0	0	0	0	0	0	0	0	0	0	0	0	0	0	0	0	0
e9fb66f7-1abd-4b4f-ab66-5d1e0b554355	1	0	1	2	0	0	0	0	0	2	0	0	0	0	0	2	0	0	1	0	1	2	0	0
7dc934c6-2cd6-40a3-8ce2-3e56ba6d8f05	0	1	0	0	0	0	0	0	0	0	0	0	0	0	0	0	0	0	0	0	0	0	0	0
e3959090-6c47-4b6b-b686-c8a9b037835d	0	0	0	4	1	0	0	0	0	3	0	0	0	0	0	1	0	0	0	0	0	3	1	0
d13284ca-5cbb-4a95-9f6b-cd10e36bd477	0	0	0	1	0	0	0	0	0	1	0	0	0	0	0	1	4	0	0	0	0	0	0	0
9009daa2-1d16-4136-8f30-fb469bd37687	0	0	0	1	0	0	0	0	0	2	0	0	0	0	0	2	0	0	0	0	0	1	0	0
0103dc3b-90ab-4f29-9ca9-63619308fcf8	8	16	7	4	4	4	6	8	6	4	0	3	8	12	10	7	2	0	8	13	6	6	4	4
e05709e5-06ad-4bb7-9535-506fdf554f6b	0	0	0	6	3	0	0	0	1	3	1	0	0	0	0	7	4	0	0	0	0	5	5	0
7a73c6e9-b1e5-4d27-a2d3-abbaa9d6ba15	0	2	2	1	0	0	0	2	2	0	0	0	0	1	4	0	0	0	0	1	2	1	0	0
0f0fd227-7a20-4c79-80a8-02540192120a	1	1	0	0	4	0	1	1	0	0	4	0	0	0	0	0	4	0	1	1	0	0	6	0
0bbf7f73-98b3-4d7f-9dcf-166aaa1a5c31	9	18	1	2	3	13	8	17	0	2	3	5	4	19	0	3	2	11	8	15	0	2	2	6
2ec76d22-d745-4970-87cc-10c6f7906eb5	0	2	0	0	0	0	0	1	0	0	0	0	0	2	0	0	0	0	0	2	0	0	0	0
7c2bd34c-474e-402f-a0a1-ce5319674350	0	0	0	1	0	0	0	0	0	1	0	0	0	0	0	1	0	0	0	0	0	0	0	0
91c3767d-b785-4228-b511-1f68b9737910	9	13	7	28	26	18	6	9	6	17	26	10	13	18	12	29	24	18	7	11	5	19	42	11
18ef5dd7-15bb-445e-88cf-071aeb10accf	0	0	0	2	3	1	0	0	0	1	3	0	0	0	0	1	2	0	0	1	0	3	9	1
2b763372-48f7-4a25-83de-19d1b4cf6a2f	0	0	0	0	0	0	1	0	1	0	0	0	0	0	0	0	0	0	0	0	0	0	0	0
412c54ab-c307-49a6-821a-b14e9acb725e	1	0	0	0	0	0	0	0	0	0	0	0	0	2	0	0	0	0	1	0	0	3	0	0
8f4751c2-929f-4631-a96b-b87d7adbfc8e	0	0	0	0	0	0	0	1	0	0	0	0	0	0	0	0	0	0	0	0	0	0	0	0
05101064-38af-4453-bc85-eaf67136b056	1	1	0	1	0	0	1	0	0	8	3	0	0	0	0	4	2	0	1	2	0	1	0	0
c45fe0aa-e342-4f7c-8d01-02e9bbe0cf6c	0	0	1	0	0	0	0	0	0	0	0	0	0	0	0	0	0	0	0	0	0	0	0	0
c8d62d02-5bee-4e8c-b6da-d33cd4abeaff	0	1	0	0	0	0	0	0	0	0	0	0	0	0	0	0	0	0	0	0	0	0	0	0
8e49c65d-8665-46d8-b030-1f76c456dbdb	0	0	0	0	0	0	0	0	0	0	0	0	0	0	0	0	0	0	2	0	0	0	0	0
916336d6-4095-4368-9963-b1163df0a501	0	1	0	0	0	0	0	0	0	1	0	0	0	0	0	0	0	0	0	0	0	0	0	0
0c015c4c-80eb-433f-a35f-9398773692e8	1	0	0	1	0	0	1	0	0	0	0	0	0	0	0	0	0	0	1	0	0	0	0	0
c4e93115-0944-48a8-b2b1-eb344088cd70	0	0	0	0	0	0	0	0	0	3	1	0	0	0	2	2	2	0	0	0	0	6	6	0
01f5414b-0cd2-4ea4-9d9f-bc75918f4b87	5	6	0	1	4	1	3	4	0	1	3	0	6	4	0	0	6	0	3	6	0	1	3	0
e52754e5-56d7-4680-a592-6b67157cc88f	0	2	0	0	2	0	0	1	0	0	1	0	0	3	0	0	4	0	0	2	0	0	1	0
a98cc37b-92de-42a2-977c-6869d301b50b	1	3	0	0	0	0	0	1	0	0	0	0	3	4	0	0	0	0	1	4	0	0	0	0
3224ef80-d2c4-4be9-a3fb-8f17fe1cd8d5	52	73	1	13	24	1	45	56	1	7	19	0	36	40	2	10	26	0	46	63	1	9	23	0
29cf884f-2ce8-42fe-98bd-586a2e73d114	5	4	0	2	2	0	4	2	0	0	2	0	6	3	0	0	4	0	4	3	0	1	2	0
8e2dc51a-0d21-4696-9caa-ffd7c017999e	0	0	0	0	0	1	0	0	0	0	0	0	0	0	0	0	0	0	0	0	0	3	0	0
809d21ee-1565-4eaa-85eb-8886599bd48f	1	0	0	1	0	0	0	0	0	1	0	1	2	0	0	1	0	0	0	0	0	1	0	1
1cd7f909-e32e-4db0-b21a-d0ba1f6cbf3f	2	2	0	2	1	0	1	1	0	2	0	0	3	3	0	0	0	0	2	1	0	2	1	0
c955b258-6fd2-4cfa-bc62-b8521c256f8c	0	0	0	0	0	0	0	0	0	1	0	0	0	0	2	1	0	0	0	0	0	7	0	0
0f3ad82d-a913-4df2-82e8-8e17d2b23999	0	0	1	1	1	0	0	0	1	0	0	0	0	0	0	3	0	0	0	0	0	7	3	0
157bcefa-fa33-4732-a1db-5c60a89638a5	3	5	0	7	0	2	2	2	0	4	0	2	3	3	0	8	0	3	2	2	0	6	0	1
cc91316a-e223-461a-9282-c32c4233b457	0	0	0	0	0	1	0	0	0	0	0	0	0	0	0	0	0	0	0	0	0	0	0	0
15c14586-43a8-4974-9307-0b00df0b1ff9	4	9	0	2	1	11	0	0	0	0	1	3	4	3	0	6	2	6	0	0	0	1	2	4
582c9a16-a8af-4311-b6ac-02b908947c7e	0	0	0	0	0	0	0	0	0	0	0	0	0	0	0	0	0	0	2	0	0	2	0	0
8452ef33-7ae1-4741-a2c5-d0411734f55a	1	1	0	1	0	0	0	0	0	1	0	0	0	0	0	0	0	0	1	1	0	0	0	0
3e5a8c69-428a-446a-867a-d2b43c9ea0e9	1	0	0	0	0	0	0	1	0	0	0	0	0	0	0	0	0	0	0	0	0	0	0	0
1cf7121d-2d3d-40c4-9fc1-ceffd2178330	2	5	0	3	0	0	2	5	0	3	0	0	3	5	0	0	0	0	2	4	0	3	0	0
05dd061b-2821-4e93-a799-96cbdc72457f	0	0	1	0	0	0	0	0	0	0	0	0	0	0	0	0	0	0	0	0	0	0	0	0
34ebafd9-1e91-4960-a658-dffe1f2120a2	0	0	0	1	0	0	0	0	0	0	0	0	0	0	0	0	0	0	0	0	0	1	0	0
86bf4ee1-106e-4cc5-9ae7-ee11d854b722	25	35	4	36	39	20	15	29	3	30	25	9	24	29	8	37	32	5	16	26	3	30	29	9
49131ada-fa10-4816-b22a-a038dc842c4a	1	2	2	9	5	4	1	2	0	6	4	4	3	4	2	11	8	9	1	2	0	9	6	4
17d8af39-fa20-42ef-861d-675eb32c1255	3	11	1	9	0	8	2	8	1	9	0	3	2	5	0	14	0	5	3	9	1	9	0	5
8fa6aa21-c399-4274-9d02-01bce4287831	2	7	0	3	4	4	2	3	0	2	3	0	6	7	0	4	6	3	2	5	0	3	2	3
e29e3b02-3b95-4fb2-b501-c997c27cde69	7	7	4	17	7	8	7	7	3	14	6	4	10	7	8	14	8	6	7	7	4	12	6	3
9edb2a51-c941-44b4-b374-0d144419326b	0	0	0	0	0	0	0	1	0	0	0	0	0	0	0	0	0	0	0	1	0	0	1	0
2fd710ab-2282-4e89-8c51-453a96e965a0	3	3	0	2	0	4	3	2	0	2	0	1	2	3	0	2	0	0	3	2	0	1	2	1
d4c78d19-7804-4e64-a2bd-94705639513d	0	2	0	0	0	0	0	1	0	0	0	0	0	0	0	0	0	0	0	2	0	0	0	0
9ddc1c25-c97a-41f9-8ada-9a6b71a24798	0	0	0	0	0	0	0	0	0	0	0	0	0	0	0	0	0	0	0	0	0	0	0	1
ad88df7d-7237-4636-8fb6-9d3df586ef62	2	2	0	0	0	0	1	0	0	0	1	0	2	0	0	0	0	0	1	0	0	0	0	0
55f29cb5-e903-40d1-854f-07ba71d957e5	6	7	0	2	0	0	3	5	0	1	0	0	9	5	0	1	0	0	6	4	0	0	0	0
4056ad2c-53e7-484b-84ae-abfa2c5a6895	2	4	1	3	2	0	2	4	0	3	2	0	3	4	0	5	2	0	2	3	0	3	2	0
42fc9662-222c-4241-88ef-11535c5dbbb5	6	2	0	0	0	0	1	1	0	0	0	0	6	4	0	0	0	0	5	1	0	0	4	0
ccfd349c-017d-40a8-b66c-b3f2fd7fd16e	0	2	0	0	0	0	0	0	0	0	0	0	0	0	0	0	0	0	0	0	0	6	0	0
3d433d20-9c7d-43d2-845f-2894c9a796f3	210	316	39	266	95	74	152	242	28	214	67	26	148	210	76	227	70	69	184	286	31	227	92	34
1bf81514-85e3-45ac-95df-fb7788475238	4	0	0	1	2	0	0	0	0	0	1	0	0	3	0	0	2	0	0	1	0	1	1	0
e3731fe4-d416-47d2-8701-f95a4caad744	0	0	0	0	0	1	0	1	0	0	0	0	0	0	0	0	0	0	0	0	0	0	0	0
c51f27bc-b37b-474a-aee1-4b353935c8dc	22	22	3	32	15	19	20	18	2	26	10	15	19	19	4	32	18	19	21	18	3	25	14	15
90bb3977-edff-4706-8550-09b0c981bd3a	0	0	0	1	0	0	0	0	0	0	0	0	0	0	0	0	0	0	0	0	0	1	0	0
3cdd37e1-f03d-440f-bf3a-0a67b3b016cd	0	1	0	0	0	0	0	0	0	0	0	0	0	0	0	0	0	0	0	0	0	0	0	0
49f774d4-67f0-46d6-8152-afdb6f957ed3	0	0	0	1	0	2	0	0	0	1	0	1	0	0	0	2	0	0	0	0	0	1	0	1
a2e2efbf-379b-40fe-9ac2-2b9f6191aaf8	2	1	1	2	0	0	1	1	1	2	1	0	3	2	2	8	0	0	1	3	1	2	2	0
ad77495a-aa87-4709-91e0-2989128f4b00	9	19	10	24	17	29	8	13	7	17	8	8	17	14	16	30	18	19	8	8	10	20	16	12
97d8d075-1227-4688-8487-c11697020656	4	8	1	4	4	10	4	7	0	4	3	2	4	8	2	4	6	8	5	7	2	3	7	5
23c832a3-83fe-4a68-bef5-2c2cb9df2f47	3	2	3	13	2	1	1	1	2	8	2	0	4	2	0	13	2	0	2	4	3	10	2	0
d0c04f0c-3cac-4f91-a4c7-114efd58945e	0	0	0	0	2	0	0	0	0	0	0	0	0	0	0	0	0	0	0	0	0	0	1	0
55005549-fc1b-4a52-8a0b-4524793e873a	1	10	2	2	7	0	1	8	2	0	6	0	5	7	4	9	12	0	1	7	1	0	7	0
ca9c99d1-a2b2-4189-a379-7a533eb18b73	1	1	0	1	0	0	1	0	0	0	0	0	0	1	0	0	0	0	0	0	0	0	0	0
50075f0d-0420-4023-ab01-30a6b644a515	0	0	0	0	0	1	0	0	0	0	0	0	0	1	0	0	0	0	0	0	0	0	0	1
f302dde4-e007-48bb-8848-627920d7d08c	11	9	6	7	7	21	11	9	4	5	4	10	11	11	6	12	8	17	11	9	4	6	5	9
315520ac-6192-404a-af03-3a6104f073ca	1	1	0	0	0	0	1	1	0	1	0	0	2	0	0	0	0	0	1	1	0	0	0	0
5b38285c-f2d0-42eb-b329-3db863853d06	22	24	3	38	22	21	20	19	2	33	14	8	18	16	6	27	14	12	20	22	3	32	20	8
fa7b43a0-2d3c-47ee-aa01-5c8185bdeb2a	52	61	11	94	47	47	43	48	11	86	33	23	41	31	24	82	36	25	46	60	12	87	46	23
875ccef2-8ba8-48ed-9d99-e2d0ba0fd8dd	4	5	1	2	2	0	3	4	1	0	0	0	4	6	0	1	2	0	3	5	0	1	1	0
9931308c-3874-4e4c-af16-75a777cd85f1	12	15	4	7	5	0	7	10	4	8	4	0	15	15	8	5	4	0	10	11	4	8	8	0
fdca0ae6-80ca-497d-aecb-ef46cf77cec3	149	268	15	69	60	74	121	257	16	52	35	30	76	92	34	62	36	37	128	228	15	54	35	33
58064460-3d73-425d-aeee-21b7e9d2639a	132	239	10	51	21	46	111	235	11	35	2	22	61	78	24	45	22	28	118	207	10	39	10	25
7b2a7c11-b3ce-4172-87c3-daa64bee6d53	12	14	2	9	5	6	8	10	2	8	2	2	13	15	2	12	6	7	12	11	2	6	5	4
8640a19f-34ad-4812-b1c1-481cb0de94e3	0	0	1	0	0	0	3	1	1	0	0	0	0	0	0	0	0	0	3	1	1	0	0	0
b9fa140f-6875-4218-b550-65a9af256673	7	4	3	5	10	0	6	4	2	4	5	0	6	1	4	8	8	0	4	4	4	6	9	0
8578817f-ed80-417f-9166-4207099452e7	3	2	1	5	9	0	3	2	1	6	7	1	5	8	0	7	10	0	3	3	0	5	8	1
a049c835-ad6d-4150-ae8f-0373b6a3899a	8	18	6	22	14	20	7	17	6	21	8	8	13	16	12	25	18	22	8	17	6	21	15	9
234109f6-309e-4b9b-bd5b-ca00843c9bf6	0	0	0	3	2	0	0	0	0	2	0	0	0	0	0	6	0	3	0	0	0	4	1	0
57fcedf1-e9b6-4516-93bc-2723a17954d8	0	0	0	0	0	0	0	0	0	0	0	0	0	0	0	3	0	0	0	0	0	0	0	0
bf87de2e-e0b3-4585-8736-ac96d94d9c9f	4	5	3	2	2	4	3	2	2	2	0	2	4	4	4	4	0	5	3	3	3	1	1	3
69d45212-ccab-4c03-b545-d03ad3633864	1	5	2	6	4	2	1	5	2	5	2	1	3	6	4	5	4	0	2	5	2	6	3	1
79208af1-d9cd-41e2-9a7b-7cef1198a50b	107	110	20	115	23	94	91	92	19	103	20	41	58	63	38	100	26	65	102	105	18	98	27	45
052ef45a-f4de-47e7-adfe-661626637cb3	1	1	0	2	0	0	1	0	0	0	0	0	0	0	0	0	0	0	0	0	0	1	0	0
e6c4782c-68a9-4393-8bf6-845c0e646054	1	0	0	0	0	0	0	0	0	0	0	0	0	0	0	0	0	0	0	0	0	0	0	0
c7382824-f05b-473a-b4eb-32c72b01619a	0	0	0	1	0	0	0	0	1	0	2	0	0	0	0	0	2	0	0	0	0	0	0	0
6e44b0f4-d423-4f6e-848b-a79318ae5c74	0	0	0	0	0	0	0	1	0	0	0	0	0	0	0	0	0	0	0	0	0	0	0	0
6a765193-8b81-48bb-ad1d-222056c48342	64	104	31	104	54	10	51	68	22	65	43	0	53	74	58	121	54	5	59	90	27	93	58	3
96ddb738-201a-4c55-beb0-ea331d3d20a5	114	142	54	187	65	14	87	109	42	139	37	5	60	106	74	118	42	6	96	125	42	159	57	6
bc6d1bd6-70f9-4017-a93d-3a74e65692fd	0	0	0	1	0	0	0	1	0	1	1	0	2	2	0	0	4	0	1	0	0	1	1	0
868da4e2-7f76-4665-9c4a-ff81bbe84e71	0	0	0	0	0	0	0	0	0	1	0	0	0	0	0	0	0	0	0	0	0	0	0	0
cf744d12-364d-4340-93d2-9b7590e85a3b	81	106	18	58	79	63	68	81	14	44	49	21	74	88	34	73	72	36	72	80	19	58	75	28
[truncated: 8,135 more rows]
