# Supplementary material for: Critical Assessment of MetaProteome Investigation (CAMPI): a multi-laboratory comparison of established workflows
Source: Nat Commun. 2021 Dec 15;12:7305. doi: 10.1038/s41467-021-27542-8 (PMC8674281; doi:10.1038/s41467-021-27542-8)
Supplement: Supplementary file 21 — Source Data file [file 41467_2021_27542_MOESM21_ESM.zip › Source Data/Supplementary Figure 5C_7C.tsv]

ProteinGroup	PS_S03	PS_S05	PS_S07	PS_S11	PS_S08	PS_S14	MPA_S03	MPA_S05	MPA_S07	MPA_S11	MPA_S08	MPA_S14	MQ_S03	MQ_S05	MQ_S07	MQ_S11	MQ_S08	MQ_S14	PD_S03	PD_S05	PD_S07	PD_S11	PD_S08	PD_S14
d3750	4	1	0	0	0	0	1	0	0	0	0	0	0	0	0	0	0	0	0	0	0	0	0	0
d2778	3	4	0	0	2	0	2	3	0	0	2	1	5	8	0	0	0	0	2	4	0	0	2	1
c684	53	68	11	34	20	31	40	61	8	22	18	6	27	35	20	28	18	12	41	65	9	26	20	9
d6885	0	0	0	0	0	0	0	0	0	0	0	1	0	0	0	0	0	0	0	0	0	0	0	0
c242	28	44	11	52	32	44	25	38	11	41	30	18	44	49	20	61	36	40	26	42	10	45	40	20
d1644	3	3	0	6	2	4	3	2	0	3	3	2	7	5	0	8	4	7	1	2	0	3	3	3
d3819	1	2	0	0	0	0	0	1	0	0	0	0	0	4	0	0	0	0	0	0	0	0	0	0
d4779	0	0	0	0	0	0	0	0	0	0	0	0	0	2	0	0	0	0	0	0	0	0	0	0
d4884	0	1	1	0	0	0	0	0	0	0	0	0	0	0	0	0	0	0	0	0	0	0	0	0
d3924	0	1	2	1	0	0	0	0	2	1	0	0	0	0	2	0	0	0	0	1	1	0	0	0
d5925	0	0	0	0	0	1	0	0	0	0	0	0	0	0	0	0	0	0	0	0	0	0	0	0
d1272	22	35	2	11	16	0	16	21	1	7	16	0	19	39	2	6	22	0	20	31	2	6	19	0
d2883	0	1	1	3	1	0	0	1	1	1	0	0	0	0	0	0	0	0	0	1	0	2	1	0
b25	2030	2595	235	1548	526	1232	1776	2216	213	1404	348	566	794	1098	330	904	272	328	1741	2212	220	1341	472	525
d7926	0	0	0	0	1	0	0	0	0	0	0	0	0	0	0	0	0	0	0	0	0	0	0	0
d1470	7	23	0	26	5	3	4	19	0	10	1	0	5	16	0	22	8	0	4	11	0	37	12	0
b83	20	25	4	85	12	2	14	18	3	68	7	0	27	27	6	69	14	1	16	19	6	93	33	0
c114	88	112	15	158	44	70	66	84	13	128	33	25	71	89	28	171	52	76	74	85	15	134	40	30
d2406	13	11	1	7	9	0	9	5	1	7	6	0	12	12	4	6	8	0	11	8	1	4	8	0
d4407	1	2	0	0	0	0	1	1	0	0	0	0	0	3	0	0	0	0	1	1	0	0	0	0
d1923	6	3	0	4	2	0	4	3	0	4	2	0	8	7	0	10	4	0	6	2	0	8	4	0
c416	15	20	9	14	4	11	11	9	5	7	2	2	16	17	14	11	4	4	12	15	9	10	3	2
c649	29	55	3	38	24	28	20	41	2	22	11	8	38	62	6	50	20	21	28	55	3	30	25	12
d3109	1	1	0	3	0	1	0	1	0	0	0	0	1	2	0	0	2	0	1	1	0	1	3	0
d7752	0	0	0	1	0	0	0	0	0	0	0	0	0	0	0	0	0	0	0	0	0	1	0	0
d1108	25	55	5	36	32	3	22	28	4	23	17	3	25	23	6	46	30	4	18	33	5	31	28	3
d1539	1	4	1	2	1	2	0	4	1	2	0	2	1	7	4	4	2	4	1	4	1	1	0	2
d5751	1	1	0	0	0	0	1	1	0	0	0	0	1	2	0	0	0	0	1	1	0	0	0	0
d5320	0	0	0	1	2	0	0	0	0	1	2	0	0	0	0	0	0	0	0	0	0	0	0	0
d1191	24	19	2	16	15	4	21	13	1	8	5	3	14	17	2	24	16	0	21	16	2	9	17	4
c893	34	55	12	40	38	19	30	46	8	32	22	6	17	30	28	48	30	15	36	51	12	34	37	6
d6349	0	1	0	0	0	0	0	0	0	0	0	0	0	0	0	0	0	0	0	0	0	0	0	0
d7368	0	0	0	0	0	1	0	0	0	0	0	0	0	0	0	0	0	0	0	0	0	0	0	0
d5193	4	4	0	0	0	0	0	0	0	1	0	0	0	0	0	0	0	0	0	0	0	0	2	0
d3192	8	8	1	4	4	1	8	6	1	4	0	0	8	7	0	4	2	0	9	9	1	4	4	2
d5367	1	0	0	0	0	0	0	0	0	3	0	0	0	0	0	0	0	0	0	0	0	0	0	0
d1609	7	12	5	8	6	5	5	12	4	5	4	3	12	10	10	8	8	3	7	11	5	9	6	0
d2127	3	2	1	1	2	5	2	1	0	0	0	0	3	1	0	1	2	4	2	1	1	1	4	1
d2173	9	7	0	19	4	2	8	7	0	17	5	1	6	8	0	15	4	0	9	7	0	17	4	1
c673	10	13	5	12	8	17	9	9	4	5	4	7	13	14	8	19	12	11	10	11	5	13	8	7
d4348	0	0	0	0	0	1	0	0	0	0	0	1	0	0	0	0	0	3	0	0	0	0	0	1
d7588	0	1	0	0	0	0	0	0	0	0	0	0	0	0	0	0	0	0	0	0	0	0	0	0
d3366	0	2	1	2	1	0	0	0	1	1	1	0	0	0	2	3	2	0	0	2	1	2	1	0
d7194	0	0	0	0	0	0	0	0	0	0	0	0	0	0	0	0	0	0	0	0	0	0	0	1
d4174	1	1	0	2	0	0	1	1	0	2	0	0	2	0	0	4	0	0	1	1	0	2	1	0
d6408	0	0	0	0	0	0	0	0	0	0	0	1	0	0	0	0	0	0	0	0	0	0	0	0
d1365	16	23	2	12	12	32	16	22	1	10	8	14	18	24	2	14	6	13	16	22	1	12	13	9
d2347	2	3	0	7	1	0	1	2	0	4	1	0	3	0	0	6	0	0	1	2	0	5	1	0
d5587	0	1	0	0	0	0	0	2	0	0	0	0	0	0	0	0	0	0	0	0	0	4	4	0
d6175	0	0	0	0	0	0	0	0	0	0	0	1	0	0	0	0	0	0	0	0	0	0	0	0
d8409	0	0	0	0	1	0	0	0	0	0	1	0	0	0	0	0	0	0	0	0	0	0	0	0
d7600	0	0	0	0	0	0	0	1	0	0	0	0	0	0	0	0	0	0	0	0	0	0	0	0
d8176	0	0	0	1	0	0	0	0	0	0	0	0	0	0	0	0	0	0	0	0	0	0	0	0
d3471	0	1	0	2	0	0	0	0	0	2	0	0	0	0	0	0	0	0	0	0	0	0	0	0
d2942	2	3	0	2	3	0	2	2	0	2	3	0	4	5	0	2	4	0	2	3	0	2	3	0
d3586	0	2	0	2	6	2	0	2	0	1	5	0	0	1	0	0	6	0	0	0	0	1	5	0
d4069	0	2	0	0	0	1	0	0	0	0	1	0	0	0	0	0	0	0	0	0	0	0	4	0
d7693	0	1	0	0	0	0	0	0	0	0	0	0	0	0	0	0	0	0	0	0	0	0	0	0
d5472	0	0	0	0	0	0	0	0	0	0	0	2	0	0	0	0	0	0	0	0	0	0	0	0
d7647	0	1	0	0	0	0	0	0	0	0	0	0	0	0	0	0	0	0	0	0	0	0	0	0
c137	75	125	43	153	73	152	68	102	38	128	51	69	65	106	80	126	52	67	73	107	42	139	74	73
d1585	7	11	3	10	7	6	5	8	1	7	3	5	11	15	4	9	12	12	7	11	3	7	8	5
d4943	1	2	0	0	0	0	1	0	0	0	0	0	0	1	0	0	0	0	0	0	0	0	0	0
d2068	3	4	1	9	3	0	4	5	1	5	2	0	3	6	4	9	2	0	1	4	1	7	3	0
c858	13	25	3	20	20	2	9	16	3	13	16	0	12	16	6	28	18	0	10	22	3	19	24	1
d6129	1	0	0	0	0	0	1	0	0	0	0	0	0	0	0	0	0	0	1	0	0	3	0	0
d1818	11	10	9	14	20	0	8	8	4	10	13	1	10	8	14	17	14	0	9	9	6	12	18	1
d3645	2	3	0	1	0	1	2	3	0	1	0	0	2	3	0	1	0	0	2	3	0	1	0	0
d5646	0	2	0	0	0	0	0	1	0	0	0	0	0	0	0	0	0	0	0	0	0	0	0	0
d7473	0	0	0	0	0	0	0	0	0	1	0	0	0	0	0	0	0	0	0	0	0	0	0	0
c952	33	65	12	69	24	26	31	57	10	55	8	15	20	47	26	54	20	29	37	52	12	62	26	15
d6990	0	0	0	0	0	0	0	0	0	0	0	0	0	0	0	0	0	0	0	1	0	0	0	0
d5866	0	0	0	0	0	1	0	0	0	0	0	0	0	0	0	0	0	0	0	0	0	0	0	0
d4128	0	0	0	6	3	0	0	0	1	3	1	0	0	0	0	7	4	0	0	0	0	5	5	0
d6770	0	1	0	0	0	0	0	0	0	0	0	0	0	0	0	0	0	0	0	0	0	0	0	0
d7867	0	0	0	1	0	0	0	0	0	0	0	0	0	0	0	0	0	0	0	0	0	0	0	0
d2663	4	2	1	11	6	4	4	2	0	6	4	0	4	4	0	6	6	3	6	2	0	9	6	2
d6907	1	0	0	0	0	0	0	0	0	0	0	0	0	0	0	0	0	0	0	0	0	0	0	0
d1864	7	9	0	8	12	0	2	2	0	4	8	0	5	6	0	6	6	0	5	8	0	8	9	0
d8771	0	0	0	0	0	1	0	0	0	0	0	0	0	0	0	0	0	0	0	0	0	0	0	0
c289	41	65	4	26	26	2	34	49	4	21	15	1	27	35	6	30	26	0	30	49	4	24	24	0
d5705	0	0	0	1	1	0	0	0	0	1	1	0	0	0	0	1	2	0	0	0	0	1	1	0
d7799	0	1	0	1	0	0	0	0	0	0	0	0	0	0	0	2	0	0	0	0	0	1	0	0
d1759	5	5	3	3	4	4	4	5	1	1	4	2	6	6	0	5	4	0	5	5	3	3	4	3
d7811	0	0	0	1	0	0	0	0	0	0	0	0	0	0	0	0	0	0	0	0	0	0	0	0
d2905	3	7	1	6	3	2	2	7	1	6	3	0	4	7	2	6	4	0	3	8	1	6	3	0
c301	190	274	54	359	143	77	136	173	39	252	83	33	115	153	90	311	124	53	190	252	51	309	139	38
d3970	0	0	0	0	1	0	0	0	0	0	0	0	0	1	0	0	0	0	0	0	0	0	3	0
d4838	1	0	0	1	0	0	0	0	0	0	0	0	0	0	0	0	0	0	0	0	0	1	0	0
d4022	0	1	0	0	0	0	0	1	0	0	0	0	0	1	0	0	0	0	0	1	0	3	6	0
d1703	4	7	3	7	11	1	4	5	3	8	6	0	6	9	8	10	12	0	4	6	2	7	8	0
d3797	1	2	0	1	0	0	1	2	0	0	0	0	3	2	0	0	0	0	1	1	0	0	0	0
d3691	0	0	0	3	0	0	0	0	0	3	0	0	0	0	0	4	0	0	1	0	0	4	0	0
d4490	2	1	0	0	0	0	1	0	0	0	0	0	1	3	0	1	0	0	2	1	0	0	0	0
d4999	0	0	0	2	1	0	0	0	0	0	0	0	0	0	0	0	0	0	0	0	0	2	0	0
d6944	0	0	0	0	1	0	0	0	0	0	0	0	0	0	0	0	0	0	0	0	0	0	0	0
c462	19	23	7	33	15	2	19	20	7	27	12	0	26	24	12	44	20	0	19	22	7	35	13	0
d5156	1	2	0	2	0	0	1	2	0	2	0	0	2	2	0	2	2	0	1	2	0	2	0	0
b71	82	116	10	92	64	74	66	88	11	86	41	37	84	92	20	123	58	55	62	110	12	88	68	34
d2384	5	10	1	9	3	4	4	9	1	7	3	1	6	5	2	11	4	5	4	10	1	9	3	1
c183	33	42	4	69	8	0	25	29	4	49	6	0	30	32	4	54	10	0	26	30	4	54	9	1
c906	22	27	6	31	22	27	20	20	6	25	9	10	20	19	10	39	18	16	22	19	5	26	22	13
d6060	0	0	0	0	0	0	0	0	0	0	0	0	0	0	0	0	0	0	0	0	0	1	0	0
c196	410	653	66	273	229	285	357	552	59	247	173	127	219	273	114	239	154	120	374	574	62	258	230	131
d7532	0	0	0	0	0	1	0	0	0	0	0	0	0	0	0	0	0	0	0	0	0	0	0	0
d6628	0	0	0	1	0	0	0	0	0	1	0	0	0	0	0	0	0	0	0	0	0	1	0	0
d8492	0	0	0	0	0	1	0	0	0	0	0	0	0	0	0	0	0	0	0	0	0	1	0	0
d3087	3	5	0	0	0	0	1	4	0	0	0	0	3	3	0	0	0	0	1	3	0	0	0	0
d2428	10	18	2	6	7	2	8	19	2	6	3	1	11	11	4	4	6	0	8	17	2	8	8	1
d3530	1	1	0	0	0	0	1	1	0	0	0	0	0	2	0	0	0	0	0	0	0	2	0	0
d8235	0	0	0	0	0	0	0	0	0	0	0	0	0	0	0	0	0	0	0	0	0	0	1	0
c334	29	31	11	46	45	48	24	23	9	38	27	20	30	29	26	49	36	35	24	24	11	41	59	24
d2626	5	8	5	13	8	8	4	4	3	9	8	2	6	5	6	14	10	6	3	5	5	13	8	1
d8024	0	0	0	0	0	0	0	0	0	1	0	0	0	0	0	0	0	0	0	0	0	0	0	0
b24	196	245	4	219	109	35	147	194	4	184	69	10	187	206	12	198	114	23	174	219	6	205	102	18
d6665	0	0	0	0	0	0	0	0	0	0	0	0	0	0	0	0	0	0	0	0	0	0	0	1
d1319	5	7	1	4	3	12	4	5	0	3	4	6	10	8	2	5	4	3	4	3	0	6	5	7
b20	928	1296	253	960	678	557	718	973	181	624	395	245	565	723	418	799	480	301	795	1111	217	792	626	262
d7972	0	0	0	0	0	0	0	1	0	0	0	0	0	0	0	0	0	0	0	0	0	0	0	0
d1213	8	8	3	21	9	6	5	6	0	12	6	0	7	11	2	16	10	0	6	5	3	17	8	2
d8455	0	0	0	0	0	1	0	0	0	0	0	0	0	0	0	0	0	0	0	0	0	0	0	0
d5435	1	0	0	0	0	0	1	0	0	0	0	0	2	0	0	0	0	0	1	0	0	0	0	0
c847	7	9	7	24	13	23	7	10	5	20	10	11	8	7	18	32	12	15	7	11	6	22	12	12
d4233	1	1	2	1	0	0	0	0	0	1	0	0	0	0	6	0	0	0	0	0	2	1	0	0
d7321	0	0	1	0	0	0	0	0	0	0	0	0	0	0	0	0	0	0	0	0	0	0	0	0
c475	111	105	20	131	63	69	113	105	16	130	53	30	68	61	40	122	36	41	100	101	18	146	58	33
c627	165	240	13	325	60	74	146	207	9	225	34	30	61	103	20	144	30	25	156	222	11	278	58	33
d8675	0	0	1	0	0	0	0	0	0	0	0	0	0	0	0	0	0	0	0	0	0	0	0	0
d3329	0	3	1	1	3	0	0	1	1	0	1	0	0	0	0	0	4	0	0	1	1	0	3	0
d3260	2	5	0	3	0	0	2	5	0	3	0	0	3	5	0	0	0	0	2	4	0	3	0	0
c788	22	19	5	18	7	38	17	17	4	10	6	14	17	19	8	24	6	19	18	17	4	14	6	14
d4453	0	0	0	0	2	0	0	0	0	0	1	0	0	0	0	0	2	0	0	0	0	0	2	0
d6280	0	0	0	0	0	0	1	0	0	0	0	0	0	0	0	0	0	0	0	0	0	0	0	0
d7101	0	0	0	0	0	0	0	1	0	0	0	0	0	0	0	0	0	0	0	0	0	3	6	0
d1433	5	6	0	4	1	8	2	4	0	2	0	2	8	9	0	4	2	6	4	6	0	3	1	1
d8514	0	1	0	1	1	0	0	0	0	0	0	0	0	0	0	0	0	0	0	1	0	1	0	0
d4673	2	0	0	0	0	0	0	0	0	0	0	0	0	0	0	0	0	0	0	0	0	0	0	0
c800	4	6	6	17	9	18	5	4	5	14	2	9	7	4	14	18	8	9	4	4	6	18	9	9
d3040	2	2	0	1	2	0	2	2	0	1	2	1	0	4	0	0	2	2	2	2	0	1	2	0
d7089	0	1	0	0	0	0	0	0	0	1	0	0	0	0	0	0	0	0	0	0	0	1	0	0
d3856	0	0	0	2	0	0	0	0	0	2	0	0	0	0	0	0	0	0	0	0	0	4	0	0
d8734	0	1	0	0	0	0	0	0	0	0	0	0	0	0	0	0	0	0	0	0	0	0	0	0
c741	24	23	8	16	22	8	17	15	5	9	4	5	18	20	18	30	16	7	21	16	9	22	22	3
d7262	1	1	0	0	0	0	1	1	0	0	0	0	0	0	0	0	0	0	0	0	0	0	0	0
d3608	0	0	1	2	6	0	0	0	0	1	3	0	0	0	2	1	6	0	0	0	1	2	5	0
d7042	0	0	0	0	0	1	0	0	0	0	0	0	0	0	0	0	0	0	0	0	0	0	0	0
d6386	0	0	0	1	0	0	0	0	0	0	0	0	0	0	0	0	0	0	0	0	0	4	7	0
c568	17	23	5	29	13	50	13	21	6	27	14	16	23	24	18	39	10	32	16	22	6	25	12	18
d1154	5	10	6	5	2	12	4	9	5	2	1	5	6	10	8	7	4	8	4	10	6	4	2	4
d4512	0	0	0	0	1	0	0	0	0	2	0	0	0	0	0	0	0	0	0	0	0	0	0	0
d4732	0	0	0	0	0	0	0	0	0	0	0	0	0	0	0	2	0	0	0	1	0	4	0	0
d4559	0	1	0	0	0	0	0	1	0	0	0	0	0	3	0	2	0	0	0	1	0	9	0	0
c348	272	419	107	456	257	2	204	309	84	347	187	2	141	224	194	381	160	2	210	367	97	430	229	3
c521	10	13	3	12	15	31	7	10	3	7	11	12	14	16	4	23	10	30	7	12	3	12	15	12
c754	29	39	9	54	29	43	23	33	8	46	23	20	35	45	20	64	32	17	27	35	9	53	29	24
d5215	1	2	0	0	0	0	0	2	0	0	0	0	0	3	0	0	0	0	0	2	0	0	0	0
d3577	3	4	0	2	1	2	3	4	0	2	0	1	3	6	0	5	2	0	3	4	0	2	1	1
d6619	0	0	1	0	0	0	0	0	0	0	0	0	0	0	0	0	0	0	0	0	0	0	0	0
d7098	1	0	0	0	0	0	0	0	0	0	0	0	0	0	0	0	0	0	0	0	0	0	0	0
d7005	0	0	0	1	0	0	0	0	0	0	0	0	0	0	0	0	0	0	0	0	0	0	0	0
c523	14	23	7	22	18	20	7	15	5	18	13	11	17	25	10	23	18	11	12	19	4	17	15	15
d1270	16	21	2	35	10	4	9	9	0	26	10	1	15	17	6	42	12	7	15	18	1	35	11	3
d5683	0	0	1	0	0	0	0	0	1	0	0	0	0	0	2	0	0	0	0	0	1	0	0	0
c577	9	13	7	28	26	18	6	9	6	17	26	10	13	18	12	29	24	18	7	11	5	19	42	11
d8139	0	0	0	0	1	0	0	0	0	0	0	0	0	0	0	0	0	0	0	0	0	0	0	0
d3682	2	3	0	0	0	0	2	3	0	0	0	0	4	3	0	0	0	0	2	3	0	0	0	0
d4723	0	1	0	1	0	0	0	0	0	0	0	0	0	0	0	0	0	0	0	0	0	0	0	0
d1002	2	8	2	10	5	20	1	3	3	7	5	8	4	8	6	10	10	8	2	5	2	8	6	7
d6724	0	0	0	0	0	0	0	0	0	0	1	0	0	0	0	0	0	0	0	0	0	0	0	0
d1979	19	32	2	7	2	29	15	17	2	5	3	12	13	28	6	12	0	17	18	32	2	7	3	12
d3298	2	2	0	3	0	2	1	1	0	2	0	1	4	4	0	0	0	2	2	2	0	4	0	1
d2136	3	3	0	2	2	2	3	3	0	2	1	0	4	4	0	1	2	0	2	3	0	1	2	1
d5311	0	1	1	0	0	0	0	1	1	0	0	0	0	2	2	0	0	0	0	1	1	0	0	1
d6243	0	0	0	0	0	0	0	0	0	0	0	0	0	1	0	0	0	0	0	0	0	0	0	0
c205	64	83	38	62	74	37	33	43	18	30	39	10	55	55	60	54	60	24	52	68	30	51	69	18
d3310	0	1	0	0	0	1	0	1	0	0	0	0	8	2	0	0	0	0	0	1	0	0	0	0
d7715	1	1	0	1	0	0	0	0	0	1	0	0	0	0	0	1	0	0	1	1	0	1	0	0
c856	19	24	1	11	7	6	16	19	0	10	4	3	20	29	4	21	10	0	14	22	1	10	10	4
d4270	0	0	0	1	0	0	0	0	0	0	0	0	0	0	0	4	0	0	0	0	0	0	0	0
d8244	0	0	1	0	0	0	0	0	1	0	0	0	0	0	0	0	0	0	0	0	0	0	0	0
d6445	0	0	0	0	0	1	0	0	0	0	0	0	0	0	0	0	0	0	0	0	0	0	0	0
d5962	0	0	0	0	0	0	0	0	0	0	0	1	0	0	0	0	0	0	0	0	0	0	0	0
d4444	0	1	0	0	0	1	0	1	0	0	0	0	0	2	0	0	0	0	0	1	2	0	4	0
d6014	0	0	0	1	0	0	0	0	0	1	0	0	0	0	0	0	0	0	0	0	0	1	0	0
d3961	0	1	0	1	3	0	0	1	0	0	0	0	0	0	0	2	2	0	0	0	0	2	5	0
a1	4152	5644	1116	7153	2125	3321	3382	4353	913	5768	1410	1465	2800	3414	2012	5536	1651	1823	3701	4882	1058	6345	2050	1560
d1165	4	7	1	5	3	7	2	5	1	4	2	4	2	5	0	0	2	4	5	8	1	1	5	3
c255	45	59	9	61	24	49	27	35	7	39	16	29	44	43	18	66	28	46	37	43	9	70	27	32
d8418	0	0	0	0	0	0	0	0	0	1	0	0	0	0	0	0	0	0	0	0	0	0	0	0
d5097	0	1	0	0	0	0	0	1	0	0	0	0	0	2	0	0	0	0	0	1	0	0	0	0
d6848	0	0	0	0	0	1	0	0	0	0	0	0	0	0	0	0	0	0	0	0	0	0	0	0
b74	101	140	35	162	72	28	63	85	19	102	38	10	86	101	68	154	76	36	83	105	30	128	74	14
d1269	7	15	8	22	10	16	6	12	6	19	10	11	10	9	14	26	6	7	7	15	8	21	10	10
d5578	2	6	3	9	7	5	1	1	0	2	1	0	4	4	4	9	4	6	10	22	6	20	12	10
d7110	0	1	0	0	0	0	0	0	0	0	0	0	0	0	0	0	0	0	0	0	0	0	0	0
d4013	0	1	0	2	0	0	0	1	0	0	0	0	0	0	0	0	0	0	0	1	0	1	0	0
d7541	0	0	0	0	0	0	0	0	0	0	0	1	0	0	0	0	0	0	0	0	0	0	0	0
d1712	6	5	4	8	3	13	5	4	3	9	1	6	5	5	4	9	4	5	6	3	3	8	3	5
c139	270	373	89	420	140	173	205	257	65	346	100	64	204	237	146	324	130	109	250	326	79	344	126	71
c542	97	125	16	146	58	32	68	81	12	95	41	15	85	113	34	150	64	21	81	102	15	122	68	17
d7148	0	1	0	0	0	0	0	0	0	0	0	0	0	0	0	0	0	0	0	0	0	0	0	0
d5032	0	0	0	0	1	0	0	0	0	0	0	0	0	0	0	0	0	0	0	0	0	0	1	0
b35	599	931	65	433	194	246	482	762	51	372	141	101	321	487	120	419	166	146	517	803	55	392	195	113
d5147	4	3	0	2	0	2	0	0	0	0	0	0	0	0	0	0	0	0	5	1	0	1	0	2
b81	115	176	25	182	68	137	92	147	21	146	40	75	108	120	52	196	62	87	115	162	33	190	84	73
d4394	0	1	0	0	2	0	0	0	0	0	0	0	0	0	0	0	0	0	0	1	0	1	1	0
d6569	0	1	0	0	0	0	0	0	0	0	0	0	0	0	0	0	0	0	0	0	0	0	0	0
c123	204	269	87	244	201	285	163	225	76	226	121	138	170	200	154	231	140	163	172	240	80	209	172	146
d5540	0	0	0	0	0	2	0	0	0	0	0	0	0	0	0	0	0	0	0	0	0	0	0	0
d2415	7	8	3	2	2	3	4	7	2	2	1	0	6	10	6	0	4	4	7	9	3	2	3	1
d7207	1	1	0	0	0	0	0	0	0	0	0	0	0	0	0	0	0	0	0	0	0	0	0	0
d6395	0	1	0	0	0	0	0	0	0	0	0	0	0	0	0	0	0	0	0	0	0	1	0	0
c185	578	1060	58	496	245	200	465	815	43	357	137	87	249	369	92	296	124	79	526	933	55	467	232	97
d5760	0	0	1	6	3	0	0	0	1	9	0	0	0	0	2	4	2	0	0	0	1	10	2	0
d5299	0	0	0	0	0	0	0	0	0	0	0	0	0	0	0	0	0	0	2	0	0	2	0	0
a9	2496	3425	430	2656	955	1305	1991	2653	297	1942	542	779	1153	1739	592	1588	527	462	2194	3029	356	2228	741	671
d5206	2	1	0	0	3	0	1	0	0	3	0	0	0	0	0	0	0	0	0	0	0	0	0	0
d8802	1	0	0	0	0	0	0	0	0	0	0	0	0	0	0	0	0	0	0	0	0	0	0	0
d6789	0	0	0	0	0	0	0	0	0	0	0	0	0	0	0	1	0	0	0	0	0	0	0	0
d7427	0	1	0	0	0	0	0	0	0	0	0	0	0	0	0	0	0	0	0	0	0	0	0	0
c449	201	259	28	155	87	102	153	206	21	144	52	40	139	153	54	180	76	70	194	247	30	157	95	54
d8303	0	0	0	0	1	0	0	0	0	0	0	0	0	0	0	4	0	0	0	0	0	3	0	0
c251	32	38	19	55	25	24	30	36	16	41	17	18	33	34	36	55	22	24	26	31	16	47	26	15
d7820	0	0	0	1	1	0	0	0	0	1	0	0	0	0	0	1	0	0	0	0	0	1	1	0
d3251	2	3	0	3	4	0	1	3	0	1	2	0	0	0	0	2	6	0	1	3	0	3	4	0
d5426	0	2	0	0	0	0	0	0	0	0	0	0	0	0	0	0	0	0	0	0	0	0	0	0
c464	23	34	9	27	14	16	16	17	7	16	8	6	25	36	14	35	20	17	19	22	8	29	15	8
d6302	0	0	0	1	0	0	0	0	0	0	0	0	0	0	0	0	0	0	0	0	0	0	0	0
d1723	11	16	1	2	8	0	9	1	0	1	2	0	5	6	0	0	6	0	8	6	0	2	9	0
d5252	0	0	0	0	0	0	2	0	0	1	1	0	0	0	0	0	0	0	2	1	0	2	1	0
d8523	0	1	0	0	0	0	0	0	0	0	0	0	0	0	0	0	0	0	0	0	0	0	0	0
c310	37	68	7	47	27	19	34	58	6	34	17	7	36	56	16	61	26	26	34	63	7	41	27	6
d3031	0	1	0	0	6	0	0	0	0	0	4	0	0	0	0	0	2	0	0	2	0	0	5	0
d6522	0	0	0	0	0	1	0	0	0	0	0	0	0	0	0	0	0	0	0	0	0	0	0	0
c298	349	468	64	328	106	112	272	369	48	230	62	62	160	205	100	237	82	78	387	519	57	293	99	67
d3462	1	3	0	0	0	0	1	2	0	0	0	0	0	3	0	0	0	0	0	1	0	0	0	0
a6	1448	1824	169	1968	463	547	1204	1470	144	1663	267	250	712	915	316	1245	338	345	1268	1570	160	1766	435	252
c280	242	365	10	168	64	34	179	273	11	133	38	13	155	215	18	179	40	23	204	306	11	154	60	16
d4664	0	0	0	0	0	0	1	0	0	0	1	0	0	0	0	0	0	0	1	1	0	0	0	0
d6184	0	1	0	0	0	0	0	0	0	0	0	0	0	0	0	0	0	0	0	0	0	0	0	0
d4503	0	1	0	0	0	2	0	0	0	0	0	0	0	0	0	0	0	0	0	0	0	0	0	0
d5971	0	0	0	0	1	0	0	0	0	0	0	0	0	0	0	0	0	0	0	0	0	0	1	0
d1224	7	13	4	12	6	7	6	9	4	8	5	5	7	13	10	15	10	13	8	10	4	8	6	5
c530	53	92	36	86	41	111	52	91	30	75	48	52	43	44	72	88	22	34	48	72	33	75	44	48
d5798	0	0	0	0	1	0	0	0	0	0	2	0	0	0	2	2	4	0	0	0	1	4	5	0
d7706	0	1	0	0	0	0	0	0	0	0	0	0	0	0	0	0	0	0	0	0	0	0	0	0
d4596	0	0	0	1	0	0	0	0	0	0	0	0	0	0	0	0	0	0	0	0	0	1	0	0
d1117	3	21	8	15	8	15	1	16	10	18	10	5	0	5	18	17	10	12	1	15	13	18	16	8
d5637	0	0	0	0	0	0	0	0	0	0	0	0	0	0	0	0	0	0	0	0	0	0	0	2
d5810	0	0	0	0	0	0	0	0	0	0	0	1	0	0	0	0	0	0	0	0	0	0	0	0
d8359	1	1	0	0	0	0	0	0	0	0	0	0	0	0	0	0	0	0	0	0	0	0	0	0
d7051	1	0	0	0	0	0	0	0	1	2	0	0	0	0	0	0	0	0	0	0	1	6	0	0
c357	53	71	9	52	41	26	36	54	8	46	26	11	31	42	16	45	32	12	54	56	8	42	41	10
d7157	1	0	0	0	0	0	0	0	0	0	0	0	0	0	0	0	0	0	0	0	3	6	0	0
d6839	0	0	0	0	0	0	0	0	0	0	0	0	0	0	2	0	0	0	0	0	1	5	0	1
c745	34	59	3	20	26	9	32	46	2	14	11	3	36	51	4	28	34	3	36	52	2	23	25	6
c799	16	16	8	24	2	2	11	9	8	18	1	2	22	16	14	33	2	3	14	15	8	22	2	0
d2358	1	2	0	7	1	0	1	1	0	0	0	0	1	1	0	6	0	0	1	1	0	5	1	0
d5692	0	0	1	0	1	0	0	0	1	0	1	0	0	0	0	2	2	0	0	0	1	1	1	0
d3183	11	21	7	19	2	10	5	5	2	11	1	6	9	10	14	13	2	7	10	14	7	19	2	6
d3741	2	0	0	2	1	0	2	0	0	2	1	0	3	0	0	4	0	0	2	0	0	2	1	0
d1222	5	6	3	10	5	11	3	7	2	8	1	6	6	9	4	16	4	9	3	4	3	9	7	5
d7935	1	0	0	0	0	0	0	0	0	0	0	0	0	0	0	0	0	1	0	0	0	0	0	0
d8629	0	0	0	1	0	0	0	0	0	1	0	0	0	0	0	0	0	0	0	0	0	1	0	0
c425	90	116	29	85	53	109	82	101	28	78	36	49	74	69	66	99	48	77	85	101	33	89	50	54
d5531	0	0	0	0	0	0	0	0	0	0	0	0	0	2	0	0	0	0	0	0	0	0	0	0
d1049	11	16	4	7	5	21	9	12	4	7	0	7	16	15	4	11	10	16	10	16	4	6	6	11
d4224	1	3	0	0	0	0	1	3	0	0	0	0	2	0	0	0	0	0	1	3	0	0	2	0
d7330	0	0	0	0	0	1	0	0	0	0	0	0	0	0	0	0	0	0	0	0	0	0	0	0
d5358	0	0	0	2	0	0	0	0	0	2	0	0	0	0	0	1	0	0	0	0	0	0	0	0
d6023	0	0	0	0	0	0	0	0	0	0	0	0	0	0	0	0	0	0	0	1	0	0	0	0
c797	14	16	0	18	2	8	11	12	0	15	2	5	16	15	0	27	4	6	10	16	0	14	2	4
d5100	0	0	1	1	0	0	0	0	0	0	0	0	0	0	0	0	0	0	1	0	0	1	0	0
d1489	8	14	2	5	9	14	6	12	2	3	2	3	5	12	2	5	8	9	7	13	2	3	9	3
d1596	7	6	1	12	6	9	7	3	1	10	4	3	7	5	2	14	6	6	9	4	0	9	6	3
d4875	0	1	0	0	0	1	0	0	0	0	0	0	0	0	0	0	0	0	0	0	0	0	0	0
c636	60	101	21	57	70	93	41	76	16	49	25	39	44	66	36	75	58	39	50	86	18	45	57	33
d8638	0	0	0	0	0	0	0	0	0	2	0	0	0	0	0	1	0	0	0	0	0	2	0	0
d6234	0	0	0	0	0	0	0	0	0	0	0	1	0	0	0	0	0	0	0	0	0	0	0	0
b59	477	653	97	655	288	542	392	533	76	530	194	234	273	395	178	604	214	180	432	565	91	596	263	264
d4934	0	1	0	0	0	0	0	1	0	1	0	0	0	0	0	0	0	0	0	0	0	0	0	0
d1655	4	5	1	7	2	2	3	2	1	3	2	0	4	5	2	9	2	0	4	4	1	13	2	0
d1328	4	6	2	4	1	8	4	3	1	2	1	4	5	7	4	6	2	14	3	6	2	4	1	6
d6454	0	0	0	1	0	0	0	0	0	1	0	0	0	0	0	1	0	0	0	0	0	0	0	0
c404	93	114	48	216	82	188	78	93	36	197	44	86	54	78	66	161	42	68	77	93	41	182	66	79
c146	145	247	59	238	111	35	127	232	43	139	63	15	111	125	110	193	48	16	129	223	59	212	94	13
d5481	0	0	0	0	0	0	0	0	0	0	0	0	0	0	0	0	0	0	0	0	0	0	2	0
d7656	0	0	0	0	1	0	0	0	0	0	0	0	0	0	0	0	0	0	0	0	0	0	0	0
c187	137	158	27	198	58	86	114	137	26	189	38	41	75	79	58	161	40	40	102	128	27	181	60	46
c915	11	21	8	19	5	20	9	16	7	20	4	4	14	19	12	21	8	12	10	15	8	17	6	6
d1501	4	5	2	15	2	2	3	5	1	8	1	1	6	3	4	19	0	6	4	5	2	14	2	2
d4165	0	0	0	1	0	4	0	0	0	0	0	0	0	0	0	6	0	0	0	0	0	0	0	0
c473	259	365	85	530	148	141	237	345	66	461	86	79	100	157	110	252	74	56	227	327	77	454	117	80
c849	21	37	1	11	29	0	18	22	0	6	12	0	23	32	0	14	30	0	18	32	0	11	29	0
d5088	0	0	0	1	0	1	0	0	0	0	0	0	0	0	0	0	0	0	0	0	0	0	0	0
d6674	0	0	1	0	0	0	0	0	0	0	0	0	0	0	0	0	0	0	0	0	0	0	0	0
d7876	0	0	0	0	0	1	0	0	0	0	0	0	0	0	0	0	0	0	0	0	0	1	1	0
c629	159	205	22	203	109	70	123	157	16	125	88	36	95	142	36	121	66	48	152	200	19	164	104	37
d5261	0	2	1	0	1	0	0	2	1	2	1	0	0	0	0	0	0	0	0	0	0	0	0	0
d1548	27	42	2	26	26	0	25	31	2	24	24	0	26	30	4	24	22	0	28	39	2	24	24	0
b33	116	187	28	199	75	65	87	140	19	148	57	22	85	120	54	182	56	50	111	167	27	181	71	27
d4385	0	0	0	0	1	0	0	0	0	0	0	0	0	0	0	0	0	0	0	0	0	0	2	0
d6894	1	0	0	0	0	0	0	0	0	0	0	0	0	0	0	0	0	0	0	0	0	0	0	0
d7377	0	0	0	0	0	1	0	0	0	0	0	0	0	0	0	0	0	0	0	0	0	0	0	0
d5041	0	0	0	3	0	0	0	0	0	3	0	0	0	0	2	3	0	0	0	0	1	6	3	0
d6513	0	0	1	0	0	0	0	0	0	0	0	0	0	0	0	0	0	0	0	0	0	0	1	0
d1827	7	5	1	37	9	0	2	1	1	7	6	0	6	4	6	17	6	0	5	7	2	14	8	0
d6733	1	0	0	0	0	0	0	0	0	0	0	0	0	0	0	0	0	0	0	0	0	0	0	0
d1768	1	5	2	6	4	2	1	5	2	5	2	1	3	6	4	5	4	0	2	5	2	6	3	1
d5857	1	0	0	0	0	0	0	0	0	0	0	0	0	0	0	0	0	0	0	0	0	0	0	0
b26	683	1034	8	385	194	43	600	849	6	319	113	19	370	485	16	273	112	49	624	907	9	361	182	20
d7597	1	1	0	0	0	0	1	0	0	0	0	0	0	0	0	0	0	0	0	0	0	0	2	0
d1714	7	16	2	9	15	0	6	9	1	8	9	0	6	14	0	13	16	0	7	10	1	8	29	0
d5916	1	1	0	0	0	0	0	0	0	0	0	0	0	0	0	0	0	0	0	0	0	0	0	0
d7216	0	0	0	1	0	0	0	0	0	0	0	0	0	0	0	0	0	0	0	0	0	2	4	0
d7436	0	1	0	0	0	0	0	0	0	0	0	0	0	0	0	0	0	0	0	0	3	6	0	0
d6953	0	0	0	0	0	0	0	0	0	0	0	0	0	0	0	0	0	0	0	0	1	0	0	0
d1607	10	12	0	4	4	0	9	10	0	4	1	0	12	12	0	0	2	0	7	11	0	3	4	0
d7271	0	0	1	1	0	0	0	0	0	0	0	0	0	0	2	0	0	0	0	0	0	0	0	0
d3044	2	3	0	4	0	1	2	2	0	3	0	0	2	3	0	4	0	0	3	1	0	7	2	0
d5417	0	0	0	0	0	2	0	0	0	0	0	0	0	0	0	0	0	0	0	0	0	0	0	0
d6299	0	0	0	0	0	0	0	1	0	0	0	0	0	0	0	0	0	0	0	0	0	0	0	0
d5165	0	0	2	8	0	0	0	0	0	0	0	0	0	0	2	0	0	0	0	0	0	5	0	0
d8207	0	0	0	0	0	0	0	0	0	0	0	1	0	0	0	0	0	0	0	0	0	0	0	0
d1163	5	7	3	9	3	7	3	3	2	6	3	2	6	9	4	9	6	15	5	2	2	7	3	5
d8312	0	0	0	0	0	0	0	1	0	0	0	0	0	0	0	0	0	0	0	0	1	0	0	0
d4205	1	0	1	0	2	2	0	0	0	0	2	0	0	0	0	0	2	0	0	0	1	0	11	0
d3408	2	2	0	0	0	0	2	1	0	0	0	0	0	0	0	0	0	0	2	5	0	0	0	0
d2297	4	5	2	3	4	2	3	3	2	3	2	0	4	5	2	4	8	0	4	5	1	3	6	1
d5339	0	0	0	0	0	0	3	0	0	0	0	0	0	0	0	0	0	0	0	0	0	0	6	0
d5522	0	1	0	0	0	0	0	1	0	0	0	0	0	2	0	1	0	0	0	1	0	1	0	0
d4031	0	1	0	0	1	1	0	0	0	0	1	0	0	0	0	0	0	0	0	0	0	0	4	0
c354	65	75	23	56	40	135	51	61	17	37	34	59	52	72	46	71	40	66	60	63	22	46	41	51
c994	8	20	1	10	4	12	5	13	1	6	3	3	11	21	2	15	4	12	7	18	1	10	4	8
d4310	1	1	0	2	0	0	1	1	0	2	0	0	2	2	0	2	0	0	1	1	0	2	0	0
b17	54	59	25	157	29	60	40	48	22	128	14	19	58	57	48	147	36	46	41	51	21	148	31	21
d6656	1	0	0	0	0	0	0	0	0	0	0	0	0	0	0	0	0	0	0	0	0	0	0	0
c110	43	58	18	75	23	91	27	33	15	62	18	42	53	54	26	82	30	75	36	53	15	76	27	51
d5444	0	0	0	0	1	0	0	0	0	0	0	0	0	0	0	0	2	0	0	0	0	0	1	0
d3416	0	1	0	1	0	1	0	1	1	0	0	0	0	2	2	0	0	1	0	1	0	0	0	0
d3521	0	0	0	1	0	1	1	1	0	0	0	0	0	0	0	0	0	0	0	1	3	6	0	0
c750	6	17	1	10	12	23	6	12	1	8	11	15	13	16	4	10	16	34	5	13	1	9	13	15
d2003	6	9	3	7	6	4	8	10	3	5	5	3	9	9	8	12	6	10	10	10	3	4	7	4
d7550	0	0	0	0	0	0	1	0	0	0	0	0	0	0	0	0	0	0	0	0	0	0	0	0
d3874	0	1	0	2	0	0	0	1	0	1	0	0	0	0	0	1	0	0	0	0	0	1	0	0
d6098	0	0	0	0	0	0	0	1	0	0	0	0	0	0	0	0	0	0	0	0	0	0	0	0
d1442	1	2	0	5	0	7	1	1	0	3	1	3	0	3	0	4	0	7	1	2	0	4	1	5
d8111	0	0	0	0	0	0	0	0	0	1	0	0	0	0	0	0	0	0	0	0	0	0	0	0
d5138	4	2	0	7	6	2	0	0	0	0	0	0	0	0	0	0	0	2	0	0	0	0	0	0
d6578	0	0	0	0	1	0	0	0	0	0	0	0	0	0	0	0	0	0	0	0	0	0	0	0
d2480	4	1	0	3	0	3	3	1	0	3	0	1	6	2	0	5	0	4	3	1	0	3	0	1
d2576	2	0	0	4	1	0	1	0	0	3	1	0	3	2	0	4	2	0	1	0	1	3	1	0
d5801	0	0	0	0	3	0	0	0	0	0	0	0	0	0	0	1	0	0	0	0	0	0	2	0
d1787	2	3	0	1	1	9	1	3	0	1	0	1	2	2	0	1	0	6	2	1	0	1	1	2
d3137	1	2	0	1	0	0	1	2	0	0	0	0	0	5	0	0	0	0	1	2	0	0	0	0
d3800	1	2	1	1	0	0	1	2	0	2	0	0	0	1	0	2	0	0	1	0	0	1	0	0
d5270	1	0	0	0	0	0	0	1	0	4	1	0	0	0	0	0	0	0	0	1	0	23	8	0
d6482	0	1	0	0	0	0	0	0	0	0	0	0	0	0	0	0	0	0	0	0	0	0	0	0
c192	32	51	11	49	31	52	27	30	10	42	27	28	36	55	24	65	34	43	29	54	11	45	30	29
d1892	2	6	2	4	4	5	2	4	2	3	4	0	6	7	2	2	6	5	2	4	2	8	4	2
d8743	1	0	0	0	0	0	0	0	0	0	0	0	0	0	0	0	0	0	0	0	0	0	0	0
d6857	0	0	0	1	0	0	0	0	0	0	0	0	0	0	0	0	0	0	0	0	0	0	0	0
d1396	14	18	1	7	12	2	12	16	1	5	9	1	12	19	2	9	10	0	12	15	1	7	11	2
d7849	0	1	0	0	0	0	0	0	0	0	0	0	0	0	0	0	0	0	0	0	0	0	0	0
d6637	1	0	0	0	0	0	0	0	0	0	0	0	0	0	0	0	0	0	0	0	0	0	0	0
d6742	0	0	0	0	0	0	0	0	0	0	0	1	0	0	0	0	0	0	0	0	0	0	0	0
c886	59	78	22	105	49	26	55	67	17	58	43	10	38	44	38	68	30	13	56	71	20	95	48	9
d4829	0	0	0	1	0	0	0	0	0	2	0	0	0	0	0	1	0	0	1	0	0	1	0	0
d7954	0	0	0	0	1	0	0	0	0	0	0	0	0	0	0	0	0	0	0	0	1	0	1	0
d5079	0	1	0	1	0	0	0	0	0	0	0	0	0	0	0	0	0	0	0	0	0	0	0	0
d6683	0	0	0	0	1	0	0	0	0	0	0	0	0	0	0	0	0	0	0	0	0	0	0	0
d2855	5	2	1	0	4	2	4	1	1	0	2	0	1	0	2	0	2	0	1	1	1	1	3	0
d3952	2	0	0	0	0	2	1	0	0	0	0	0	0	0	0	0	0	0	2	0	0	0	0	0
d2740	2	2	0	2	4	2	2	2	0	1	2	1	4	4	0	1	4	0	2	2	0	1	4	1
d3078	0	0	0	3	0	2	0	0	0	2	0	0	1	3	0	0	0	3	0	1	0	2	0	0
d1951	2	6	0	5	1	0	2	3	0	5	1	0	0	6	0	7	0	0	2	5	0	8	2	0
d2100	3	8	0	5	5	0	3	5	0	0	2	1	7	11	0	0	6	0	3	5	0	3	9	1
d7780	0	1	0	0	0	0	0	0	0	0	0	0	0	0	0	0	0	0	0	0	0	0	0	0
d8684	0	0	0	1	0	0	0	0	0	0	0	0	0	0	0	0	0	0	0	0	0	0	0	0
d6962	0	0	0	1	0	0	0	0	0	0	0	0	0	0	0	0	0	0	0	0	0	0	0	0
d1846	10	16	0	3	6	0	8	14	0	1	4	0	10	12	0	0	6	0	8	15	0	4	6	0
d2635	2	2	2	28	5	0	0	1	0	6	2	0	3	4	2	18	6	0	2	5	1	26	4	2
d6463	0	0	0	0	0	1	0	0	0	0	0	0	0	0	0	0	0	0	0	0	0	0	0	0
c109	36	53	9	49	27	81	29	31	8	34	16	43	43	48	16	62	32	71	37	49	9	41	34	44
d7675	0	0	0	1	0	0	0	0	0	0	0	0	0	0	0	0	0	0	0	0	0	0	0	0
c471	6	8	1	22	1	1	4	4	1	24	1	0	4	9	0	25	2	0	4	5	1	15	1	0
d6916	0	1	0	0	0	0	0	0	0	0	0	0	0	1	0	0	0	0	0	0	0	0	0	0
d7895	0	0	0	0	0	0	0	0	1	0	0	0	0	0	0	0	0	0	0	0	0	0	0	0
d3673	0	0	0	1	3	0	0	0	0	1	3	0	0	0	0	0	4	0	0	0	0	1	7	0
d5618	0	2	0	0	0	0	0	0	0	0	0	0	0	0	0	0	0	0	0	0	0	0	0	0
d1578	9	25	0	13	3	6	7	16	0	6	1	4	9	13	0	7	0	8	7	19	0	7	1	3
d2461	1	9	0	5	3	0	2	8	0	4	3	0	4	8	0	6	2	0	2	7	0	5	4	0
b45	238	308	51	268	64	116	199	251	43	228	32	51	191	210	102	280	84	99	235	264	53	266	86	55
d4609	0	0	0	2	0	0	0	0	0	2	0	0	0	0	0	2	0	0	0	0	0	2	0	0
d6377	0	1	0	1	1	0	0	0	0	1	1	0	0	0	0	0	0	0	0	1	0	1	1	0
d2914	3	3	0	4	6	0	3	3	0	3	5	1	3	4	0	4	4	0	3	3	0	4	6	0
c691	38	54	0	9	17	0	33	45	0	8	11	1	30	52	0	11	20	4	31	49	0	5	15	1
d1672	16	39	1	7	6	16	18	39	1	7	3	4	10	14	4	10	8	4	12	31	1	4	7	5
d2681	3	4	2	2	12	2	2	2	2	2	5	1	4	3	2	4	10	0	2	3	1	2	5	1
d3893	1	2	0	0	2	0	1	2	0	0	1	0	0	0	0	0	2	0	1	2	0	0	2	0
d7396	0	0	0	0	0	1	0	0	0	0	0	0	0	0	0	0	0	0	0	0	0	0	0	0
d8185	0	0	0	0	0	1	0	0	0	0	0	0	0	0	0	0	0	0	0	0	0	1	0	0
d2077	4	6	0	2	4	9	3	3	0	1	0	0	4	6	0	0	4	3	3	5	0	2	2	0
d6597	0	0	1	1	0	0	0	0	0	0	0	0	0	0	0	1	0	0	0	0	1	1	0	0
c547	96	107	25	105	57	89	80	81	23	88	40	44	82	80	46	142	48	65	84	88	25	98	54	48
c875	5	9	7	5	8	5	4	11	5	1	5	1	5	10	10	4	12	3	4	7	6	6	7	2
d1288	8	19	0	15	3	0	7	13	0	8	3	0	9	12	0	11	6	0	9	12	0	14	4	0
d5302	0	0	0	0	0	0	0	0	0	0	0	0	2	2	0	0	0	0	1	0	0	0	0	0
d8427	1	0	0	0	0	0	1	0	0	0	0	0	0	0	0	0	0	0	0	0	0	0	0	0
d5050	0	0	0	0	0	0	1	0	0	0	0	0	0	0	0	3	0	0	0	1	0	0	0	0
d2319	3	3	2	2	1	5	1	2	1	1	0	1	4	4	2	2	0	3	2	3	1	1	1	3
d6436	0	0	0	0	0	0	0	0	0	1	0	0	0	0	0	0	0	0	0	0	0	0	0	0
d6358	0	0	0	1	0	0	0	0	0	0	0	0	0	0	0	0	0	0	0	0	0	0	0	0
d5742	1	0	0	1	0	0	1	0	0	1	0	0	1	0	0	2	0	0	1	0	0	1	0	0
d2502	2	3	0	3	1	2	2	2	0	3	1	2	4	6	0	6	2	4	2	3	0	3	1	2
d4425	0	0	0	0	1	0	0	0	0	0	0	1	0	0	0	0	2	0	0	0	0	0	0	1
d8331	0	0	0	1	0	0	0	0	0	0	0	0	0	0	0	0	0	0	0	0	0	0	0	0
d8464	0	0	0	0	1	0	0	0	0	0	0	0	0	0	0	0	0	0	0	0	0	0	0	0
d6801	0	0	0	0	0	0	1	0	0	0	0	0	0	0	0	0	0	0	0	0	0	0	0	0
d2960	1	2	0	3	4	0	1	2	0	3	4	1	0	3	0	2	0	0	2	2	0	2	0	0
d8148	0	0	0	0	0	0	0	0	0	0	0	0	0	0	0	0	0	0	0	1	0	0	0	0
d3012	0	0	0	2	3	1	0	0	0	1	3	0	0	0	0	1	2	0	0	1	0	3	9	1
d5184	1	1	0	0	2	0	0	1	0	0	0	0	0	0	0	0	0	0	2	2	0	0	4	0
d6876	0	1	0	0	0	0	0	0	0	0	0	0	0	0	0	0	0	0	0	0	0	0	0	0
d2356	0	1	0	6	0	1	0	0	0	1	0	0	0	0	0	5	0	0	0	0	0	6	0	0
c582	60	99	28	82	51	18	40	46	20	52	23	3	49	87	44	88	42	9	55	75	27	79	44	5
d4050	0	0	0	2	0	0	0	0	0	1	0	0	0	1	0	0	0	0	0	0	0	1	0	0
d6798	0	1	0	0	0	0	0	0	0	1	0	0	0	0	0	0	0	0	0	0	0	2	0	0
d5490	0	0	0	1	0	0	0	0	0	1	0	0	0	0	0	2	0	0	0	0	0	1	0	0
d6715	0	1	0	0	0	0	0	0	0	0	0	0	0	0	0	0	0	0	0	0	0	0	0	0
d3394	1	0	1	2	0	2	1	0	1	2	0	2	0	0	0	0	0	0	1	0	1	2	0	2
d2223	3	5	1	3	3	4	3	5	1	2	2	2	2	3	2	0	4	2	3	5	0	3	3	2
d4146	3	2	0	1	0	0	3	2	0	1	0	0	2	3	0	1	0	0	1	2	0	1	0	0
c155	64	78	12	101	49	29	45	55	6	70	41	9	60	68	24	100	56	20	64	67	11	84	48	12
d1567	7	7	5	13	12	18	5	5	4	13	6	8	7	7	6	9	8	8	6	6	5	11	12	7
d3357	2	2	2	1	1	0	0	1	0	1	1	0	3	2	0	0	0	0	2	2	1	0	1	0
d1281	12	10	6	8	7	22	12	9	4	5	4	10	11	11	6	12	8	17	11	9	4	6	5	10
d3549	1	1	0	2	1	0	1	0	0	0	0	0	0	0	0	0	0	0	1	1	0	2	4	0
d8052	1	0	0	0	0	0	0	0	0	0	0	0	0	0	0	0	0	0	0	0	0	0	0	0
c434	61	79	10	48	53	35	48	59	10	29	36	12	64	68	20	64	62	26	56	66	12	43	58	13
b52	231	305	52	201	90	134	195	230	41	176	55	51	118	151	90	166	56	63	194	265	49	170	83	53
d3480	2	3	0	0	1	0	2	3	0	0	0	0	0	0	0	0	0	0	4	2	0	0	1	0
d3915	0	2	0	0	0	0	1	1	0	0	0	0	0	2	0	0	0	0	0	1	0	0	0	0
d6935	1	1	0	0	0	0	1	1	0	0	0	0	0	0	0	0	0	0	1	0	0	0	0	0
c588	19	26	6	35	11	31	18	22	8	33	9	11	18	18	14	36	8	25	20	24	5	31	11	14
c407	15	29	6	24	12	48	11	25	5	20	3	22	14	28	14	28	10	26	13	23	5	20	13	22
d3769	1	2	0	3	0	0	0	1	0	1	0	0	1	1	0	1	0	0	1	2	0	1	0	0
d2164	15	27	0	12	9	0	12	25	0	9	8	0	5	10	0	12	4	0	5	9	0	8	9	0
c214	60	103	23	56	59	34	32	40	17	33	38	18	36	46	42	61	52	19	37	51	21	43	72	19
d7014	0	1	0	0	0	0	0	0	0	0	0	0	0	0	0	0	0	0	0	0	0	0	0	0
d4866	1	0	1	0	0	0	0	1	0	0	0	0	0	0	0	0	0	0	0	0	0	0	0	0
d8589	0	0	0	1	0	0	0	0	0	0	0	0	0	0	0	0	0	0	0	0	0	0	0	0
d4893	0	1	0	1	0	0	0	0	0	0	2	0	0	0	0	0	0	0	0	0	0	0	2	0
d5023	1	0	0	0	0	0	1	1	0	0	0	0	0	0	0	0	0	0	1	0	0	0	0	0
c713	7	9	2	11	16	7	6	8	1	9	13	4	14	9	0	14	12	13	6	8	2	8	13	6
d3636	3	5	0	0	1	0	3	3	0	0	1	0	3	5	0	0	2	0	3	5	0	1	1	0
d3989	1	1	0	1	0	0	1	0	0	1	0	0	0	0	0	0	0	0	0	0	0	0	0	0
d5243	0	0	0	1	4	0	0	0	0	0	0	0	0	0	0	0	2	0	0	0	0	0	0	0
c128	304	406	80	308	260	258	212	277	52	228	154	120	191	263	142	330	170	153	290	362	68	268	227	122
b31	232	323	24	332	150	77	173	254	20	271	105	31	188	233	48	307	126	61	202	283	21	317	136	40
d4587	0	1	0	1	0	0	0	0	0	0	0	0	0	0	0	0	0	0	0	0	0	0	0	0
d4704	0	1	0	0	0	1	0	0	0	0	0	0	0	0	0	0	0	0	0	1	0	0	0	0
d6079	0	0	0	0	0	1	0	0	0	0	0	0	0	0	0	0	0	0	0	0	0	0	0	0
d8706	0	1	0	0	0	0	0	0	0	0	0	0	0	0	0	0	0	0	0	0	0	0	0	0
d5463	0	0	0	0	0	0	0	0	0	0	0	0	0	0	0	0	2	0	0	0	0	8	0	0
d3828	0	1	0	0	1	0	0	1	0	0	0	0	0	4	0	0	0	0	0	1	0	1	0	0
c596	92	109	62	252	105	21	58	74	41	189	73	9	87	94	108	198	70	19	84	96	59	239	96	15
d1126	11	8	3	23	19	20	5	6	3	12	9	8	10	9	8	17	16	7	8	4	3	26	20	8
a7	714	986	121	693	241	539	591	792	93	562	120	233	265	362	204	425	118	180	649	894	112	591	216	249
d4952	0	0	1	0	0	0	0	0	0	0	0	0	0	1	0	0	0	0	0	0	1	0	0	0
d8070	0	0	0	0	0	0	0	1	0	0	0	0	0	0	0	0	0	0	0	0	0	0	0	0
d1068	16	31	7	13	11	2	13	25	5	11	13	1	17	32	6	21	8	3	15	23	8	9	16	3
d7513	0	0	1	0	0	0	0	0	0	0	0	0	0	0	0	0	0	0	0	0	0	0	0	0
d7176	0	1	0	0	0	0	0	0	0	0	0	0	0	0	0	0	0	0	0	0	0	0	0	0
d8725	0	1	0	0	0	0	0	0	0	0	0	0	0	0	0	0	0	0	0	0	0	0	0	0
d5004	1	1	0	2	0	0	1	1	0	2	0	0	0	0	0	1	0	0	1	1	0	1	0	0
d7408	0	0	0	1	0	0	0	0	0	0	0	0	0	0	0	0	0	0	0	0	0	0	0	0
d6216	0	0	0	0	0	0	0	1	0	1	0	0	0	0	0	0	0	0	0	0	0	0	0	0
d6321	0	0	0	1	0	0	0	0	0	0	0	0	0	0	0	0	0	0	0	0	0	0	0	0
b70	154	213	1	64	55	31	139	189	2	50	37	11	103	140	4	66	50	17	146	202	1	60	77	14
d8551	0	0	0	1	0	0	0	0	0	1	0	0	0	0	0	0	0	0	0	0	0	1	0	0
d2617	0	4	0	1	1	0	0	3	1	2	0	0	2	2	0	1	0	0	0	3	0	4	22	0
d1405	6	9	3	5	5	6	6	7	4	3	5	4	10	10	8	7	10	1	6	10	3	2	7	5
d6042	0	1	0	0	0	0	0	0	0	0	0	0	0	0	0	0	0	0	0	0	0	0	0	0
d6138	0	0	0	0	0	0	0	0	0	1	1	0	0	0	0	0	0	0	0	0	0	2	3	0
c655	22	25	9	24	14	55	19	22	7	20	6	19	13	25	14	22	20	28	21	26	7	20	14	20
d7455	0	0	0	0	0	0	0	1	0	0	0	0	0	0	0	0	0	0	0	0	0	0	0	0
c131	132	205	42	171	113	167	109	153	32	132	71	73	128	204	86	203	116	107	126	184	49	159	128	72
c174	47	52	10	70	44	0	38	42	9	53	13	0	49	48	20	84	38	1	45	49	9	61	45	0
d4192	0	2	0	0	0	0	0	2	0	0	1	0	0	4	0	0	0	0	0	2	0	0	0	0
d5990	0	1	0	0	0	0	0	1	0	0	0	0	0	0	0	0	0	0	0	1	0	0	0	0
d2175	10	10	4	19	7	12	10	10	3	16	6	5	12	10	8	16	8	6	10	9	4	13	8	4
c387	185	246	35	149	94	53	127	144	30	114	54	26	76	82	50	109	48	38	160	204	31	129	77	20
c608	16	27	6	12	12	47	14	21	4	8	4	13	25	28	12	17	18	28	16	27	7	14	16	20
d3713	0	1	0	0	2	0	0	0	0	0	2	0	0	1	0	0	2	0	0	0	0	1	2	0
d8446	0	0	0	1	0	0	0	0	0	0	0	0	0	0	0	0	0	0	0	0	0	0	0	0
c934	20	18	2	9	21	1	14	11	1	7	17	0	19	21	6	12	20	1	15	11	2	8	17	1
d7234	0	0	0	1	0	0	0	0	0	0	0	0	0	0	0	0	0	0	0	0	0	0	0	0
d4750	0	0	0	1	0	0	0	1	0	0	0	0	0	0	0	0	0	0	0	0	0	0	0	0
d1041	24	28	1	10	9	6	19	16	1	9	6	2	16	17	2	17	10	3	23	28	1	10	14	4
d1347	1	3	0	4	2	13	1	1	0	3	0	3	0	7	0	3	0	7	1	3	0	2	2	5
c445	152	213	23	135	63	130	128	166	18	111	37	72	97	143	32	137	60	95	130	189	18	105	60	64
d8272	0	0	1	0	0	0	0	0	0	0	0	0	0	0	0	0	0	0	0	0	0	0	0	0
d3096	0	0	1	2	1	0	0	0	1	4	0	1	0	0	2	3	0	0	0	0	1	0	1	1
d4847	1	1	0	0	0	0	0	0	0	0	0	0	0	0	0	0	0	0	1	0	0	5	0	0
d5884	0	0	0	0	0	0	0	1	0	0	0	0	0	0	0	0	0	0	0	0	0	0	0	0
c453	26	40	10	30	31	56	19	34	7	25	21	23	27	35	16	34	26	41	19	27	11	27	28	22
d2443	5	1	4	4	3	1	4	1	3	5	2	1	4	2	0	3	4	2	5	1	3	3	4	3
d4366	0	1	0	0	0	2	0	0	0	0	0	0	0	0	0	0	0	2	0	0	0	0	0	0
d7629	0	1	0	0	0	0	0	0	0	0	0	0	0	0	0	0	0	0	0	0	0	0	0	0
d6417	0	0	0	0	0	1	0	0	0	0	0	0	0	0	0	0	0	0	0	0	0	0	2	0
c247	202	276	74	252	172	58	164	213	61	207	114	18	141	249	130	254	124	49	191	267	72	231	189	29
c329	54	77	22	46	33	30	47	60	20	33	22	14	43	46	36	60	34	19	49	56	22	42	28	10
d5838	0	1	0	0	0	0	0	0	0	0	0	0	0	0	0	0	0	0	0	0	0	0	0	0
d2300	3	2	0	3	0	4	2	3	0	1	0	1	2	4	0	2	0	6	2	1	0	1	0	1
d7033	0	1	0	0	0	0	0	0	0	0	0	0	0	0	0	0	0	0	0	0	0	0	0	0
d1626	4	8	1	6	4	12	4	9	1	5	4	1	6	13	4	6	6	3	4	7	1	4	3	1
c549	18	25	4	18	12	25	11	17	3	16	7	9	21	18	6	25	20	18	16	23	4	19	9	10
c732	21	32	5	48	27	33	11	17	4	36	22	10	27	25	12	60	26	19	16	25	3	51	25	12
d1030	21	26	6	14	5	11	19	25	6	10	2	2	19	21	14	15	6	18	18	24	5	12	7	8
d1406	5	15	1	5	5	11	4	11	1	6	4	3	4	5	2	8	6	6	4	9	1	6	5	4
d1079	1	7	0	15	1	0	1	5	0	13	0	2	4	9	0	26	0	0	1	6	0	19	1	2
d2520	1	2	0	0	3	2	0	2	0	0	1	2	0	3	0	0	0	5	0	2	0	0	3	2
d4568	0	1	0	0	0	0	0	2	0	0	0	1	0	0	0	0	0	0	0	0	0	0	0	0
d4751	0	0	0	1	0	0	0	0	0	3	1	0	1	0	2	2	0	0	0	0	0	6	6	0
d7908	0	0	0	0	0	0	0	0	0	0	0	0	0	0	0	0	0	0	1	0	0	0	0	0
c724	71	92	19	92	45	1	52	70	16	70	28	0	60	70	34	100	44	2	65	86	18	74	45	1
c771	80	149	19	53	67	56	59	100	19	51	40	25	53	70	36	64	38	53	70	149	18	48	63	29
d1145	7	16	4	8	0	16	6	11	4	7	0	5	10	14	8	8	4	9	5	13	4	7	0	6
d1250	67	86	16	47	27	25	65	82	15	43	13	12	32	24	18	38	14	12	64	78	12	37	17	11
c446	54	79	8	44	14	57	45	66	6	35	10	27	28	38	16	61	12	37	47	63	9	57	19	27
c512	43	48	13	61	19	30	29	31	11	51	6	14	33	33	22	51	20	25	35	43	11	53	20	12
d7312	1	0	0	0	0	0	0	0	0	0	0	0	0	0	0	0	0	0	0	0	0	0	0	0
d4971	0	0	0	0	0	0	0	0	0	2	0	0	0	0	0	0	0	0	0	0	0	0	0	0
c272	39	40	26	54	46	70	33	32	30	42	32	24	40	38	62	58	46	56	33	42	25	47	41	29
d5779	0	0	0	1	0	0	0	0	0	0	0	0	0	0	0	0	0	0	0	0	0	0	0	0
d1905	2	3	0	7	10	2	1	2	0	5	7	3	3	8	0	9	6	0	2	2	0	5	10	3
d1204	7	13	1	8	6	23	4	8	0	8	4	7	8	13	0	9	8	19	7	12	1	7	7	10
d6100	0	1	0	0	0	0	0	1	0	0	0	0	0	0	0	0	0	0	0	0	0	0	0	0
c550	21	23	6	24	14	48	22	18	7	27	11	21	33	35	12	40	14	30	22	20	7	21	17	26
d4087	1	1	0	0	0	0	0	1	0	0	0	0	0	0	0	0	0	0	0	0	0	0	0	0
d6215	0	0	0	0	0	0	0	0	0	0	0	0	0	0	0	0	0	0	0	0	0	1	0	0
d2241	1	0	4	12	6	0	0	0	1	9	5	0	0	0	4	10	6	0	1	0	3	7	4	0
d2722	7	6	0	1	1	0	3	2	0	0	2	0	8	7	0	0	2	0	7	5	0	0	5	0
d1138	12	14	2	9	5	6	11	11	2	8	2	2	13	15	2	12	6	7	15	12	2	6	5	4
d5559	0	0	0	0	0	0	0	0	0	0	0	0	0	0	0	0	2	0	0	0	0	0	0	0
d6157	0	0	0	0	0	0	0	0	0	0	0	1	0	0	0	0	0	0	0	0	0	0	0	0
d4289	0	2	0	0	0	0	0	1	0	1	0	0	0	0	0	0	0	0	0	2	0	0	0	0
d7514	0	0	0	0	0	0	0	1	0	0	0	0	0	0	0	0	0	0	0	0	0	0	0	0
d6041	0	0	0	0	0	1	0	0	0	0	0	0	0	0	0	0	0	0	0	0	0	2	0	0
d7734	0	0	0	0	1	0	0	0	0	0	0	0	0	0	0	0	0	0	0	0	0	0	0	0
d5385	0	0	0	0	2	0	0	2	0	0	0	0	0	0	0	0	0	0	0	0	0	0	0	0
d7253	0	1	0	0	0	0	0	0	0	0	0	0	0	0	0	0	0	0	0	0	0	0	0	0
d1424	2	6	3	8	3	9	3	5	3	8	4	2	5	3	4	9	2	7	3	3	2	7	7	3
c609	15	25	4	26	19	38	9	15	4	18	14	13	16	17	10	28	20	16	9	19	4	24	21	18
d6101	0	0	0	0	0	0	0	1	0	0	0	0	0	0	0	0	0	0	0	0	0	0	0	0
d4251	1	2	0	1	0	2	1	2	0	1	0	1	2	2	0	0	0	0	1	1	0	1	0	1
d5119	0	1	0	0	0	1	0	0	0	0	0	0	0	0	0	0	0	0	0	0	0	0	0	0
d8610	0	0	0	0	0	0	0	0	0	0	0	1	0	0	0	0	0	0	0	0	0	1	0	1
c225	93	124	8	81	63	101	83	104	4	68	42	51	87	116	18	113	54	67	78	111	7	73	60	48
d8505	0	0	0	1	0	0	0	1	0	1	0	0	0	0	0	0	0	0	0	0	0	0	0	0
d6262	1	0	0	0	0	0	0	0	0	0	1	0	0	0	2	2	4	0	0	0	1	3	5	0
d2558	0	0	0	3	2	2	0	0	0	3	1	0	0	0	0	7	4	0	0	0	0	6	4	1
d8290	0	1	1	5	3	0	0	0	0	1	2	0	0	0	2	3	2	0	0	1	1	5	3	0
d5224	0	0	0	0	0	1	0	0	0	0	0	0	0	0	0	0	4	3	0	0	0	0	0	0
d3051	2	4	0	1	2	3	2	3	0	1	1	1	3	4	0	2	2	2	2	4	0	1	2	1
c394	64	85	3	28	41	8	58	73	0	23	34	2	58	71	4	41	34	3	55	80	2	24	54	2
d6320	0	1	0	0	0	0	0	0	0	0	0	0	0	0	0	0	0	0	0	0	0	0	0	0
c828	20	24	10	32	38	31	14	13	8	18	24	14	21	26	20	35	38	26	16	15	9	25	33	16
d7628	1	0	0	0	0	0	0	0	0	1	0	0	0	0	0	3	0	0	0	0	0	6	0	0
d6541	0	0	0	0	0	0	1	0	0	0	0	0	0	0	0	0	0	0	0	0	0	0	0	0
d2021	8	14	1	5	7	8	5	3	2	3	4	2	10	8	2	5	8	11	6	4	1	3	6	1
d4906	1	0	0	2	0	0	0	0	0	0	0	0	0	0	0	0	0	0	0	0	0	1	0	0
d2998	2	4	0	0	2	0	2	5	0	0	2	0	4	6	0	0	2	0	1	6	0	0	1	0
d4530	0	0	0	0	0	0	0	0	0	0	0	0	0	0	0	3	0	0	0	0	0	0	0	0
c233	140	167	40	230	46	37	126	133	29	165	26	14	108	117	66	146	28	24	133	176	36	202	44	15
d4627	0	1	0	0	0	0	0	0	0	1	0	0	0	0	0	0	0	0	0	0	0	0	0	0
d7409	0	0	0	0	0	0	0	1	0	0	0	0	0	0	0	0	0	0	0	0	0	0	0	0
c815	94	146	35	178	51	36	77	105	25	140	35	14	71	95	58	138	46	13	89	125	30	155	48	16
d4788	0	2	0	0	0	0	0	0	0	0	0	0	0	0	0	0	0	0	0	1	0	0	0	0
d5664	0	0	0	1	0	2	0	0	0	0	0	0	0	0	0	1	0	0	0	0	0	0	0	0
d2837	1	0	0	4	0	0	1	0	0	1	0	1	0	0	0	2	0	0	0	0	0	6	0	0
d1690	11	17	7	6	12	6	9	13	5	5	6	3	8	12	14	8	8	6	9	16	7	5	10	2
d2182	7	9	8	9	9	6	7	8	8	8	4	3	4	6	12	10	10	1	5	7	8	8	9	3
d3933	0	0	0	1	0	1	0	0	0	1	0	0	0	0	0	3	0	0	0	0	0	1	0	0
d8666	0	1	0	0	0	0	0	0	0	0	0	0	0	0	0	0	0	0	0	0	0	0	0	0
d4970	0	2	0	0	0	0	0	0	0	0	0	0	0	0	0	0	0	0	0	0	0	0	0	0
d7907	0	0	0	0	1	0	0	0	0	0	0	0	0	0	0	0	0	0	0	0	0	0	1	1
d1086	117	115	16	83	24	75	103	83	14	82	15	40	42	35	28	43	18	30	110	96	13	74	24	38
d5503	0	0	0	0	0	0	0	0	0	0	0	0	0	0	2	0	0	0	0	0	0	0	0	0
d5723	0	0	0	2	0	0	0	0	0	0	0	0	0	0	0	0	0	0	0	0	0	0	0	0
d4692	1	1	0	0	0	0	0	0	0	0	0	0	0	0	0	0	0	0	0	0	0	0	0	0
d5943	0	0	0	0	1	0	0	0	0	0	0	0	0	0	0	0	0	0	0	0	0	0	0	0
d2610	2	6	0	0	0	1	1	2	0	0	0	0	2	3	0	0	0	3	2	3	0	1	0	0
d3434	1	1	1	1	0	0	1	1	0	1	1	0	3	2	0	1	0	0	1	1	1	0	1	0
d3654	1	1	0	0	4	0	1	1	0	0	4	0	0	0	0	0	4	0	1	1	0	0	6	0
d4472	1	0	0	0	2	0	0	0	0	0	0	0	0	0	0	0	0	0	1	0	0	0	0	0
d8006	0	1	0	0	0	0	0	1	0	0	0	0	0	0	0	0	0	0	0	0	0	0	3	0
d5665	0	0	0	0	0	0	2	0	0	0	0	0	0	0	0	0	0	0	0	0	0	0	0	0
d2059	3	4	1	6	2	7	1	2	1	4	2	0	3	3	0	5	2	9	3	4	1	6	2	3
d2279	2	4	0	1	8	0	2	3	0	1	6	0	2	5	0	2	8	0	2	3	0	1	8	0
d4252	3	0	0	0	1	0	0	1	0	0	1	0	0	0	0	0	2	0	1	0	0	0	1	0
d8226	0	0	0	0	0	0	0	0	0	0	0	0	0	0	0	0	0	0	0	0	0	0	1	0
d5885	1	0	0	0	0	0	0	0	0	0	0	0	0	0	0	0	0	0	0	0	0	8	0	0
d2118	2	3	0	4	3	3	2	2	0	0	1	0	3	7	0	0	4	3	2	2	0	3	1	0
d2499	1	2	1	4	3	2	12	14	1	3	3	1	3	2	0	4	4	0	1	2	1	3	4	0
d7129	0	1	0	0	0	0	0	0	0	0	0	0	0	0	0	0	0	0	0	0	0	0	0	0
d6761	0	0	0	1	0	0	0	0	0	0	0	0	0	0	0	0	0	0	0	0	0	1	0	0
d3155	0	0	0	2	0	0	0	0	0	1	0	1	0	0	0	6	0	0	0	0	0	3	0	0
d7349	0	0	0	0	0	0	0	0	0	0	0	0	0	0	0	0	0	0	0	0	0	1	0	0
d4691	0	0	1	1	0	0	0	0	0	1	0	0	0	0	0	0	0	0	0	0	0	1	0	0
d6981	0	1	0	0	0	0	0	1	0	0	0	0	0	0	0	0	0	0	0	1	0	0	0	0
d8387	0	0	0	1	0	0	0	0	0	1	0	0	0	0	0	0	0	0	0	0	0	1	0	0
d7569	0	2	0	0	0	0	0	0	0	1	0	0	0	0	0	0	0	0	0	1	0	0	0	0
d3375	1	2	0	1	1	0	1	2	0	0	0	0	2	3	0	0	0	0	1	2	0	1	2	0
c829	23	33	5	22	18	38	18	28	3	24	14	17	24	22	6	30	16	24	25	29	4	16	15	17
d6600	1	0	0	0	0	0	0	0	0	0	0	0	0	0	0	0	0	0	0	0	0	0	0	0
d4471	1	2	0	0	0	0	0	1	0	0	0	0	0	0	0	0	0	1	0	0	0	0	0	0
d3214	3	3	2	2	3	1	3	3	1	0	3	0	4	6	4	2	0	0	3	3	1	2	3	0
d6820	0	1	0	0	0	0	0	1	0	0	0	0	0	0	0	0	0	0	0	1	0	0	0	0
d4193	0	0	0	2	3	0	0	0	0	2	1	0	0	0	0	0	4	0	0	0	0	1	2	0
d5944	0	0	0	0	0	0	0	0	0	0	0	1	0	0	0	0	0	0	0	0	0	0	0	0
d8167	0	1	0	0	0	0	0	1	0	0	0	0	0	0	0	0	0	0	0	1	0	0	0	0
d3595	4	3	1	3	5	2	2	1	1	2	4	1	0	2	0	4	6	3	2	1	0	2	5	2
d2338	5	5	0	0	1	0	5	3	0	0	1	0	6	7	0	0	0	0	5	3	0	0	1	0
d7015	0	1	0	0	0	0	0	0	0	0	0	0	0	0	0	0	0	0	0	0	0	0	0	0
d6609	1	0	0	0	0	0	0	0	0	0	0	0	0	0	0	0	0	0	0	0	0	0	0	0
d3672	0	0	1	1	2	2	0	0	1	1	0	0	0	0	0	5	2	0	0	0	1	1	2	1
d8715	0	1	0	0	0	0	0	0	0	0	0	0	0	0	0	0	0	0	0	0	0	0	0	0
c955	57	86	27	114	55	30	25	37	18	56	32	9	47	76	52	92	38	16	33	41	21	80	43	9
d2961	0	0	4	0	3	0	0	0	2	0	3	0	0	0	4	0	6	0	0	0	3	0	3	0
c117	228	298	60	428	126	209	184	213	49	350	93	90	141	207	114	317	80	124	204	261	55	395	123	100
d6148	0	0	0	0	0	0	0	0	0	0	0	0	0	0	0	0	0	0	1	0	0	0	0	0
c692	17	22	7	32	39	16	11	19	4	25	23	6	20	26	14	40	30	12	16	19	4	27	40	6
d1671	26	26	6	24	14	6	20	19	6	25	9	8	16	19	10	17	12	15	17	17	6	24	12	7
d1392	6	7	5	12	7	15	5	4	3	8	4	8	8	7	10	8	12	10	7	6	5	9	6	8
d1012	65	77	13	44	32	24	58	65	9	22	18	8	25	41	20	42	18	11	57	70	13	29	29	10
d3013	4	4	0	0	2	0	3	3	0	0	1	0	7	5	0	0	0	0	2	4	0	0	2	0
d2712	5	3	1	2	1	2	4	1	1	2	0	0	6	5	2	5	4	1	4	3	1	2	0	0
d7848	0	0	0	1	0	0	0	0	0	1	0	0	0	0	0	1	0	0	0	0	0	3	4	0
b80	116	164	32	122	53	93	103	135	29	100	34	33	77	93	60	121	42	49	102	138	28	110	52	37
c408	51	76	4	39	38	48	49	69	4	37	25	23	55	73	10	49	46	36	47	71	5	37	43	25
d3393	2	3	1	0	1	2	1	1	1	0	1	0	1	0	2	0	0	3	1	2	1	0	1	0
c164	33	64	26	65	77	4	31	52	19	44	36	0	32	50	52	89	64	0	31	62	24	52	69	2
d4608	0	0	0	1	0	0	0	1	0	0	0	0	0	0	0	0	0	0	0	1	0	1	0	0
d1989	9	14	6	14	11	8	6	8	4	8	11	3	8	8	14	13	6	7	7	14	6	13	11	2
d2682	4	9	0	2	1	11	0	0	0	0	1	3	4	3	0	6	2	6	0	0	0	1	2	4
d3618	2	1	0	0	3	1	2	1	0	0	3	0	5	6	0	0	4	0	2	1	0	0	2	0
d4329	2	2	0	0	0	0	2	2	0	0	0	0	2	3	0	0	0	0	2	1	0	0	0	0
d2251	4	2	2	9	1	2	1	0	2	8	1	1	2	4	4	11	2	0	1	2	2	8	1	1
d5847	0	0	0	1	0	0	2	2	0	2	1	0	0	0	0	1	0	0	2	0	0	1	0	0
d5386	2	2	0	1	0	0	0	0	0	0	0	0	0	0	0	0	0	0	0	0	0	0	0	0
c657	20	33	6	15	20	51	17	26	5	13	11	20	23	27	14	27	14	32	17	27	5	14	14	22
d5619	0	0	0	0	2	0	0	0	0	0	0	0	0	0	0	0	0	0	0	0	0	0	0	0
c320	27	30	0	9	0	0	17	24	0	6	0	0	33	31	0	8	0	0	25	22	0	7	0	0
d2979	1	3	0	0	3	0	1	2	1	0	0	0	2	6	0	0	4	0	1	3	0	0	3	0
d8533	1	0	0	0	0	0	0	0	0	0	0	0	0	0	0	0	0	0	0	0	0	0	0	0
d1384	8	12	4	22	2	6	4	9	2	12	1	1	11	14	4	19	2	0	6	5	4	17	2	2
c769	2	9	0	8	3	10	2	7	0	6	1	2	5	11	0	6	2	6	2	8	0	7	2	3
d6963	0	1	0	0	0	0	0	1	0	0	0	0	0	0	0	0	0	0	0	1	0	0	0	0
d7674	0	0	0	0	1	0	0	0	0	0	0	0	0	0	0	0	0	0	0	0	0	0	1	0
d8157	0	0	0	0	0	0	0	0	0	0	0	0	0	0	0	0	0	0	0	1	0	0	0	0
d5022	0	1	0	1	0	0	0	0	0	0	0	0	0	0	0	0	0	0	0	0	0	1	0	0
d2310	0	2	0	9	0	2	0	0	0	7	0	0	0	0	0	9	0	0	0	2	0	8	0	0
d4531	1	1	0	0	0	0	1	1	0	0	0	0	2	0	0	0	0	0	1	0	0	0	0	0
d2530	2	3	0	4	0	5	1	3	0	4	0	0	0	6	0	3	0	0	1	3	1	4	3	3
d3998	1	1	0	1	3	0	1	1	0	0	0	0	0	0	2	0	2	0	1	1	0	0	1	0
c722	44	63	18	121	36	27	23	33	14	90	29	8	35	67	36	94	24	20	42	69	15	112	24	6
d3339	1	0	0	5	0	0	1	0	0	3	1	0	0	1	0	3	0	0	1	0	0	3	0	0
d4578	0	1	0	1	0	0	0	0	0	0	0	0	0	0	0	0	0	0	0	0	0	0	0	0
d2154	25	31	7	48	33	8	24	27	6	44	12	4	13	10	16	31	20	6	23	32	9	51	30	4
d6684	0	0	0	0	0	0	1	0	0	0	0	0	0	0	0	0	0	0	0	0	0	0	0	0
d1135	5	9	5	4	20	12	5	6	3	4	12	3	7	8	10	8	18	7	5	7	3	4	17	3
c502	68	98	29	90	42	92	49	77	24	89	38	40	44	66	56	86	36	37	68	96	29	98	44	44
d3559	3	3	2	11	8	13	1	2	2	10	7	0	0	2	4	6	4	3	1	3	2	12	7	0
d7387	0	0	0	0	0	0	0	0	0	1	0	0	0	0	0	0	0	0	0	0	0	0	0	0
d2374	5	9	5	19	9	4	5	8	6	16	8	0	11	9	6	13	14	0	6	8	4	16	11	0
d3731	0	0	0	2	0	2	0	0	0	2	0	2	1	0	0	2	2	3	0	0	0	1	0	2
c443	100	151	25	137	53	82	72	111	22	116	26	30	70	107	46	90	32	50	83	137	24	122	52	30
d8436	0	0	0	0	0	0	1	0	0	0	0	0	0	0	0	0	0	0	0	0	0	0	0	0
d7167	0	0	0	0	0	0	0	0	0	0	0	0	0	0	0	0	0	0	0	1	0	0	0	0
d7953	1	0	0	0	0	0	0	1	0	0	0	0	0	0	0	0	0	0	0	0	0	0	0	0
d4798	1	1	0	0	1	0	1	1	0	0	0	0	0	0	0	0	0	0	1	1	0	0	1	0
d4260	0	0	0	2	0	1	0	0	0	0	0	0	0	0	0	0	0	0	0	0	0	3	0	0
d1730	5	6	3	8	5	9	5	5	3	3	1	4	9	8	6	6	2	10	5	5	3	5	5	5
d4810	0	1	0	0	0	0	0	1	0	0	1	0	0	0	0	0	0	0	0	1	0	1	0	0
d1950	3	4	0	3	0	0	3	3	0	2	0	0	4	5	0	5	0	4	3	3	0	3	1	1
d4857	0	0	0	0	1	0	0	0	0	0	0	0	0	0	0	0	0	0	0	1	0	0	0	0
d5999	0	0	0	1	0	0	0	0	0	0	0	0	0	0	0	0	0	0	0	0	0	1	0	0
d8685	0	0	0	1	0	0	0	0	0	0	0	0	0	0	0	0	0	0	0	0	0	0	0	0
d8656	0	0	0	0	0	0	0	0	0	0	0	0	0	0	0	0	0	0	1	0	0	0	0	0
d1524	8	9	1	11	10	5	7	9	1	11	8	1	8	9	6	10	14	4	8	9	0	21	27	2
d3951	0	0	0	2	0	1	0	0	0	2	0	0	0	0	0	2	0	0	0	0	0	2	0	0
c223	68	95	25	80	52	83	55	77	20	65	32	37	52	68	50	123	44	57	60	80	23	72	54	47
d2433	1	3	2	9	2	0	0	2	1	8	2	0	0	3	4	7	4	0	0	2	1	7	2	0
d7138	1	1	0	0	0	0	0	0	0	1	0	0	1	0	0	2	0	0	0	1	0	0	0	0
d2653	0	3	0	7	8	10	0	3	0	7	7	10	3	5	0	6	6	13	0	3	0	6	6	5
d3452	0	0	0	2	0	2	0	0	0	2	0	0	0	0	0	3	0	2	0	0	0	1	0	1
d5876	0	0	0	1	0	0	0	0	0	0	0	0	0	0	0	0	0	0	0	0	0	0	0	0
d5129	0	0	0	1	0	0	1	0	0	0	0	0	0	0	0	0	0	0	0	0	0	1	0	0
d7894	1	0	0	0	0	0	0	0	0	0	0	0	0	0	0	0	0	0	0	0	0	0	0	0
d4100	7	21	1	7	2	2	7	21	1	7	0	1	4	39	0	5	0	0	7	21	1	7	2	1
d7235	0	0	0	0	0	0	0	1	0	0	0	0	0	0	0	0	0	0	0	0	0	0	0	0
d5788	1	0	0	0	0	0	0	0	0	0	0	0	0	0	0	6	0	0	1	0	0	7	0	0
d5060	1	2	0	0	0	0	1	1	0	0	0	0	1	0	0	0	0	0	1	1	0	0	0	0
d7733	0	0	0	0	0	1	0	0	0	0	0	0	0	0	0	0	0	0	0	0	0	0	0	0
b11	174	243	47	454	133	34	129	170	27	317	106	11	176	225	82	416	148	28	138	201	36	395	142	12
d3892	1	1	0	0	0	0	0	1	0	0	0	0	1	3	0	0	0	0	0	1	0	4	4	0
d5800	0	0	0	0	0	0	0	0	0	0	0	0	0	0	0	0	0	0	0	0	0	0	0	1
c384	6	8	1	29	2	14	4	3	0	20	2	2	2	8	0	24	0	12	5	4	0	26	1	3
d3233	1	3	0	6	1	0	1	2	0	6	0	0	3	2	0	7	0	0	2	3	0	7	1	0
d4916	1	1	0	0	0	0	1	0	1	0	0	0	0	0	0	0	0	0	1	1	0	0	0	0
d6829	0	0	0	0	1	0	0	0	0	0	0	0	0	0	0	0	0	0	0	0	0	0	1	0
d2031	8	9	2	9	2	2	2	2	0	1	0	0	4	9	4	5	2	1	6	9	2	7	2	1
d4480	0	0	0	0	0	0	0	2	0	1	0	0	0	0	0	0	0	0	0	0	0	0	0	0
d5627	0	0	0	0	0	0	2	0	0	0	0	0	0	0	0	0	0	0	0	0	0	0	0	0
d2932	3	3	0	6	3	0	3	3	0	5	2	0	6	6	0	4	2	0	3	3	0	7	4	0
d5839	1	0	0	0	0	0	0	0	0	0	0	0	0	0	0	0	0	0	0	0	0	0	0	0
d2506	1	2	2	11	3	1	0	1	2	3	0	0	1	1	4	6	0	2	2	1	1	5	2	0
d7417	0	0	0	0	0	0	0	0	0	0	0	0	0	0	0	0	0	0	1	0	0	0	0	0
d6743	0	0	0	0	0	0	0	0	0	1	0	0	0	0	0	0	0	0	0	0	0	1	0	0
d5906	0	0	0	0	0	0	0	1	0	0	0	0	0	0	0	0	0	0	0	0	0	0	0	0
d7454	0	0	0	1	0	0	0	0	0	0	0	0	0	0	0	0	0	0	0	0	0	0	0	0
d2471	1	3	1	3	4	4	1	0	1	3	3	2	2	1	2	4	6	9	1	3	1	3	4	2
d8377	0	1	0	0	0	0	0	1	0	0	0	0	0	0	0	0	0	0	0	1	0	0	0	0
d5242	3	0	0	0	0	0	0	0	0	0	0	0	0	0	0	0	0	0	3	0	0	0	0	0
d5408	0	0	0	1	2	0	0	0	0	0	0	0	0	0	0	0	2	0	0	0	0	0	0	0
d2741	4	5	0	0	3	0	3	3	0	0	2	0	5	6	0	0	0	0	3	5	0	0	3	0
d2759	0	2	0	7	2	0	0	1	0	3	0	0	0	0	0	7	2	0	0	1	0	4	0	0
d7446	0	0	1	0	0	0	0	0	1	0	0	0	0	0	0	0	0	0	0	0	0	0	0	0
d7666	0	0	0	0	0	1	0	0	0	0	0	0	0	0	0	0	0	0	0	0	0	0	0	0
d5069	1	0	0	1	0	0	0	0	0	0	0	0	0	0	0	0	0	0	0	0	0	0	0	0
d2376	9	9	7	15	7	4	6	8	4	13	6	1	10	9	12	8	6	4	9	6	7	16	6	1
d2222	1	5	0	3	6	4	1	5	0	1	6	3	0	3	0	2	4	4	0	5	0	2	6	4
d2098	3	4	0	8	3	0	3	2	0	3	3	0	3	2	0	9	6	0	3	2	0	6	4	0
d7505	0	1	0	0	0	0	0	1	0	0	0	0	0	0	0	0	0	0	0	0	0	0	0	0
c839	19	32	8	21	4	30	15	21	6	20	4	12	15	32	14	23	6	22	19	26	7	19	6	13
d8098	0	0	0	0	0	1	0	0	0	0	0	0	0	0	0	0	0	0	0	0	0	0	0	0
d7886	1	0	0	0	0	0	0	0	0	0	0	0	0	0	0	0	0	0	0	0	0	0	0	0
d2818	1	0	1	1	0	2	2	0	0	2	0	0	3	5	0	1	0	0	2	1	2	2	1	0
d5597	0	0	0	0	0	0	2	0	0	0	0	0	0	0	0	0	0	0	0	0	0	0	0	0
d5289	1	1	0	0	1	2	1	0	0	0	0	1	0	0	0	0	0	3	1	1	0	0	1	1
d5301	0	0	0	0	0	0	3	0	0	0	0	0	0	0	0	0	0	0	0	0	0	0	0	0
d3173	1	1	0	1	0	0	2	2	0	0	0	0	0	0	0	0	0	0	1	0	0	1	0	0
d7395	0	0	1	1	0	0	0	0	1	0	0	0	0	0	0	0	0	0	0	0	0	0	0	0
d7725	0	0	0	0	0	1	0	0	0	0	0	0	0	0	0	0	0	0	0	0	0	2	0	0
d2690	3	6	2	3	4	2	2	2	1	0	3	1	0	4	4	1	0	0	2	6	2	3	4	1
d7945	0	1	0	0	0	0	0	0	0	0	0	0	0	0	0	0	0	0	0	0	0	0	0	0
d5521	0	0	0	0	0	0	0	0	0	2	0	0	0	0	0	0	0	0	0	0	0	0	0	0
b51	316	455	68	357	144	114	276	380	42	281	90	62	177	228	118	269	116	56	278	409	64	333	136	59
d2192	3	14	2	4	0	13	3	6	1	2	0	6	2	5	4	4	0	10	3	13	2	4	1	5
d2470	4	6	3	1	0	4	4	6	2	1	0	0	8	9	4	1	0	2	4	6	2	1	0	0
d7175	0	0	0	0	0	1	0	0	0	0	0	0	0	0	0	0	0	0	0	0	0	0	0	0
d5348	0	2	0	0	0	0	0	0	0	0	0	0	0	0	0	0	0	0	0	2	0	0	0	0
d5568	1	1	0	0	0	0	1	1	0	0	0	0	2	1	0	0	0	0	1	1	0	0	0	0
d5741	0	0	1	1	0	0	0	0	1	1	0	0	0	0	0	2	0	0	0	0	1	1	0	0
d2002	7	11	5	14	6	0	4	8	3	10	1	0	6	7	8	18	6	0	10	14	6	16	9	0
d2819	0	0	0	3	0	2	0	0	0	4	0	2	0	0	0	2	6	0	0	1	0	5	0	1
d6802	0	1	0	0	0	0	0	0	0	0	0	0	0	0	0	0	0	0	0	0	0	0	0	0
d3740	1	1	0	2	0	0	0	1	0	1	0	0	0	4	0	0	0	0	0	1	0	3	0	0
d6895	1	1	0	0	0	0	1	0	0	0	0	0	0	0	0	0	0	0	1	1	0	0	0	0
d8473	0	0	1	0	0	0	0	0	0	0	0	0	0	0	0	0	0	0	0	0	0	0	0	0
d5407	0	0	0	3	0	0	0	0	0	0	0	0	0	0	0	0	0	0	0	0	0	0	0	0
c694	27	38	11	34	42	43	19	29	8	26	21	16	25	34	18	53	40	23	23	31	9	36	35	15
d1173	52	91	27	110	35	34	47	82	20	86	13	16	37	70	34	61	24	19	50	81	24	104	32	17
d3829	1	2	0	0	0	0	1	1	0	0	0	1	0	3	0	0	0	0	1	2	0	0	0	2
c252	38	67	15	43	20	6	30	56	9	36	12	4	31	40	30	53	16	3	28	57	12	43	20	3
d4769	0	2	0	0	0	0	0	2	0	0	1	0	0	0	0	0	0	0	0	2	0	0	0	0
d2214	3	2	3	13	2	1	1	1	2	8	2	0	4	2	0	13	2	0	2	4	3	10	2	0
d3499	0	1	0	2	0	0	0	2	0	1	0	0	0	0	0	3	0	0	0	0	0	1	0	0
d2873	2	2	0	1	0	0	1	2	0	1	1	0	4	3	0	0	0	0	2	2	0	0	1	0
d3511	0	0	0	0	0	0	1	1	0	0	0	0	0	2	0	0	0	0	0	0	0	0	0	0
d8752	0	0	0	0	0	0	0	0	0	1	0	0	0	0	0	0	0	0	0	0	0	0	0	0
d5349	2	2	0	1	0	0	0	0	0	0	0	0	0	0	0	0	0	0	0	0	0	0	0	0
c760	6	18	4	13	13	13	6	13	4	12	4	5	10	15	4	15	10	10	6	14	3	13	10	9
d6523	0	0	0	0	0	0	0	1	0	0	0	0	0	0	0	0	0	0	0	0	0	0	0	0
d5031	1	1	0	0	0	0	1	1	0	0	0	0	0	0	0	3	0	0	0	0	0	1	0	0
d8186	0	0	0	0	0	0	0	0	0	0	0	0	0	0	0	0	0	1	0	0	0	0	0	0
c481	163	216	45	166	115	32	127	155	31	111	56	11	100	121	86	168	112	24	142	192	43	152	127	16
d2539	0	3	0	0	0	4	0	1	0	0	0	2	0	0	0	0	0	9	0	0	0	0	0	3
d8194	0	0	0	0	0	0	0	0	0	1	0	0	0	0	0	0	0	0	0	0	0	0	0	0
d1149	8	10	6	12	5	17	8	9	3	14	1	5	14	19	10	20	4	13	9	10	6	14	4	8
d7483	0	0	0	0	0	0	0	0	0	0	0	0	0	0	0	0	0	0	0	0	0	0	0	1
d7885	0	0	0	0	0	0	0	1	0	0	0	0	0	0	0	0	0	0	0	0	0	0	0	0
d4502	0	0	0	1	1	0	0	0	0	1	0	0	0	0	0	0	0	0	0	0	0	1	2	0
d1828	15	13	3	8	12	6	13	12	3	6	9	0	15	13	4	16	8	3	14	11	1	8	10	0
d7226	0	1	0	1	0	0	0	0	0	0	0	0	0	0	0	0	0	0	0	0	0	0	0	0
d5628	0	0	0	0	0	0	0	2	0	0	0	0	0	0	0	0	0	0	0	0	0	0	0	0
d3232	2	1	0	1	0	0	2	2	2	1	3	0	4	5	2	0	0	0	3	5	2	2	7	0
c531	50	72	33	157	53	16	38	52	25	86	17	5	29	43	52	96	36	10	39	53	30	134	46	5
c860	27	40	2	19	16	30	15	32	1	12	17	9	35	38	6	27	24	31	24	45	2	16	21	10
d3174	1	0	0	2	2	0	0	0	0	0	1	0	0	0	0	0	0	0	0	0	0	0	2	0
d2691	4	4	1	2	2	7	3	4	1	3	2	3	3	6	2	2	4	5	3	2	1	2	2	4
d1231	4	8	2	3	6	16	2	7	2	3	5	8	3	9	4	5	10	14	3	5	2	3	10	7
d3837	0	3	0	0	1	2	0	0	0	0	0	0	0	0	0	0	0	2	0	0	0	0	1	0
d8753	1	1	0	0	0	0	0	0	0	0	0	0	0	0	0	0	0	0	0	0	0	0	0	0
b89	197	274	19	209	81	80	152	178	16	141	52	31	96	118	40	174	64	50	169	233	18	189	85	37
d3512	1	0	0	2	0	0	0	0	0	1	0	0	0	0	0	2	0	1	1	0	0	2	0	1
d8245	0	0	0	0	2	0	0	1	0	0	0	0	0	0	0	2	0	0	0	0	0	5	0	0
d3182	15	23	1	4	0	22	17	24	1	3	0	15	6	13	4	1	0	13	12	12	1	8	0	13
d6464	0	0	0	1	0	0	0	0	0	1	0	0	0	0	0	0	0	0	0	0	0	1	0	0
d3732	0	0	0	0	3	0	0	0	0	0	0	0	1	0	0	0	4	0	1	0	0	0	2	0
d1511	6	6	3	6	2	9	5	5	3	6	1	5	6	6	6	5	0	5	6	6	3	4	1	8
d3779	0	1	0	1	1	2	0	1	0	0	1	0	0	2	0	0	2	0	0	1	0	0	1	0
d2750	0	2	0	0	3	7	0	1	0	0	3	3	1	2	0	0	4	4	0	2	0	0	3	5
d6185	0	0	0	0	1	0	0	0	0	0	0	0	0	0	0	0	0	0	0	0	0	0	3	0
d1731	3	5	0	7	7	8	4	3	0	6	6	3	3	6	0	10	8	6	2	2	0	6	7	3
b43	296	424	67	272	95	190	208	285	54	198	49	82	150	188	114	255	68	79	228	343	60	226	78	80
d8524	0	0	0	1	0	0	0	0	0	1	0	0	0	0	0	0	0	0	0	0	0	1	0	0
c522	13	22	2	40	15	1	9	17	0	32	12	0	13	27	0	40	14	2	11	26	2	41	13	0
d3558	2	1	4	8	8	2	2	2	4	8	7	1	2	0	8	11	6	3	3	0	4	6	8	1
c193	31	28	18	60	32	54	25	22	15	41	19	29	34	32	26	59	32	60	24	23	16	46	30	29
d3453	1	2	0	0	0	0	1	2	0	0	0	0	1	3	0	1	0	0	1	3	0	3	0	0
d1232	4	5	3	10	8	5	4	4	4	8	8	3	6	7	4	14	6	5	5	6	4	11	8	2
d1510	7	14	0	3	6	0	5	9	0	2	2	0	6	11	0	3	8	0	7	13	0	3	6	0
d2970	1	1	2	2	2	4	1	0	0	2	1	1	2	2	6	6	4	0	1	1	2	5	3	1
d1452	14	21	8	46	16	2	8	12	4	24	7	1	14	7	14	39	12	3	9	14	5	49	17	1
d2213	4	5	1	6	6	6	4	6	1	2	2	3	6	3	2	2	6	1	2	7	0	2	4	3
d5907	0	0	0	0	0	0	0	0	0	0	1	0	0	0	0	0	0	0	0	0	0	0	0	0
d2594	0	3	0	2	0	0	0	2	0	2	0	1	0	4	0	3	0	0	0	3	0	2	0	0
d3119	0	0	0	1	1	0	0	0	0	0	1	1	2	2	0	0	2	0	0	0	0	0	1	1
b42	79	75	42	112	91	4	42	40	24	63	57	4	68	71	82	117	80	0	71	68	38	101	88	4
b69	352	537	93	496	281	321	250	401	71	407	210	128	254	384	156	432	198	205	298	426	76	433	260	132
d7762	0	0	0	1	0	0	0	0	0	1	0	0	0	0	0	1	0	0	0	0	0	1	0	0
d1445	36	70	5	29	17	2	32	65	4	27	7	0	18	43	6	35	18	3	35	67	4	23	15	1
d3778	1	2	0	0	0	0	1	2	0	0	0	0	0	5	0	0	0	0	1	1	0	0	0	0
d5310	2	0	0	0	0	0	2	0	0	0	0	0	0	0	0	0	0	0	1	0	0	0	0	0
d8465	0	0	0	0	0	0	0	0	0	0	0	0	0	0	0	0	0	0	0	0	0	1	0	0
d2155	19	25	2	19	33	11	21	23	2	19	17	6	13	20	6	14	16	5	17	21	2	13	23	8
d6244	0	0	0	0	0	0	0	1	0	0	0	0	0	0	0	0	0	0	0	0	0	0	0	0
d7386	0	1	0	0	0	0	0	0	0	0	0	0	0	0	0	0	0	0	0	0	0	0	0	0
d7982	0	0	0	0	0	0	0	0	0	0	0	0	0	0	0	0	0	0	0	0	0	0	1	0
d8195	0	0	0	0	0	0	0	0	0	0	0	0	0	0	0	0	0	0	0	0	1	0	0	0
c628	149	268	15	69	60	74	121	257	16	52	35	30	76	92	34	62	36	37	129	228	15	54	35	33
d1451	11	30	12	26	12	12	7	26	6	21	4	6	15	32	28	20	8	10	10	26	15	24	12	8
d4989	0	0	0	2	0	0	0	0	0	1	0	0	0	0	0	1	0	0	0	0	0	2	0	0
d1608	7	16	0	3	1	0	8	12	0	3	0	0	9	18	0	5	2	0	8	15	0	3	1	0
c540	31	43	10	43	24	32	23	32	5	25	15	13	29	37	16	43	20	25	32	43	10	43	24	16
d1942	0	3	2	4	2	4	0	2	1	1	2	0	1	4	0	4	2	0	1	2	0	2	2	0
d1769	3	4	1	2	4	7	2	3	1	0	4	3	4	4	2	0	6	4	3	3	0	0	2	3
d7821	0	0	0	0	0	0	0	0	0	0	0	0	0	0	0	3	0	0	0	0	0	1	0	0
d6013	1	0	0	0	0	0	0	0	0	0	0	0	0	0	0	0	0	0	0	0	0	0	0	0
d3960	0	0	1	1	1	0	0	0	0	0	0	0	0	0	0	0	2	0	0	0	1	1	1	0
d8253	0	1	0	0	0	0	0	1	0	0	0	0	0	0	0	0	0	0	0	0	0	0	0	0
d8532	0	0	0	0	1	0	0	0	0	0	0	0	0	0	0	0	0	0	0	0	0	0	0	0
d1383	5	14	4	10	11	21	4	11	3	7	6	7	5	9	10	9	12	8	4	12	4	10	10	7
c970	10	18	8	17	14	31	7	12	8	15	8	10	13	19	14	21	10	18	7	15	8	15	13	13
c980	10	13	2	33	10	0	9	8	2	24	8	0	7	5	4	27	10	0	11	10	2	30	9	0
d4828	0	0	0	1	0	1	0	0	0	0	0	0	0	0	0	0	0	0	0	0	0	0	2	0
d1393	13	13	6	11	13	10	12	9	5	7	8	0	14	13	12	14	8	3	9	7	7	6	16	1
c237	160	210	25	107	108	105	135	176	21	95	79	51	123	130	50	106	84	81	145	185	21	90	106	51
d3301	2	2	0	0	1	0	1	2	0	0	0	0	5	6	0	0	0	0	3	3	0	0	1	0
c299	109	164	36	145	42	100	101	151	31	129	15	45	53	94	54	99	22	24	100	155	29	129	33	38
d6954	0	1	0	0	0	0	0	0	0	0	0	0	0	0	0	0	0	0	0	0	0	0	0	0
d1172	2	6	0	10	2	0	1	3	0	9	1	0	3	7	0	13	0	0	1	4	0	10	2	0
c472	10	19	0	41	5	3	7	13	0	34	2	0	10	20	0	36	4	0	7	11	0	35	2	1
d1891	7	7	2	3	4	13	5	2	2	4	2	4	7	2	6	5	4	6	4	3	4	8	6	4
c239	184	312	43	180	167	102	145	226	32	153	121	47	163	217	76	210	124	95	177	281	46	169	162	51
c751	11	18	2	26	6	12	9	14	1	23	4	2	11	13	4	31	4	8	10	11	2	25	6	6
c261	113	161	29	115	83	53	95	150	27	109	56	31	57	87	48	106	62	53	104	149	28	127	85	31
d4109	3	1	0	9	2	1	0	1	0	2	0	1	2	0	0	9	4	3	0	1	0	2	1	1
d6396	0	0	0	1	0	0	0	0	0	0	0	0	0	0	0	0	0	0	0	0	0	0	0	0
d8744	0	0	0	0	1	0	0	0	0	0	0	0	0	0	0	0	0	0	0	0	0	0	0	0
d1164	1	6	1	16	0	8	0	9	0	14	0	2	0	6	0	18	0	7	1	3	0	16	0	6
d3999	1	1	0	0	0	0	0	0	0	0	0	0	0	3	0	0	0	0	1	1	0	0	2	0
d8313	0	1	0	0	0	0	0	0	0	0	0	0	0	0	0	0	0	0	0	0	0	0	0	0
c409	17	18	10	31	11	32	14	12	8	30	5	11	20	22	24	42	10	27	16	16	10	31	12	14
c578	24	28	0	17	17	4	19	23	0	10	10	0	25	23	0	25	16	0	18	26	0	14	17	0
c311	61	72	1	39	30	7	54	59	1	34	19	4	59	66	0	50	26	12	56	67	1	38	23	9
d6119	0	1	0	0	0	0	0	0	0	0	0	0	0	0	0	0	0	0	0	0	0	0	0	0
d1011	71	67	28	126	46	8	40	37	20	77	35	3	42	49	50	98	36	7	60	62	25	115	36	4
d1662	20	52	8	83	39	10	19	48	7	55	36	3	16	48	16	61	16	10	20	54	8	78	35	3
d4549	2	1	0	0	0	0	2	1	0	0	0	0	2	1	0	0	0	0	2	1	0	0	0	0
d4722	0	1	0	0	1	0	0	1	0	0	1	0	0	0	0	0	0	0	0	1	0	0	0	0
d1003	4	3	6	4	10	11	3	1	4	4	9	6	3	3	12	5	14	10	4	2	6	2	10	8
d3838	1	2	0	0	0	0	0	1	0	0	0	0	0	0	0	0	0	0	0	2	0	1	0	0
c100	31	35	9	103	16	40	26	28	10	96	11	14	31	32	24	82	22	31	27	27	8	99	14	18
d4223	0	1	0	0	2	0	0	0	0	0	2	0	0	0	0	0	2	0	0	1	0	0	2	0
d1223	7	11	0	8	12	7	6	8	0	7	9	3	9	11	0	11	16	8	7	6	0	6	12	4
c637	50	67	6	21	46	29	45	68	7	16	26	13	37	35	20	22	34	24	42	60	7	17	45	14
d2095	3	4	0	1	2	4	3	3	0	1	1	1	3	5	0	0	0	9	3	3	0	1	2	1
c810	8	16	2	7	10	3	6	12	3	4	5	2	11	22	10	9	12	0	9	13	2	4	10	2
d3021	2	2	3	4	1	0	2	2	1	3	1	0	2	3	4	5	2	0	2	1	3	4	1	0
d6339	0	0	0	0	0	0	0	0	0	0	0	0	0	1	0	0	0	0	0	0	0	0	0	0
d1882	5	6	0	7	0	8	4	3	2	4	0	1	5	6	0	7	0	12	4	3	1	5	0	2
c465	23	32	7	44	27	52	16	18	7	31	9	18	22	44	8	48	20	45	19	26	8	35	24	24
d4384	0	1	0	0	0	0	0	1	0	1	0	0	0	0	0	0	0	0	0	1	0	1	2	0
d6559	0	0	0	1	0	0	0	0	0	1	0	0	0	0	0	0	0	0	0	0	0	1	0	0
d4443	0	2	0	0	0	0	0	0	0	0	0	0	0	0	0	0	0	0	0	1	0	0	0	0
c480	54	51	10	82	38	55	32	33	9	65	31	28	37	35	22	58	28	26	50	41	7	73	35	29
c246	178	246	85	290	119	24	138	177	64	203	80	5	113	180	132	237	96	11	155	215	69	251	115	9
d3241	2	2	0	6	5	0	1	1	0	3	3	0	4	3	0	8	2	0	1	2	0	4	2	0
c971	8	14	4	22	15	27	7	13	3	20	12	11	10	16	6	29	16	26	8	15	3	21	14	11
d4819	0	0	0	0	0	0	0	2	0	0	0	0	0	0	0	0	0	0	0	0	0	4	0	0
c195	195	258	52	322	156	34	130	143	37	195	98	9	139	172	84	248	102	20	151	190	43	304	149	11
c798	6	5	5	10	8	27	5	5	3	7	8	11	9	10	10	12	14	26	6	5	5	7	7	14
d1443	3	4	0	10	0	0	0	2	0	10	0	0	0	3	0	10	0	0	0	2	0	10	0	0
d8694	0	0	0	0	0	1	1	0	0	1	0	0	0	0	0	3	0	0	0	0	1	4	1	0
d1941	2	5	0	3	2	2	2	6	0	2	1	2	6	13	0	4	2	3	1	4	0	2	2	1
d4164	2	2	0	1	0	0	2	1	0	2	0	0	2	3	0	1	0	0	1	2	0	0	0	0
b13	1331	1699	134	1293	553	584	1133	1420	118	1163	334	243	707	909	268	960	360	301	1208	1538	127	1118	532	270
d1721	8	14	0	1	6	2	6	12	0	2	6	1	10	16	0	2	6	0	6	10	0	2	8	0
d4663	0	1	0	0	0	0	0	0	0	1	0	1	0	0	0	0	0	0	0	0	0	0	2	0
d4004	1	1	0	0	0	0	1	0	0	0	0	1	0	0	0	0	0	0	0	0	0	0	0	1
d1663	39	53	13	36	20	15	25	38	8	27	10	5	24	28	14	30	16	12	19	32	9	26	13	5
d3461	2	2	0	0	0	0	2	1	0	0	0	0	2	3	0	0	0	0	1	2	0	0	0	1
d1988	13	16	0	10	18	2	9	15	0	10	10	1	10	18	0	13	10	0	12	16	0	10	18	1
c916	10	23	7	16	9	29	8	19	5	16	10	7	9	16	14	13	16	15	9	24	6	13	8	10
d8474	0	0	0	0	0	0	0	1	0	0	0	0	0	0	0	0	0	0	0	0	0	0	0	0
d1502	3	5	3	2	2	17	3	6	4	1	1	5	3	3	8	1	4	14	3	6	4	3	2	8
d3681	2	3	0	0	0	0	1	2	0	0	0	0	2	5	0	0	0	0	2	3	0	0	0	0
d5972	0	0	1	0	0	0	0	0	0	0	0	0	0	0	0	0	0	0	0	0	0	0	0	0
c186	676	900	53	317	160	125	544	705	38	212	76	45	345	401	90	269	134	69	625	827	48	273	150	51
d3022	0	1	0	6	2	2	0	1	0	4	2	1	0	2	0	7	2	0	0	1	0	6	2	1
d3300	2	3	1	0	1	0	2	3	0	0	0	0	7	0	0	0	2	0	2	1	0	0	1	0
d6618	0	0	0	0	0	0	1	0	0	0	0	0	0	0	0	0	0	0	0	0	0	0	0	0
d8254	0	0	0	0	0	0	0	0	0	0	0	0	0	1	0	0	0	0	0	0	0	0	0	0
d1883	2	3	0	1	8	10	3	1	0	1	6	3	3	3	2	1	10	9	4	3	0	1	8	5
d1549	23	38	0	28	18	2	23	33	0	28	14	1	18	26	0	23	8	5	23	31	0	26	12	2
d3520	0	1	0	0	1	0	0	0	0	0	0	0	0	2	0	0	0	0	0	2	0	0	0	0
c260	141	187	33	113	98	58	126	166	27	103	70	29	84	114	46	89	44	33	127	163	30	107	99	29
d1819	12	16	5	30	14	5	4	10	3	23	12	2	13	19	14	35	16	5	10	17	6	33	15	1
d8034	0	0	0	0	0	0	0	1	0	0	2	0	0	0	0	0	2	0	0	0	0	0	2	0
c857	14	35	0	9	8	2	11	23	0	8	5	0	13	26	0	8	10	0	10	31	0	7	7	0
d3242	3	3	0	1	5	0	3	2	0	1	4	0	4	3	0	5	4	0	3	3	0	1	6	0
d6675	0	0	0	0	0	1	0	0	0	0	0	0	0	0	0	0	0	0	0	0	0	0	0	0
d6838	0	0	0	1	0	0	0	0	0	0	0	0	0	0	0	0	0	0	0	0	0	0	0	0
d4003	1	0	0	0	1	0	1	0	0	0	0	1	0	0	0	0	0	0	1	0	0	2	1	1
d1329	8	15	0	2	5	0	5	9	0	1	2	0	11	9	0	3	10	0	6	12	0	2	5	0
d1722	6	7	2	4	5	0	6	7	1	3	3	0	5	7	4	8	8	1	6	7	1	3	5	2
c294	65	81	11	143	59	65	47	48	9	105	46	27	74	66	24	150	50	48	53	59	11	113	58	28
d8693	0	0	0	0	1	0	0	0	0	0	0	0	0	0	0	0	0	0	0	0	0	0	0	0
d6206	0	0	0	0	1	0	0	0	0	0	0	0	0	0	0	0	0	0	0	0	0	0	1	0
d3587	3	3	2	5	0	1	2	2	1	5	0	2	3	3	4	3	0	3	2	2	1	3	0	2
d2375	12	20	1	10	8	0	11	14	1	10	5	2	13	15	2	7	8	2	10	17	1	9	7	2
d8060	0	0	0	0	0	1	0	0	0	0	0	0	0	0	0	0	0	0	0	0	0	0	0	0
d7601	0	0	0	0	0	0	0	0	0	0	0	1	0	0	0	0	0	0	0	0	0	0	0	0
d2030	5	5	2	9	4	4	5	2	2	8	3	2	3	5	4	10	4	4	5	2	2	11	5	2
d4298	1	0	0	2	1	0	1	0	0	1	0	0	0	0	0	0	0	0	1	0	0	2	1	0
d7166	0	0	0	0	0	0	0	1	0	0	0	0	0	0	0	0	0	0	0	0	0	0	0	0
d8129	0	0	0	1	0	0	0	0	0	1	0	0	0	0	0	0	0	0	0	0	0	7	3	0
d7418	0	1	0	0	0	0	0	0	0	0	0	0	0	0	0	0	0	0	0	0	0	0	0	0
d1415	10	9	2	10	9	15	7	6	3	4	6	2	16	14	4	11	4	10	9	7	2	7	9	4
d1756	15	18	1	11	9	4	11	7	1	10	4	1	12	12	0	8	8	4	11	9	2	9	7	3
d6734	0	0	0	1	0	0	0	0	0	0	0	0	0	0	0	0	0	0	0	0	0	0	0	0
d8561	0	1	0	0	0	0	0	0	0	0	0	0	0	0	0	0	0	0	0	0	0	0	0	0
d8657	0	0	0	1	0	0	0	0	0	0	0	0	0	0	0	0	0	0	0	0	0	0	0	0
d7445	0	0	0	0	0	0	0	0	0	0	0	0	0	0	0	0	0	0	0	1	0	0	0	0
d2627	13	19	0	6	10	2	10	12	0	5	9	0	10	12	0	8	10	0	10	14	0	6	12	0
d3338	0	0	0	2	2	4	0	0	0	1	1	0	0	0	0	2	4	3	0	0	0	2	2	0
d2126	0	4	0	1	4	4	0	4	0	1	1	0	0	3	0	6	4	6	0	3	0	3	2	1
d2096	2	3	0	3	0	9	2	3	0	0	0	2	0	6	0	4	0	5	3	4	0	3	1	3
d8033	1	0	0	0	0	0	0	0	0	0	0	0	0	0	0	0	0	0	0	0	0	0	0	0
d6110	0	1	0	0	0	0	0	1	0	0	0	0	0	0	0	0	0	0	0	0	0	0	0	0
c560	92	119	11	47	37	42	80	101	8	44	21	14	54	71	20	60	32	23	89	105	8	40	36	15
c358	24	32	6	46	19	16	14	23	5	28	17	4	28	34	12	57	22	6	20	28	7	44	19	8
d3866	1	3	0	0	0	1	1	1	0	0	1	0	0	3	0	0	0	0	1	1	0	0	12	0
d7139	0	0	0	0	0	0	0	0	0	0	0	0	0	0	0	0	0	0	1	0	0	0	0	0
d7981	0	0	0	0	3	0	0	1	0	0	0	0	0	0	0	0	0	0	0	0	0	0	1	0
d5789	1	0	0	0	0	0	0	0	0	0	0	0	0	0	0	0	0	0	0	0	0	0	0	0
c723	47	58	27	87	40	39	46	51	21	67	38	16	23	25	42	69	26	13	49	51	24	73	42	17
d4577	0	0	0	2	0	0	0	0	1	0	0	0	0	0	0	0	0	0	1	0	2	2	0	0
d2654	5	5	1	6	12	2	4	3	0	3	5	0	4	4	0	8	12	0	4	4	1	4	12	0
d1040	13	18	4	12	12	21	13	16	5	12	9	11	17	20	10	14	10	15	14	15	5	11	10	10
d1136	6	11	2	6	11	18	4	7	1	4	8	6	5	13	4	9	6	10	5	9	2	5	10	6
d8099	0	0	0	0	0	0	0	0	0	1	0	0	0	0	0	0	0	0	0	0	0	0	0	0
d3365	0	1	0	1	2	0	0	0	0	1	2	0	0	0	0	2	2	0	0	0	0	1	2	0
d5192	1	0	0	3	0	0	1	0	0	2	0	0	1	0	0	3	0	0	1	0	0	2	0	0
d1795	3	3	0	4	1	0	1	2	0	4	1	0	2	0	0	6	0	0	0	2	1	4	0	0
c819	28	36	24	89	31	4	20	20	15	56	27	3	21	36	50	72	24	5	29	36	19	88	27	5
d4942	0	0	0	0	0	1	0	0	0	1	0	0	0	0	0	0	0	0	0	0	0	0	0	0
d5693	0	0	0	0	0	2	0	0	0	0	0	0	0	0	0	0	0	0	0	0	0	0	0	0
d4481	0	0	0	0	0	0	0	0	0	1	0	0	0	0	0	0	0	0	1	0	1	2	3	1
d7724	0	1	0	0	0	0	0	1	0	0	0	0	0	0	0	0	0	0	0	0	0	0	0	0
d2809	1	2	0	0	2	0	1	2	0	0	1	0	4	3	0	0	0	0	1	2	0	0	1	2
d2348	2	3	1	2	2	3	2	3	0	1	1	0	5	4	0	3	0	0	2	3	0	2	1	1
d3059	0	0	1	1	2	4	0	1	1	0	0	2	0	0	0	0	0	2	0	0	1	0	2	2
d4636	0	0	0	1	0	0	0	0	1	3	1	0	0	0	0	4	2	0	0	0	0	4	1	0
c656	33	41	11	21	38	31	28	28	9	14	17	12	33	39	22	39	34	19	29	35	9	20	41	15
d5848	0	0	0	0	0	0	0	0	1	0	0	0	0	0	0	0	0	0	0	0	1	0	0	0
c136	308	415	88	333	203	366	253	336	66	288	90	251	201	301	156	308	146	121	275	375	80	323	210	201
d2405	4	10	0	7	2	0	4	7	0	8	4	0	5	5	0	9	2	0	4	10	0	7	6	0
d5530	0	0	0	0	0	0	0	0	0	0	0	0	0	0	0	0	0	0	0	0	0	0	2	0
c444	108	122	20	69	54	101	94	87	20	63	42	64	66	72	48	72	40	25	102	111	21	71	51	31
c385	131	167	41	148	79	102	100	129	31	126	42	40	60	85	58	116	52	38	94	127	38	143	71	49
d1069	8	6	2	9	11	7	6	4	1	5	8	4	9	11	2	9	12	7	5	5	2	10	14	6
d3424	3	2	0	0	0	0	0	1	0	0	0	0	0	4	0	0	0	0	1	2	0	0	0	0
d3617	2	2	0	3	4	0	1	0	0	0	2	1	0	0	0	4	6	0	1	3	0	3	2	1
d6991	1	0	0	0	0	0	0	0	0	0	0	0	0	0	0	0	0	0	0	0	0	0	0	0
d5471	0	0	0	0	0	0	0	0	0	0	0	0	0	0	0	0	0	0	0	0	0	0	2	0
d3644	0	3	1	0	2	0	0	3	1	0	0	0	0	4	0	0	2	0	0	3	1	0	2	0
d5750	1	1	0	1	1	0	1	1	0	1	1	0	1	2	0	0	0	0	1	1	2	2	4	0
d2069	1	3	3	1	4	0	1	1	3	5	1	0	3	2	6	8	6	0	1	1	5	7	8	0
d2289	1	2	4	4	1	0	1	2	2	2	1	0	2	2	6	3	2	0	1	2	3	1	1	0
d5251	0	0	0	0	0	0	0	0	0	0	0	1	0	0	0	0	0	0	0	0	2	2	0	2
d4856	1	1	0	0	0	0	0	0	0	0	0	0	0	0	0	0	0	0	0	0	0	0	0	0
d1077	6	8	2	8	0	8	5	6	3	3	0	3	6	10	4	10	2	9	6	5	2	7	0	4
d7322	0	0	0	0	0	0	0	0	0	1	0	0	0	0	0	0	0	0	0	0	0	0	0	0
d7798	0	0	0	0	1	0	0	0	0	0	0	0	0	0	0	0	0	0	0	0	0	0	0	0
c377	42	54	13	55	24	45	37	46	13	49	15	24	37	39	24	68	22	40	37	47	12	47	25	27
d4915	0	1	0	0	1	0	0	1	0	0	0	0	0	0	0	0	0	0	0	1	0	0	0	0
d3703	1	4	0	0	0	0	1	2	0	1	0	0	2	2	0	0	0	0	1	3	0	0	2	0
d8408	0	0	0	0	1	0	0	0	0	0	1	0	0	0	0	0	0	0	0	0	0	0	1	0
c415	11	17	4	27	9	16	8	8	4	14	4	5	11	14	8	37	8	8	11	11	4	22	8	5
d7542	0	0	0	0	0	1	0	0	0	0	0	0	0	0	0	0	0	0	0	0	0	0	0	0
d3923	0	1	0	0	0	0	0	2	0	1	0	0	0	4	0	0	0	0	0	1	0	0	0	0
d8378	0	1	0	0	0	0	0	1	0	0	0	0	0	0	0	0	0	0	0	0	0	0	0	0
d4885	0	0	0	0	0	1	0	0	0	0	0	0	0	0	0	0	0	0	0	1	0	0	1	0
d3799	3	2	0	2	1	0	3	2	0	4	1	0	2	2	0	4	0	0	1	2	0	6	4	0
c165	41	52	12	61	30	57	25	40	9	42	18	22	38	36	24	61	34	42	35	43	11	60	34	25
d8598	0	0	0	0	0	0	0	0	0	0	0	1	0	0	0	0	0	0	0	0	0	0	0	0
d3279	2	2	0	3	5	0	2	2	0	1	2	0	3	3	0	3	6	0	2	2	0	3	3	0
d4261	1	0	0	0	0	0	0	0	0	4	0	0	0	0	0	0	0	0	0	0	0	0	0	0
d1360	61	61	23	82	35	32	43	46	18	73	24	8	37	54	32	57	28	25	57	59	22	88	38	14
b73	95	137	21	122	72	115	75	109	17	102	46	62	66	82	60	116	46	89	83	114	23	108	57	67
d5715	1	1	0	1	0	0	2	3	0	1	1	0	0	2	0	1	0	0	3	1	0	1	0	0
d1810	18	13	6	36	19	0	4	7	1	11	14	1	10	10	10	33	24	1	7	13	4	20	16	1
d2568	1	0	0	2	6	0	2	0	0	2	4	0	3	3	0	4	4	0	1	0	0	1	4	0
d7225	1	0	0	0	0	0	0	0	0	0	0	0	0	0	0	0	0	0	0	0	0	0	0	0
d2595	2	4	0	0	0	1	2	3	0	0	0	0	5	4	0	0	0	0	2	3	0	1	0	0
d8349	0	1	0	0	0	0	0	0	0	0	0	0	0	0	0	0	0	0	0	0	0	1	3	0
b65	219	289	57	221	120	167	163	222	40	176	74	91	101	151	98	193	86	116	211	278	53	197	110	88
d5214	1	4	0	0	0	0	0	0	0	0	0	0	0	0	0	0	0	0	1	3	0	0	0	0
d7041	0	0	0	0	0	0	0	1	0	0	0	0	0	0	0	0	0	0	0	0	0	6	3	0
d3118	0	0	1	5	0	0	0	0	0	2	0	0	0	2	0	4	0	0	0	0	0	3	0	0
d7638	0	0	0	0	0	1	0	0	0	0	0	0	0	0	0	0	0	0	0	0	0	0	0	0
d2407	3	2	6	5	3	6	3	2	5	4	0	2	3	2	10	7	2	5	2	1	6	5	3	4
d2839	3	5	0	0	0	0	3	3	0	0	0	0	6	5	0	0	0	0	2	2	0	0	0	0
d7665	0	0	0	0	0	0	0	0	0	0	0	0	0	0	0	0	0	0	0	1	0	0	0	0
d2128	1	3	0	0	2	2	1	1	0	0	0	0	4	7	0	5	0	0	1	2	0	0	1	0
d5569	0	2	0	0	0	0	0	0	0	0	0	0	0	0	0	0	0	0	0	0	0	0	0	0
d7006	1	0	0	0	0	0	0	0	0	0	0	0	0	0	0	0	0	0	0	0	0	0	0	0
d2434	6	9	0	3	0	0	3	7	0	0	0	0	5	7	0	2	0	0	4	8	0	3	0	0
d3145	1	1	0	2	0	0	0	0	0	2	0	0	0	0	0	2	0	3	0	1	0	2	0	0
b36	214	316	39	266	96	74	152	242	28	214	67	26	148	213	76	227	70	69	184	287	31	227	92	34
d7359	0	1	0	0	0	0	0	0	0	0	0	0	0	0	0	0	0	0	0	0	0	0	0	0
d5436	0	0	0	0	0	0	0	0	0	0	0	0	0	0	0	0	2	0	0	0	0	0	0	0
a8	875	1202	229	1137	614	725	721	973	163	855	372	315	628	876	426	1040	512	453	819	1121	221	1044	636	332
d2787	2	1	2	1	3	0	2	1	2	1	3	0	1	3	4	1	4	0	2	2	1	0	2	0
d2874	1	2	0	2	0	0	1	1	0	1	0	0	2	1	0	3	0	0	1	1	0	2	0	0
d7857	0	0	0	0	0	0	1	0	0	0	0	0	0	0	0	0	0	0	0	0	0	0	0	0
d7761	0	0	0	0	0	0	0	0	0	1	2	0	0	0	0	0	0	0	0	0	0	0	6	0
d7504	0	1	0	0	0	0	0	0	0	0	0	0	0	0	0	0	0	0	0	0	0	0	0	0
d3585	2	2	0	5	2	0	2	1	0	2	2	0	4	3	0	3	2	0	2	1	0	4	2	0
d7263	0	0	0	0	0	0	1	0	0	0	0	0	0	0	0	2	0	0	0	0	0	0	0	0
a2	449	605	112	1078	276	69	356	497	86	899	169	22	383	453	220	787	234	41	394	514	104	979	293	24
d5934	0	1	0	0	0	0	0	0	0	0	0	0	0	0	0	0	0	0	0	1	0	0	0	0
d2705	5	10	1	2	0	2	4	6	0	3	1	1	6	7	0	2	2	3	4	9	1	2	0	1
d7944	0	0	0	1	0	0	0	0	0	0	0	0	0	0	0	0	0	0	0	0	0	0	0	0
d2051	9	12	0	2	5	0	8	9	0	1	2	1	11	9	0	1	0	0	8	11	0	3	6	0
d7043	0	0	0	0	1	0	0	0	0	0	0	0	0	0	0	3	0	0	0	0	0	2	0	0
d5157	1	4	0	0	0	0	3	6	0	0	0	0	0	0	0	0	2	0	0	0	0	0	3	0
d5655	0	1	0	2	1	0	0	0	0	0	0	0	0	0	0	0	0	0	0	0	0	0	0	0
d2713	2	4	0	4	1	2	2	5	0	4	0	1	4	7	0	6	2	0	2	4	0	4	1	1
d2906	2	3	2	7	4	3	2	3	1	7	4	1	4	5	4	5	4	3	1	3	1	5	5	1
d5377	1	2	0	1	0	0	0	0	0	1	0	0	0	0	0	0	0	0	0	2	0	0	0	0
d7482	1	0	0	0	0	0	1	0	0	0	0	0	0	0	0	0	0	0	0	0	0	0	0	0
d5098	1	0	0	0	0	0	0	0	0	1	0	0	0	0	0	0	0	0	1	0	0	0	0	0
d5216	0	4	0	0	0	0	0	3	0	0	0	0	0	0	0	0	0	0	0	0	0	0	0	0
d2933	0	1	1	8	3	0	0	1	1	7	2	0	2	3	2	9	0	1	0	1	2	8	3	0
d5875	0	0	0	1	0	0	0	0	0	1	0	0	0	0	0	0	0	0	0	0	0	1	0	0
d4540	2	1	0	0	1	0	0	1	0	0	0	0	2	2	0	0	0	0	1	1	0	0	1	0
d7290	0	0	0	0	0	0	0	0	0	1	0	0	0	0	0	0	0	0	0	0	0	0	0	0
d2847	0	0	0	2	0	2	2	0	0	2	0	1	1	0	0	5	0	0	0	0	0	2	0	0
d5376	0	0	0	0	0	0	0	0	0	3	0	0	0	0	0	0	0	0	0	0	0	0	0	0
d4760	1	1	0	0	0	0	0	2	0	0	0	0	0	1	0	0	0	0	1	1	0	0	1	0
d5128	0	1	1	0	0	0	0	0	0	0	0	0	0	0	0	0	0	0	0	0	0	0	0	0
d7320	0	1	0	0	0	0	0	0	0	0	0	0	0	0	0	0	0	0	0	0	0	0	0	0
d3086	3	2	0	0	0	0	2	1	0	0	0	0	3	5	0	0	0	0	3	2	0	0	0	0
d5596	0	1	0	0	0	0	0	0	0	0	0	0	0	0	0	0	0	0	0	2	0	0	0	0
d4980	1	0	0	0	0	0	0	1	0	3	1	0	0	0	2	2	0	0	0	0	0	6	6	0
d7100	0	0	0	1	0	0	0	0	0	0	0	0	0	0	0	0	0	0	0	0	0	0	0	0
d2462	2	8	0	3	2	1	2	5	0	2	2	0	4	9	0	0	4	0	2	5	0	2	2	0
d7917	0	0	0	1	0	0	0	0	0	1	0	0	0	0	0	0	0	0	0	0	0	0	0	0
d7070	0	1	0	0	0	0	0	0	0	0	0	0	0	0	0	0	0	0	0	0	0	0	0	0
d2250	5	7	0	2	6	0	4	5	0	1	3	0	9	8	0	2	8	0	5	4	0	1	6	0
d7261	0	0	0	1	1	0	0	0	0	0	0	0	0	0	0	0	0	0	0	0	0	0	0	0
d2788	1	1	1	5	2	0	0	1	1	3	0	0	0	4	0	3	2	1	1	0	0	4	1	0
d8217	0	0	0	0	0	0	0	0	0	0	0	0	0	0	0	0	0	0	0	1	0	0	0	0
d1576	8	12	4	13	8	6	5	8	2	10	6	2	6	8	6	5	6	7	8	12	3	11	9	4
d1634	1	5	3	4	3	13	1	3	3	2	1	4	3	3	0	5	6	11	1	3	3	4	3	5
d6550	0	0	0	1	0	0	0	0	0	0	0	0	0	0	0	0	0	0	0	0	0	0	0	0
d2846	2	0	0	3	0	4	1	0	0	3	0	1	3	0	0	3	0	3	1	0	0	3	0	1
d4041	0	0	1	3	0	0	0	0	0	1	0	0	0	0	0	3	0	0	0	0	0	2	0	0
d2191	4	6	4	10	5	0	4	4	3	7	3	0	4	7	6	7	2	0	4	5	3	8	5	0
d2287	1	2	1	1	1	6	0	1	1	1	1	1	4	6	2	5	0	3	0	2	1	5	2	1
d5935	0	0	0	0	0	0	0	0	0	0	0	1	0	0	0	0	0	0	0	0	0	0	0	0
d4320	2	2	0	2	0	0	1	0	0	0	0	0	0	0	0	0	0	0	1	0	0	0	0	0
d7858	0	1	0	0	0	0	0	1	0	0	0	0	0	1	0	0	0	0	0	1	0	0	0	0
c120	431	659	71	461	141	154	325	500	53	342	43	61	206	291	104	260	74	51	359	566	66	422	133	72
d1480	8	15	1	6	11	0	4	10	1	5	9	0	12	13	0	8	20	0	8	13	1	6	11	0
d6646	0	0	0	0	0	0	0	0	0	0	0	0	1	0	0	0	0	0	0	0	0	0	0	0
d7916	0	1	0	0	1	0	0	0	0	0	0	0	0	0	0	0	0	0	0	0	0	0	0	0
d3426	2	2	0	2	0	0	2	1	0	3	0	0	3	3	0	2	0	0	2	2	0	2	0	0
d4137	2	2	1	0	2	0	2	2	1	0	0	0	2	2	2	2	2	0	2	2	1	0	2	0
c884	132	199	13	66	30	52	115	152	10	53	4	19	65	91	20	50	14	22	109	173	12	55	25	19
d5714	0	0	0	0	1	0	0	0	0	0	0	0	0	0	0	0	2	0	0	0	0	1	0	0
d6926	0	0	0	1	0	0	0	0	0	0	0	0	0	0	0	0	0	0	0	0	0	0	0	0
d4079	0	1	0	0	0	1	0	1	0	1	0	0	0	0	0	0	0	0	0	0	0	0	0	0
b15	341	521	240	951	256	353	245	386	155	614	153	124	185	247	312	479	140	128	309	483	217	840	240	169
c267	83	97	2	81	17	20	56	70	2	69	11	8	70	70	4	81	20	14	71	80	3	71	16	7
d8597	0	0	0	0	0	0	0	0	0	0	0	0	0	1	0	0	0	0	0	0	0	0	0	0
d6271	1	0	0	0	0	0	1	0	0	0	0	0	0	0	0	0	0	0	1	0	0	0	0	0
d1297	10	9	6	8	10	16	9	5	2	4	1	4	10	6	10	8	6	8	6	5	3	3	7	7
d7637	0	0	0	0	0	1	0	0	0	0	0	0	0	0	0	0	0	0	0	0	0	0	0	1
c942	4	6	0	13	5	0	3	3	0	11	2	0	4	3	0	16	4	0	3	5	0	12	5	0
d1017	65	101	48	180	57	28	61	96	38	128	45	14	37	66	70	147	42	24	68	107	47	174	57	15
d5656	0	0	0	0	1	0	0	0	0	0	1	0	0	0	0	0	2	0	0	0	0	0	1	0
d3705	0	0	1	1	1	2	0	0	1	1	1	2	0	0	2	0	0	3	0	0	0	1	1	2
d4416	0	2	0	0	0	0	0	1	0	0	0	0	0	2	0	0	0	0	0	1	0	0	0	0
d3204	0	0	0	16	1	0	0	0	0	7	1	0	0	0	0	10	0	0	0	0	0	15	1	0
d6367	0	0	0	0	0	0	0	0	0	0	0	0	0	0	0	0	0	0	0	0	0	1	0	0
d2904	7	8	0	4	5	0	3	5	0	4	3	0	9	7	0	5	4	0	7	8	0	4	6	0
d7579	0	0	0	0	0	0	0	1	0	0	0	0	0	0	0	0	0	0	0	0	0	0	0	0
d8400	0	1	0	0	0	0	0	0	0	0	0	0	0	0	0	0	0	0	0	0	0	0	0	0
c333	55	80	17	81	58	3	39	64	10	55	41	1	72	82	40	86	56	4	50	61	15	75	52	2
d1296	4	5	6	10	5	21	2	3	7	10	4	9	7	7	12	12	4	10	4	4	6	10	5	9
c224	60	59	16	74	23	50	49	44	12	60	21	20	39	45	38	73	22	41	52	46	15	74	27	25
d2625	15	28	0	15	8	0	5	9	0	9	4	0	1	8	0	5	4	0	6	14	0	9	4	0
d7358	0	0	0	0	0	1	0	0	0	0	1	0	0	0	0	0	0	0	0	0	2	0	0	0
d4358	1	1	0	0	0	3	1	1	0	0	0	0	1	0	0	0	0	0	1	1	0	0	0	0
d3146	0	3	0	0	0	1	0	2	0	2	0	0	0	0	0	0	0	0	0	1	0	0	0	0
c663	13	18	11	26	20	1	10	11	7	20	13	0	14	14	14	33	20	0	14	14	11	22	18	2
d7790	0	0	0	0	0	0	0	1	0	0	0	0	0	0	0	0	0	0	0	0	0	0	0	0
d2845	2	1	0	0	0	1	2	1	0	0	0	1	3	3	0	2	0	3	2	1	0	1	0	1
d7578	0	0	0	0	0	0	0	0	0	1	0	0	0	0	0	0	0	0	0	0	0	0	0	0
d7299	0	0	0	0	0	0	1	1	0	0	0	0	0	0	0	0	0	0	0	0	0	1	0	0
d2567	4	3	0	3	1	2	1	3	0	2	0	1	3	4	0	2	0	5	4	3	0	2	0	1
d3088	1	4	0	0	1	0	1	4	0	0	0	0	2	4	0	0	2	0	0	4	0	0	2	0
d3864	0	0	0	2	1	0	0	0	0	0	0	0	0	0	0	0	4	0	0	0	0	1	1	0
d8216	1	0	0	0	0	0	0	0	0	0	0	0	0	0	0	0	0	0	0	0	0	0	0	0
d6771	0	0	0	1	6	0	0	0	0	1	0	0	0	0	0	0	0	0	0	0	3	7	24	0
c433	50	61	14	53	27	32	37	45	13	38	20	11	59	68	28	57	20	41	49	54	13	42	25	14
c883	89	122	27	105	63	59	88	115	24	110	35	20	42	94	46	54	26	37	86	118	24	106	61	20
d1355	27	37	2	48	29	3	25	30	1	37	26	0	29	29	6	36	24	3	24	33	2	44	30	0
d7079	0	0	0	0	0	0	1	0	0	0	0	0	0	0	0	2	2	0	0	1	2	5	5	0
d6551	0	0	1	0	0	0	0	0	0	0	0	0	0	0	0	0	0	0	0	0	0	0	0	0
d4637	1	1	0	0	0	2	1	0	0	0	0	0	0	0	0	0	0	0	1	0	0	0	0	0
d3425	2	2	0	0	1	0	2	1	0	0	0	0	4	1	0	0	0	0	3	1	0	0	1	0
d8158	0	0	0	0	0	0	0	1	0	0	0	0	0	0	0	0	0	0	0	0	0	0	0	0
d6088	0	0	0	0	0	1	0	0	0	0	0	1	0	0	0	0	0	0	0	0	0	0	0	0
d3205	2	22	0	3	1	0	1	2	0	2	1	0	2	3	0	0	2	0	2	12	0	3	1	0
d2346	2	2	1	1	1	0	2	2	1	1	0	0	3	3	0	0	4	2	2	2	1	1	0	0
d4417	0	1	0	0	0	0	0	1	0	0	0	0	0	2	0	0	0	0	0	0	0	0	0	0
d2566	2	2	1	2	1	4	2	2	1	1	1	0	4	4	0	2	0	0	2	2	1	0	0	2
d2288	1	2	0	5	3	4	1	2	0	4	3	1	0	3	0	8	2	0	1	2	0	6	3	1
d3147	1	1	0	3	2	0	0	1	0	0	1	0	0	0	0	0	2	0	0	1	1	3	1	0
d1076	2	3	0	9	6	6	1	4	1	6	5	3	3	5	4	10	2	7	1	4	1	5	4	3
d4040	0	2	0	0	0	0	0	1	0	0	0	0	0	1	0	0	0	0	0	1	0	0	0	0
d5280	2	1	0	1	0	0	0	1	0	0	0	0	0	3	0	0	0	0	1	1	0	0	0	0
b14	301	453	88	388	142	252	211	344	69	321	99	114	159	238	176	321	90	146	235	377	77	345	131	122
d3367	0	0	0	1	2	2	0	0	0	0	1	0	0	0	0	0	2	0	0	0	0	0	2	1
d6492	0	0	0	0	0	0	1	0	0	0	0	0	0	0	0	0	0	0	0	0	0	0	0	0
c537	104	147	42	175	86	15	68	96	28	129	55	8	79	102	78	179	50	22	94	141	45	157	93	9
d1854	3	5	1	18	4	3	3	1	1	10	0	0	2	3	4	15	4	3	3	3	1	16	4	2
d4078	0	0	0	2	0	0	0	0	0	2	0	0	0	0	0	3	0	0	0	0	0	2	0	0
d3206	4	5	0	2	7	0	2	4	0	0	6	0	5	3	0	2	8	0	3	5	0	1	7	0
c885	77	85	35	133	65	33	62	57	28	112	45	18	36	36	42	73	44	24	54	61	27	112	62	19
d1356	12	50	6	35	7	26	10	47	6	35	4	10	10	33	12	25	12	13	10	46	6	37	7	11
d6089	0	1	0	0	0	0	0	1	0	0	0	0	0	0	0	0	0	0	0	1	0	0	0	0
d2067	0	3	0	5	7	3	0	2	0	3	6	1	0	4	0	3	4	3	0	1	0	4	6	1
d6587	1	0	0	0	0	0	0	0	0	0	0	0	0	0	0	0	0	0	0	0	0	0	0	0
d8781	0	1	0	0	0	0	0	0	0	0	0	0	0	0	0	0	0	0	0	0	0	0	0	0
d8280	0	0	0	1	0	0	0	0	0	1	0	0	0	0	0	1	0	0	0	0	0	1	0	0
d8437	0	0	0	1	0	0	0	0	0	0	0	0	0	0	0	0	0	0	0	0	0	0	0	0
d8620	1	0	0	0	0	0	0	0	0	0	0	0	0	0	0	0	0	0	1	0	0	0	0	0
d1298	14	21	2	14	14	10	10	15	2	13	9	4	18	19	4	29	10	10	12	17	3	19	18	4
d6272	0	0	0	0	0	0	0	0	0	0	0	0	0	1	0	0	0	0	0	0	0	0	0	0
d3865	0	0	0	0	2	0	0	0	0	0	2	0	0	0	0	0	2	0	1	0	0	1	2	0
d4415	1	1	0	0	0	0	1	1	0	0	0	0	3	1	0	0	0	0	1	1	0	0	0	0
d6426	1	0	0	0	0	1	0	0	0	0	0	0	0	0	0	0	0	0	0	0	0	0	0	0
d6330	0	0	0	0	0	0	0	0	0	0	0	1	0	0	0	0	0	0	0	0	0	0	0	0
d3704	0	0	0	0	2	1	0	0	0	0	0	0	0	0	0	0	2	3	0	0	0	0	2	1
d6368	0	0	0	0	0	0	0	1	0	0	0	0	0	0	0	0	0	0	0	0	0	0	0	0
c943	3	9	1	10	1	0	3	8	1	7	1	0	3	8	4	15	0	0	3	7	2	8	1	0
d1796	5	2	0	0	2	0	3	0	0	0	1	0	5	3	0	0	0	0	6	1	0	0	5	0
d8341	0	0	0	1	0	0	0	0	0	0	0	0	0	0	0	0	0	0	0	0	0	1	0	0
c503	112	125	18	64	25	48	98	103	16	54	15	21	38	38	34	73	16	21	91	95	18	89	19	18
d1575	7	14	4	12	11	0	3	11	4	8	8	0	9	11	8	15	10	0	6	12	3	11	9	0
d1915	7	9	0	2	2	0	3	5	0	1	1	0	8	8	0	0	2	0	6	8	0	2	2	0
d4357	0	3	1	0	0	0	0	2	1	0	0	0	0	2	0	0	0	0	0	2	1	0	0	0
d6491	0	0	0	0	0	0	0	0	0	0	0	0	0	0	0	0	0	0	1	0	0	0	0	0
d1260	31	37	2	6	10	34	20	28	2	7	10	22	19	23	4	9	8	20	26	30	2	6	11	18
c708	10	8	10	18	19	8	7	7	8	17	8	7	11	9	18	27	20	12	6	7	11	29	21	6
d3646	2	1	0	1	1	4	0	0	0	0	1	1	2	5	0	0	2	0	0	0	0	4	1	1
d1194	16	26	3	18	13	8	13	19	0	13	8	5	22	31	4	21	12	5	12	24	3	13	12	5
c985	29	31	1	6	21	7	25	20	2	7	16	5	32	27	2	6	22	3	28	24	1	6	19	6
d8061	0	0	0	0	0	0	1	0	0	0	0	0	0	0	0	0	0	0	0	0	0	0	0	0
d6147	0	0	0	0	1	0	0	0	0	0	0	0	0	0	0	0	0	0	0	0	0	0	0	0
d4299	0	0	0	1	2	0	0	0	0	0	1	0	0	0	0	3	0	0	0	0	0	1	2	0
c664	4	9	7	22	15	17	3	9	7	17	11	7	8	13	12	27	12	21	5	9	6	17	16	7
d3982	1	0	0	3	0	1	0	0	0	4	0	0	0	0	0	2	0	0	0	0	0	3	0	0
d4138	1	1	1	4	2	0	1	2	1	4	0	0	0	0	2	3	0	0	1	0	1	4	2	2
d8716	0	0	0	0	0	0	1	0	0	0	0	0	0	0	0	0	0	0	0	0	0	0	0	0
d1032	16	17	1	43	16	0	8	11	0	15	13	0	18	20	0	36	18	0	15	13	0	34	16	0
d4797	0	1	0	0	0	0	0	1	0	0	0	1	0	0	0	0	0	0	0	1	0	0	0	0
d6051	0	0	0	0	0	1	0	0	0	0	0	0	0	0	0	0	0	0	0	0	0	0	0	0
d1414	5	6	0	5	2	12	4	5	0	5	1	6	5	6	0	2	4	22	4	7	0	5	4	5
d1636	10	17	0	6	9	4	7	14	0	4	1	1	10	16	0	7	10	1	9	16	0	5	9	1
d1914	2	1	1	8	5	0	2	1	0	6	2	0	7	2	0	6	4	0	1	1	1	8	4	0
d3490	1	1	0	0	1	2	1	0	0	0	0	0	1	0	0	0	0	0	1	0	0	0	1	0
d6647	0	0	0	0	0	1	0	0	0	0	0	0	0	0	0	0	0	0	0	0	0	0	0	0
d8340	0	0	0	0	0	0	0	0	0	0	0	0	0	0	0	0	0	0	0	0	0	0	1	0
d8062	0	0	0	0	0	0	0	1	0	0	0	0	0	0	0	0	0	0	0	0	0	0	0	0
d3925	0	1	0	2	1	0	1	2	1	4	4	0	0	2	2	4	0	0	0	1	0	4	1	0
d6925	0	0	0	0	0	0	0	0	0	0	0	0	0	1	0	0	0	0	0	0	0	0	0	0
d6867	1	0	0	0	0	0	1	0	0	0	0	0	1	0	0	1	0	0	0	0	0	3	0	0
d8120	0	0	0	0	0	0	0	0	0	1	0	0	0	0	0	0	0	0	0	0	0	0	0	0
d6490	0	0	0	0	0	0	1	0	0	0	0	0	0	0	0	0	0	0	0	0	0	0	0	0
d6270	0	0	1	0	0	0	0	0	0	0	0	0	0	0	0	0	0	0	0	0	0	0	0	0
d3270	3	3	0	2	1	3	3	3	0	1	0	0	2	5	0	1	2	0	3	3	0	4	5	1
d8281	0	0	0	0	0	0	0	0	0	0	0	0	0	0	0	0	0	0	0	1	0	0	0	0
d1856	2	6	1	12	3	12	2	5	1	9	1	4	0	6	2	12	2	8	1	5	1	12	2	3
d6706	0	0	0	1	0	0	0	0	0	0	0	0	0	0	0	0	0	0	0	0	0	0	0	0
d4077	1	0	0	0	0	0	0	0	0	3	1	0	2	0	0	0	0	0	0	0	6	6	9	1
d3050	0	1	0	1	1	4	0	1	0	2	0	1	0	1	0	5	2	4	0	1	0	7	1	1
d1357	15	24	10	43	24	14	13	21	7	38	23	9	14	17	18	40	18	11	14	20	9	42	27	10
d8121	0	0	0	0	0	0	0	0	0	1	0	0	0	0	0	1	0	0	0	0	0	0	0	0
c944	85	129	1	110	54	51	77	121	1	82	20	25	38	60	4	64	22	18	84	124	2	109	50	24
d6050	0	0	0	0	1	0	0	0	0	0	0	0	0	0	0	0	0	0	0	0	0	1	0	0
d6588	0	0	0	1	0	0	1	0	0	0	0	0	0	0	0	2	0	0	0	0	0	1	0	0
d6207	0	1	0	0	0	0	0	1	0	0	0	0	0	0	0	0	0	0	0	1	0	0	0	0
d1913	4	1	0	6	6	2	4	1	0	4	2	1	1	3	0	3	8	7	2	1	1	4	6	6
d1635	5	9	2	4	2	2	4	4	1	3	1	0	8	13	2	4	2	0	6	4	3	2	2	1
d6866	1	1	0	0	0	0	0	0	0	0	0	0	1	0	0	0	0	0	0	0	0	0	0	0
d8780	0	0	0	0	0	0	0	1	0	0	0	0	0	0	0	0	0	0	0	0	0	0	0	0
d8282	1	1	0	0	0	0	1	1	0	0	0	0	0	1	0	0	0	0	0	1	0	0	0	0
c112	321	418	57	380	155	207	262	332	47	304	95	88	150	206	112	294	92	83	283	352	54	323	109	91
d8560	0	0	0	0	0	0	0	0	0	0	0	0	0	0	0	0	0	0	0	1	0	0	0	0
d1628	3	4	0	6	9	7	3	2	0	6	2	2	7	7	0	3	0	3	3	3	0	6	8	2
d1797	0	3	1	5	2	0	0	1	1	3	1	0	2	5	0	2	0	0	0	1	1	2	2	0
d4136	0	0	1	0	5	0	0	0	1	0	4	0	0	0	2	0	4	0	0	0	0	0	5	0
d1855	5	7	4	9	1	11	5	3	4	7	0	6	2	2	8	8	0	1	4	5	3	6	1	6
d4356	0	1	0	0	3	0	0	0	0	0	0	0	0	0	0	0	2	0	0	1	0	0	1	0
d1577	6	8	4	6	7	13	6	6	3	7	6	5	9	13	4	13	8	11	5	7	3	7	6	7
d6705	0	1	0	0	0	0	0	1	0	0	0	0	0	0	0	0	0	0	0	1	0	0	0	0
d6427	0	0	0	1	0	0	0	0	0	0	0	0	0	0	0	0	0	0	0	0	0	0	0	0
d8463	0	0	0	0	1	1	0	0	0	0	0	0	0	0	0	0	0	0	0	0	0	0	0	0
d2797	4	6	0	2	0	2	2	3	0	2	0	0	4	2	0	0	0	0	5	5	0	0	0	2
d7503	0	0	0	0	0	0	0	0	0	1	0	0	0	0	0	0	0	0	0	0	0	0	0	0
d1488	5	3	4	5	9	12	3	1	4	5	9	4	7	8	10	6	8	5	6	5	4	5	13	5
d2224	5	8	0	0	5	0	4	7	0	0	2	0	6	6	0	0	4	0	3	7	0	0	6	0
d4330	0	3	0	0	0	0	0	1	0	0	0	0	0	0	0	0	0	0	0	3	0	1	0	0
d3594	0	0	1	4	5	0	0	0	1	1	5	0	0	0	2	4	4	0	0	0	1	3	5	0
d7465	0	0	0	1	0	0	0	0	0	0	0	0	0	0	0	0	0	0	0	0	0	0	0	0
d2181	4	3	6	17	10	0	2	3	4	16	10	0	4	6	8	14	10	0	2	4	6	18	9	0
d4182	1	1	1	2	0	2	1	1	1	2	0	1	2	2	2	0	0	0	1	1	1	1	0	1
d5359	0	1	0	0	0	2	0	1	0	0	0	1	0	2	0	0	0	0	0	1	0	0	0	1
c770	59	99	24	108	37	63	56	89	13	86	16	27	33	38	36	52	14	31	50	82	22	96	24	29
d8053	0	0	0	0	0	1	0	0	0	0	0	0	0	0	0	0	0	0	0	0	0	0	0	0
d1593	1	1	2	11	14	9	2	1	2	4	11	2	5	6	6	11	12	4	3	4	1	7	13	3
d5464	0	2	0	0	0	0	0	0	0	0	0	0	0	0	0	0	0	0	0	0	0	0	0	0
d2829	2	1	0	0	1	5	1	1	1	1	0	0	0	2	0	1	2	0	1	1	0	0	1	1
d2634	12	14	0	4	5	7	12	13	0	4	4	4	7	9	4	5	6	5	12	7	0	4	5	4
d5769	0	0	0	0	0	0	0	0	0	0	0	0	0	0	2	0	0	0	0	0	0	0	0	0
d3117	1	2	1	1	1	4	0	1	1	1	1	0	0	0	0	0	2	0	0	1	0	1	1	0
d8599	0	0	0	0	0	0	1	0	0	0	0	0	0	0	0	0	0	0	0	0	0	0	0	0
c191	44	67	7	105	34	38	35	53	6	79	24	9	50	60	12	91	30	33	39	59	5	97	33	14
d3894	0	1	0	1	1	0	0	1	0	1	1	0	0	1	0	0	2	0	0	1	0	1	1	0
c386	109	159	39	93	61	97	92	103	28	70	25	44	51	82	62	74	40	49	101	145	32	78	59	47
c703	12	12	1	14	23	13	11	12	0	13	18	5	17	17	4	15	20	12	13	12	1	13	22	7
d4635	0	1	0	0	1	0	0	1	0	0	1	0	0	0	0	0	0	0	0	0	0	0	0	0
d8611	0	0	0	0	0	0	1	0	0	0	0	0	0	0	0	0	0	0	0	0	0	0	0	0
b32	350	494	20	276	117	194	256	362	15	231	92	83	223	262	22	256	96	130	321	458	18	269	118	92
d5290	0	2	0	0	0	0	0	2	0	0	0	0	0	0	0	0	0	0	0	2	0	0	4	0
d1116	8	12	6	21	14	6	6	7	6	17	12	4	9	12	14	26	14	9	6	8	5	19	16	3
d3768	3	2	1	1	1	0	0	1	0	0	0	0	0	0	0	0	0	0	0	0	0	0	0	0
c234	112	207	39	162	73	147	99	188	37	135	28	66	82	116	62	122	42	30	104	180	37	133	66	43
d3742	1	0	0	1	1	1	1	0	0	1	1	0	2	0	0	2	2	0	1	0	0	1	1	0
d6915	0	0	0	3	0	0	0	0	1	6	2	0	0	0	0	0	0	0	0	0	4	21	6	0
d1741	6	10	0	4	3	9	6	4	0	2	1	3	10	3	0	0	2	3	6	5	0	5	5	3
d3789	1	1	1	0	2	0	0	1	1	1	2	0	0	0	2	4	0	0	1	1	1	1	0	0
d7896	0	0	0	0	0	0	0	0	0	1	0	0	0	0	0	0	0	0	0	0	0	0	0	0
b53	58	70	47	146	77	0	29	37	21	65	48	1	51	57	100	141	78	1	49	56	46	109	72	1
d7570	0	0	0	1	0	0	0	0	0	0	0	0	0	0	0	0	0	0	0	0	0	0	0	0
d5895	1	0	0	0	0	0	0	0	0	0	0	0	0	0	0	0	0	0	0	0	0	0	0	0
d6741	0	0	0	0	1	0	1	0	0	0	1	0	2	1	2	2	2	1	4	3	1	1	4	0
d7034	0	0	0	1	0	0	0	0	0	0	0	0	0	0	0	0	0	0	0	0	0	0	0	0
d8506	0	0	0	0	0	0	0	1	0	0	0	0	0	0	0	0	0	0	0	0	0	0	0	0
d1162	7	5	0	10	2	10	6	4	0	6	1	3	7	11	0	11	0	7	6	4	0	5	1	4
d1800	95	116	7	72	37	2	91	97	6	65	33	1	46	50	12	27	24	7	101	139	4	67	34	1
d6505	0	0	0	0	0	0	0	0	0	0	0	0	0	0	0	0	0	0	1	0	0	0	0	0
d8789	2	3	0	4	1	0	2	1	0	3	0	0	2	2	0	2	0	0	2	4	0	4	0	0
d1788	2	1	0	10	0	0	1	1	0	7	0	0	0	0	0	9	0	0	0	1	0	10	0	0
d4740	0	1	0	0	1	0	0	0	0	0	0	0	0	0	0	0	0	0	0	0	0	0	1	0
d7270	0	0	0	1	0	0	0	0	0	0	0	0	0	0	0	0	0	0	0	0	0	0	3	0
d3801	2	2	0	2	0	0	0	0	0	1	0	0	0	3	0	0	0	0	1	2	0	1	0	0
d5223	0	0	0	0	0	1	0	1	0	1	2	0	0	0	0	0	0	0	2	1	1	3	2	1
d6331	0	1	0	0	0	0	0	0	0	0	0	0	0	0	0	0	0	0	0	0	0	0	0	0
d7444	0	0	0	0	0	0	0	0	0	0	0	0	0	0	0	0	0	0	1	1	0	0	2	0
d6788	0	0	0	0	1	0	0	0	0	0	0	0	0	0	0	0	0	0	0	0	0	3	0	0
d3222	3	5	0	4	3	0	2	3	0	4	1	0	6	6	0	6	4	0	2	3	0	4	3	0
d6800	0	0	0	0	0	0	0	0	0	0	0	0	0	0	0	0	0	1	0	0	0	0	0	0
d4504	0	0	0	0	0	0	0	1	0	1	0	0	2	0	0	3	0	0	0	0	0	6	1	1
d4787	0	0	0	0	0	0	0	0	0	0	0	0	1	1	0	0	0	0	0	1	0	4	0	0
d1221	12	20	0	3	7	0	6	12	0	2	4	0	13	19	0	0	6	0	9	14	0	3	6	0
d4271	0	2	0	1	0	2	0	2	1	1	0	0	0	1	0	1	0	0	0	0	0	1	0	1
d3269	2	3	2	4	1	2	2	2	1	1	1	1	2	4	2	3	0	0	2	4	1	5	1	1
d8112	0	0	0	0	0	0	0	1	0	0	0	0	0	0	0	0	0	0	0	0	0	0	0	0
d5375	0	0	0	0	0	0	0	0	0	0	0	0	0	0	0	0	0	0	2	1	0	0	0	2
d4241	3	1	0	2	0	0	0	1	0	2	0	0	0	0	0	0	0	0	0	0	0	2	10	0
d7071	0	0	0	0	0	0	0	0	0	0	0	0	0	0	0	0	0	0	0	0	0	1	0	0
d3299	3	1	0	1	0	0	3	2	0	0	0	0	3	3	0	0	0	0	3	1	0	0	0	0
d6446	0	0	0	0	0	0	0	1	0	0	0	0	0	0	0	0	0	0	0	0	0	0	0	0
d3616	0	0	0	2	4	0	0	0	0	1	4	0	0	0	4	3	4	0	0	0	0	1	4	0
d8522	0	1	0	0	0	0	0	0	0	0	0	0	0	0	0	0	0	0	0	0	0	0	0	0
d1094	50	49	1	21	30	1	43	40	0	18	18	1	31	34	0	19	24	0	49	50	1	18	30	1
d2575	2	2	0	3	1	2	1	1	0	1	2	1	3	2	0	2	4	4	3	0	1	2	7	1
d3311	1	2	0	3	2	0	1	2	0	2	3	0	0	0	0	1	0	0	1	2	0	2	3	0
d6416	0	1	0	0	0	0	0	0	0	0	0	0	0	0	0	0	0	0	0	0	0	0	0	0
c887	68	80	19	101	43	24	63	78	16	75	21	7	38	49	38	86	22	14	54	73	18	97	41	9
d1205	5	15	4	7	10	17	5	11	4	6	5	5	10	14	10	7	12	20	5	8	4	7	10	8
c818	44	65	8	98	31	20	23	33	4	63	24	6	22	32	18	84	26	7	24	40	7	94	30	7
d1242	4	4	4	3	4	10	3	3	4	2	2	2	7	6	4	3	4	7	4	4	3	1	5	3
d6856	1	0	0	0	0	0	0	0	0	0	0	0	0	0	0	2	0	0	1	1	0	2	0	0
d4204	0	2	2	0	1	0	0	2	1	0	0	0	0	0	4	0	0	0	0	2	2	0	1	0
d6298	0	0	1	0	0	0	0	0	0	0	0	0	0	0	0	0	0	0	0	0	0	1	0	0
d6378	0	0	0	0	0	1	0	0	0	0	0	0	0	0	0	0	0	0	0	0	0	2	0	0
d3721	2	1	0	0	2	0	2	1	0	0	0	0	4	0	0	0	2	0	2	1	0	0	2	0
d8484	1	1	0	0	0	0	0	0	0	0	0	0	0	0	0	0	0	0	0	0	0	0	0	0
d3916	0	1	0	0	1	0	0	2	0	0	1	0	0	0	0	0	2	0	0	1	0	0	1	0
d4820	0	1	0	0	0	1	0	0	0	0	0	0	0	0	0	0	0	0	0	0	0	0	0	0
d5164	1	0	0	0	4	0	1	0	0	0	0	0	0	0	0	0	2	0	2	1	0	0	5	0
d7339	0	0	0	0	0	0	0	0	0	0	0	1	0	0	0	0	0	0	0	0	0	0	0	1
d4681	0	1	0	1	0	0	0	0	0	0	0	0	0	0	0	0	0	0	0	0	0	0	0	0
c250	35	46	23	53	37	97	28	43	17	40	29	39	34	30	36	52	24	63	29	42	19	45	36	37
c483	79	85	15	72	58	16	69	70	14	59	34	10	57	72	28	82	50	14	71	75	12	63	53	7
d5954	0	0	0	0	0	0	0	1	0	0	0	0	0	0	0	0	0	0	0	0	0	0	0	0
c213	73	110	24	71	41	85	63	96	18	54	30	38	45	53	36	60	26	59	61	96	22	69	39	43
d1682	6	9	11	25	8	0	5	7	9	21	8	0	7	9	20	25	6	0	6	9	9	20	8	0
c681	51	88	15	52	29	44	47	73	15	36	15	15	37	42	30	57	24	33	41	58	15	45	27	15
d6006	0	0	0	1	0	0	0	0	0	0	0	0	0	0	0	0	0	0	0	0	0	0	0	0
d6830	0	0	0	1	0	0	0	1	0	0	0	0	0	0	0	0	0	0	0	0	0	0	0	0
d2165	5	14	2	12	5	15	5	7	1	11	0	13	4	9	2	5	2	16	5	19	2	11	0	8
d5523	0	0	0	0	0	0	0	0	0	0	0	0	0	0	0	0	0	0	0	0	0	0	2	0
c349	76	96	47	195	90	14	56	76	26	141	33	10	50	62	82	125	50	22	78	94	43	163	89	11
d3827	0	2	0	0	1	0	0	0	0	0	0	0	0	1	0	0	2	0	0	0	0	0	1	0
d5933	0	0	0	0	0	0	0	0	0	0	0	0	0	0	0	0	0	0	0	0	1	0	0	0
c866	10	10	3	28	9	32	8	8	2	26	5	11	11	5	6	35	8	13	12	10	6	47	15	12
c319	23	36	0	14	0	0	19	25	0	13	0	0	35	38	0	10	0	0	18	31	0	14	6	0
d7859	0	0	0	0	0	0	0	1	0	0	0	0	0	0	0	0	0	0	0	0	0	0	0	0
d7829	0	1	0	0	0	0	0	0	0	0	0	0	0	0	0	0	0	0	0	0	0	0	0	0
b16	105	134	18	230	65	16	84	105	17	176	36	3	85	106	38	174	60	8	93	116	15	209	59	7
d1699	6	6	3	6	10	5	7	6	3	6	8	6	5	3	10	6	10	10	6	6	3	6	10	5
d2435	0	1	4	10	4	0	0	1	4	8	0	0	1	2	6	11	4	0	0	1	4	7	4	0
d3058	2	1	2	1	1	0	2	1	2	1	2	0	2	2	4	0	4	0	2	1	2	2	3	0
d4761	1	0	0	1	0	0	0	0	0	0	0	0	0	0	0	0	0	0	0	0	0	0	0	0
d4809	0	0	0	1	0	0	0	0	0	0	0	0	1	0	0	0	0	0	0	0	0	1	0	0
d7918	0	0	0	0	0	1	0	0	0	0	0	0	0	0	0	0	0	0	0	0	0	0	0	0
d8016	0	0	0	0	0	0	0	0	0	0	0	0	0	0	0	0	0	0	0	1	0	0	0	0
d2875	0	2	1	2	0	2	0	1	0	2	0	2	0	0	0	1	0	0	0	0	2	2	0	1
d6877	0	0	0	1	0	0	0	0	0	0	0	0	0	0	0	0	0	0	0	0	0	0	0	0
d7760	0	0	0	1	0	0	0	0	0	0	0	0	0	0	0	0	0	0	0	0	0	0	0	0
d1711	9	12	0	6	6	2	8	9	0	2	5	2	6	9	0	5	10	1	4	13	0	7	5	3
d3857	0	2	0	0	0	0	0	2	0	1	0	0	0	0	0	0	0	0	0	1	0	0	0	0
d4262	1	0	0	4	0	1	0	0	0	0	0	0	0	0	0	0	0	0	0	1	0	0	0	0
d2076	5	6	0	0	4	0	5	5	0	0	4	0	9	10	0	0	2	0	3	5	0	1	4	0
d6936	1	0	0	0	0	0	1	0	0	0	0	0	0	0	0	0	0	0	1	0	0	0	0	0
d7419	0	1	0	0	0	0	0	0	0	1	0	0	0	0	0	1	0	0	0	0	2	2	1	0
d3358	1	2	1	0	0	1	1	2	1	0	0	0	1	5	2	1	0	0	1	1	1	0	0	0
d6310	0	0	0	0	0	0	0	1	0	0	0	0	0	0	0	0	0	0	0	0	0	0	0	0
c271	18	23	6	24	27	57	16	19	6	20	9	22	17	19	12	17	22	40	18	20	5	20	24	26
c759	10	22	3	6	3	22	7	13	3	7	2	5	10	20	4	11	4	5	9	18	3	8	3	8
d1652	0	1	2	5	0	10	0	1	2	0	0	3	0	0	4	8	0	8	0	0	2	3	0	6
d3417	2	2	0	3	0	0	2	2	0	3	0	0	3	3	0	2	0	0	2	1	0	3	0	0
d5874	0	0	0	0	0	1	0	0	0	0	0	0	0	0	0	0	0	0	0	0	0	0	2	0
d6357	0	0	0	2	0	0	0	0	0	0	0	0	0	0	0	2	0	0	0	0	0	5	0	0
d1183	13	19	5	27	7	23	13	16	5	20	2	3	12	20	10	26	8	17	16	19	4	25	5	10
d8543	0	0	0	1	0	0	0	0	0	1	0	0	0	0	0	1	0	0	0	0	0	1	0	0
d2934	3	2	0	1	0	8	2	3	0	1	0	3	4	3	0	1	0	6	1	3	0	1	0	4
d2135	2	2	1	2	1	5	0	0	1	1	1	1	0	0	2	2	2	3	2	1	1	1	1	2
d3907	0	0	1	1	1	0	0	0	0	0	1	0	0	0	0	0	2	0	0	0	1	1	1	0
c154	51	72	3	80	13	37	28	33	2	60	8	10	40	46	6	74	14	30	40	56	2	82	14	14
c907	17	27	6	15	14	18	11	23	6	14	13	5	12	23	12	15	16	8	18	22	4	13	12	5
d1556	18	29	7	30	6	4	13	25	6	24	7	1	14	22	16	28	12	2	23	31	9	36	9	1
d6289	1	1	0	0	0	0	1	1	0	0	1	0	1	0	0	0	0	0	1	1	0	0	0	0
d4386	0	1	0	0	1	0	0	0	0	0	1	0	0	2	0	0	0	0	0	0	0	0	1	0
d5260	0	0	0	0	2	0	0	0	0	0	0	0	0	0	0	0	2	0	0	0	0	0	2	0
d8090	0	1	0	0	0	0	0	0	0	0	0	0	0	0	0	0	0	0	0	0	0	0	0	0
d8798	0	0	0	0	1	0	0	0	0	0	0	0	0	0	0	0	0	0	0	0	0	0	0	0
d1048	14	24	0	7	9	0	12	16	0	5	8	0	15	18	0	9	14	0	12	18	0	5	8	0
d5427	0	0	0	2	0	0	0	0	0	0	0	0	0	0	0	0	0	0	0	0	0	0	0	0
d2866	0	0	0	5	0	0	0	0	0	3	0	0	0	0	0	3	0	0	0	0	0	4	0	0
d5024	0	0	0	2	1	0	0	0	0	2	2	0	0	0	0	0	0	0	0	0	0	1	2	0
d3557	3	6	3	14	6	2	3	5	3	15	5	1	2	8	6	12	6	1	3	4	2	13	5	1
d6301	0	1	0	0	0	0	0	1	0	0	0	0	0	0	0	0	0	0	1	1	0	0	0	0
d5253	0	1	0	0	0	0	0	4	0	0	0	0	0	0	0	0	0	0	0	0	0	0	0	0
d7428	0	0	0	0	0	1	0	0	0	0	0	0	0	0	0	0	0	0	0	0	0	0	0	0
b90	313	465	63	284	141	252	243	379	51	226	93	101	231	288	114	288	120	139	288	390	56	257	142	118
d1661	1	2	1	5	3	1	1	2	1	2	4	2	2	4	0	2	2	1	1	2	0	4	4	1
d2702	2	2	1	5	9	2	2	2	1	4	3	1	4	2	0	5	4	2	2	2	0	3	7	1
d7435	1	0	0	0	0	0	0	0	0	0	0	0	0	0	0	0	0	0	0	0	0	0	0	0
d5434	0	0	0	0	0	2	0	0	0	0	0	0	0	0	0	0	0	0	0	0	0	0	0	0
d5908	0	0	0	0	1	0	0	0	0	0	0	0	0	0	0	0	0	0	0	0	0	0	0	0
c635	63	96	8	68	32	31	52	72	5	57	23	17	36	60	14	81	24	23	63	99	6	65	25	16
d8023	0	0	0	0	0	1	0	0	0	0	0	0	0	0	0	0	0	0	0	0	0	0	0	0
d8426	0	1	0	1	0	0	0	0	0	0	0	0	0	0	0	0	0	0	0	0	0	0	0	0
d7943	0	0	0	1	0	0	0	0	0	0	0	0	0	0	0	0	0	0	0	0	0	0	0	0
d7385	0	0	0	0	0	0	0	0	0	1	0	0	0	0	0	0	0	0	0	0	0	0	0	0
d6906	1	0	0	0	0	0	1	0	0	0	0	0	1	0	0	0	0	0	0	0	1	0	0	0
d1758	2	4	0	3	6	6	2	4	0	3	2	4	5	7	0	3	8	7	2	3	0	2	4	5
d4770	2	1	0	0	0	0	0	0	0	0	0	0	1	1	0	0	0	0	0	0	0	0	0	0
d3302	1	2	1	6	0	0	1	2	0	2	0	0	0	2	0	5	0	0	0	2	0	5	0	0
d1732	5	5	4	3	10	4	2	4	3	1	9	0	3	4	6	6	8	0	5	5	3	2	10	2
d6251	0	0	0	0	0	0	0	0	0	1	0	0	0	0	0	0	0	0	0	0	0	0	0	0
d2357	3	3	0	4	5	0	1	1	0	3	2	0	2	1	2	0	2	0	1	2	1	7	6	0
d4672	0	0	0	0	0	1	0	0	0	0	1	0	0	0	0	0	0	0	0	0	0	0	0	0
d4867	0	0	0	0	2	0	0	0	0	1	1	0	0	0	0	0	0	0	0	0	0	2	0	0
d3252	3	3	0	2	1	0	3	4	0	2	1	0	3	4	0	2	0	0	4	3	0	2	1	0
d7561	0	0	0	1	0	0	0	0	0	0	0	0	0	0	0	0	0	0	0	0	0	0	2	0
d6387	0	0	0	0	0	0	0	0	0	0	0	0	0	1	0	0	0	0	0	0	0	0	0	0
d8252	0	0	1	0	0	0	0	0	0	0	0	0	0	0	0	0	0	0	0	0	1	0	0	0
d4944	0	0	0	1	0	1	0	0	0	1	0	0	0	0	0	0	0	0	0	0	0	0	0	0
d2085	2	2	1	6	2	6	2	2	1	4	1	2	3	2	2	5	2	7	2	2	1	4	1	2
d6847	0	1	0	0	0	0	1	1	0	0	0	0	0	0	0	0	0	0	0	1	0	0	0	0
d2039	1	3	3	0	11	6	1	1	2	0	8	0	3	6	6	0	12	0	1	2	3	2	11	1
d5691	0	0	0	0	0	2	0	0	0	0	0	0	0	0	0	0	0	0	0	0	0	0	2	0
d3454	0	1	0	3	0	0	0	0	0	1	0	0	0	0	0	5	0	0	0	0	0	2	0	0
d8367	0	1	0	0	0	0	0	1	0	0	0	0	0	0	0	0	0	0	0	0	0	0	0	0
d6192	1	0	0	0	0	0	0	0	0	0	0	0	0	0	0	0	0	0	0	0	0	0	0	0
d6945	0	0	0	0	0	1	0	0	0	0	0	0	0	0	0	0	0	0	0	0	0	0	0	0
d3349	1	1	0	0	2	0	1	1	0	0	2	0	0	3	0	0	2	0	1	2	0	0	2	0
d5963	0	1	0	0	0	0	0	0	0	0	0	0	0	0	0	0	0	0	0	0	0	0	0	0
d2144	3	3	2	4	1	0	3	2	1	2	1	0	5	5	2	0	2	0	3	2	1	0	3	0
d7866	0	0	0	0	1	0	0	0	0	0	0	0	0	0	0	0	0	0	1	0	0	0	0	0
d1673	23	44	7	44	20	2	20	32	6	29	19	1	17	21	18	44	12	1	19	33	9	45	20	1
d7004	0	0	0	1	0	0	0	0	0	0	0	0	0	0	0	0	0	0	0	0	0	0	0	0
d8193	0	0	0	0	1	0	0	0	0	0	0	0	0	0	0	0	0	0	0	0	0	0	0	0
c690	25	31	6	23	29	23	21	24	5	21	22	12	26	37	10	32	28	26	18	28	4	24	26	10
d5865	0	0	0	0	0	1	0	0	0	0	0	0	0	0	0	3	0	0	0	0	0	4	0	0
d3193	6	6	1	5	0	6	5	2	1	2	0	3	7	8	2	8	0	5	6	6	1	5	0	3
d5849	0	0	0	1	0	0	0	0	0	0	0	0	0	0	0	0	0	0	0	0	0	1	0	0
d2692	3	3	1	3	2	3	2	2	1	3	1	1	4	7	4	4	2	3	2	2	1	3	1	2
d4319	2	2	0	0	0	0	1	1	0	0	0	0	0	0	0	0	0	0	2	2	0	0	0	0
d1615	7	11	0	6	4	0	6	7	0	4	4	0	8	11	0	7	4	0	6	11	0	3	5	0
d5194	2	0	0	0	3	0	1	0	0	1	0	0	0	0	0	3	2	0	0	0	0	0	0	0
d7369	0	0	0	0	1	0	0	0	0	0	0	0	0	0	0	0	0	0	0	0	0	0	0	0
d1174	62	73	10	86	18	9	39	63	10	69	14	2	19	34	14	45	12	1	24	57	10	66	18	3
d5368	0	0	0	0	2	0	0	0	0	0	0	0	0	0	0	0	0	0	0	0	0	0	2	0
d2538	1	1	2	2	2	0	0	1	2	2	2	1	0	0	4	1	2	3	0	1	2	1	1	2
d3395	0	0	0	4	1	0	0	0	0	2	0	0	0	0	0	1	2	0	0	0	0	4	1	0
d6394	0	1	0	0	0	0	0	0	0	0	0	0	0	0	0	0	0	0	0	0	0	0	0	0
c761	16	17	0	9	10	2	13	15	0	6	6	0	19	21	0	9	10	0	17	14	0	5	9	0
d4173	0	1	1	4	0	0	0	0	0	3	0	0	0	0	0	1	0	0	0	0	0	3	0	0
c809	6	8	5	15	2	11	4	5	4	10	1	8	9	8	12	12	2	14	5	6	3	12	3	9
d2270	5	8	1	1	0	2	3	5	1	1	0	1	3	6	2	2	0	1	3	3	1	1	0	1
d3848	0	0	1	0	0	0	0	0	0	0	0	0	0	0	4	0	0	0	0	0	1	0	0	0
c576	17	39	0	6	19	2	13	27	0	3	11	1	24	31	0	9	22	0	19	33	0	6	16	1
d3690	1	0	1	0	2	0	1	0	0	0	2	1	2	0	0	0	2	0	1	0	0	0	2	0
d4005	0	1	0	0	0	1	0	0	0	0	0	0	0	1	0	0	0	0	0	0	0	0	0	0
d2643	8	15	1	8	2	5	6	9	0	7	0	3	7	8	4	8	2	3	4	10	0	6	2	4
d7376	0	0	1	0	0	0	0	0	0	0	0	0	0	0	0	1	0	0	0	0	0	2	0	0
d1884	10	8	0	3	5	0	8	5	0	2	3	0	9	6	0	5	4	2	5	6	0	3	4	0
d5312	1	1	0	1	0	0	1	1	0	1	0	0	2	2	0	1	0	0	1	1	0	1	0	0
d8751	1	0	0	0	0	0	0	0	0	1	0	0	0	0	0	1	0	0	0	0	0	1	0	0
d6242	0	0	0	0	0	1	0	0	0	0	0	0	0	0	0	0	0	0	0	0	0	0	0	0
d8417	0	0	0	0	0	0	0	0	0	0	0	0	0	0	0	0	0	0	0	0	0	0	0	1
d6514	0	0	0	1	0	0	0	0	0	0	0	0	0	0	0	0	0	0	0	0	0	0	0	0
d1107	25	34	0	10	7	0	22	23	0	9	6	0	23	29	0	11	8	0	23	31	0	9	6	0
d2925	5	4	0	1	1	4	4	4	0	1	0	1	4	3	0	1	2	2	5	5	0	1	1	2
d4818	0	0	0	0	0	0	1	1	0	0	0	0	0	0	0	0	0	0	0	0	0	0	0	0
c962	27	37	8	31	22	40	21	28	6	26	15	17	24	40	12	37	20	36	28	39	8	34	21	16
d2309	4	3	2	1	0	1	4	2	2	1	0	1	0	5	2	3	0	3	2	3	4	7	0	1
d6348	0	0	1	0	0	0	0	0	0	0	0	0	0	0	0	0	0	0	0	0	0	0	0	0
d3243	0	1	2	7	2	0	0	0	1	3	1	0	0	0	0	8	2	0	0	1	0	7	2	0
d4445	0	2	0	0	0	0	0	2	0	0	0	0	1	2	0	0	0	0	0	2	0	0	0	0
d8311	0	0	1	0	0	0	0	0	0	0	0	0	0	0	0	0	0	0	0	0	0	0	0	0
d1720	4	6	2	10	10	2	3	5	1	6	7	0	6	8	2	13	8	0	1	4	2	10	10	0
d6453	0	0	0	0	1	0	0	0	0	0	0	0	0	0	0	0	0	0	0	0	0	0	0	0
d4377	1	1	0	0	0	0	1	1	0	0	0	0	0	3	0	0	0	0	1	1	0	0	0	0
d4883	0	0	0	0	0	0	0	0	0	0	0	0	0	2	0	0	0	0	0	0	0	0	0	0
d2203	0	3	0	9	7	10	1	2	0	6	4	3	1	3	2	9	6	9	0	2	0	6	3	4
d8299	0	1	0	0	0	0	0	1	0	0	0	0	0	0	0	0	0	0	0	0	0	0	0	0
d5917	0	1	0	0	0	0	0	0	0	0	0	0	0	0	0	0	0	0	0	0	0	0	0	0
d3067	1	0	1	5	0	0	0	0	0	0	0	0	0	2	0	1	0	0	0	0	0	1	3	0
d3513	2	2	0	0	2	0	1	0	0	0	1	0	0	2	0	0	0	0	2	2	0	0	2	0
d3683	1	1	0	0	2	0	1	1	0	0	3	1	2	2	0	0	2	0	1	1	0	1	1	1
b41	82	129	18	162	66	1	67	104	14	121	40	0	81	90	46	187	68	0	71	108	18	155	76	0
d7927	0	0	0	0	0	1	0	0	0	0	0	0	0	0	0	0	0	0	0	0	0	0	0	0
d1497	7	7	0	7	2	4	6	4	0	8	0	1	12	9	0	13	6	0	8	6	0	8	2	1
d3953	1	2	0	0	0	0	1	1	0	0	0	0	0	2	0	0	0	0	1	1	0	0	0	0
c138	133	176	52	226	130	178	111	128	37	180	74	75	103	109	92	264	102	133	110	141	48	200	121	87
c644	14	24	12	69	43	24	13	22	8	39	18	11	15	17	26	52	22	17	15	15	9	53	37	12
d6682	0	0	0	0	0	0	0	0	0	0	0	0	0	0	0	0	0	0	0	0	0	1	0	0
d6893	0	0	0	0	0	0	1	0	0	0	0	0	0	0	0	0	0	0	0	0	0	0	0	0
d8475	0	0	0	1	0	0	0	0	0	1	0	0	0	0	0	0	0	0	0	0	0	1	0	0
d1547	12	14	15	74	30	1	10	12	13	54	24	1	13	9	16	42	10	0	12	11	15	74	25	0
d7992	1	0	0	0	0	0	0	0	0	0	0	0	0	0	0	0	0	0	0	0	0	0	0	0
d5858	0	1	0	0	0	0	0	1	0	0	0	0	0	0	0	0	0	0	0	1	0	0	0	0
d2320	1	2	1	0	0	6	0	1	2	0	0	2	3	3	0	0	0	5	1	2	1	1	0	3
d7934	0	1	0	0	0	0	0	0	0	0	0	0	0	0	0	0	0	0	0	0	0	0	3	0
c585	29	31	14	38	19	15	26	22	10	29	18	7	35	29	26	54	30	17	24	29	12	35	22	11
d1606	3	8	5	7	4	3	3	4	4	5	1	3	3	8	12	7	6	3	3	6	5	5	3	4
b79	20	25	5	64	15	38	15	19	3	60	10	12	23	22	8	65	18	23	15	17	4	57	15	16
c964	33	38	21	33	28	29	23	23	14	25	2	20	30	32	40	39	20	41	25	26	18	29	27	18
d4436	0	2	0	1	0	0	1	1	0	0	0	0	0	0	0	0	0	0	1	1	0	0	0	0
d1010	4	6	1	12	1	0	5	4	0	10	0	0	6	9	0	17	2	0	4	5	0	14	2	0
d1987	16	21	8	19	12	2	4	8	3	9	6	2	11	11	14	17	8	10	16	18	8	18	12	3
d3126	1	1	0	2	0	0	0	1	0	1	0	0	0	1	0	5	0	0	0	1	0	2	0	0
d4876	0	0	0	0	0	1	0	0	0	0	0	0	0	1	0	0	0	0	0	0	0	0	0	0
d2418	3	4	3	2	8	6	3	3	1	2	6	1	3	3	4	6	10	3	3	3	3	1	8	1
d2367	35	46	3	42	21	10	30	41	3	40	19	3	12	42	10	25	14	8	30	35	3	44	19	4
d2261	1	6	1	7	3	0	1	5	1	4	1	0	3	5	2	7	4	0	2	3	1	5	3	0
d6952	1	0	0	0	0	0	1	0	0	0	0	0	0	0	0	0	0	0	0	0	0	0	0	0
d2760	1	6	0	1	0	0	1	6	0	0	0	1	2	7	0	0	0	2	1	6	0	1	0	1
d2808	3	3	1	5	0	0	2	3	0	2	0	0	3	3	0	4	0	0	2	3	1	3	0	1
d6015	1	0	0	0	0	0	1	0	0	0	0	0	0	0	0	0	0	0	0	0	0	0	0	0
c204	80	105	14	97	30	46	69	85	11	81	21	21	55	69	30	104	34	47	66	89	13	99	31	25
d1057	5	11	1	18	4	6	2	9	0	15	3	3	8	10	2	18	2	9	4	6	1	12	4	4
d6779	0	1	0	0	0	0	0	0	0	0	0	0	0	0	0	0	0	0	0	0	0	0	0	0
d2749	3	3	2	4	0	0	2	1	1	2	0	0	0	2	2	3	0	0	3	4	1	1	0	0
d4280	1	0	1	1	2	0	1	0	1	1	2	0	0	0	2	0	4	0	1	0	1	1	2	0
d5752	2	0	0	0	0	0	0	0	0	0	0	0	0	0	0	0	0	0	0	0	0	0	0	0
d6183	1	0	0	0	0	0	0	0	0	0	0	0	0	0	0	0	0	0	0	0	0	0	0	0
d1109	13	13	6	16	18	25	8	9	5	16	21	8	18	18	12	19	16	17	11	12	6	14	19	9
d6455	1	0	0	0	0	0	0	0	0	0	0	0	0	0	0	0	0	0	0	0	0	0	0	0
d7875	0	0	0	0	0	0	0	1	0	0	0	0	0	0	0	0	0	0	0	0	0	1	0	0
d3625	1	3	1	4	2	0	1	1	0	0	2	0	0	0	0	2	0	0	1	3	1	4	2	0
d5811	0	0	0	0	0	0	0	0	0	0	0	0	0	0	0	0	0	0	0	0	0	1	0	0
d8358	0	0	0	1	0	0	0	0	0	0	0	0	0	0	0	1	0	0	0	0	0	0	2	0
d4108	3	4	1	2	0	0	3	4	0	3	0	0	2	2	2	7	0	0	3	4	1	2	0	0
d5799	0	0	0	0	1	0	0	0	0	0	1	0	0	0	0	0	0	0	0	0	0	0	0	0
c145	20	25	11	63	15	32	15	15	5	42	6	10	26	31	18	74	16	23	20	25	11	56	16	13
d4935	0	0	0	1	0	0	1	0	0	0	0	0	0	0	0	0	0	0	0	0	0	0	0	0
d3184	16	19	0	3	11	4	16	18	0	3	3	0	12	12	0	3	4	2	17	18	0	3	11	2
d5418	0	0	0	0	0	0	0	0	0	0	0	0	0	0	0	0	0	0	0	2	0	0	0	0
c262	107	164	39	90	54	98	93	126	36	86	38	50	80	109	74	98	38	66	101	143	33	86	53	52
d7906	0	0	0	0	0	0	0	1	0	0	0	0	0	0	0	0	0	0	0	0	0	0	0	0
d2798	3	5	0	0	2	0	2	3	1	0	0	0	2	3	0	0	0	0	2	3	1	1	0	0
d1586	5	6	5	4	11	15	4	6	4	4	9	9	5	9	12	3	8	13	5	8	4	3	9	6
d4759	0	0	0	2	0	0	0	0	0	0	0	0	0	0	0	0	0	0	0	0	0	0	0	0
c489	35	63	14	26	17	32	26	57	12	17	12	11	30	35	30	34	14	19	31	39	13	28	17	14
d1085	3	7	0	11	1	0	0	4	0	5	0	0	1	3	0	9	0	0	1	1	0	9	1	0
d5945	0	0	1	0	0	0	0	0	0	0	1	0	2	1	0	2	0	0	1	2	0	3	3	0
d1691	8	12	4	19	6	2	8	8	3	10	4	1	10	10	8	22	6	0	8	7	4	21	6	1
c672	6	15	3	5	3	19	4	14	2	2	0	11	7	15	2	8	6	17	6	14	4	5	2	10
d4690	0	0	0	1	0	0	0	0	0	0	0	0	0	1	0	0	0	0	0	0	0	0	0	0
d7868	0	1	0	0	0	0	0	0	0	0	0	0	0	0	0	0	0	0	0	0	0	0	0	0
d4733	0	0	0	1	0	0	0	0	0	0	0	0	0	0	0	0	0	0	0	0	0	2	1	0
d4232	1	1	0	0	2	0	1	1	0	0	1	0	1	2	0	0	0	2	0	1	0	0	2	0
d5797	0	0	0	0	0	0	0	0	0	1	0	0	0	0	0	0	0	0	0	0	0	0	0	0
d3215	4	2	1	7	1	6	2	2	1	2	0	2	2	3	2	0	2	0	3	2	2	6	1	2
d1190	13	14	5	16	15	18	12	13	4	16	9	7	13	17	12	20	16	21	12	10	4	16	15	7
d1450	34	38	10	16	18	6	27	31	7	14	6	6	19	21	16	17	12	7	31	34	9	14	12	6
d7367	0	0	0	0	1	0	0	0	0	0	0	0	0	0	0	0	0	0	0	0	0	0	0	0
d2662	4	0	3	12	4	2	3	0	2	8	2	1	6	0	6	5	6	3	4	2	2	8	2	1
d2426	5	5	1	4	5	0	5	6	1	1	3	0	6	4	2	5	4	0	6	4	1	2	5	0
d4585	1	1	0	0	0	0	0	1	0	0	0	0	0	0	2	2	0	0	0	0	2	5	0	0
c594	79	109	14	41	41	26	50	72	8	20	11	9	38	47	22	33	22	20	49	66	11	35	34	11
d1519	1	7	2	6	10	11	0	7	3	2	9	4	1	11	4	4	12	8	1	5	2	3	9	6
d5366	0	0	0	0	0	0	0	0	0	1	4	0	0	0	0	0	0	0	0	0	0	0	0	0
d4427	0	0	0	2	0	0	0	1	0	0	0	0	0	0	0	0	0	0	0	0	0	0	0	0
d7289	0	0	0	0	0	0	0	0	0	0	0	0	0	0	0	0	0	0	0	1	0	0	0	0
d5867	0	0	0	1	0	0	0	0	0	1	0	0	0	0	0	0	0	0	0	0	0	1	0	0
d3796	0	1	0	0	0	0	1	0	0	0	0	0	0	0	0	0	0	0	0	3	0	0	0	0
d4175	0	0	0	0	2	2	0	0	0	0	1	1	0	0	0	0	2	3	0	0	0	0	2	1
c436	8	13	8	22	17	32	6	8	4	15	9	10	16	15	22	23	16	24	7	10	7	20	18	11
d7732	0	0	0	0	0	0	1	0	0	0	0	0	0	0	0	0	0	0	0	0	0	0	0	0
d3331	1	5	0	0	1	0	1	3	0	0	0	0	0	1	0	0	0	0	2	5	0	0	0	0
d8708	0	0	0	0	1	0	0	0	0	1	0	0	0	0	0	0	0	0	0	0	0	0	1	0
d4349	0	1	0	1	0	2	0	1	0	1	0	0	0	0	0	2	0	0	0	1	0	0	0	0
d6512	0	0	0	0	0	0	1	0	0	1	1	0	0	0	0	0	0	0	0	0	0	0	2	0
c789	7	13	2	16	10	52	7	12	2	9	8	23	7	9	4	17	6	17	7	12	2	18	13	27
d3730	2	1	0	0	2	0	1	1	0	0	2	1	3	2	0	0	4	0	1	1	0	0	2	1
d2542	3	2	0	3	2	1	2	3	0	3	0	1	0	5	0	3	0	2	2	3	0	2	2	1
d5300	0	1	0	0	0	0	0	0	0	0	2	0	0	0	2	4	6	0	2	2	2	7	1	0
c288	26	33	13	36	20	62	25	30	13	32	17	32	22	30	28	32	22	49	24	29	14	28	20	33
c820	44	73	20	62	26	9	39	69	18	44	22	4	34	53	34	49	20	9	41	56	24	63	28	3
d7531	1	0	0	0	0	0	0	0	0	0	0	0	0	0	0	0	0	0	0	0	0	0	0	0
b39	516	735	133	543	270	365	422	587	96	412	165	177	239	373	210	423	156	179	460	641	125	501	273	194
d5425	1	2	0	0	0	0	0	0	0	0	0	0	0	0	0	0	0	0	0	0	0	0	0	0
d1233	12	7	0	4	8	0	10	7	0	5	5	0	14	7	0	3	6	0	12	4	0	3	7	0
d4473	0	0	0	0	0	1	0	2	0	0	0	0	0	0	0	0	0	0	0	0	0	0	0	0
d6260	0	1	0	0	0	0	0	0	0	0	0	0	0	0	0	0	0	0	0	0	0	0	0	0
d7121	0	0	0	0	0	0	0	0	0	0	0	1	0	0	0	0	0	0	0	0	0	0	0	0
d8025	0	0	0	1	0	0	0	0	0	0	0	0	0	0	0	0	0	0	0	0	0	0	0	0
d1643	6	6	1	2	6	6	4	4	0	2	3	2	7	7	4	3	4	6	5	3	2	4	6	2
d7472	0	1	0	0	0	0	0	0	0	0	0	0	0	0	0	0	0	0	1	0	0	3	0	0
d2170	19	22	4	28	30	14	11	8	3	14	20	6	22	18	6	19	24	13	18	23	4	35	38	8
a5	945	1400	260	886	710	932	642	948	186	592	412	418	539	833	458	722	408	372	858	1223	240	725	597	423
c463	33	36	8	22	32	17	21	26	8	17	19	6	45	49	18	28	28	16	27	31	7	23	27	8
d6303	0	0	0	1	0	0	0	0	0	0	0	0	0	0	0	0	0	0	0	0	0	0	0	0
d8534	0	0	0	0	0	0	0	0	0	1	0	0	0	0	0	0	0	0	0	0	0	0	0	0
d7515	0	1	0	0	0	0	0	0	0	0	0	0	0	0	0	0	0	0	0	0	0	0	0	0
d7925	0	0	0	0	0	0	0	1	0	0	0	0	0	0	0	0	0	0	0	0	0	0	0	0
d1407	8	8	2	5	4	16	6	6	2	3	4	7	7	9	4	4	2	8	4	5	2	4	2	8
d4532	0	0	0	0	0	2	0	0	0	0	0	2	0	0	0	0	0	0	0	0	0	0	0	2
d7016	0	1	0	0	0	0	0	0	1	1	0	0	0	0	0	0	0	0	0	0	3	3	0	0
d6713	0	0	0	0	0	0	0	0	0	0	0	0	0	0	0	0	0	0	0	0	0	0	0	1
d7062	0	0	0	0	0	1	0	1	0	0	0	0	0	0	0	0	0	0	0	0	0	0	0	0
d2479	2	4	1	7	2	2	2	2	0	6	1	0	6	4	0	5	2	0	3	4	1	6	1	0
c321	163	242	27	196	98	153	138	197	26	187	77	62	79	100	44	110	36	35	135	203	28	173	82	66
c548	16	17	6	31	15	11	15	15	5	21	12	10	22	21	14	42	18	15	18	16	6	29	14	11
d3320	2	1	1	3	0	0	0	1	0	1	0	0	2	1	2	8	0	0	1	1	2	6	1	0
d3014	4	3	0	0	0	0	3	2	0	0	0	0	5	4	0	0	0	0	4	3	0	0	6	0
d4406	0	0	0	1	6	0	0	1	0	1	0	0	0	0	2	0	0	0	0	0	3	7	24	0
d5924	1	0	0	0	0	0	0	0	0	0	0	0	0	0	0	0	0	0	1	0	0	0	2	0
d1702	11	14	3	11	4	5	9	10	3	8	2	2	12	14	4	11	4	3	9	12	2	10	3	4
c447	81	106	18	58	79	63	68	81	14	44	49	21	74	88	34	73	72	36	72	80	19	58	75	28
d4674	0	0	0	2	0	0	0	0	0	1	0	0	0	0	0	0	0	0	0	0	0	2	0	0
d5961	0	0	0	1	0	0	0	0	0	0	0	0	0	0	0	0	0	0	0	0	0	0	0	0
d5991	0	0	1	0	0	0	0	0	0	0	0	0	0	0	0	0	0	0	0	0	0	0	0	0
d7474	1	1	0	1	0	0	0	0	0	0	0	0	0	0	0	0	0	0	0	0	0	0	0	0
c787	8	16	9	41	12	8	5	12	6	28	11	2	11	17	20	37	16	4	6	13	7	36	12	2
d3855	1	1	0	0	2	0	1	1	0	1	1	0	0	0	0	0	4	0	1	1	0	1	2	0
d6340	0	0	0	0	1	0	0	0	0	0	0	0	0	0	0	0	0	0	0	0	0	0	1	0
d4926	0	1	0	0	1	0	0	0	0	0	0	0	0	0	0	0	0	0	0	0	0	0	1	0
d5136	6	7	0	0	0	0	7	4	0	0	0	0	0	0	0	0	0	0	0	0	0	0	0	0
d2978	6	2	0	0	0	0	1	1	0	0	0	0	6	4	0	0	0	0	5	1	0	0	4	0
c347	130	186	32	149	89	60	118	153	28	123	70	29	77	93	56	111	46	39	122	168	31	119	87	31
d2001	9	9	0	9	9	3	9	4	0	4	6	1	10	15	0	8	4	2	9	11	1	9	9	1
c848	16	35	1	15	17	13	15	21	1	7	10	6	17	12	0	10	10	13	15	21	0	11	18	8
c779	34	43	9	35	14	19	21	29	6	28	8	10	23	34	18	46	12	17	29	34	7	31	13	12
c339	25	38	10	24	13	31	19	23	11	17	7	14	35	40	20	28	20	28	28	44	13	21	28	16
d2301	2	3	0	3	4	0	1	2	0	1	3	0	0	0	0	4	6	0	1	2	1	5	4	1
d1645	2	2	1	3	4	2	2	3	1	3	3	1	6	4	2	4	6	4	3	3	1	2	4	1
d5819	0	0	0	0	0	0	0	0	0	0	0	1	0	0	0	0	0	0	0	0	1	0	3	0
d3671	1	3	0	2	1	0	1	2	0	1	0	0	2	5	0	2	0	0	1	2	0	0	0	0
d8649	0	0	1	0	0	0	0	0	0	0	0	0	0	0	0	0	0	0	0	0	0	0	0	0
d1817	11	14	1	19	12	0	9	7	0	12	11	0	7	9	0	22	8	0	10	14	1	21	12	1
d3261	2	5	0	1	0	0	2	4	0	0	0	0	6	8	0	0	0	0	2	4	0	0	0	0
c653	37	49	0	19	17	3	29	43	0	14	10	0	31	40	0	23	20	0	31	46	0	14	14	0
d5551	0	1	0	0	0	0	0	1	0	0	0	0	0	2	0	0	0	0	0	1	0	0	0	0
d2721	0	4	1	2	6	0	0	2	1	2	5	0	1	2	0	2	8	0	0	3	1	2	6	0
d5926	0	0	1	0	0	0	0	0	1	0	0	0	0	0	0	0	0	0	0	0	0	0	0	0
d1066	2	7	4	6	6	11	2	5	2	4	6	5	3	7	6	9	10	14	2	5	4	6	5	5
d4644	1	0	0	1	0	0	0	0	0	1	0	0	0	0	0	1	0	0	0	0	0	1	0	0
d8550	0	0	0	0	0	0	0	0	0	1	0	0	0	0	0	0	0	0	0	0	0	0	0	0
d6780	0	0	0	0	0	1	0	0	0	0	0	0	0	0	0	0	0	0	0	0	0	0	0	0
d7426	0	0	0	0	0	0	0	0	0	1	0	0	0	0	0	0	0	0	0	0	0	0	0	0
d1318	7	5	5	6	3	7	4	5	2	6	2	2	7	8	6	9	4	0	4	4	5	5	2	1
d1262	21	31	16	52	17	8	10	13	6	29	7	6	13	18	26	32	20	13	14	19	12	39	17	3
d1125	5	7	4	21	12	17	4	7	2	17	7	7	6	7	8	19	14	10	4	7	3	17	10	7
d3172	1	3	0	0	0	0	0	1	0	0	0	0	0	3	0	0	0	0	1	0	0	0	0	0
d6329	0	0	0	0	0	0	0	1	0	0	0	0	0	0	0	0	0	0	0	0	0	0	0	0
c905	20	20	9	27	15	40	20	17	6	21	12	17	18	11	18	32	12	22	20	18	7	28	13	17
d4368	0	1	0	0	0	2	0	0	0	0	0	1	1	0	0	0	0	2	0	0	0	0	0	1
d4731	0	0	1	0	0	0	0	0	1	0	1	1	0	0	0	0	0	0	0	0	1	0	0	0
d8209	0	0	0	0	0	0	0	0	1	0	0	0	0	0	0	0	0	0	0	0	0	0	0	0
c712	9	10	9	13	18	0	7	9	8	9	11	0	11	17	16	12	18	0	7	7	8	10	17	0
d3231	4	2	0	3	2	3	3	2	0	3	1	1	5	2	0	3	4	4	4	2	0	3	2	2
d1704	6	11	0	13	5	0	4	9	0	10	4	0	8	14	0	8	8	0	4	9	0	10	5	0
b23	35	51	12	105	30	90	28	37	6	89	17	37	43	43	18	97	24	82	32	40	9	96	27	45
d8619	0	0	0	1	0	0	0	0	0	0	0	0	0	0	0	0	0	0	0	0	0	0	0	0
d8491	0	0	0	0	0	0	0	0	0	0	0	1	0	0	0	0	0	0	0	0	0	3	6	0
d7174	0	0	0	0	0	0	1	0	0	0	0	0	0	0	0	0	0	0	0	0	0	0	0	0
d7620	0	0	0	0	0	0	0	0	0	0	0	0	0	0	0	0	0	0	1	0	0	0	0	0
d1565	7	11	2	21	8	9	8	10	2	15	1	5	9	9	8	16	12	9	7	12	3	15	10	4
d5492	0	0	0	2	0	0	0	0	0	0	0	0	0	0	0	0	0	0	0	0	0	0	0	0
d6964	0	1	0	0	0	0	0	1	0	0	0	0	0	0	0	0	0	0	0	1	0	5	0	0
d7973	1	0	0	0	0	0	1	0	0	0	0	0	0	0	0	0	0	0	0	0	0	0	0	0
d4234	0	0	0	0	0	4	0	0	0	0	0	1	0	0	0	0	0	4	0	0	0	0	0	1
d6281	0	0	0	0	0	1	0	0	0	0	0	0	0	0	0	0	0	0	0	0	0	0	0	0
d7673	0	0	0	0	0	0	0	0	0	0	0	0	0	0	0	0	0	0	0	0	0	0	1	0
d2962	3	2	0	0	2	5	3	2	0	0	0	2	3	4	0	0	0	5	4	2	0	0	1	2
c846	18	26	12	17	0	28	17	23	10	17	1	13	21	21	14	17	0	24	19	19	9	18	1	16
d3798	0	1	0	1	2	0	0	0	0	0	0	0	0	0	0	0	4	0	0	0	0	0	1	0
d2163	13	17	3	16	5	14	11	13	4	13	3	4	15	17	6	15	10	11	12	14	3	15	14	6
c406	17	27	8	53	15	0	14	21	8	34	10	1	15	27	16	59	16	0	16	31	9	44	15	1
d1624	3	2	4	4	5	10	3	2	3	3	2	6	5	5	6	6	8	7	4	2	4	4	5	5
d1259	22	35	11	19	24	21	14	24	8	17	17	9	26	23	16	16	18	10	23	29	7	17	21	9
d7233	0	1	0	0	0	0	0	0	0	0	0	0	0	0	0	0	0	0	0	0	0	0	0	0
c291	27	38	6	27	13	26	20	26	4	17	7	9	31	37	10	36	14	14	25	35	7	18	13	14
d3760	1	2	0	0	1	0	1	2	0	0	0	0	0	1	0	0	2	0	1	1	0	0	7	0
d8493	0	1	0	1	0	0	0	1	0	1	0	0	0	0	0	0	0	0	0	0	0	1	0	0
d5663	0	0	0	0	0	0	0	0	0	2	0	0	0	0	0	0	0	0	0	0	0	0	0	0
d1906	6	6	0	2	3	4	5	5	0	1	0	1	9	4	0	0	0	7	6	4	0	2	3	2
d6639	0	0	0	0	0	0	0	1	0	0	0	0	0	0	0	0	0	0	0	0	0	0	0	0
d4972	0	0	1	0	0	0	0	0	0	1	0	0	0	0	0	0	0	0	0	0	0	0	0	0
d6875	0	0	0	0	0	1	0	0	0	0	0	0	0	0	0	0	0	0	0	0	0	0	0	0
d4288	1	4	0	0	0	0	1	1	0	0	0	0	0	0	0	0	0	0	1	1	0	0	0	0
c232	141	191	49	188	49	160	127	167	46	156	40	63	69	110	82	132	32	57	108	162	47	146	42	52
d3809	0	2	0	0	0	0	0	2	0	0	0	0	0	5	0	0	0	0	0	2	0	4	2	0
d8388	0	1	0	0	0	0	0	0	0	0	0	0	0	0	0	0	0	0	0	0	0	0	0	0
d8571	0	0	0	0	1	0	0	0	0	0	0	0	0	0	0	0	0	0	0	0	0	0	1	0
d7533	0	0	1	0	0	0	0	0	0	0	0	0	0	0	0	0	0	0	0	0	0	0	0	0
d5505	0	0	0	0	1	0	0	0	0	0	2	0	0	0	0	0	0	0	0	0	0	0	2	0
d6797	0	0	0	0	0	0	0	0	0	0	0	0	0	0	0	0	0	0	0	1	0	0	0	0
d4789	0	0	0	1	0	0	1	0	0	1	0	0	0	0	0	0	0	0	0	0	0	0	0	0
d5610	0	0	0	0	0	2	0	0	0	0	1	0	0	0	0	0	0	0	0	0	0	0	4	0
d8224	0	0	1	0	0	0	0	0	0	0	0	0	0	0	0	0	0	0	0	0	1	0	0	0
d3328	0	1	0	3	0	1	0	0	0	3	0	1	0	1	0	2	0	0	0	1	0	4	0	0
c733	36	59	0	19	18	3	28	48	0	16	13	1	31	34	0	26	14	0	27	47	0	17	25	2
d2116	4	4	1	8	0	0	3	1	0	5	0	0	6	5	0	7	0	0	3	3	0	7	1	0
d2800	2	2	0	0	3	2	1	1	0	0	3	0	0	0	0	0	4	0	1	1	0	1	2	1
d4703	0	0	0	2	0	0	0	0	0	0	0	0	0	0	0	0	0	0	0	0	0	2	0	0
d1464	23	35	1	7	14	1	7	20	0	7	12	0	17	27	0	14	10	0	14	18	1	7	14	0
d1959	5	4	0	2	2	0	4	2	0	0	2	0	6	3	0	0	4	0	4	3	0	1	2	0
d4905	0	0	0	1	0	0	0	0	0	1	0	0	0	0	0	3	0	0	0	0	1	5	1	1
c876	6	10	0	11	5	0	4	6	0	8	2	0	7	15	0	16	6	0	4	8	0	7	7	0
d4250	1	0	0	1	2	0	0	0	0	1	2	0	0	0	0	0	0	0	0	0	0	1	2	0
d5462	1	2	0	0	0	0	1	1	0	0	0	0	0	0	0	0	0	0	0	0	0	0	0	0
d7032	0	0	0	0	0	0	1	0	0	0	0	0	0	0	0	0	0	0	0	0	0	0	0	0
d2281	0	0	3	6	1	0	0	1	1	1	3	0	0	0	8	8	2	3	0	1	3	4	0	0
d1289	9	15	1	11	8	4	8	12	1	7	7	1	8	13	0	11	12	3	8	13	0	8	7	3
d6980	0	1	0	0	0	0	0	1	0	0	0	0	0	0	0	0	0	0	0	1	0	0	0	0
d3981	0	2	0	0	1	0	0	1	0	1	1	0	0	0	0	0	0	0	0	1	0	2	1	0
d3655	1	3	0	0	2	0	1	2	0	0	2	0	2	4	0	0	2	0	1	2	0	0	2	0
d4033	0	1	1	1	0	0	0	0	0	0	0	0	0	0	0	0	0	0	0	0	0	3	0	0
d5225	0	0	0	2	0	0	0	0	0	2	0	0	0	0	0	5	0	0	0	0	0	5	2	0
d2463	2	6	2	1	1	0	3	5	2	1	0	2	3	6	6	1	2	2	1	6	2	1	1	2
d3154	0	0	0	4	0	2	0	0	0	3	0	1	0	0	0	5	0	0	0	0	0	3	1	0
d1251	28	49	13	64	25	33	24	41	10	62	22	15	16	34	24	42	16	19	27	49	13	57	24	18
d6437	0	0	0	0	0	0	0	0	0	0	0	0	0	0	0	4	0	0	0	1	4	12	6	0
d3529	1	0	0	3	0	0	1	0	0	2	0	0	1	0	0	2	0	0	1	0	0	2	1	0
d6359	1	0	0	0	0	0	0	0	0	0	0	0	0	0	0	0	0	0	0	0	0	0	0	0
d4191	1	0	0	0	2	0	1	0	0	0	2	1	1	2	0	0	2	0	1	1	0	0	2	0
d2838	0	3	0	1	0	0	1	2	0	0	0	0	3	6	0	0	0	0	0	2	0	1	0	0
d8350	0	0	0	1	0	0	0	0	0	0	0	0	0	0	0	0	0	0	0	0	0	1	0	0
d1584	6	3	0	11	11	7	3	1	0	10	6	3	6	4	0	20	10	7	5	2	0	12	15	5
d1348	5	3	1	3	1	4	3	2	0	3	0	6	4	5	4	3	0	4	2	1	1	6	7	6
c607	26	30	14	23	18	6	13	17	8	16	15	4	18	23	20	30	16	10	17	22	12	23	13	4
c126	23	38	14	71	11	26	19	35	9	51	6	12	34	30	30	76	16	24	23	29	14	61	13	9
d4086	0	1	0	0	1	1	0	0	0	1	1	0	0	0	0	2	0	0	0	0	0	5	1	0
d3935	0	2	0	2	0	0	0	1	0	1	0	0	0	3	0	1	0	0	0	1	0	2	0	0
d4145	2	3	0	0	0	0	2	3	0	0	0	0	3	3	0	0	0	0	2	4	0	0	0	0
d1203	11	14	5	8	5	14	8	11	4	3	4	6	9	12	10	13	8	18	11	11	3	8	4	9
d2183	4	5	2	16	10	4	2	5	1	11	2	1	4	2	4	15	8	4	4	5	2	12	9	2
d2723	3	4	0	3	2	1	2	2	0	2	1	0	2	6	0	2	2	4	4	2	0	1	1	0
c935	5	6	6	11	5	6	4	7	4	8	4	2	5	7	14	17	6	3	6	4	6	10	6	3
d2242	1	1	0	3	3	13	1	1	0	3	1	5	1	3	0	4	2	4	1	1	0	3	1	5
d6654	0	1	0	0	0	0	0	0	0	0	0	0	0	0	0	0	0	0	0	0	0	0	0	0
d8291	0	0	0	1	0	0	0	0	0	0	0	0	0	0	0	0	0	0	0	0	0	0	0	0
d6418	0	0	0	0	0	0	0	1	0	0	0	0	0	0	0	0	0	0	0	0	0	0	0	0
d3280	1	1	0	3	1	2	1	1	0	3	1	1	1	3	0	2	0	1	1	1	0	3	1	1
d7971	1	0	0	0	0	0	0	0	0	0	0	0	0	0	0	0	0	0	0	0	0	0	0	0
c988	5	10	1	9	6	17	4	10	1	8	3	7	8	9	2	16	10	15	3	9	1	10	6	7
d4846	0	1	0	0	0	0	1	0	0	0	0	0	0	0	0	0	0	0	0	0	0	0	0	0
d7397	0	0	0	1	0	0	0	0	0	0	0	0	0	0	0	0	0	0	0	0	0	0	0	0
d1087	68	89	16	92	13	39	64	79	9	70	8	14	26	31	30	56	12	19	64	77	14	92	10	15
d5241	0	0	0	1	0	0	0	0	0	0	0	0	0	0	0	4	0	0	0	0	0	2	0	0
d3876	0	0	0	0	2	0	0	0	0	0	1	1	0	0	0	0	0	0	0	0	2	0	2	0
d4347	0	0	0	1	0	2	0	0	0	0	0	1	0	0	0	0	0	2	0	0	0	0	0	2
d5837	0	1	0	0	0	0	0	1	0	0	0	0	0	0	0	0	0	0	0	0	0	0	0	0
d8552	0	0	0	0	1	0	0	0	0	0	0	0	0	0	0	0	0	0	0	0	0	0	0	0
d2664	5	6	0	6	2	4	5	4	0	5	1	1	5	2	0	2	6	8	5	6	0	5	1	1
d1847	1	3	3	7	12	4	1	1	2	5	11	1	1	5	6	6	12	5	1	4	3	8	11	3
d5182	0	2	0	1	0	0	0	2	0	1	0	0	0	4	0	2	0	0	0	2	0	1	0	0
c108	55	79	18	95	59	30	42	59	15	72	50	11	61	70	36	99	58	9	49	77	17	80	58	13
d1681	10	11	1	28	13	0	9	8	0	15	11	0	11	12	0	26	12	0	10	11	0	25	14	0
c674	6	12	1	20	8	2	3	8	1	13	5	0	5	13	2	28	10	0	4	9	1	19	20	0
d3482	0	0	0	2	0	0	0	0	0	0	0	0	0	0	0	0	0	0	0	0	0	3	2	0
d7456	0	0	0	1	1	0	0	0	0	1	0	0	0	0	0	0	0	0	0	0	0	1	0	0
d1146	9	10	0	5	1	13	6	12	0	2	1	3	8	9	0	7	2	8	5	10	0	4	1	7
d2057	1	2	2	7	3	6	1	2	2	8	0	2	0	3	4	9	4	5	1	2	2	5	3	3
d2240	5	4	2	2	2	5	2	3	0	1	0	2	6	5	2	2	4	2	3	3	1	0	0	4
d6917	0	1	0	0	0	0	0	0	0	0	0	0	0	1	0	0	0	0	0	1	0	0	0	0
d5886	0	0	0	1	0	0	0	0	0	0	0	0	0	0	0	0	0	0	0	0	0	0	0	0
d4408	0	0	0	2	0	0	0	1	0	0	0	0	0	0	0	0	0	0	0	0	0	0	0	0
d8165	0	0	0	1	0	0	0	0	0	0	0	0	0	0	0	0	0	0	0	0	0	0	0	0
d8447	0	0	0	1	0	0	0	0	0	0	0	0	0	0	0	0	0	0	0	0	0	0	0	0
d5778	0	0	0	0	0	0	2	0	0	0	0	0	0	0	0	0	0	0	0	0	0	0	0	0
d2339	0	4	0	1	1	1	0	1	0	0	1	1	0	5	0	0	4	0	2	4	0	1	1	1
c510	72	140	27	94	16	32	34	52	6	24	11	12	41	52	46	45	18	7	45	72	18	62	16	13
d4848	0	0	0	0	0	0	0	0	0	0	0	0	0	0	0	0	0	0	2	0	0	0	0	0
d2680	4	2	0	4	4	3	3	1	0	3	4	2	5	6	0	3	2	0	4	1	0	3	4	3
d1192	13	9	2	20	11	9	12	7	1	19	12	7	9	7	4	22	10	14	11	9	2	18	11	7
d3095	0	3	0	0	2	0	0	3	0	0	1	1	0	4	0	0	0	0	0	1	0	0	1	0
d5722	0	0	0	2	0	0	0	0	0	1	0	0	0	0	0	0	0	0	0	0	0	1	0	0
d3213	1	3	0	7	1	3	1	2	0	7	0	0	2	8	0	7	0	0	2	2	0	8	1	1
d1310	7	6	2	14	6	1	4	3	2	8	6	0	9	10	6	18	4	0	6	5	2	10	6	0
d3714	1	2	0	0	1	2	1	1	0	0	0	0	2	3	0	0	2	0	1	1	0	0	1	0
d5166	2	0	1	3	3	0	1	0	0	2	1	0	0	0	0	0	0	0	2	0	1	3	0	0
d3596	1	3	1	1	3	2	0	3	0	1	3	0	1	4	0	0	2	3	0	3	1	1	3	0
b99	132	192	38	170	56	106	95	124	28	140	43	48	64	110	62	166	40	71	107	147	30	154	48	57
c731	66	86	5	20	30	22	54	67	3	16	19	10	54	57	6	23	22	27	56	70	4	20	30	10
d7955	0	1	0	0	0	0	0	0	0	0	0	0	0	0	0	0	0	0	0	0	0	0	0	0
d6043	1	0	0	0	0	0	0	0	0	0	0	0	0	0	0	0	0	0	0	0	0	0	0	0
d1144	8	11	4	7	6	12	7	9	3	8	5	3	13	14	2	7	8	12	6	11	4	7	6	6
d7310	1	0	0	0	0	0	0	0	0	0	0	0	0	0	0	0	0	0	0	0	0	1	0	0
d2278	3	7	0	1	3	0	3	5	0	0	1	0	7	5	0	0	2	0	2	4	0	0	2	0
d8007	0	0	0	0	0	0	0	0	0	1	0	0	0	0	0	0	0	0	0	0	0	0	0	0
d5338	0	0	0	0	0	0	0	0	0	0	0	0	0	0	0	0	0	3	0	0	0	0	0	0
d6214	0	0	0	1	0	1	0	0	0	0	0	1	0	0	0	0	0	0	0	0	0	0	0	0
d2779	1	1	1	3	2	0	1	1	1	3	1	0	0	0	2	2	6	0	1	1	2	3	3	1
d3377	2	0	0	4	1	0	2	0	0	2	1	0	0	0	0	3	0	0	2	0	0	4	0	0
d4311	0	2	0	0	0	0	0	0	0	2	0	0	0	0	0	0	0	0	0	0	0	0	0	0
c552	16	12	4	22	1	15	11	13	3	15	2	7	17	20	10	30	6	12	10	14	4	18	4	9
c175	35	41	21	34	42	62	30	33	15	27	29	30	36	32	38	45	32	34	25	31	17	31	36	21
d3712	0	1	0	1	2	0	0	1	0	0	0	0	0	2	0	0	2	0	0	1	0	0	2	0
d8445	0	0	0	1	0	0	0	0	0	1	0	0	0	0	0	1	0	0	0	0	0	1	0	0
d6542	0	1	0	0	0	0	0	0	0	0	0	0	0	0	0	0	0	0	0	0	1	0	2	0
d2615	0	1	0	6	0	0	0	0	0	4	0	0	0	0	0	4	0	0	0	0	0	5	0	0
d7348	1	0	0	0	0	0	0	0	0	0	0	0	0	0	0	0	0	0	0	0	0	0	0	0
d2337	1	3	0	3	2	3	0	1	0	2	0	0	0	2	0	0	2	0	1	2	0	3	2	1
d6595	0	0	0	1	0	0	0	0	0	0	0	0	0	0	0	0	0	0	0	0	0	0	0	0
d3097	0	1	0	4	1	0	0	0	0	4	0	0	0	0	0	4	0	0	0	0	0	4	0	0
d3156	0	1	0	3	1	0	0	0	0	0	0	0	0	0	0	0	0	0	2	2	0	2	1	0
d5387	0	2	0	0	0	0	0	2	0	0	0	0	0	0	0	0	0	0	0	0	0	0	0	0
d5006	1	1	0	1	1	0	1	1	0	1	1	0	1	1	0	1	0	0	1	1	0	1	1	0
d6982	1	0	0	0	0	0	1	0	0	0	0	0	0	0	0	0	0	0	0	0	0	0	0	0
d7407	0	0	0	1	0	0	0	0	0	0	0	0	0	0	0	0	0	0	0	0	1	1	1	0
d7788	0	0	0	0	1	0	0	0	0	0	0	0	0	0	0	0	0	0	0	0	0	0	1	0
d8386	0	0	0	0	0	0	1	0	0	0	0	0	0	0	0	0	0	0	0	0	0	0	0	0
d5279	1	1	0	0	0	2	1	1	0	0	0	0	2	0	0	0	0	0	1	2	0	0	0	1
d6483	0	1	0	0	1	0	0	0	0	0	0	0	0	0	0	0	0	0	0	1	0	0	1	0
d6601	0	0	0	0	1	0	0	0	0	0	0	0	0	0	0	0	0	0	0	0	0	0	1	0
d6155	0	0	0	0	1	0	0	0	0	0	0	0	0	0	0	0	0	0	0	0	0	0	0	0
d8504	1	0	0	0	0	0	0	0	0	0	0	0	0	0	0	0	0	0	0	0	0	0	0	0
c173	42	55	16	50	33	59	35	38	13	43	33	37	40	42	32	50	36	50	39	49	13	43	33	30
d5724	0	2	0	0	0	0	0	0	0	0	0	0	0	0	0	0	0	0	0	0	0	0	0	0
c451	25	46	8	47	36	63	11	28	8	37	12	28	28	40	20	56	32	41	17	41	6	43	29	29
d6102	0	0	0	0	0	0	0	1	0	0	0	0	0	0	0	1	0	0	0	0	0	2	0	0
d4907	0	0	0	2	0	0	0	0	0	1	0	0	0	0	0	0	0	0	0	0	0	1	0	0
d3653	1	0	0	0	3	2	0	0	0	0	3	0	0	0	0	0	2	0	1	1	0	0	3	1
d1750	3	1	2	3	7	9	3	1	2	2	0	4	2	2	6	0	4	9	2	1	2	3	7	6
d8005	0	0	0	0	0	0	1	0	0	0	0	0	0	0	0	0	0	0	0	0	0	0	0	0
d2777	2	2	3	2	2	0	1	1	2	2	0	0	4	0	4	2	2	0	1	0	2	2	2	0
d5446	0	0	0	0	1	0	0	0	0	0	1	0	0	0	0	0	2	0	0	0	0	0	1	0
d2836	0	1	0	3	0	4	0	1	0	2	0	1	0	1	0	4	0	0	0	1	0	2	0	1
d6096	0	0	0	1	0	0	0	0	0	0	0	0	0	0	0	0	0	0	0	0	0	0	0	0
d8723	0	0	0	1	0	0	0	0	0	1	0	0	0	0	0	0	0	0	0	0	0	0	0	0
d7847	0	0	0	0	0	0	0	0	0	0	0	1	0	0	0	0	0	0	0	0	0	0	0	0
d2639	12	12	2	10	12	8	6	6	2	7	7	4	10	9	4	12	10	5	10	7	2	10	11	4
c587	14	12	2	23	7	9	12	12	2	19	3	6	14	15	4	25	8	17	12	9	2	19	7	4
d2395	5	10	0	0	0	19	3	9	0	0	0	9	2	4	0	0	0	4	1	3	0	0	0	7
d6540	0	0	0	1	0	0	0	0	0	0	0	0	0	0	0	0	0	0	0	0	0	0	0	0
d8541	0	0	0	1	0	0	0	0	0	1	0	0	0	0	0	1	0	0	0	0	0	0	0	0
d5542	1	1	0	0	0	0	0	1	0	0	0	0	2	1	0	0	0	0	1	1	0	0	0	0
d1435	5	7	1	5	5	7	4	4	1	1	3	2	8	6	2	3	6	3	4	3	0	4	5	2
d8677	0	0	0	0	1	0	0	0	0	0	1	0	0	0	0	0	0	0	0	0	0	0	0	0
d6130	1	0	0	1	0	0	1	0	0	0	0	0	0	0	0	0	0	0	0	0	0	0	0	0
d5394	0	2	0	0	0	0	0	0	0	0	0	0	0	0	0	0	0	0	0	2	0	0	0	0
b98	156	219	41	215	89	127	129	175	38	191	69	59	89	106	68	158	56	76	132	167	41	209	87	68
d3541	1	1	0	2	1	0	1	0	0	2	0	0	2	0	0	0	0	0	1	0	0	2	1	0
d4147	4	4	0	1	0	0	3	3	0	0	1	0	0	0	0	1	0	0	0	0	2	2	2	0
d3436	1	1	0	2	1	0	1	1	0	1	0	0	0	2	0	2	0	0	2	1	0	2	1	0
d3846	1	2	0	0	0	0	1	1	0	0	0	0	3	2	0	0	0	0	1	1	0	0	0	0
d8131	0	0	0	0	0	0	0	1	0	0	0	0	0	0	0	0	0	0	0	0	0	0	0	0
d4024	0	2	0	0	1	0	0	0	0	0	1	0	1	1	0	2	0	0	0	1	0	3	1	0
d7159	0	0	0	1	0	0	0	0	1	0	2	0	0	0	0	0	2	0	0	0	0	0	0	0
d4557	0	0	0	1	0	0	0	0	0	1	0	0	0	0	0	0	2	0	0	0	0	1	0	0
d7830	0	0	0	0	0	0	0	0	0	1	0	0	0	0	0	0	0	0	0	0	0	1	1	0
d1422	5	5	2	7	4	11	5	5	2	4	3	4	6	5	2	5	4	9	6	5	3	7	4	5
d8790	1	0	0	0	0	0	1	0	0	0	0	0	0	0	0	0	0	0	0	0	0	0	0	0
d7704	0	0	0	0	0	0	0	0	0	0	0	1	1	0	2	0	2	0	0	0	1	0	3	0
d2987	4	2	1	4	5	0	1	0	0	2	0	0	0	0	0	5	2	0	1	1	0	1	4	0
c338	17	23	7	30	22	56	10	17	6	18	16	26	16	23	14	36	26	28	10	16	9	21	29	22
d1845	11	17	0	0	6	0	8	12	0	0	6	0	14	17	0	0	8	0	6	13	0	0	5	0
d2556	0	0	0	1	1	4	0	0	0	1	1	2	0	0	0	2	4	0	0	0	0	2	1	3
c997	3	5	1	16	7	11	3	2	1	12	4	5	4	9	2	15	10	14	3	4	1	15	6	5
d1617	8	7	3	5	5	6	6	6	1	4	3	1	7	11	4	5	8	2	7	5	3	6	5	1
d2328	4	1	2	2	1	0	2	1	0	2	1	1	4	0	0	3	0	0	2	1	1	2	1	1
d3039	2	4	1	1	0	4	1	5	1	1	0	0	2	4	0	4	0	4	2	2	2	3	1	1
d5703	0	0	0	0	0	0	2	0	0	0	0	0	0	0	0	0	0	0	0	0	0	0	0	0
d3463	2	3	0	0	0	0	0	0	0	0	0	1	0	0	0	0	0	0	1	3	0	0	0	0
d7023	0	0	0	0	0	0	0	1	0	0	0	0	0	0	0	0	0	0	0	0	0	0	0	0
d3905	0	1	1	0	0	1	0	1	0	0	0	0	0	0	0	0	0	0	0	2	0	0	0	0
b22	262	329	49	537	150	68	218	270	40	460	78	31	186	247	86	458	158	89	240	284	50	526	154	31
b91	162	198	23	104	80	177	127	153	20	92	65	83	104	119	50	93	54	79	148	173	23	95	77	85
d7682	0	0	0	1	0	0	0	0	0	0	0	0	0	0	0	0	0	0	0	0	0	4	0	0
d6376	1	0	0	0	0	0	0	0	0	0	0	0	0	0	0	0	0	0	0	0	0	0	0	0
d4375	0	0	1	0	1	0	0	0	0	0	0	0	0	0	0	0	0	0	0	0	1	0	2	0
d1904	5	4	0	1	7	8	3	2	0	0	5	3	6	4	0	1	6	3	5	4	0	0	11	4
d2577	3	5	0	1	2	0	2	4	0	1	0	0	3	4	0	2	2	0	3	3	0	1	1	0
d2953	3	5	0	2	4	0	2	3	0	2	4	0	5	6	0	2	4	0	2	3	0	2	4	0
d1558	28	41	0	3	3	4	25	35	0	5	1	0	21	28	0	1	6	4	24	30	0	4	2	1
d4560	0	0	0	1	1	3	0	0	0	1	0	1	0	0	0	0	0	0	0	0	0	1	1	1
d4683	0	2	0	0	0	0	0	1	0	0	0	0	0	1	0	0	0	0	0	2	0	0	0	0
d6799	0	1	0	0	0	0	0	0	0	0	0	0	0	0	0	0	0	0	0	0	0	0	0	0
d1059	7	9	4	8	10	7	4	7	3	6	7	4	7	8	2	7	16	8	5	8	3	8	9	6
d1309	10	15	0	4	7	0	8	13	0	3	2	0	14	15	0	5	8	0	9	13	0	3	7	0
d6481	0	1	0	0	0	0	0	1	0	0	0	0	0	0	0	0	0	0	0	1	0	0	0	0
d1968	0	1	0	5	0	3	0	0	0	1	0	0	0	0	0	8	0	0	0	1	0	3	0	1
d7717	0	1	0	0	0	0	0	0	0	0	0	0	0	0	0	0	0	0	0	0	0	0	0	0
c646	29	32	8	22	18	50	28	37	11	30	14	31	31	33	20	36	12	28	36	50	12	27	17	25
d6811	0	0	0	0	0	1	0	0	0	0	0	0	0	0	0	0	0	0	0	0	0	0	0	0
d6435	0	0	0	0	0	0	1	0	0	0	0	0	0	0	0	0	0	0	0	0	0	0	0	0
d8482	0	0	0	1	0	0	0	0	0	1	0	0	0	0	0	0	0	0	0	0	0	1	0	0
d5952	0	0	0	0	0	0	0	0	0	0	0	0	0	0	0	0	0	0	0	0	0	0	0	1
d5576	0	0	0	0	0	0	0	0	0	0	0	0	0	0	2	0	0	0	0	0	0	0	0	0
d4434	0	0	0	0	1	0	0	0	0	0	2	0	0	0	0	0	0	0	0	0	0	1	1	0
d2010	6	16	0	7	5	0	6	8	0	5	0	0	9	13	0	8	6	0	6	13	0	6	5	0
d1101	24	39	13	23	34	19	20	28	14	11	17	11	17	19	32	32	30	13	16	24	13	18	31	10
d7090	0	0	0	1	0	0	0	0	0	1	0	0	0	0	0	0	0	0	0	0	0	0	0	0
d6858	0	0	0	1	0	0	0	0	0	1	0	0	0	0	0	0	0	0	0	0	0	4	4	0
d3575	2	1	1	6	0	0	1	1	1	3	0	0	2	4	2	7	0	0	2	2	1	8	0	0
d6164	0	0	0	0	0	0	0	0	0	1	0	0	0	0	0	0	0	0	0	0	0	0	0	0
d1376	10	16	7	9	14	2	7	12	4	6	12	1	5	9	14	11	14	0	5	13	7	6	16	2
d4088	0	0	0	0	1	0	0	0	0	1	1	0	0	0	0	0	0	0	0	0	0	1	1	0
d8600	0	0	0	0	0	0	1	0	0	0	0	0	0	0	0	0	0	0	0	0	0	0	0	0
c491	22	30	12	24	15	24	20	21	11	20	3	10	22	25	18	26	18	19	19	24	11	22	15	12
c895	56	69	1	22	32	0	44	48	0	8	24	0	38	53	0	16	22	3	48	51	0	14	29	0
d1346	3	4	0	9	3	1	1	2	0	4	2	1	2	0	0	12	4	0	1	1	0	8	3	2
d1234	5	6	5	15	10	8	2	4	3	7	5	7	6	11	6	7	12	6	3	6	4	11	8	7
c821	49	67	21	52	40	36	39	54	17	49	22	15	37	54	44	60	38	27	45	62	20	50	37	16
d8270	0	0	0	1	0	0	0	0	0	0	0	0	0	0	0	1	0	0	0	0	0	1	0	0
d7205	0	0	0	0	0	0	0	0	0	0	0	0	0	0	0	0	0	0	0	0	0	1	0	0
d3042	0	1	0	2	1	2	0	1	0	2	0	1	0	1	0	4	4	2	0	0	1	1	0	1
d8178	1	0	0	0	0	0	0	0	0	0	0	0	0	0	0	0	0	0	0	0	0	0	0	0
d1127	14	15	8	11	11	2	13	8	7	12	10	0	15	12	16	17	10	2	24	15	11	26	18	0
d6934	0	0	0	1	0	0	0	0	0	1	0	0	0	0	0	0	0	0	0	0	0	1	2	0
d4498	1	1	1	1	0	0	1	0	0	1	0	0	0	0	2	1	0	0	0	1	0	1	0	0
d8369	0	0	0	1	0	0	0	1	0	0	0	0	0	0	0	2	0	0	0	0	0	2	0	0
c933	7	6	2	10	7	11	6	5	1	11	2	4	8	7	4	17	8	19	7	6	2	9	5	5
c963	22	22	8	16	23	40	19	12	7	17	12	17	20	18	20	20	16	23	18	16	8	17	26	16
d1786	2	1	0	7	1	2	1	1	0	4	1	0	3	3	0	12	2	2	1	1	0	7	1	2
d5589	0	0	0	0	0	0	0	0	0	0	0	0	0	0	0	0	2	0	0	0	0	0	0	0
d6561	1	0	0	0	0	0	0	0	0	0	0	0	0	0	0	0	0	0	0	0	0	0	0	0
d3522	3	1	0	5	0	0	1	0	0	1	0	0	4	0	0	7	0	0	1	0	1	4	1	0
d7645	0	1	0	0	0	0	0	0	0	0	0	0	0	0	0	0	0	0	0	0	0	0	0	0
d3165	0	0	0	3	0	2	0	0	0	1	0	1	0	1	0	1	2	0	1	1	0	2	1	1
d3415	1	2	2	0	0	0	1	0	1	0	0	0	3	2	2	0	0	0	1	3	2	0	0	0
d4705	0	0	0	0	0	1	0	0	0	1	0	0	0	0	0	0	0	0	0	0	0	0	0	0
d7087	0	1	0	0	0	0	0	0	0	0	0	0	0	0	0	0	0	0	0	0	0	0	0	0
d1595	9	15	0	2	11	0	6	8	0	1	6	0	12	14	0	4	10	0	8	13	0	2	10	0
d6971	0	0	1	0	0	0	0	0	0	0	0	0	0	0	0	0	0	0	0	0	0	0	0	0
d6312	0	1	0	0	0	0	0	0	0	0	0	0	0	0	0	0	0	0	0	0	0	0	0	0
c714	6	8	7	12	12	7	5	5	3	10	7	3	7	13	6	18	12	11	6	6	7	10	10	4
d8736	0	0	0	0	0	0	0	0	1	0	0	0	0	0	0	0	0	0	0	0	0	0	0	0
d5601	0	2	0	0	0	0	0	0	0	0	0	0	0	0	0	0	0	0	0	0	0	0	0	0
d4126	1	0	0	3	0	3	0	0	0	0	0	1	0	0	0	0	0	0	3	5	0	5	1	1
d8072	0	0	1	0	0	0	0	0	0	0	0	0	0	0	0	0	0	0	0	0	0	0	0	0
d8588	0	0	1	0	0	0	0	0	0	0	0	0	0	0	0	0	0	0	0	0	0	0	0	0
d4646	1	0	0	0	0	0	0	0	0	1	0	0	0	0	0	0	0	0	1	0	0	2	0	0
d4924	0	0	0	0	0	2	0	0	0	0	0	0	0	0	0	0	0	0	0	0	0	0	0	0
d6722	0	1	0	0	0	0	0	0	0	0	0	0	0	0	0	0	0	0	0	0	0	0	0	0
d3224	3	3	0	4	7	0	3	3	0	4	6	2	3	2	0	4	4	3	3	3	0	4	6	1
d2488	3	4	1	6	2	2	3	2	0	4	1	1	2	4	0	6	2	0	2	0	1	5	1	2
d5648	0	0	0	0	0	2	0	0	0	0	0	1	0	0	0	0	0	0	0	0	0	0	0	1
d4616	0	0	0	0	0	0	1	0	0	1	0	0	0	0	0	0	0	0	0	0	0	0	0	0
d8110	0	0	0	0	0	0	0	0	0	0	0	1	0	0	0	0	0	0	0	0	0	0	0	0
c375	31	46	13	51	20	36	29	42	11	43	19	19	33	35	26	51	18	24	31	41	14	44	20	22
d1866	6	3	1	1	11	0	5	3	1	1	7	0	4	5	2	0	8	0	5	3	1	2	11	0
d3664	2	1	0	2	2	1	3	1	0	1	2	0	2	0	0	0	2	0	2	1	0	2	2	0
c156	39	47	17	39	25	62	33	38	14	35	16	21	37	34	34	57	28	41	41	41	18	36	27	24
d1240	7	19	0	0	6	0	3	6	0	0	3	0	7	15	0	0	4	0	6	13	0	0	5	0
c888	67	80	28	131	63	10	55	62	24	97	45	3	48	53	54	111	54	10	63	72	27	125	55	5
d4067	0	0	0	0	1	0	0	0	0	0	1	0	0	0	0	1	0	0	1	0	0	0	1	0
d5111	0	1	0	0	0	1	0	0	0	0	0	0	0	0	0	0	0	0	0	0	0	0	0	0
d2269	2	4	1	7	1	2	0	3	0	5	0	0	0	4	2	13	0	0	2	1	0	7	1	0
d3972	0	2	0	1	0	1	0	0	0	1	0	0	0	0	0	1	0	0	0	0	0	1	0	0
d3005	2	1	1	2	0	0	1	1	1	2	1	0	3	2	2	8	0	0	1	3	1	2	2	0
d5271	3	2	0	0	0	0	0	0	0	0	0	0	0	0	0	0	0	0	0	0	0	0	0	0
c874	7	7	1	20	3	9	4	5	1	17	1	1	9	6	4	18	4	5	5	6	1	15	3	2
d1287	12	14	2	9	17	6	7	10	2	9	14	2	11	20	4	11	14	4	6	11	1	8	15	2
d6253	0	1	0	0	0	0	0	0	0	0	0	0	0	0	0	0	0	0	0	0	0	0	0	0
c215	38	48	11	57	52	32	26	35	12	36	39	13	33	42	26	57	42	30	31	43	11	50	50	13
d2990	1	3	0	2	2	0	0	3	0	2	2	0	2	4	0	3	2	0	0	3	0	2	3	0
d3473	0	1	0	0	0	2	2	1	0	0	0	0	0	0	0	0	0	0	0	0	0	0	0	0
d4865	0	0	1	1	0	0	0	0	0	0	0	0	0	0	0	0	0	0	0	0	0	1	0	0
d5770	0	0	0	0	0	0	2	0	0	0	0	0	0	0	0	0	0	0	0	0	0	0	0	0
d6663	1	0	0	0	0	0	0	0	0	0	0	0	0	0	0	0	0	0	0	0	0	0	0	0
d8051	0	0	0	0	0	0	1	0	0	0	0	0	0	0	0	0	0	0	0	0	0	1	0	0
d7146	0	1	0	0	0	0	0	0	0	0	0	0	0	0	0	0	0	0	0	1	0	0	0	0
c762	23	21	2	73	27	2	15	14	1	44	14	2	15	19	4	59	26	4	15	18	1	62	24	2
d3032	1	2	0	3	3	0	0	1	0	1	1	1	0	0	0	2	4	0	0	1	0	2	4	1
d6004	0	1	0	0	0	0	0	1	0	0	0	0	0	0	0	2	0	0	0	1	0	5	0	0
d1425	21	18	6	26	14	14	14	15	5	21	9	8	20	18	12	23	4	10	15	19	5	22	10	10
d8630	0	0	1	0	0	0	0	0	0	1	0	0	0	0	0	0	0	0	0	0	0	2	0	0
d8428	1	0	0	0	0	0	0	0	0	0	0	0	0	0	0	0	0	0	0	0	0	0	0	0
d3723	4	1	0	0	0	0	2	1	0	0	0	0	4	0	0	0	0	0	3	0	0	0	0	0
d6194	1	0	0	0	0	0	0	0	0	0	0	0	0	0	0	0	0	0	1	0	0	0	0	0
d1925	6	3	1	5	2	2	3	1	1	4	3	0	8	9	0	7	4	3	5	2	1	5	1	0
d4206	1	0	0	0	2	0	1	0	0	0	2	0	2	0	0	0	2	0	0	0	0	0	2	0
d5052	1	1	0	1	0	0	0	0	0	1	0	0	0	0	0	0	0	0	1	1	0	0	0	0
d5330	0	0	0	2	0	0	0	0	0	1	0	0	0	0	0	0	0	0	0	0	0	2	0	0
d3504	1	0	0	0	0	0	0	0	0	0	0	0	0	3	0	0	0	0	0	0	0	0	0	1
d8237	0	0	0	1	0	0	0	0	0	0	0	0	0	0	0	0	0	0	0	0	0	0	0	0
d2365	0	0	1	2	1	0	0	0	0	1	1	2	0	0	0	0	0	0	1	3	0	2	1	1
d5102	0	2	0	0	0	0	0	0	0	0	0	0	0	0	0	0	0	0	0	0	0	0	0	0
d6472	0	0	0	0	0	1	0	0	0	0	0	0	0	0	0	0	0	0	0	0	0	0	0	0
d7281	0	0	0	0	0	0	0	1	0	0	0	0	0	0	0	0	0	0	0	0	0	0	0	0
d7586	0	0	0	1	0	0	0	0	0	0	0	0	0	0	0	0	0	0	0	0	0	0	0	0
d7611	0	0	0	1	0	0	0	0	0	0	0	0	0	0	0	2	0	0	0	0	0	1	0	0
d4061	1	2	0	1	0	0	1	2	0	1	0	0	0	2	0	0	0	0	1	1	0	1	0	0
d2040	7	6	0	7	4	0	3	3	0	3	3	0	7	9	0	6	4	0	6	7	0	3	8	0
d4215	2	2	1	3	0	2	0	0	0	0	0	0	0	0	2	2	0	0	1	1	1	1	0	0
d3076	3	3	0	2	0	1	3	3	0	2	0	0	6	4	0	0	0	0	3	3	0	1	0	1
d1654	2	2	1	1	3	8	1	2	2	1	2	2	0	5	2	2	0	6	3	3	2	1	3	3
d6570	0	1	0	0	0	0	0	1	0	0	0	0	0	0	0	0	0	0	0	0	0	0	0	0
d4874	0	0	0	0	0	0	0	1	0	0	0	0	0	2	0	0	0	0	0	0	0	2	0	0
d5585	0	0	0	0	0	0	0	0	0	0	0	0	0	0	2	0	0	0	0	0	0	0	0	0
d4117	3	3	1	1	2	2	3	1	0	1	2	0	0	2	0	0	2	0	3	5	0	1	2	1
c147	73	91	33	94	87	68	57	65	26	70	61	30	60	67	62	75	64	49	66	77	29	86	85	34
d3914	0	0	1	1	0	0	0	0	1	1	0	0	0	0	2	0	0	0	1	0	1	1	0	0
d6626	0	0	1	0	0	0	0	0	0	0	0	0	0	0	0	0	0	0	0	0	0	0	0	0
d8647	0	1	0	0	0	0	0	0	0	0	0	0	0	0	0	0	0	0	0	0	0	0	0	0
d6062	0	0	0	0	0	0	0	0	0	0	0	0	0	0	0	0	0	0	0	0	0	0	1	0
d3406	0	1	0	4	0	1	0	0	0	3	0	1	0	0	0	2	0	0	0	0	0	5	0	0
d7936	0	0	0	0	0	0	0	1	0	0	0	0	0	0	0	0	0	0	0	0	0	0	0	0
d5915	0	1	0	0	0	0	0	0	0	0	0	0	0	0	0	0	0	0	0	0	0	0	0	0
d6503	0	1	0	0	0	0	0	0	0	0	0	0	0	0	0	0	0	0	0	0	0	0	0	0
d7214	0	0	0	0	0	1	0	0	0	0	0	0	0	0	0	0	2	0	0	0	0	1	1	0
d2519	3	4	0	1	0	2	2	4	0	1	0	2	3	2	0	2	0	0	2	4	0	1	0	2
d2078	1	3	1	1	9	3	0	1	1	2	5	1	0	0	2	0	10	4	1	2	1	5	9	2
d5982	0	0	0	0	1	0	0	0	0	0	0	0	0	0	0	0	0	0	0	0	0	0	0	0
d7649	0	1	0	0	0	0	0	0	0	0	0	0	0	0	0	0	0	0	0	0	0	0	0	0
d8322	0	1	0	0	0	0	0	0	0	0	0	0	0	0	0	0	0	0	0	0	0	0	0	0
d7599	0	0	0	0	0	1	0	0	0	0	0	0	0	0	0	0	0	0	0	1	0	0	0	0
d5077	1	0	0	1	0	0	0	0	0	0	0	0	0	0	0	2	0	0	0	0	0	1	0	0
d7060	0	0	0	0	0	0	1	0	0	0	0	0	0	0	0	0	0	0	0	0	0	0	0	0
d4594	0	0	1	0	0	0	0	0	0	0	0	0	0	0	0	0	0	0	0	0	0	1	0	0
d1181	1	3	9	63	12	12	1	3	5	43	8	5	0	2	18	52	10	12	1	3	9	56	12	6
d1934	2	3	0	5	6	0	1	3	0	4	4	0	2	4	2	3	4	0	1	3	0	4	6	0
d2137	3	4	0	1	0	1	2	3	0	1	2	0	6	7	0	1	2	0	2	3	0	2	0	0
d6667	0	1	0	0	0	0	0	0	0	0	0	0	0	0	0	0	0	0	0	0	0	0	0	0
d2796	2	3	0	3	1	0	2	2	0	1	0	0	4	2	0	5	0	0	2	2	0	4	0	0
d8042	0	0	0	0	0	0	0	1	0	0	0	0	0	0	0	0	0	0	0	0	0	0	0	0
[truncated: 6,803 more rows]
