# Supplementary material for: Critical Assessment of MetaProteome Investigation (CAMPI): a multi-laboratory comparison of established workflows
Source: Nat Commun. 2021 Dec 15;12:7305. doi: 10.1038/s41467-021-27542-8 (PMC8674281; doi:10.1038/s41467-021-27542-8)
Supplement: Supplementary file 21 — Source Data file [file 41467_2021_27542_MOESM21_ESM.zip › Source Data/Supplementary Figure 5D_7D.tsv]

ProteinGroup	PS_S03	PS_S05	PS_S07	PS_S11	PS_S08	PS_S14	MPA_S03	MPA_S05	MPA_S07	MPA_S11	MPA_S08	MPA_S14	MQ_S03	MQ_S05	MQ_S07	MQ_S11	MQ_S08	MQ_S14	PD_S03	PD_S05	PD_S07	PD_S11	PD_S08	PD_S14
d3750_a1	4	1	0	0	0	0	1	0	0	0	0	0	0	0	0	0	0	0	0	0	0	0	0	0
d2778_a1	3	4	0	0	2	0	2	3	0	0	2	1	5	8	0	0	0	0	2	4	0	0	2	1
c684_a2	7	3	1	0	2	0	3	3	1	0	1	0	3	4	2	0	0	0	4	4	1	0	2	0
c684_a1	48	66	11	34	18	31	39	59	8	22	17	6	24	31	20	28	18	12	39	63	9	26	18	9
d6885_a1	0	0	0	0	0	0	0	0	0	0	0	1	0	0	0	0	0	0	0	0	0	0	0	0
c242_a1	21	36	11	48	27	44	17	33	11	37	23	18	32	36	20	59	28	40	19	33	10	42	26	20
c242_a2	14	21	6	26	14	18	11	20	7	16	15	11	17	21	12	33	18	15	12	21	6	25	17	11
c242_a3	7	6	0	3	5	0	7	6	0	2	5	0	12	13	0	2	6	0	7	9	0	3	15	0
c242_a4	0	1	0	0	0	0	1	1	0	2	1	0	0	0	0	0	0	0	0	2	0	1	2	0
d1644_a1	3	3	0	6	2	4	3	2	0	3	3	2	7	5	0	8	4	7	1	2	0	3	3	3
d3819_a1	1	2	0	0	0	0	0	1	0	0	0	0	0	4	0	0	0	0	0	0	0	0	0	0
d4779_a1	0	0	0	0	0	0	0	0	0	0	0	0	0	2	0	0	0	0	0	0	0	0	0	0
d4884_a1	0	1	1	0	0	0	0	0	0	0	0	0	0	0	0	0	0	0	0	0	0	0	0	0
d3924_a1	0	1	2	1	0	0	0	0	2	1	0	0	0	0	2	0	0	0	0	1	1	0	0	0
d5925_a1	0	0	0	0	0	1	0	0	0	0	0	0	0	0	0	0	0	0	0	0	0	0	0	0
d1272_a3	10	11	0	7	8	0	6	8	0	6	7	0	7	10	0	3	10	0	10	11	2	5	8	0
d1272_a4	0	0	1	0	0	0	0	0	0	0	0	0	0	0	0	0	0	0	0	0	2	0	0	0
d1272_a1	15	20	1	11	10	0	10	14	1	7	9	0	14	26	2	6	10	0	15	21	2	6	10	0
d1272_a2	11	16	0	0	9	0	7	8	0	0	9	0	7	13	0	0	16	0	9	13	2	0	12	0
d2883_a1	0	1	1	3	1	0	0	1	1	1	0	0	0	0	0	0	0	0	0	1	0	2	1	0
b25_a7	23	26	6	34	7	4	19	19	6	29	5	2	7	9	6	26	8	4	38	38	11	54	9	4
b25_b10	8	6	2	15	8	2	4	5	2	15	5	1	5	3	2	5	2	3	7	5	2	16	6	2
b25_a1	1050	1297	125	884	293	712	902	1092	107	797	206	285	364	525	154	449	132	148	872	1060	106	722	246	272
b25_a6	7	10	3	11	17	8	5	6	2	5	11	4	7	10	4	7	18	3	4	5	3	7	15	5
b25_a3	524	630	54	347	101	259	477	579	58	339	53	141	209	215	86	192	50	67	486	582	57	322	104	130
b25_a8	2	1	2	4	2	6	1	1	0	2	1	1	0	2	0	8	2	7	3	1	1	5	1	1
b25_a2	97	128	36	131	76	114	68	84	31	108	53	65	55	70	52	109	42	39	73	104	35	122	69	66
b25_a4	353	519	28	234	68	69	306	419	24	199	51	37	161	288	40	153	34	42	324	471	32	242	68	37
b25_a9	8	12	2	23	9	2	7	7	3	20	7	1	2	5	2	18	2	3	10	12	2	29	7	2
b25_b11	6	5	2	16	6	2	4	5	2	15	5	1	5	3	2	5	2	3	7	5	2	16	6	2
b25_a5	148	165	33	143	49	110	116	125	32	129	37	56	71	71	44	103	32	44	138	155	36	142	51	48
d7926_a1	0	0	0	0	1	0	0	0	0	0	0	0	0	0	0	0	0	0	0	0	0	0	0	0
d1470_a1	7	23	0	26	5	3	4	19	0	10	1	0	5	16	0	22	8	0	4	11	0	37	12	0
b83_a3	0	0	0	0	0	2	0	1	0	0	0	0	0	0	0	1	0	0	0	0	0	4	0	0
b83_a4	0	1	0	0	0	0	0	1	0	0	0	0	0	0	0	1	0	0	0	0	0	0	0	0
b83_a5	0	0	0	2	0	0	0	0	1	2	1	0	0	0	0	0	0	0	0	0	2	11	11	0
b83_a1	20	24	4	80	12	0	14	17	2	65	7	0	27	27	6	67	14	1	16	19	4	79	24	0
b83_a6	0	0	0	1	0	0	0	0	0	0	0	0	0	0	0	1	0	0	0	0	0	0	4	0
b83_a2	0	0	0	2	0	0	0	0	0	1	0	0	0	0	0	3	0	0	0	0	0	8	7	0
c114_a4	0	2	0	1	0	0	2	2	0	1	0	0	0	0	0	1	0	0	0	0	0	1	0	0
c114_a5	1	1	0	1	3	2	1	0	0	1	2	1	2	0	0	3	2	1	1	0	0	1	4	1
c114_a3	6	6	0	2	0	0	4	3	0	1	0	0	4	8	0	1	0	0	5	5	0	2	1	0
c114_a2	31	40	7	89	11	24	20	27	6	67	6	4	27	34	12	93	16	35	24	25	6	75	10	9
c114_a1	51	63	8	68	33	46	40	52	7	61	27	21	40	47	16	78	36	41	45	55	9	58	29	21
d2406_a1	9	6	0	6	8	0	7	4	0	6	5	0	8	8	2	6	8	0	8	4	0	3	7	0
d2406_a2	5	7	1	3	4	0	3	3	1	3	4	0	5	6	4	1	2	0	4	6	1	2	4	0
d4407_a1	1	2	0	0	0	0	1	1	0	0	0	0	0	3	0	0	0	0	1	1	0	0	0	0
d1923_a1	6	3	0	4	2	0	4	3	0	4	2	0	8	7	0	10	4	0	6	2	0	8	4	0
c416_a1	12	17	9	13	4	11	8	7	5	7	2	2	12	13	14	11	4	4	9	11	9	10	2	2
c416_a2	4	3	0	1	0	0	4	2	0	0	0	0	4	4	0	0	0	0	3	4	0	0	1	0
c649_a3	3	3	0	5	5	3	3	3	0	4	4	2	3	2	0	6	2	3	3	3	0	5	7	2
c649_a2	6	10	0	3	5	2	3	6	0	2	2	0	12	19	0	4	6	1	5	7	0	3	7	1
c649_a1	23	44	3	35	19	28	17	34	2	20	9	8	26	43	6	46	14	21	23	47	3	27	18	12
d3109_a1	1	1	0	3	0	1	0	1	0	0	0	0	1	2	0	0	2	0	1	1	0	1	3	0
d7752_a1	0	0	0	1	0	0	0	0	0	0	0	0	0	0	0	0	0	0	0	0	0	1	0	0
d1108_a1	8	29	3	26	24	3	8	7	3	14	15	3	10	7	4	33	18	4	8	16	3	24	21	3
d1108_a2	18	26	2	10	10	0	15	21	1	9	4	0	16	16	2	13	14	0	11	17	2	7	9	0
d1539_a1	1	4	1	2	1	2	0	4	1	2	0	2	1	7	4	4	2	4	1	4	1	1	0	2
d5751_a1	1	1	0	0	0	0	1	1	0	0	0	0	1	2	0	0	0	0	1	1	0	0	0	0
d5320_a1	0	0	0	1	2	0	0	0	0	1	2	0	0	0	0	0	0	0	0	0	0	0	0	0
d1191_a1	24	18	2	16	11	4	21	12	1	8	2	3	14	17	2	24	12	0	21	15	2	9	13	4
d1191_a2	4	4	0	3	4	0	2	2	0	2	3	0	3	2	0	5	4	0	4	5	0	1	4	0
c893_a1	34	55	12	40	38	19	30	46	8	32	22	6	17	30	28	48	30	15	36	51	12	34	37	6
d6349_a1	0	1	0	0	0	0	0	0	0	0	0	0	0	0	0	0	0	0	0	0	0	0	0	0
d7368_a1	0	0	0	0	0	1	0	0	0	0	0	0	0	0	0	0	0	0	0	0	0	0	0	0
d5193_a1	4	4	0	0	0	0	0	0	0	1	0	0	0	0	0	0	0	0	0	0	0	0	2	0
d3192_a1	8	8	1	4	4	1	8	6	1	4	0	0	8	7	0	4	2	0	9	9	1	4	4	2
d5367_a1	1	0	0	0	0	0	0	0	0	3	0	0	0	0	0	0	0	0	0	0	0	0	0	0
d1609_a2	2	5	3	3	4	2	2	5	2	2	3	2	2	2	6	2	2	3	2	4	3	3	3	0
d1609_a1	5	8	2	5	5	3	4	7	2	3	3	1	12	10	4	6	8	0	6	9	2	3	6	0
d1609_a4	1	3	0	0	3	0	1	4	0	0	2	0	2	2	0	0	2	0	1	2	0	3	3	0
d1609_a3	3	5	2	3	3	1	2	5	2	2	2	1	6	7	4	5	2	0	3	6	2	3	3	0
d2127_a1	3	2	1	1	2	5	2	1	0	0	0	0	3	1	0	1	2	4	2	1	1	1	4	1
d2173_a1	9	7	0	19	4	2	8	7	0	17	5	1	6	8	0	15	4	0	9	7	0	17	4	1
c673_a1	10	13	5	12	8	17	9	9	4	5	4	7	13	14	8	19	12	11	10	11	5	13	8	7
d4348_a1	0	0	0	0	0	1	0	0	0	0	0	1	0	0	0	0	0	3	0	0	0	0	0	1
d7588_a1	0	1	0	0	0	0	0	0	0	0	0	0	0	0	0	0	0	0	0	0	0	0	0	0
d3366_a1	0	2	1	2	1	0	0	0	1	1	1	0	0	0	2	3	2	0	0	2	1	2	1	0
d7194_a1	0	0	0	0	0	0	0	0	0	0	0	0	0	0	0	0	0	0	0	0	0	0	0	1
d4174_a1	1	1	0	2	0	0	1	1	0	2	0	0	2	0	0	4	0	0	1	1	0	2	1	0
d6408_a1	0	0	0	0	0	0	0	0	0	0	0	1	0	0	0	0	0	0	0	0	0	0	0	0
d1365_a1	16	23	2	12	12	32	16	22	1	10	8	14	18	24	2	14	6	13	16	22	1	12	13	9
d2347_a1	2	3	0	7	1	0	1	2	0	4	1	0	3	0	0	6	0	0	1	2	0	5	1	0
d5587_a1	0	1	0	0	0	0	0	2	0	0	0	0	0	0	0	0	0	0	0	0	0	4	4	0
d6175_a1	0	0	0	0	0	0	0	0	0	0	0	1	0	0	0	0	0	0	0	0	0	0	0	0
d8409_a1	0	0	0	0	1	0	0	0	0	0	1	0	0	0	0	0	0	0	0	0	0	0	0	0
d7600_a1	0	0	0	0	0	0	0	1	0	0	0	0	0	0	0	0	0	0	0	0	0	0	0	0
d8176_a1	0	0	0	1	0	0	0	0	0	0	0	0	0	0	0	0	0	0	0	0	0	0	0	0
d3471_a1	0	1	0	2	0	0	0	0	0	2	0	0	0	0	0	0	0	0	0	0	0	0	0	0
d2942_a1	2	3	0	2	3	0	2	2	0	2	3	0	4	5	0	2	4	0	2	3	0	2	3	0
d3586_a1	0	2	0	2	6	2	0	2	0	1	5	0	0	1	0	0	6	0	0	0	0	1	5	0
d4069_a1	0	2	0	0	0	1	0	0	0	0	1	0	0	0	0	0	0	0	0	0	0	0	4	0
d7693_a1	0	1	0	0	0	0	0	0	0	0	0	0	0	0	0	0	0	0	0	0	0	0	0	0
d5472_a1	0	0	0	0	0	0	0	0	0	0	0	2	0	0	0	0	0	0	0	0	0	0	0	0
d7647_a1	0	1	0	0	0	0	0	0	0	0	0	0	0	0	0	0	0	0	0	0	0	0	0	0
c137_a1	74	119	43	149	65	144	68	98	38	126	47	68	63	101	80	123	46	63	71	103	42	136	67	71
c137_a2	1	6	0	4	8	8	0	4	0	2	4	1	3	7	0	3	8	4	2	6	0	3	10	3
d1585_a1	4	8	3	10	6	6	4	7	1	7	2	5	9	13	4	9	10	12	5	9	3	7	7	5
d1585_a2	4	4	0	0	3	0	2	2	0	0	1	0	4	4	0	0	4	0	3	3	0	0	3	0
d4943_a1	1	2	0	0	0	0	1	0	0	0	0	0	0	1	0	0	0	0	0	0	0	0	0	0
d2068_a1	3	4	1	9	3	0	4	5	1	5	2	0	3	6	4	9	2	0	1	4	1	7	3	0
c858_a2	2	5	0	6	5	0	1	3	0	0	5	0	3	1	0	7	4	0	2	3	0	6	9	0
c858_a3	0	0	0	0	1	0	1	0	0	0	1	0	0	0	0	0	0	0	0	0	0	0	1	0
c858_a1	12	22	3	14	16	2	7	15	3	13	12	0	11	16	6	21	16	0	9	21	3	13	16	1
d6129_a1	1	0	0	0	0	0	1	0	0	0	0	0	0	0	0	0	0	0	1	0	0	3	0	0
d1818_a1	11	10	9	14	20	0	8	8	4	10	13	1	10	8	14	17	14	0	9	9	6	12	18	1
d3645_a1	2	3	0	1	0	1	2	3	0	1	0	0	2	3	0	1	0	0	2	3	0	1	0	0
d5646_a1	0	2	0	0	0	0	0	1	0	0	0	0	0	0	0	0	0	0	0	0	0	0	0	0
d7473_a1	0	0	0	0	0	0	0	0	0	1	0	0	0	0	0	0	0	0	0	0	0	0	0	0
c952_a1	33	65	12	69	24	26	31	57	10	55	8	15	20	47	26	54	20	29	37	52	12	62	26	15
d6990_a1	0	0	0	0	0	0	0	0	0	0	0	0	0	0	0	0	0	0	0	1	0	0	0	0
d5866_a1	0	0	0	0	0	1	0	0	0	0	0	0	0	0	0	0	0	0	0	0	0	0	0	0
d4128_a1	0	0	0	6	3	0	0	0	1	3	1	0	0	0	0	7	4	0	0	0	0	5	5	0
d6770_a1	0	1	0	0	0	0	0	0	0	0	0	0	0	0	0	0	0	0	0	0	0	0	0	0
d7867_a1	0	0	0	1	0	0	0	0	0	0	0	0	0	0	0	0	0	0	0	0	0	0	0	0
d2663_a1	4	2	1	11	6	4	4	2	0	6	4	0	4	4	0	6	6	3	6	2	0	9	6	2
d6907_a1	1	0	0	0	0	0	0	0	0	0	0	0	0	0	0	0	0	0	0	0	0	0	0	0
d1864_a1	7	9	0	8	12	0	2	2	0	4	8	0	5	6	0	6	6	0	5	8	0	8	9	0
d8771_a1	0	0	0	0	0	1	0	0	0	0	0	0	0	0	0	0	0	0	0	0	0	0	0	0
c289_a1	41	65	4	26	26	2	34	49	4	21	15	1	27	35	6	30	26	0	30	49	4	24	24	0
d5705_a1	0	0	0	1	1	0	0	0	0	1	1	0	0	0	0	1	2	0	0	0	0	1	1	0
d7799_a1	0	1	0	1	0	0	0	0	0	0	0	0	0	0	0	2	0	0	0	0	0	1	0	0
d1759_a1	5	5	3	3	4	4	4	5	1	1	4	2	6	6	0	5	4	0	5	5	3	3	4	3
d7811_a1	0	0	0	1	0	0	0	0	0	0	0	0	0	0	0	0	0	0	0	0	0	0	0	0
d2905_a1	3	7	1	6	3	2	2	7	1	6	3	0	4	7	2	6	4	0	3	8	1	6	3	0
c301_a1	65	124	25	145	74	42	49	72	16	109	34	18	44	73	40	123	54	27	72	117	23	136	75	19
c301_a6	3	3	1	4	3	0	4	0	0	0	1	0	3	2	0	5	2	0	4	1	1	4	3	0
c301_a2	62	71	23	150	30	25	51	56	18	110	20	11	31	35	42	109	32	18	56	66	21	120	25	14
c301_a3	54	72	5	54	28	0	28	43	3	30	21	0	26	39	8	70	22	2	53	66	5	44	29	0
c301_a5	2	2	1	7	6	3	1	0	0	3	5	1	2	1	0	8	8	1	2	3	1	8	6	2
c301_a4	20	19	6	46	21	19	14	10	5	30	16	6	18	13	8	47	24	9	28	22	6	44	20	8
d3970_a1	0	0	0	0	1	0	0	0	0	0	0	0	0	1	0	0	0	0	0	0	0	0	3	0
d4838_a1	1	0	0	1	0	0	0	0	0	0	0	0	0	0	0	0	0	0	0	0	0	1	0	0
d4022_a1	0	1	0	0	0	0	0	1	0	0	0	0	0	1	0	0	0	0	0	1	0	3	6	0
d1703_a1	4	7	3	7	11	1	4	5	3	8	6	0	6	9	8	10	12	0	4	6	2	7	8	0
d3797_a1	1	2	0	1	0	0	1	2	0	0	0	0	3	2	0	0	0	0	1	1	0	0	0	0
d3691_a1	0	0	0	3	0	0	0	0	0	3	0	0	0	0	0	4	0	0	1	0	0	4	0	0
d4490_a1	2	1	0	0	0	0	1	0	0	0	0	0	1	3	0	1	0	0	2	1	0	0	0	0
d4999_a1	0	0	0	2	1	0	0	0	0	0	0	0	0	0	0	0	0	0	0	0	0	2	0	0
d6944_a1	0	0	0	0	1	0	0	0	0	0	0	0	0	0	0	0	0	0	0	0	0	0	0	0
c462_a1	19	23	7	32	14	0	19	20	7	26	11	0	26	24	12	42	18	0	18	22	7	34	12	0
c462_a2	0	0	0	1	1	2	0	0	0	1	1	0	0	0	0	3	2	0	1	0	0	4	1	0
d5156_a1	1	2	0	2	0	0	1	2	0	2	0	0	2	2	0	2	2	0	1	2	0	2	0	0
b71_a7	1	0	0	0	0	0	0	0	0	2	3	0	1	2	0	3	2	0	0	1	0	4	5	0
b71_a2	23	28	0	12	15	5	17	24	0	15	15	2	19	18	0	32	14	3	19	26	1	16	20	1
b71_a1	48	69	9	73	44	45	43	50	10	64	23	27	57	56	20	80	44	46	39	68	10	62	42	25
b71_a6	2	5	0	1	0	0	1	3	0	3	2	0	1	3	0	6	2	0	1	3	0	3	2	0
b71_a5	3	5	0	0	1	0	3	4	0	0	1	0	3	5	0	0	2	0	0	4	0	2	3	0
b71_a4	3	5	1	4	6	2	1	4	1	6	2	2	2	4	0	13	4	0	2	5	1	6	5	2
b71_a3	5	6	1	4	6	26	4	7	1	6	5	8	6	14	0	13	6	6	4	6	1	7	9	8
d2384_a1	5	10	1	9	3	4	4	9	1	7	3	1	6	5	2	11	4	5	4	10	1	9	3	1
c183_a1	33	40	4	67	8	0	25	28	4	49	6	0	30	32	4	54	10	0	24	28	4	54	9	1
c183_a2	7	11	0	15	1	0	6	7	0	14	0	0	6	5	0	13	2	0	9	9	0	13	1	0
c906_a1	22	26	6	28	22	27	20	20	6	25	9	10	20	19	10	39	18	16	22	19	5	24	21	13
c906_a2	11	10	2	10	18	12	9	8	2	8	7	4	8	6	4	16	12	7	11	7	2	8	17	4
c906_a3	2	3	0	4	6	2	2	1	0	2	0	1	2	2	0	3	4	0	2	0	0	4	6	1
d6060_a1	0	0	0	0	0	0	0	0	0	0	0	0	0	0	0	0	0	0	0	0	0	1	0	0
c196_a3	162	254	21	74	53	104	138	220	17	64	44	48	69	95	32	59	40	27	150	236	17	65	47	49
c196_a4	48	72	12	43	34	49	41	59	11	37	26	17	26	48	26	42	26	29	50	70	15	56	48	21
c196_a2	124	216	9	61	65	21	115	193	8	58	44	9	82	91	18	60	48	19	116	187	9	56	65	13
c196_a1	106	151	33	123	97	127	84	109	30	108	74	59	53	54	54	106	54	60	90	124	33	124	105	56
d7532_a1	0	0	0	0	0	1	0	0	0	0	0	0	0	0	0	0	0	0	0	0	0	0	0	0
d6628_a1	0	0	0	1	0	0	0	0	0	1	0	0	0	0	0	0	0	0	0	0	0	1	0	0
d8492_a1	0	0	0	0	0	1	0	0	0	0	0	0	0	0	0	0	0	0	0	0	0	1	0	0
d3087_a1	3	5	0	0	0	0	1	4	0	0	0	0	3	3	0	0	0	0	1	3	0	0	0	0
d2428_a3	3	3	1	1	0	2	2	6	1	0	0	0	3	1	2	0	0	0	3	3	1	2	1	0
d2428_a2	4	3	1	6	7	0	3	2	1	5	3	1	4	3	2	4	6	0	3	3	1	6	7	1
d2428_a1	3	12	0	1	0	0	3	11	0	1	0	0	4	7	0	0	0	0	2	11	0	0	0	0
d3530_a1	1	1	0	0	0	0	1	1	0	0	0	0	0	2	0	0	0	0	0	0	0	2	0	0
d8235_a1	0	0	0	0	0	0	0	0	0	0	0	0	0	0	0	0	0	0	0	0	0	0	1	0
c334_a4	2	3	1	4	4	0	2	3	1	4	3	0	0	3	2	2	2	0	2	3	1	4	3	0
c334_a3	2	2	1	8	8	5	3	2	1	8	7	1	1	2	2	10	4	5	2	2	1	8	23	2
c334_a2	6	9	2	15	11	6	5	7	2	13	7	2	6	8	4	11	6	4	6	7	2	13	24	2
c334_a1	25	25	9	34	35	37	20	19	7	28	22	17	24	24	22	37	32	27	20	20	9	31	50	21
d2626_a1	5	8	5	13	8	8	4	4	3	9	8	2	6	5	6	14	10	6	3	5	5	13	8	1
d8024_a1	0	0	0	0	0	0	0	0	0	1	0	0	0	0	0	0	0	0	0	0	0	0	0	0
b24_a1	99	123	0	88	41	3	77	96	1	80	23	0	90	101	0	82	40	1	93	114	2	83	35	2
b24_a7	5	8	0	7	0	1	4	6	0	6	0	0	4	5	0	4	0	0	8	12	0	9	0	2
b24_b10	0	0	0	0	0	0	0	0	1	3	5	0	0	0	0	0	0	0	0	0	2	6	0	0
b24_a2	59	65	2	80	23	24	43	44	2	65	14	8	53	51	6	66	26	16	51	60	2	79	21	13
b24_a8	3	2	0	5	8	2	2	2	0	3	6	0	2	1	0	4	6	1	3	1	0	4	9	2
b24_a3	31	33	0	49	13	3	23	30	0	39	12	1	34	32	0	45	20	4	26	39	0	51	12	5
b24_a9	1	2	0	4	5	0	1	2	1	5	8	0	0	2	0	4	4	0	1	1	2	10	6	0
b24_a4	28	25	2	14	25	7	21	23	2	14	21	2	16	25	4	16	26	7	23	22	4	19	25	5
b24_a5	16	39	0	7	16	2	15	34	0	5	12	0	21	28	0	9	14	1	18	35	0	6	19	2
b24_a6	14	11	0	7	2	0	12	9	0	5	1	0	8	7	4	7	2	1	14	15	0	11	2	2
d6665_a1	0	0	0	0	0	0	0	0	0	0	0	0	0	0	0	0	0	0	0	0	0	0	0	1
d1319_a1	5	6	1	4	3	12	4	4	0	3	4	6	10	8	2	5	4	3	4	3	0	6	5	7
d1319_a2	1	3	0	2	0	0	1	2	0	1	1	0	2	2	0	2	0	0	1	1	0	2	0	0
b20_b13	2	1	1	7	3	0	1	0	0	6	2	0	2	2	2	4	2	0	2	0	1	7	3	0
b20_a4	75	115	41	81	97	105	64	91	35	67	48	53	50	79	72	81	74	57	67	100	36	67	100	53
b20_a5	92	137	48	164	73	103	69	94	34	126	40	48	55	78	66	142	46	47	85	109	38	138	68	43
b20_b14	0	0	2	13	4	0	0	0	0	0	0	0	0	0	2	6	2	0	0	1	1	9	4	0
b20_a3	165	251	12	101	84	18	139	221	7	78	65	8	106	133	20	103	56	19	145	223	9	85	80	9
b20_a8	21	30	1	17	15	0	13	16	0	9	12	1	22	20	0	13	18	0	18	19	2	13	15	1
b20_b15	2	2	0	0	0	1	0	0	0	0	0	0	0	0	0	2	0	0	1	0	0	3	0	0
b20_b10	3	3	2	7	5	2	2	1	1	6	4	1	3	3	4	4	6	0	4	2	2	7	5	2
b20_a9	8	7	3	18	13	11	7	3	3	13	9	5	8	6	6	16	16	13	6	5	2	18	14	5
b20_a7	59	55	7	17	38	15	51	44	6	11	16	6	43	32	10	18	38	6	46	44	6	15	36	7
b20_b16	1	0	0	0	0	0	1	0	0	0	0	0	2	0	0	2	0	0	1	0	0	0	0	0
b20_b11	14	20	8	13	5	6	12	13	5	11	1	2	5	4	8	14	6	4	10	13	6	10	7	2
b20_a2	246	281	86	250	166	175	188	193	61	161	72	71	120	133	138	199	96	83	199	235	77	206	156	80
b20_b12	3	7	1	8	9	0	3	6	0	7	6	0	5	7	0	7	8	0	3	2	1	7	7	0
b20_a1	291	441	62	330	200	125	211	323	40	179	118	54	151	229	114	236	134	70	248	386	56	276	169	60
b20_a6	31	47	17	62	42	36	23	35	13	30	29	10	26	27	30	45	36	25	24	39	19	54	45	14
d7972_a1	0	0	0	0	0	0	0	1	0	0	0	0	0	0	0	0	0	0	0	0	0	0	0	0
d1213_a1	8	8	3	21	9	6	5	6	0	12	6	0	7	11	2	16	10	0	6	5	3	17	8	2
d8455_a1	0	0	0	0	0	1	0	0	0	0	0	0	0	0	0	0	0	0	0	0	0	0	0	0
d5435_a1	1	0	0	0	0	0	1	0	0	0	0	0	2	0	0	0	0	0	1	0	0	0	0	0
c847_a1	7	9	7	24	13	23	7	10	5	20	10	11	8	7	18	32	12	15	7	11	6	22	12	12
d4233_a1	1	1	2	1	0	0	0	0	0	1	0	0	0	0	6	0	0	0	0	0	2	1	0	0
d7321_a1	0	0	1	0	0	0	0	0	0	0	0	0	0	0	0	0	0	0	0	0	0	0	0	0
c475_a3	1	2	0	6	3	6	1	2	0	6	3	3	2	2	2	4	2	3	1	2	0	5	3	3
c475_a2	27	32	3	27	17	6	25	28	4	28	16	1	17	15	8	22	6	5	24	30	3	24	14	2
c475_a1	111	103	20	130	61	69	113	104	16	129	52	30	68	60	40	122	34	41	100	99	18	146	58	33
c627_a1	165	240	13	325	60	74	146	207	9	225	34	30	61	103	20	144	30	25	156	222	11	278	58	33
d8675_a1	0	0	1	0	0	0	0	0	0	0	0	0	0	0	0	0	0	0	0	0	0	0	0	0
d3329_a1	0	3	1	1	3	0	0	1	1	0	1	0	0	0	0	0	4	0	0	1	1	0	3	0
d3260_a1	2	5	0	3	0	0	2	5	0	3	0	0	3	5	0	0	0	0	2	4	0	3	0	0
c788_a1	22	19	5	18	7	38	17	17	4	10	6	14	17	19	8	24	6	19	18	17	4	14	6	14
d4453_a1	0	0	0	0	2	0	0	0	0	0	1	0	0	0	0	0	2	0	0	0	0	0	2	0
d6280_a1	0	0	0	0	0	0	1	0	0	0	0	0	0	0	0	0	0	0	0	0	0	0	0	0
d7101_a1	0	0	0	0	0	0	0	1	0	0	0	0	0	0	0	0	0	0	0	0	0	3	6	0
d1433_a1	5	6	0	4	1	8	2	4	0	2	0	2	8	9	0	4	2	6	4	6	0	3	1	1
d8514_a1	0	1	0	1	1	0	0	0	0	0	0	0	0	0	0	0	0	0	0	1	0	1	0	0
d4673_a1	2	0	0	0	0	0	0	0	0	0	0	0	0	0	0	0	0	0	0	0	0	0	0	0
c800_a1	4	6	6	17	9	18	5	4	5	14	2	9	7	4	14	18	8	9	4	4	6	18	9	9
d3040_a1	2	2	0	1	2	0	2	2	0	1	2	1	0	4	0	0	2	2	2	2	0	1	2	0
d7089_a1	0	1	0	0	0	0	0	0	0	1	0	0	0	0	0	0	0	0	0	0	0	1	0	0
d3856_a1	0	0	0	2	0	0	0	0	0	2	0	0	0	0	0	0	0	0	0	0	0	4	0	0
d8734_a1	0	1	0	0	0	0	0	0	0	0	0	0	0	0	0	0	0	0	0	0	0	0	0	0
c741_a1	24	23	8	16	22	8	17	15	5	9	4	5	18	20	18	30	16	7	21	16	9	22	22	3
d7262_a1	1	1	0	0	0	0	1	1	0	0	0	0	0	0	0	0	0	0	0	0	0	0	0	0
d3608_a1	0	0	1	2	6	0	0	0	0	1	3	0	0	0	2	1	6	0	0	0	1	2	5	0
d7042_a1	0	0	0	0	0	1	0	0	0	0	0	0	0	0	0	0	0	0	0	0	0	0	0	0
d6386_a1	0	0	0	1	0	0	0	0	0	0	0	0	0	0	0	0	0	0	0	0	0	4	7	0
c568_a1	17	23	5	29	13	50	13	21	6	27	14	16	23	24	18	39	10	32	16	22	6	25	12	18
d1154_a1	5	10	6	5	2	12	4	9	5	2	1	5	6	10	8	7	4	8	4	10	6	4	2	4
d4512_a1	0	0	0	0	1	0	0	0	0	2	0	0	0	0	0	0	0	0	0	0	0	0	0	0
d4732_a1	0	0	0	0	0	0	0	0	0	0	0	0	0	0	0	2	0	0	0	1	0	4	0	0
d4559_a1	0	1	0	0	0	0	0	1	0	0	0	0	0	3	0	2	0	0	0	1	0	9	0	0
c348_a1	101	143	44	219	80	2	83	109	36	155	52	2	39	61	74	153	44	2	88	123	42	206	73	3
c348_a5	13	43	11	32	30	0	8	22	10	26	22	0	11	32	22	30	24	0	5	30	8	38	26	0
c348_a4	58	90	32	114	68	0	47	67	25	94	55	0	33	43	60	95	42	0	47	75	31	115	66	0
c348_a3	58	106	5	53	52	0	40	78	4	45	41	0	31	58	8	51	30	0	39	106	6	66	44	0
c348_a2	54	79	28	90	65	0	35	46	20	65	42	0	33	55	60	91	42	0	40	65	22	89	57	0
c521_a1	10	13	3	12	15	31	7	10	3	7	11	12	14	16	4	23	10	30	7	12	3	12	15	12
c754_a3	7	9	5	23	2	15	5	8	5	23	2	8	13	13	10	25	2	2	8	10	5	26	2	13
c754_a2	20	29	6	40	13	22	17	26	6	36	10	13	27	28	14	46	16	3	20	27	7	40	13	16
c754_a1	9	9	3	14	16	20	6	7	2	10	13	6	8	17	6	17	16	14	7	8	2	13	16	8
c754_a4	2	4	1	4	0	13	2	2	1	5	0	3	3	3	2	6	2	0	4	4	2	8	0	8
d5215_a1	1	2	0	0	0	0	0	2	0	0	0	0	0	3	0	0	0	0	0	2	0	0	0	0
d3577_a1	3	4	0	2	1	2	3	4	0	2	0	1	3	6	0	5	2	0	3	4	0	2	1	1
d6619_a1	0	0	1	0	0	0	0	0	0	0	0	0	0	0	0	0	0	0	0	0	0	0	0	0
d7098_a1	1	0	0	0	0	0	0	0	0	0	0	0	0	0	0	0	0	0	0	0	0	0	0	0
d7005_a1	0	0	0	1	0	0	0	0	0	0	0	0	0	0	0	0	0	0	0	0	0	0	0	0
c523_a2	5	9	1	7	4	2	4	4	0	5	3	0	6	9	0	6	0	0	5	8	1	4	3	2
c523_a1	10	13	6	15	14	16	4	10	5	13	10	11	12	14	10	17	18	11	8	9	3	13	12	13
c523_a3	1	3	0	0	0	2	1	3	0	0	0	0	1	2	0	0	0	0	1	2	0	0	0	0
d1270_a2	6	9	0	7	0	0	3	2	0	5	1	0	4	7	0	13	2	0	5	8	0	10	1	0
d1270_a1	12	15	2	29	10	4	8	9	0	25	10	1	14	12	6	35	12	7	12	13	1	30	11	3
d5683_a1	0	0	1	0	0	0	0	0	1	0	0	0	0	0	2	0	0	0	0	0	1	0	0	0
c577_a1	8	9	7	20	25	16	5	6	6	13	22	10	9	11	12	21	22	18	6	8	5	14	26	11
c577_a2	0	3	0	8	2	3	0	2	0	4	5	0	5	5	0	8	4	3	0	2	0	5	18	1
c577_a3	1	1	0	0	1	1	1	1	0	0	2	0	3	4	0	0	2	3	1	1	0	0	14	1
d8139_a1	0	0	0	0	1	0	0	0	0	0	0	0	0	0	0	0	0	0	0	0	0	0	0	0
d3682_a1	2	3	0	0	0	0	2	3	0	0	0	0	4	3	0	0	0	0	2	3	0	0	0	0
d4723_a1	0	1	0	1	0	0	0	0	0	0	0	0	0	0	0	0	0	0	0	0	0	0	0	0
d1002_a1	2	8	2	10	5	20	1	3	3	7	5	8	4	8	6	10	10	8	2	5	2	8	6	7
d6724_a1	0	0	0	0	0	0	0	0	0	0	1	0	0	0	0	0	0	0	0	0	0	0	0	0
d1979_a1	19	32	2	7	2	29	15	17	2	5	3	12	13	28	6	12	0	17	18	32	2	7	3	12
d3298_a1	2	2	0	3	0	2	1	1	0	2	0	1	4	4	0	0	0	2	2	2	0	4	0	1
d2136_a1	3	3	0	2	2	2	3	3	0	2	1	0	4	4	0	1	2	0	2	3	0	1	2	1
d5311_a1	0	1	1	0	0	0	0	1	1	0	0	0	0	2	2	0	0	0	0	1	1	0	0	1
d6243_a1	0	0	0	0	0	0	0	0	0	0	0	0	0	1	0	0	0	0	0	0	0	0	0	0
c205_a1	64	83	38	62	74	37	33	43	18	30	39	10	55	55	60	54	60	24	52	68	30	51	69	18
d3310_a1	0	1	0	0	0	1	0	1	0	0	0	0	8	2	0	0	0	0	0	1	0	0	0	0
d7715_a1	1	1	0	1	0	0	0	0	0	1	0	0	0	0	0	1	0	0	1	1	0	1	0	0
c856_a1	16	19	1	10	7	6	15	16	0	10	4	3	20	22	4	21	10	0	12	18	1	10	9	4
c856_a2	3	5	0	2	0	0	1	3	0	1	0	0	0	7	0	2	0	0	2	4	0	1	1	0
d4270_a1	0	0	0	1	0	0	0	0	0	0	0	0	0	0	0	4	0	0	0	0	0	0	0	0
d8244_a1	0	0	1	0	0	0	0	0	1	0	0	0	0	0	0	0	0	0	0	0	0	0	0	0
d6445_a1	0	0	0	0	0	1	0	0	0	0	0	0	0	0	0	0	0	0	0	0	0	0	0	0
d5962_a1	0	0	0	0	0	0	0	0	0	0	0	1	0	0	0	0	0	0	0	0	0	0	0	0
d4444_a1	0	1	0	0	0	1	0	1	0	0	0	0	0	2	0	0	0	0	0	1	2	0	4	0
d6014_a1	0	0	0	1	0	0	0	0	0	1	0	0	0	0	0	0	0	0	0	0	0	1	0	0
d3961_a1	0	1	0	1	3	0	0	1	0	0	0	0	0	0	0	2	2	0	0	0	0	2	5	0
a1_c102	3	5	0	9	6	2	3	3	0	8	5	1	2	2	0	7	2	3	3	4	0	8	3	1
a1_b96	3	4	0	5	2	0	2	1	0	3	0	0	3	3	0	2	4	0	3	2	3	8	7	0
a1_b84	5	7	0	7	7	0	3	4	0	7	5	1	9	12	0	10	6	0	6	7	0	7	6	0
a1_b59	7	7	0	7	4	8	5	5	0	5	4	3	7	3	0	5	8	10	5	5	0	5	5	5
a1_a3	514	729	108	704	158	434	467	606	101	620	98	238	264	299	198	478	118	150	503	701	111	624	148	204
a1_b72	8	13	2	17	6	12	8	13	2	17	6	10	6	8	2	14	2	7	8	11	2	14	6	11
a1_b60	1	2	0	11	2	13	0	2	0	10	1	4	1	3	0	14	2	3	0	2	0	10	1	4
a1_c133	0	0	0	4	0	0	0	0	0	0	0	0	0	0	0	5	0	0	0	0	0	5	0	0
a1_c121	0	1	0	4	0	0	0	0	0	3	0	0	0	0	0	3	0	0	0	0	0	12	1	0
a1_c108	7	12	5	17	5	6	9	8	5	18	5	3	4	5	8	15	4	2	10	21	9	32	9	4
a1_b90	3	2	0	9	6	1	2	2	0	6	2	0	4	5	0	4	6	0	3	2	0	7	4	0
a1_b89	2	1	1	18	4	6	1	0	1	13	3	2	2	3	2	8	2	0	2	0	3	28	7	2
a1_b77	5	11	4	27	9	0	2	3	2	10	5	0	4	8	8	20	6	0	5	7	4	24	8	0
a1_b65	23	37	6	45	21	0	16	27	5	27	13	0	14	36	12	33	10	0	20	39	6	36	19	0
a1_b41	9	12	6	30	9	11	7	6	5	29	8	4	8	16	6	35	10	12	11	17	7	35	13	4
a1_b28	11	19	2	42	7	18	8	11	1	40	5	7	14	16	6	50	8	19	10	13	1	44	6	3
a1_b53	22	21	15	60	17	9	13	14	13	47	16	6	18	22	30	50	12	6	21	24	16	59	21	4
a1_b16	36	56	18	129	30	47	34	45	18	121	27	19	49	43	44	123	32	30	34	49	17	124	26	23
a1_c132	0	0	0	2	2	0	0	0	0	2	2	0	0	0	0	4	2	0	0	0	0	2	2	0
a1_c120	2	3	0	1	2	2	1	3	0	2	1	0	4	5	0	3	0	0	2	3	0	2	0	0
a1_c119	2	4	0	5	2	0	2	3	0	5	2	0	2	4	4	5	2	0	4	8	0	10	6	0
a1_b91	1	0	0	5	1	1	4	9	0	0	0	0	0	0	0	8	0	0	0	0	0	7	0	0
a1_b78	6	8	1	15	6	0	3	6	1	14	3	2	6	9	4	17	8	3	10	13	1	27	10	2
a1_a8	76	109	34	237	54	131	67	90	24	170	40	57	83	95	62	171	52	75	72	107	29	183	50	60
a1_b54	18	35	4	18	19	4	17	35	4	18	9	4	16	19	8	19	8	6	21	41	4	26	24	6
a1_b66	4	4	2	8	4	12	4	3	2	8	5	2	7	4	4	11	4	3	4	2	2	11	5	3
a1_b17	104	132	33	140	51	16	66	89	25	98	39	1	67	76	56	119	42	9	83	110	26	114	47	6
a1_b30	12	18	6	41	5	19	10	11	6	38	3	11	15	22	14	37	4	16	8	14	5	38	6	12
a1_b42	7	9	3	25	9	3	5	7	2	22	6	1	15	15	2	33	8	3	7	8	2	31	8	1
a1_b29	123	160	20	54	41	77	95	114	14	37	21	40	65	102	40	67	40	36	111	138	17	51	48	49
a1_c107	0	3	0	1	1	1	0	2	0	0	0	0	0	3	0	2	0	0	0	2	1	1	0	0
a1_b35	11	16	3	42	13	5	11	14	2	32	9	1	22	17	8	49	14	2	11	11	4	35	13	1
a1_b23	19	23	7	64	6	36	16	22	8	59	5	12	24	25	12	59	8	24	17	22	8	53	5	16
a1_b47	21	40	7	76	26	0	18	31	6	44	14	0	19	39	16	60	16	0	21	51	9	64	28	0
a1_b11	54	84	6	104	38	0	41	68	5	72	22	0	65	89	12	87	38	0	55	94	7	90	39	0
a1_c138	0	0	0	1	0	1	0	0	0	0	0	0	0	0	0	0	0	0	0	0	0	1	0	0
a1_c126	0	1	0	1	0	0	0	1	0	2	0	0	1	2	0	4	0	0	0	1	0	1	0	0
a1_c114	0	1	0	3	0	0	0	1	0	2	0	0	0	2	0	3	0	0	6	5	0	8	0	4
a1_a2	943	1327	204	1185	351	710	714	930	152	919	239	250	342	411	304	535	162	237	762	1002	179	970	291	282
a1_b12	126	185	58	219	139	157	107	139	49	180	90	78	90	134	112	208	68	94	110	173	58	208	132	86
a1_b36	21	27	2	35	28	3	14	17	0	33	23	2	24	28	4	38	28	3	20	25	2	28	26	1
a1_b24	31	48	9	41	21	38	32	46	8	40	9	14	38	46	22	53	24	36	30	45	10	37	18	15
a1_c137	0	0	0	2	0	0	0	0	0	0	0	0	0	0	0	2	0	0	0	0	0	1	0	0
a1_c125	1	0	0	3	1	1	0	0	0	1	0	0	0	0	0	6	0	0	0	0	0	8	0	0
a1_c113	2	3	0	5	1	0	1	1	0	5	1	0	2	1	0	7	4	0	6	2	0	9	7	0
a1_c101	4	6	0	9	1	2	5	8	1	9	1	0	4	6	0	9	2	3	2	0	0	13	1	2
a1_b97	3	4	1	0	1	6	2	4	1	0	2	2	2	5	2	0	0	3	1	4	1	0	3	3
a1_b85	8	6	3	16	6	13	8	5	2	16	6	7	6	4	2	17	2	8	9	5	2	22	6	9
a1_b73	3	10	4	8	8	9	1	7	3	4	6	5	0	8	8	11	10	11	2	7	4	8	8	5
a1_b61	4	8	0	8	5	2	2	4	0	3	0	0	6	6	0	8	4	0	4	5	0	6	4	0
a1_b48	5	9	1	14	0	13	4	6	0	15	0	8	8	8	2	15	0	12	4	9	1	10	0	6
a1_a4	369	445	63	616	131	222	272	355	55	498	93	115	186	224	118	398	92	127	322	400	64	561	129	126
a1_c136	1	1	1	0	0	0	0	1	0	0	0	0	0	1	0	0	0	0	0	2	0	0	0	0
a1_c124	1	2	1	2	1	2	1	2	1	2	1	0	1	3	2	2	2	1	1	2	1	2	1	2
a1_c112	3	3	2	8	6	4	3	3	2	6	5	1	3	2	0	5	4	2	6	6	4	16	10	0
a1_c100	5	10	0	7	5	5	4	8	0	7	4	3	5	4	0	5	4	9	5	9	0	7	3	2
a1_b98	0	2	0	3	1	1	0	0	0	1	0	0	0	5	0	6	0	0	0	1	0	8	0	0
a1_b86	2	3	0	1	2	6	1	3	0	1	2	3	4	4	0	2	2	11	8	7	0	5	3	8
a1_b74	3	7	0	14	4	4	3	4	0	12	4	1	3	6	0	13	2	6	3	5	0	14	3	1
a1_b49	27	38	26	63	42	33	22	26	20	27	15	11	15	16	46	44	32	22	21	30	23	47	39	18
a1_b50	16	31	8	15	13	54	14	22	7	9	5	24	15	19	12	18	8	31	20	25	7	16	22	32
a1_b62	22	27	22	91	22	4	13	11	12	52	20	0	13	16	36	64	14	0	20	23	21	89	22	1
a1_b25	12	17	0	52	4	35	10	15	0	39	2	13	17	22	0	51	8	22	9	18	0	46	3	16
a1_b37	5	14	3	38	10	20	5	9	3	32	9	8	7	13	4	47	8	14	8	15	5	52	14	8
a1_b92	5	4	1	1	3	0	4	3	0	1	1	0	8	7	2	2	2	0	4	4	0	1	2	0
a1_b80	5	7	0	4	2	0	1	6	0	1	2	0	3	9	0	3	4	0	3	6	1	2	2	0
a1_b79	8	8	2	20	3	1	6	8	1	17	3	0	4	7	2	11	2	0	7	9	2	25	3	1
a1_c131	2	2	0	2	3	0	0	0	0	1	3	0	2	1	0	3	4	0	1	2	0	1	2	0
a1_b55	14	11	2	11	6	14	14	11	2	12	5	3	20	12	0	10	6	11	14	15	3	19	6	3
a1_b67	23	33	8	56	22	0	18	24	5	31	17	1	17	37	16	44	20	3	22	28	7	50	20	1
a1_b31	16	17	4	46	12	39	16	14	3	38	12	18	18	14	4	37	6	27	16	13	2	46	12	18
a1_b43	9	11	0	13	0	1	7	5	0	9	0	0	13	10	2	13	2	3	8	6	0	12	1	0
a1_a9	114	181	52	255	69	103	105	158	50	237	47	53	111	129	102	190	62	95	113	161	53	238	74	57
a1_b18	59	69	23	127	32	69	50	52	17	114	27	32	40	54	40	100	30	50	50	66	18	117	32	30
a1_c118	0	0	0	2	0	1	0	0	0	1	0	0	0	0	0	4	0	0	0	0	1	2	0	0
a1_c106	0	2	0	3	0	0	0	1	0	1	0	0	0	0	0	8	0	0	0	0	0	2	2	0
a1_b93	0	1	0	7	0	0	0	0	0	5	0	0	0	0	0	11	0	0	0	1	0	8	0	0
a1_b81	19	32	4	10	18	9	13	26	2	6	10	6	11	20	6	8	10	8	16	27	3	13	15	10
a1_b68	3	6	2	13	3	0	3	4	1	12	4	0	2	4	2	11	2	0	3	6	1	13	3	0
a1_b44	23	36	6	34	24	22	19	31	6	30	12	13	23	28	12	44	18	29	29	38	6	40	32	16
a1_b20	26	34	8	73	23	21	22	24	10	63	18	10	29	34	18	73	26	26	30	33	8	77	28	13
a1_a6	147	188	70	332	79	171	130	159	61	290	51	82	121	132	144	255	76	103	144	177	76	325	88	89
a1_b56	10	17	0	5	5	4	8	14	0	5	4	1	16	23	0	5	10	4	8	19	0	6	4	2
a1_b19	22	32	5	73	16	53	21	27	3	61	13	25	36	33	8	85	18	43	21	26	4	71	14	29
a1_b32	32	52	15	53	24	56	30	46	12	53	14	26	29	51	20	60	26	39	37	59	15	64	22	26
a1_c130	0	0	0	0	0	1	0	0	0	0	0	0	0	0	0	0	0	0	6	4	0	4	0	4
a1_c129	0	0	0	3	0	0	0	0	0	3	0	0	0	0	0	3	0	0	0	0	0	3	0	0
a1_c117	0	1	0	2	0	0	0	1	0	1	0	0	0	0	0	6	0	0	0	0	0	1	0	0
a1_c105	1	1	0	5	0	0	0	0	0	3	0	0	0	0	2	5	2	0	0	0	1	8	0	0
a1_b13	102	137	40	151	68	128	82	114	38	131	49	58	82	87	80	145	48	69	84	126	36	145	58	49
a1_b82	9	18	5	15	9	4	10	20	4	17	4	4	6	9	8	12	4	8	13	23	4	22	17	6
a1_b94	4	8	4	19	4	0	4	7	4	16	4	0	2	3	6	11	2	0	7	18	8	34	8	0
a1_a5	55	85	13	193	35	1	39	68	11	143	17	0	45	92	28	156	36	0	46	76	13	172	39	0
a1_c135	0	1	0	1	0	0	0	1	0	1	0	0	0	1	0	1	0	0	0	2	0	1	0	0
a1_c123	0	3	0	1	0	0	0	3	0	1	0	0	1	3	0	2	0	0	0	7	0	2	0	0
a1_c111	4	5	3	20	8	0	1	0	3	12	8	0	1	0	6	16	4	0	1	1	3	23	8	0
a1_b99	1	2	0	5	0	2	1	1	0	5	0	1	2	2	0	10	0	3	2	1	0	10	0	1
a1_b87	1	5	1	6	1	4	2	7	1	5	1	0	1	6	2	4	2	1	1	7	1	5	1	2
a1_b75	1	3	2	10	3	0	1	3	1	8	2	0	3	3	2	8	4	0	2	3	0	9	3	0
a1_b51	12	15	10	26	13	6	10	10	6	19	10	0	19	11	18	28	16	2	12	10	10	25	12	0
a1_b63	12	29	7	46	18	0	9	20	6	25	7	0	8	32	16	32	10	0	10	36	7	40	20	0
a1_b26	27	39	5	58	15	0	17	22	3	39	5	0	28	37	8	70	12	0	21	35	5	54	14	0
a1_b38	6	16	0	33	7	19	4	9	0	31	5	7	8	10	0	32	4	16	5	14	0	28	8	10
a1_b14	91	108	21	148	59	117	71	78	13	107	41	39	77	89	42	142	58	82	91	91	20	134	55	53
a1_c122	0	0	0	3	0	0	1	0	0	3	0	0	0	0	0	2	0	0	0	0	0	9	3	0
a1_c109	6	5	3	13	6	10	6	5	2	14	6	6	2	2	2	10	2	5	6	5	3	12	6	7
a1_c110	3	5	3	23	8	1	1	0	4	11	8	0	1	0	8	18	4	0	1	1	3	25	8	0
a1_c134	0	0	0	1	0	0	1	0	0	0	0	0	0	0	0	5	0	0	0	0	0	1	0	0
a1_b88	2	2	0	3	2	1	0	2	0	2	1	0	0	4	0	3	4	0	1	2	0	3	3	0
a1_b64	3	8	4	24	4	6	3	4	4	24	4	1	4	5	6	20	2	5	6	16	8	39	8	2
a1_b76	4	4	1	11	3	2	3	4	1	8	2	0	5	7	2	8	2	1	3	3	1	8	3	1
a1_b39	12	9	3	39	10	16	12	7	2	37	10	9	13	11	4	44	6	11	12	8	3	39	10	11
a1_b40	9	3	3	31	3	21	6	2	1	26	1	7	11	6	4	27	0	20	9	3	1	33	2	8
a1_b52	32	43	21	120	43	24	27	36	17	111	39	12	23	35	36	76	26	17	24	41	19	110	44	12
a1_b27	14	23	6	49	6	45	11	22	5	35	6	18	16	19	10	55	6	26	14	22	7	48	7	24
a1_b15	40	76	8	121	34	0	32	50	7	74	16	0	27	71	16	99	29	0	45	78	9	101	36	0
a1_b69	1	7	1	1	2	0	0	3	0	0	0	0	1	4	0	7	6	0	1	3	1	1	2	0
a1_b70	2	4	1	11	1	2	2	3	1	9	1	1	4	7	0	15	0	3	3	4	0	15	1	1
a1_b45	9	14	1	13	10	19	9	9	0	11	2	3	17	14	2	11	8	13	9	13	1	10	9	5
a1_b57	1	2	1	14	1	6	1	2	1	8	1	2	4	8	2	16	0	6	1	2	1	15	0	3
a1_a7	83	127	15	226	52	1	61	93	14	163	33	0	67	127	30	170	47	0	80	126	16	198	53	0
a1_b33	15	21	4	49	12	26	15	17	5	41	9	11	20	19	10	50	14	16	15	20	5	43	14	13
a1_b21	104	137	45	154	79	111	100	117	38	129	46	68	72	85	84	173	56	78	104	124	40	142	76	64
a1_c116	1	3	0	1	0	0	0	1	0	0	0	0	0	3	0	5	0	0	1	2	0	2	2	0
a1_c104	0	0	0	4	0	0	2	0	1	5	0	1	2	0	0	7	0	1	2	0	1	3	0	0
a1_c128	0	0	0	2	0	1	0	0	0	1	0	0	0	0	0	1	2	0	0	0	0	1	0	0
a1_b58	13	20	6	20	11	8	12	20	5	23	6	4	12	14	10	16	6	10	16	25	6	27	19	7
a1_b34	11	14	3	31	7	0	8	10	3	25	4	0	12	15	8	35	10	0	11	9	6	29	14	0
a1_b46	2	2	0	24	0	0	1	1	0	18	0	0	4	3	0	16	0	0	1	1	0	29	0	0
a1_b22	51	62	0	38	17	0	42	48	0	27	10	0	38	52	0	45	18	0	42	60	0	34	16	0
a1_b10	55	63	27	172	48	121	44	43	25	160	39	54	50	55	44	162	42	51	49	51	26	151	50	61
a1_c127	0	1	0	2	0	0	0	0	0	1	0	0	0	0	0	5	0	0	0	0	0	2	2	0
a1_c115	1	3	1	1	2	2	2	3	1	1	1	0	1	3	2	2	2	1	2	4	1	1	5	1
a1_c103	2	2	0	4	3	2	1	0	0	2	3	1	2	2	0	5	2	2	1	2	2	5	7	1
a1_a1	431	541	83	623	211	18	382	444	71	507	138	7	274	321	158	443	158	22	386	483	82	544	211	7
a1_b95	10	0	0	20	0	1	9	1	1	15	0	1	7	0	4	20	0	3	12	0	0	20	4	1
a1_b83	1	2	1	12	6	3	1	0	1	12	6	0	2	1	0	10	4	0	2	0	0	17	6	0
a1_b71	3	4	1	21	4	2	3	1	1	14	4	1	4	3	2	12	0	3	3	1	3	32	6	1
d1165_a2	1	1	0	0	1	2	0	1	0	0	0	0	2	0	0	0	0	0	4	4	0	0	2	0
d1165_a1	4	7	1	5	3	7	2	5	1	4	2	4	0	5	0	0	2	4	5	8	1	1	5	3
c255_a3	7	9	2	12	2	12	4	5	2	3	1	6	3	5	6	13	4	14	3	7	3	12	2	6
c255_a9	0	0	0	1	0	0	1	0	0	1	0	0	0	0	0	1	0	0	0	0	0	1	0	0
c255_a8	0	0	0	0	0	0	0	0	0	0	1	0	0	0	0	0	0	0	0	0	0	3	5	0
c255_a5	0	1	0	3	0	0	0	1	0	3	0	0	0	0	0	4	0	0	0	1	0	4	0	0
c255_a4	3	4	2	3	4	2	1	1	1	3	5	0	3	1	4	2	4	3	3	1	2	3	8	2
c255_a6	2	5	0	1	0	0	2	4	0	0	0	0	5	8	0	0	0	0	3	4	0	1	0	0
c255_a2	12	13	2	14	9	5	6	5	1	9	8	3	12	8	4	15	6	9	10	8	2	12	11	6
c255_a1	27	32	7	36	16	34	14	20	5	27	10	20	25	22	12	39	20	26	23	25	6	37	15	23
c255_a7	0	0	0	0	0	0	0	0	0	1	1	1	0	0	0	1	0	0	0	1	0	6	3	0
d8418_a1	0	0	0	0	0	0	0	0	0	1	0	0	0	0	0	0	0	0	0	0	0	0	0	0
d5097_a1	0	1	0	0	0	0	0	1	0	0	0	0	0	2	0	0	0	0	0	1	0	0	0	0
d6848_a1	0	0	0	0	0	1	0	0	0	0	0	0	0	0	0	0	0	0	0	0	0	0	0	0
b74_a3	17	22	0	14	22	0	12	13	0	9	15	0	21	22	0	13	20	0	13	19	0	10	27	0
b74_a2	13	20	1	34	17	5	7	8	1	21	8	1	15	22	2	28	20	10	11	18	1	19	27	3
b74_a1	63	90	33	109	37	23	39	52	18	70	17	9	44	44	66	110	40	26	52	57	29	89	34	11
b74_a7	0	1	1	2	4	0	0	0	0	0	2	0	0	0	0	3	4	0	0	2	0	1	12	0
b74_a6	0	1	0	7	4	0	0	0	0	0	2	0	0	0	0	7	8	0	0	0	0	6	12	0
b74_a5	2	7	0	5	5	0	1	3	0	0	2	0	5	5	0	3	8	2	2	5	0	0	12	1
b74_a4	7	7	0	3	3	0	4	9	0	2	2	0	3	11	2	5	4	0	6	7	1	5	2	0
d1269_a1	7	15	8	22	10	16	6	12	6	19	10	11	10	9	14	26	6	7	7	15	8	21	10	10
d5578_a1	2	6	3	9	7	5	1	1	0	2	1	0	4	4	4	9	4	6	10	22	6	20	12	10
d7110_a1	0	1	0	0	0	0	0	0	0	0	0	0	0	0	0	0	0	0	0	0	0	0	0	0
d4013_a1	0	1	0	2	0	0	0	1	0	0	0	0	0	0	0	0	0	0	0	1	0	1	0	0
d7541_a1	0	0	0	0	0	0	0	0	0	0	0	1	0	0	0	0	0	0	0	0	0	0	0	0
d1712_a1	6	5	4	8	3	13	5	4	3	9	1	6	5	5	4	9	4	5	6	3	3	8	3	5
c139_a2	57	96	1	47	25	3	43	57	1	37	14	1	47	59	2	48	18	3	52	82	1	42	23	2
c139_a1	66	95	46	184	51	88	54	71	33	156	46	35	54	74	72	137	50	50	66	92	42	160	49	34
c139_a6	2	1	4	23	8	3	2	3	2	16	8	2	1	1	6	21	6	3	2	2	4	21	13	2
c139_a5	39	47	0	7	0	0	27	30	0	5	0	0	38	33	0	5	0	0	34	44	0	4	0	0
c139_a4	35	58	21	54	39	63	24	42	17	37	29	20	32	39	38	55	38	31	34	54	21	46	40	26
c139_a3	75	79	24	135	40	20	58	57	17	115	20	8	35	31	40	85	28	25	66	57	18	98	24	9
c542_a8	2	5	0	2	0	0	2	4	0	1	0	0	5	8	0	2	0	0	1	5	0	4	0	0
c542_a3	18	15	7	47	12	18	14	8	7	30	6	8	17	14	18	44	12	13	17	10	8	40	14	8
c542_a1	40	59	1	29	21	2	29	48	1	21	16	0	29	47	0	32	22	1	33	54	1	26	21	0
c542_a7	5	4	2	7	5	0	4	3	1	3	4	0	2	4	4	5	6	0	4	3	2	5	3	0
c542_a2	22	37	6	38	16	11	15	18	4	34	14	6	17	22	12	46	18	8	16	26	5	33	20	7
c542_a5	7	6	1	7	0	1	6	5	0	4	1	0	12	10	0	12	0	0	7	6	0	4	0	1
c542_a6	5	6	0	13	6	2	2	2	0	10	3	1	4	5	2	10	8	1	4	4	1	13	9	2
c542_a4	11	14	1	24	4	3	8	7	0	11	4	0	14	22	0	24	6	0	11	12	0	18	13	1
d7148_a1	0	1	0	0	0	0	0	0	0	0	0	0	0	0	0	0	0	0	0	0	0	0	0	0
d5032_a1	0	0	0	0	1	0	0	0	0	0	0	0	0	0	0	0	0	0	0	0	0	0	1	0
b35_a2	273	416	2	135	52	33	220	341	1	114	48	9	144	215	4	123	48	28	253	371	1	120	55	11
b35_a8	9	18	1	7	7	0	4	4	0	3	6	1	5	8	2	10	6	2	11	18	0	5	5	1
b35_a9	4	8	2	10	9	2	1	0	0	4	5	1	5	7	4	12	6	2	6	8	1	8	10	3
b35_a3	30	39	10	35	18	31	22	30	6	25	9	9	21	33	16	44	14	20	23	36	8	32	19	10
b35_a4	21	32	6	27	10	14	18	26	4	22	10	7	25	30	10	33	6	17	16	17	5	22	9	10
b35_a5	15	32	8	37	25	27	12	19	3	28	24	10	17	22	16	26	28	18	13	33	7	32	23	15
b35_b10	5	6	1	3	5	2	4	2	0	1	3	1	4	7	2	6	4	0	2	5	0	1	5	1
b35_a6	23	34	0	26	15	2	13	18	1	19	13	1	19	20	0	30	14	1	24	33	0	31	18	1
b35_a7	51	64	5	41	18	3	38	68	5	38	15	4	21	28	0	34	16	1	36	46	0	41	20	1
b35_a1	244	394	41	214	103	144	195	308	35	185	63	66	116	185	82	221	78	70	213	347	38	196	100	71
d5147_a1	4	3	0	2	0	2	0	0	0	0	0	0	0	0	0	0	0	0	5	1	0	1	0	2
b81_a2	16	26	2	32	15	0	13	23	2	28	11	0	20	24	2	39	12	0	21	26	10	49	29	1
b81_a8	2	4	1	4	3	0	2	3	1	3	3	0	3	2	0	3	2	0	6	7	3	8	9	0
b81_a3	7	8	1	27	4	0	5	7	1	20	4	0	9	9	0	25	2	0	9	10	3	30	16	0
b81_a6	0	2	0	4	0	11	0	3	0	1	0	7	1	3	0	0	0	10	0	1	0	3	0	9
b81_a1	91	133	24	93	45	128	73	112	20	71	26	70	73	83	52	104	42	82	87	125	24	88	43	68
b81_a7	0	1	0	2	2	0	0	0	0	3	1	0	0	0	0	1	0	0	1	1	0	2	2	0
b81_a5	0	3	0	6	3	0	0	1	0	5	0	0	1	3	0	8	0	0	0	3	0	5	2	0
b81_a9	2	2	1	2	3	0	2	2	1	2	3	0	2	2	0	2	2	0	6	6	3	6	9	0
b81_a4	6	8	1	28	10	0	6	7	1	22	9	0	12	7	0	31	14	0	10	11	3	32	15	0
d4394_a1	0	1	0	0	2	0	0	0	0	0	0	0	0	0	0	0	0	0	0	1	0	1	1	0
d6569_a1	0	1	0	0	0	0	0	0	0	0	0	0	0	0	0	0	0	0	0	0	0	0	0	0
c123_a4	47	63	4	25	31	14	39	58	4	24	16	7	34	47	6	18	26	9	41	62	4	16	29	7
c123_a9	0	0	0	3	0	0	0	0	0	3	0	0	0	0	2	7	0	0	0	0	1	9	0	0
c123_a3	33	49	15	43	53	42	33	45	13	39	35	21	25	36	26	46	30	26	31	44	14	41	49	21
c123_a8	18	23	7	14	20	13	18	21	7	14	14	7	9	15	12	19	8	6	16	20	8	14	19	9
c123_a2	19	45	15	53	41	64	15	34	14	45	25	37	27	36	34	51	44	47	14	37	15	40	39	36
c123_a7	2	7	2	4	2	2	1	7	2	4	0	0	3	10	2	5	2	0	1	7	2	4	1	1
c123_a1	113	128	56	140	95	170	85	104	47	132	55	82	75	75	92	126	44	88	97	112	49	126	75	88
c123_a6	16	24	3	13	26	12	17	23	3	13	15	7	10	17	8	13	12	14	15	22	3	12	25	7
c123_b10	2	4	1	8	6	5	1	4	1	9	6	4	4	2	2	4	2	3	2	4	1	8	6	4
c123_a5	20	28	7	18	19	22	17	26	8	19	8	9	25	24	12	15	14	14	19	29	8	17	19	10
d5540_a1	0	0	0	0	0	2	0	0	0	0	0	0	0	0	0	0	0	0	0	0	0	0	0	0
d2415_a1	7	8	3	2	2	3	4	7	2	2	1	0	6	10	6	0	4	4	7	9	3	2	3	1
d7207_a1	1	1	0	0	0	0	0	0	0	0	0	0	0	0	0	0	0	0	0	0	0	0	0	0
d6395_a1	0	1	0	0	0	0	0	0	0	0	0	0	0	0	0	0	0	0	0	0	0	1	0	0
c185_a2	396	688	19	269	108	78	343	590	18	221	40	34	165	229	30	155	58	26	355	618	20	246	102	39
c185_a8	2	3	0	0	1	0	6	2	0	0	0	0	0	0	0	0	0	0	0	0	0	0	0	0
c185_a3	188	476	32	244	104	89	124	318	28	198	58	36	65	125	46	121	44	32	157	383	33	249	101	43
c185_a4	123	358	30	164	79	60	72	234	25	128	61	27	56	112	42	95	34	27	105	301	30	178	78	31
c185_a5	63	93	8	49	37	74	45	50	4	28	23	29	29	27	14	43	22	29	65	71	7	43	34	30
c185_a6	81	219	14	89	45	24	54	123	12	66	36	15	30	74	22	45	16	14	70	156	13	74	38	16
c185_a7	2	8	0	0	0	1	1	1	0	0	0	0	0	0	0	0	0	0	0	0	0	1	0	0
c185_a1	367	774	45	354	146	97	296	619	36	273	75	48	136	282	66	179	62	31	334	690	41	324	127	54
d5760_a1	0	0	1	6	3	0	0	0	1	9	0	0	0	0	2	4	2	0	0	0	1	10	2	0
d5299_a1	0	0	0	0	0	0	0	0	0	0	0	0	0	0	0	0	0	0	2	0	0	2	0	0
a9_b14	161	235	14	131	82	95	129	159	11	121	47	36	64	128	10	45	20	19	117	191	12	125	51	39
a9_a8	16	34	9	86	9	0	10	20	5	40	11	0	21	24	18	73	16	0	15	30	7	70	12	0
a9_a7	15	24	8	55	17	3	12	18	5	38	13	1	23	28	18	68	20	3	15	21	9	45	13	1
a9_a2	1025	1387	183	1089	415	600	785	1060	99	743	182	314	375	674	162	447	123	150	857	1188	126	908	243	279
a9_b10	34	53	0	18	22	0	25	32	0	11	18	0	39	43	0	15	24	0	34	47	0	17	24	0
a9_a4	518	750	26	321	158	106	441	619	26	253	102	64	215	351	42	218	86	50	448	679	24	268	130	49
a9_b15	3	6	0	5	1	0	1	1	0	5	3	0	6	9	0	6	4	0	4	6	0	6	4	0
a9_b16	5	10	2	10	2	0	5	5	2	10	0	0	6	4	4	6	2	0	5	11	2	10	2	0
a9_a3	452	663	92	508	163	208	370	528	72	425	101	168	217	343	130	296	105	90	407	590	78	423	142	153
a9_a9	55	98	37	54	54	100	42	64	23	37	34	45	46	70	76	72	32	50	57	87	29	41	47	46
a9_a5	492	538	43	351	88	230	359	419	41	306	55	209	189	290	72	170	43	71	433	500	47	312	85	165
a9_b17	0	0	0	0	1	0	0	0	0	0	1	0	0	1	0	0	0	0	0	0	0	0	2	0
a9_b11	55	78	8	25	27	70	47	59	6	27	16	38	45	49	20	31	24	26	43	64	8	21	23	42
a9_b12	124	166	17	145	58	53	80	110	17	139	40	46	69	123	26	42	25	27	96	137	16	133	52	49
a9_a1	107	152	42	276	76	5	87	98	33	186	48	2	96	113	74	206	80	8	97	134	42	241	72	4
a9_b18	0	0	0	6	0	0	0	0	0	0	0	0	0	0	0	8	0	0	0	0	0	9	0	0
a9_b19	0	0	0	1	0	0	0	0	0	0	1	0	0	0	0	0	0	0	0	0	0	2	5	0
a9_a6	259	417	36	274	88	208	193	299	32	242	53	143	147	280	58	161	49	78	257	402	39	242	89	150
a9_b13	84	136	11	72	57	51	58	78	9	71	28	15	39	82	12	41	22	22	58	104	9	67	29	11
d5206_a1	2	1	0	0	3	0	1	0	0	3	0	0	0	0	0	0	0	0	0	0	0	0	0	0
d8802_a1	1	0	0	0	0	0	0	0	0	0	0	0	0	0	0	0	0	0	0	0	0	0	0	0
d6789_a1	0	0	0	0	0	0	0	0	0	0	0	0	0	0	0	1	0	0	0	0	0	0	0	0
d7427_a1	0	1	0	0	0	0	0	0	0	0	0	0	0	0	0	0	0	0	0	0	0	0	0	0
c449_a4	53	57	10	55	19	16	44	55	7	50	11	6	22	22	16	47	14	14	55	59	11	66	26	15
c449_a8	9	7	2	8	3	4	10	9	2	15	3	3	13	8	6	9	4	3	18	15	4	31	13	10
c449_a9	4	4	1	9	2	6	4	4	1	9	3	3	2	0	2	6	2	3	12	9	3	24	9	10
c449_b10	2	6	0	8	1	4	3	8	0	8	6	0	4	4	0	8	2	3	2	6	0	7	1	1
c449_a3	51	78	1	22	19	8	48	69	2	21	8	3	36	51	2	27	20	6	59	79	3	35	26	11
c449_a1	42	51	9	46	18	60	29	38	8	46	16	25	39	34	24	57	20	31	38	51	11	46	21	25
c449_a2	51	67	4	36	28	7	27	45	3	34	24	2	29	32	6	44	20	9	45	59	4	31	27	3
c449_a7	10	19	1	10	6	6	10	16	0	10	7	2	9	12	0	9	6	6	9	17	1	9	6	3
c449_a5	6	10	2	13	2	18	7	10	2	12	6	2	10	10	4	13	2	14	7	9	2	12	2	5
c449_a6	30	36	4	25	14	6	6	17	3	23	14	3	16	15	8	29	14	10	26	29	4	19	13	5
d8303_a1	0	0	0	0	1	0	0	0	0	0	0	0	0	0	0	4	0	0	0	0	0	3	0	0
c251_a1	32	38	19	55	25	24	30	36	16	41	17	18	33	34	36	55	22	24	26	31	16	47	26	15
d7820_a1	0	0	0	1	1	0	0	0	0	1	0	0	0	0	0	1	0	0	0	0	0	1	1	0
d3251_a1	2	3	0	3	4	0	1	3	0	1	2	0	0	0	0	2	6	0	1	3	0	3	4	0
d5426_a1	0	2	0	0	0	0	0	0	0	0	0	0	0	0	0	0	0	0	0	0	0	0	0	0
c464_a2	5	9	5	11	3	0	3	4	4	7	2	0	7	9	10	17	6	0	4	3	5	12	4	0
c464_a1	15	20	4	15	9	16	11	9	3	8	6	6	16	23	4	17	14	17	13	15	3	16	10	8
c464_a3	3	5	0	2	3	0	2	4	0	1	1	0	3	5	0	3	4	0	2	4	0	2	4	0
d6302_a1	0	0	0	1	0	0	0	0	0	0	0	0	0	0	0	0	0	0	0	0	0	0	0	0
d1723_a2	1	0	0	0	0	0	3	0	0	0	0	0	0	0	0	0	0	0	0	0	0	0	0	0
d1723_a1	11	16	1	2	8	0	8	1	0	1	2	0	5	6	0	0	6	0	8	6	0	2	9	0
d5252_a1	0	0	0	0	0	0	2	0	0	1	1	0	0	0	0	0	0	0	2	1	0	2	1	0
d8523_a1	0	1	0	0	0	0	0	0	0	0	0	0	0	0	0	0	0	0	0	0	0	0	0	0
c310_a1	37	68	7	47	27	19	34	58	6	34	17	7	36	56	16	61	26	26	34	63	7	41	27	6
d3031_a1	0	1	0	0	6	0	0	0	0	0	4	0	0	0	0	0	2	0	0	2	0	0	5	0
d6522_a1	0	0	0	0	0	1	0	0	0	0	0	0	0	0	0	0	0	0	0	0	0	0	0	0
c298_a1	148	163	34	200	52	87	123	136	23	141	30	47	59	67	52	142	38	51	150	148	26	160	45	53
c298_a6	15	16	3	33	3	18	12	16	3	27	0	11	8	15	6	14	4	11	11	12	3	25	3	14
c298_a2	108	162	7	59	20	8	89	135	6	41	4	8	58	80	12	47	22	14	105	153	7	44	18	8
c298_a4	60	78	15	71	12	27	36	51	12	54	8	13	20	40	28	35	6	14	106	154	17	89	14	17
c298_a3	66	87	17	68	25	29	42	60	14	50	23	16	25	35	22	34	20	23	111	175	18	87	26	16
c298_a5	9	12	0	13	13	8	7	6	0	4	4	3	13	10	0	12	14	3	11	11	0	10	11	6
d3462_a1	1	3	0	0	0	0	1	2	0	0	0	0	0	3	0	0	0	0	0	1	0	0	0	0
a6_a6	0	0	0	5	0	4	0	0	0	2	0	1	1	0	0	4	0	3	0	0	0	4	2	1
a6_a1	407	471	78	664	119	169	336	372	64	539	71	88	202	235	154	417	84	102	352	402	69	565	106	84
a6_a7	0	1	0	8	2	0	0	1	0	3	2	0	0	0	0	3	2	0	1	1	0	6	3	0
a6_a8	0	1	0	3	1	0	0	0	0	4	0	0	0	0	2	4	0	0	0	0	0	2	1	0
a6_a2	601	756	69	809	208	246	527	656	62	707	102	102	228	337	116	428	128	118	538	660	69	728	179	104
a6_b10	0	0	1	1	3	0	0	0	0	0	1	1	0	0	0	2	0	0	0	0	0	3	2	0
a6_a3	362	486	9	340	93	19	280	355	9	289	65	4	201	239	20	238	80	12	305	409	10	320	97	3
a6_a4	153	181	22	232	67	138	136	149	17	194	28	64	98	123	36	201	56	124	147	162	22	217	64	70
a6_a9	0	2	0	0	2	1	0	1	1	0	0	0	0	0	0	0	2	0	0	1	0	0	2	0
a6_a5	17	28	3	39	13	14	20	28	3	34	2	4	7	7	4	13	6	8	17	25	2	38	15	5
c280_a7	4	4	0	7	3	0	2	3	0	4	0	0	5	5	0	7	2	0	4	4	0	8	3	0
c280_b14	0	1	0	1	0	0	0	0	0	1	0	0	0	0	2	2	0	0	0	0	0	1	0	0
c280_a2	62	109	3	45	10	10	49	91	3	43	8	2	29	64	4	46	8	7	51	99	3	35	14	3
c280_a1	141	189	1	75	29	21	103	134	1	69	17	9	76	92	2	86	16	10	122	154	1	74	25	10
c280_b15	1	6	0	0	0	0	0	2	0	0	0	0	1	2	0	0	0	0	2	2	0	0	0	0
c280_a6	2	3	2	6	6	0	0	2	2	6	6	0	0	0	4	5	0	0	0	0	2	4	1	0
c280_b10	1	3	0	0	0	1	0	2	0	0	0	0	1	2	0	0	0	0	2	2	0	0	0	1
c280_a5	5	12	0	4	4	0	3	10	0	0	1	0	9	20	0	3	6	0	4	11	0	3	4	0
c280_b16	1	1	0	1	0	0	0	1	0	0	0	0	0	0	0	0	0	0	0	1	0	0	0	0
c280_b11	0	0	1	3	0	0	0	0	0	0	0	0	0	0	2	2	2	0	0	0	1	1	1	0
c280_b17	0	1	0	1	0	0	0	0	0	0	0	0	0	0	0	0	0	0	0	0	0	0	0	0
c280_a4	10	14	5	28	9	2	9	10	3	6	2	2	16	15	8	31	8	6	10	16	6	30	8	2
c280_b12	0	0	0	1	0	0	0	0	2	1	0	0	0	0	0	0	0	0	0	0	0	0	0	0
c280_a3	21	29	1	18	10	0	16	23	1	17	4	0	23	21	2	16	6	0	18	25	1	17	12	0
c280_b18	1	0	0	1	0	0	0	0	0	0	0	0	0	0	0	0	0	0	0	0	0	0	0	0
c280_a9	1	3	0	3	0	0	0	2	1	3	0	0	1	2	0	0	0	0	2	2	0	3	0	0
c280_a8	4	4	0	7	3	0	1	3	0	4	0	0	5	4	0	7	2	0	3	2	0	8	3	0
c280_b13	1	1	0	2	0	0	0	0	0	0	0	0	0	0	0	0	0	0	0	0	0	0	0	0
d4664_a1	0	0	0	0	0	0	1	0	0	0	1	0	0	0	0	0	0	0	1	1	0	0	0	0
d6184_a1	0	1	0	0	0	0	0	0	0	0	0	0	0	0	0	0	0	0	0	0	0	0	0	0
d4503_a1	0	1	0	0	0	2	0	0	0	0	0	0	0	0	0	0	0	0	0	0	0	0	0	0
d5971_a1	0	0	0	0	1	0	0	0	0	0	0	0	0	0	0	0	0	0	0	0	0	0	1	0
d1224_a2	3	5	0	6	0	0	4	2	0	2	0	0	4	3	0	7	0	0	4	4	0	3	0	0
d1224_a1	4	8	4	6	6	7	3	7	4	6	5	5	3	10	10	8	10	13	5	6	4	5	6	5
c530_a1	53	92	36	86	41	111	52	91	30	75	48	52	43	44	72	88	22	34	48	72	33	75	44	48
d5798_a1	0	0	0	0	1	0	0	0	0	0	2	0	0	0	2	2	4	0	0	0	1	4	5	0
d7706_a1	0	1	0	0	0	0	0	0	0	0	0	0	0	0	0	0	0	0	0	0	0	0	0	0
d4596_a1	0	0	0	1	0	0	0	0	0	0	0	0	0	0	0	0	0	0	0	0	0	1	0	0
d1117_a1	3	21	8	15	8	15	1	16	10	18	10	5	0	5	18	17	10	12	1	15	13	18	16	8
d5637_a1	0	0	0	0	0	0	0	0	0	0	0	0	0	0	0	0	0	0	0	0	0	0	0	2
d5810_a1	0	0	0	0	0	0	0	0	0	0	0	1	0	0	0	0	0	0	0	0	0	0	0	0
d8359_a1	1	1	0	0	0	0	0	0	0	0	0	0	0	0	0	0	0	0	0	0	0	0	0	0
d7051_a1	1	0	0	0	0	0	0	0	1	2	0	0	0	0	0	0	0	0	0	0	1	6	0	0
c357_a1	53	71	9	52	41	26	36	54	8	46	26	11	31	42	16	45	32	12	54	56	8	42	41	10
d7157_a1	1	0	0	0	0	0	0	0	0	0	0	0	0	0	0	0	0	0	0	0	3	6	0	0
d6839_a1	0	0	0	0	0	0	0	0	0	0	0	0	0	0	2	0	0	0	0	0	1	5	0	1
c745_a3	3	8	1	6	1	0	3	5	0	3	1	0	4	6	0	11	2	1	3	7	0	10	1	0
c745_a4	2	1	0	3	0	0	1	0	0	2	0	0	2	2	0	5	0	0	3	3	0	2	0	0
c745_a2	11	19	2	11	10	8	10	14	2	8	7	3	14	16	4	17	14	3	12	15	2	16	10	6
c745_a1	21	39	0	10	16	1	21	32	0	6	4	0	21	35	0	15	20	0	22	36	0	14	15	0
c799_a2	3	3	0	1	0	2	1	1	0	1	0	1	4	5	0	1	0	0	3	4	0	2	0	0
c799_a1	15	14	8	23	2	0	10	8	8	17	1	1	18	11	14	32	2	3	13	13	8	21	2	0
d2358_a2	0	0	0	2	0	0	0	0	0	0	0	0	0	0	0	0	0	0	0	0	0	1	0	0
d2358_a1	1	2	0	6	1	0	1	1	0	0	0	0	1	1	0	6	0	0	1	1	0	5	1	0
d5692_a1	0	0	1	0	1	0	0	0	1	0	1	0	0	0	0	2	2	0	0	0	1	1	1	0
d3183_a1	11	21	7	19	2	10	5	5	2	11	1	6	9	10	14	13	2	7	10	14	7	19	2	6
d3741_a1	2	0	0	2	1	0	2	0	0	2	1	0	3	0	0	4	0	0	2	0	0	2	1	0
d1222_a1	5	6	3	10	5	11	3	7	2	8	1	6	6	9	4	16	4	9	3	4	3	9	7	5
d7935_a1	1	0	0	0	0	0	0	0	0	0	0	0	0	0	0	0	0	1	0	0	0	0	0	0
d8629_a1	0	0	0	1	0	0	0	0	0	1	0	0	0	0	0	0	0	0	0	0	0	1	0	0
c425_a1	53	53	17	50	33	56	50	50	19	46	21	28	41	37	44	49	32	42	55	54	21	53	31	31
c425_a2	41	65	13	45	20	57	37	53	10	41	15	23	33	32	24	54	16	39	40	55	14	56	19	27
d5531_a1	0	0	0	0	0	0	0	0	0	0	0	0	0	2	0	0	0	0	0	0	0	0	0	0
d1049_a1	11	16	4	7	5	21	9	12	4	7	0	7	16	15	4	11	10	16	10	16	4	6	6	11
d4224_a1	1	3	0	0	0	0	1	3	0	0	0	0	2	0	0	0	0	0	1	3	0	0	2	0
d7330_a1	0	0	0	0	0	1	0	0	0	0	0	0	0	0	0	0	0	0	0	0	0	0	0	0
d5358_a1	0	0	0	2	0	0	0	0	0	2	0	0	0	0	0	1	0	0	0	0	0	0	0	0
d6023_a1	0	0	0	0	0	0	0	0	0	0	0	0	0	0	0	0	0	0	0	1	0	0	0	0
c797_a1	14	16	0	18	2	8	11	12	0	15	2	5	16	15	0	27	4	6	10	16	0	14	2	4
d5100_a1	0	0	1	1	0	0	0	0	0	0	0	0	0	0	0	0	0	0	1	0	0	1	0	0
d1489_a1	8	14	2	5	9	14	6	12	2	3	2	3	5	12	2	5	8	9	7	13	2	3	9	3
d1596_a2	1	1	0	3	1	3	1	0	0	1	1	1	2	2	0	2	0	0	2	0	0	0	0	2
d1596_a1	7	6	1	11	5	9	7	3	1	9	3	3	7	5	2	14	6	6	9	4	0	9	6	3
d4875_a1	0	1	0	0	0	1	0	0	0	0	0	0	0	0	0	0	0	0	0	0	0	0	0	0
c636_a1	33	66	12	40	37	48	22	49	9	35	14	21	20	36	20	48	26	22	30	58	10	32	28	18
c636_a2	15	17	5	19	23	31	11	17	4	12	7	15	12	21	10	26	18	15	11	17	4	14	19	11
c636_a4	7	14	1	6	9	4	7	12	1	5	2	2	9	10	2	14	10	3	7	10	1	6	8	2
c636_a3	13	12	6	8	12	24	8	7	5	6	8	7	10	10	12	10	16	7	10	9	6	6	12	8
d8638_a1	0	0	0	0	0	0	0	0	0	2	0	0	0	0	0	1	0	0	0	0	0	2	0	0
d6234_a1	0	0	0	0	0	0	0	0	0	0	0	1	0	0	0	0	0	0	0	0	0	0	0	0
b59_a5	22	27	0	11	15	4	17	20	0	10	13	2	24	25	0	17	16	3	24	20	0	10	15	3
b59_b13	0	1	0	0	0	0	0	0	0	0	0	0	0	0	0	0	0	0	0	0	0	4	6	1
b59_a6	1	1	0	17	4	1	0	1	0	14	0	3	1	2	0	14	4	0	1	1	0	14	2	0
b59_b12	1	0	0	2	0	0	1	0	0	3	0	0	0	0	0	3	0	0	0	0	0	1	0	0
b59_a1	310	423	51	350	122	380	259	364	45	306	73	156	106	213	92	248	70	75	274	365	49	323	98	191
b59_b11	1	0	0	2	1	1	0	0	0	2	1	0	0	0	2	4	0	0	0	0	1	5	7	1
b59_a7	5	7	2	17	3	0	4	6	0	12	1	0	4	5	0	21	4	0	3	4	1	16	9	1
b59_a2	45	69	11	81	71	62	37	48	9	62	57	25	48	66	26	117	54	40	44	61	9	70	76	26
b59_b10	11	19	3	18	17	11	12	19	3	16	17	4	8	12	8	18	12	10	12	15	3	14	18	5
b59_a8	32	39	6	47	20	18	30	32	4	30	18	9	26	21	14	56	18	12	33	38	8	45	22	10
b59_a3	56	78	19	117	48	56	43	57	15	79	35	26	54	57	38	104	38	38	55	71	16	108	49	23
b59_a9	7	10	2	17	6	15	6	8	1	16	5	5	5	5	2	11	2	2	6	8	2	15	6	6
b59_a4	16	20	7	21	27	30	13	16	3	20	20	18	17	14	8	35	22	23	12	16	6	17	27	19
b59_b14	0	0	0	0	0	1	0	0	0	0	0	0	0	0	0	0	0	0	0	0	0	0	1	0
d4934_a1	0	1	0	0	0	0	0	1	0	1	0	0	0	0	0	0	0	0	0	0	0	0	0	0
d1655_a2	0	1	0	1	0	0	0	0	0	0	0	0	0	0	0	0	0	0	0	0	0	8	0	0
d1655_a1	4	4	1	7	2	2	3	2	1	3	2	0	4	5	2	9	2	0	4	4	1	5	2	0
d1328_a1	4	6	2	4	1	8	4	3	1	2	1	4	5	7	4	6	2	14	3	6	2	4	1	6
d6454_a1	0	0	0	1	0	0	0	0	0	1	0	0	0	0	0	1	0	0	0	0	0	0	0	0
c404_a5	14	12	21	58	36	8	13	8	13	54	16	8	9	7	18	28	8	11	12	5	15	51	27	8
c404_a4	5	6	4	3	8	0	1	1	3	3	3	0	3	2	12	4	4	0	2	2	4	2	4	0
c404_a3	8	8	6	13	6	11	6	9	5	12	4	4	6	9	8	19	8	8	8	10	6	13	6	5
c404_a2	69	85	36	157	66	143	59	71	26	143	36	64	33	45	42	87	24	33	57	66	29	125	52	60
c404_a1	16	21	3	45	8	38	13	15	3	41	4	21	15	24	6	55	8	27	13	18	3	44	7	17
c146_a1	145	247	59	238	111	35	127	232	43	139	63	15	111	125	110	193	48	16	129	223	59	212	94	13
d5481_a1	0	0	0	0	0	0	0	0	0	0	0	0	0	0	0	0	0	0	0	0	0	0	2	0
d7656_a1	0	0	0	0	1	0	0	0	0	0	0	0	0	0	0	0	0	0	0	0	0	0	0	0
c187_a3	7	12	1	24	6	2	7	12	1	21	10	1	5	8	2	17	4	3	7	11	1	21	7	1
c187_a2	16	20	2	26	6	6	8	17	2	25	9	4	9	9	2	20	4	6	7	13	1	26	6	5
c187_a1	124	146	26	178	56	82	109	128	25	173	35	38	69	74	58	142	36	37	98	124	27	164	57	42
c915_a1	11	21	8	19	5	20	9	16	7	20	4	4	14	19	12	21	8	12	10	15	8	17	6	6
d1501_a1	4	5	2	15	2	2	3	5	1	8	1	1	6	3	4	19	0	6	4	5	2	14	2	2
d4165_a1	0	0	0	1	0	4	0	0	0	0	0	0	0	0	0	6	0	0	0	0	0	0	0	0
c473_a2	72	88	42	167	46	44	61	78	32	135	28	21	31	61	54	101	30	25	65	88	37	158	44	28
c473_a1	191	281	45	375	103	101	179	271	36	338	58	61	71	98	58	156	44	34	164	242	43	309	73	55
c849_a2	5	7	0	2	5	0	3	4	0	1	2	0	6	8	0	0	6	0	6	9	0	2	6	0
c849_a3	2	3	1	0	1	0	2	3	0	0	0	0	2	3	0	0	2	0	4	6	0	0	2	0
c849_a1	18	33	0	9	25	0	17	21	0	5	10	0	19	27	0	14	26	0	16	29	0	9	25	0
d5088_a1	0	0	0	1	0	1	0	0	0	0	0	0	0	0	0	0	0	0	0	0	0	0	0	0
d6674_a1	0	0	1	0	0	0	0	0	0	0	0	0	0	0	0	0	0	0	0	0	0	0	0	0
d7876_a1	0	0	0	0	0	1	0	0	0	0	0	0	0	0	0	0	0	0	0	0	0	1	1	0
c629_a2	41	45	2	58	48	31	33	33	2	45	42	17	29	25	4	36	22	12	40	45	2	51	48	17
c629_a6	4	6	1	8	9	2	4	5	0	7	9	1	2	2	0	7	6	1	4	6	0	8	9	1
c629_a1	128	178	16	113	56	14	102	145	11	65	45	8	67	117	30	63	32	14	123	173	15	89	51	8
c629_a5	1	0	0	0	0	0	1	0	0	0	0	0	0	0	0	1	0	2	0	0	0	1	0	0
c629_a4	6	3	2	16	7	12	5	1	2	9	6	5	7	0	0	13	6	7	6	2	1	15	7	6
c629_a3	9	9	4	37	7	18	5	3	3	19	4	8	9	11	6	20	10	15	10	11	3	25	7	8
d5261_a1	0	2	1	0	1	0	0	2	1	2	1	0	0	0	0	0	0	0	0	0	0	0	0	0
d1548_a1	27	42	2	26	26	0	25	31	2	24	24	0	26	30	4	24	22	0	28	39	2	24	24	0
b33_a1	116	184	28	197	75	65	87	138	19	146	57	22	85	120	54	179	56	50	111	165	27	179	71	27
b33_a2	0	3	0	6	3	0	0	2	0	3	1	0	0	0	2	6	2	0	0	2	2	7	3	0
d4385_a1	0	0	0	0	1	0	0	0	0	0	0	0	0	0	0	0	0	0	0	0	0	0	2	0
d6894_a1	1	0	0	0	0	0	0	0	0	0	0	0	0	0	0	0	0	0	0	0	0	0	0	0
d7377_a1	0	0	0	0	0	1	0	0	0	0	0	0	0	0	0	0	0	0	0	0	0	0	0	0
d5041_a1	0	0	0	3	0	0	0	0	0	3	0	0	0	0	2	3	0	0	0	0	1	6	3	0
d6513_a1	0	0	1	0	0	0	0	0	0	0	0	0	0	0	0	0	0	0	0	0	0	0	1	0
d1827_a1	7	5	1	37	9	0	2	1	1	7	6	0	6	4	6	17	6	0	5	7	2	14	8	0
d6733_a1	1	0	0	0	0	0	0	0	0	0	0	0	0	0	0	0	0	0	0	0	0	0	0	0
d1768_a1	1	5	2	6	4	2	1	5	2	5	2	1	3	6	4	5	4	0	2	5	2	6	3	1
d5857_a1	1	0	0	0	0	0	0	0	0	0	0	0	0	0	0	0	0	0	0	0	0	0	0	0
b26_a2	0	1	0	1	0	0	0	1	0	2	0	0	0	2	0	2	0	0	0	1	0	1	0	0
b26_a1	683	1034	8	384	194	43	599	849	6	317	113	19	370	485	16	271	112	49	624	907	9	360	182	20
b26_a3	2	2	1	8	2	0	3	2	1	8	2	0	2	2	0	4	2	0	2	2	1	8	2	0
d7597_a1	1	1	0	0	0	0	1	0	0	0	0	0	0	0	0	0	0	0	0	0	0	0	2	0
d1714_a2	1	5	1	2	3	0	1	3	0	2	2	0	2	4	0	2	2	0	1	4	0	3	4	0
d1714_a3	0	1	1	2	7	0	0	0	1	2	2	0	0	0	0	3	8	0	0	0	1	2	21	0
d1714_a1	6	10	0	5	8	0	5	6	0	4	7	0	4	10	0	8	8	0	6	6	0	3	8	0
d5916_a1	1	1	0	0	0	0	0	0	0	0	0	0	0	0	0	0	0	0	0	0	0	0	0	0
d7216_a1	0	0	0	1	0	0	0	0	0	0	0	0	0	0	0	0	0	0	0	0	0	2	4	0
d7436_a1	0	1	0	0	0	0	0	0	0	0	0	0	0	0	0	0	0	0	0	0	3	6	0	0
d6953_a1	0	0	0	0	0	0	0	0	0	0	0	0	0	0	0	0	0	0	0	0	1	0	0	0
d1607_a1	10	12	0	4	4	0	9	10	0	4	1	0	12	12	0	0	2	0	7	11	0	3	4	0
d7271_a1	0	0	1	1	0	0	0	0	0	0	0	0	0	0	2	0	0	0	0	0	0	0	0	0
d3044_a3	0	0	0	1	0	1	0	0	0	1	0	0	0	0	0	1	0	0	0	0	0	1	2	0
d3044_a2	0	0	0	3	0	0	0	0	0	2	0	0	2	0	0	3	0	0	0	0	0	6	0	0
d3044_a1	2	3	0	2	0	0	2	2	0	2	0	0	0	3	0	2	0	0	3	1	0	2	0	0
d5417_a1	0	0	0	0	0	2	0	0	0	0	0	0	0	0	0	0	0	0	0	0	0	0	0	0
d6299_a1	0	0	0	0	0	0	0	1	0	0	0	0	0	0	0	0	0	0	0	0	0	0	0	0
d5165_a1	0	0	2	8	0	0	0	0	0	0	0	0	0	0	2	0	0	0	0	0	0	5	0	0
d8207_a1	0	0	0	0	0	0	0	0	0	0	0	1	0	0	0	0	0	0	0	0	0	0	0	0
d1163_a1	5	7	3	9	3	7	3	3	2	6	3	2	6	9	4	9	6	15	5	2	2	7	3	5
d8312_a1	0	0	0	0	0	0	0	1	0	0	0	0	0	0	0	0	0	0	0	0	1	0	0	0
d4205_a1	1	0	1	0	2	2	0	0	0	0	2	0	0	0	0	0	2	0	0	0	1	0	11	0
d3408_a2	1	1	0	0	0	0	1	0	0	0	0	0	0	0	0	0	0	0	0	3	0	0	0	0
d3408_a1	2	2	0	0	0	0	2	1	0	0	0	0	0	0	0	0	0	0	2	4	0	0	0	0
d2297_a1	4	5	2	3	4	2	3	3	2	3	2	0	4	5	2	4	8	0	4	5	1	3	6	1
d5339_a1	0	0	0	0	0	0	3	0	0	0	0	0	0	0	0	0	0	0	0	0	0	0	6	0
d5522_a1	0	1	0	0	0	0	0	1	0	0	0	0	0	2	0	1	0	0	0	1	0	1	0	0
d4031_a1	0	1	0	0	1	1	0	0	0	0	1	0	0	0	0	0	0	0	0	0	0	0	4	0
c354_a5	2	1	2	2	2	4	2	0	1	1	2	1	4	7	4	6	8	4	3	1	1	3	6	2
c354_a4	5	12	1	4	10	6	4	10	1	5	10	6	6	13	4	6	8	11	5	10	2	4	8	6
c354_a1	51	48	20	41	29	121	43	40	15	26	25	52	37	45	40	50	22	47	47	41	20	33	29	44
c354_a6	2	2	0	2	5	2	2	0	0	2	5	0	4	5	0	6	8	1	3	1	0	2	4	1
c354_a2	6	8	2	11	4	6	4	6	2	6	5	3	9	11	4	21	8	8	5	6	2	8	5	4
c354_a3	11	15	3	6	7	6	8	12	3	2	4	1	11	11	6	6	10	3	10	13	2	4	7	1
c994_a4	0	2	0	0	0	0	0	1	0	0	0	0	0	0	0	0	0	0	0	1	0	0	0	0
c994_a3	1	2	0	1	1	4	1	2	0	1	2	1	3	0	0	3	2	3	2	4	0	2	3	4
c994_a2	1	6	1	0	1	0	1	1	1	0	1	0	0	0	2	0	2	0	1	3	1	0	1	0
c994_a1	7	14	0	10	3	12	4	11	0	6	1	3	10	21	0	15	2	12	6	14	0	10	2	8
d4310_a1	1	1	0	2	0	0	1	1	0	2	0	0	2	2	0	2	0	0	1	1	0	2	0	0
b17_a2	0	0	1	2	0	1	0	0	0	0	0	0	0	0	0	0	0	0	0	0	1	2	0	0
b17_a1	54	59	25	157	29	59	40	48	22	128	14	19	58	57	48	147	36	46	41	51	21	148	31	21
d6656_a1	1	0	0	0	0	0	0	0	0	0	0	0	0	0	0	0	0	0	0	0	0	0	0	0
c110_a2	7	9	4	9	3	16	5	6	5	11	3	7	12	11	8	13	6	16	5	6	5	10	4	7
c110_a3	1	3	3	1	1	1	0	0	1	1	0	0	1	1	0	3	0	1	1	3	1	1	4	0
c110_a1	36	49	12	66	20	75	22	27	9	51	15	35	41	43	20	71	24	59	31	47	9	66	21	44
d5444_a1	0	0	0	0	1	0	0	0	0	0	0	0	0	0	0	0	2	0	0	0	0	0	1	0
d3416_a1	0	1	0	1	0	1	0	1	1	0	0	0	0	2	2	0	0	1	0	1	0	0	0	0
d3521_a1	0	0	0	1	0	1	1	1	0	0	0	0	0	0	0	0	0	0	0	1	3	6	0	0
c750_a1	6	17	1	10	12	23	6	12	1	8	11	15	13	16	4	10	16	34	5	13	1	9	13	15
d2003_a1	6	9	3	7	6	4	8	10	3	5	5	3	9	9	8	12	6	10	10	10	3	4	7	4
d7550_a1	0	0	0	0	0	0	1	0	0	0	0	0	0	0	0	0	0	0	0	0	0	0	0	0
d3874_a1	0	1	0	2	0	0	0	1	0	1	0	0	0	0	0	1	0	0	0	0	0	1	0	0
d6098_a1	0	0	0	0	0	0	0	1	0	0	0	0	0	0	0	0	0	0	0	0	0	0	0	0
d1442_a1	1	2	0	5	0	7	1	1	0	3	1	3	0	3	0	4	0	7	1	2	0	4	1	5
d8111_a1	0	0	0	0	0	0	0	0	0	1	0	0	0	0	0	0	0	0	0	0	0	0	0	0
d5138_a1	4	2	0	7	6	2	0	0	0	0	0	0	0	0	0	0	0	2	0	0	0	0	0	0
d6578_a1	0	0	0	0	1	0	0	0	0	0	0	0	0	0	0	0	0	0	0	0	0	0	0	0
d2480_a1	4	1	0	3	0	3	3	1	0	3	0	1	6	2	0	5	0	4	3	1	0	3	0	1
d2576_a1	2	0	0	4	1	0	1	0	0	3	1	0	3	2	0	4	2	0	1	0	1	3	1	0
d5801_a1	0	0	0	0	3	0	0	0	0	0	0	0	0	0	0	1	0	0	0	0	0	0	2	0
d1787_a1	2	3	0	1	1	9	1	3	0	1	0	1	2	2	0	1	0	6	2	1	0	1	1	2
d3137_a1	1	2	0	1	0	0	1	2	0	0	0	0	0	5	0	0	0	0	1	2	0	0	0	0
d3800_a1	1	2	1	1	0	0	1	2	0	2	0	0	0	1	0	2	0	0	1	0	0	1	0	0
d5270_a1	1	0	0	0	0	0	0	1	0	4	1	0	0	0	0	0	0	0	0	1	0	23	8	0
d6482_a1	0	1	0	0	0	0	0	0	0	0	0	0	0	0	0	0	0	0	0	0	0	0	0	0
c192_a1	32	51	11	49	31	52	27	30	10	42	27	28	36	55	24	65	34	43	29	54	11	45	30	29
d1892_a1	2	6	2	4	4	5	2	4	2	3	4	0	6	7	2	2	6	5	2	4	2	8	4	2
d8743_a1	1	0	0	0	0	0	0	0	0	0	0	0	0	0	0	0	0	0	0	0	0	0	0	0
d6857_a1	0	0	0	1	0	0	0	0	0	0	0	0	0	0	0	0	0	0	0	0	0	0	0	0
d1396_a3	2	5	0	2	2	0	1	3	0	1	2	0	1	2	0	1	2	0	1	3	0	1	3	0
d1396_a2	4	3	1	3	1	2	3	3	1	2	1	1	1	4	2	5	2	0	3	2	1	2	2	2
d1396_a1	11	14	0	4	11	2	11	14	0	4	8	1	12	17	0	6	8	0	11	15	0	6	10	1
d7849_a1	0	1	0	0	0	0	0	0	0	0	0	0	0	0	0	0	0	0	0	0	0	0	0	0
d6637_a1	1	0	0	0	0	0	0	0	0	0	0	0	0	0	0	0	0	0	0	0	0	0	0	0
d6742_a1	0	0	0	0	0	0	0	0	0	0	0	1	0	0	0	0	0	0	0	0	0	0	0	0
c886_a2	4	7	1	20	13	0	4	4	1	10	12	0	2	3	2	17	10	0	4	6	1	17	13	0
c886_a3	0	0	0	3	6	0	0	0	0	0	8	0	0	1	2	0	4	0	0	0	0	2	6	0
c886_a1	55	71	21	85	36	26	51	63	16	48	28	10	36	40	34	51	20	13	52	65	19	77	35	9
d4829_a1	0	0	0	1	0	0	0	0	0	2	0	0	0	0	0	1	0	0	1	0	0	1	0	0
d7954_a1	0	0	0	0	1	0	0	0	0	0	0	0	0	0	0	0	0	0	0	0	1	0	1	0
d5079_a1	0	1	0	1	0	0	0	0	0	0	0	0	0	0	0	0	0	0	0	0	0	0	0	0
d6683_a1	0	0	0	0	1	0	0	0	0	0	0	0	0	0	0	0	0	0	0	0	0	0	0	0
d2855_a1	2	1	1	0	3	0	1	0	1	0	1	0	1	0	2	0	2	0	0	0	1	1	2	0
d2855_a2	3	1	0	0	2	2	3	1	0	0	1	0	0	0	0	0	0	0	1	1	0	0	2	0
d3952_a1	2	0	0	0	0	2	1	0	0	0	0	0	0	0	0	0	0	0	2	0	0	0	0	0
d2740_a1	2	2	0	2	4	2	2	2	0	1	2	1	4	4	0	1	4	0	2	2	0	1	4	1
d3078_a1	0	0	0	3	0	2	0	0	0	2	0	0	1	3	0	0	0	3	0	1	0	2	0	0
d1951_a1	2	6	0	5	1	0	2	3	0	5	1	0	0	6	0	7	0	0	2	5	0	8	2	0
d2100_a2	1	2	0	4	0	0	1	2	0	0	0	1	3	4	0	0	0	0	1	1	0	3	0	1
d2100_a1	2	6	0	2	5	0	2	3	0	0	2	0	4	7	0	0	6	0	2	4	0	1	9	0
d7780_a1	0	1	0	0	0	0	0	0	0	0	0	0	0	0	0	0	0	0	0	0	0	0	0	0
d8684_a1	0	0	0	1	0	0	0	0	0	0	0	0	0	0	0	0	0	0	0	0	0	0	0	0
d6962_a1	0	0	0	1	0	0	0	0	0	0	0	0	0	0	0	0	0	0	0	0	0	0	0	0
d1846_a1	10	16	0	3	6	0	8	14	0	1	4	0	10	12	0	0	6	0	8	15	0	4	6	0
d2635_a1	2	2	2	28	5	0	0	1	0	6	2	0	3	4	2	18	6	0	2	5	1	26	4	2
d6463_a1	0	0	0	0	0	1	0	0	0	0	0	0	0	0	0	0	0	0	0	0	0	0	0	0
c109_a1	36	53	9	49	27	81	29	31	8	34	16	43	43	48	16	62	32	71	37	49	9	41	34	44
d7675_a1	0	0	0	1	0	0	0	0	0	0	0	0	0	0	0	0	0	0	0	0	0	0	0	0
c471_a1	6	8	1	22	1	1	4	4	1	24	1	0	4	9	0	25	2	0	4	5	1	15	1	0
d6916_a1	0	1	0	0	0	0	0	0	0	0	0	0	0	1	0	0	0	0	0	0	0	0	0	0
d7895_a1	0	0	0	0	0	0	0	0	1	0	0	0	0	0	0	0	0	0	0	0	0	0	0	0
d3673_a1	0	0	0	1	3	0	0	0	0	1	3	0	0	0	0	0	4	0	0	0	0	1	7	0
d5618_a1	0	2	0	0	0	0	0	0	0	0	0	0	0	0	0	0	0	0	0	0	0	0	0	0
d1578_a2	5	9	0	6	0	3	3	4	0	3	0	2	4	6	0	2	0	2	4	6	0	3	0	2
d1578_a1	5	19	0	10	3	6	5	15	0	5	1	4	6	9	0	7	0	8	5	15	0	6	1	3
d2461_a1	1	9	0	5	3	0	2	8	0	4	3	0	4	8	0	6	2	0	2	7	0	5	4	0
b45_a8	0	1	0	1	0	1	0	0	0	0	0	0	0	0	0	0	0	0	0	0	0	2	1	0
b45_a2	67	109	15	102	21	79	57	87	15	97	13	37	74	86	38	116	26	71	75	92	19	114	43	37
b45_a7	2	3	1	5	2	4	2	0	0	5	1	3	3	2	2	4	2	1	2	2	1	5	2	3
b45_a1	168	194	31	160	33	26	140	164	27	129	17	11	117	123	58	163	52	26	158	173	31	149	39	13
b45_a6	2	1	0	1	0	1	2	2	0	1	0	2	2	0	0	0	0	0	2	0	0	1	0	1
b45_a5	1	1	1	0	1	2	1	1	0	1	0	0	0	0	0	0	0	0	1	1	0	0	0	0
b45_a4	2	0	2	0	3	0	1	0	1	1	2	0	4	3	2	3	8	0	11	15	7	21	23	0
b45_a3	4	7	3	9	6	10	2	1	0	4	1	3	8	6	10	11	8	6	13	17	8	28	22	7
d4609_a1	0	0	0	2	0	0	0	0	0	2	0	0	0	0	0	2	0	0	0	0	0	2	0	0
d6377_a1	0	1	0	1	1	0	0	0	0	1	1	0	0	0	0	0	0	0	0	1	0	1	1	0
d2914_a1	3	3	0	4	6	0	3	3	0	3	5	1	3	4	0	4	4	0	3	3	0	4	6	0
c691_a1	38	54	0	9	17	0	33	45	0	8	11	1	30	52	0	11	20	4	31	49	0	5	15	1
d1672_a1	16	39	1	7	6	16	18	39	1	7	3	4	10	14	4	10	8	4	12	31	1	4	7	5
d2681_a1	3	4	2	2	12	2	2	2	2	2	5	1	4	3	2	4	10	0	2	3	1	2	5	1
d3893_a1	1	2	0	0	2	0	1	2	0	0	1	0	0	0	0	0	2	0	1	2	0	0	2	0
d7396_a1	0	0	0	0	0	1	0	0	0	0	0	0	0	0	0	0	0	0	0	0	0	0	0	0
d8185_a1	0	0	0	0	0	1	0	0	0	0	0	0	0	0	0	0	0	0	0	0	0	1	0	0
d2077_a1	4	6	0	2	4	9	3	3	0	1	0	0	4	6	0	0	4	3	3	5	0	2	2	0
d6597_a1	0	0	1	1	0	0	0	0	0	0	0	0	0	0	0	1	0	0	0	0	1	1	0	0
c547_a5	9	8	0	5	3	4	5	3	0	4	3	2	10	8	0	10	2	2	4	6	0	5	3	2
c547_b12	1	0	0	0	0	0	1	0	0	2	0	0	0	0	0	0	0	0	2	0	0	2	0	1
c547_b11	2	3	1	2	1	0	1	3	1	2	0	0	2	3	4	4	0	0	0	2	1	2	1	0
c547_a1	16	19	6	32	17	23	10	13	5	24	7	14	17	26	8	44	14	22	12	16	5	30	13	15
c547_b10	0	2	0	0	0	0	0	2	0	2	0	0	0	0	0	0	0	0	1	0	1	2	3	1
c547_a6	3	4	0	2	3	0	2	0	0	3	1	0	6	2	0	1	0	0	4	3	0	5	3	1
c547_a8	7	3	0	10	5	2	6	3	0	7	5	3	8	2	2	17	4	4	6	3	0	10	5	2
c547_a7	4	3	0	3	3	4	2	3	0	2	3	2	7	5	0	6	4	5	4	3	0	3	3	3
c547_a2	53	57	17	49	25	49	48	50	16	45	20	21	32	30	30	64	22	29	49	50	17	44	23	19
c547_a4	13	10	1	12	7	10	11	7	1	10	7	7	17	10	4	23	6	12	12	8	2	12	7	8
c547_a3	9	10	1	13	6	9	7	9	1	10	6	3	14	15	2	21	6	5	10	9	1	12	6	7
c547_a9	3	3	0	0	0	0	2	2	0	0	0	0	4	2	0	0	0	0	2	2	0	0	0	0
c875_a1	5	9	7	5	8	5	4	11	5	1	5	1	5	10	10	4	12	3	4	7	6	6	7	2
d1288_a1	8	19	0	15	3	0	7	13	0	8	3	0	9	12	0	11	6	0	9	12	0	14	4	0
d5302_a1	0	0	0	0	0	0	0	0	0	0	0	0	2	2	0	0	0	0	1	0	0	0	0	0
d8427_a1	1	0	0	0	0	0	1	0	0	0	0	0	0	0	0	0	0	0	0	0	0	0	0	0
d5050_a1	0	0	0	0	0	0	1	0	0	0	0	0	0	0	0	3	0	0	0	1	0	0	0	0
d2319_a1	3	3	2	2	1	5	1	2	1	1	0	1	4	4	2	2	0	3	2	3	1	1	1	3
d6436_a1	0	0	0	0	0	0	0	0	0	1	0	0	0	0	0	0	0	0	0	0	0	0	0	0
d6358_a1	0	0	0	1	0	0	0	0	0	0	0	0	0	0	0	0	0	0	0	0	0	0	0	0
d5742_a1	1	0	0	1	0	0	1	0	0	1	0	0	1	0	0	2	0	0	1	0	0	1	0	0
d2502_a1	2	3	0	3	1	2	2	2	0	3	1	2	4	6	0	6	2	4	2	3	0	3	1	2
d4425_a1	0	0	0	0	1	0	0	0	0	0	0	1	0	0	0	0	2	0	0	0	0	0	0	1
d8331_a1	0	0	0	1	0	0	0	0	0	0	0	0	0	0	0	0	0	0	0	0	0	0	0	0
d8464_a1	0	0	0	0	1	0	0	0	0	0	0	0	0	0	0	0	0	0	0	0	0	0	0	0
d6801_a1	0	0	0	0	0	0	1	0	0	0	0	0	0	0	0	0	0	0	0	0	0	0	0	0
d2960_a1	1	2	0	3	4	0	1	2	0	3	4	1	0	3	0	2	0	0	2	2	0	2	0	0
d8148_a1	0	0	0	0	0	0	0	0	0	0	0	0	0	0	0	0	0	0	0	1	0	0	0	0
d3012_a1	0	0	0	2	3	1	0	0	0	1	3	0	0	0	0	1	2	0	0	1	0	3	9	1
d5184_a1	1	1	0	0	2	0	0	1	0	0	0	0	0	0	0	0	0	0	2	2	0	0	4	0
d6876_a1	0	1	0	0	0	0	0	0	0	0	0	0	0	0	0	0	0	0	0	0	0	0	0	0
d2356_a1	0	1	0	6	0	1	0	0	0	1	0	0	0	0	0	5	0	0	0	0	0	6	0	0
c582_a4	6	6	0	7	3	1	4	4	0	7	1	0	5	8	0	14	0	0	4	5	0	7	3	0
c582_a5	0	1	0	1	0	0	0	0	0	0	0	0	0	0	0	1	0	0	0	0	0	1	0	0
c582_a3	31	48	25	54	34	10	18	16	18	32	16	3	20	36	40	43	32	2	31	42	25	53	32	3
c582_a2	11	18	1	13	3	2	8	9	1	11	0	0	11	22	0	17	2	4	8	13	1	11	3	0
c582_a1	17	31	2	13	13	5	13	20	1	8	6	0	15	26	4	23	8	3	15	19	1	10	8	2
d4050_a1	0	0	0	2	0	0	0	0	0	1	0	0	0	1	0	0	0	0	0	0	0	1	0	0
d6798_a1	0	1	0	0	0	0	0	0	0	1	0	0	0	0	0	0	0	0	0	0	0	2	0	0
d5490_a1	0	0	0	1	0	0	0	0	0	1	0	0	0	0	0	2	0	0	0	0	0	1	0	0
d6715_a1	0	1	0	0	0	0	0	0	0	0	0	0	0	0	0	0	0	0	0	0	0	0	0	0
d3394_a1	1	0	1	2	0	2	1	0	1	2	0	2	0	0	0	0	0	0	1	0	1	2	0	2
d2223_a1	3	5	1	3	3	4	3	5	1	2	2	2	2	3	2	0	4	2	3	5	0	3	3	2
d4146_a1	3	2	0	1	0	0	3	2	0	1	0	0	2	3	0	1	0	0	1	2	0	1	0	0
c155_a1	46	55	4	74	36	23	30	37	2	55	29	6	42	46	8	77	42	15	44	46	5	60	34	8
c155_a3	2	4	0	10	6	2	8	9	0	8	5	1	7	12	0	10	8	0	4	6	0	8	6	2
c155_a2	20	24	9	28	12	13	15	17	4	18	12	4	17	21	18	27	12	5	24	23	7	25	13	4
d1567_a1	7	7	5	13	12	18	5	5	4	13	6	8	7	7	6	9	8	8	6	6	5	11	12	7
d3357_a1	2	2	2	1	1	0	0	1	0	1	1	0	3	2	0	0	0	0	2	2	1	0	1	0
d1281_a3	0	0	0	0	0	1	0	0	0	0	0	0	0	1	0	0	0	0	0	0	0	0	0	1
d1281_a2	1	1	0	1	0	0	1	0	0	0	0	0	0	1	0	0	0	0	0	0	0	0	0	0
d1281_a1	11	9	6	7	7	21	11	9	4	5	4	10	11	11	6	12	8	17	11	9	4	6	5	9
d3549_a1	1	1	0	2	1	0	1	0	0	0	0	0	0	0	0	0	0	0	1	1	0	2	4	0
d8052_a1	1	0	0	0	0	0	0	0	0	0	0	0	0	0	0	0	0	0	0	0	0	0	0	0
c434_a1	28	34	0	11	23	0	23	22	0	6	15	0	31	38	0	15	22	0	27	30	0	11	24	0
c434_a2	24	30	4	20	18	18	20	28	4	10	12	7	23	17	8	32	24	10	21	28	4	19	22	6
c434_a3	9	14	5	16	11	15	5	7	5	11	7	4	10	10	10	17	12	14	7	7	7	10	11	5
c434_a4	3	3	2	7	8	6	3	3	2	6	8	2	4	4	4	7	8	6	2	2	2	6	6	2
c434_a5	1	1	1	5	3	4	1	1	1	4	3	1	2	1	2	6	0	2	1	1	1	5	1	2
b52_a1	231	305	52	201	90	134	195	230	41	176	55	51	118	151	90	166	56	63	194	265	49	170	83	53
d3480_a1	2	3	0	0	1	0	2	3	0	0	0	0	0	0	0	0	0	0	4	2	0	0	1	0
d3915_a1	0	2	0	0	0	0	1	1	0	0	0	0	0	2	0	0	0	0	0	1	0	0	0	0
d6935_a1	1	1	0	0	0	0	1	1	0	0	0	0	0	0	0	0	0	0	1	0	0	0	0	0
c588_a2	16	24	6	17	8	21	15	20	7	18	6	8	15	12	12	16	8	11	18	22	5	14	8	10
c588_a1	3	2	0	20	4	10	3	2	1	17	3	3	3	6	2	21	0	14	2	2	0	19	4	4
c407_a1	15	29	6	24	12	48	11	25	5	20	3	22	14	28	14	28	10	26	13	23	5	20	13	22
d3769_a1	1	2	0	3	0	0	0	1	0	1	0	0	1	1	0	1	0	0	1	2	0	1	0	0
d2164_a1	15	27	0	12	9	0	12	25	0	9	8	0	5	10	0	12	4	0	5	9	0	8	9	0
c214_a1	49	87	23	53	47	26	24	31	17	32	30	12	27	35	42	59	40	14	28	41	21	42	46	14
c214_a3	0	3	0	1	1	0	0	0	0	0	0	0	1	1	0	0	0	0	1	0	0	0	14	0
c214_a2	11	14	0	3	12	8	8	9	0	1	8	6	9	11	0	2	12	5	9	10	0	1	12	5
d7014_a1	0	1	0	0	0	0	0	0	0	0	0	0	0	0	0	0	0	0	0	0	0	0	0	0
d4866_a1	1	0	1	0	0	0	0	1	0	0	0	0	0	0	0	0	0	0	0	0	0	0	0	0
d8589_a1	0	0	0	1	0	0	0	0	0	0	0	0	0	0	0	0	0	0	0	0	0	0	0	0
d4893_a1	0	1	0	1	0	0	0	0	0	0	2	0	0	0	0	0	0	0	0	0	0	0	2	0
d5023_a1	1	0	0	0	0	0	1	1	0	0	0	0	0	0	0	0	0	0	1	0	0	0	0	0
c713_a1	7	9	2	11	16	7	6	8	1	9	13	4	14	9	0	14	12	13	6	8	2	8	13	6
d3636_a1	3	5	0	0	1	0	3	3	0	0	1	0	3	5	0	0	2	0	3	5	0	1	1	0
d3989_a1	1	1	0	1	0	0	1	0	0	1	0	0	0	0	0	0	0	0	0	0	0	0	0	0
d5243_a1	0	0	0	1	4	0	0	0	0	0	0	0	0	0	0	0	2	0	0	0	0	0	0	0
c128_a1	151	200	69	196	138	154	105	142	43	157	83	76	90	109	114	197	70	78	138	171	59	180	114	70
c128_a5	23	45	5	49	33	20	16	22	2	32	13	11	23	50	16	61	26	12	28	50	4	43	31	14
c128_a4	27	23	6	30	26	50	24	22	5	20	15	22	31	25	10	42	26	42	25	19	5	20	22	24
c128_a2	103	135	1	58	56	22	65	84	1	37	37	7	42	71	2	66	40	11	100	126	1	46	54	11
c128_a3	13	29	3	36	31	32	11	14	2	16	18	14	22	37	10	48	26	27	13	26	2	27	29	14
b31_a5	2	1	0	5	2	3	2	2	0	3	0	0	0	3	0	3	4	3	1	1	0	4	0	1
b31_a4	4	6	0	7	0	1	4	5	0	8	0	0	8	7	0	10	0	0	4	6	0	11	4	1
b31_a2	81	90	2	38	47	4	55	56	1	32	34	2	64	58	2	60	46	5	71	76	1	35	45	4
b31_a3	5	4	0	4	0	6	6	8	0	4	1	2	6	6	0	8	2	8	5	9	0	10	2	3
b31_a1	144	224	23	285	104	66	113	189	20	229	74	29	115	164	48	236	78	53	127	197	21	270	90	34
d4587_a1	0	1	0	1	0	0	0	0	0	0	0	0	0	0	0	0	0	0	0	0	0	0	0	0
d4704_a1	0	1	0	0	0	1	0	0	0	0	0	0	0	0	0	0	0	0	0	1	0	0	0	0
d6079_a1	0	0	0	0	0	1	0	0	0	0	0	0	0	0	0	0	0	0	0	0	0	0	0	0
d8706_a1	0	1	0	0	0	0	0	0	0	0	0	0	0	0	0	0	0	0	0	0	0	0	0	0
d5463_a1	0	0	0	0	0	0	0	0	0	0	0	0	0	0	0	0	2	0	0	0	0	8	0	0
d3828_a1	0	1	0	0	1	0	0	1	0	0	0	0	0	4	0	0	0	0	0	1	0	1	0	0
c596_a1	36	36	24	99	32	6	19	24	11	68	15	4	27	32	48	76	18	10	30	32	20	88	30	5
c596_a4	27	36	6	36	34	4	20	24	6	27	31	2	30	32	10	39	20	2	27	28	6	31	32	3
c596_a2	25	34	27	119	37	11	17	24	19	100	23	3	25	25	44	88	26	7	24	34	29	123	33	7
c596_a3	13	15	14	58	12	4	8	9	12	51	11	2	13	13	20	45	16	0	15	16	16	66	10	4
d1126_a1	9	7	3	19	16	12	5	5	3	10	7	5	7	6	6	15	12	5	8	4	3	22	19	5
d1126_a2	3	1	0	5	6	12	1	1	0	3	4	5	4	3	2	3	6	4	2	0	0	6	7	5
a7_a1	714	985	121	693	241	539	588	789	93	560	120	226	265	362	204	423	118	178	646	889	112	588	216	246
a7_a2	19	22	6	32	21	33	18	18	5	31	20	24	9	8	6	19	6	12	19	23	5	33	21	21
d4952_a1	0	0	1	0	0	0	0	0	0	0	0	0	0	1	0	0	0	0	0	0	1	0	0	0
d8070_a1	0	0	0	0	0	0	0	1	0	0	0	0	0	0	0	0	0	0	0	0	0	0	0	0
d1068_a1	11	16	1	6	1	0	7	14	0	5	1	0	10	17	0	10	2	0	10	13	2	3	2	0
d1068_a4	2	0	0	0	0	0	3	0	0	0	3	0	2	0	0	1	2	0	4	0	0	0	4	0
d1068_a2	8	17	5	8	9	1	8	12	5	6	8	0	11	15	6	15	4	0	10	10	6	7	9	2
d1068_a3	5	4	1	2	3	1	5	4	0	2	3	1	4	2	0	5	2	3	7	4	0	1	4	2
d7513_a1	0	0	1	0	0	0	0	0	0	0	0	0	0	0	0	0	0	0	0	0	0	0	0	0
d7176_a1	0	1	0	0	0	0	0	0	0	0	0	0	0	0	0	0	0	0	0	0	0	0	0	0
d8725_a1	0	1	0	0	0	0	0	0	0	0	0	0	0	0	0	0	0	0	0	0	0	0	0	0
d5004_a1	1	1	0	2	0	0	1	1	0	2	0	0	0	0	0	1	0	0	1	1	0	1	0	0
d7408_a1	0	0	0	1	0	0	0	0	0	0	0	0	0	0	0	0	0	0	0	0	0	0	0	0
d6216_a1	0	0	0	0	0	0	0	1	0	1	0	0	0	0	0	0	0	0	0	0	0	0	0	0
d6321_a1	0	0	0	1	0	0	0	0	0	0	0	0	0	0	0	0	0	0	0	0	0	0	0	0
b70_a1	153	213	1	64	54	31	139	189	2	50	37	11	103	140	4	66	50	17	146	202	1	60	77	14
b70_a2	3	3	0	5	4	4	2	3	0	5	3	2	2	2	0	3	2	3	2	3	0	5	3	2
d8551_a1	0	0	0	1	0	0	0	0	0	1	0	0	0	0	0	0	0	0	0	0	0	1	0	0
d2617_a1	0	4	0	1	1	0	0	3	1	2	0	0	2	2	0	1	0	0	0	3	0	4	22	0
d1405_a1	6	9	3	5	5	6	6	7	4	3	5	4	10	10	8	7	10	1	6	10	3	2	7	5
d6042_a1	0	1	0	0	0	0	0	0	0	0	0	0	0	0	0	0	0	0	0	0	0	0	0	0
d6138_a1	0	0	0	0	0	0	0	0	0	1	1	0	0	0	0	0	0	0	0	0	0	2	3	0
c655_a1	22	25	9	24	14	55	19	22	7	20	6	19	13	25	14	22	20	28	21	26	7	20	14	20
d7455_a1	0	0	0	0	0	0	0	1	0	0	0	0	0	0	0	0	0	0	0	0	0	0	0	0
c131_a9	1	3	0	2	1	0	0	1	0	1	0	0	0	0	0	2	0	0	0	2	0	1	2	0
c131_a4	16	30	0	6	6	6	12	16	0	3	3	3	21	29	0	9	8	7	14	31	0	5	10	6
c131_a5	12	9	4	15	10	3	6	4	3	9	3	0	8	13	8	23	10	0	8	9	6	9	11	0
c131_a6	4	4	0	7	3	2	1	1	0	1	0	0	3	2	0	10	4	0	2	2	0	2	4	0
c131_a1	60	67	15	60	44	95	50	55	12	49	26	34	48	59	28	75	46	50	55	54	19	61	53	29
c131_a7	4	7	0	3	4	2	2	6	1	0	4	0	5	7	0	7	4	0	3	7	0	3	3	0
c131_a2	40	73	18	80	42	55	35	59	11	64	33	31	45	85	42	93	44	32	42	74	19	76	44	32
c131_a8	3	5	0	4	2	2	0	2	0	1	0	0	1	2	0	9	2	0	0	2	0	2	3	0
c131_a3	7	24	5	12	8	13	5	20	5	6	3	6	5	20	8	20	8	20	6	19	5	12	10	6
c174_a1	47	52	10	70	44	0	38	42	9	53	13	0	49	48	20	84	38	1	45	49	9	61	45	0
d4192_a1	0	2	0	0	0	0	0	2	0	0	1	0	0	4	0	0	0	0	0	2	0	0	0	0
d5990_a1	0	1	0	0	0	0	0	1	0	0	0	0	0	0	0	0	0	0	0	1	0	0	0	0
d2175_a2	3	3	0	2	0	4	3	2	0	2	0	1	2	3	0	2	0	0	3	2	0	1	2	1
d2175_a3	0	0	0	0	0	0	0	1	0	0	0	0	0	0	0	0	0	0	0	1	0	0	1	0
d2175_a1	7	7	4	17	7	8	7	7	3	14	6	4	10	7	8	14	8	6	7	7	4	12	6	3
c387_a2	65	77	11	43	43	27	55	56	10	36	32	13	38	37	18	40	24	25	60	69	12	40	40	8
c387_a3	2	5	0	0	3	1	1	3	0	0	0	0	2	3	0	0	0	0	1	3	0	0	1	0
c387_a1	129	176	27	120	59	31	77	92	22	90	28	15	42	47	34	76	26	21	109	142	22	104	44	15
c608_a1	16	27	6	12	12	47	14	21	4	8	4	13	25	28	12	17	18	28	16	27	7	14	16	20
d3713_a1	0	1	0	0	2	0	0	0	0	0	2	0	0	1	0	0	2	0	0	0	0	1	2	0
d8446_a1	0	0	0	1	0	0	0	0	0	0	0	0	0	0	0	0	0	0	0	0	0	0	0	0
c934_a1	17	11	0	6	14	1	12	8	0	6	12	0	19	17	0	6	10	0	13	6	0	6	9	0
c934_a3	3	2	0	2	4	0	2	0	0	1	3	0	2	3	0	0	4	0	2	1	0	3	3	0
c934_a2	1	5	2	2	6	0	1	3	1	1	3	0	0	5	6	6	8	1	1	4	2	2	6	1
d7234_a1	0	0	0	1	0	0	0	0	0	0	0	0	0	0	0	0	0	0	0	0	0	0	0	0
d4750_a1	0	0	0	1	0	0	0	1	0	0	0	0	0	0	0	0	0	0	0	0	0	0	0	0
d1041_a2	4	7	0	1	5	2	4	5	0	1	4	0	3	4	0	1	2	1	7	11	0	2	10	0
d1041_a1	24	26	1	10	7	6	19	15	1	9	5	2	16	14	2	17	10	3	23	26	1	10	10	4
d1347_a1	1	3	0	4	2	13	1	1	0	3	0	3	0	7	0	3	0	7	1	3	0	2	2	5
c445_a2	17	25	4	23	15	34	15	21	4	21	11	17	24	30	8	29	20	28	17	25	4	17	15	20
c445_a3	6	16	1	6	6	19	7	9	1	3	4	5	8	16	0	10	6	17	5	13	1	6	6	5
c445_a5	3	2	1	5	3	2	2	1	1	5	1	0	1	3	2	6	2	2	2	2	1	5	3	0
c445_a4	31	54	4	24	16	37	30	45	5	20	1	27	21	38	6	26	10	24	22	50	2	20	15	14
c445_a1	114	138	16	95	30	48	91	108	11	79	22	37	45	67	20	87	28	31	92	120	12	74	28	29
d8272_a1	0	0	1	0	0	0	0	0	0	0	0	0	0	0	0	0	0	0	0	0	0	0	0	0
d3096_a1	0	0	1	2	1	0	0	0	1	4	0	1	0	0	2	3	0	0	0	0	1	0	1	1
d4847_a1	1	1	0	0	0	0	0	0	0	0	0	0	0	0	0	0	0	0	1	0	0	5	0	0
d5884_a1	0	0	0	0	0	0	0	1	0	0	0	0	0	0	0	0	0	0	0	0	0	0	0	0
c453_a1	26	40	10	30	31	56	19	34	7	25	21	23	27	35	16	34	26	41	19	27	11	27	28	22
d2443_a1	5	1	4	4	3	1	4	1	3	5	2	1	4	2	0	3	4	2	5	1	3	3	4	3
d4366_a1	0	1	0	0	0	2	0	0	0	0	0	0	0	0	0	0	0	2	0	0	0	0	0	0
d7629_a1	0	1	0	0	0	0	0	0	0	0	0	0	0	0	0	0	0	0	0	0	0	0	0	0
d6417_a1	0	0	0	0	0	1	0	0	0	0	0	0	0	0	0	0	0	0	0	0	0	0	2	0
c247_a9	0	0	0	1	0	0	0	0	0	0	0	0	0	0	0	0	0	0	0	0	0	0	6	0
c247_a4	27	36	13	32	33	22	26	21	10	29	23	6	22	35	24	35	22	19	40	40	12	25	42	10
c247_a5	30	39	15	35	30	11	31	35	14	34	20	1	18	22	28	50	20	7	35	39	12	31	38	5
c247_a1	73	101	27	122	46	23	60	85	19	100	33	10	50	114	48	109	34	17	61	84	26	114	42	12
c247_a6	0	2	0	1	2	0	0	1	0	1	1	0	0	3	0	3	2	0	0	2	0	1	4	0
c247_a7	1	0	1	6	2	0	5	3	0	8	2	0	0	0	4	12	4	0	5	0	0	0	7	0
c247_a2	56	75	23	62	51	12	53	61	18	50	29	3	34	61	46	72	38	15	66	84	24	48	56	8
c247_a3	32	45	4	34	28	0	26	31	3	29	25	0	25	34	6	39	30	0	34	46	4	23	31	0
c247_a8	0	0	0	1	0	0	0	0	0	0	0	0	0	0	0	0	0	0	0	0	0	0	6	0
c329_a1	54	77	22	46	33	30	47	60	20	33	22	14	43	46	36	60	34	19	49	56	22	42	28	10
d5838_a1	0	1	0	0	0	0	0	0	0	0	0	0	0	0	0	0	0	0	0	0	0	0	0	0
d2300_a1	3	2	0	3	0	4	2	3	0	1	0	1	2	4	0	2	0	6	2	1	0	1	0	1
d7033_a1	0	1	0	0	0	0	0	0	0	0	0	0	0	0	0	0	0	0	0	0	0	0	0	0
d1626_a1	4	8	1	6	4	12	4	9	1	5	4	1	6	13	4	6	6	3	4	7	1	4	3	1
c549_a1	18	25	4	18	12	25	11	17	3	16	7	9	21	18	6	25	20	18	16	23	4	19	9	10
c732_a1	21	31	5	42	25	33	11	16	4	31	20	10	27	25	12	53	24	19	16	23	3	45	23	12
c732_a2	2	6	1	12	5	4	1	4	1	9	4	1	3	2	2	14	4	3	1	5	0	18	4	1
c732_a3	2	5	1	6	3	4	1	3	1	6	2	1	3	2	2	6	2	3	1	3	0	6	2	1
d1030_a1	21	24	6	13	4	11	19	24	6	9	2	2	19	18	14	13	6	18	18	23	5	11	6	8
d1030_a2	1	2	0	1	3	0	0	1	0	1	2	0	1	4	0	2	2	2	2	3	0	1	5	0
d1406_a1	5	15	1	5	5	11	4	11	1	6	4	3	4	5	2	8	6	6	4	9	1	6	5	4
d1079_a2	0	2	0	0	0	0	0	1	0	0	0	0	0	0	0	4	0	0	0	0	0	0	0	0
d1079_a1	1	5	0	15	1	0	1	4	0	13	0	2	4	9	0	23	0	0	1	6	0	19	1	2
d2520_a1	1	2	0	0	3	2	0	2	0	0	1	2	0	3	0	0	0	5	0	2	0	0	3	2
d4568_a1	0	1	0	0	0	0	0	2	0	0	0	1	0	0	0	0	0	0	0	0	0	0	0	0
d4751_a1	0	0	0	1	0	0	0	0	0	3	1	0	1	0	2	2	0	0	0	0	0	6	6	0
d7908_a1	0	0	0	0	0	0	0	0	0	0	0	0	0	0	0	0	0	0	1	0	0	0	0	0
c724_a2	22	29	9	22	6	0	20	26	8	19	6	0	22	28	16	33	8	1	23	31	9	19	11	0
c724_a3	4	2	0	5	6	0	1	1	0	4	4	0	5	5	0	5	8	0	2	1	0	3	6	0
c724_a1	49	70	12	77	37	1	35	51	10	58	22	0	36	46	22	76	32	2	47	69	11	66	36	1
c771_a2	12	32	3	8	21	9	10	27	3	6	13	3	8	20	8	9	12	12	10	29	3	7	21	5
c771_a1	68	118	16	46	48	47	49	73	16	45	29	22	45	50	30	58	26	41	60	120	15	43	44	24
d1145_a1	7	16	4	8	0	16	6	11	4	7	0	5	10	14	8	8	4	9	5	13	4	7	0	6
d1250_a1	67	86	16	47	27	25	65	82	15	43	13	12	32	24	18	38	14	12	64	78	12	37	17	11
c446_a2	52	79	7	39	12	55	45	66	6	33	8	26	27	37	14	52	10	37	45	63	8	51	17	25
c446_a1	54	78	7	40	14	57	45	65	5	31	10	27	28	38	14	58	12	36	47	62	8	53	19	27
c512_a1	43	48	13	61	19	30	29	31	11	51	6	14	33	33	22	51	20	25	35	43	11	53	20	12
d7312_a1	1	0	0	0	0	0	0	0	0	0	0	0	0	0	0	0	0	0	0	0	0	0	0	0
d4971_a1	0	0	0	0	0	0	0	0	0	2	0	0	0	0	0	0	0	0	0	0	0	0	0	0
c272_a2	11	10	13	24	18	19	10	6	14	19	13	5	11	5	26	22	20	20	9	10	12	22	17	9
c272_a1	13	17	10	25	20	49	11	15	12	21	15	19	17	22	28	28	20	34	11	18	11	22	18	19
c272_a3	15	13	3	7	8	2	12	11	4	4	4	0	12	11	8	8	10	2	13	14	2	5	6	1
d5779_a1	0	0	0	1	0	0	0	0	0	0	0	0	0	0	0	0	0	0	0	0	0	0	0	0
d1905_a1	2	3	0	5	6	2	1	2	0	4	4	3	3	8	0	8	6	0	2	2	0	5	6	3
d1905_a2	0	0	0	2	6	0	0	0	0	1	3	0	0	0	0	1	0	0	0	0	0	0	6	0
d1204_a1	7	13	1	8	6	23	4	8	0	8	4	7	8	13	0	9	8	19	7	12	1	7	7	10
d6100_a1	0	1	0	0	0	0	0	1	0	0	0	0	0	0	0	0	0	0	0	0	0	0	0	0
c550_a2	8	9	1	9	11	6	9	8	2	13	10	4	13	13	6	20	10	9	8	9	2	10	14	5
c550_a1	13	11	5	14	3	40	13	7	4	13	1	17	20	20	6	20	4	21	13	8	5	10	3	21
c550_a3	0	4	0	1	0	2	0	4	0	1	0	0	0	3	0	3	0	0	1	4	0	1	1	1
c550_a4	3	1	0	2	1	0	3	1	1	2	0	0	0	0	0	2	0	0	3	0	0	2	1	1
d4087_a1	1	1	0	0	0	0	0	1	0	0	0	0	0	0	0	0	0	0	0	0	0	0	0	0
d6215_a1	0	0	0	0	0	0	0	0	0	0	0	0	0	0	0	0	0	0	0	0	0	1	0	0
d2241_a1	1	0	4	12	6	0	0	0	1	9	5	0	0	0	4	10	6	0	1	0	3	7	4	0
d2722_a1	7	6	0	1	1	0	3	2	0	0	2	0	8	7	0	0	2	0	7	5	0	0	5	0
d1138_a2	0	0	1	0	0	0	3	1	1	0	0	0	0	0	0	0	0	0	3	1	1	0	0	0
d1138_a1	12	14	2	9	5	6	8	10	2	8	2	2	13	15	2	12	6	7	12	11	2	6	5	4
d5559_a1	0	0	0	0	0	0	0	0	0	0	0	0	0	0	0	0	2	0	0	0	0	0	0	0
d6157_a1	0	0	0	0	0	0	0	0	0	0	0	1	0	0	0	0	0	0	0	0	0	0	0	0
d4289_a1	0	2	0	0	0	0	0	1	0	1	0	0	0	0	0	0	0	0	0	2	0	0	0	0
d7514_a1	0	0	0	0	0	0	0	1	0	0	0	0	0	0	0	0	0	0	0	0	0	0	0	0
d6041_a1	0	0	0	0	0	1	0	0	0	0	0	0	0	0	0	0	0	0	0	0	0	2	0	0
d7734_a1	0	0	0	0	1	0	0	0	0	0	0	0	0	0	0	0	0	0	0	0	0	0	0	0
d5385_a1	0	0	0	0	2	0	0	2	0	0	0	0	0	0	0	0	0	0	0	0	0	0	0	0
d7253_a1	0	1	0	0	0	0	0	0	0	0	0	0	0	0	0	0	0	0	0	0	0	0	0	0
d1424_a1	2	6	3	8	3	9	3	5	3	8	4	2	5	3	4	9	2	7	3	3	2	7	7	3
c609_a1	14	25	4	26	19	38	9	15	4	18	14	13	16	17	10	28	20	16	9	19	4	24	21	18
c609_a2	2	0	0	0	0	0	0	0	0	0	0	0	0	0	0	0	4	0	0	0	0	0	3	0
d6101_a1	0	0	0	0	0	0	0	1	0	0	0	0	0	0	0	0	0	0	0	0	0	0	0	0
d4251_a1	1	2	0	1	0	2	1	2	0	1	0	1	2	2	0	0	0	0	1	1	0	1	0	1
d5119_a1	0	1	0	0	0	1	0	0	0	0	0	0	0	0	0	0	0	0	0	0	0	0	0	0
d8610_a1	0	0	0	0	0	0	0	0	0	0	0	1	0	0	0	0	0	0	0	0	0	1	0	1
c225_a2	42	50	0	22	28	4	39	47	0	19	18	0	35	38	0	28	18	3	32	46	0	20	27	2
c225_a8	3	4	0	3	4	3	2	3	0	3	3	0	3	5	0	4	0	0	2	4	0	3	0	0
c225_a3	3	6	0	5	2	6	2	5	0	2	3	2	6	8	0	2	6	8	2	4	0	2	1	3
c225_a9	2	3	0	3	1	0	3	4	0	3	0	0	8	3	0	4	0	0	2	3	0	3	2	0
c225_a4	13	17	0	10	14	5	11	16	0	7	9	1	10	15	0	9	10	4	10	16	0	8	14	3
c225_b10	0	1	0	0	0	3	0	1	0	0	0	0	0	2	0	0	0	0	1	1	0	0	0	0
c225_a5	7	12	0	7	14	3	7	12	0	6	9	0	4	13	0	6	12	3	5	10	0	7	14	2
c225_a6	3	4	0	6	4	1	2	2	0	3	3	0	1	3	0	6	2	0	2	3	0	3	1	0
c225_a1	40	58	8	47	27	83	35	46	4	43	18	48	34	57	18	75	24	55	35	51	7	47	29	42
c225_a7	8	10	0	7	14	4	6	11	0	6	9	1	6	9	0	9	10	6	5	8	0	7	15	4
d8505_a1	0	0	0	1	0	0	0	1	0	1	0	0	0	0	0	0	0	0	0	0	0	0	0	0
d6262_a1	1	0	0	0	0	0	0	0	0	0	1	0	0	0	2	2	4	0	0	0	1	3	5	0
d2558_a1	0	0	0	3	2	2	0	0	0	3	1	0	0	0	0	7	4	0	0	0	0	6	4	1
d8290_a1	0	1	1	5	3	0	0	0	0	1	2	0	0	0	2	3	2	0	0	1	1	5	3	0
d5224_a1	0	0	0	0	0	1	0	0	0	0	0	0	0	0	0	0	4	3	0	0	0	0	0	0
d3051_a2	2	2	0	1	0	1	2	2	0	1	0	0	3	4	0	2	0	0	2	2	0	1	0	0
d3051_a1	1	3	0	1	2	2	1	2	0	1	1	1	2	2	0	2	2	2	1	3	0	1	2	1
c394_a1	64	85	3	28	41	8	58	73	0	23	34	2	58	71	4	41	34	3	55	80	2	24	54	2
d6320_a1	0	1	0	0	0	0	0	0	0	0	0	0	0	0	0	0	0	0	0	0	0	0	0	0
c828_a1	19	24	10	32	38	31	14	13	8	18	24	14	21	26	20	35	38	26	16	15	9	25	33	16
c828_a2	1	0	0	0	0	0	0	0	0	0	0	0	0	0	0	0	0	0	0	0	0	2	0	0
d7628_a1	1	0	0	0	0	0	0	0	0	1	0	0	0	0	0	3	0	0	0	0	0	6	0	0
d6541_a1	0	0	0	0	0	0	1	0	0	0	0	0	0	0	0	0	0	0	0	0	0	0	0	0
d2021_a1	8	14	1	5	7	8	5	3	2	3	4	2	10	8	2	5	8	11	6	4	1	3	6	1
d4906_a1	1	0	0	2	0	0	0	0	0	0	0	0	0	0	0	0	0	0	0	0	0	1	0	0
d2998_a1	2	4	0	0	2	0	2	5	0	0	2	0	4	6	0	0	2	0	1	6	0	0	1	0
d4530_a1	0	0	0	0	0	0	0	0	0	0	0	0	0	0	0	3	0	0	0	0	0	0	0	0
c233_a1	140	167	40	230	46	37	126	133	29	165	26	14	108	117	66	146	28	24	133	176	36	202	44	15
d4627_a1	0	1	0	0	0	0	0	0	0	1	0	0	0	0	0	0	0	0	0	0	0	0	0	0
d7409_a1	0	0	0	0	0	0	0	1	0	0	0	0	0	0	0	0	0	0	0	0	0	0	0	0
c815_a4	4	5	2	7	1	0	3	5	0	7	1	1	2	5	2	7	2	1	4	8	0	1	0	0
c815_a3	20	23	6	45	17	2	15	17	3	39	7	1	15	16	4	32	14	1	18	22	3	37	16	1
c815_a1	60	92	19	126	33	21	51	68	14	103	28	8	49	66	34	82	28	9	57	79	17	113	29	9
c815_a2	22	42	16	50	10	13	18	27	12	43	7	6	13	26	26	39	10	4	22	32	14	40	11	6
d4788_a1	0	2	0	0	0	0	0	0	0	0	0	0	0	0	0	0	0	0	0	1	0	0	0	0
d5664_a1	0	0	0	1	0	2	0	0	0	0	0	0	0	0	0	1	0	0	0	0	0	0	0	0
d2837_a1	1	0	0	4	0	0	1	0	0	1	0	1	0	0	0	2	0	0	0	0	0	6	0	0
d1690_a1	10	15	7	6	10	4	9	11	5	5	6	3	8	10	14	8	8	6	9	14	7	5	8	2
d1690_a2	2	6	1	2	3	2	0	2	0	2	0	0	0	2	2	4	2	0	1	5	1	2	3	0
d2182_a1	7	9	8	9	9	6	7	8	8	8	4	3	4	6	12	10	10	1	5	7	8	8	9	3
d3933_a1	0	0	0	1	0	1	0	0	0	1	0	0	0	0	0	3	0	0	0	0	0	1	0	0
d8666_a1	0	1	0	0	0	0	0	0	0	0	0	0	0	0	0	0	0	0	0	0	0	0	0	0
d4970_a1	0	2	0	0	0	0	0	0	0	0	0	0	0	0	0	0	0	0	0	0	0	0	0	0
d7907_a1	0	0	0	0	1	0	0	0	0	0	0	0	0	0	0	0	0	0	0	0	0	0	1	1
d1086_a1	117	115	16	83	24	75	103	83	14	82	15	40	42	35	28	43	18	30	110	96	13	74	24	38
d5503_a1	0	0	0	0	0	0	0	0	0	0	0	0	0	0	2	0	0	0	0	0	0	0	0	0
d5723_a1	0	0	0	2	0	0	0	0	0	0	0	0	0	0	0	0	0	0	0	0	0	0	0	0
d4692_a1	1	1	0	0	0	0	0	0	0	0	0	0	0	0	0	0	0	0	0	0	0	0	0	0
d5943_a1	0	0	0	0	1	0	0	0	0	0	0	0	0	0	0	0	0	0	0	0	0	0	0	0
d2610_a3	0	1	0	0	0	1	0	0	0	0	0	0	1	0	0	0	0	0	0	0	0	0	0	0
d2610_a2	1	2	0	0	0	0	0	0	0	0	0	0	2	0	0	0	0	3	1	1	0	0	0	0
d2610_a1	2	6	0	0	0	0	1	2	0	0	0	0	2	3	0	0	0	0	2	3	0	1	0	0
d3434_a1	1	1	1	1	0	0	1	1	0	1	1	0	3	2	0	1	0	0	1	1	1	0	1	0
d3654_a1	1	1	0	0	4	0	1	1	0	0	4	0	0	0	0	0	4	0	1	1	0	0	6	0
d4472_a1	1	0	0	0	2	0	0	0	0	0	0	0	0	0	0	0	0	0	1	0	0	0	0	0
d8006_a1	0	1	0	0	0	0	0	1	0	0	0	0	0	0	0	0	0	0	0	0	0	0	3	0
d5665_a1	0	0	0	0	0	0	2	0	0	0	0	0	0	0	0	0	0	0	0	0	0	0	0	0
d2059_a1	3	4	1	6	2	7	1	2	1	4	2	0	3	3	0	5	2	9	3	4	1	6	2	3
d2279_a1	2	4	0	1	8	0	2	3	0	1	6	0	2	5	0	2	8	0	2	3	0	1	8	0
d4252_a1	3	0	0	0	1	0	0	1	0	0	1	0	0	0	0	0	2	0	1	0	0	0	1	0
d8226_a1	0	0	0	0	0	0	0	0	0	0	0	0	0	0	0	0	0	0	0	0	0	0	1	0
d5885_a1	1	0	0	0	0	0	0	0	0	0	0	0	0	0	0	0	0	0	0	0	0	8	0	0
d2118_a1	2	3	0	4	3	3	2	2	0	0	1	0	3	7	0	0	4	3	2	2	0	3	1	0
d2499_a1	1	2	1	4	3	2	1	3	1	3	3	0	3	2	0	4	4	0	1	2	1	3	4	0
d2499_a2	0	0	0	0	0	0	11	11	0	0	0	1	1	0	0	0	0	0	0	0	0	0	1	0
d7129_a1	0	1	0	0	0	0	0	0	0	0	0	0	0	0	0	0	0	0	0	0	0	0	0	0
d6761_a1	0	0	0	1	0	0	0	0	0	0	0	0	0	0	0	0	0	0	0	0	0	1	0	0
d3155_a1	0	0	0	2	0	0	0	0	0	1	0	1	0	0	0	6	0	0	0	0	0	3	0	0
d7349_a1	0	0	0	0	0	0	0	0	0	0	0	0	0	0	0	0	0	0	0	0	0	1	0	0
d4691_a1	0	0	0	1	0	0	0	0	0	1	0	0	0	0	0	0	0	0	0	0	0	1	0	0
d4691_a2	0	0	1	0	0	0	0	0	0	0	0	0	0	0	0	0	0	0	0	0	0	1	0	0
d6981_a1	0	1	0	0	0	0	0	1	0	0	0	0	0	0	0	0	0	0	0	1	0	0	0	0
d8387_a1	0	0	0	1	0	0	0	0	0	1	0	0	0	0	0	0	0	0	0	0	0	1	0	0
d7569_a1	0	2	0	0	0	0	0	0	0	1	0	0	0	0	0	0	0	0	0	1	0	0	0	0
d3375_a1	1	2	0	1	1	0	1	2	0	0	0	0	2	3	0	0	0	0	1	2	0	1	2	0
c829_a1	23	33	5	22	18	38	18	28	3	24	14	17	24	22	6	30	16	24	25	29	4	16	15	17
d6600_a1	1	0	0	0	0	0	0	0	0	0	0	0	0	0	0	0	0	0	0	0	0	0	0	0
d4471_a1	1	2	0	0	0	0	0	1	0	0	0	0	0	0	0	0	0	1	0	0	0	0	0	0
d3214_a1	3	3	2	2	3	1	3	3	1	0	3	0	4	6	4	2	0	0	3	3	1	2	3	0
d6820_a1	0	1	0	0	0	0	0	1	0	0	0	0	0	0	0	0	0	0	0	1	0	0	0	0
d4193_a1	0	0	0	2	3	0	0	0	0	2	1	0	0	0	0	0	4	0	0	0	0	1	2	0
d5944_a1	0	0	0	0	0	0	0	0	0	0	0	1	0	0	0	0	0	0	0	0	0	0	0	0
d8167_a1	0	1	0	0	0	0	0	1	0	0	0	0	0	0	0	0	0	0	0	1	0	0	0	0
d3595_a1	4	3	1	3	5	2	2	1	1	2	4	1	0	2	0	4	6	3	2	1	0	2	5	2
d2338_a1	5	5	0	0	1	0	5	3	0	0	1	0	6	7	0	0	0	0	5	3	0	0	1	0
d7015_a1	0	1	0	0	0	0	0	0	0	0	0	0	0	0	0	0	0	0	0	0	0	0	0	0
d6609_a1	1	0	0	0	0	0	0	0	0	0	0	0	0	0	0	0	0	0	0	0	0	0	0	0
d3672_a1	0	0	1	1	2	2	0	0	1	1	0	0	0	0	0	5	2	0	0	0	1	1	2	1
d8715_a1	0	1	0	0	0	0	0	0	0	0	0	0	0	0	0	0	0	0	0	0	0	0	0	0
c955_a3	17	35	11	36	23	9	6	6	8	13	6	2	15	25	18	23	16	8	5	6	7	12	12	1
c955_a2	23	33	4	35	17	0	9	13	1	16	10	0	20	32	10	37	14	2	12	19	1	22	16	0
c955_a6	0	0	0	0	0	0	0	2	0	0	0	0	0	1	0	2	2	0	0	1	0	3	2	0
c955_a1	29	48	18	72	34	20	11	16	12	36	18	7	20	37	34	48	20	6	16	18	14	45	23	8
c955_a5	0	1	0	0	0	1	0	2	0	0	0	0	0	1	0	0	0	0	0	0	0	1	0	0
c955_a4	0	1	1	3	4	1	0	1	1	3	1	0	0	0	2	1	2	0	0	1	0	0	4	0
d2961_a1	0	0	4	0	3	0	0	0	2	0	3	0	0	0	4	0	6	0	0	0	3	0	3	0
c117_a6	3	0	0	0	2	0	3	0	0	0	0	0	4	4	0	0	2	0	2	1	0	0	2	0
c117_a1	196	259	49	362	94	168	159	189	40	306	80	71	103	155	86	223	56	77	179	224	44	335	97	71
c117_a5	3	4	0	3	1	0	2	1	0	8	5	1	4	4	2	8	2	2	3	3	1	13	8	0
c117_a3	7	9	1	15	5	0	5	6	0	18	7	2	8	5	4	33	10	5	7	10	2	22	11	1
c117_a4	7	6	4	7	13	2	6	6	4	5	5	2	7	7	10	14	12	7	6	6	4	4	11	3
c117_a2	20	29	8	61	18	45	14	17	7	43	10	17	18	34	18	54	8	39	14	25	8	55	15	26
d6148_a1	0	0	0	0	0	0	0	0	0	0	0	0	0	0	0	0	0	0	1	0	0	0	0	0
c692_a1	17	22	7	32	39	16	11	19	4	25	23	6	20	26	14	40	30	12	16	19	4	27	40	6
d1671_a1	26	26	6	24	14	6	20	19	6	25	9	8	16	19	10	17	12	15	17	17	6	24	12	7
d1392_a1	6	7	5	12	7	15	5	4	3	8	4	8	8	7	10	8	12	10	7	6	5	9	6	8
d1012_a1	64	74	12	41	32	24	57	65	9	19	18	8	25	41	20	39	18	11	56	68	12	27	29	10
d1012_a2	1	3	1	4	0	0	1	0	0	4	0	0	0	0	0	6	0	0	1	2	1	4	0	0
d3013_a1	4	4	0	0	2	0	3	3	0	0	1	0	7	5	0	0	0	0	2	4	0	0	2	0
d2712_a1	5	3	1	2	1	2	4	1	1	2	0	0	6	5	2	5	4	1	4	3	1	2	0	0
d7848_a1	0	0	0	1	0	0	0	0	0	1	0	0	0	0	0	1	0	0	0	0	0	3	4	0
b80_a1	116	164	32	122	53	93	103	135	29	100	34	33	77	93	60	121	42	49	102	138	28	110	52	37
c408_a2	25	38	0	4	11	3	24	36	0	3	6	1	20	30	0	6	14	0	23	43	0	4	11	1
c408_a1	13	22	2	27	20	36	13	18	2	27	14	17	19	22	8	32	22	28	14	15	3	27	23	19
c408_a3	11	10	1	7	7	9	9	9	1	6	5	5	12	16	0	11	10	8	8	7	1	6	7	5
c408_a4	3	6	1	1	2	0	3	6	1	1	2	1	5	7	0	4	2	1	3	6	1	0	2	1
c408_a5	2	5	1	0	0	0	3	5	1	0	0	0	4	7	2	0	0	0	4	11	1	0	3	0
d3393_a1	2	2	0	0	0	2	1	0	0	0	0	0	1	0	0	0	0	3	1	1	0	0	0	0
d3393_a2	0	2	1	0	1	0	0	1	1	0	1	0	0	0	2	0	0	3	0	2	1	0	1	0
c164_a1	32	62	25	65	75	4	30	49	19	43	36	0	29	45	52	89	62	0	30	60	22	52	68	2
c164_a2	1	1	2	3	4	0	1	2	1	3	2	0	3	3	2	3	4	0	1	1	3	3	3	0
c164_a3	0	1	1	3	2	0	0	1	1	4	2	0	0	2	2	3	2	0	0	1	1	3	2	0
d4608_a1	0	0	0	1	0	0	0	1	0	0	0	0	0	0	0	0	0	0	0	1	0	1	0	0
d1989_a1	9	14	6	14	11	8	6	8	4	8	11	3	8	8	14	13	6	7	7	14	6	13	11	2
d2682_a1	4	9	0	2	1	11	0	0	0	0	1	3	4	3	0	6	2	6	0	0	0	1	2	4
d3618_a1	2	1	0	0	3	1	2	1	0	0	3	0	5	6	0	0	4	0	2	1	0	0	2	0
d4329_a1	2	2	0	0	0	0	2	2	0	0	0	0	2	3	0	0	0	0	2	1	0	0	0	0
d2251_a1	4	2	2	9	1	2	1	0	2	8	1	1	2	4	4	11	2	0	1	2	2	8	1	1
d5847_a1	0	0	0	1	0	0	2	2	0	2	1	0	0	0	0	1	0	0	2	0	0	1	0	0
d5386_a1	2	2	0	1	0	0	0	0	0	0	0	0	0	0	0	0	0	0	0	0	0	0	0	0
c657_a2	4	4	0	1	5	5	2	2	0	1	5	4	2	4	0	2	0	5	2	3	0	1	0	4
c657_a3	0	1	0	0	2	2	0	0	0	0	2	0	0	0	0	0	0	0	0	1	0	0	2	1
c657_a1	16	30	6	14	13	44	15	24	5	12	4	16	21	23	14	25	14	27	15	25	5	13	12	17
d5619_a1	0	0	0	0	2	0	0	0	0	0	0	0	0	0	0	0	0	0	0	0	0	0	0	0
c320_a1	27	30	0	9	0	0	17	24	0	6	0	0	33	31	0	8	0	0	25	22	0	7	0	0
d2979_a1	1	3	0	0	3	0	1	2	1	0	0	0	2	6	0	0	4	0	1	3	0	0	3	0
d8533_a1	1	0	0	0	0	0	0	0	0	0	0	0	0	0	0	0	0	0	0	0	0	0	0	0
d1384_a1	8	12	4	22	2	6	4	9	2	12	1	1	11	14	4	19	2	0	6	5	4	17	2	2
c769_a1	2	9	0	8	3	10	2	7	0	6	1	2	5	11	0	6	2	6	2	8	0	7	2	3
d6963_a1	0	1	0	0	0	0	0	1	0	0	0	0	0	0	0	0	0	0	0	1	0	0	0	0
d7674_a1	0	0	0	0	1	0	0	0	0	0	0	0	0	0	0	0	0	0	0	0	0	0	1	0
d8157_a1	0	0	0	0	0	0	0	0	0	0	0	0	0	0	0	0	0	0	0	1	0	0	0	0
d5022_a1	0	1	0	1	0	0	0	0	0	0	0	0	0	0	0	0	0	0	0	0	0	1	0	0
d2310_a1	0	2	0	9	0	2	0	0	0	7	0	0	0	0	0	9	0	0	0	2	0	8	0	0
d4531_a1	1	1	0	0	0	0	1	1	0	0	0	0	2	0	0	0	0	0	1	0	0	0	0	0
d2530_a1	2	3	0	4	0	5	1	3	0	4	0	0	0	6	0	3	0	0	1	3	1	4	3	3
d3998_a1	1	1	0	1	2	0	1	1	0	0	0	0	0	0	2	0	2	0	1	1	0	0	1	0
d3998_a2	1	0	0	0	2	0	1	0	0	0	0	0	0	0	0	0	0	0	1	1	0	0	1	0
c722_a1	44	63	18	121	36	27	23	33	14	90	29	8	35	67	36	94	24	20	42	69	15	112	24	6
d3339_a1	1	0	0	5	0	0	1	0	0	3	1	0	0	1	0	3	0	0	1	0	0	3	0	0
d4578_a1	0	1	0	1	0	0	0	0	0	0	0	0	0	0	0	0	0	0	0	0	0	0	0	0
d2154_a1	21	24	6	40	26	6	23	24	6	32	11	3	10	6	14	25	16	3	21	24	5	38	21	4
d2154_a2	2	3	1	8	5	2	1	2	0	7	1	1	3	4	0	10	4	3	1	2	1	7	5	0
d2154_a3	2	4	0	1	2	0	0	1	0	6	0	0	0	0	2	3	0	0	1	6	3	8	4	0
d6684_a1	0	0	0	0	0	0	1	0	0	0	0	0	0	0	0	0	0	0	0	0	0	0	0	0
d1135_a1	5	9	5	4	20	12	5	6	3	4	12	3	7	8	10	8	18	7	5	7	3	4	17	3
c502_a1	68	98	29	90	42	92	49	77	24	89	38	40	44	66	56	86	36	37	68	96	29	98	44	44
d3559_a1	3	3	2	11	8	13	1	2	2	10	7	0	0	2	4	6	4	3	1	3	2	12	7	0
d7387_a1	0	0	0	0	0	0	0	0	0	1	0	0	0	0	0	0	0	0	0	0	0	0	0	0
d2374_a1	5	9	5	19	9	4	5	8	6	16	8	0	11	9	6	13	14	0	6	8	4	16	11	0
d3731_a1	0	0	0	2	0	2	0	0	0	2	0	2	1	0	0	2	2	3	0	0	0	1	0	2
c443_a1	88	136	19	120	44	48	66	100	17	102	20	18	59	96	36	73	20	28	73	125	19	106	43	16
c443_a2	13	16	7	18	9	34	7	11	5	15	6	12	12	12	12	18	12	22	12	14	7	18	9	14
d8436_a1	0	0	0	0	0	0	1	0	0	0	0	0	0	0	0	0	0	0	0	0	0	0	0	0
d7167_a1	0	0	0	0	0	0	0	0	0	0	0	0	0	0	0	0	0	0	0	1	0	0	0	0
d7953_a1	1	0	0	0	0	0	0	1	0	0	0	0	0	0	0	0	0	0	0	0	0	0	0	0
d4798_a1	1	1	0	0	1	0	1	1	0	0	0	0	0	0	0	0	0	0	1	1	0	0	1	0
d4260_a1	0	0	0	2	0	1	0	0	0	0	0	0	0	0	0	0	0	0	0	0	0	3	0	0
d1730_a1	5	6	3	8	5	9	5	5	3	3	1	4	9	8	6	6	2	10	5	5	3	5	5	5
d4810_a1	0	0	0	0	0	0	0	0	0	0	1	0	0	0	0	0	0	0	0	0	0	1	0	0
d4810_a2	0	1	0	0	0	0	0	1	0	0	1	0	0	0	0	0	0	0	0	1	0	0	0	0
d1950_a1	3	4	0	3	0	0	3	3	0	2	0	0	4	5	0	5	0	4	3	3	0	3	1	1
d4857_a1	0	0	0	0	1	0	0	0	0	0	0	0	0	0	0	0	0	0	0	1	0	0	0	0
d5999_a1	0	0	0	1	0	0	0	0	0	0	0	0	0	0	0	0	0	0	0	0	0	1	0	0
d8685_a1	0	0	0	1	0	0	0	0	0	0	0	0	0	0	0	0	0	0	0	0	0	0	0	0
d8656_a1	0	0	0	0	0	0	0	0	0	0	0	0	0	0	0	0	0	0	1	0	0	0	0	0
d1524_a3	1	0	0	0	0	0	1	1	0	3	4	0	2	1	0	0	0	0	1	0	0	13	12	0
d1524_a1	5	5	1	4	1	5	4	5	1	7	4	1	4	6	6	4	4	4	5	5	0	12	13	2
d1524_a2	4	6	0	7	10	1	5	7	0	7	8	0	5	4	2	6	12	2	4	6	0	14	27	1
d3951_a1	0	0	0	2	0	1	0	0	0	2	0	0	0	0	0	2	0	0	0	0	0	2	0	0
c223_a1	56	80	22	54	43	74	47	68	18	45	23	35	41	58	46	89	34	57	52	70	21	48	44	43
c223_a2	11	12	2	23	7	9	8	6	2	19	9	4	11	10	6	35	8	2	8	8	2	22	8	6
c223_a3	2	2	0	5	4	3	0	3	0	3	1	2	1	1	2	12	4	2	0	2	0	5	4	3
c223_a4	3	1	2	7	2	3	2	0	1	7	2	2	3	0	4	7	4	3	2	0	1	7	2	2
d2433_a1	1	3	2	9	2	0	0	2	1	8	2	0	0	3	4	7	4	0	0	2	1	7	2	0
d7138_a1	1	1	0	0	0	0	0	0	0	1	0	0	1	0	0	2	0	0	0	1	0	0	0	0
d2653_a1	0	3	0	7	8	10	0	3	0	7	7	10	3	5	0	6	6	13	0	3	0	6	6	5
d3452_a1	0	0	0	2	0	2	0	0	0	2	0	0	0	0	0	3	0	2	0	0	0	1	0	1
d5876_a1	0	0	0	1	0	0	0	0	0	0	0	0	0	0	0	0	0	0	0	0	0	0	0	0
d5129_a1	0	0	0	1	0	0	1	0	0	0	0	0	0	0	0	0	0	0	0	0	0	1	0	0
d7894_a1	1	0	0	0	0	0	0	0	0	0	0	0	0	0	0	0	0	0	0	0	0	0	0	0
d4100_a1	7	21	1	7	2	2	7	21	1	7	0	1	4	39	0	5	0	0	7	21	1	7	2	1
d7235_a1	0	0	0	0	0	0	0	1	0	0	0	0	0	0	0	0	0	0	0	0	0	0	0	0
d5788_a1	1	0	0	0	0	0	0	0	0	0	0	0	0	0	0	6	0	0	1	0	0	7	0	0
d5060_a1	1	2	0	0	0	0	1	1	0	0	0	0	1	0	0	0	0	0	1	1	0	0	0	0
d7733_a1	0	0	0	0	0	1	0	0	0	0	0	0	0	0	0	0	0	0	0	0	0	0	0	0
b11_a4	5	8	2	20	13	2	3	5	1	17	10	0	8	6	4	31	18	1	3	7	2	22	11	0
b11_b11	0	1	0	10	5	1	0	0	0	1	4	0	0	0	0	11	4	0	0	1	0	8	5	0
b11_a5	9	6	2	16	15	6	5	4	1	7	11	2	12	8	4	18	8	3	6	3	2	13	13	2
b11_b12	0	0	0	0	2	0	0	0	0	1	0	0	0	0	0	0	0	0	0	0	0	2	1	0
b11_a6	10	7	3	30	11	2	9	7	2	21	8	0	8	10	6	29	10	0	8	8	3	27	9	0
b11_a7	4	6	0	15	0	0	2	3	0	7	2	1	4	5	0	9	2	2	8	7	0	18	10	2
b11_a1	86	145	36	287	68	11	70	112	22	210	54	3	82	124	64	245	78	11	77	127	28	263	78	2
b11_a2	36	40	6	85	23	2	27	25	2	57	19	0	40	53	6	77	26	0	27	34	5	64	21	0
b11_b13	0	0	0	0	0	0	0	0	0	1	1	0	0	0	0	0	0	0	0	0	0	0	0	0
b11_a3	32	25	2	36	15	2	23	17	1	27	9	0	27	23	4	37	20	0	21	20	2	33	16	0
b11_b10	3	3	1	1	2	0	0	1	0	1	2	0	0	0	0	0	0	0	0	1	0	2	0	0
b11_a8	11	12	2	19	10	10	8	9	2	6	7	3	10	11	6	22	8	5	8	10	1	13	9	3
b11_a9	2	1	0	4	1	4	2	1	0	3	2	2	3	4	2	2	0	6	2	1	0	1	1	3
d3892_a1	1	1	0	0	0	0	0	1	0	0	0	0	1	3	0	0	0	0	0	1	0	4	4	0
d5800_a1	0	0	0	0	0	0	0	0	0	0	0	0	0	0	0	0	0	0	0	0	0	0	0	1
c384_a1	6	8	1	29	2	14	4	3	0	20	2	2	2	8	0	24	0	12	5	4	0	26	1	3
d3233_a1	1	3	0	6	1	0	1	2	0	6	0	0	3	2	0	7	0	0	2	3	0	7	1	0
d4916_a1	1	1	0	0	0	0	1	0	1	0	0	0	0	0	0	0	0	0	1	1	0	0	0	0
d6829_a1	0	0	0	0	1	0	0	0	0	0	0	0	0	0	0	0	0	0	0	0	0	0	1	0
d2031_a1	8	9	2	9	2	2	2	2	0	1	0	0	4	9	4	5	2	1	6	9	2	7	2	1
d4480_a1	0	0	0	0	0	0	0	2	0	1	0	0	0	0	0	0	0	0	0	0	0	0	0	0
d5627_a1	0	0	0	0	0	0	2	0	0	0	0	0	0	0	0	0	0	0	0	0	0	0	0	0
d2932_a1	3	3	0	6	3	0	3	3	0	5	2	0	6	6	0	4	2	0	3	3	0	7	4	0
d5839_a1	1	0	0	0	0	0	0	0	0	0	0	0	0	0	0	0	0	0	0	0	0	0	0	0
d2506_a3	0	1	0	0	0	0	0	0	0	0	0	0	0	0	0	0	0	0	1	0	0	0	0	0
d2506_a4	0	0	0	1	0	0	0	0	0	0	0	0	0	0	0	0	0	0	1	0	0	0	0	0
d2506_a2	1	0	1	5	0	0	0	0	1	0	0	0	1	1	2	2	0	0	1	0	1	1	0	0
d2506_a1	0	1	2	5	3	1	0	1	2	3	0	0	0	0	4	4	0	2	1	1	1	4	2	0
d7417_a1	0	0	0	0	0	0	0	0	0	0	0	0	0	0	0	0	0	0	1	0	0	0	0	0
d6743_a1	0	0	0	0	0	0	0	0	0	1	0	0	0	0	0	0	0	0	0	0	0	1	0	0
d5906_a1	0	0	0	0	0	0	0	1	0	0	0	0	0	0	0	0	0	0	0	0	0	0	0	0
d7454_a1	0	0	0	1	0	0	0	0	0	0	0	0	0	0	0	0	0	0	0	0	0	0	0	0
d2471_a1	1	3	1	3	4	4	1	0	1	3	3	2	2	1	2	4	6	9	1	3	1	3	4	2
d8377_a1	0	1	0	0	0	0	0	1	0	0	0	0	0	0	0	0	0	0	0	1	0	0	0	0
d5242_a1	3	0	0	0	0	0	0	0	0	0	0	0	0	0	0	0	0	0	3	0	0	0	0	0
d5408_a1	0	0	0	1	2	0	0	0	0	0	0	0	0	0	0	0	2	0	0	0	0	0	0	0
d2741_a1	4	5	0	0	3	0	3	3	0	0	2	0	5	6	0	0	0	0	3	5	0	0	3	0
d2759_a1	0	2	0	7	2	0	0	1	0	3	0	0	0	0	0	7	2	0	0	1	0	4	0	0
d7446_a1	0	0	1	0	0	0	0	0	1	0	0	0	0	0	0	0	0	0	0	0	0	0	0	0
d7666_a1	0	0	0	0	0	1	0	0	0	0	0	0	0	0	0	0	0	0	0	0	0	0	0	0
d5069_a1	1	0	0	1	0	0	0	0	0	0	0	0	0	0	0	0	0	0	0	0	0	0	0	0
d2376_a2	0	0	0	4	1	0	0	0	0	1	0	0	0	0	0	0	0	0	0	0	0	3	0	0
d2376_a1	9	9	7	15	6	4	6	8	4	13	6	1	10	9	12	8	6	4	9	6	7	16	6	1
d2222_a1	1	5	0	3	6	4	1	5	0	1	6	3	0	3	0	2	4	4	0	5	0	2	6	4
d2098_a2	0	0	0	3	1	0	0	0	0	1	1	0	0	0	0	1	2	0	0	0	0	2	2	0
d2098_a1	3	4	0	6	3	0	3	2	0	2	3	0	3	2	0	9	6	0	3	2	0	6	4	0
d7505_a1	0	1	0	0	0	0	0	1	0	0	0	0	0	0	0	0	0	0	0	0	0	0	0	0
c839_a2	3	2	1	2	1	2	1	1	1	3	1	0	2	2	2	2	2	1	1	0	1	2	1	0
c839_a1	18	32	8	21	4	30	15	21	6	19	4	12	15	32	14	23	6	22	19	26	7	19	6	13
d8098_a1	0	0	0	0	0	1	0	0	0	0	0	0	0	0	0	0	0	0	0	0	0	0	0	0
d7886_a1	1	0	0	0	0	0	0	0	0	0	0	0	0	0	0	0	0	0	0	0	0	0	0	0
d2818_a1	1	0	1	1	0	2	2	0	0	2	0	0	3	5	0	1	0	0	2	1	2	2	1	0
d5597_a1	0	0	0	0	0	0	2	0	0	0	0	0	0	0	0	0	0	0	0	0	0	0	0	0
d5289_a1	1	1	0	0	1	2	1	0	0	0	0	1	0	0	0	0	0	3	1	1	0	0	1	1
d5301_a1	0	0	0	0	0	0	3	0	0	0	0	0	0	0	0	0	0	0	0	0	0	0	0	0
d3173_a1	1	1	0	1	0	0	2	2	0	0	0	0	0	0	0	0	0	0	1	0	0	1	0	0
d7395_a1	0	0	1	1	0	0	0	0	1	0	0	0	0	0	0	0	0	0	0	0	0	0	0	0
d7725_a1	0	0	0	0	0	1	0	0	0	0	0	0	0	0	0	0	0	0	0	0	0	2	0	0
d2690_a1	3	6	2	3	4	2	2	2	1	0	3	1	0	4	4	1	0	0	2	6	2	3	4	1
d7945_a1	0	1	0	0	0	0	0	0	0	0	0	0	0	0	0	0	0	0	0	0	0	0	0	0
d5521_a1	0	0	0	0	0	0	0	0	0	2	0	0	0	0	0	0	0	0	0	0	0	0	0	0
b51_a1	263	383	66	341	108	108	235	325	42	269	65	60	132	170	118	243	74	52	233	349	63	321	100	57
b51_a2	115	174	3	28	38	8	100	143	1	23	24	4	71	96	4	38	46	8	95	154	2	19	37	4
b51_a4	8	7	3	16	7	3	7	7	3	16	1	1	5	5	4	8	4	3	8	9	3	18	7	1
b51_a3	10	11	3	17	11	2	9	11	3	17	0	1	8	12	4	8	8	3	10	12	3	16	12	1
d2192_a1	3	14	2	4	0	13	3	6	1	2	0	6	2	5	4	4	0	10	3	13	2	4	1	5
d2470_a1	4	6	3	1	0	4	4	6	2	1	0	0	8	9	4	1	0	2	4	6	2	1	0	0
d7175_a1	0	0	0	0	0	1	0	0	0	0	0	0	0	0	0	0	0	0	0	0	0	0	0	0
d5348_a1	0	2	0	0	0	0	0	0	0	0	0	0	0	0	0	0	0	0	0	2	0	0	0	0
d5568_a1	1	1	0	0	0	0	1	1	0	0	0	0	2	1	0	0	0	0	1	1	0	0	0	0
d5741_a1	0	0	1	1	0	0	0	0	1	1	0	0	0	0	0	2	0	0	0	0	1	1	0	0
d2002_a1	7	11	5	14	6	0	4	8	3	10	1	0	6	7	8	18	6	0	10	14	6	16	9	0
d2819_a1	0	0	0	3	0	2	0	0	0	4	0	2	0	0	0	2	6	0	0	1	0	5	0	1
d6802_a1	0	1	0	0	0	0	0	0	0	0	0	0	0	0	0	0	0	0	0	0	0	0	0	0
d3740_a1	1	1	0	2	0	0	0	1	0	1	0	0	0	4	0	0	0	0	0	1	0	3	0	0
d6895_a1	1	1	0	0	0	0	1	0	0	0	0	0	0	0	0	0	0	0	1	1	0	0	0	0
d8473_a1	0	0	1	0	0	0	0	0	0	0	0	0	0	0	0	0	0	0	0	0	0	0	0	0
d5407_a1	0	0	0	3	0	0	0	0	0	0	0	0	0	0	0	0	0	0	0	0	0	0	0	0
c694_a2	2	4	2	5	8	18	2	5	2	4	3	8	3	5	6	5	6	5	1	3	2	4	7	3
c694_a4	2	2	1	0	4	0	1	1	1	1	4	0	0	3	2	3	6	0	1	1	1	1	4	0
c694_a3	2	5	1	3	3	10	0	2	0	2	2	0	3	4	0	5	4	4	2	2	1	2	4	6
c694_a1	23	28	8	30	29	19	16	22	5	22	13	8	21	24	10	46	26	14	21	25	6	31	22	7
d1173_a1	52	91	27	110	35	34	47	82	20	86	13	16	37	70	34	61	24	19	50	81	24	104	32	17
d3829_a1	1	2	0	0	0	0	1	1	0	0	0	1	0	3	0	0	0	0	1	2	0	0	0	2
c252_a1	38	67	15	43	20	6	30	56	9	36	12	4	31	40	30	53	16	3	28	57	12	43	20	3
d4769_a1	0	2	0	0	0	0	0	2	0	0	1	0	0	0	0	0	0	0	0	2	0	0	0	0
d2214_a1	3	2	3	13	2	1	1	1	2	8	2	0	4	2	0	13	2	0	2	4	3	10	2	0
d3499_a1	0	1	0	2	0	0	0	2	0	1	0	0	0	0	0	3	0	0	0	0	0	1	0	0
d2873_a1	2	2	0	1	0	0	1	2	0	1	1	0	4	3	0	0	0	0	2	2	0	0	1	0
d3511_a1	0	0	0	0	0	0	1	1	0	0	0	0	0	2	0	0	0	0	0	0	0	0	0	0
d8752_a1	0	0	0	0	0	0	0	0	0	1	0	0	0	0	0	0	0	0	0	0	0	0	0	0
d5349_a1	2	2	0	1	0	0	0	0	0	0	0	0	0	0	0	0	0	0	0	0	0	0	0	0
c760_a1	6	18	4	13	12	13	6	13	4	12	4	5	10	15	4	15	10	10	6	14	3	13	9	9
c760_a2	0	0	0	0	2	0	0	0	0	0	0	0	0	0	0	0	0	0	0	0	0	0	2	0
d6523_a1	0	0	0	0	0	0	0	1	0	0	0	0	0	0	0	0	0	0	0	0	0	0	0	0
d5031_a1	1	1	0	0	0	0	1	1	0	0	0	0	0	0	0	3	0	0	0	0	0	1	0	0
d8186_a1	0	0	0	0	0	0	0	0	0	0	0	0	0	0	0	0	0	1	0	0	0	0	0	0
c481_a1	47	51	25	57	37	11	33	36	16	38	23	4	29	35	48	62	48	10	39	48	25	56	47	4
c481_a5	3	4	1	0	4	0	1	0	1	1	3	0	2	2	2	0	2	0	2	5	0	2	6	0
c481_a4	65	93	18	62	40	19	57	86	15	55	26	7	36	49	36	71	32	14	55	87	19	59	46	12
c481_a3	30	32	10	32	19	8	26	26	9	29	20	2	20	24	22	45	20	6	29	34	11	31	25	4
c481_a2	48	65	3	48	34	0	37	34	2	23	7	0	37	37	6	36	30	0	45	54	2	39	34	0
d2539_a1	0	3	0	0	0	4	0	1	0	0	0	2	0	0	0	0	0	9	0	0	0	0	0	3
d8194_a1	0	0	0	0	0	0	0	0	0	1	0	0	0	0	0	0	0	0	0	0	0	0	0	0
d1149_a3	0	0	0	1	0	0	0	0	0	1	0	0	0	1	0	0	0	0	0	0	0	0	0	0
d1149_a2	3	4	2	2	2	6	3	4	1	5	0	3	7	6	4	10	4	5	4	5	2	5	1	3
d1149_a1	5	6	4	8	3	11	6	5	2	9	1	3	9	14	6	13	0	8	7	6	4	10	3	5
d1149_a4	0	0	0	1	0	0	1	0	0	1	0	1	2	1	0	3	0	0	2	1	0	3	0	0
d7483_a1	0	0	0	0	0	0	0	0	0	0	0	0	0	0	0	0	0	0	0	0	0	0	0	1
d7885_a1	0	0	0	0	0	0	0	1	0	0	0	0	0	0	0	0	0	0	0	0	0	0	0	0
d4502_a1	0	0	0	1	1	0	0	0	0	1	0	0	0	0	0	0	0	0	0	0	0	1	2	0
d1828_a1	15	13	3	5	11	6	13	12	3	5	8	0	15	12	4	12	8	3	14	11	1	4	9	0
d1828_a2	0	0	0	3	2	0	0	0	0	1	2	0	0	2	0	4	0	0	0	0	0	4	2	0
d7226_a1	0	1	0	1	0	0	0	0	0	0	0	0	0	0	0	0	0	0	0	0	0	0	0	0
d5628_a1	0	0	0	0	0	0	0	2	0	0	0	0	0	0	0	0	0	0	0	0	0	0	0	0
d3232_a1	2	1	0	1	0	0	2	2	2	1	3	0	4	5	2	0	0	0	3	5	2	2	7	0
c531_a1	50	72	33	157	53	16	38	52	25	86	17	5	29	43	52	96	36	10	39	53	30	134	46	5
c860_a4	2	2	0	2	0	2	1	2	0	1	0	1	0	4	0	0	0	3	0	2	0	1	1	1
c860_a3	3	8	0	4	2	21	2	6	0	1	1	5	5	8	2	7	2	17	2	7	0	3	1	5
c860_a1	10	24	0	4	9	0	5	19	0	3	11	0	17	21	0	6	12	0	13	30	0	2	14	0
c860_a2	6	5	1	8	8	7	5	4	1	7	8	3	10	5	4	10	14	11	9	6	1	9	11	4
c860_a5	5	3	1	2	0	0	2	2	0	1	0	0	5	1	0	4	0	0	2	3	1	2	0	0
c860_a6	1	0	0	1	0	0	0	0	0	0	0	0	0	0	0	0	0	0	0	0	0	1	0	0
d3174_a1	1	0	0	2	2	0	0	0	0	0	1	0	0	0	0	0	0	0	0	0	0	0	2	0
d2691_a1	4	4	1	2	2	7	3	4	1	3	2	3	3	6	2	2	4	5	3	2	1	2	2	4
d1231_a1	4	8	2	3	6	16	2	7	2	3	5	8	3	9	4	5	10	14	3	5	2	3	10	7
d3837_a1	0	3	0	0	1	2	0	0	0	0	0	0	0	0	0	0	0	2	0	0	0	0	1	0
d8753_a1	1	1	0	0	0	0	0	0	0	0	0	0	0	0	0	0	0	0	0	0	0	0	0	0
b89_a1	197	273	19	209	81	80	152	178	16	141	52	31	96	118	40	174	64	50	169	233	18	189	85	37
b89_a2	0	1	0	0	0	0	0	0	0	1	0	0	0	0	0	4	0	0	0	0	0	2	3	0
d3512_a1	1	0	0	2	0	0	0	0	0	1	0	0	0	0	0	2	0	1	1	0	0	2	0	1
d8245_a1	0	0	0	0	2	0	0	1	0	0	0	0	0	0	0	2	0	0	0	0	0	5	0	0
d3182_a1	15	23	1	4	0	22	17	24	1	3	0	15	6	13	4	1	0	13	12	12	1	8	0	13
d6464_a1	0	0	0	1	0	0	0	0	0	1	0	0	0	0	0	0	0	0	0	0	0	1	0	0
d3732_a1	0	0	0	0	3	0	0	0	0	0	0	0	1	0	0	0	4	0	1	0	0	0	2	0
d1511_a1	6	6	3	6	2	9	5	5	3	6	1	5	6	6	6	5	0	5	6	6	3	4	1	8
d3779_a1	0	1	0	1	1	2	0	1	0	0	1	0	0	2	0	0	2	0	0	1	0	0	1	0
d2750_a1	0	2	0	0	3	7	0	1	0	0	3	3	1	2	0	0	4	4	0	2	0	0	3	5
d6185_a1	0	0	0	0	1	0	0	0	0	0	0	0	0	0	0	0	0	0	0	0	0	0	3	0
d1731_a1	3	5	0	7	7	8	4	3	0	6	6	3	3	6	0	10	8	6	2	2	0	6	7	3
b43_a1	293	420	67	270	93	186	205	282	54	196	47	80	150	183	114	254	68	76	226	339	60	222	76	79
b43_a2	4	5	1	7	3	4	1	2	0	1	1	2	2	3	2	9	2	6	1	2	0	3	1	1
b43_a3	4	5	1	7	3	0	2	3	0	1	1	2	2	8	2	10	2	3	1	2	0	1	1	0
b43_a4	4	3	1	6	2	0	0	1	0	0	0	1	2	3	2	9	2	3	0	0	0	0	0	0
d8524_a1	0	0	0	1	0	0	0	0	0	1	0	0	0	0	0	0	0	0	0	0	0	1	0	0
c522_a2	1	2	2	13	5	0	0	2	0	11	4	0	0	6	0	11	6	0	1	3	2	13	5	0
c522_a1	12	20	0	28	12	1	9	15	0	22	10	0	13	21	0	31	10	2	10	23	0	29	10	0
d3558_a1	2	1	4	8	8	2	2	2	4	8	7	1	2	0	8	11	6	3	3	0	4	6	8	1
c193_a1	31	28	18	60	32	54	25	22	15	41	19	29	34	32	26	59	32	60	24	23	16	46	30	29
d3453_a1	1	2	0	0	0	0	1	2	0	0	0	0	1	3	0	1	0	0	1	3	0	3	0	0
d1232_a1	4	5	3	10	8	5	4	4	4	8	8	3	6	7	4	14	6	5	5	6	4	11	8	2
d1510_a1	7	14	0	3	6	0	5	9	0	2	2	0	6	11	0	3	8	0	7	13	0	3	6	0
d2970_a1	1	1	2	2	2	4	1	0	0	2	1	1	2	2	6	6	4	0	1	1	2	5	3	1
d1452_a1	14	21	8	46	16	2	8	12	4	23	7	1	14	7	14	38	12	3	9	14	5	44	17	1
d1452_a2	0	0	1	4	2	0	0	0	1	4	2	0	0	0	2	5	2	0	0	0	0	11	3	0
d2213_a1	4	5	1	6	6	6	4	6	1	2	2	3	6	3	2	2	6	1	2	7	0	2	4	3
d5907_a1	0	0	0	0	0	0	0	0	0	0	1	0	0	0	0	0	0	0	0	0	0	0	0	0
d2594_a1	0	3	0	2	0	0	0	2	0	2	0	1	0	4	0	3	0	0	0	3	0	2	0	0
d3119_a1	0	0	0	1	1	0	0	0	0	0	1	1	2	2	0	0	2	0	0	0	0	0	1	1
b42_a1	79	75	42	112	91	4	42	40	24	63	57	4	68	71	82	117	80	0	71	68	38	101	88	4
b69_b10	1	1	0	0	2	0	1	1	0	0	1	0	2	2	0	0	2	0	1	1	0	0	2	0
b69_a6	18	24	4	25	32	14	15	18	4	26	33	7	18	20	10	28	28	17	16	20	4	30	36	7
b69_a5	29	60	1	23	30	4	24	45	2	20	27	1	38	55	2	27	22	7	31	50	1	22	31	1
b69_a4	11	10	7	36	9	10	10	8	6	30	6	3	16	18	10	41	8	12	12	9	5	34	11	3
b69_a9	7	17	4	9	11	0	5	12	3	3	5	0	8	9	4	7	8	1	7	14	3	10	13	0
b69_a3	60	84	15	71	47	34	27	39	10	55	32	11	40	55	30	80	34	35	35	43	11	61	49	12
b69_a2	86	104	24	56	52	81	67	85	20	49	38	27	48	72	36	66	46	51	74	88	21	50	48	31
b69_a8	4	5	2	12	5	2	2	3	2	9	4	1	2	2	4	19	6	4	2	3	2	12	6	1
b69_a7	5	5	3	19	13	12	4	4	3	7	5	3	4	4	8	26	12	7	4	3	2	14	10	3
b69_a1	167	278	48	324	139	194	120	222	34	263	102	83	107	178	82	232	78	96	147	236	41	278	121	84
d7762_a1	0	0	0	1	0	0	0	0	0	1	0	0	0	0	0	1	0	0	0	0	0	1	0	0
d1445_a2	0	0	0	2	0	0	0	0	0	2	0	0	0	0	0	3	0	0	0	0	0	0	0	0
d1445_a1	36	70	5	28	17	2	32	65	4	26	7	0	18	43	6	35	18	3	35	67	4	23	15	1
d3778_a1	1	2	0	0	0	0	1	2	0	0	0	0	0	5	0	0	0	0	1	1	0	0	0	0
d5310_a1	2	0	0	0	0	0	2	0	0	0	0	0	0	0	0	0	0	0	1	0	0	0	0	0
d8465_a1	0	0	0	0	0	0	0	0	0	0	0	0	0	0	0	0	0	0	0	0	0	1	0	0
d2155_a1	19	25	2	19	33	11	21	23	2	19	17	6	13	20	6	14	16	5	17	21	2	13	23	8
d6244_a1	0	0	0	0	0	0	0	1	0	0	0	0	0	0	0	0	0	0	0	0	0	0	0	0
d7386_a1	0	1	0	0	0	0	0	0	0	0	0	0	0	0	0	0	0	0	0	0	0	0	0	0
d7982_a1	0	0	0	0	0	0	0	0	0	0	0	0	0	0	0	0	0	0	0	0	0	0	1	0
d8195_a1	0	0	0	0	0	0	0	0	0	0	0	0	0	0	0	0	0	0	0	0	1	0	0	0
c628_a2	132	239	10	51	21	46	111	235	11	35	2	22	61	78	24	45	22	28	118	207	10	39	10	25
c628_a1	149	268	15	69	60	74	121	257	16	52	35	30	76	92	34	62	36	37	128	228	15	54	35	33
d1451_a1	11	30	12	26	12	12	7	26	6	21	4	6	15	32	28	20	8	10	10	26	15	24	12	8
d4989_a1	0	0	0	2	0	0	0	0	0	1	0	0	0	0	0	1	0	0	0	0	0	2	0	0
d1608_a1	7	16	0	3	1	0	8	12	0	3	0	0	9	18	0	5	2	0	8	15	0	3	1	0
c540_a1	31	43	10	43	24	32	23	32	5	25	15	13	29	37	16	43	20	25	32	43	10	43	24	16
d1942_a1	0	3	2	4	2	4	0	2	1	1	2	0	1	4	0	4	2	0	1	2	0	2	2	0
d1769_a1	3	4	1	2	4	7	2	3	1	0	4	3	4	4	2	0	6	4	3	3	0	0	2	3
d7821_a1	0	0	0	0	0	0	0	0	0	0	0	0	0	0	0	3	0	0	0	0	0	1	0	0
d6013_a1	1	0	0	0	0	0	0	0	0	0	0	0	0	0	0	0	0	0	0	0	0	0	0	0
d3960_a1	0	0	1	1	1	0	0	0	0	0	0	0	0	0	0	0	2	0	0	0	1	1	1	0
d8253_a1	0	1	0	0	0	0	0	1	0	0	0	0	0	0	0	0	0	0	0	0	0	0	0	0
d8532_a1	0	0	0	0	1	0	0	0	0	0	0	0	0	0	0	0	0	0	0	0	0	0	0	0
d1383_a1	5	14	4	10	11	21	4	11	3	7	6	7	5	9	10	9	12	8	4	12	4	10	10	7
c970_a1	10	17	8	16	14	27	7	12	8	14	8	9	13	17	14	19	10	18	7	14	8	14	13	11
c970_a2	0	2	1	1	0	6	0	0	1	1	0	1	0	3	2	2	0	3	0	1	2	1	0	4
c980_a1	10	13	2	33	10	0	9	8	2	24	8	0	7	5	4	27	10	0	11	10	2	30	9	0
d4828_a1	0	0	0	1	0	1	0	0	0	0	0	0	0	0	0	0	0	0	0	0	0	0	2	0
d1393_a1	10	8	5	10	10	6	10	7	4	7	6	0	11	10	10	14	8	3	8	5	5	6	12	1
d1393_a2	4	6	2	1	3	6	3	3	2	0	2	0	3	5	4	0	0	0	2	2	3	0	4	0
c237_a3	9	17	3	9	13	13	7	12	3	11	13	8	11	15	8	17	10	12	8	14	2	10	10	8
c237_a8	0	1	0	1	1	0	0	0	0	2	2	0	0	0	2	3	2	0	0	0	1	2	2	0
c237_a4	17	23	2	10	21	8	14	17	2	10	15	6	14	18	4	4	16	10	17	20	2	4	26	8
c237_a9	0	0	0	1	1	1	0	0	0	2	2	0	0	0	2	3	2	0	0	0	1	2	3	0
c237_a6	4	6	1	0	11	2	2	3	1	0	10	2	3	4	2	0	4	2	3	4	1	0	10	3
c237_a5	10	17	1	4	22	18	8	12	1	6	20	10	12	11	2	1	12	15	10	13	1	2	26	11
c237_a2	83	113	3	19	32	10	73	101	1	14	21	3	56	57	4	22	28	5	74	96	2	15	30	3
c237_a7	1	0	0	1	1	0	0	1	0	2	2	0	0	0	2	3	2	0	0	0	1	2	2	0
c237_a1	48	54	18	71	49	59	40	42	15	59	36	26	39	38	36	66	30	42	45	52	15	63	46	24
d3301_a1	2	2	0	0	1	0	1	2	0	0	0	0	5	6	0	0	0	0	3	3	0	0	1	0
c299_a1	109	164	36	145	42	100	101	151	31	129	15	45	53	94	54	99	22	24	100	155	29	129	33	38
d6954_a1	0	1	0	0	0	0	0	0	0	0	0	0	0	0	0	0	0	0	0	0	0	0	0	0
d1172_a1	2	6	0	10	2	0	1	3	0	9	1	0	3	7	0	13	0	0	1	4	0	10	2	0
c472_a1	9	13	0	26	0	1	6	9	0	20	0	0	9	17	0	22	0	0	6	7	0	22	0	1
c472_a2	1	5	0	15	4	2	1	4	0	15	2	0	0	3	0	15	4	0	1	4	0	14	2	0
c472_a3	0	1	0	2	1	0	0	0	0	1	0	0	1	0	0	1	0	0	0	0	0	1	0	0
d1891_a1	7	7	2	3	4	13	5	2	2	4	2	4	7	2	6	5	4	6	4	3	4	8	6	4
c239_a4	78	111	32	77	91	62	61	83	24	61	66	24	37	56	56	89	48	52	73	101	35	70	89	26
c239_a5	4	6	1	2	5	2	1	3	0	0	4	1	2	6	2	4	2	5	6	6	1	1	5	1
c239_a1	57	74	1	41	33	4	43	51	1	32	22	0	55	63	0	59	32	0	55	71	1	42	34	1
c239_a2	25	84	10	41	20	38	22	65	7	41	15	23	39	57	20	46	22	43	26	73	10	40	17	24
c239_a3	31	48	1	30	29	0	27	30	1	26	18	0	40	44	0	23	28	0	31	44	1	28	30	1
c751_a1	11	18	2	26	6	12	9	14	1	23	4	2	11	13	4	31	4	8	10	11	2	25	6	6
c261_a1	113	161	29	115	83	53	95	150	27	109	56	31	57	87	48	106	62	53	104	149	28	127	85	31
d4109_a1	3	1	0	9	2	1	0	1	0	2	0	1	2	0	0	9	4	3	0	1	0	2	1	1
d6396_a1	0	0	0	1	0	0	0	0	0	0	0	0	0	0	0	0	0	0	0	0	0	0	0	0
d8744_a1	0	0	0	0	1	0	0	0	0	0	0	0	0	0	0	0	0	0	0	0	0	0	0	0
d1164_a1	1	6	1	16	0	8	0	0	0	11	0	2	0	4	0	18	0	7	1	3	0	16	0	6
d1164_a2	0	1	0	1	0	2	0	9	0	4	0	0	0	3	0	2	0	1	0	1	0	1	0	0
d3999_a1	1	1	0	0	0	0	0	0	0	0	0	0	0	3	0	0	0	0	1	1	0	0	2	0
d8313_a1	0	1	0	0	0	0	0	0	0	0	0	0	0	0	0	0	0	0	0	0	0	0	0	0
c409_a2	0	0	0	0	0	0	1	0	0	1	0	0	4	1	0	3	0	1	2	3	0	1	0	0
c409_a1	17	18	10	31	11	32	14	12	8	30	5	11	18	22	24	42	10	27	16	16	10	31	12	14
c578_a1	24	28	0	17	17	4	19	23	0	10	10	0	25	23	0	25	16	0	18	26	0	14	17	0
c311_a1	60	70	0	35	30	4	54	57	0	31	19	2	56	64	0	46	26	8	56	64	0	35	23	3
c311_a2	7	11	1	6	0	5	4	7	1	5	0	3	11	8	0	7	0	4	7	11	1	5	0	7
d6119_a1	0	1	0	0	0	0	0	0	0	0	0	0	0	0	0	0	0	0	0	0	0	0	0	0
d1011_a1	59	59	23	83	31	8	31	33	16	52	19	3	35	42	44	59	22	7	50	54	20	74	22	4
d1011_a2	18	13	3	27	17	2	14	4	3	19	15	0	9	6	4	23	12	3	17	13	3	27	16	1
d1011_a3	8	11	6	40	6	2	5	6	5	26	9	0	2	5	10	24	6	3	7	11	6	38	6	1
d1662_a1	20	52	8	83	39	10	19	48	7	55	36	3	16	48	16	61	16	10	20	54	8	78	35	3
d4549_a1	2	1	0	0	0	0	2	1	0	0	0	0	2	1	0	0	0	0	2	1	0	0	0	0
d4722_a1	0	1	0	0	1	0	0	1	0	0	1	0	0	0	0	0	0	0	0	1	0	0	0	0
d1003_a1	4	3	6	4	10	11	3	1	4	4	9	6	3	3	12	5	14	10	4	2	6	2	10	8
d3838_a1	1	2	0	0	0	0	0	1	0	0	0	0	0	0	0	0	0	0	0	2	0	1	0	0
c100_a1	31	35	9	103	16	40	26	28	10	96	11	14	31	32	24	82	22	31	27	27	8	99	14	18
d4223_a1	0	1	0	0	2	0	0	0	0	0	2	0	0	0	0	0	2	0	0	1	0	0	2	0
d1223_a1	7	11	0	8	12	7	6	8	0	7	9	3	9	11	0	11	16	8	7	6	0	6	12	4
c637_a1	50	67	6	21	46	29	45	68	7	16	26	13	37	35	20	22	34	24	42	60	7	17	45	14
d2095_a1	3	4	0	1	2	4	3	3	0	1	1	1	3	5	0	0	0	9	3	3	0	1	2	1
c810_a1	8	16	2	7	10	3	6	12	3	4	5	2	11	22	10	9	12	0	9	13	2	4	10	2
d3021_a1	2	2	3	4	1	0	2	2	1	3	1	0	2	3	4	5	2	0	2	1	3	4	1	0
d6339_a1	0	0	0	0	0	0	0	0	0	0	0	0	0	1	0	0	0	0	0	0	0	0	0	0
d1882_a1	5	6	0	7	0	8	4	3	2	4	0	1	5	6	0	7	0	12	4	3	1	5	0	2
c465_a3	5	9	3	14	4	12	4	3	3	10	1	6	4	10	4	15	6	11	7	7	3	12	3	9
c465_a2	5	8	2	11	10	12	4	0	3	8	2	4	5	6	2	18	10	10	7	4	3	11	7	6
c465_a6	2	4	0	2	6	0	2	2	0	1	1	0	2	3	0	4	4	0	3	3	0	2	6	0
c465_a1	11	20	2	20	10	21	6	9	3	15	3	7	11	24	4	23	8	20	9	15	2	16	11	8
c465_a5	4	5	2	8	7	10	3	1	0	5	2	2	4	4	0	12	4	6	3	3	2	6	5	3
c465_a4	5	8	0	7	4	20	3	4	0	6	2	6	5	9	0	9	0	13	4	7	0	4	4	9
d4384_a1	0	1	0	0	0	0	0	1	0	1	0	0	0	0	0	0	0	0	0	1	0	1	2	0
d6559_a1	0	0	0	1	0	0	0	0	0	1	0	0	0	0	0	0	0	0	0	0	0	1	0	0
d4443_a1	0	2	0	0	0	0	0	0	0	0	0	0	0	0	0	0	0	0	0	1	0	0	0	0
c480_a1	54	51	10	82	38	55	32	33	9	65	31	28	37	35	22	58	28	26	50	41	7	73	35	29
c246_a3	29	61	29	76	38	10	28	37	22	50	28	0	20	41	54	79	34	5	26	53	25	68	36	3
c246_a2	37	46	4	32	19	2	24	33	1	18	18	0	36	35	8	50	22	0	34	39	4	28	25	1
c246_a1	114	142	54	187	65	14	87	109	42	139	37	5	60	106	74	118	42	6	96	125	42	159	57	6
d3241_a1	2	2	0	6	5	0	1	1	0	3	3	0	4	3	0	8	2	0	1	2	0	4	2	0
c971_a1	8	14	4	22	15	27	7	13	3	20	12	11	10	16	6	29	16	26	8	15	3	21	14	11
d4819_a1	0	0	0	0	0	0	0	2	0	0	0	0	0	0	0	0	0	0	0	0	0	4	0	0
c195_a2	47	63	4	31	26	0	31	37	3	22	13	0	34	43	6	35	16	0	32	40	3	49	33	0
c195_a1	125	167	40	244	102	34	79	87	29	143	60	9	79	104	66	151	58	20	100	127	34	226	97	11
c195_a4	8	10	2	6	5	0	7	8	1	6	4	0	7	7	2	7	12	0	7	6	1	13	5	0
c195_a3	21	27	6	45	23	0	17	16	5	29	21	0	21	21	12	59	16	0	16	20	5	49	22	0
c798_a1	6	5	5	10	8	27	5	5	3	7	8	11	9	10	10	12	14	26	6	5	5	7	7	14
d1443_a1	3	4	0	10	0	0	0	2	0	10	0	0	0	3	0	10	0	0	0	2	0	10	0	0
d8694_a1	0	0	0	0	0	1	1	0	0	1	0	0	0	0	0	3	0	0	0	0	1	4	1	0
d1941_a1	2	5	0	2	1	0	2	5	0	2	0	1	4	10	0	4	2	0	1	4	0	2	1	0
d1941_a2	0	2	0	1	1	2	0	2	0	0	1	1	3	6	0	2	0	3	0	2	0	0	1	1
d1941_a3	0	2	0	0	0	0	0	3	0	0	0	0	1	3	0	2	0	0	0	2	0	0	0	0
d4164_a1	2	2	0	1	0	0	2	1	0	2	0	0	2	3	0	1	0	0	1	2	0	0	0	0
b13_a5	43	45	5	73	23	26	27	23	4	61	19	20	20	30	16	34	16	19	39	40	6	66	22	22
b13_a4	130	175	30	180	102	142	107	141	25	149	79	61	104	146	62	145	70	80	122	178	27	165	101	68
b13_a3	212	224	43	340	123	146	186	176	35	303	60	64	120	158	92	261	98	87	201	188	39	304	118	71
b13_a2	655	887	67	620	261	301	537	720	62	551	142	142	285	398	128	378	138	141	586	796	69	528	243	162
b13_a7	1	0	1	3	0	1	0	0	0	0	0	0	0	0	2	3	0	0	0	0	1	3	3	0
b13_a1	458	584	11	352	132	65	397	504	11	331	103	33	269	334	22	259	86	52	417	527	11	298	129	33
b13_a6	3	1	0	2	5	0	2	1	0	1	1	0	2	2	0	2	2	0	4	2	0	1	3	0
d1721_a1	8	14	0	1	6	2	6	12	0	2	6	1	10	16	0	2	6	0	6	10	0	2	8	0
d4663_a1	0	1	0	0	0	0	0	0	0	1	0	1	0	0	0	0	0	0	0	0	0	0	2	0
d4004_a1	1	1	0	0	0	0	1	0	0	0	0	1	0	0	0	0	0	0	0	0	0	0	0	1
d1663_a1	39	53	13	36	20	15	25	38	8	27	10	5	24	28	14	30	16	12	19	32	9	26	13	5
d3461_a1	2	2	0	0	0	0	2	1	0	0	0	0	2	3	0	0	0	0	1	2	0	0	0	1
d1988_a1	13	16	0	10	18	2	9	15	0	10	10	1	10	18	0	13	10	0	12	16	0	10	18	1
c916_a1	10	23	7	16	9	29	8	19	5	16	10	7	9	16	14	13	16	15	9	24	6	13	8	10
d8474_a1	0	0	0	0	0	0	0	1	0	0	0	0	0	0	0	0	0	0	0	0	0	0	0	0
d1502_a1	3	5	3	2	2	17	3	6	4	1	1	5	3	3	8	1	4	14	3	6	4	3	2	8
d3681_a1	2	3	0	0	0	0	1	2	0	0	0	0	2	5	0	0	0	0	2	3	0	0	0	0
d5972_a1	0	0	1	0	0	0	0	0	0	0	0	0	0	0	0	0	0	0	0	0	0	0	0	0
c186_a3	54	63	9	26	26	21	52	53	7	17	15	5	30	23	20	31	32	18	51	61	10	20	28	8
c186_a2	352	471	39	209	67	74	321	410	30	142	32	29	171	222	62	146	58	31	345	457	35	186	65	29
c186_a1	316	409	9	97	69	34	217	282	4	62	29	12	168	165	14	107	48	23	290	367	7	84	57	15
c186_a4	44	89	4	26	16	4	36	68	2	17	9	3	43	46	6	23	10	3	43	78	3	22	16	3
d3022_a1	0	1	0	6	2	2	0	1	0	4	2	1	0	2	0	7	2	0	0	1	0	6	2	1
d3300_a1	2	3	1	0	1	0	2	3	0	0	0	0	7	0	0	0	2	0	2	1	0	0	1	0
d6618_a1	0	0	0	0	0	0	1	0	0	0	0	0	0	0	0	0	0	0	0	0	0	0	0	0
d8254_a1	0	0	0	0	0	0	0	0	0	0	0	0	0	1	0	0	0	0	0	0	0	0	0	0
d1883_a1	2	3	0	1	8	10	3	1	0	1	6	3	3	3	2	1	10	9	4	3	0	1	8	5
d1549_a1	23	38	0	28	18	2	23	33	0	28	14	1	18	26	0	23	8	5	23	31	0	26	12	2
d3520_a1	0	1	0	0	1	0	0	0	0	0	0	0	0	2	0	0	0	0	0	2	0	0	0	0
c260_a1	141	187	33	113	98	58	126	166	27	103	70	29	84	114	46	89	44	33	127	163	30	107	99	29
d1819_a2	10	13	3	22	9	2	3	9	2	19	8	1	11	14	10	28	10	0	9	14	4	25	9	0
d1819_a1	6	12	3	17	8	5	3	8	2	13	7	1	8	14	10	23	10	5	5	12	4	20	9	1
d8034_a1	0	0	0	0	0	0	0	1	0	0	2	0	0	0	0	0	2	0	0	0	0	0	2	0
c857_a1	14	35	0	9	8	2	11	23	0	8	5	0	13	26	0	8	10	0	10	31	0	7	7	0
d3242_a1	3	3	0	1	5	0	3	2	0	1	4	0	4	3	0	5	4	0	3	3	0	1	6	0
d6675_a1	0	0	0	0	0	1	0	0	0	0	0	0	0	0	0	0	0	0	0	0	0	0	0	0
d6838_a1	0	0	0	1	0	0	0	0	0	0	0	0	0	0	0	0	0	0	0	0	0	0	0	0
d4003_a1	1	0	0	0	1	0	1	0	0	0	0	1	0	0	0	0	0	0	1	0	0	2	1	1
d1329_a1	8	15	0	2	5	0	5	9	0	1	2	0	11	9	0	3	10	0	6	12	0	2	5	0
d1722_a1	6	7	2	4	5	0	6	7	1	3	3	0	5	7	4	8	8	1	6	7	1	3	5	2
c294_a4	8	10	0	33	6	6	5	8	0	22	6	2	8	15	0	29	6	4	6	8	0	25	6	2
c294_a3	34	45	9	39	34	38	27	31	8	38	27	19	35	31	20	55	30	30	32	38	9	32	37	20
c294_a2	16	19	1	60	17	5	9	9	1	35	11	0	19	14	4	49	14	1	11	10	1	44	15	0
c294_a1	8	9	1	21	3	16	6	4	0	18	3	6	14	8	2	30	2	13	5	5	1	22	2	6
d8693_a1	0	0	0	0	1	0	0	0	0	0	0	0	0	0	0	0	0	0	0	0	0	0	0	0
d6206_a1	0	0	0	0	1	0	0	0	0	0	0	0	0	0	0	0	0	0	0	0	0	0	1	0
d3587_a1	3	3	2	5	0	1	2	2	1	5	0	2	3	3	4	3	0	3	2	2	1	3	0	2
d2375_a1	12	20	1	10	8	0	11	14	1	10	5	2	13	15	2	7	8	2	10	17	1	9	7	2
d8060_a1	0	0	0	0	0	1	0	0	0	0	0	0	0	0	0	0	0	0	0	0	0	0	0	0
d7601_a1	0	0	0	0	0	0	0	0	0	0	0	1	0	0	0	0	0	0	0	0	0	0	0	0
d2030_a1	5	5	2	9	4	4	5	2	2	8	3	2	3	5	4	10	4	4	5	2	2	11	5	2
d4298_a1	1	0	0	2	1	0	1	0	0	1	0	0	0	0	0	0	0	0	1	0	0	2	1	0
d7166_a1	0	0	0	0	0	0	0	1	0	0	0	0	0	0	0	0	0	0	0	0	0	0	0	0
d8129_a1	0	0	0	1	0	0	0	0	0	1	0	0	0	0	0	0	0	0	0	0	0	7	3	0
d7418_a1	0	1	0	0	0	0	0	0	0	0	0	0	0	0	0	0	0	0	0	0	0	0	0	0
d1415_a1	7	4	2	6	3	15	4	3	3	3	3	2	9	6	4	7	0	10	6	4	2	4	2	4
d1415_a2	2	1	0	4	5	0	2	1	0	1	2	0	4	2	0	4	4	0	2	1	0	3	6	0
d1415_a3	3	4	0	2	1	0	3	2	0	0	1	0	7	6	0	2	0	0	3	2	0	2	1	0
d1756_a5	1	2	1	1	1	0	0	0	1	1	0	0	1	0	0	0	0	0	0	0	1	1	0	0
d1756_a4	1	1	0	1	1	2	1	1	0	1	0	1	2	2	0	1	0	2	1	1	0	0	0	1
d1756_a3	4	4	0	4	2	2	4	3	0	4	1	1	3	2	0	4	2	2	4	3	0	3	2	2
d1756_a2	7	6	0	7	0	4	5	5	0	6	0	1	5	5	0	7	0	4	6	6	1	5	0	3
d1756_a6	1	3	0	0	0	2	1	1	0	0	0	1	2	2	0	0	0	2	1	1	0	0	0	1
d1756_a1	7	9	0	3	5	0	5	2	0	3	3	0	7	7	0	0	6	0	4	3	0	3	5	0
d6734_a1	0	0	0	1	0	0	0	0	0	0	0	0	0	0	0	0	0	0	0	0	0	0	0	0
d8561_a1	0	1	0	0	0	0	0	0	0	0	0	0	0	0	0	0	0	0	0	0	0	0	0	0
d8657_a1	0	0	0	1	0	0	0	0	0	0	0	0	0	0	0	0	0	0	0	0	0	0	0	0
d7445_a1	0	0	0	0	0	0	0	0	0	0	0	0	0	0	0	0	0	0	0	1	0	0	0	0
d2627_a1	13	19	0	6	10	2	10	12	0	5	9	0	10	12	0	8	10	0	10	14	0	6	12	0
d3338_a1	0	0	0	2	2	4	0	0	0	1	1	0	0	0	0	2	4	3	0	0	0	2	2	0
d2126_a1	0	4	0	1	4	4	0	4	0	1	1	0	0	3	0	6	4	6	0	3	0	3	2	1
d2096_a1	2	3	0	3	0	9	2	3	0	0	0	2	0	6	0	4	0	5	3	4	0	3	1	3
d8033_a1	1	0	0	0	0	0	0	0	0	0	0	0	0	0	0	0	0	0	0	0	0	0	0	0
d6110_a1	0	1	0	0	0	0	0	1	0	0	0	0	0	0	0	0	0	0	0	0	0	0	0	0
c560_a2	29	36	0	14	9	10	25	32	0	11	5	2	20	33	0	16	6	5	28	37	0	12	8	3
c560_a3	5	5	2	4	0	6	5	4	2	4	0	3	6	4	4	6	0	0	4	3	2	4	0	3
c560_a1	62	82	11	31	28	32	55	69	8	31	16	12	33	39	20	42	26	18	60	67	8	26	29	12
c358_a1	24	32	6	46	19	16	14	23	5	28	17	4	28	34	12	57	22	6	20	28	7	44	19	8
d3866_a1	1	3	0	0	0	1	1	1	0	0	1	0	0	3	0	0	0	0	1	1	0	0	12	0
d7139_a1	0	0	0	0	0	0	0	0	0	0	0	0	0	0	0	0	0	0	1	0	0	0	0	0
d7981_a1	0	0	0	0	3	0	0	1	0	0	0	0	0	0	0	0	0	0	0	0	0	0	1	0
d5789_a1	1	0	0	0	0	0	0	0	0	0	0	0	0	0	0	0	0	0	0	0	0	0	0	0
c723_a1	47	58	27	87	40	39	46	51	21	67	38	16	23	25	42	69	26	13	49	51	24	73	42	17
d4577_a1	0	0	0	2	0	0	0	0	1	0	0	0	0	0	0	0	0	0	1	0	2	2	0	0
d2654_a1	5	5	1	6	12	2	4	3	0	3	5	0	4	4	0	8	12	0	4	4	1	4	12	0
d1040_a1	13	18	4	12	12	21	13	16	5	12	9	11	17	20	10	14	10	15	14	15	5	11	10	10
d1136_a1	6	11	2	6	11	18	4	7	1	4	8	6	5	13	4	9	6	10	5	9	2	5	10	6
d8099_a1	0	0	0	0	0	0	0	0	0	1	0	0	0	0	0	0	0	0	0	0	0	0	0	0
d3365_a1	0	1	0	1	2	0	0	0	0	1	2	0	0	0	0	2	2	0	0	0	0	1	2	0
d5192_a1	1	0	0	3	0	0	1	0	0	2	0	0	1	0	0	3	0	0	1	0	0	2	0	0
d1795_a1	3	3	0	4	1	0	1	2	0	4	1	0	2	0	0	6	0	0	0	2	1	4	0	0
c819_a1	28	36	24	89	31	4	20	20	15	56	27	3	21	36	50	72	24	5	29	36	19	88	27	5
d4942_a1	0	0	0	0	0	1	0	0	0	1	0	0	0	0	0	0	0	0	0	0	0	0	0	0
d5693_a1	0	0	0	0	0	2	0	0	0	0	0	0	0	0	0	0	0	0	0	0	0	0	0	0
d4481_a1	0	0	0	0	0	0	0	0	0	1	0	0	0	0	0	0	0	0	1	0	1	2	3	1
d7724_a1	0	1	0	0	0	0	0	1	0	0	0	0	0	0	0	0	0	0	0	0	0	0	0	0
d2809_a1	1	2	0	0	2	0	1	2	0	0	1	0	4	3	0	0	0	0	1	2	0	0	1	2
d2348_a1	2	3	1	2	2	3	2	3	0	1	1	0	5	4	0	3	0	0	2	3	0	2	1	1
d3059_a1	0	0	1	1	2	4	0	1	1	0	0	2	0	0	0	0	0	2	0	0	1	0	2	2
d4636_a1	0	0	0	1	0	0	0	0	1	3	1	0	0	0	0	4	2	0	0	0	0	4	1	0
c656_a2	6	8	0	2	7	0	6	3	0	2	3	0	7	9	0	4	6	0	7	7	0	6	9	0
c656_a3	7	10	0	3	10	0	5	6	0	2	4	0	6	14	0	4	6	0	6	8	0	2	7	0
c656_a1	21	24	11	16	26	31	18	20	9	10	11	12	21	18	22	31	24	19	17	21	9	12	26	15
d5848_a1	0	0	0	0	0	0	0	0	1	0	0	0	0	0	0	0	0	0	0	0	1	0	0	0
c136_a1	158	207	55	200	86	247	123	160	42	181	39	190	85	150	100	162	56	70	138	186	55	203	95	146
c136_a4	1	3	0	1	4	3	1	2	0	1	3	0	2	2	0	0	2	0	1	3	0	1	3	2
c136_a3	97	142	5	71	85	31	82	113	1	50	44	10	76	101	6	76	54	21	98	144	7	78	91	24
c136_a2	60	78	36	81	55	101	50	64	24	62	18	51	50	60	64	88	58	44	60	89	32	95	63	53
d2405_a1	4	10	0	7	2	0	4	7	0	8	4	0	5	5	0	9	2	0	4	10	0	7	6	0
d5530_a1	0	0	0	0	0	0	0	0	0	0	0	0	0	0	0	0	0	0	0	0	0	0	2	0
c444_a1	108	122	20	69	54	101	94	87	20	63	42	64	66	72	48	72	40	25	102	111	21	71	51	31
c385_a1	131	167	41	148	79	102	100	129	31	126	42	40	60	85	58	116	52	38	94	127	38	143	71	49
d1069_a2	2	2	0	3	2	1	2	2	0	2	2	0	0	4	0	1	2	0	2	2	0	1	2	0
d1069_a1	6	5	2	6	9	7	4	3	1	3	6	4	9	9	2	8	10	7	3	4	2	9	12	6
d3424_a1	3	2	0	0	0	0	0	1	0	0	0	0	0	4	0	0	0	0	1	2	0	0	0	0
d3617_a1	2	2	0	3	4	0	1	0	0	0	2	1	0	0	0	4	6	0	1	3	0	3	2	1
d6991_a1	1	0	0	0	0	0	0	0	0	0	0	0	0	0	0	0	0	0	0	0	0	0	0	0
d5471_a1	0	0	0	0	0	0	0	0	0	0	0	0	0	0	0	0	0	0	0	0	0	0	2	0
d3644_a1	0	3	1	0	2	0	0	3	1	0	0	0	0	4	0	0	2	0	0	3	1	0	2	0
d5750_a1	1	1	0	1	1	0	1	1	0	1	1	0	1	2	0	0	0	0	1	1	2	2	4	0
d2069_a1	1	3	3	1	4	0	1	1	3	5	1	0	3	2	6	8	6	0	1	1	5	7	8	0
d2289_a1	1	2	4	4	1	0	1	2	2	2	1	0	2	2	6	3	2	0	1	2	3	1	1	0
d5251_a1	0	0	0	0	0	0	0	0	0	0	0	1	0	0	0	0	0	0	0	0	2	2	0	2
d4856_a1	1	1	0	0	0	0	0	0	0	0	0	0	0	0	0	0	0	0	0	0	0	0	0	0
d1077_a1	6	8	2	8	0	8	5	6	3	3	0	3	6	10	4	10	2	9	6	5	2	7	0	4
d7322_a1	0	0	0	0	0	0	0	0	0	1	0	0	0	0	0	0	0	0	0	0	0	0	0	0
d7798_a1	0	0	0	0	1	0	0	0	0	0	0	0	0	0	0	0	0	0	0	0	0	0	0	0
c377_a2	9	8	1	18	7	6	10	6	1	17	2	5	8	7	6	21	4	6	9	6	2	15	8	5
c377_a1	33	44	11	37	17	39	28	38	11	32	13	17	31	32	16	47	18	34	29	39	8	32	17	20
c377_a3	2	4	1	1	0	2	1	4	1	0	0	3	0	2	2	0	0	2	1	4	2	0	0	3
d4915_a1	0	1	0	0	1	0	0	1	0	0	0	0	0	0	0	0	0	0	0	1	0	0	0	0
d3703_a1	1	4	0	0	0	0	1	2	0	1	0	0	2	2	0	0	0	0	1	3	0	0	2	0
d8408_a1	0	0	0	0	1	0	0	0	0	0	1	0	0	0	0	0	0	0	0	0	0	0	1	0
c415_a1	11	17	4	27	9	16	8	8	4	14	4	5	11	14	8	37	8	8	11	11	4	22	8	5
d7542_a1	0	0	0	0	0	1	0	0	0	0	0	0	0	0	0	0	0	0	0	0	0	0	0	0
d3923_a1	0	1	0	0	0	0	0	2	0	1	0	0	0	4	0	0	0	0	0	1	0	0	0	0
d8378_a1	0	1	0	0	0	0	0	1	0	0	0	0	0	0	0	0	0	0	0	0	0	0	0	0
d4885_a1	0	0	0	0	0	1	0	0	0	0	0	0	0	0	0	0	0	0	0	1	0	0	1	0
d3799_a2	2	1	0	2	0	0	2	1	0	4	0	0	1	1	0	4	0	0	1	1	0	5	3	0
d3799_a1	3	2	0	1	1	0	3	2	0	1	1	0	2	2	0	0	0	0	1	2	0	2	1	0
c165_a1	41	52	12	58	30	56	25	39	9	42	18	22	38	36	24	59	32	42	35	43	11	56	34	25
c165_a2	2	2	0	3	0	1	1	2	0	0	0	0	1	2	0	2	2	0	2	2	0	4	0	0
d8598_a1	0	0	0	0	0	0	0	0	0	0	0	1	0	0	0	0	0	0	0	0	0	0	0	0
d3279_a1	2	2	0	3	5	0	2	2	0	1	2	0	3	3	0	3	6	0	2	2	0	3	3	0
d4261_a1	1	0	0	0	0	0	0	0	0	4	0	0	0	0	0	0	0	0	0	0	0	0	0	0
d1360_a4	16	19	2	6	2	6	7	12	2	6	2	2	6	15	2	6	2	2	15	16	2	8	1	3
d1360_a5	4	5	3	15	7	6	3	3	2	15	6	2	2	2	4	11	6	4	6	4	4	24	12	4
d1360_a6	3	4	1	4	3	2	3	1	0	0	1	0	2	2	0	2	2	1	3	5	1	4	3	0
d1360_a1	23	21	12	36	17	12	16	11	10	32	9	4	17	20	20	29	16	12	21	21	13	44	20	6
d1360_a7	0	0	2	7	2	0	0	0	1	6	1	0	0	0	2	4	2	0	0	0	2	6	2	0
d1360_a2	7	7	6	21	10	18	4	3	4	21	6	4	6	5	10	17	10	12	9	8	7	31	15	9
d1360_a3	27	27	9	44	20	8	23	23	7	40	19	2	15	21	10	26	14	7	27	22	8	49	25	4
b73_a2	9	11	3	19	17	17	9	4	3	12	10	8	10	8	12	14	10	15	9	14	3	21	15	8
b73_a1	94	136	21	121	72	113	74	108	17	101	46	62	65	80	60	115	46	87	82	113	23	107	57	67
d5715_a1	1	1	0	1	0	0	2	3	0	1	1	0	0	2	0	1	0	0	3	1	0	1	0	0
d1810_a2	6	8	4	22	9	0	1	4	1	10	8	1	2	4	6	21	14	1	5	8	4	20	10	1
d1810_a1	18	12	6	34	19	0	4	7	1	11	14	1	10	10	10	31	24	1	7	12	4	20	16	1
d2568_a1	1	0	0	2	6	0	2	0	0	2	4	0	3	3	0	4	4	0	1	0	0	1	4	0
d7225_a1	1	0	0	0	0	0	0	0	0	0	0	0	0	0	0	0	0	0	0	0	0	0	0	0
d2595_a1	2	4	0	0	0	1	2	3	0	0	0	0	5	4	0	0	0	0	2	3	0	1	0	0
d8349_a1	0	1	0	0	0	0	0	0	0	0	0	0	0	0	0	0	0	0	0	0	0	1	3	0
b65_a3	19	40	5	30	16	25	15	35	4	31	8	14	10	15	8	21	14	21	25	61	6	29	15	19
b65_a4	7	11	1	11	6	4	7	6	0	6	3	1	7	6	2	15	4	3	9	10	1	10	5	1
b65_a2	13	16	6	31	26	23	10	14	5	30	14	14	11	23	8	21	20	35	12	18	7	27	22	14
b65_a1	211	275	54	203	102	160	155	209	36	162	68	87	95	132	94	174	70	95	206	270	50	184	96	84
d5214_a1	1	4	0	0	0	0	0	0	0	0	0	0	0	0	0	0	0	0	1	3	0	0	0	0
d7041_a1	0	0	0	0	0	0	0	1	0	0	0	0	0	0	0	0	0	0	0	0	0	6	3	0
d3118_a1	0	0	1	5	0	0	0	0	0	2	0	0	0	2	0	4	0	0	0	0	0	3	0	0
d7638_a1	0	0	0	0	0	1	0	0	0	0	0	0	0	0	0	0	0	0	0	0	0	0	0	0
d2407_a1	3	2	6	5	3	6	3	2	5	4	0	2	3	2	10	7	2	5	2	1	6	5	3	4
d2839_a2	0	1	0	0	0	0	0	0	0	0	0	0	1	0	0	0	0	0	0	0	0	0	0	0
d2839_a1	3	4	0	0	0	0	3	3	0	0	0	0	6	5	0	0	0	0	2	2	0	0	0	0
d7665_a1	0	0	0	0	0	0	0	0	0	0	0	0	0	0	0	0	0	0	0	1	0	0	0	0
d2128_a1	1	3	0	0	2	2	1	1	0	0	0	0	4	7	0	5	0	0	1	2	0	0	1	0
d5569_a1	0	2	0	0	0	0	0	0	0	0	0	0	0	0	0	0	0	0	0	0	0	0	0	0
d7006_a1	1	0	0	0	0	0	0	0	0	0	0	0	0	0	0	0	0	0	0	0	0	0	0	0
d2434_a1	6	9	0	3	0	0	3	7	0	0	0	0	5	7	0	2	0	0	4	8	0	3	0	0
d3145_a1	1	1	0	2	0	0	0	0	0	2	0	0	0	0	0	2	0	3	0	1	0	2	0	0
b36_a2	4	0	0	1	2	0	0	0	0	0	1	0	0	3	0	0	2	0	0	1	0	1	1	0
b36_a1	210	316	39	266	95	74	152	242	28	214	67	26	148	210	76	227	70	69	184	286	31	227	92	34
d7359_a1	0	1	0	0	0	0	0	0	0	0	0	0	0	0	0	0	0	0	0	0	0	0	0	0
d5436_a1	0	0	0	0	0	0	0	0	0	0	0	0	0	0	0	0	2	0	0	0	0	0	0	0
a8_a7	74	113	11	102	67	78	67	89	10	92	34	38	56	89	24	95	52	59	60	99	10	93	65	41
a8_b19	4	3	0	5	6	3	4	3	0	4	5	0	4	4	0	4	6	0	3	8	0	8	10	0
a8_b20	1	1	0	1	5	0	2	3	0	3	4	0	0	2	0	0	2	0	2	6	0	0	5	0
a8_b13	9	8	1	19	11	18	6	4	1	8	7	9	6	11	2	14	14	10	7	14	1	17	18	10
a8_a1	86	132	61	208	134	207	62	100	41	138	86	87	87	131	100	210	122	108	83	127	56	176	140	84
a8_a6	103	173	17	102	59	62	92	151	16	67	23	30	71	131	38	106	40	35	99	163	16	93	60	27
a8_b18	8	9	2	8	4	4	7	6	2	7	1	2	5	12	4	6	4	6	2	3	1	7	3	2
a8_b15	7	9	3	14	14	7	6	6	2	9	13	2	8	10	4	14	12	6	11	14	3	12	18	2
a8_a5	155	234	20	167	85	89	126	186	15	143	51	41	110	177	38	153	62	59	134	204	18	153	84	45
a8_b21	0	1	0	2	2	2	0	1	0	0	1	0	0	0	0	1	4	0	1	1	0	2	2	0
a8_b14	7	8	4	13	11	8	6	5	2	5	9	2	5	8	4	10	16	6	10	17	3	13	18	2
a8_b11	7	11	7	19	6	8	6	5	4	13	3	5	11	10	10	18	2	8	11	12	7	21	8	6
a8_b23	1	1	0	0	2	0	1	2	0	0	2	0	0	2	0	0	2	0	2	6	0	0	4	0
a8_a4	43	48	26	62	49	95	33	35	16	44	31	45	44	53	50	67	52	80	36	51	25	61	48	55
a8_b16	57	88	1	22	7	17	47	72	1	21	4	3	31	58	4	23	4	5	55	83	1	23	9	6
a8_b10	15	19	1	20	20	4	11	15	1	10	12	2	15	22	2	16	24	2	16	29	2	23	25	2
a8_a9	11	15	3	26	15	17	5	5	2	10	9	6	11	20	6	23	20	14	10	19	2	20	16	10
a8_b22	0	0	0	0	0	0	0	0	0	1	0	0	0	0	0	0	0	3	0	0	0	0	0	0
a8_a3	192	254	7	132	94	22	151	195	2	107	72	8	129	189	14	125	64	21	178	221	7	129	94	9
a8_b12	10	13	2	14	15	2	8	12	2	7	13	0	11	16	4	16	20	0	10	15	3	12	16	0
a8_b24	0	0	0	1	0	0	0	0	0	0	1	0	0	0	0	0	2	0	0	0	0	0	1	0
a8_b17	33	53	1	18	2	9	24	34	1	17	1	2	24	53	2	18	2	6	25	39	1	17	1	4
a8_a8	15	26	6	35	18	22	12	16	3	26	13	5	20	26	8	35	22	21	9	22	4	29	18	11
a8_a2	338	454	78	395	143	210	282	384	59	312	82	89	167	255	160	308	106	96	333	453	84	379	153	91
d2787_a1	2	1	2	1	3	0	2	1	2	1	3	0	1	3	4	1	4	0	2	2	1	0	2	0
d2874_a1	1	2	0	2	0	0	1	1	0	1	0	0	2	1	0	3	0	0	1	1	0	2	0	0
d7857_a1	0	0	0	0	0	0	1	0	0	0	0	0	0	0	0	0	0	0	0	0	0	0	0	0
d7761_a1	0	0	0	0	0	0	0	0	0	1	2	0	0	0	0	0	0	0	0	0	0	0	6	0
d7504_a1	0	1	0	0	0	0	0	0	0	0	0	0	0	0	0	0	0	0	0	0	0	0	0	0
d3585_a1	2	2	0	5	2	0	2	1	0	2	2	0	4	3	0	3	2	0	2	1	0	4	2	0
d7263_a1	0	0	0	0	0	0	1	0	0	0	0	0	0	0	0	2	0	0	0	0	0	0	0	0
a2_a4	76	86	1	105	45	0	60	70	1	96	26	0	91	106	2	92	38	0	69	69	1	100	44	0
a2_a3	32	51	16	138	25	7	22	45	9	110	23	1	36	55	26	115	36	5	28	45	15	131	35	2
a2_a8	1	1	0	0	2	0	0	2	0	0	1	0	0	2	0	0	2	0	1	1	0	0	2	0
a2_a2	67	105	14	188	72	0	55	80	13	156	45	0	73	89	34	127	60	0	58	89	14	171	71	0
a2_a1	277	361	82	664	140	61	222	299	64	548	85	21	182	202	158	449	108	36	240	308	71	583	139	22
a2_a7	9	9	1	31	5	3	9	7	1	29	2	0	12	12	4	23	6	0	15	12	2	31	8	0
a2_a6	13	11	3	49	20	0	12	11	3	35	18	0	15	17	10	26	16	0	15	13	7	52	37	0
a2_a5	17	24	3	83	27	0	15	19	3	60	21	0	29	32	12	61	22	0	15	19	3	74	26	0
d5934_a1	0	1	0	0	0	0	0	0	0	0	0	0	0	0	0	0	0	0	0	1	0	0	0	0
d2705_a2	0	2	0	0	0	0	0	2	0	0	1	0	2	4	0	0	0	0	0	3	0	0	0	0
d2705_a1	5	8	1	2	0	2	4	4	0	3	0	1	4	3	0	2	2	3	4	7	1	2	0	1
d7944_a1	0	0	0	1	0	0	0	0	0	0	0	0	0	0	0	0	0	0	0	0	0	0	0	0
d2051_a2	3	3	0	2	3	0	3	2	0	1	1	0	3	1	0	1	0	0	3	3	0	3	4	0
d2051_a1	7	10	0	0	4	0	6	8	0	0	2	0	8	8	0	0	0	0	7	10	0	1	6	0
d2051_a3	1	1	0	0	2	0	1	1	0	0	1	1	0	0	0	0	0	0	2	2	0	1	4	0
d7043_a1	0	0	0	0	1	0	0	0	0	0	0	0	0	0	0	3	0	0	0	0	0	2	0	0
d5157_a1	1	4	0	0	0	0	3	6	0	0	0	0	0	0	0	0	2	0	0	0	0	0	3	0
d5655_a1	0	1	0	2	1	0	0	0	0	0	0	0	0	0	0	0	0	0	0	0	0	0	0	0
d2713_a1	2	4	0	4	1	2	2	5	0	4	0	1	4	7	0	6	2	0	2	4	0	4	1	1
d2906_a1	2	3	2	7	4	3	2	3	1	7	4	1	4	5	4	5	4	3	1	3	1	5	5	1
d5377_a1	1	2	0	1	0	0	0	0	0	1	0	0	0	0	0	0	0	0	0	2	0	0	0	0
d7482_a1	1	0	0	0	0	0	1	0	0	0	0	0	0	0	0	0	0	0	0	0	0	0	0	0
d5098_a1	1	0	0	0	0	0	0	0	0	1	0	0	0	0	0	0	0	0	1	0	0	0	0	0
d5216_a1	0	4	0	0	0	0	0	3	0	0	0	0	0	0	0	0	0	0	0	0	0	0	0	0
d2933_a1	0	1	1	8	3	0	0	1	1	7	2	0	2	3	2	9	0	1	0	1	2	8	3	0
d5875_a1	0	0	0	1	0	0	0	0	0	1	0	0	0	0	0	0	0	0	0	0	0	1	0	0
d4540_a1	2	1	0	0	1	0	0	1	0	0	0	0	2	2	0	0	0	0	1	1	0	0	1	0
d7290_a1	0	0	0	0	0	0	0	0	0	1	0	0	0	0	0	0	0	0	0	0	0	0	0	0
d2847_a1	0	0	0	2	0	2	2	0	0	2	0	1	1	0	0	5	0	0	0	0	0	2	0	0
d5376_a1	0	0	0	0	0	0	0	0	0	3	0	0	0	0	0	0	0	0	0	0	0	0	0	0
d4760_a1	1	1	0	0	0	0	0	2	0	0	0	0	0	1	0	0	0	0	1	1	0	0	1	0
d5128_a1	0	1	1	0	0	0	0	0	0	0	0	0	0	0	0	0	0	0	0	0	0	0	0	0
d7320_a1	0	1	0	0	0	0	0	0	0	0	0	0	0	0	0	0	0	0	0	0	0	0	0	0
d3086_a1	3	2	0	0	0	0	2	1	0	0	0	0	3	5	0	0	0	0	3	2	0	0	0	0
d5596_a1	0	1	0	0	0	0	0	0	0	0	0	0	0	0	0	0	0	0	0	2	0	0	0	0
d4980_a1	1	0	0	0	0	0	0	1	0	3	1	0	0	0	2	2	0	0	0	0	0	6	6	0
d7100_a1	0	0	0	1	0	0	0	0	0	0	0	0	0	0	0	0	0	0	0	0	0	0	0	0
d2462_a2	0	0	0	1	0	1	0	0	0	1	0	0	0	0	0	0	0	0	0	0	0	1	0	0
d2462_a1	2	8	0	3	2	0	2	5	0	2	2	0	4	9	0	0	4	0	2	5	0	1	2	0
d7917_a1	0	0	0	1	0	0	0	0	0	1	0	0	0	0	0	0	0	0	0	0	0	0	0	0
d7070_a1	0	1	0	0	0	0	0	0	0	0	0	0	0	0	0	0	0	0	0	0	0	0	0	0
d2250_a1	5	7	0	2	6	0	4	5	0	1	3	0	9	8	0	2	8	0	5	4	0	1	6	0
d7261_a1	0	0	0	1	1	0	0	0	0	0	0	0	0	0	0	0	0	0	0	0	0	0	0	0
d2788_a1	1	1	1	5	2	0	0	1	1	3	0	0	0	4	0	3	2	1	1	0	0	4	1	0
d8217_a1	0	0	0	0	0	0	0	0	0	0	0	0	0	0	0	0	0	0	0	1	0	0	0	0
d1576_a1	8	12	4	13	8	6	5	8	2	10	6	2	6	8	6	5	6	7	8	12	3	11	9	4
d1634_a1	1	5	3	4	3	13	1	3	3	2	1	4	3	3	0	5	6	11	1	3	3	4	3	5
d6550_a1	0	0	0	1	0	0	0	0	0	0	0	0	0	0	0	0	0	0	0	0	0	0	0	0
d2846_a1	2	0	0	3	0	4	1	0	0	3	0	1	3	0	0	3	0	3	1	0	0	3	0	1
d4041_a1	0	0	1	3	0	0	0	0	0	1	0	0	0	0	0	3	0	0	0	0	0	2	0	0
d2191_a1	4	6	4	10	5	0	4	4	3	7	3	0	4	7	6	7	2	0	4	5	3	8	5	0
d2287_a1	1	2	1	1	1	6	0	1	1	1	1	1	4	6	2	5	0	3	0	2	1	5	2	1
d5935_a1	0	0	0	0	0	0	0	0	0	0	0	1	0	0	0	0	0	0	0	0	0	0	0	0
d4320_a1	2	2	0	2	0	0	1	0	0	0	0	0	0	0	0	0	0	0	1	0	0	0	0	0
d7858_a1	0	1	0	0	0	0	0	1	0	0	0	0	0	1	0	0	0	0	0	1	0	0	0	0
c120_a2	37	52	10	50	26	24	26	42	8	47	1	17	22	16	14	31	14	9	27	38	8	44	23	14
c120_a1	430	657	70	460	136	150	325	497	53	341	40	59	205	291	104	259	68	47	359	564	66	420	130	71
c120_a5	32	45	8	41	25	21	26	44	8	42	0	17	22	16	10	23	14	8	27	38	7	35	23	14
c120_a4	0	3	1	11	2	4	0	1	0	1	1	2	0	0	2	7	2	3	0	2	1	9	2	1
c120_a3	33	45	8	41	28	23	26	42	8	47	3	17	23	16	12	27	18	8	27	38	7	37	24	14
d1480_a1	8	15	1	6	11	0	4	10	1	5	9	0	12	13	0	8	20	0	8	13	1	6	11	0
d6646_a1	0	0	0	0	0	0	0	0	0	0	0	0	1	0	0	0	0	0	0	0	0	0	0	0
d7916_a1	0	1	0	0	1	0	0	0	0	0	0	0	0	0	0	0	0	0	0	0	0	0	0	0
d3426_a1	2	2	0	2	0	0	2	1	0	2	0	0	3	3	0	2	0	0	2	2	0	2	0	0
d3426_a2	0	1	0	1	0	0	0	0	0	2	0	0	0	0	0	1	0	0	0	1	0	1	0	0
d4137_a1	2	2	1	0	2	0	2	2	1	0	0	0	2	2	2	2	2	0	2	2	1	0	2	0
c884_a1	132	199	13	66	30	52	115	152	10	53	4	19	65	91	20	50	14	22	109	173	12	55	25	19
d5714_a1	0	0	0	0	1	0	0	0	0	0	0	0	0	0	0	0	2	0	0	0	0	1	0	0
d6926_a1	0	0	0	1	0	0	0	0	0	0	0	0	0	0	0	0	0	0	0	0	0	0	0	0
d4079_a1	0	1	0	0	0	1	0	1	0	1	0	0	0	0	0	0	0	0	0	0	0	0	0	0
b15_a1	304	451	211	891	202	308	220	329	134	576	121	110	152	202	262	419	92	101	276	416	189	790	192	152
b15_a2	32	67	35	107	52	54	26	55	27	81	29	18	33	42	54	63	48	26	31	64	40	130	49	28
b15_a4	4	2	1	2	2	0	1	1	0	1	2	0	0	3	0	6	0	0	3	3	0	2	0	0
b15_a3	5	5	7	51	3	17	2	5	6	46	2	6	4	6	4	11	4	13	7	8	12	86	3	13
c267_a4	8	11	0	12	1	0	7	8	0	12	0	0	6	10	0	12	0	2	7	7	0	8	0	0
c267_a3	8	11	0	22	3	0	6	10	0	24	2	0	10	15	0	22	4	2	11	13	1	19	2	1
c267_a2	3	7	2	14	1	13	2	6	2	12	1	6	3	4	4	17	0	9	3	4	2	12	1	6
c267_a1	75	81	0	60	15	7	51	58	0	49	9	2	60	54	0	57	16	5	60	68	0	51	14	0
d8597_a1	0	0	0	0	0	0	0	0	0	0	0	0	0	1	0	0	0	0	0	0	0	0	0	0
d6271_a1	1	0	0	0	0	0	1	0	0	0	0	0	0	0	0	0	0	0	1	0	0	0	0	0
d1297_a1	10	9	6	8	10	16	9	5	2	4	1	4	10	6	10	8	6	8	6	5	3	3	7	7
d7637_a1	0	0	0	0	0	1	0	0	0	0	0	0	0	0	0	0	0	0	0	0	0	0	0	1
c942_a1	4	6	0	11	4	0	2	3	0	9	2	0	4	3	0	15	4	0	3	5	0	10	4	0
c942_a2	1	0	0	4	1	0	1	0	0	4	0	0	0	0	0	2	0	0	0	0	0	3	1	0
d1017_a4	1	3	5	18	5	0	0	2	1	7	1	0	2	4	6	17	6	0	1	2	5	20	4	0
d1017_a3	34	51	26	85	16	12	33	42	22	60	13	5	13	21	34	62	12	12	34	43	24	77	16	5
d1017_a1	18	28	11	58	22	2	16	24	7	41	15	2	14	29	14	50	16	4	23	43	12	61	23	3
d1017_a2	12	21	10	36	18	14	12	28	8	24	16	7	8	12	20	33	12	8	10	19	10	35	17	7
d5656_a1	0	0	0	0	1	0	0	0	0	0	1	0	0	0	0	0	2	0	0	0	0	0	1	0
d3705_a1	0	0	1	1	1	2	0	0	1	1	1	2	0	0	2	0	0	3	0	0	0	1	1	2
d4416_a1	0	2	0	0	0	0	0	1	0	0	0	0	0	2	0	0	0	0	0	1	0	0	0	0
d3204_a1	0	0	0	16	1	0	0	0	0	7	1	0	0	0	0	10	0	0	0	0	0	15	1	0
d6367_a1	0	0	0	0	0	0	0	0	0	0	0	0	0	0	0	0	0	0	0	0	0	1	0	0
d2904_a1	7	8	0	4	5	0	3	5	0	4	3	0	9	7	0	5	4	0	7	8	0	4	6	0
d7579_a1	0	0	0	0	0	0	0	1	0	0	0	0	0	0	0	0	0	0	0	0	0	0	0	0
d8400_a1	0	1	0	0	0	0	0	0	0	0	0	0	0	0	0	0	0	0	0	0	0	0	0	0
c333_a3	7	13	0	16	12	0	6	12	0	10	10	0	12	14	0	17	10	0	6	11	0	16	10	0
c333_a4	4	5	2	7	4	0	1	2	0	2	2	0	5	7	2	7	4	0	2	1	2	6	0	0
c333_a6	0	0	0	0	0	0	0	1	0	0	0	0	0	0	0	0	0	0	0	0	0	0	1	0
c333_a5	1	1	0	1	1	0	1	1	0	1	1	0	1	0	0	0	0	0	1	0	0	0	0	1
c333_a2	19	31	0	10	11	0	14	22	0	6	7	0	24	26	0	11	8	0	16	21	0	9	10	0
c333_a1	27	33	15	50	35	3	20	29	10	37	25	1	33	36	38	53	36	4	28	28	13	46	32	1
d1296_a1	4	5	6	10	5	21	2	3	7	10	4	9	7	7	12	12	4	10	4	4	6	10	5	9
c224_a1	60	59	16	74	23	50	49	44	12	60	21	20	39	45	38	73	22	41	52	46	15	74	27	25
d2625_a1	15	28	0	15	8	0	5	9	0	9	4	0	1	8	0	5	4	0	6	14	0	9	4	0
d7358_a1	0	0	0	0	0	1	0	0	0	0	1	0	0	0	0	0	0	0	0	0	2	0	0	0
d4358_a1	1	1	0	0	0	3	1	1	0	0	0	0	1	0	0	0	0	0	1	1	0	0	0	0
d3146_a1	0	3	0	0	0	1	0	2	0	2	0	0	0	0	0	0	0	0	0	1	0	0	0	0
c663_a1	13	18	11	26	20	1	10	11	7	20	13	0	14	14	14	33	20	0	14	14	11	22	18	2
d7790_a1	0	0	0	0	0	0	0	1	0	0	0	0	0	0	0	0	0	0	0	0	0	0	0	0
d2845_a1	2	1	0	0	0	1	2	1	0	0	0	1	3	3	0	2	0	3	2	1	0	1	0	1
d7578_a1	0	0	0	0	0	0	0	0	0	1	0	0	0	0	0	0	0	0	0	0	0	0	0	0
d7299_a1	0	0	0	0	0	0	1	1	0	0	0	0	0	0	0	0	0	0	0	0	0	1	0	0
d2567_a1	4	3	0	3	1	2	1	3	0	2	0	1	3	4	0	2	0	5	4	3	0	2	0	1
d3088_a1	1	4	0	0	1	0	1	4	0	0	0	0	2	4	0	0	2	0	0	4	0	0	2	0
d3864_a1	0	0	0	2	1	0	0	0	0	0	0	0	0	0	0	0	4	0	0	0	0	1	1	0
d8216_a1	1	0	0	0	0	0	0	0	0	0	0	0	0	0	0	0	0	0	0	0	0	0	0	0
d6771_a1	0	0	0	1	6	0	0	0	0	1	0	0	0	0	0	0	0	0	0	0	3	7	24	0
c433_a6	7	4	0	2	0	2	4	3	0	2	1	1	4	6	0	1	0	3	5	2	0	1	0	1
c433_a5	8	6	1	5	2	4	6	5	1	5	2	2	7	4	0	7	2	9	7	5	0	4	2	2
c433_a4	4	5	0	3	3	2	2	1	0	3	1	1	3	3	0	3	0	4	4	1	0	2	2	1
c433_a3	7	8	0	4	1	0	4	5	0	3	1	0	6	7	0	3	0	1	8	6	0	3	0	0
c433_a7	1	0	0	1	1	0	0	0	0	1	1	0	1	2	0	0	0	0	1	0	0	1	0	0
c433_a2	21	28	6	23	11	14	18	23	6	14	7	2	25	31	12	29	10	19	20	22	5	18	10	5
c433_a1	24	27	8	29	13	20	17	18	7	23	11	10	27	28	16	32	10	25	23	25	8	23	13	10
c883_a1	89	122	27	105	63	59	88	115	24	110	35	20	42	94	46	54	26	37	86	118	24	106	61	20
d1355_a1	27	37	2	48	29	3	25	30	1	37	26	0	29	29	6	36	24	3	24	33	2	44	30	0
d7079_a1	0	0	0	0	0	0	1	0	0	0	0	0	0	0	0	2	2	0	0	1	2	5	5	0
d6551_a1	0	0	1	0	0	0	0	0	0	0	0	0	0	0	0	0	0	0	0	0	0	0	0	0
d4637_a1	1	1	0	0	0	2	1	0	0	0	0	0	0	0	0	0	0	0	1	0	0	0	0	0
d3425_a1	2	2	0	0	1	0	2	1	0	0	0	0	4	1	0	0	0	0	3	1	0	0	1	0
d8158_a1	0	0	0	0	0	0	0	1	0	0	0	0	0	0	0	0	0	0	0	0	0	0	0	0
d6088_a1	0	0	0	0	0	1	0	0	0	0	0	1	0	0	0	0	0	0	0	0	0	0	0	0
d3205_a1	2	22	0	3	1	0	1	2	0	2	1	0	2	3	0	0	2	0	2	12	0	3	1	0
d2346_a1	2	2	1	1	1	0	2	2	1	1	0	0	3	3	0	0	4	2	2	2	1	1	0	0
d4417_a1	0	1	0	0	0	0	0	1	0	0	0	0	0	2	0	0	0	0	0	0	0	0	0	0
d2566_a1	2	2	1	2	1	4	2	2	1	1	1	0	4	4	0	2	0	0	2	2	1	0	0	2
d2288_a1	1	2	0	5	3	4	1	2	0	4	3	1	0	3	0	8	2	0	1	2	0	6	3	1
d3147_a1	1	1	0	3	2	0	0	1	0	0	1	0	0	0	0	0	2	0	0	1	1	3	1	0
d1076_a1	2	3	0	9	6	6	1	4	1	6	5	3	3	5	4	10	2	7	1	4	1	5	4	3
d4040_a1	0	2	0	0	0	0	0	1	0	0	0	0	0	1	0	0	0	0	0	1	0	0	0	0
d5280_a1	2	1	0	1	0	0	0	1	0	0	0	0	0	3	0	0	0	0	1	1	0	0	0	0
b14_a1	301	453	88	388	142	252	211	344	69	321	99	114	159	238	176	321	90	146	235	377	77	345	131	122
d3367_a1	0	0	0	1	2	2	0	0	0	0	1	0	0	0	0	0	2	0	0	0	0	0	2	1
d6492_a1	0	0	0	0	0	0	1	0	0	0	0	0	0	0	0	0	0	0	0	0	0	0	0	0
c537_a5	14	25	1	32	21	2	9	16	0	28	19	1	16	25	0	29	6	1	9	20	1	28	16	2
c537_a4	10	24	7	31	14	1	9	12	6	18	2	1	15	14	12	34	8	3	9	23	8	18	15	0
c537_a2	43	42	15	63	27	8	16	22	10	47	8	4	20	23	26	53	16	9	40	41	19	61	38	4
c537_a3	8	8	3	11	10	4	7	6	1	11	9	3	12	13	4	16	8	7	9	11	7	20	21	4
c537_a1	34	56	20	71	24	2	32	46	13	50	18	1	22	33	42	79	16	3	35	57	19	60	24	2
d1854_a1	3	5	1	18	4	3	3	1	1	10	0	0	2	3	4	15	4	3	3	3	1	16	4	2
d4078_a1	0	0	0	2	0	0	0	0	0	2	0	0	0	0	0	3	0	0	0	0	0	2	0	0
d3206_a1	4	5	0	2	7	0	2	4	0	0	6	0	5	3	0	2	8	0	3	5	0	1	7	0
c885_a1	77	85	35	133	65	33	62	57	28	112	45	18	36	36	42	73	44	24	54	61	27	112	62	19
d1356_a1	12	50	6	35	7	26	10	47	6	35	4	10	10	33	12	25	12	13	10	46	6	37	7	11
d6089_a1	0	1	0	0	0	0	0	1	0	0	0	0	0	0	0	0	0	0	0	1	0	0	0	0
d2067_a1	0	3	0	5	7	3	0	2	0	3	6	1	0	4	0	3	4	3	0	1	0	4	6	1
d6587_a1	1	0	0	0	0	0	0	0	0	0	0	0	0	0	0	0	0	0	0	0	0	0	0	0
d8781_a1	0	1	0	0	0	0	0	0	0	0	0	0	0	0	0	0	0	0	0	0	0	0	0	0
d8280_a1	0	0	0	1	0	0	0	0	0	1	0	0	0	0	0	1	0	0	0	0	0	1	0	0
d8437_a1	0	0	0	1	0	0	0	0	0	0	0	0	0	0	0	0	0	0	0	0	0	0	0	0
d8620_a1	1	0	0	0	0	0	0	0	0	0	0	0	0	0	0	0	0	0	1	0	0	0	0	0
d1298_a1	4	11	1	6	10	7	3	8	2	9	7	3	8	11	4	18	6	5	4	8	2	9	11	2
d1298_a2	10	10	2	9	4	4	7	7	1	5	2	2	10	8	2	13	4	5	8	9	2	11	7	2
d6272_a1	0	0	0	0	0	0	0	0	0	0	0	0	0	1	0	0	0	0	0	0	0	0	0	0
d3865_a1	0	0	0	0	2	0	0	0	0	0	2	0	0	0	0	0	2	0	1	0	0	1	2	0
d4415_a1	1	1	0	0	0	0	1	1	0	0	0	0	3	1	0	0	0	0	1	1	0	0	0	0
d6426_a1	1	0	0	0	0	1	0	0	0	0	0	0	0	0	0	0	0	0	0	0	0	0	0	0
d6330_a1	0	0	0	0	0	0	0	0	0	0	0	1	0	0	0	0	0	0	0	0	0	0	0	0
d3704_a1	0	0	0	0	2	1	0	0	0	0	0	0	0	0	0	0	2	3	0	0	0	0	2	1
d6368_a1	0	0	0	0	0	0	0	1	0	0	0	0	0	0	0	0	0	0	0	0	0	0	0	0
c943_a1	3	9	1	10	1	0	3	8	1	7	1	0	3	8	4	15	0	0	3	7	2	8	1	0
d1796_a1	5	2	0	0	2	0	3	0	0	0	1	0	5	3	0	0	0	0	6	1	0	0	5	0
d8341_a1	0	0	0	1	0	0	0	0	0	0	0	0	0	0	0	0	0	0	0	0	0	1	0	0
c503_a1	112	125	18	63	25	48	98	103	16	53	15	21	38	38	34	73	16	21	91	95	18	89	19	18
c503_a2	0	0	0	1	0	0	0	0	0	5	0	0	0	0	0	9	0	0	0	0	0	21	0	0
d1575_a1	7	14	4	12	11	0	3	11	4	8	8	0	9	11	8	15	10	0	6	12	3	11	9	0
d1915_a1	7	9	0	2	2	0	3	5	0	1	1	0	8	8	0	0	2	0	6	8	0	2	2	0
d4357_a1	0	3	1	0	0	0	0	2	1	0	0	0	0	2	0	0	0	0	0	2	1	0	0	0
d6491_a1	0	0	0	0	0	0	0	0	0	0	0	0	0	0	0	0	0	0	1	0	0	0	0	0
d1260_a1	31	37	2	6	10	34	20	28	2	7	10	22	19	23	4	9	8	20	26	30	2	6	11	18
c708_a3	0	0	0	0	0	2	0	0	0	3	0	1	0	0	0	4	2	0	0	0	2	8	3	1
c708_a2	2	2	0	6	1	0	2	1	0	5	0	0	2	2	0	15	2	0	1	1	2	15	5	0
c708_a1	8	6	10	12	18	6	5	6	8	15	8	6	9	7	18	16	20	12	5	6	11	22	19	5
d3646_a1	2	1	0	1	1	4	0	0	0	0	1	1	2	5	0	0	2	0	0	0	0	4	1	1
d1194_a2	7	8	0	3	3	0	5	5	0	2	1	0	9	4	0	0	2	0	5	6	0	3	2	0
d1194_a1	9	18	3	15	12	8	8	14	0	11	7	5	13	27	4	21	10	5	7	18	3	10	11	5
c985_a4	1	2	0	2	5	2	1	1	0	2	5	1	2	3	0	3	4	0	1	2	0	2	5	1
c985_a1	19	17	0	3	17	0	15	10	0	3	14	0	21	17	0	2	12	0	17	12	0	2	15	0
c985_a2	8	11	1	3	6	4	8	6	1	3	3	4	11	10	2	4	12	0	9	10	0	3	6	5
c985_a3	3	7	0	1	1	1	3	5	1	2	1	1	3	2	0	1	4	3	4	6	1	2	1	2
d8061_a1	0	0	0	0	0	0	1	0	0	0	0	0	0	0	0	0	0	0	0	0	0	0	0	0
d6147_a1	0	0	0	0	1	0	0	0	0	0	0	0	0	0	0	0	0	0	0	0	0	0	0	0
d4299_a1	0	0	0	1	2	0	0	0	0	0	1	0	0	0	0	3	0	0	0	0	0	1	2	0
c664_a1	4	9	7	22	15	17	3	9	7	17	11	7	8	13	12	27	12	21	5	9	6	17	16	7
d3982_a2	1	0	0	1	0	1	0	0	0	1	0	0	0	0	0	1	0	0	0	0	0	1	0	0
d3982_a1	0	0	0	3	0	0	0	0	0	4	0	0	0	0	0	2	0	0	0	0	0	3	0	0
d4138_a1	1	1	1	4	2	0	1	2	1	4	0	0	0	0	2	3	0	0	1	0	1	4	2	2
d8716_a1	0	0	0	0	0	0	1	0	0	0	0	0	0	0	0	0	0	0	0	0	0	0	0	0
d1032_a2	3	3	0	7	3	0	2	2	0	2	2	0	4	3	0	7	2	0	3	3	0	6	3	0
d1032_a1	15	16	1	39	15	0	8	11	0	15	13	0	16	18	0	34	18	0	14	12	0	31	15	0
d4797_a1	0	1	0	0	0	0	0	1	0	0	0	1	0	0	0	0	0	0	0	1	0	0	0	0
d6051_a1	0	0	0	0	0	1	0	0	0	0	0	0	0	0	0	0	0	0	0	0	0	0	0	0
d1414_a1	5	6	0	5	2	12	4	5	0	5	1	6	5	6	0	2	4	22	4	7	0	5	4	5
d1636_a1	6	10	0	4	1	0	4	7	0	2	0	0	7	12	0	5	0	0	6	9	0	3	1	0
d1636_a3	3	6	0	4	2	2	1	3	0	2	0	0	2	7	0	5	2	1	3	6	0	3	2	0
d1636_a2	4	7	0	2	8	2	3	7	0	2	1	1	3	4	0	2	10	0	3	7	0	2	8	1
d1914_a1	2	1	1	8	5	0	2	1	0	6	2	0	7	2	0	6	4	0	1	1	1	8	4	0
d3490_a1	1	1	0	0	1	2	1	0	0	0	0	0	1	0	0	0	0	0	1	0	0	0	1	0
d6647_a1	0	0	0	0	0	1	0	0	0	0	0	0	0	0	0	0	0	0	0	0	0	0	0	0
d8340_a1	0	0	0	0	0	0	0	0	0	0	0	0	0	0	0	0	0	0	0	0	0	0	1	0
d8062_a1	0	0	0	0	0	0	0	1	0	0	0	0	0	0	0	0	0	0	0	0	0	0	0	0
d3925_a1	0	1	0	2	1	0	1	2	1	4	4	0	0	2	2	4	0	0	0	1	0	4	1	0
d6925_a1	0	0	0	0	0	0	0	0	0	0	0	0	0	1	0	0	0	0	0	0	0	0	0	0
d6867_a1	1	0	0	0	0	0	1	0	0	0	0	0	1	0	0	1	0	0	0	0	0	3	0	0
d8120_a1	0	0	0	0	0	0	0	0	0	1	0	0	0	0	0	0	0	0	0	0	0	0	0	0
d6490_a1	0	0	0	0	0	0	1	0	0	0	0	0	0	0	0	0	0	0	0	0	0	0	0	0
d6270_a1	0	0	1	0	0	0	0	0	0	0	0	0	0	0	0	0	0	0	0	0	0	0	0	0
d3270_a1	3	3	0	2	1	3	3	3	0	1	0	0	2	5	0	1	2	0	3	3	0	4	5	1
d8281_a1	0	0	0	0	0	0	0	0	0	0	0	0	0	0	0	0	0	0	0	1	0	0	0	0
d1856_a1	2	6	1	12	3	12	2	5	1	9	1	4	0	6	2	12	2	8	1	5	1	12	2	3
d6706_a1	0	0	0	1	0	0	0	0	0	0	0	0	0	0	0	0	0	0	0	0	0	0	0	0
d4077_a1	1	0	0	0	0	0	0	0	0	3	1	0	2	0	0	0	0	0	0	0	6	6	9	1
d3050_a1	0	1	0	1	1	4	0	1	0	2	0	1	0	1	0	5	2	4	0	1	0	7	1	1
d1357_a1	15	24	10	43	24	14	13	21	7	38	23	9	14	17	18	40	18	11	14	20	9	42	27	10
d8121_a1	0	0	0	0	0	0	0	0	0	1	0	0	0	0	0	1	0	0	0	0	0	0	0	0
c944_a1	85	129	1	110	54	51	77	121	1	82	20	25	38	60	4	64	22	18	84	124	2	109	50	24
d6050_a1	0	0	0	0	1	0	0	0	0	0	0	0	0	0	0	0	0	0	0	0	0	1	0	0
d6588_a1	0	0	0	1	0	0	1	0	0	0	0	0	0	0	0	2	0	0	0	0	0	1	0	0
d6207_a1	0	1	0	0	0	0	0	1	0	0	0	0	0	0	0	0	0	0	0	1	0	0	0	0
d1913_a1	4	1	0	6	6	2	4	1	0	4	2	1	1	3	0	3	8	7	2	1	1	4	6	6
[truncated: 8,133 more rows]
