# Supplementary material for: Critical Assessment of MetaProteome Investigation (CAMPI): a multi-laboratory comparison of established workflows
Source: Nat Commun. 2021 Dec 15;12:7305. doi: 10.1038/s41467-021-27542-8 (PMC8674281; doi:10.1038/s41467-021-27542-8)
Supplement: Supplementary file 21 — Source Data file [file 41467_2021_27542_MOESM21_ESM.zip › Source Data/Supplementary Figure 6A_8A.tsv]

ProteinGroup	MQ_F01	PS_F06	MQ_F06	PS_F01	PS_F07	MQ_F08	MPA_F07	PS_F08	MPA_F06	PD_F06	PD_F08	PD_F07	PD_F01	MQ_F07	MPA_F08	MPA_F01
f5eba9aa-9d9f-4424-be38-8f22cf5e6ac3	0	0	0	4	0	0	0	0	0	0	0	0	4	0	0	1
f5ebd60c-56cd-4e6c-abfe-b5776768a68a	44	126	74	146	194	8	73	48	46	116	16	160	118	222	6	40
79595f44-16b5-496d-806f-b142b51bf217	0	18	4	12	24	0	9	0	4	30	0	38	2	44	1	0
ec3c37dc-508e-466d-a142-8f3855073981	20	54	26	48	240	10	47	64	14	44	32	194	50	176	13	22
9afeff5c-48d6-4c84-9995-37605d16241c	452	896	390	1442	1710	94	569	394	303	826	230	1780	1304	1416	50	445
ea02ea4a-74e8-4a64-850c-9f593cd7529c	58	58	34	172	146	2	51	34	24	56	30	126	134	110	6	42
527c71a6-4c84-4771-9604-7f20449b71f4	32	88	38	104	120	4	37	22	41	90	10	114	82	120	2	38
e4c49ab8-f64e-43dd-8c08-1963379bafa2	2	0	0	2	0	4	0	12	0	0	12	0	4	0	2	0
b216c561-b09a-4a7f-9c8f-c6b5d2dafa59	68	84	52	152	224	10	64	58	33	100	32	216	128	184	10	43
bc09cacb-a7f3-45bf-a3f5-feb4efc26024	0	0	0	2	0	0	0	0	0	0	0	0	0	0	0	0
9c2e0a08-cc0b-4ddc-bdca-268318e1c43e	0	0	0	4	2	0	0	0	0	0	0	0	0	0	0	0
3490da90-e7a3-4191-95df-210bd660a3d5	150	176	92	388	466	18	145	78	61	170	44	424	392	498	14	150
e647e719-6510-4c30-a49d-fae952112e1e	72	328	136	202	674	12	173	42	80	294	18	620	192	594	5	64
51d61f2b-560f-4f6b-bec3-412106a00da9	2	0	0	8	0	0	0	0	0	0	0	0	6	0	0	4
8fe66dbe-9017-459d-aab8-2b941053cf8a	6474	11458	5356	17590	22142	1458	7702	7236	4313	10714	4004	20612	15544	18296	1355	5863
40ae1812-ba71-48ed-8b9b-ab4f1436048a	0	0	0	6	0	0	0	0	0	0	0	0	2	0	0	2
3b32b632-7e02-429d-90aa-125974e20db8	170	322	170	552	492	10	163	58	112	314	54	498	414	468	12	116
595394e5-d0b6-4bff-b6ec-d4759fa6c01a	18	22	16	42	40	8	15	12	9	20	6	36	40	48	2	21
ab918b3e-c072-451c-95d5-ceb4a25c1f10	12	20	6	12	38	0	10	6	4	20	6	26	12	58	1	4
f4051d32-16c7-4875-8300-f6988863b46f	10	28	20	22	46	8	20	16	13	24	8	32	22	56	3	10
add26e4c-57ca-4bec-9a87-2a780c4ec424	20	34	20	72	68	4	27	22	13	36	14	60	56	64	4	22
48e8a779-e685-4ff2-9a85-bb7c43b42ec6	2	8	4	12	8	4	2	18	1	8	8	2	8	4	3	2
755e452b-4bc3-4279-901d-97dad64f65fa	88	126	42	300	166	16	48	86	33	94	42	148	304	102	15	75
9fec583b-ebb7-48b2-bfeb-6267d5f1eef4	6	4	0	10	0	0	0	4	0	4	2	0	10	0	1	5
07e9a495-b5ae-4168-8606-b9b7fc8e7cd0	4	28	12	12	48	8	17	44	14	22	14	40	8	44	3	5
d2b808d5-aa2b-4a26-84f3-7ef61e0094cd	878	1252	618	2404	2448	106	811	396	448	1178	228	2344	1980	2226	73	717
e8706f9b-1370-4cbf-82d5-535294f482aa	0	8	4	0	22	0	9	4	3	6	2	18	0	30	0	0
c004f61e-e81b-426d-9940-9758f0bdbb6c	14	14	10	44	44	0	15	4	5	10	2	38	38	48	1	16
98ce0a70-6ab2-447c-a199-25e5b5ca641c	0	0	0	0	0	0	0	8	0	0	2	0	0	0	2	0
571af1f3-ecfb-43a3-b88f-41fec2575b87	290	330	156	788	818	84	285	362	114	316	234	818	652	640	72	240
ff3ef2a7-cfbd-4497-94c6-f6d5ef9adab2	2	26	8	12	22	0	12	10	8	24	4	26	14	28	3	2
a55d56b8-18cb-4543-ab2b-6f673ca3b935	22	20	12	40	28	0	8	6	5	20	2	20	36	22	1	16
5cf8cac7-ef3d-4b56-ba5a-688d3cd399f7	8	28	12	30	42	4	16	8	9	24	4	28	20	40	0	5
bf6fcd2d-c378-47ba-be20-b5365d419985	352	252	118	916	414	106	126	594	91	216	322	362	814	442	123	284
e9179753-6517-4cc3-b8aa-5c5c2ff34302	0	0	0	2	2	0	1	0	0	2	0	0	6	0	0	2
5c90d407-251a-456a-bf37-c4bbbf7258df	0	8	0	10	26	0	6	18	3	4	26	42	26	18	2	6
8d373627-7390-478d-949b-852f37d0a396	52	86	52	172	166	10	69	30	41	82	20	142	128	150	7	58
18b971d1-8956-4b77-a1ac-63099c578c39	22	8	6	74	18	4	7	22	2	6	8	12	34	12	3	20
d84852b7-b941-4b8b-b08e-94cd2242adac	0	0	0	0	2	0	0	0	0	0	0	0	0	0	0	0
f3dbf7d7-0dd3-4552-83df-81a69e82665d	0	0	0	0	0	0	0	0	0	0	0	0	0	0	1	0
642e3733-2bea-43d8-ab08-f2ac9aa3e401	56	54	20	156	74	0	27	16	19	60	16	74	148	86	1	49
24af9ed9-5f84-4d70-a111-8404c528cf4c	32	60	30	72	86	0	21	6	20	56	4	78	90	70	2	32
770e226b-5d65-486d-902b-a42536eb3da8	16	24	14	36	28	0	4	0	8	22	2	22	32	6	0	5
bd135ba2-9c14-4855-b224-30a225f374a4	82	68	36	266	98	0	23	20	19	34	12	52	202	96	0	66
2f2aec16-2f61-4ff3-84a0-74843ea0e5cc	2	0	0	4	0	0	0	0	0	0	0	0	8	0	0	1
6769e18e-1933-41fb-a299-f9b4af1ad5db	16	26	12	40	26	0	7	0	11	22	0	24	42	22	0	10
963fb9d9-4f0b-4b63-979a-c46592d1f516	84	164	90	214	306	8	91	54	63	134	20	244	194	242	7	63
9f2b0a2d-07ba-4498-9e6a-7f014ac69947	6	0	0	16	2	0	1	0	0	0	0	2	16	0	0	7
e266e132-ce6a-44c0-9469-9169d2148e1a	0	4	0	4	0	0	0	0	0	4	0	0	6	4	0	1
915a7f33-8464-4b23-be6d-fcae99b0924d	10	6	4	22	28	0	10	0	3	2	0	24	14	40	0	6
12238757-a6bb-42d9-9d00-c41676d2cb01	192	154	92	524	228	12	79	46	63	134	32	212	448	244	5	173
c7397f42-f194-4e61-b3da-ea2eb90b452a	232	120	64	616	216	36	63	218	43	96	106	206	560	192	48	216
35fd17d0-eaad-45f7-aff8-818dca3a2e04	4	0	0	8	0	0	0	0	0	0	0	0	8	0	0	5
95c67496-3790-4396-abe6-993878846937	2	0	0	2	2	0	0	0	0	0	0	0	2	2	0	1
cd924d52-9d22-4cd5-b3ca-6bbb2d718a6f	0	0	0	0	0	0	0	4	0	0	2	0	2	0	1	0
580dc329-d8fd-45bb-9b5f-73ccf8a88b23	148	254	110	442	416	34	180	150	114	226	86	336	398	320	37	155
4ec25e3b-ccab-441f-a305-c078b2c953d2	1894	3560	1730	5652	7158	418	2316	2242	1281	3158	1244	6516	4940	6198	404	1809
109e5463-5d13-417c-b500-1a283b3eee85	0	0	0	0	0	0	0	6	0	0	2	0	0	0	1	0
f754cf6b-3bb1-404b-9bdc-3862c9918fed	746	1298	650	2276	2468	184	869	1046	493	1228	552	2316	1930	2066	196	626
dea61d75-2908-43ad-8365-ea265c5ba0ac	84	412	178	266	920	38	285	144	143	452	74	930	308	714	23	90
67c419b8-d544-4714-a0ca-8e2bf2dfd78a	2	10	4	0	6	0	0	2	1	10	2	4	0	6	0	1
68fb8abe-af22-4fee-a1fe-89090d384821	68	290	142	168	562	12	194	64	107	240	36	488	146	486	8	64
c9ebe7d3-f744-42b4-8bd9-388aad146165	8	0	0	10	0	0	0	0	0	0	0	0	8	0	0	5
01d51b75-4470-4fef-9fa2-acd357303011	0	0	2	2	12	0	4	0	0	0	0	8	2	20	0	1
8c937c26-6a1e-4eca-8ecd-396eb9517c6d	0	0	0	4	0	0	0	0	0	0	0	0	4	0	0	2
db482ea0-62f9-4048-b327-59ee92b8714b	132	212	112	388	326	12	138	70	99	206	40	288	382	290	11	140
ca2315fd-8f6d-4d9d-87b0-f556811e64a0	1766	2332	1048	4246	4232	518	1527	2172	904	2134	1206	3778	3898	3334	455	1565
dbf81691-2146-411b-af32-419c95beb80e	62	44	34	198	86	16	31	56	16	38	26	72	176	66	8	56
d1232c6e-1456-4a86-bff6-5e033d173cd6	0	32	10	0	48	0	15	36	14	22	18	46	0	26	6	0
0ad2d358-0768-43f4-8e91-21005a396e00	2	30	14	6	46	0	16	0	9	22	0	40	6	32	0	1
77b58d65-7a56-4b09-8c25-dcd5cec55466	8	28	18	30	72	0	26	0	18	110	0	166	132	90	0	20
447f7895-932b-4e80-ae35-92c0a89a5cca	32	140	60	66	328	6	93	42	45	130	24	312	66	292	9	28
a7bb7ccd-1809-432d-a403-5cb3670835a8	252	650	322	714	1252	66	419	378	229	602	228	1178	700	1182	60	255
055381ab-5b39-4177-a7f0-e3aea3fb0363	34	84	42	64	64	0	24	4	28	62	2	60	52	78	0	24
2d091292-ca9d-4654-b962-422a426c7b2b	38	98	54	114	102	2	41	0	44	112	0	84	104	96	0	28
6e8e7b67-273c-4758-8e79-124f97febabf	0	8	2	0	8	4	2	22	3	6	12	8	0	8	5	0
c8e183b2-4606-4743-97bb-a22bf1b17a0b	0	2	0	2	0	0	0	0	0	2	0	0	4	0	0	0
c94f310b-90f2-4c10-9453-ce33699b03aa	62	142	70	128	640	50	224	262	57	126	140	568	108	440	53	48
8db5cb34-461b-499c-861c-8ff74ee2a20a	20	12	6	40	26	0	7	4	4	14	2	22	34	20	0	7
22530cac-91fb-409d-9269-74bcbc3dc20a	2	0	0	4	4	0	1	0	1	0	0	4	4	2	0	1
7e1fc23a-3867-4a8f-8b9f-751b22a78dcc	406	948	446	1146	1988	150	612	716	307	852	394	1732	1088	1604	149	385
516315a3-e398-4ad3-b435-e16fec8f0c99	62	36	22	224	62	4	16	28	11	24	18	50	192	56	4	51
35e8dbf5-cf67-44b5-8027-970c7ebf64c5	12	58	32	56	88	0	32	0	19	58	2	96	32	100	0	16
a2e9cc6c-fce0-4995-89d1-9732623b4ed7	48	16	4	82	24	0	3	8	4	16	4	18	86	30	1	33
ef19514f-ad98-4a40-a9bf-f608da7a8ccf	4	8	4	8	20	0	4	0	1	2	0	16	6	18	0	4
5acf15a7-1e89-4d8e-b510-06e47edac3d6	14	48	20	38	110	0	34	0	12	30	2	86	24	94	0	8
734ea335-c037-48ea-92a2-63216d9c3291	18	6	8	40	12	4	5	38	1	6	16	6	0	12	6	0
459682d7-3094-4628-a0f9-a31be56f4dc2	86	130	70	232	232	24	88	140	49	120	62	170	178	186	32	76
15817a6f-4329-49e0-8b9e-9b1ccbd8566f	2	8	4	12	4	0	0	0	3	6	0	4	14	6	0	2
2f5d39da-ab44-4375-b46a-d936bfe73b70	0	0	0	0	0	0	0	0	0	0	0	0	2	0	0	0
f880134b-2a96-4db0-976e-eb3be19cb181	8	0	0	28	0	0	0	0	0	0	0	0	30	0	0	12
8b8464c7-f25c-4dae-8047-e770ca088f1e	8	0	0	26	6	0	0	2	1	2	0	8	34	0	0	7
1b46b88b-c122-4753-abd9-50f7e8e29aad	4	0	0	16	0	0	0	4	0	0	2	0	8	0	0	2
a34c4f9f-29dd-4d9a-be68-1eba2c4067d8	44	104	56	132	150	4	52	28	35	106	22	174	134	166	5	42
125b0698-a53c-4c8c-b0f0-b2ad5ef761fb	58	52	28	188	110	2	27	22	17	42	8	88	128	106	3	40
4866e529-f307-4617-b541-495ec308d9da	0	0	0	2	0	0	0	4	0	0	2	0	4	0	0	0
48039afc-6f52-4d29-8572-ac98fe79ce1f	0	12	6	12	2	24	0	80	7	10	44	0	12	0	16	0
90b2efcb-9a23-47d3-b868-391e54420197	8	8	2	22	14	0	4	0	3	8	0	8	20	10	0	8
fd29e39d-8e7d-40fa-abf0-6380404c356d	0	0	0	4	0	6	0	12	0	0	6	0	8	0	2	2
5d8dc079-cf56-4864-ba69-e8d2686edc3d	0	0	0	0	0	0	0	4	0	0	2	0	0	0	0	0
ada490a8-9989-4be1-bcad-fe022d5bd40a	26	6	4	34	10	2	3	0	2	6	2	10	32	14	0	13
9378f5c3-86eb-4daa-bf23-f0bb7dcfc08e	0	0	0	0	0	0	0	4	0	0	2	0	0	0	1	0
a636cce3-e624-4bf1-8f3e-1364569f29ef	4	0	0	10	0	0	0	0	0	0	0	0	10	0	0	1
33baa3f9-8498-49ae-a53d-a35ad1500168	64	24	14	144	34	2	15	24	11	22	14	36	138	42	5	53
0f911d4d-ac3a-420f-b796-9f6b55695f19	60	138	50	196	254	6	65	52	43	88	26	170	162	226	8	62
e5df0e33-5e25-44de-b017-41abb0c610c4	60	166	78	178	368	10	98	46	53	146	34	344	156	378	11	50
bcb90360-ac1f-4a0e-bb3b-6290410a44f5	122	130	52	306	236	4	68	26	45	126	10	216	272	194	1	95
e8f4b477-24b8-436c-93fc-af5929b6a2f1	0	4	0	0	0	0	0	0	0	0	0	0	0	0	0	0
d08a05b7-e7bf-47c2-9d1c-a1a0fccfbc77	1192	1094	504	3898	2142	166	788	1356	454	980	666	1952	2956	1740	283	1276
6530d230-6592-47de-8470-c9c3d19864e3	4	24	8	8	46	0	5	6	2	14	0	26	2	36	1	1
f8f58ad9-77cd-44cc-a2a7-577c944c4007	64	164	70	204	272	6	77	32	45	128	26	236	168	264	2	82
beda73d2-bbee-438d-8f80-c61453dfe6ed	70	166	86	164	282	4	110	54	60	144	26	242	156	276	10	47
8c038e1b-3cdb-4700-86a9-d85b5819556f	0	2	0	0	0	0	0	0	0	0	0	0	0	0	0	0
11adf1eb-0eb0-4702-b345-355e39128861	0	0	0	2	0	0	0	0	0	0	0	0	0	0	0	0
86d966c6-2060-477a-86a5-68b79fb94e91	10	24	10	56	38	0	15	0	10	22	0	46	72	40	0	22
b6199607-de7d-4a92-a382-bdb0a83ff5a4	126	470	264	386	852	22	262	114	170	402	90	788	376	700	19	122
c0103367-866a-4647-9587-1bb31977a580	16	20	8	46	60	6	19	22	8	18	12	50	48	78	4	18
56e7dabb-1515-4424-b7be-7d36005bdeab	18	22	12	42	26	0	7	10	9	24	6	26	34	42	1	9
43006a17-3568-47a3-885d-b1d97573ecf3	0	0	0	0	0	2	0	0	0	2	0	0	0	0	0	0
f2e0bdf9-d191-484b-9a53-a70c58b53f91	6	2	0	14	0	0	0	0	1	0	0	0	12	0	0	5
142aca32-3ab1-4f20-b487-89a0e1b550fe	0	0	0	2	0	0	0	0	0	0	0	0	0	0	0	0
11e05f65-9c2b-4c7c-949a-ebeb55edfbf6	4	0	0	6	0	0	0	0	0	0	0	0	6	0	0	2
3d9131ce-78c6-467c-8fdd-f0fbf3dec602	12	8	4	38	8	0	0	0	0	4	0	4	32	0	0	9
f70018fe-5afa-4b46-8e12-d2db52e376be	2	8	4	4	18	0	2	0	1	10	0	24	4	10	0	2
3ac2bbdc-07b7-43e8-a3e5-c7eae4458834	12	4	2	20	2	0	1	0	2	4	0	2	14	2	0	7
8e92bbe5-de30-4bcc-bca2-0124e33693e7	32	134	54	136	206	6	70	28	51	116	18	184	132	218	4	43
1dbc6b41-fefa-4ec8-9b0f-36f1ef34e1a3	26	12	6	36	14	0	2	0	1	12	0	12	60	28	0	19
7119c4f2-a0bc-4d9b-917a-624e2acbbee9	2	0	0	4	0	0	0	0	0	0	0	0	4	0	0	0
b1982038-78e0-4bda-badd-17097fa8867e	10	6	2	16	14	0	3	0	2	4	0	8	16	14	0	7
0848cc63-a4e5-4acc-be36-237186b0b9ec	88	290	140	238	586	16	195	90	105	266	68	556	212	492	18	76
5d5d81ec-bde0-47e3-bfe9-4ae0923134a6	4	8	2	8	8	0	0	0	0	2	0	6	2	6	0	0
2e313be0-3f99-4d06-98dc-bba1c9dbfd54	14	22	6	68	14	28	2	116	3	14	62	14	56	16	25	13
71f7460a-f020-4348-84fe-58c154ee9398	0	0	0	0	0	0	1	0	0	0	0	0	0	0	0	0
78605675-c3e6-4984-b616-62562da16f67	52	72	34	148	122	8	43	20	22	62	36	152	152	118	3	48
fa0e40d5-3e9b-4e89-b09c-394a4b67fc61	8	4	0	12	4	4	1	24	2	2	12	4	8	0	3	3
fec78b1d-4ecb-4c94-bd48-f0108c7405a1	16	0	0	40	0	16	0	62	0	0	36	0	40	0	11	11
727d55de-7edc-4df7-b4b1-8dace358251e	16	2	0	50	0	8	0	92	0	0	42	0	30	0	12	8
00fb6b97-1baf-4059-8049-300684df413a	0	0	0	4	0	0	0	0	0	0	0	0	0	0	0	0
e54f9fed-88b0-4b25-a43c-b49a44040f77	0	0	0	2	0	0	0	0	0	0	0	0	0	0	0	0
be318aa7-ce02-413b-9207-80bf89aa0c2f	0	0	0	0	0	0	0	0	0	0	0	0	2	0	0	0
88f19490-ddf3-4e63-8659-75f6ba953d72	8	10	0	30	14	2	3	12	0	0	8	6	46	0	3	6
07bf1fb7-ab80-4149-9052-42cbda41911f	0	0	0	2	0	0	0	4	0	0	6	0	2	0	1	0
9d284120-cb64-4c9f-ba04-8a5e74dfd05e	0	0	0	4	0	0	0	0	0	0	0	0	0	0	0	0
411ba302-d033-460a-b7f0-6e930291ee85	84	140	68	232	208	2	68	22	60	136	12	160	220	180	2	85
c6dfc828-fcaa-46f4-9600-d073cfac671a	0	0	0	0	0	2	0	4	0	0	2	0	0	0	0	0
4875d2dd-3488-4c27-b7af-82e645ef6ea2	0	0	0	2	0	0	0	0	0	0	0	0	0	0	0	0
d17c6076-088d-442e-b20f-25e3355f58e8	4	0	0	4	6	0	0	0	0	0	0	6	2	0	0	2
7c2e8197-87df-4957-be39-66ee7276bf5f	10	58	30	24	76	0	30	6	19	60	6	58	20	94	1	8
ee809a10-68db-4bed-8f2d-8823956d4c39	64	112	66	172	192	12	81	54	53	98	26	180	158	160	8	62
db2b67b2-53e6-4de9-909e-27d361e055e9	66	96	46	160	220	4	50	32	24	96	26	202	186	204	6	68
864a6a35-3f79-45ab-9bf2-227f32591916	498	420	198	1664	960	60	190	232	117	390	148	870	1422	732	40	464
29e72347-d08f-4fd2-bdd4-d708e57857dc	2	10	6	2	8	0	3	0	4	4	0	8	2	12	0	1
3b66cf27-e378-42ba-8dae-8cba61992f5f	0	0	0	0	8	0	1	0	0	2	0	4	0	6	0	0
9e444e4f-c23d-49a6-a03a-49d25539ec4e	528	986	458	1498	1856	70	686	328	387	890	194	1548	1470	1562	58	497
cbd7d554-a85e-427b-a363-5d0694bb7da9	2	0	0	2	0	0	0	0	0	0	0	0	2	0	0	1
a433b422-f95b-4c6b-a6dd-19b022aaa723	112	122	56	356	156	8	49	66	41	118	22	138	334	152	4	115
43d2837e-84af-4431-8c9d-e79cadf523b5	978	1720	814	3066	3454	234	1324	1306	665	1638	732	3432	2650	2796	257	953
4759546e-4798-489c-ade5-ad8ecb1950b7	12	6	4	36	4	0	0	4	4	12	4	2	42	20	0	8
5e4f09ea-577c-4594-8b5a-8b84641eb2e0	0	0	0	2	0	0	0	0	0	0	0	0	0	0	0	0
2aade860-788e-4faa-b43e-b8c659f18998	26	50	24	54	98	0	21	4	11	36	2	70	54	98	1	3
fb9b0682-6fd5-4198-bdb3-1f23e97c583d	40	144	74	138	268	20	93	80	53	104	38	220	80	272	18	35
0e9d4bb1-9a69-4a1f-aefa-8d0f81dc5272	1756	2934	1272	5122	5432	310	1971	2252	1123	2746	1200	5088	4986	4404	476	1794
b0080c54-062f-44ea-b666-ca9bede66784	0	0	0	0	0	0	1	0	0	0	0	0	0	0	0	0
5fc8b100-511f-48a4-acd3-e14787098a31	0	8	2	20	14	0	6	10	2	8	6	14	24	8	2	3
d03e686f-b217-4f07-96ba-6350552c6e6f	0	0	0	2	0	0	0	0	0	0	0	0	0	0	0	2
539167d9-6d28-4cd2-84e0-e4b3707d1641	0	2	0	0	0	0	0	0	0	0	0	0	0	0	0	0
e3605578-432a-4a33-ab1f-2db6dcc2431f	22	22	4	54	20	2	8	18	2	18	14	20	54	16	0	18
a46b708f-c8c6-49dd-a65e-2a19d4c77722	24	14	12	94	18	0	4	2	4	12	2	20	66	18	0	23
8dcac30e-99ff-46a1-8e8a-23b3c12fa9fe	78	152	60	250	178	0	63	12	46	134	4	164	210	180	1	87
e82a7060-d966-4374-bc07-5ed7f6d20569	0	0	2	0	0	0	0	0	0	0	0	0	0	0	0	0
bac187de-7773-458b-876d-1a06f3b4ffaa	6	8	4	8	8	0	4	0	4	6	0	6	8	8	0	3
ead5b8f2-713a-46c8-82f7-65d022a0ab5a	0	0	0	2	0	0	0	0	0	0	0	0	0	0	0	0
e9e30d3b-b364-49fd-acac-1cf587a8e993	18	10	0	46	20	0	0	0	1	4	0	10	58	6	0	18
c238166c-860a-4f8c-aeed-9e8ff0b54417	0	4	0	2	10	0	2	0	2	4	0	6	2	8	0	0
3681a7ad-bb78-4c7d-98c9-b7e6e49eed20	0	0	0	0	4	0	2	0	0	0	0	2	0	4	0	0
f9d2b6d5-6b1d-4f0a-9edb-c2dbc593bc1e	0	0	0	0	0	0	0	0	0	0	0	0	4	0	0	0
2a8b9534-d4ed-4530-8433-399e3c3fa2d2	14	102	50	72	196	8	56	24	37	114	16	202	76	186	4	23
46efb78c-1f04-4588-8e83-5c7878130c76	40	14	6	100	14	0	7	8	6	12	4	12	88	18	2	45
29dda096-2845-4d8a-9f68-57e47f991bcf	0	0	0	2	0	0	0	0	0	0	0	0	0	0	0	0
8d45f886-9c88-4dfa-98ee-cf15ab3ad834	34	42	14	84	68	2	23	14	12	38	8	70	80	60	3	30
e9f0170c-f1c2-4fe2-8d2a-2d795f4ab6c0	20	36	24	50	60	6	13	50	11	30	26	52	28	50	9	11
1277bce2-9fbb-42bf-861d-be1e3edcf08c	0	0	0	0	0	2	0	0	0	0	0	0	0	0	0	0
a7645019-ca6c-4967-8193-f0a366ed82ca	0	0	0	4	0	0	0	0	0	0	0	0	0	0	0	0
0fecd81a-efba-4d38-8d80-697bb56e1dfd	28	10	4	96	16	0	4	0	3	8	0	26	98	16	0	26
1f7456eb-fd68-40a8-be68-de6a6d807418	14	0	0	20	0	0	0	14	0	0	6	0	12	0	2	10
529c58c2-d814-4a47-93a9-de7c084b8c12	16	12	6	26	44	0	11	2	6	14	2	42	22	38	0	11
49847339-7e77-4d4c-b3d4-95113a1c0bde	0	0	0	6	2	0	0	0	0	0	0	0	4	0	0	3
4083cf6d-13dd-4596-a8c1-7cacb30e958c	2	0	0	2	0	0	0	0	0	0	0	0	2	0	0	0
0cb4f2a1-2a00-477b-b27e-565f26c08880	2	0	0	2	0	0	0	0	0	0	0	0	2	0	0	1
65368a5b-4e2c-4e39-8531-12b23b3d9461	78	218	138	248	374	8	133	28	87	186	10	288	252	382	5	85
538fd569-f075-4549-bd37-558de2ffb9a2	2	0	0	6	8	0	2	0	0	0	0	8	4	12	0	0
4b5b3809-e627-44d9-95ad-f3fbb49fb8ca	16	2	0	48	4	0	0	4	1	4	0	6	46	0	1	11
3029d686-5b75-4e80-8709-7f12cd617539	0	0	0	4	4	0	1	0	0	0	0	2	4	4	0	0
691a0087-e59e-4fd5-bb3c-b81d1a4e6e8d	30	0	0	80	0	0	0	0	0	0	0	0	76	0	0	29
481829af-0fcf-4f9d-9366-65f7e42a1393	6	4	0	4	0	0	0	0	1	2	0	0	6	0	0	2
334a9337-c204-4514-b894-16f9c06d9f9f	786	744	148	2594	1322	56	505	778	272	596	404	1142	1894	500	175	817
3bbad6b3-b3bc-4cfe-ba88-effc03f7195a	0	0	0	0	0	0	0	2	0	0	0	0	0	0	0	0
63fa5b70-bc3c-473c-995f-8754f88ffb6a	4	0	0	4	0	6	0	52	0	0	32	0	2	0	3	0
7b6578c4-44f3-44e1-aadb-4357999ed445	14	8	2	32	4	0	2	2	3	18	2	12	48	6	0	10
2680577a-e023-4784-8d46-5c70cc55192f	0	2	0	0	0	0	0	0	0	0	0	0	0	0	0	0
e2989c9d-a1ab-49ba-84e0-21d829e5c477	578	638	316	1340	1272	14	429	104	252	620	54	1204	1204	1136	10	508
8a8d869d-ee3c-412d-9012-1bdb2312ed59	90	164	76	194	254	6	91	50	59	146	30	226	198	250	5	69
a871ff22-9afe-4d38-acac-75f2123572fd	0	2	0	8	0	0	0	0	1	0	0	0	2	0	0	2
745e5643-5888-42c9-8b4c-612376d1debe	0	0	0	2	0	0	0	0	0	0	0	0	2	0	0	0
6c1a7d84-9fe3-435e-ace0-16dc407a3573	2	0	0	8	2	2	1	4	0	0	4	2	8	0	1	3
52f01027-f03d-4efa-9737-a45116bd3c0a	60	78	46	184	156	8	68	34	37	70	18	148	152	176	2	70
bb076efa-bc5b-447e-b891-f42ad0504482	124	222	116	422	374	10	98	56	76	226	52	352	498	378	11	130
45b11ffd-595f-47e0-b0fd-932c9bcb03d0	10	6	2	20	12	0	2	0	2	4	0	4	16	4	0	6
d99efc94-7458-4ad8-afcd-32f862f86cc7	6	0	0	20	2	0	1	0	0	2	0	2	16	8	0	5
3708deec-96e8-4585-b23a-cf42f952a14b	6	4	0	18	2	0	1	8	1	2	4	2	18	2	2	5
d9315803-e0b6-4e92-b890-6ff34f7957b5	0	38	18	0	80	10	30	14	19	28	6	62	0	64	2	0
d92dd832-34dc-48ff-9637-4e730a0004ca	52	88	44	118	194	10	70	32	33	94	28	150	86	156	7	38
ba730438-d848-4494-a04d-986d02d3ac91	36	38	20	70	86	4	36	28	16	38	12	80	46	84	4	22
f93ae850-dac5-447d-947f-5cfe0113b99f	142	192	102	432	336	10	105	38	74	148	20	288	294	294	7	137
0523bf06-8fc4-4505-ba95-5150af3a353c	0	0	0	0	2	0	1	0	0	0	0	0	0	0	0	0
2a98bb8b-6899-46db-869c-cde33729cc6b	2	14	8	2	24	12	3	56	4	10	30	22	2	20	10	1
702c6fd1-c5ae-4d23-8c39-00b02dc71de2	38	46	24	138	54	6	20	6	20	38	4	46	108	56	1	44
79003f7a-8f22-486c-b8b4-95676761a96b	58	24	10	140	42	2	12	6	6	14	4	38	118	16	1	22
eb5d95ba-12d8-4755-a185-cbd3e317bdeb	0	0	0	0	0	2	0	14	0	0	8	0	0	0	3	0
5e413690-5492-4fe0-93e4-5af3b149b020	0	0	0	0	0	0	0	2	0	0	0	0	0	0	0	0
0c2b8123-01a1-4bc4-a6cd-193e06aea5fc	14	20	6	58	44	0	10	8	5	12	4	24	56	28	1	19
10ae7bbc-4818-4972-a59a-1253e9966d39	0	0	0	0	0	0	0	8	0	0	4	0	0	0	1	0
bb429be8-92bc-4192-bc96-45a2ab65aebe	4	2	0	12	0	12	0	36	1	0	18	0	10	0	7	6
712ac5fd-a817-4567-a2bc-983c05610245	6	2	0	30	14	0	2	0	0	2	0	10	18	12	0	9
0d3f67f2-6f31-4b63-b893-bc22d49d5cac	110	102	42	340	152	0	56	34	28	66	20	144	248	152	6	79
07843599-64ac-446f-a461-65d7bfed7a85	2	10	4	14	14	0	0	0	3	2	0	4	6	0	0	2
6862e398-09c6-4fa5-9a11-f226dc6b7323	0	0	0	4	4	0	0	0	0	0	0	2	2	2	0	2
2f2a5f49-63d3-462f-a90f-0bda5e5f8450	2	0	0	4	0	0	0	0	0	0	0	0	2	0	0	0
e539d8c5-8156-4026-a9d6-896a595699b2	88	42	20	214	66	2	17	32	10	30	16	54	174	48	5	67
3a58ad73-3e62-423d-8b4e-d568c5fcfb23	6	0	0	20	4	0	0	0	0	0	0	4	16	10	0	4
97f42392-f1d3-4700-ba8d-96fad9008346	0	0	0	4	0	0	0	0	0	0	0	0	4	0	0	1
10ec0cfd-cc13-4e0a-98c3-e4e52f0cddc7	0	8	4	0	18	0	4	0	2	6	0	12	0	18	0	0
ac6aab44-9399-420f-ad1a-f34411e4a9bb	0	0	0	0	0	0	0	0	0	2	0	8	0	0	0	0
d2cfefcf-8efd-4a74-a161-0ce4e51376e5	6	10	4	18	6	0	1	0	2	6	0	4	18	2	0	5
fc56d7d6-d4a6-4127-8f50-5192b66f8e2d	4	2	0	12	2	0	1	0	1	0	0	0	8	0	0	6
bf77f89d-9044-459f-b240-c03191e241f5	16	0	2	28	0	0	0	0	0	0	0	0	22	0	0	11
31a9f710-5386-4884-9d31-f9e3b073f740	4	12	8	24	20	0	6	0	6	10	0	14	22	24	0	5
fcdc6b2e-d8ba-4f16-b2fc-bde4d40a242c	20	4	2	56	4	4	1	4	2	4	4	2	48	8	1	15
4e86da70-eef7-4058-a533-afef3d03765f	24	24	16	60	40	0	10	8	11	24	4	50	58	34	2	20
706bf45f-2f19-4599-ba51-5fac0eb863ae	0	8	6	0	0	0	0	0	3	8	0	0	0	0	0	0
77aa2561-d249-4953-a4ef-a1e516d90594	0	0	0	0	0	0	0	0	1	0	0	0	0	0	0	0
22850527-a7cd-478e-abed-81f50ef9fdd7	42	36	14	106	82	2	23	10	13	30	2	66	102	72	0	41
8345ca78-9ca2-4c6f-ba14-45f2a873831a	16	36	16	42	120	0	39	6	10	22	4	106	36	110	1	17
dadaa43c-e80a-43c6-a4a0-b7dc9ca609ab	542	570	298	1528	1134	72	376	374	211	498	210	1024	1310	1040	91	506
56288463-6c11-482f-b53b-60e4fe23188d	0	88	36	36	288	10	66	64	21	76	28	240	6	250	6	1
fbdeec05-f0be-4d7b-8efa-66a5ab01ad1a	0	0	0	4	2	0	2	0	0	0	0	0	4	6	0	0
f706ff3e-cde4-4f01-ad08-385201ed5185	40	96	38	138	124	4	38	14	31	80	14	110	112	90	1	38
d45eedb7-592f-4911-a2d6-227f0a5e4c1c	8	14	6	14	16	4	6	14	4	22	12	36	20	22	2	7
7f056608-2413-499f-99c8-c5f056091d35	0	0	0	4	0	0	0	0	0	0	0	0	2	0	0	1
d1eab569-a2ce-42cc-8140-f13d3927902c	24	124	74	64	308	2	105	22	50	116	10	310	62	238	1	24
5064f461-2e40-40d1-979e-e449ab261359	0	0	0	0	0	0	0	0	1	0	0	0	0	0	0	0
02c954e0-33b4-43e5-8882-db571d70f252	0	12	6	0	52	0	3	0	0	8	0	34	0	40	0	0
f26c7409-a5b2-4c83-a396-50b4b26ea51c	20	26	14	58	8	0	3	0	5	30	0	8	60	10	0	20
dfcd97b1-f55f-4530-b005-7dcb2ced5823	0	4	2	10	0	0	0	0	1	6	0	0	4	0	0	0
bacfc242-1aa7-454e-8c5a-c77751c3c6c5	0	2	0	0	6	0	1	2	0	2	0	4	0	0	0	0
9fb2c146-520d-47a8-9c17-647a465344bd	12	10	6	34	30	0	9	10	3	6	4	26	24	22	2	18
44e86c3b-085e-4ac6-a77e-e88871761fac	72	54	28	216	94	10	23	46	15	62	36	88	230	100	6	63
82ca76fc-bb51-4e33-8ca3-0fdcc992699a	2	0	0	2	0	0	0	0	0	0	0	0	4	0	0	1
c5882755-e0a3-49e1-a7e9-a42215f8e6ce	40	102	50	100	174	16	69	38	45	94	24	168	104	152	7	31
e44aafdf-eeda-4a91-b443-1411860acd2f	54	122	76	126	180	6	72	36	46	114	20	168	114	184	4	39
8fd794d5-3fc0-467f-af39-eb43d3c3fed9	50	84	42	162	100	2	30	8	27	66	4	72	130	104	0	54
4051694d-17ea-460e-b792-899d6ab3dc1f	6	12	8	32	20	0	11	0	6	14	2	20	36	28	0	9
646f286d-876a-4e45-8027-72eea1810b01	0	2	0	0	4	0	1	0	0	0	0	4	0	2	0	0
286b452b-83da-46a0-9613-556c78611d6d	0	0	0	2	0	0	0	0	0	0	0	0	2	0	0	0
a43030bd-f695-4ab9-83f4-7b546db4cb6a	4	0	0	6	2	0	1	2	0	0	2	2	2	0	0	2
40c8b973-7d37-4f64-aa09-886c0b87c154	2	4	0	10	8	0	2	0	1	4	0	8	8	6	0	0
256fc380-6f3d-48da-b0c6-d7b3e836ddac	70	304	118	260	604	12	87	52	61	216	20	400	182	400	8	67
b63f3e4e-f1b3-463d-b16e-cc050bd64a19	4	26	10	16	44	0	10	0	4	26	0	42	14	36	0	5
7c7946c2-042a-40a0-8b10-2a7ebca66f91	14	0	0	32	0	4	0	44	0	0	26	0	30	0	9	11
2f163609-1dab-4d02-9691-905efdd9c854	128	278	164	344	392	42	153	220	106	250	120	370	376	378	43	97
5d3637e4-c3b1-486a-a29f-9c7f796a7224	0	0	0	2	0	0	0	0	0	0	0	0	0	0	0	0
7cd74da3-67b7-4f4d-bbc6-b20b23ba0ed9	44	8	2	104	8	0	1	0	1	8	0	4	126	0	0	41
116299e8-20dd-4095-917e-d5e157d8c381	0	0	0	2	0	0	0	0	0	0	0	0	0	0	0	1
bc556a67-f274-4b9f-8774-f5c64cf45f0e	0	0	0	2	0	0	0	0	0	0	0	0	4	0	0	0
c8fe2ff0-14d0-44d1-8d03-b5189a3d8675	0	0	0	0	0	0	0	2	0	0	0	0	0	0	0	0
8d5ae970-a185-4391-b46c-9ae79fea17c2	0	0	0	2	0	0	0	0	0	0	0	0	2	0	0	0
c0e509e0-3184-4ec5-a78d-e64483704671	40	128	62	98	204	0	69	16	47	116	8	198	82	218	1	37
3399c97a-90bd-4da5-a5ec-75e1b3c0ac33	4	6	0	20	12	0	3	2	0	0	0	18	28	10	0	7
7002810c-fbfb-4de6-af14-a7fc48c6d4c7	0	2	2	6	6	0	1	0	1	2	0	2	0	4	0	0
6a61bd65-6ee4-4026-a60e-c4dda8a69b33	16	2	2	32	0	4	0	16	1	2	6	0	28	0	2	11
9dc85429-f083-4ff7-ba02-0ea29369aad4	16	44	16	50	62	0	26	2	15	32	6	56	52	66	1	20
24a9bf82-e6fa-45d4-91e6-408185c2f051	144	182	86	358	362	10	111	68	66	144	32	320	304	362	13	131
130f8320-da1b-49f2-8e11-fb026be02fde	26	36	14	50	56	0	11	4	10	26	2	54	62	38	0	20
a08ed696-70a1-4ecf-949c-31e0aaef194f	0	0	0	4	0	0	0	0	0	0	0	0	2	0	0	1
239ad6a9-a0d4-426d-ba14-aca0b151f527	0	0	0	0	2	0	1	0	0	0	0	0	2	0	0	0
1da8cd84-2bcf-4d45-931f-6120d7495dde	42	80	28	82	108	4	33	10	22	78	6	108	86	126	0	25
5e477066-34a1-4e32-ad80-4779e02bc888	0	0	0	0	0	0	0	0	1	0	0	0	0	0	0	0
c692f260-db1a-4e47-bd7a-2e6b1291046d	18	42	16	48	100	2	28	8	12	34	2	80	28	82	0	12
a5bf7e1c-fd1b-43f1-959c-c8fee868d75c	0	16	8	6	14	0	8	4	4	12	2	14	2	18	1	1
4afbee8b-6f27-4b45-94c6-dbb10e65f964	38	100	58	82	120	6	37	72	36	100	34	110	68	130	7	20
6eccc074-407a-40be-a71d-578e4e44b82a	6	4	2	18	0	4	0	26	2	4	18	0	8	0	4	5
cca9d142-9c6f-4ee8-8c49-04420bd3f959	0	6	4	2	4	0	1	0	1	4	0	4	2	2	0	0
103c7d71-4980-4412-a52b-ddd7b2d25004	2	0	0	4	0	0	0	2	0	0	0	0	8	0	1	0
bde57f32-5ba8-448f-a8e4-192e18435cfd	0	0	0	2	0	0	0	0	0	0	0	0	0	0	0	0
be5aabac-060b-46b2-9222-3448263f6fcc	0	2	2	0	8	0	3	0	1	2	0	8	0	4	0	0
5114c669-0ca8-4b0d-bc10-7c8d8523127c	2	0	0	16	0	0	0	0	0	0	0	0	10	0	0	4
07630089-0d2f-4bc9-8fc3-a2463d0bb71a	6	10	8	20	8	0	3	4	5	12	2	6	20	16	1	7
37020743-f734-4907-a1d6-8b103145574b	458	708	344	1054	1318	114	475	428	270	598	246	1146	940	1116	84	394
09f4be39-9d42-43a8-ba1b-248ba5cf55ba	0	10	4	8	26	0	6	4	2	8	2	22	8	26	0	0
55e1a2f4-6bec-45f4-9604-0ec34b899cf3	0	0	0	0	2	0	0	0	0	0	0	2	0	0	0	0
662b996c-47f8-4a59-9d97-b4435d276d66	210	528	242	568	1154	68	418	268	225	498	146	1048	464	834	47	199
8e4f1c6f-bf0f-447c-bedb-e07ee58a2d5f	6	14	8	10	2	0	1	0	3	12	0	2	14	0	0	4
1825b544-71b4-473d-8be9-f7018380f6f4	0	0	0	6	2	0	0	0	0	0	0	0	4	0	0	1
a883d158-c73f-410e-888a-35645d07d406	24	22	14	40	28	0	11	0	10	18	0	24	34	30	0	15
de42923a-2cba-4df6-962b-31e9bb1ba33d	26	26	16	68	20	4	10	18	10	30	20	30	68	34	4	24
4a657484-20ca-4cef-a434-4ccc9d53207e	6	0	0	8	0	0	0	0	0	0	0	0	10	0	0	3
7b7c31ee-5d5f-40cb-99d2-8ebd2f4778cc	14	20	6	30	18	22	3	142	6	14	70	12	24	8	28	6
de885634-915b-4a75-9859-978b91ad05a6	0	0	0	4	0	0	0	0	0	0	0	0	4	0	0	0
ae8c1862-a794-4813-9a29-3b9e6aca8800	44	220	82	132	406	28	159	370	90	172	144	322	120	310	96	61
281f9486-99f5-4c09-8872-3e6dbedde2c6	0	0	0	0	0	0	0	4	0	0	2	0	0	0	1	0
007db406-ea40-4ca3-9bcb-f5d995075516	92	96	54	302	158	4	47	22	30	84	14	126	286	204	2	116
6b62dcaf-8578-43c3-b9d0-2f28d5b7bd93	0	0	0	0	2	0	1	0	0	0	0	0	0	2	0	0
4924ede4-596c-4e97-b391-af6c21dd2ed8	10	4	0	20	0	10	0	52	1	2	26	0	16	0	10	12
191c5d7e-fc39-4c2a-836f-727bd3edd0cc	0	0	0	2	0	0	0	0	0	0	0	0	2	0	0	1
993359a0-e857-457f-921a-5f8ff0b9b18e	0	0	0	12	8	0	1	0	0	0	0	8	14	0	0	2
9be43751-711a-4276-86a2-eef56326e303	46	78	36	112	250	0	77	26	23	78	18	236	150	274	3	39
e5f69b29-caf5-4542-a644-5c3d57235922	2	0	0	2	0	0	0	0	0	0	0	0	2	0	0	1
02024fe5-dc59-4d08-8ee8-7578e155602b	6	14	8	26	46	0	14	4	7	18	2	42	32	48	0	14
175d5fb0-ffa4-42fc-9ef5-0e0992898e75	0	0	0	0	0	0	0	0	0	2	0	0	0	4	0	0
e0d71154-94bf-403e-8cfe-77039b23e77b	0	26	14	2	106	0	6	6	2	14	2	58	0	102	1	0
7691a3b4-a10d-4268-80b6-67c9dfab3549	114	48	16	274	124	0	30	8	11	48	8	108	242	126	2	88
92a3a892-4727-4ded-86e1-d081f7345f26	0	0	0	0	4	0	2	0	0	0	0	2	0	4	0	0
6e9f3530-1df7-4e13-83d8-71bfb386c9e8	2	0	0	2	0	0	0	0	0	0	0	0	2	0	0	1
41cc3ca3-6cb8-49c8-956c-7b988d2ce831	52	122	58	150	208	12	64	38	45	114	20	174	132	208	3	53
5888b453-c875-4675-8d40-cac33169f715	0	0	0	6	0	6	0	22	0	0	12	0	6	0	4	2
63ee4e91-c1b6-4d61-90bd-08b72032ef9e	0	2	0	34	0	0	0	12	1	0	6	0	36	0	1	3
f77fabb8-e42a-444c-9d6b-74d8deb1c900	10	6	0	26	24	0	6	0	2	4	0	18	18	6	0	9
6711b3c3-2944-4aa4-b604-b49fb4380730	6	0	0	8	0	6	0	38	0	0	16	0	8	0	8	3
84bb58e0-266c-480d-a4cc-feba5c9c626b	6	4	4	16	4	0	1	0	2	4	0	6	28	2	0	6
9193c40a-2b20-419c-8a95-68f53546a3e7	42	42	24	102	84	0	24	10	14	36	16	78	98	76	2	39
081d5104-a85d-4138-b8eb-e636b197d95f	26	72	38	80	76	0	24	6	24	58	4	72	68	74	0	24
aa7ea194-4ead-4896-b481-4aa1bad1e625	2	4	0	0	14	0	4	0	2	0	0	0	0	8	0	0
223ae2a4-2ef3-4033-9e2b-ba88137b62ea	24	54	24	70	78	0	14	8	17	60	12	90	84	52	2	15
e798771d-4661-4675-86e7-c5db2981b435	0	0	0	2	0	4	0	24	0	0	12	0	10	0	1	0
1d3211fe-7447-44d5-ae6d-4eae4bf41c17	60	256	126	206	480	24	141	90	84	224	56	448	162	436	9	67
ecea3c27-0d49-4271-805a-9e61d5909054	36	100	48	94	132	0	42	4	33	74	2	92	96	96	1	23
fd5df208-0d0b-4f25-be52-4f15295685b7	0	2	0	0	0	0	0	0	0	0	0	0	0	0	0	0
14befae7-9e50-4dfc-acea-c22446e8d847	8	0	0	4	0	0	0	0	1	0	0	0	8	0	0	0
1acc6a9f-2351-41a5-b851-f37e92f01309	10	96	46	68	208	4	34	14	18	78	8	166	70	204	0	13
540b6a75-b75d-464c-adac-4b9714cb38d1	0	0	0	2	2	0	0	0	0	0	0	2	0	0	0	0
89ab7d64-782e-427d-b56a-cc2873ee3873	0	0	0	10	0	0	0	0	0	0	0	0	8	0	0	0
a25685bd-fe69-4700-a6de-d9599e420773	14	50	24	78	118	0	43	18	19	52	12	146	96	80	0	27
2d3e86da-22a6-47e0-9f89-c72096ee9a8f	18	10	2	52	10	0	1	0	2	14	0	10	78	0	0	9
dd5e1c93-5432-4bad-a60e-4cfbc1509582	0	4	2	0	12	6	6	8	2	4	4	12	0	10	2	0
534f873c-fd7d-4341-9d14-49b99bfdb647	0	0	0	2	0	0	0	2	0	0	0	0	0	0	0	0
1c68d581-0f2f-424f-af28-d64b9b4b0e8f	6	2	0	32	4	0	0	2	0	0	0	2	26	0	0	8
315c3be7-42ef-459d-a4f9-9aef95ed9084	0	0	0	0	0	0	0	0	0	0	0	0	0	0	0	1
5efaf23e-c540-43a0-8cbd-6502e2b3e760	96	114	48	184	252	10	93	32	39	106	20	212	160	182	10	64
3798f6b3-f79c-4353-8a83-8c3cbf130346	142	238	122	402	424	30	147	68	93	234	44	388	316	412	14	127
ae7d8c76-5a92-495b-8ede-68f42a22fb01	0	0	0	6	0	0	0	0	0	0	0	0	0	0	0	0
3852034b-a30c-432f-8415-1bd1f5569505	6	2	0	20	2	0	0	0	1	2	0	10	24	0	0	6
d45538ea-be51-4b8e-864e-d76ca620dad6	0	0	0	2	0	0	0	0	0	0	0	0	0	0	0	0
40ebab45-8081-4b4b-bb16-53efb865470e	128	64	32	334	180	34	47	142	21	54	82	142	280	200	20	117
ffed9ada-679d-4daa-9744-60feb2ef0ffb	0	2	0	0	4	0	1	0	0	2	0	2	0	6	0	0
b99b2430-c536-420e-83b1-92691563df8a	0	4	0	8	2	0	0	0	0	4	0	2	0	0	0	1
33a0baf3-d3df-4711-8b35-8aeb924478bb	2	0	0	6	0	4	0	36	0	0	24	0	4	0	6	0
c9361c5f-cfa2-4501-9fb3-d899c7d1d7b0	0	0	0	0	2	0	0	0	0	0	0	0	0	0	0	0
88c59687-1e2f-4f4e-bbf7-b51a22d0bec2	0	0	0	8	6	0	2	8	0	0	4	4	6	0	1	3
e0b95e08-4ee5-4ae5-8c88-5235ad0ccac3	0	0	0	0	0	0	0	4	0	0	2	0	0	0	1	0
aa9b515c-6a42-44cf-85d4-aa3ebc15a52d	60	56	24	170	50	0	13	8	18	34	4	38	176	64	0	51
aa169ee4-1b23-4f5e-b58e-338a6d639a33	2	0	0	26	0	6	0	22	0	0	12	0	24	0	4	1
2f0ede5b-138f-4f10-bc26-4551059fdcf6	0	0	0	2	0	0	1	0	0	0	0	0	2	0	0	0
a72ea895-a7a8-45a4-849a-8eaf21b91c69	0	0	0	6	2	0	1	0	0	0	0	0	0	0	0	0
3027ccca-b79c-49e6-aec2-da3d48b9636f	0	0	0	6	0	0	0	0	0	0	0	0	0	0	0	2
99d2bafa-c746-4d20-89c3-4c3cdf04d7da	4	0	0	2	0	0	0	0	0	0	0	0	6	0	1	1
9ca0d718-4b01-41dd-94db-5c3c317296d1	236	726	316	888	1524	98	553	630	302	662	292	1352	632	1180	134	285
b2abbf93-9367-41ed-baf4-512bc4789d9c	0	0	0	2	0	0	0	0	0	0	0	0	0	0	0	0
3bd6ab00-a244-4566-aa56-e0626930fe66	0	0	0	0	0	0	0	0	0	0	0	0	2	0	0	0
063d00a2-8ca4-407c-a652-c5c74abd5657	2	2	0	2	14	0	6	0	1	2	0	12	0	16	0	0
2a6ecf1e-769d-4953-9cef-a6badfda5ba1	10	4	2	16	8	0	1	0	1	4	0	4	14	6	0	7
fa410e7a-cf2e-448c-b9bb-45a2728dc7f4	0	2	2	0	18	0	5	0	1	4	2	8	0	14	0	0
58c03e55-28a1-4345-a25d-da8f3fbdd185	0	0	2	0	2	0	0	0	0	0	0	0	0	4	0	0
a037b1ec-19f6-4bc6-8276-b2c51c25aea2	8	30	14	44	28	0	6	0	5	34	0	28	74	18	0	13
63307f43-718c-40f6-9e8d-02a33e4c3079	6	4	2	18	0	22	0	98	1	6	54	0	14	0	17	7
a2f1f5d3-a2c3-4ef4-97ce-caa4163270b2	0	6	2	0	10	0	3	4	3	4	2	12	0	10	1	0
e05e64cf-2340-479d-8488-ed8994d4437d	0	0	0	2	0	0	0	0	0	0	0	0	0	0	0	0
560b917a-1e28-4e4b-a2d4-ba9f6eecf6cd	10	0	0	28	0	16	0	182	0	2	82	0	18	0	37	11
9f6ff308-76dd-4784-bfb4-15319916c1b5	0	0	0	0	0	0	0	0	0	0	0	0	6	0	0	0
fb31e6f4-a013-409e-b5b2-c8302f6e5205	0	0	0	0	2	0	1	0	0	0	0	2	0	0	0	0
a99020f4-7a49-4c33-bb73-091e449809aa	26	0	0	26	6	0	3	0	0	0	0	8	24	14	0	9
bc10c1b7-0bfe-44ea-aed1-e2347f99da4f	0	2	0	0	6	0	0	0	1	0	0	0	0	0	0	0
45843f38-0c1b-4360-88fd-567b59254436	0	26	10	38	54	0	9	0	5	24	0	48	24	32	0	4
37141221-cd31-4624-b5d7-176f83761ab0	4	0	0	8	0	6	0	36	0	0	20	0	6	0	7	4
c1da22a4-e9ee-47fd-b677-e1181bbe72c7	0	2	0	0	0	0	0	0	0	0	0	0	0	0	0	0
9e17875a-7d5d-492c-9a34-ab463fb3559f	8	16	6	20	26	4	4	12	3	10	6	20	14	2	3	6
5d76bdaf-bbd3-4db8-b4c2-ea6099a12064	18	0	0	44	0	0	0	2	0	0	6	0	42	0	0	18
0404f6dc-7a06-4028-8aa4-09b266b5a454	8	0	0	18	0	0	0	4	0	0	2	0	16	0	0	7
11db8758-bd0c-4afa-a0cf-47e2e291d225	4	2	2	10	0	0	0	4	1	2	2	0	6	4	0	3
336d11ec-b5d4-4b66-b860-ddae2d44d757	4	6	4	8	16	0	3	0	2	4	0	8	8	12	0	4
67645863-a54d-4390-a22d-7b6638e2ea44	0	0	0	0	0	4	0	6	0	0	4	0	0	0	1	0
b8f65ae1-012c-4cba-91b5-cd79a185cc32	0	0	0	2	0	0	0	0	0	0	0	0	0	0	0	0
579d3485-fb15-4198-bf49-4606870cb29b	0	0	0	2	0	0	0	0	0	0	0	0	2	0	0	1
1e9b7798-340a-4e06-83e7-9a8fea4f35ef	44	22	14	146	34	22	9	108	10	24	64	44	132	28	25	47
1faa94ab-4b4a-4bef-be1a-7315e2cac708	4	0	0	6	2	2	0	2	0	0	2	2	10	0	0	2
f2b58ee7-59b6-45b7-b090-8655cd88632f	0	2	0	10	2	0	1	0	1	2	0	2	10	0	0	5
2bdf33af-7501-40a3-843b-a40a6d993df1	0	0	0	2	0	0	0	0	0	0	0	0	2	0	0	0
dad435b8-287c-436d-934c-ce14adc454bd	0	0	0	2	0	0	0	0	0	0	0	0	0	0	0	0
0132c265-8075-4c6b-ac13-800615a92aaf	0	0	0	4	2	0	0	0	0	0	0	0	0	0	0	0
4639afe1-4119-4486-8fd0-9e04210a620c	68	24	12	200	36	10	12	46	10	22	32	34	176	32	10	70
cce0bcf6-cf39-4110-8ef6-a3e097e77ee4	38	30	20	106	48	2	16	6	11	32	2	48	92	44	1	34
3b549028-8926-479f-ab2b-c8fe72fbb9e9	4	2	2	16	0	0	0	0	0	2	0	0	18	0	0	5
2b4dac90-c8f6-483e-9019-fd12bc519199	6	20	10	20	26	0	10	4	7	22	2	22	22	16	0	7
1837697d-bbfa-46f8-bd04-55a6c1f7fba1	8	0	0	20	6	0	2	4	0	0	2	6	22	8	1	9
25e78777-b38a-44e3-8588-85f44120dfab	0	0	0	2	0	0	0	0	0	0	0	0	0	0	0	0
b239e6aa-ac24-4bc7-8599-e04f045e2eb2	0	0	0	2	0	4	0	10	0	0	4	0	2	0	0	0
83649d17-98b6-401f-84b0-e18e270d8b59	2	14	2	8	32	0	6	0	1	10	0	20	4	26	0	2
519529f0-2506-4154-8dc4-97851680fe40	8	2	0	26	36	0	9	0	0	2	0	38	10	38	0	6
6a909b7c-aa22-4161-a240-cc70cebf20cd	0	0	0	4	0	0	0	0	0	0	0	0	4	0	0	1
811e07f2-7edf-4c22-8d2e-9f2a50debc80	2	0	0	6	0	2	0	0	0	0	2	0	8	0	0	1
40d28d9b-14a6-4044-8263-58013cc529ff	0	0	0	2	0	0	0	10	0	0	4	0	2	0	0	1
0147431f-04a2-4fe2-be09-8f74912f35a4	0	2	2	0	0	0	0	0	0	6	0	0	0	0	0	0
b3fbc45b-5bd1-4f61-8e9b-c26e39d44cf0	0	0	0	0	0	0	0	0	0	2	0	0	2	0	0	0
9be4cb01-68ac-44a7-becb-c70295f7164b	4	0	0	8	0	0	0	0	0	0	0	0	8	0	0	2
8a551499-cb57-4dbb-b2cb-15239e50fdde	226	422	206	594	700	30	248	110	157	406	54	664	528	628	21	185
f1349503-7610-4e41-99ef-bd6db8feb912	0	2	0	0	2	0	1	0	0	0	0	2	0	0	0	0
9c3c5a7c-cbcb-417e-97ac-04384296013a	6	0	0	18	0	28	0	100	0	0	48	0	14	0	16	5
5fa2ac43-4b8d-4e2e-a00e-92ed533ec146	6	0	0	26	0	0	0	4	0	0	2	0	24	0	1	4
260e29a3-1a34-4c1e-89e4-925cadd5b1cc	0	0	0	0	0	10	0	40	0	0	16	0	0	0	10	0
e219ccbf-e824-4499-8e5c-0767440ecb7d	8	0	0	32	0	0	0	2	0	0	4	0	24	0	0	7
08e11099-bd83-4ba9-96c8-a93e26c490ff	1004	2154	348	5068	4518	202	1360	3650	681	1390	1414	2848	2756	1148	742	1285
da02785c-4be2-4c9d-a658-d8eb2b21ea49	8	2	0	10	10	0	3	0	0	0	0	6	14	6	0	2
bc10ff8e-326d-4a1a-8942-3e8fd865afad	0	0	0	2	0	0	0	0	0	0	0	0	0	0	0	0
7700cb97-ef16-4089-baf7-4fcbed827f53	46	80	44	118	148	8	62	52	33	76	24	164	136	162	9	39
f02e3b0f-9ed1-435f-8597-1acdf4fb5b83	12	82	48	28	114	2	45	4	31	96	6	126	40	150	0	6
aedeba78-b091-4e10-987e-10d25f3d76f0	34	66	42	94	78	0	29	4	26	58	4	56	66	70	1	31
daf4dcaf-bb7f-4ad3-a62f-9477bf4acea9	0	6	4	6	10	2	4	4	4	6	2	6	6	8	1	0
6571a708-41bb-46b1-855b-7b001c5e0384	204	722	262	694	1284	32	505	250	299	620	130	1130	386	902	45	222
29ab7fe6-7e5a-4ca7-a342-c1ed3e31de5e	34	62	26	100	68	2	26	8	22	50	2	70	72	36	2	30
0edc6b38-5200-482e-92bf-9a46f6455611	18	0	0	32	0	4	0	8	0	0	6	0	26	0	1	14
c191ef71-be2b-4cb9-a1e9-c6ca9e84b870	16	42	20	32	68	0	16	0	15	30	0	54	22	70	0	12
bc49101a-f428-4707-aa12-522b27c14a74	4	0	0	4	0	0	0	0	0	0	0	0	2	0	0	2
88937dbb-4393-4222-908d-9144cd88b3c5	36	0	0	84	0	0	0	6	0	0	2	0	60	0	0	33
fd46eca3-58bc-472e-8027-98a6e34ca40d	6	0	0	6	4	0	2	0	0	0	0	4	10	2	0	1
8c23b1f2-988b-4050-a1a4-1b822ac495e6	0	0	0	4	0	0	0	0	0	0	0	0	4	0	0	0
edc7dcb4-5dac-4739-b9a8-a79ada6ce63d	116	652	248	302	1048	14	379	82	258	818	66	1226	302	798	15	76
3f7c9f17-7385-4546-8308-9c8b55b6e30d	2	4	0	10	16	0	4	0	0	2	0	10	8	20	0	1
7bff12d4-8fc4-4005-8b4c-e61bdc8bdb73	30	26	26	88	20	0	6	0	7	26	0	16	76	14	0	24
eebca804-7787-4039-98fd-638fbb2ebd95	6	26	16	10	46	0	9	6	10	20	2	38	10	44	0	3
b76c396f-a5f1-4bcc-8c7b-a9d00e94f3ad	36	78	42	106	90	16	32	46	27	74	26	66	100	116	9	40
98461ea9-6a88-4f44-88a8-35f1b2cf53a8	0	0	0	0	0	0	0	0	0	0	0	4	0	0	0	0
70977ba5-0a03-45c6-a597-79db9c723ed9	2	6	4	4	6	0	3	0	2	4	0	4	6	6	0	1
b5911b8f-8ef9-4132-b74d-b4132e030917	0	2	0	0	0	0	2	0	2	0	0	0	0	0	1	1
be9a501c-38bf-47e1-9c68-ed845706ac4d	0	4	4	2	6	0	0	0	0	0	0	8	0	0	0	0
d5cd495d-47d1-411c-9631-41e251444140	0	2	2	24	20	0	8	4	1	4	2	18	20	28	0	10
58016b06-9d61-4e89-bd3b-5c571ced435c	0	2	0	0	10	0	3	0	0	2	0	6	0	6	0	0
557ce584-c547-4f16-8118-17d22cc14315	16	58	26	34	150	10	41	44	19	44	24	110	32	124	8	21
bef4b685-1abe-408f-ac6a-cecee8fe424a	232	268	124	666	536	28	199	248	105	240	138	444	484	490	53	199
cca09f54-e460-49c4-9c43-2b159563d39a	2	0	0	6	6	0	0	0	0	0	0	0	2	0	0	3
91111cda-7a36-474a-9314-61ba9f56e0a6	12	2	2	22	2	10	0	48	1	2	24	2	24	0	4	8
0981d20e-cc24-48c3-9aea-82c342a396d9	4	0	0	6	6	0	2	0	0	0	0	6	4	2	0	1
928d601d-2317-45cc-aed1-8f071e28e371	16	48	22	32	106	0	36	0	22	56	0	106	76	88	0	20
9eab8114-1ce8-4239-8cfa-f5b1bc40ebbf	0	2	0	0	4	0	0	0	1	2	0	6	0	6	0	0
2d7543e4-80d2-4280-93fd-88d5bbf29ee5	0	0	0	0	4	0	0	0	0	0	0	2	0	4	0	0
7e9814f8-b899-4cfb-a840-e697f293426c	0	2	2	8	0	0	0	0	1	6	0	0	6	0	0	2
5c1084be-0966-45fb-8d49-fc4283087048	0	0	0	0	0	2	0	0	0	0	0	0	0	0	0	0
496e2716-58a8-4ce4-9771-c1b88e5c90e0	2	4	0	12	8	0	1	0	1	4	0	4	12	0	0	5
0666e7bd-6f96-402b-9b49-41846a75cc57	0	4	0	22	14	0	2	0	0	4	0	12	14	18	0	7
1d2c49ff-c17f-4c80-8c32-454647cde778	0	0	0	6	0	0	0	0	0	0	0	0	12	0	0	3
ed294e3b-ab8b-477b-88e4-f0758765760d	4	0	0	16	0	0	0	0	0	0	0	0	16	0	0	1
41100d03-e883-4c4f-af21-628300c07bf9	0	0	0	0	0	0	0	0	0	0	0	0	2	0	0	0
a419e8bd-fc21-4ab4-9437-ab49732afdcf	0	2	0	0	0	0	0	0	0	2	0	0	0	0	0	0
883ce35e-9910-444e-bdb2-035238e38cc5	216	356	202	556	546	32	152	226	117	336	118	508	532	552	37	170
e8e6a8c1-3097-44e0-9e05-6cd5eceb1ff8	0	0	0	0	0	0	0	0	0	0	0	12	0	0	0	0
56028894-6e95-48d0-9db5-e1c8ad230f30	34	194	76	180	448	6	87	90	51	178	36	398	188	342	5	42
76cdd646-6035-4330-a1b5-503fcf12f81a	0	0	0	0	2	0	0	0	0	0	0	6	0	0	0	0
9364f065-6494-4c72-8420-4e899a0c3800	186	336	168	468	694	20	189	112	104	262	56	544	380	700	14	143
a5f97a74-0830-4756-a62b-bc95fb159818	4	0	0	12	0	0	0	0	0	0	0	0	12	0	0	6
68dab232-b76d-479d-afb4-f2471adb1884	0	4	2	0	6	0	3	0	2	4	0	4	0	10	0	0
7df2a7c9-cb11-4558-9ee7-33cc402268a9	52	96	36	174	192	28	60	128	35	72	50	134	92	134	25	49
57d941c2-0398-4dc4-8517-529cd549fb9e	20	22	14	52	34	0	13	0	10	18	0	24	44	30	0	20
19191a62-05cd-4789-8103-fcaf7bcdd642	22	60	22	46	154	10	52	38	25	52	20	136	54	108	8	20
00738bc3-9baa-4936-9eb5-94d3d8e50663	2	0	0	4	0	0	0	0	0	0	0	0	2	0	0	1
20877c6f-2698-44b0-9798-02d26591dd2c	0	2	0	2	0	0	0	0	0	0	0	0	0	0	0	0
7dd54ba6-5c56-477b-9f7f-e29f3b5e54fc	0	0	0	6	0	0	0	0	0	0	0	0	4	0	0	3
18e567da-0716-4be3-85ea-b17b9dbe666d	0	0	0	0	6	0	2	0	0	0	0	2	0	4	0	0
d3595e3c-ca48-4836-9366-10fa71d243b8	0	0	0	4	2	0	1	0	0	0	0	2	0	0	0	1
ba1b5581-938f-4351-9ac0-17191340a6d5	0	0	0	6	0	0	0	0	0	0	0	0	6	0	0	2
88fbfc1d-beaa-41c8-bf12-6bfa505821d0	4	0	0	6	0	0	0	0	0	0	0	0	10	0	0	2
8dc68bb7-379b-4fd2-8061-e297b71c4906	0	0	0	0	0	0	0	2	0	0	0	0	0	0	0	0
eb6234c5-05b9-436f-8dda-b4d97046685e	0	0	0	2	0	0	0	0	0	0	0	0	2	0	0	1
6828b71d-a2d1-4b88-a4e2-60528d197eb4	4	0	0	4	0	0	0	0	0	0	0	0	4	0	0	2
7247ecf1-1e44-4db7-bd06-8e016d088af6	0	2	0	2	0	0	0	0	1	2	0	0	0	0	0	0
b91232b5-4580-4896-9a4a-68af83e91d79	88	136	86	226	226	10	67	76	49	138	42	234	202	236	14	71
e1fe41d9-6169-415b-8465-826f2d9a3691	0	0	0	0	0	0	0	0	1	0	0	0	0	0	0	0
b3a7a363-c1c8-4f68-b6b4-d5800939f249	0	0	0	2	0	0	0	0	0	0	0	0	0	0	0	0
1097f741-a908-43e9-a518-f320ec1920d2	2	0	0	2	0	0	0	0	0	0	0	0	2	0	0	1
a7e346ef-fdbf-49a7-a81c-098ac8bf1d6a	78	146	80	174	654	54	215	286	51	124	150	586	140	534	53	61
d9aa4fff-2c88-40ba-95c6-de46fe5829dc	0	2	2	2	2	0	1	14	1	4	10	4	2	6	2	0
823f7abf-b12e-4659-b6ab-670e349690a8	12	36	8	42	30	0	9	26	11	26	14	12	40	4	1	18
0ca4f583-4b54-498f-9f4d-c921d345f13a	98	184	94	322	226	14	78	74	69	178	40	242	330	228	13	105
1520cd8f-ed50-46fe-9f30-b3cb24672a62	164	78	38	468	136	12	36	80	22	54	42	104	414	108	8	161
6aa0eae2-4d10-4cfb-923c-29ec9430fbd4	16	2	0	48	0	2	0	6	1	0	2	0	38	0	0	13
13f7b001-8e5d-4038-a637-12ee0a00bb07	0	6	2	12	16	0	3	0	1	8	0	12	10	6	0	5
bc835f3b-181d-4f76-9dc2-6374e76d4f45	226	292	156	526	354	30	150	226	115	236	140	288	498	332	41	185
ce0932eb-a28a-4bf1-9f1b-2d26fcd4bd86	4	2	2	24	22	0	8	0	1	0	0	16	20	18	0	6
97cb35a5-1b79-4f31-93c3-4cb97abe6d9c	0	10	0	0	6	0	2	0	2	2	0	6	0	8	0	0
28bd3501-5113-4207-8ba3-ed9a76939174	2	0	0	8	4	0	2	0	0	0	0	4	6	4	0	3
fe3aa09b-9332-4b7b-884e-33376183ddd8	0	0	0	0	0	0	0	0	0	0	0	0	0	0	0	2
0e74dddd-80e8-46d1-9fb0-2232fe83e076	20	48	26	84	68	2	18	6	7	40	4	68	84	58	0	13
51e34513-25d0-4bb2-8b40-9fa789967c52	2	8	4	32	18	0	7	0	4	6	0	14	10	20	0	11
f6bcac70-8364-4d3d-8245-675eab4fbdcf	22	38	22	68	52	4	9	10	6	36	6	46	70	68	2	20
d70f99d4-2c30-4dd9-ada1-5eddda502aee	4	0	0	22	0	0	0	0	0	2	0	0	16	0	0	5
e3d958b7-16d7-42ba-bba2-853d984afbfd	0	0	0	2	0	0	0	0	0	0	0	0	0	0	0	1
cdbdf8f9-b35c-4d41-bff1-74d3c45ad41c	4	8	4	18	6	0	5	0	4	12	0	12	14	16	0	2
1ed6fde9-e98c-441e-b0bd-bac88805ffb7	224	418	184	576	780	20	262	160	158	436	88	846	548	620	22	186
b2130736-1f1e-4180-8e83-2649143c0c3f	0	0	0	2	0	0	0	0	0	0	0	0	4	0	0	0
83cc0859-dfa3-488b-ab3b-4f1c9927ae05	74	106	46	192	200	2	74	16	39	90	8	160	140	170	1	75
a71ece99-aa47-4098-8af2-ef6fe09f1ecc	0	2	0	4	0	0	0	0	1	2	0	0	2	0	0	1
ff275e53-3f46-41f9-9ebd-19609968a722	342	54	24	900	124	174	38	880	21	46	418	94	672	86	182	292
0a37cbf0-a706-44ea-b06b-ad20f3ff0a4a	0	0	0	4	0	0	0	0	0	8	0	0	0	0	0	1
63960b0c-127d-4a22-bf90-60e15f2d862d	0	0	0	0	0	0	0	0	0	0	0	0	2	0	0	0
4a96b6f9-a989-48ed-afb5-1f10b564104f	4	80	42	20	92	10	34	56	21	66	20	86	10	98	5	4
7c20d6da-bd83-4b5e-b643-28cc9f11e869	12	34	16	62	70	2	22	8	9	26	4	88	66	56	1	18
03ad06d3-c829-4276-bb0b-23a90b7501a1	16	22	16	38	68	0	25	4	9	20	4	68	34	78	2	9
adb87c28-e14b-4414-a51c-a830ddc7ca2a	6	4	4	14	6	0	1	4	2	4	2	6	12	12	1	3
257a8364-8eeb-41e3-ac5a-e140791b8144	6	2	2	8	4	2	1	6	1	2	6	2	6	8	1	4
9dd93e84-6e2a-4ca1-9904-ca6c68f93ba1	24	12	2	48	90	10	4	40	0	10	20	72	46	56	6	18
8e56031e-5ddb-4081-b692-d836a458584f	0	2	0	0	0	0	0	0	0	0	0	0	0	0	0	0
329ca43d-2d07-43f4-9338-17884dd203e2	0	0	0	2	0	0	0	0	0	0	0	0	0	0	0	0
c4b02518-87b5-4738-9b88-acc489742d07	0	2	0	8	0	0	1	8	1	0	0	0	0	0	0	12
99e10070-980e-4048-bfd4-efd403408166	12	24	14	38	32	0	10	14	8	18	10	24	36	38	1	13
ca9f4d58-3739-440e-b12e-0981022b205b	4	2	0	4	2	0	0	0	0	0	0	2	4	0	0	2
d4f0ab7e-9b2e-426e-af75-014b81b2f1d0	2	2	0	14	4	0	1	2	1	2	0	2	20	0	1	3
07ba16fc-52bb-4970-8af6-dfd570de3876	0	0	0	2	0	0	0	0	0	0	0	0	2	0	0	0
bf5164e3-ccb2-4419-865d-bb272d18ccc0	8	4	2	24	14	0	1	0	2	4	0	8	26	4	0	6
78f5c59f-2057-4250-930a-aca6726e568d	58	522	238	264	948	6	296	38	185	516	22	922	186	776	5	58
9f55896f-91a5-4c0a-983a-5faa85444267	8	0	0	12	0	4	0	16	0	0	6	0	14	0	1	4
1730338e-5e32-4bb2-aaa7-6d41acc2acb1	124	196	112	320	414	22	157	112	83	166	60	348	282	366	21	109
724e9440-8aed-4ccd-8848-2e35793ce63f	4	0	0	12	0	0	0	0	0	0	2	0	14	0	0	4
de73cb96-25fb-4956-b430-f18debebe13a	0	0	0	0	0	0	0	0	0	0	0	0	0	4	0	0
fe308b0a-e107-43da-a174-fb346c720a93	2	0	0	12	4	0	1	0	0	0	0	2	16	10	0	6
b03cf3a1-2b3e-48e3-828b-1918ee49751b	8	0	0	6	0	0	0	0	0	0	0	0	6	0	0	3
4bb1b1fd-09aa-44ef-bc57-fedde8e485b0	0	0	2	0	0	0	0	0	0	0	0	0	0	8	0	0
789bc6cb-06ce-4573-8dd7-7842ade9c780	0	0	0	2	0	6	0	24	0	0	16	0	4	0	2	0
19417b77-313b-40a3-9a22-211e604cb0cc	14	10	0	40	6	0	1	10	0	4	6	6	34	4	0	15
fdfafc01-556e-4609-8e3e-f8272acc0f1d	34	2	0	58	0	0	0	0	0	0	0	0	56	0	0	28
ffc8574b-0520-4a70-87ba-96d51ffc7005	0	2	0	0	6	0	1	0	0	2	0	6	0	2	0	0
3b593a4d-058e-45ee-bc84-ba996a4dd14e	2	0	0	2	0	0	0	0	0	0	0	0	0	0	0	1
0982adaf-7bea-4e1f-824f-68d44c058509	0	0	0	2	2	0	1	0	0	0	0	2	4	2	0	0
a1dc1f70-9302-4126-97d0-a2bcc5ddc9c4	2	0	0	4	0	0	0	0	0	0	0	0	4	0	0	2
a9e0b343-c9cd-49bf-a4fe-9e52eacfd1b3	0	0	0	0	0	0	0	4	0	0	2	0	0	0	0	0
cb42b060-83d1-400c-8e94-c92ce615ae86	0	0	0	0	4	0	0	0	0	0	0	0	0	0	0	0
5a92e8c4-f2e5-4fbb-aaba-1a213073bf3c	50	34	20	110	30	0	15	4	11	22	2	30	122	32	0	29
c191aae0-df50-4bf0-97e2-ad70903b8296	0	0	0	0	0	0	0	4	1	0	0	0	0	0	0	0
25a3050d-35c4-4cea-9521-ae133da1e736	0	0	0	0	0	0	0	0	1	0	0	0	0	0	0	0
22ff8e00-59b7-4b28-b9fc-a3e75bc4a282	30	6	2	78	16	0	6	4	4	4	2	6	54	12	1	23
2718df79-64ca-4459-8864-bf453b914fb2	0	0	0	0	0	0	0	0	0	0	2	0	0	0	0	0
83524aec-ccfd-4d11-ad6f-08b08626ded3	0	0	0	0	2	0	0	0	0	0	0	0	0	0	0	0
50a41183-20bd-4d49-9ae7-b517986574ed	16	4	2	36	2	0	0	0	2	16	0	0	42	0	0	8
a315eab5-8413-4e2f-9a26-5f46b1d0271c	0	0	0	4	2	0	1	0	0	0	0	2	0	0	0	0
cd0fd11c-9fb8-4bc6-8683-e5f02d54c9b1	0	2	0	2	2	0	0	0	1	4	0	0	0	0	0	0
36be4a8e-bfd3-4e86-9f8f-c20382bc375a	0	0	0	12	4	0	0	0	0	0	0	2	22	0	0	3
f40824fc-8ae2-432a-8e3f-3ae77bb7955b	0	0	0	0	2	0	0	0	0	0	0	0	0	0	0	0
abaf7721-e5e3-46f7-85d6-1213be88b1a3	8	4	2	22	0	0	0	0	2	2	0	0	12	0	0	7
f3e329ea-8aa0-44af-8343-a01ccc2b484a	2	12	6	18	78	0	14	0	5	14	0	80	18	76	0	2
10f3e4ac-40e7-4e0b-b3eb-1f44994f5c8f	0	0	0	2	0	0	0	0	0	0	0	0	0	0	0	0
c7e4e391-d6f6-44a9-8261-70348e03b568	0	0	0	0	2	0	0	0	0	0	0	0	0	0	0	0
48d56ff9-4b07-4347-8094-3344c2e3d6b2	0	0	0	0	2	0	0	0	0	0	0	2	0	0	0	0
edf1e78e-4f60-45c2-93bd-eb57a8ea02d6	0	0	0	2	0	0	0	0	0	0	0	0	2	0	0	0
d05f76c6-4ab4-42d5-b87e-6aaf6b341c74	0	4	0	0	0	0	0	0	1	4	0	0	0	0	0	0
47f24af5-deb3-40ef-9ecf-8528ab745772	28	42	20	48	34	0	17	0	15	34	0	32	38	52	0	16
4245138d-9b02-49c5-9d19-04c0e52cd659	0	0	0	2	0	0	0	0	0	0	0	0	2	0	0	0
bc3265bc-37ee-4c71-8e18-69e5a6e32528	8	0	0	12	0	0	0	0	0	0	0	0	12	0	0	5
d152849a-140d-44a4-8854-d0ee306ff4be	2	0	0	4	0	0	0	0	0	0	0	0	2	0	0	0
153090ee-3fab-42fa-9002-d4f5cc7eab6d	2	0	0	4	2	0	1	2	0	0	0	2	2	6	0	2
e312a760-362f-483a-8de5-726dc69203ff	6	26	12	18	22	0	6	0	6	22	0	16	22	22	0	6
c3347f9f-39b3-4274-992e-d8d9c0b78054	6	76	34	40	222	8	99	32	35	92	18	228	20	160	6	14
e7b966b3-9ecb-4ca0-92d3-852ad7fbd8e4	22	100	66	96	236	4	75	4	36	98	4	258	82	286	2	30
817fc1b0-4fd9-4dfe-8768-3c5213e77714	48	42	28	76	88	26	40	116	19	36	62	76	70	114	23	23
57924d46-02d2-4ade-949e-cf1fcbbd1949	0	0	0	2	0	0	0	0	0	0	0	0	0	0	0	0
3a71bb8d-4946-4a99-82c7-c8fdae41e015	0	2	0	0	0	0	0	0	1	2	0	6	0	0	0	0
0f336d60-83c2-4a26-b5b6-de180b276824	10	4	2	30	8	0	1	0	3	6	0	2	22	8	0	5
86c98880-9c8f-420a-8383-ea1c3b54e4d2	0	0	0	0	0	0	0	0	0	0	2	0	0	0	0	0
4fc57781-8281-498b-93e7-f7375e5ead06	0	0	0	4	0	0	0	0	0	0	0	0	4	0	0	1
bedc80f5-9ea4-498d-b8bd-7917f2293c58	18	0	0	60	0	2	0	38	0	0	18	0	54	0	8	20
a55012c6-b424-49f1-8027-77f12d3dd332	8	0	0	8	2	0	1	0	0	0	0	2	4	4	0	2
8f448df8-494a-41d7-ac46-84f65dc42487	4	0	0	8	0	0	0	0	0	0	0	0	8	0	0	2
fb0ada64-aad9-4d64-847b-3fb13eff2880	2	0	0	6	0	0	0	0	0	0	0	0	4	0	0	1
fd5db36f-a998-4fa0-b7a8-da02d304d0a3	376	656	344	1044	1232	54	406	242	230	632	150	1258	932	1084	42	341
8a679bc3-5349-4302-8b53-9316cf742995	134	208	120	454	350	30	120	138	76	180	70	310	364	356	24	149
7100bbcb-5a9e-46e8-8d53-dee26c1d920e	0	0	0	10	0	0	0	0	0	0	0	0	8	0	0	1
73386bb0-c784-4c22-9d36-351dc5c82ebb	184	722	234	588	1520	82	531	408	260	542	192	1198	388	802	73	170
7f886557-cf3f-411c-8336-3d5481103a46	8	0	0	26	0	0	0	0	0	0	0	0	16	0	0	6
5dbe934d-0c38-458d-ad6b-68dac31693fb	22	50	28	62	68	0	23	0	19	44	0	58	50	66	0	22
2ab5026f-47a4-4cff-ae82-d468ac214b06	8	24	16	26	32	0	10	4	9	24	2	26	28	26	0	10
350e52aa-1708-42b7-b2ea-112f19c271ed	6	0	0	14	2	0	0	0	0	0	0	2	8	6	0	3
b4e5d04a-bd0c-45df-afb5-76bfaec60eee	0	0	0	4	0	0	0	0	0	0	0	0	0	0	0	0
acdc03cf-383d-4792-acd9-4e41cd3d6f0c	0	0	0	2	0	0	0	0	0	0	0	0	0	0	0	0
e01def52-fa56-44c3-9881-baf7659972e1	0	8	2	8	8	0	1	0	2	4	0	6	8	0	0	5
a8a27620-8933-4585-8e46-ab72b24130f1	0	2	0	14	8	0	3	0	0	2	0	8	12	8	0	2
b5f1766a-9704-4c27-9e8e-c81388666200	56	6	4	152	22	0	6	2	4	4	0	12	130	18	0	62
35d54c8f-c811-4a45-8354-5be9e370a37d	0	0	0	4	0	0	0	2	0	0	0	0	2	0	0	1
5344783f-bac8-4d46-8269-2414563c2d5c	2	2	2	4	8	0	1	0	0	2	0	4	4	0	0	2
a3941149-03a8-469e-b2ee-015fd261be34	0	34	24	26	86	0	35	2	15	42	0	98	18	80	0	5
97c2e2dc-b8f1-4533-b350-c72248872cc0	8	54	26	38	78	0	30	0	22	48	0	72	24	72	0	15
dd44bf8d-a0e0-4734-80dd-60ece818c699	0	0	0	2	0	0	0	0	0	0	0	0	0	0	0	1
62199928-bb6d-4935-a0c8-4b1963328b56	0	0	0	0	0	0	0	0	0	0	0	0	0	0	0	1
6af271b8-e8e1-484e-b915-8168000cb1f1	0	38	20	0	98	2	17	8	10	22	6	50	0	96	3	0
a1db0c69-cca9-48f4-81b3-9192350812de	2	2	2	4	10	0	2	0	1	2	0	6	2	6	0	1
6287a58c-a82e-4cb2-a9ce-f7bcea4eb655	18	30	22	76	50	0	17	0	12	28	0	40	56	52	0	23
131051d1-959d-4bf3-a422-4b3e88a1ff88	2	0	0	4	0	0	0	0	0	0	0	0	2	0	0	0
5bd33051-2105-480f-adff-4ec8222c264c	24	50	18	58	56	0	17	2	12	46	0	48	52	34	1	21
aa590770-4ab2-4f80-b12d-55a8d3c0e3d3	36	4	4	86	8	4	0	4	2	2	4	4	70	0	0	22
eddca063-0aa4-4cfa-9d95-a907e9f33049	0	2	2	0	0	0	0	0	1	2	0	0	2	0	0	0
eb4aeb55-ca8d-414b-b037-7e0825403806	0	4	4	0	30	0	9	0	2	4	0	24	0	26	0	0
5c09cdba-26ae-4765-aac4-bfe1ce69dc7d	0	2	0	0	2	0	0	0	0	0	0	0	0	0	0	0
d34e2a85-4740-4983-b21b-0c9e78712113	2	0	0	6	2	0	1	0	0	0	0	2	4	0	0	3
89c85f70-7cd2-4212-b2d1-909eb75f7f9e	0	0	0	0	0	0	0	0	0	4	0	2	0	0	0	0
54149497-2afc-42b2-a19f-b3898d277ba6	16	4	0	28	4	6	2	22	1	4	10	2	26	4	5	8
94ec8a00-f87b-4265-ad20-cf2cd8be2856	0	0	0	8	2	0	1	0	0	0	0	2	4	0	0	1
1380995e-4143-40cd-a3ed-727b3def44e1	4	2	0	4	8	0	3	0	1	0	0	8	2	4	0	0
fdf791dd-4a76-4e6e-8038-3d161b5ce768	0	0	0	0	0	0	0	0	0	2	0	0	0	0	0	0
1fbfe7ee-8aba-4733-b8e7-13ff1cc75160	0	0	0	0	0	0	0	0	0	0	0	0	0	0	0	1
ebd4d939-0857-4194-b46b-21377c8fd7cb	446	546	272	1516	1046	48	311	260	184	498	138	956	1296	886	44	519
12ab0ad0-a92e-40ea-b963-68e663f83f17	0	4	4	4	24	0	8	0	1	2	0	24	4	28	0	0
5f1e76e9-8011-443f-9938-cfdadeda8ff4	0	2	0	2	2	0	1	0	1	0	0	0	0	0	0	0
2395d2e7-4aad-44e4-ad12-d08e1940dd4f	24	26	14	42	56	0	24	0	8	22	0	46	34	44	0	11
c9898e83-372b-4a57-8912-4f4e66d741e3	2	0	0	6	4	0	0	4	0	0	2	4	6	0	0	3
66eee5ed-a83b-4b5c-8cc3-db0f69a255ab	0	2	4	0	6	0	0	0	0	2	0	4	0	4	0	0
9e106d7c-329d-40c2-8c42-546f452d1b53	214	298	140	654	506	80	187	396	109	240	190	450	530	380	84	226
e7d1bf34-c7a2-45e2-b938-f654f584d8b3	0	0	0	0	0	0	0	2	0	0	0	0	0	0	0	0
6695a4b7-bfce-4c6e-8a35-9ffd7f90a76f	0	0	0	2	0	0	0	8	0	0	8	0	4	0	1	3
96da4c01-e6be-4165-b3a7-f4d0f04667c7	52	100	46	144	120	24	38	98	33	110	68	144	136	112	11	43
c9f3b74a-7cb7-4060-9254-76fa9e3bb966	0	0	0	2	0	0	0	0	0	0	0	0	0	0	0	0
eef4a351-0384-4421-9987-ef317db5a83e	56	0	0	166	0	16	0	80	0	0	42	0	118	0	13	68
866f051a-a333-4578-8456-6c594ae7d0ca	0	0	0	0	0	2	0	0	0	0	0	0	0	0	0	0
49896d93-c773-411b-8430-0ba8bd3c7aa6	6	8	4	6	4	0	1	0	2	6	0	6	6	0	0	2
5503bfbd-d9c1-4da2-b979-629231237675	2	0	0	2	0	0	0	0	0	0	0	0	2	0	0	1
94c51545-f729-4ec2-bb82-75cf7b42eb7f	0	0	0	0	2	0	0	0	0	0	0	4	0	0	0	0
8b376bfe-4769-4ed7-97d6-2de3157db62e	2	0	0	2	0	0	0	0	0	0	0	0	2	0	0	1
342fc6d5-4420-40eb-b7cc-f1b6b8c60c8e	18	0	0	22	2	0	1	0	0	0	0	2	20	0	0	8
6c9916a2-c434-48a3-bc5a-659844e9db60	2	0	0	4	0	0	0	0	0	0	0	0	4	0	0	1
42039b6e-97a3-4443-8be2-2a15f4af943d	0	0	0	0	4	0	2	2	0	0	0	4	0	2	0	0
291d3eb4-7c7f-47d2-96b7-0a861c26c8b2	0	4	0	0	0	0	0	0	1	4	0	0	0	0	0	0
df0c2848-a785-483d-b561-3f9c5d23e476	0	0	0	8	0	0	0	0	0	0	0	0	8	0	0	0
3d893aa1-c286-42f9-b2e4-b38d994c6ff5	0	0	0	2	0	0	0	0	0	0	0	0	0	0	0	0
743b98d5-3e19-462d-b650-e293a18ab4cd	0	2	0	0	6	0	1	0	1	0	0	8	0	2	0	0
0a3a5c44-2be9-4e60-843e-9909938357fc	0	0	0	2	0	0	0	0	0	0	0	0	0	0	0	0
17e479d8-f6c0-42d2-84f8-ddcbe3fc6ca7	0	2	0	0	0	0	0	0	0	0	0	0	0	0	0	0
b80901bb-6fcc-432c-8114-a6f11cdedc78	0	0	0	6	6	0	2	6	0	0	2	6	6	6	0	2
f33629df-5162-4596-ab6d-ca32cd48522f	0	2	0	2	0	0	0	0	0	0	0	0	0	0	0	0
0ac964c1-4ebc-4469-b54f-2648a56c0f12	0	0	0	0	0	0	0	0	0	0	0	0	2	0	0	0
82a32e21-26c9-47f0-8f25-1512c9b867ba	2	0	0	6	0	0	0	0	0	0	0	0	4	0	0	2
52ed74dd-8385-4ee7-93d9-2a0f2d71f1ff	0	0	0	2	0	0	0	0	0	0	0	0	2	0	0	1
7118080e-bc53-42f6-b92c-2c1afccbceb7	0	2	0	8	0	0	0	0	1	2	0	0	2	0	0	2
ef50a29c-24c2-4935-9f8e-57e009a8079f	0	0	0	4	0	0	0	0	0	0	0	0	4	0	0	1
8a1b5dc1-3e5e-4667-92f1-634fdd1c71c5	0	0	0	0	0	0	0	4	0	0	2	0	0	0	0	0
01d364f6-be70-4a69-bda3-3bea3bbdb87e	0	0	0	0	2	0	0	0	0	0	0	0	0	0	0	0
0c8287c6-e92a-43d8-ab47-c87363ceca68	50	122	60	98	316	10	73	40	33	116	18	288	74	298	6	31
abfa164b-c4d3-466a-9747-5364cc879854	0	0	0	0	4	0	1	0	0	0	0	0	0	0	0	0
b8e3aad3-62d6-48bb-a374-6f610e6d04ae	40	32	10	136	62	6	11	8	8	42	8	112	106	56	2	44
abd81903-1ade-4a16-92a0-786755cf5708	0	0	0	0	2	0	0	0	0	0	0	0	0	0	0	0
7a558f13-3f89-4818-9e55-b81e776eae18	0	0	0	0	2	0	1	0	0	0	0	0	0	0	0	0
dc1380ec-556f-419e-a56e-6bffd28989a7	0	0	0	0	2	0	0	0	0	0	0	0	0	0	0	0
0e0f0621-9215-4479-a5ee-aaff6c9373b9	10	6	4	26	16	2	5	26	2	4	14	16	20	12	7	4
730d9666-fb2b-4b3d-b9f1-182cab764d4b	8	0	0	16	0	0	0	4	0	0	2	0	10	0	1	6
020b3e71-6c2a-4ac5-a0c0-a7dfaa13f2f0	0	0	0	2	0	0	0	0	0	0	0	0	0	0	0	0
1f305715-f0f5-47fd-8ea5-1a90438117a0	0	0	0	2	0	0	0	4	0	0	2	0	2	0	0	0
4a19bcb0-9e35-4e90-a383-9b6d1e8d017b	16	26	10	28	58	8	9	58	6	12	28	50	16	40	5	7
d7b76410-5c90-4833-b3c9-7585b7600ad3	16	20	14	30	42	0	18	8	6	16	8	44	26	44	1	9
10a1830b-3cfe-4926-8f9e-5dedae8ce363	0	0	0	0	0	0	0	0	0	0	0	0	2	0	0	0
c68ad55a-4c0b-4c63-82f9-f88a75e7826b	0	0	0	0	0	0	1	0	0	0	0	0	0	0	0	0
fd69f914-e1e0-40fc-b552-7885806314d4	0	0	0	0	2	0	1	0	0	0	0	2	0	2	0	0
962a9a20-a710-4f50-b6c2-01c6d4e08c98	0	0	0	2	0	0	0	0	0	0	0	0	0	0	0	0
ea033be4-2cfb-487b-8ca4-8dc047e026fe	0	0	0	8	4	0	0	0	0	0	0	0	10	8	0	4
0c6fed7b-5b25-40b9-bdb5-4ada5d541a6d	158	122	46	452	244	34	108	200	54	102	74	214	312	158	39	137
248631a6-9305-4e0b-a2e3-030e36d353f0	0	0	0	6	0	0	0	0	0	0	0	0	6	0	0	0
b24c51a9-4425-45a2-8cce-345274909ea7	0	0	0	0	0	0	0	0	0	0	2	0	0	0	0	0
04d4dc42-c98c-4a40-bc85-50d9a4a8ef81	0	0	0	0	0	0	0	2	0	0	0	0	0	0	0	0
367ad9b2-e315-4858-860e-7e148db297c6	0	0	0	8	0	0	0	0	0	0	0	0	8	0	0	0
3968bc2f-280a-459a-9c29-05326fd7e1b1	0	0	0	10	8	0	1	0	0	0	0	18	10	10	0	5
5309eae5-bb7f-422d-929c-89f8abe89bbe	0	0	0	0	0	0	0	0	0	0	0	0	2	0	0	0
13fd360d-0721-4bbb-bb4a-a549bc76beaf	10	0	0	36	0	6	0	28	0	0	18	0	32	0	5	13
7ec3076d-f2f8-4a0c-87d0-5f78c6958ecd	0	0	0	2	0	0	0	0	0	0	0	0	0	0	0	0
b4f772c0-a4f8-4ae0-9129-f979add3f0ba	136	218	120	326	432	54	137	158	87	196	102	364	344	430	35	115
8fa0aa34-4f45-468d-9902-923e053ccf1c	0	0	0	0	0	0	0	2	0	0	0	0	0	0	0	0
9af082ce-0995-43d7-92a8-b496e71c86e2	0	0	0	0	0	0	0	2	0	0	0	0	0	0	0	0
092a96d5-95f6-4747-83b9-1f00cf85c8ce	74	0	0	126	0	14	0	98	0	0	46	0	132	0	24	51
d76d34d2-2dd8-432f-aa9c-f1040f760aec	6	2	2	14	0	8	0	32	1	2	18	0	14	0	8	6
29fe2379-9d44-42bb-a2b2-e5f5d5001a4d	6	6	0	6	0	0	0	0	1	4	0	0	2	0	0	2
32c449bf-3981-4e11-9eb7-bde36afa87ed	6	0	0	8	0	0	0	0	0	0	0	0	6	0	0	2
251b0e45-21de-4144-b9da-af7e00c6cf40	2	0	0	2	4	0	2	0	0	0	0	2	4	0	0	2
41eb2890-a4d8-42cb-8191-5dd0ae9db937	0	0	0	22	0	0	0	0	0	0	0	0	12	0	0	4
b2332375-f8a7-47dc-a657-3ab579668bc6	0	2	0	6	0	0	0	0	0	0	0	0	2	0	0	3
7acc9c56-bc48-40ed-b968-9eb0c66d1e96	0	0	0	4	0	0	0	0	0	0	0	0	4	0	0	1
cdff1d99-c8fe-4a40-8371-c7c0d76b8d9b	0	2	0	0	2	0	1	0	0	0	0	0	0	0	0	0
9f395d44-628a-4a21-ada7-e7c10f7434dd	2	0	0	10	0	0	0	2	0	0	2	0	8	0	0	5
9699a896-a785-4460-9e2c-949596f43109	4	0	0	8	0	0	0	0	0	0	0	0	10	0	0	1
b4ee4640-abef-406c-bfc0-745fe6bce0e2	0	0	0	8	0	0	0	0	0	0	0	0	8	0	0	2
21859b7b-e5a4-4f63-a91e-924c356fb87f	0	0	0	2	0	0	0	0	0	0	0	0	2	0	0	0
afd1a05c-25e9-497f-a986-b732d512d100	4	4	0	10	4	4	1	12	0	4	6	2	4	4	2	0
7b41acfc-0429-4e6c-af19-88384b3dab9d	0	0	0	4	0	0	0	0	0	0	0	0	2	0	0	0
76ac55ec-96bc-45e5-8a52-7abcd165eb89	30	96	48	88	140	0	33	6	25	70	4	110	84	154	0	22
60fc5027-c28a-4178-8338-64bccbe8dcd5	0	2	0	0	0	0	0	0	0	0	0	0	0	0	0	0
341e99b1-b832-4034-bff5-f70b2d9a8e07	116	158	80	322	282	14	105	50	65	158	38	280	576	280	8	131
90a46ab7-81f0-45e5-b6ba-fd49eaba0c60	0	0	0	14	0	0	0	0	0	0	0	0	8	0	0	2
5362cc86-6900-4a5f-82c0-41af65a796b4	0	0	0	6	0	4	1	28	0	0	14	0	6	0	5	1
3df44897-ae2c-40f7-9ecd-e12741b19097	16	28	10	54	50	0	10	4	8	22	6	46	36	38	0	15
967ad793-bba8-4df7-89d9-4b7b471438fe	144	202	76	470	414	6	128	12	72	164	6	384	398	324	1	166
576cfa2a-7b62-49ab-946f-983041ebb112	26	14	6	62	36	0	12	0	5	14	0	22	48	22	0	24
10012a48-34b2-4ad8-8bd0-a714004b406e	0	2	0	4	0	2	0	12	0	0	6	0	0	0	1	0
98c4cfc5-41b0-4521-ab3b-a8deabba627e	6	0	0	14	0	0	0	0	0	0	0	0	8	0	0	6
06040e6d-07f2-4a8c-96cf-13979ac86507	0	0	0	0	0	0	0	0	0	0	2	0	0	0	0	0
a22c447a-0071-4fac-986f-106da65be8e9	0	0	0	8	0	0	0	0	0	0	0	0	0	0	0	3
9b70ee10-2008-4b6c-9ead-7c88dddfc021	0	0	0	6	0	0	0	0	0	0	0	0	6	0	0	2
bd5771dc-d89c-4617-94c5-22ae833f0ca6	4	0	0	6	0	0	0	0	0	0	0	0	6	0	0	1
a9187a0d-9e4d-4e40-810b-bedd0c7d511e	0	0	0	2	0	0	0	0	0	0	2	0	2	0	0	0
e9255821-baf4-4f1a-bb35-d1762ef60dad	0	0	0	2	0	0	0	0	0	0	0	0	2	0	0	0
acea7d1f-e01c-4541-bd91-37c95e4c45fd	4	2	2	4	2	2	0	4	1	2	2	0	2	0	1	1
14287c6a-a9f1-4462-807e-7663446905c6	0	0	0	2	0	0	0	0	0	0	0	0	4	0	0	0
1a18501e-89ed-4e3c-8f7b-5c1cea05b4f7	0	0	0	0	0	0	1	0	0	0	0	0	0	0	0	0
2f65ca9b-b231-483b-b0bd-2b452501ec35	2	36	22	0	66	0	28	0	12	44	0	70	12	66	0	4
e87ee93d-44c0-4a5b-9391-17decba3a169	8	0	0	20	0	0	0	4	0	0	6	0	24	0	1	7
318860d1-2608-45fa-ada6-f8ee9689df71	14	0	0	34	0	12	0	48	0	0	22	0	30	0	12	13
ce068d63-a4c3-480e-b0bf-cf7c1acbf55c	0	0	0	0	0	0	0	0	0	0	0	0	0	0	0	1
dac59ee2-db83-4a84-b260-33966f710aee	32	22	16	84	54	0	19	0	10	22	0	36	78	62	0	32
b6772e61-cc3e-4c89-b915-0ce93e480930	0	2	0	24	6	0	2	0	0	8	0	4	40	0	0	4
18dbb172-0f70-4bc9-9338-be33a7c598ac	32	24	8	76	74	30	5	206	3	14	98	52	62	38	42	25
6f9ee5bc-95e6-4988-bfab-90d44c363bd7	0	0	0	0	0	0	0	4	0	0	4	0	0	0	1	0
a52fb30d-06ed-47ae-8be8-f38905df42e4	16	22	12	30	34	0	11	0	8	16	0	26	32	32	0	10
d08352d1-5e95-4fdd-a1fa-f9c00b84bd9f	10	6	4	20	10	2	5	0	3	12	0	10	16	12	0	9
8d0725fd-1cb5-40d0-927a-d8ae7c2bcc42	0	0	0	4	0	0	0	0	0	0	0	0	6	0	0	1
c4cd3a9c-d541-4b9a-be83-800b31a41c19	0	0	0	0	4	0	1	0	0	0	0	2	0	2	0	0
2b097abe-12ad-478b-a982-992c25130475	4	10	8	6	12	0	3	0	3	10	0	12	14	10	0	3
137e7808-8147-479f-9b63-ebf6d66bfaa7	4	0	0	4	0	0	0	0	0	0	0	0	8	0	0	1
61c6dd62-29af-461f-aca4-56bf57162520	0	0	0	2	6	2	3	4	0	0	6	4	0	8	1	0
900fdda3-dc0d-4bf2-a14d-5bd16ee14e8a	2	0	0	4	0	6	0	32	0	0	12	0	2	0	5	1
bc88dd8a-102d-47fe-85b8-091cf17d120f	14	14	4	44	16	0	6	0	4	18	0	20	52	18	0	13
6d16c876-f5b2-4102-bdfc-d58c9c561342	4	0	0	12	0	0	0	0	0	0	0	0	12	0	0	6
5b7821a5-e2d5-4acf-8c64-1e9607eb4276	38	2	0	116	8	0	0	4	0	2	4	4	120	0	0	40
16529a3e-8199-4d05-b1b9-fc0bb65db8e6	0	0	0	2	0	0	0	0	0	0	0	0	0	0	0	0
b48ef764-3fda-46e2-b748-2cbd40fb2caa	4	0	0	10	0	0	0	0	0	0	0	0	8	0	0	2
2ba01cba-5392-4d7a-ad76-e66e8e16b38f	4	0	0	6	0	0	0	0	0	0	0	0	6	0	0	1
0ba383d9-5257-4809-857a-1c04f0869464	234	232	140	582	516	18	189	120	90	212	62	494	504	536	21	168
c2e2aa22-e97e-48e3-a4b7-fdc71549a484	0	0	2	0	0	0	0	0	0	0	0	0	0	0	0	0
f0a23784-e8db-4011-8e65-084ebb51dc0c	0	0	0	0	0	0	0	0	0	0	0	0	2	0	0	0
c57c08ae-ac10-4962-a74e-980055b04fe0	2	0	0	14	0	0	0	2	0	0	2	0	8	0	0	3
56fd8bd8-67b1-41c3-83b8-558ced5cac1e	0	0	0	0	2	0	0	0	0	0	0	0	0	0	0	0
53789c77-fb70-4e2f-abf8-19f090484a1b	0	0	0	0	2	0	0	0	0	0	0	2	0	0	0	0
66c47731-1ba1-4ebb-b0cb-bd93c5ffaa76	0	6	2	4	0	0	0	0	1	8	0	0	4	0	0	0
34afde70-96bc-4b4d-b073-27017297c3bf	4	0	0	4	0	0	0	0	0	0	0	0	4	0	0	0
7564b4de-191c-4119-9430-cfd406349840	0	0	0	2	0	0	0	0	0	0	0	0	0	0	0	0
5396af0a-2d47-43b7-8f31-428542b170dd	0	0	0	0	2	0	0	0	0	0	0	0	0	0	0	0
2ce113d3-990c-46f1-8c7d-15ba6766bad1	12	0	0	18	2	0	0	0	0	0	0	2	18	0	0	8
c4a42f3d-1039-4f9a-90fb-2ede2ab62687	0	0	0	6	0	0	0	0	0	0	0	0	8	0	0	0
77b4b60e-5075-4529-a26d-cfafcc37d1f5	0	0	0	12	0	0	0	0	0	0	0	0	12	0	0	3
f43fbed5-62b5-40b8-bb56-31307a83115c	22	30	12	56	36	0	12	0	8	26	0	30	52	40	0	16
8fa98ff6-58ea-439b-8434-b6db840ecac6	0	0	0	2	0	0	0	0	0	0	0	0	0	0	0	0
35ef008b-7d44-47e9-88e9-d62e4018f1d3	38	24	10	92	64	2	23	30	10	20	18	50	80	54	5	33
5c1a749f-cc9a-400c-a3ac-f2f0b3be2061	2	0	0	2	0	0	0	0	0	0	0	0	2	0	0	1
3014ef53-19ed-4692-909c-fa8e767c756f	6	6	10	20	8	0	2	0	2	10	0	6	14	24	0	7
76a384a4-ef75-41d2-86b8-42a287a6a993	50	72	14	104	122	12	26	70	17	36	20	58	62	42	10	41
b0499a8f-5b6e-4f70-9f14-c40b422d1754	0	4	0	0	0	0	1	4	0	2	2	0	0	0	1	0
40a51ddb-ff0d-4644-aa75-de6618090d9b	0	0	0	0	0	2	0	0	0	0	0	0	0	0	0	0
f46c6111-244f-40c8-ac36-01f7abbed42d	0	0	0	0	2	0	0	0	0	0	0	0	0	0	0	0
4088593b-1b65-444f-b6cf-39dca31b1157	30	18	8	84	32	0	14	4	7	10	2	16	44	24	0	23
c853dd84-1625-4305-a833-125a812152c8	10	12	8	20	18	0	5	0	6	8	0	14	30	8	0	9
5035871e-f269-4ed7-b088-6532e562fd40	4	6	0	18	10	0	1	0	0	10	0	18	28	6	0	5
6bfe4e86-413e-4d9e-acec-36472f0a61a7	128	494	232	362	878	40	317	192	205	480	130	872	382	810	25	115
3c8ac128-533b-4618-8b68-bda9b20886e2	0	0	0	2	0	0	0	0	0	0	0	0	4	0	0	1
99a5b295-cbb1-417c-a538-b8014a43674b	0	0	0	8	0	0	0	4	0	0	2	0	6	0	1	3
558aae41-c222-4a4b-9342-0a2db82901a3	4	0	0	12	0	0	0	0	0	0	0	0	10	0	0	4
1ec7bd76-ac07-45ed-a9e5-64c28add47a6	12	6	2	16	12	0	3	0	2	6	0	12	20	14	0	10
a825ef39-c4e4-4a34-a2d7-ef6b0aec961d	0	0	0	4	0	0	1	0	0	0	0	0	2	0	0	0
fb17bc83-157b-4d2e-bf6a-f3663b0f6a86	30	62	22	92	70	8	25	64	18	36	26	50	62	50	10	31
97c1137d-6d1d-43da-80f2-83f66851c6a7	0	2	2	12	6	0	3	12	1	2	6	6	10	12	0	2
b2e202ed-fa11-4785-bbf6-fd5e7a006332	0	0	0	2	0	0	0	0	0	0	0	0	2	0	0	0
3ffb5230-73c4-4bce-b38f-fae1ec925960	24	24	10	52	32	0	14	2	8	20	2	40	62	32	0	17
e37c5c27-4d1d-4111-b624-4783badb0c8e	0	0	0	0	2	0	0	0	0	0	0	0	0	0	0	0
45283ac7-11ba-41d5-874d-5dbf931764b4	0	2	0	0	2	0	1	0	0	2	0	2	0	0	0	0
dcbbe431-6b9d-4845-b769-ed70b5c81589	6	0	0	8	2	0	0	0	0	0	0	0	8	0	0	3
d3a553fb-ebb9-4b30-95ee-b501b51f85e8	0	0	2	0	0	0	0	0	0	0	0	0	0	0	0	0
45d6342c-5f1e-4132-964e-4766fd1bb9aa	4	0	0	8	0	0	0	0	0	0	0	0	6	0	0	4
f61587cf-7b3a-470c-acf6-6aecf8cee56a	6	0	0	8	0	0	0	0	0	0	0	0	4	0	0	2
a6c2ac2f-078b-4ffa-a0d2-9b46fa44aeaf	0	0	0	6	0	0	0	0	0	0	0	0	8	0	0	3
d9b96a4c-c924-4e10-88e0-449d0dbd1ff4	0	0	0	2	0	0	0	0	0	0	0	0	0	0	0	0
3f4ee5b0-d92a-461f-8444-1add9ca13e35	0	0	0	2	0	0	0	0	0	0	0	0	2	0	0	1
79230388-9a50-46a5-8172-e32ed14a1511	0	2	2	0	6	0	3	0	1	2	0	6	0	12	0	0
a8365adb-917d-4c7b-a037-112840c4b182	36	40	14	108	62	0	17	0	15	40	0	46	80	76	0	26
a22e7eb4-28d4-4edb-afe3-f61478a600a7	4	16	10	14	20	0	7	0	5	10	0	18	10	22	0	4
0572c129-145d-4cca-894c-83ec7a238847	0	0	0	0	2	0	0	0	0	0	0	2	0	2	0	0
d164d7ca-14aa-4ce3-9581-de1b359f2648	0	0	0	0	0	0	0	0	0	0	0	0	0	0	1	0
39866629-de52-45a9-8578-f47f5164bf77	0	0	0	2	0	0	0	0	0	0	0	0	2	0	0	0
ca0b1330-1c97-4d76-a186-08a5388d71ec	8	2	0	8	4	0	0	0	0	2	2	4	10	4	0	1
51b4e49a-a515-4325-829a-1de68ceb42e2	2	0	0	4	0	0	0	0	0	0	0	0	6	0	0	2
3bf4299d-8d78-4a2c-9b16-71b7b2c48c92	0	0	0	0	0	0	0	0	0	0	0	0	0	0	0	1
2dd3c02d-2571-49ef-9030-445bec8282e6	0	0	0	4	0	0	0	0	0	0	0	0	6	0	0	1
590a25f5-43e5-4cae-927c-4ff927bad30d	120	384	142	438	844	98	286	536	150	332	256	694	348	592	110	149
78b0a310-4639-4fb5-85bd-4a7e053976fe	2	0	0	2	0	0	0	0	0	0	0	0	2	0	0	0
11de5a34-0292-47aa-9cab-4d6b752ce912	8	0	0	16	0	0	0	0	0	0	0	0	14	0	0	6
6c04c7aa-408e-4b70-b076-1cc2362e0409	0	0	0	0	0	0	1	0	0	0	0	0	0	0	0	0
087c4faa-7565-4b41-9472-78f1c33d1a03	10	0	0	16	0	0	0	0	0	0	0	0	12	0	0	7
ec6457a4-6858-4af0-81e2-26fcd4ea9553	0	0	0	0	2	0	0	0	0	0	0	0	0	0	0	0
40569bb7-f541-4eb7-bff6-84d6c46f9f9b	0	0	0	0	0	0	0	0	0	0	0	0	2	0	0	0
98f474db-9859-4b5b-b9b6-441ffa988c1b	108	270	76	288	500	28	177	398	95	202	154	380	230	320	91	117
ebc44795-b9d9-4326-b09e-9c3a35702655	4	2	0	24	2	0	0	0	0	0	0	6	20	0	0	5
7098a7a4-13f1-41c6-a3f6-4c324f89e008	0	0	0	4	0	0	0	0	0	0	0	0	2	0	0	2
ac7cf509-0be6-4b9d-85eb-e6d5450a6f28	0	0	0	8	0	0	0	0	0	8	0	0	8	0	0	2
ac2ed0b5-8040-4349-a8c2-a782566f2c07	0	10	8	2	34	2	13	4	3	6	4	28	2	38	1	0
ccf21d3a-410c-4d2a-b26e-db404396a405	8	42	14	22	44	0	13	0	12	28	0	36	22	38	0	2
49bac05e-9a8e-4508-9119-9e98ffaace73	4	4	0	18	4	8	1	50	2	2	30	4	12	0	8	6
72f2e350-a609-40e6-bbe9-9eee57d7b501	0	0	0	0	0	0	0	2	0	0	0	0	0	0	0	0
473722d2-02bc-46c7-9c15-c97631235148	22	66	26	76	136	4	35	38	16	50	14	118	68	118	2	24
68b18725-493c-4ca6-9557-9e9fa5dfb055	0	0	0	2	0	0	0	0	0	0	0	0	0	0	0	0
4600fcb5-4b9b-4835-b2ec-878c98a0f68c	8	18	6	12	6	0	1	0	4	10	4	4	12	8	0	6
824eb225-af02-46bf-9f40-148b83fff7b1	6	6	4	18	4	0	2	0	2	2	0	0	16	0	0	8
9cd013eb-0628-4363-a093-2902c3931458	12	2	2	12	0	0	0	0	1	2	0	0	10	0	0	3
c5971365-bb90-485c-a977-b61b1f8a6019	0	0	0	4	0	0	0	0	0	0	0	0	4	0	0	0
1013779e-5f2b-42e0-a3bf-21fad9426cad	0	0	0	2	0	0	0	0	0	0	0	0	0	0	0	0
0e88d91d-d2cc-4ca9-8cb3-ab1831f9a53e	0	2	0	4	2	0	0	0	0	6	0	6	4	0	0	1
6f840efa-f8fc-4c67-80af-b26ed67956c7	36	288	114	124	530	20	158	60	93	246	34	476	90	394	8	38
4ff3f57d-1c8e-41ee-bc7f-85badf341bcb	0	0	0	0	0	2	0	8	0	0	4	0	0	0	2	0
b39addd7-9589-4627-bc63-cf6dce14c26e	0	6	0	0	12	0	2	0	1	2	0	2	0	8	0	0
2940b372-1c67-4665-bbf4-ecb1376b8b65	2	2	2	2	32	0	13	0	1	2	0	24	2	30	0	0
90882509-94fd-4828-8d67-2efd2f2a740e	10	0	0	10	0	0	0	0	0	0	0	0	12	0	0	5
145bba2a-6cab-4526-a47e-f71e0140400d	0	0	0	2	0	0	0	0	0	0	0	0	0	0	0	0
8a887803-dc25-43d3-99b6-869b494a320c	118	246	88	298	462	44	147	290	78	196	136	362	184	252	52	81
8e3faf50-a53a-44df-ad37-25c3e552490d	6	0	0	12	0	0	0	0	0	0	0	0	10	0	0	5
d619b734-8be2-450a-a1ff-58caebd3ca66	4	2	0	4	0	0	0	0	1	2	0	0	4	0	0	1
887b6d4d-ddf5-43f3-a99c-167e8f0b1060	0	4	0	0	2	0	0	0	0	2	0	2	0	0	0	0
524b981d-80d6-4af7-9a26-f17b44c6740c	0	2	2	0	0	0	0	0	0	2	0	0	0	0	0	0
6b3a5734-705f-4b78-a281-b27ac624c62b	28	18	10	52	40	28	12	116	5	10	58	34	42	48	21	19
b6c39923-701f-4e14-b15c-5d183c3fb806	8	12	6	10	16	0	3	0	5	8	0	16	8	26	0	4
9cbda6ff-cba4-4c7e-9e4e-e987333e01fd	0	0	2	0	0	0	0	0	0	0	0	0	0	0	0	0
0a368aab-1057-40b0-a82b-1a9400b4bdf2	0	2	0	0	4	0	2	0	1	2	0	4	0	4	0	0
cfdac3b1-fd10-4478-ad9d-72b633601a9a	0	0	0	2	4	0	1	0	0	0	0	4	2	0	0	0
bed7c138-7974-49f5-b962-206426b5540a	180	106	56	594	210	50	57	282	33	90	132	176	506	216	52	203
b56420d7-2c5c-4cf7-a443-64cf010e0197	0	0	0	0	2	0	1	0	0	0	2	2	0	0	0	0
a074df0c-dfee-456a-90ea-dbc7772d6a5e	0	0	0	2	0	0	0	0	0	0	0	0	0	0	0	0
768a7e46-db8b-4422-9bf7-a7f3a8f20d07	0	0	0	6	2	0	0	0	0	0	0	2	6	0	0	4
25e6cb89-b9ad-44e0-8248-fcfbcf54feed	0	0	0	0	0	0	0	2	0	0	2	0	0	0	0	0
363675e9-fb18-40d1-b52f-ed5bde062b93	0	0	0	2	0	0	0	0	0	0	0	0	2	0	0	0
beff875b-cd4e-4c51-b766-8d205d9eece7	0	0	0	6	0	0	0	0	0	0	0	0	8	0	0	2
a3acf00c-f93c-4226-aa4f-49060b4f2a26	2	2	2	2	0	0	0	0	1	2	0	0	0	2	0	0
97ef485d-2c59-4c84-8226-030a1c362fdf	0	0	0	0	2	0	0	0	0	0	0	0	2	0	0	1
870d2568-c97f-42e4-8e65-2e908dea22cb	0	0	0	10	0	0	0	0	0	0	0	0	4	0	0	0
058a9fe6-1b59-4223-8e30-189ca6e1e3c4	2	2	0	14	2	0	0	0	0	0	0	0	14	0	0	3
bc74321c-f513-4328-9431-390a5fc793ac	2	4	2	20	18	0	7	0	2	10	0	38	16	22	0	6
e61db92b-74b6-457b-932f-a2445c66c01d	14	12	8	70	70	0	22	16	4	22	10	72	70	60	3	22
4f343a1a-3285-4625-86b4-afb6b8229424	12	0	0	40	0	0	0	16	0	0	8	0	18	0	3	4
592f6bd2-d9ab-4b0d-bd45-8e5fb482051e	0	0	0	0	2	0	0	0	0	0	0	0	0	0	0	0
30308a77-b31a-46da-b90c-97d67f57be70	12	52	24	36	44	0	16	4	17	52	4	48	42	66	1	9
ca760ac0-a3d2-4d19-a68a-829724f4b3d6	2	0	0	10	2	0	1	0	0	0	0	2	0	2	0	5
7a47b9c4-640a-4166-b122-9ebb46dcd72e	0	0	0	0	0	0	0	2	0	0	0	0	0	0	0	0
dd7eac13-cc85-47b4-bc6a-03ccac3aff08	2	0	0	2	0	0	0	0	0	0	0	0	2	0	0	1
64eec925-dc50-4bc3-b887-8f1b97df0cee	0	0	0	2	0	0	0	0	0	0	0	0	0	0	0	1
5e7ac908-c600-40ca-8035-e057dd433220	0	0	0	2	0	0	0	0	0	0	2	0	0	0	0	0
c2be8a3a-6e4e-4d63-8d61-504aab8ab03b	0	0	0	0	0	0	0	0	0	0	0	0	0	0	0	1
5a1571b2-599f-402c-9bbc-e02859b06f16	4	6	0	6	14	0	1	0	0	2	0	2	6	4	0	2
7e1827d0-aed9-48f0-bd75-817fa2b6ab4a	2	6	2	8	16	0	7	0	3	6	0	18	4	8	0	3
8f5f2bbb-240e-4ad1-b2c0-cbb615e863fe	20	40	16	52	72	0	26	0	11	26	0	56	40	66	0	17
f1dee95b-5e28-4a59-9ecf-52fa8f51a58f	0	0	0	2	0	0	0	0	0	0	0	0	4	0	0	0
d7dddf12-851d-4920-bb38-cc4b44299b29	0	0	0	4	0	0	0	0	0	0	0	0	0	0	0	0
f0f72471-0078-4422-9847-16c92ae0779d	0	0	0	2	0	0	0	0	0	0	0	0	0	0	0	0
7458aef4-77b0-4e12-8c65-1aec73fd9c9c	0	0	0	0	4	0	1	0	0	0	0	0	0	4	0	0
c0961e6a-d921-4dbf-b0c5-763d092b60b3	4	0	0	2	0	0	0	0	0	0	0	0	0	0	0	1
ff5c4d38-7c60-4457-bd9f-4a6492773626	6	2	0	4	0	0	0	0	0	2	0	0	6	0	0	2
43f91d9f-8c57-4c7c-af6e-2ee66d419f58	0	4	0	0	2	0	0	0	0	2	0	0	0	0	0	0
af8e4aae-2322-48c7-a327-56a2e3d21464	0	0	0	0	0	0	0	6	0	0	4	0	0	0	3	0
a4eb1bce-9fbf-4ada-b967-9fb9bcf50758	2	2	2	2	4	0	2	0	1	2	0	4	2	4	0	1
9b8466b9-59fb-4215-905d-655078693d32	14	16	10	42	20	0	8	4	5	14	2	20	32	22	0	9
aade2d0c-9524-40ca-b059-f550e526af79	6	2	2	6	0	0	0	0	1	0	0	0	2	0	0	1
80ad345c-4165-494e-90da-d145ceb01ec1	94	174	92	276	330	20	132	78	77	138	32	280	188	292	13	86
f1f81c8b-0ca8-4c4c-8d99-754f7595bcfe	18	52	42	38	100	0	32	6	18	40	4	76	32	104	1	13
4d6c0b34-34fc-4ec0-9094-ed8283670152	0	0	0	0	0	0	0	4	0	0	2	0	0	0	1	0
b3cdc61e-4fb1-47a4-9d20-cd6a8c8e4797	0	2	0	0	6	0	0	0	0	0	0	0	0	0	0	0
490ec25e-7e53-4802-a8d8-9e7ba5df3bf3	2	0	0	4	0	0	0	0	0	0	0	0	4	0	0	2
552256aa-7e35-4dee-b587-4f430e040dba	0	0	0	4	0	0	0	0	0	0	0	0	4	0	0	0
cc2469e6-dc52-445d-904d-ea5c43ad6280	42	20	12	72	30	0	12	0	8	12	0	28	68	28	0	28
e01b07be-24d7-4b29-a284-ba8bf2c3454b	0	0	0	4	0	0	0	0	0	0	0	0	0	0	0	0
6113d90c-ab86-487e-bed6-4b9918cc5f53	0	0	0	2	0	0	0	0	0	0	0	0	2	0	0	0
6917d517-71eb-4d2a-a1f7-8a507f7f9765	0	0	0	0	0	0	0	0	0	2	0	0	0	0	0	0
b0036e5d-6eab-41e1-9cca-14d3024682bf	0	0	0	2	0	4	0	20	0	0	12	0	2	0	1	0
83e2e44b-7931-440f-8cdc-557292c05c7e	2	0	0	4	0	0	0	0	0	0	0	0	4	0	0	2
8d6cdbb9-2164-41c5-ac38-d7540b2f1b64	0	2	0	2	4	0	1	0	1	0	0	2	0	2	0	0
02a0dd6f-9e05-4d6a-b637-64a07dd73469	0	6	4	2	2	0	0	0	1	2	0	0	2	4	0	0
984ab773-e073-4164-be2e-4c2e3b4447b9	0	0	0	0	0	0	0	0	0	0	2	0	0	0	0	0
bd5eda7c-0a1a-4c0a-bb98-a31c279e0c32	8	26	14	24	38	0	14	8	9	14	8	36	20	38	1	7
db95ca41-523d-4d40-8642-45fce54c60a2	0	0	0	4	0	0	0	0	0	0	0	0	0	0	0	0
101ed01d-d8a4-4ddd-8a30-0c5bb9deef84	36	12	4	100	46	10	14	34	5	14	24	32	112	32	7	29
05a09e43-ccc5-4c87-b6d8-c6f134723d44	0	2	2	2	4	0	2	0	1	2	0	4	0	4	0	1
0e37d50c-8fb8-4e54-a2ad-fc1705738e88	2	0	0	6	2	0	0	0	0	0	0	2	6	0	0	3
f819b01d-45f5-4313-909e-f5641752ff35	0	6	2	2	24	0	6	2	0	10	0	28	4	12	0	1
31ea2977-a4b1-4ac8-9fdf-53c0fede3b53	0	0	0	2	0	0	0	0	0	0	0	0	2	0	0	1
6c15395c-0625-4ee6-95ae-8d50c0690da0	4	6	0	6	16	0	3	0	2	6	0	12	6	14	0	1
5a9aea2b-0d80-4e99-8551-0c5204ed5973	0	0	0	0	0	0	0	0	1	0	0	0	0	0	0	0
65d5660b-5ea6-4d87-94cc-2e623cd451e2	4	0	0	8	2	0	0	0	0	0	0	2	6	4	0	2
9bb89310-d2d5-4cd5-8124-f1f3c32c26a1	8	2	0	14	0	0	0	6	1	2	2	0	8	0	1	5
3041281b-2879-49fa-8118-812076983dbb	94	50	26	264	88	0	39	2	28	40	4	82	224	88	0	94
fe34b350-1b5b-4434-8686-237e12e699ab	0	0	0	2	0	0	0	0	0	0	0	0	0	0	0	0
c6b3dcf0-f1c6-4d41-83aa-0095bbad2a98	0	2	0	0	0	0	0	0	0	0	0	0	0	0	0	0
b72d756c-13db-4e9f-949a-c1ca140f9a6b	0	6	2	6	16	0	0	0	0	4	0	6	8	20	0	3
16a7a129-1e57-4557-a4b0-159c2c7b02b3	0	0	0	0	0	0	1	0	0	0	0	0	0	0	0	0
ebb60a2b-0f9e-4dcc-b626-fe19530c2be4	0	0	0	2	0	0	0	0	0	0	0	0	0	0	0	0
99c8f9de-2e5a-464b-a49c-0ac021564ae1	0	0	0	0	2	0	0	0	0	0	0	0	0	0	0	0
44bfb27b-4dd2-44c1-befb-2316fc074ebd	0	0	0	2	0	0	0	0	0	0	0	0	0	0	0	0
a5484149-564e-4fa0-aa87-961bc038f291	0	0	0	8	0	0	0	14	0	0	8	0	6	0	2	1
21bcf87a-b05d-470d-b0b0-9844630b0b06	0	0	0	0	4	0	0	0	0	0	0	4	0	4	0	0
04c5fcd7-524f-4ea2-82e0-a97b3e0848ae	2	2	0	4	8	0	1	0	0	0	0	4	2	0	0	2
bc526811-382f-4a62-ac6d-bfd47ee7a4df	2	6	2	8	12	0	2	0	2	2	0	8	6	2	0	2
76fe12c9-25e3-4f5f-a10b-3de66949555e	0	0	0	0	0	0	0	0	0	0	0	2	0	0	0	0
3355e585-f2c6-4fad-b8f7-02c096340758	0	10	2	0	10	0	1	0	2	8	0	4	0	10	0	0
6c5baabf-6280-4ca7-b57b-f48512c0c035	6	0	0	22	0	6	0	22	0	0	12	0	12	0	3	7
19bbfae5-daf9-4cdc-b840-a5d6e45ad188	6	0	0	4	0	0	0	0	0	0	0	0	4	0	0	2
b1627e61-2b57-437d-96e4-5c68212b5d61	14	66	34	50	86	2	34	6	30	62	6	100	42	86	1	17
7fc9f05b-7aa6-4d59-ae83-75c12d3623d0	90	76	42	182	114	2	48	4	32	58	2	114	162	150	1	70
5b9f519e-659d-42c6-a58e-a3e697d5ea27	194	100	52	456	166	20	57	98	33	94	56	164	438	182	20	172
13bfef34-46d5-458e-8efb-1ac76c3fce89	2	4	4	16	18	0	3	0	1	4	0	12	10	18	0	1
76997d1d-88fb-4a39-b00c-6a82db08e06d	4	0	0	4	0	0	0	0	0	0	0	0	4	0	0	2
7671015b-a35f-4550-81b5-9a4d053f2771	0	0	0	0	0	0	0	4	0	0	0	0	0	0	0	0
844df0da-e15d-420a-bf71-8acd062b647c	0	4	0	6	10	0	2	0	0	0	0	8	4	0	0	0
c0f7f803-0637-4b77-b938-f37c5589203c	18	82	42	54	174	0	70	8	37	74	4	156	48	156	2	18
2b3ab18d-663b-422a-9110-e78672e6c223	0	0	0	12	0	0	0	0	0	0	0	0	12	0	0	0
968532bf-3b1e-4d4c-9f6e-0ad1bd53621d	8	4	4	16	10	0	5	0	1	4	0	8	10	14	0	3
78375d2f-4e21-4543-a652-f6932244853b	0	0	0	6	4	0	0	0	0	0	0	0	6	0	0	2
c41f623a-7364-462b-835d-9d070172da42	6	0	0	6	4	0	0	0	0	0	0	4	4	2	0	3
be1bf646-751d-4a68-a2c7-38ad4956f4f5	6	14	10	26	22	0	5	0	5	8	0	14	30	12	0	6
a5bf6833-afdc-4ffc-9e93-4a3b580d2480	28	104	56	126	240	6	91	24	39	98	6	212	118	200	0	42
27b59861-fd3d-414c-a8e1-2c7ee3a18850	0	0	0	0	0	0	1	0	0	0	0	0	0	0	0	0
0d27a6c6-8103-4250-8209-acb4204f5e31	4	2	2	8	0	0	0	0	1	2	0	0	8	0	0	4
8f3c22d4-fcfb-4c2b-bbfc-8f1a4fa141e4	0	0	0	0	0	0	0	0	0	0	0	0	0	0	0	1
2447bf50-7c8e-4a56-8015-84d319080452	8	32	24	20	72	0	18	4	10	28	2	66	14	90	0	4
1979f3fd-b5f3-486d-8371-923e11d67bea	2	2	0	6	6	0	1	4	0	2	2	2	2	0	1	1
31967193-9020-4e00-8e85-124f7a07de05	10	6	4	14	6	0	3	0	1	2	0	6	10	4	0	4
99bfb26b-f7f0-46db-8db3-59157b8ba8c7	12	20	10	44	34	0	9	2	9	22	0	34	54	28	0	18
c98d2d48-181d-4e7e-aa04-a786bfa7f074	0	0	0	0	4	0	0	0	0	0	0	0	0	0	0	0
d6232bc5-78b9-4773-83cc-bbf12df84128	2	0	0	2	0	0	0	0	0	0	0	0	4	0	0	1
2878ca95-70a5-45d3-bdbe-d47ab9b9eee4	4	0	0	8	2	0	1	0	0	0	0	2	6	0	0	3
f1b77f06-16f9-4f7e-89f5-c62402db7e6c	0	2	0	0	2	0	1	0	0	2	0	0	0	2	0	0
72709384-9884-4b6c-b2d3-704dcc9b2341	2	0	0	8	2	0	0	0	0	0	0	2	8	2	0	3
9d1829a0-83f6-4922-b0e9-ecd156b66855	0	0	0	4	0	0	0	0	0	0	0	0	2	0	0	1
d8faa567-5388-4cc8-a908-277e5e91b4d2	0	0	0	0	0	0	0	2	0	0	2	0	0	0	1	0
7108dba1-c8e5-4e2f-941c-4914156caf12	0	0	0	0	0	0	4	0	0	0	0	0	0	0	0	0
b2b2c310-ceff-41ad-962f-ab77e9fbd9cc	0	0	0	0	0	0	0	0	0	0	0	0	4	0	0	2
bd500517-3276-4dc2-bad4-f1ff4b2025ed	0	0	0	12	0	0	0	0	0	0	0	0	12	0	0	1
7dd10d72-7616-4f1b-9b2c-40feeb8ef678	0	0	0	0	0	0	0	0	0	0	0	0	2	0	0	0
b87b7700-f239-44ca-b273-3af2d7e7a45f	28	2	0	100	8	0	1	10	0	0	4	8	82	10	1	38
54a7bbeb-8c8f-45cb-ac32-f65a6e2604ad	16	10	8	20	8	2	2	4	3	6	2	8	16	12	1	8
e2ded940-c9be-4a33-bd74-3c43dfe15b3a	0	0	0	0	0	0	0	2	0	0	0	0	0	0	0	0
34355009-315e-423d-80a5-25dee1629449	0	0	0	2	0	0	0	0	0	0	0	0	2	0	0	2
8e691183-72ab-42af-b961-840586a100a9	8	0	0	32	6	0	1	0	0	0	0	4	26	2	0	7
d8a86842-31d3-4c25-856f-6a2d26de74c1	0	0	0	0	0	0	0	0	0	0	0	0	0	0	0	1
67509108-27a3-46fd-82d9-41f14f18913c	0	24	8	2	52	0	10	0	9	18	0	34	4	54	0	1
50c56691-594d-490b-8acc-ef17fdea69c3	0	0	0	4	0	0	0	0	0	0	0	0	6	0	0	1
e6a91a6b-63d9-4afd-aff9-477d0590a620	0	0	0	2	2	0	0	0	0	0	0	2	8	0	0	0
9b24aebe-8d34-4c45-80fd-c468f384c689	4	8	6	18	28	0	10	0	3	4	0	26	10	24	0	5
0483a83b-bdea-42d0-93e2-80d1bd7efcb9	0	0	0	2	0	0	0	4	0	0	0	0	2	0	0	0
887999fd-4d50-4a50-82c2-36da30ed5c92	14	14	10	34	22	0	5	4	6	12	2	14	36	10	0	10
b431305e-ba03-42f9-89d4-2c021aa4759f	0	0	0	2	0	0	0	0	0	0	0	0	4	0	0	0
09cb2477-6cce-4743-b3da-d62cb81dd534	8	2	2	8	0	0	0	0	1	2	0	0	14	0	0	3
945bd636-58af-4bb6-b440-552a26e1e1d8	0	0	0	0	2	0	0	0	0	0	0	0	0	0	0	0
1435b53d-bfe8-4cbb-8738-98f06982de2c	2	8	4	6	4	0	1	0	3	8	0	2	6	0	0	1
2097d45e-ac82-4486-8bd4-7a76c7aafd58	2	0	0	4	0	0	0	0	0	0	0	0	12	0	0	1
6dc89d2a-3591-4dd6-a387-668140c74120	0	4	0	0	4	0	0	0	0	4	0	10	0	0	0	0
5061770a-d885-46e7-886c-a2bdb931e6fc	0	0	0	0	0	0	0	0	0	2	0	0	0	0	0	0
bcff6f39-25c9-4e65-8dee-009d23426287	184	84	42	596	134	20	44	238	34	80	114	106	470	128	50	179
c869546f-0e7d-4965-9d12-0071605937f8	0	12	8	0	0	0	0	0	4	8	0	0	0	0	0	0
2b99718d-fcde-4f5c-b52c-78c6f69f83de	2	2	0	4	0	0	0	0	0	2	0	0	0	0	0	1
886b4615-6c1b-43e9-8553-aee072c478f7	18	8	4	62	2	0	0	0	1	10	0	0	52	6	0	13
9f92d9fd-cc76-485f-a35c-5747b2368560	24	22	16	54	44	2	13	6	8	26	6	34	46	52	1	21
3e45e854-2669-4921-b89a-1540a486f372	16	22	10	42	26	4	8	12	6	16	6	24	30	24	2	10
564b24ac-91d4-4e10-b4f7-ad888f6408e7	0	0	0	0	2	0	0	0	0	0	0	4	0	0	0	0
b59ab752-ccd8-401d-84fe-156ee1da207d	194	192	86	508	420	14	159	60	78	162	30	380	440	266	11	151
ce3b9c87-e2f2-472d-99aa-f503d470fbd9	14	0	0	18	0	6	0	18	0	0	16	0	12	0	4	5
3fa51b82-43b4-4db8-a438-31784a626fba	8	10	6	20	28	0	13	0	5	10	0	26	20	28	0	7
1fa6c946-10ce-45e1-b886-ce4a34b538d5	0	4	0	0	0	0	0	4	1	2	2	0	0	0	1	0
4d6e09b9-5ce7-4a9b-971d-5d70956dee43	0	0	0	14	4	0	1	0	0	0	0	2	6	0	0	3
628f6477-38d0-42e6-b2e5-f3ca1cd99c04	2	0	0	4	0	2	0	8	0	0	4	0	2	0	1	0
450e9158-b943-4485-ac5d-21a8e9662952	0	0	0	4	0	0	0	0	0	0	0	0	6	0	0	0
43e47506-0c7e-42f7-a37b-1092240c6ced	0	6	0	0	10	0	0	0	0	6	0	4	0	4	0	0
a7e43ec9-a592-4154-ba11-5cf97f4b700f	4	2	2	4	2	0	0	0	1	2	0	2	4	0	0	1
e18a696b-89e5-429e-9745-b61d325cada8	0	0	0	6	8	0	2	0	0	0	0	12	2	8	0	1
d1a6da93-9c75-4f28-b52a-1c209693370e	0	0	0	2	0	0	0	0	0	0	0	0	2	0	0	0
eb233ecb-310c-4bc1-844c-2638b13ffa1f	8	40	16	38	40	0	14	6	11	32	0	34	36	36	0	10
026b86a6-a6fb-4ae7-9979-0c44539fa3d8	50	86	52	156	162	2	38	14	18	82	8	136	142	174	1	47
a4ad179b-730d-4a5e-83c6-631ba41076b6	20	16	6	54	70	2	20	4	3	18	4	74	42	58	1	14
9810bb79-995e-4b21-9e80-c3632ef25214	0	0	0	0	0	0	0	0	0	0	0	0	2	0	0	0
ea6380fb-3de2-4806-b574-1d10480808ea	14	18	10	36	18	0	5	0	8	14	0	14	38	22	0	15
055439a5-13ff-4aff-8a3e-3a7aa951a022	0	0	0	0	0	0	0	0	0	0	0	2	0	0	0	0
0d5ca469-f1a4-49a8-b90d-16daaab981d3	0	2	0	2	0	0	0	10	1	0	2	0	2	0	2	0
a9b71d39-4705-4957-b4f1-570a432cce49	0	2	0	12	2	0	1	0	0	0	0	0	10	0	0	0
4de96ec3-d920-4d85-a188-59ea51a9bf23	22	8	2	24	10	0	4	0	2	6	0	10	24	8	0	11
bc189cb4-7710-4a27-b325-781d98045b7c	10	34	12	10	76	0	14	0	8	24	0	50	10	60	0	3
5da9e09d-407a-4b8b-a565-891cf9a172f4	2	0	0	12	0	0	0	0	0	0	0	2	10	0	0	3
d14d1751-a0f3-42af-939f-aba4e6fbe762	4	0	0	6	0	0	0	0	0	0	0	0	2	0	0	2
ed0f6d6e-0b45-4123-9e91-c6765cdbd218	0	2	0	0	6	0	0	0	0	2	0	2	0	0	0	0
e23a9ffc-d8ab-4a13-9792-6a95df393318	4	10	4	16	12	0	2	0	2	4	0	8	10	12	0	5
4d9085bb-1e6c-4ba8-b71e-60feb3dfb279	0	14	6	0	76	0	10	6	4	10	6	72	0	66	0	0
724c67d5-a625-43cb-a3c5-a0fe6d217efe	4	0	0	6	0	0	0	0	0	0	0	0	6	0	0	3
9181325f-5bbc-4678-995d-40bc7d7d0937	0	0	0	6	0	0	0	6	0	0	2	0	2	0	2	0
82a7ce3c-bdf1-48d0-91e4-d8bb4a14d594	0	0	0	2	0	0	0	0	0	0	0	0	0	0	0	0
3e6a7f19-635e-4bbc-894b-31fca9e3862a	0	0	0	0	2	0	0	8	0	0	4	2	0	0	2	0
e0c7d77c-bdfc-4ace-bfcf-f73c5d28364b	0	8	6	0	6	8	2	24	3	6	8	6	0	4	5	0
cfe6edca-8fac-4121-b258-403f1d1bf8d1	0	0	0	0	0	0	0	0	0	0	0	0	4	0	0	0
b642ef6c-068f-441f-a354-5c8d002cef4b	0	0	0	0	0	0	0	0	0	0	0	0	8	0	0	1
a2ab2699-65f3-47b6-9e5f-1175730bdea3	0	0	0	2	0	0	0	0	0	0	0	0	0	0	0	0
46be9fb4-7ce9-4eb7-bfbf-5c204fabeb0b	42	32	16	98	84	18	17	64	9	28	32	68	74	86	8	31
d5ac7a1a-76c9-4761-81ab-0c603e6ce39c	0	2	0	2	0	0	0	0	0	2	0	0	8	0	0	0
e93ff79a-a70a-4eb6-9a5c-e57fc80269bf	0	0	0	0	0	0	2	0	1	0	0	0	0	0	0	0
37f1d144-f7bd-4490-a2a1-c985d404bbf6	0	0	0	2	0	0	0	0	0	0	0	0	0	0	0	0
0a0c6699-33c9-4385-82f5-8b0035893fa6	0	0	0	0	0	0	0	0	0	0	0	0	2	0	0	0
026ef8fe-18a1-4b75-86e6-725812f8b6c6	0	0	0	0	0	0	0	2	0	0	6	0	0	0	0	0
b35eaf44-04c3-4982-82ca-a3b600f0a5fb	2	4	2	10	10	0	4	0	2	4	0	10	10	8	0	3
4fcfcbbe-15a2-4d48-b05e-e97147a4eda4	0	0	0	2	0	0	0	0	0	0	0	0	0	0	0	0
4a5bec44-b379-4ca3-ab6b-7004cecebe99	0	0	0	0	0	0	1	0	0	0	0	0	0	0	0	0
1ec4be18-8b1d-42af-9267-e0c66255c0e5	0	0	0	0	2	0	0	0	0	0	0	0	0	0	0	0
52d0f0e0-4605-4e9c-b4f4-9fd01fe17946	4	0	0	4	0	0	0	0	0	0	0	0	4	0	0	2
4c07898c-278f-49f4-b3eb-d69616a2a6fa	36	42	20	150	150	26	41	144	12	44	72	96	92	120	27	40
e5c9c55f-a82d-4cf0-80b3-fc1a2f8e9696	4	14	6	20	38	8	10	100	6	12	52	34	14	42	22	5
73104e46-0e52-4a80-96a0-8d9f31ad7a1c	0	0	0	0	0	0	0	0	0	0	0	2	0	0	0	0
5e0560d7-4ef4-4acd-9da2-5a53dd286c5e	0	0	0	0	2	0	1	0	0	0	0	0	0	0	0	0
bb50abc5-e451-4aaa-ae96-cfa3df0d7bbc	0	0	0	0	2	0	0	0	0	0	0	0	0	0	0	0
dbbff042-5ca6-41f1-9e1b-be236a49ab8e	0	2	0	4	0	0	0	0	0	0	0	0	6	0	0	1
3516967b-04da-48fc-806d-06fdf9a94bef	0	2	4	0	10	0	4	2	3	2	2	8	24	16	0	0
4221f86a-722b-49d7-885e-8ad4b292671d	20	0	0	50	0	12	0	34	0	0	24	0	52	0	7	15
0b9e12ec-2a66-430f-b936-67b27a04631b	8	18	10	12	24	0	9	0	7	14	0	18	10	32	0	4
191fd070-fb5c-4f9a-bd6d-ad0de13b0689	90	6	4	188	32	6	2	16	2	6	8	26	180	20	3	69
0b34c913-807b-4803-9811-ea5004d0f5c9	0	2	0	2	0	0	0	0	0	8	0	0	6	0	0	1
f46d8dae-63a6-4c6b-b771-641c482458e7	0	0	0	0	0	0	0	0	0	0	0	0	2	0	0	0
46909909-d6ba-4a9b-bd90-3339646603c4	0	0	0	0	0	0	0	0	0	0	2	0	0	0	0	0
023c4c8a-c5ec-46b0-8ef2-b79a2d9dddad	0	0	0	0	0	4	0	16	0	0	6	0	0	0	2	0
8421c32f-583a-462c-8ec3-f8d8b13dc82a	0	0	0	2	0	0	0	0	0	0	0	0	0	0	0	0
53a3cb89-3fbb-44a2-b18c-3daf720516eb	16	0	0	38	0	6	0	34	0	0	20	0	38	0	6	15
86bed296-a0f2-46d9-9aee-1171f68b4f77	0	2	0	10	32	2	6	44	0	0	24	34	10	30	8	1
5caedc07-d53a-47c2-ac4a-a170ff0100dd	0	0	0	0	0	0	0	0	0	2	0	0	0	0	0	0
cf03c5b8-f014-4017-8897-4086cd42ce5b	0	0	0	6	0	0	0	0	0	0	0	0	6	0	0	1
e79a3477-655c-4c6c-b116-b22298938c00	36	26	16	80	68	8	23	22	11	16	10	46	72	52	4	27
3e32d41e-42bb-4b97-90f4-2315de786b47	0	0	0	0	2	0	0	0	0	0	0	0	0	0	0	0
196ff48f-d017-4902-bf13-219756b491af	0	2	2	4	2	0	0	0	1	2	0	2	4	0	0	1
0af7c2bd-54fd-4ad4-a483-8fdc933a2182	4	2	0	6	0	0	0	0	1	2	0	0	8	0	0	3
22204c14-09a4-413e-987e-52e15803ac71	4	0	0	8	0	0	0	6	0	0	6	0	8	0	0	4
40d2d9c9-bf49-4f5b-9cf6-04c12e2a8007	0	0	0	0	0	0	0	0	0	0	0	0	0	0	0	1
53ce0ba2-902f-4dfb-a7ad-56f5179adab0	0	0	2	0	0	0	0	0	0	0	0	0	0	2	0	0
5242be24-fbe0-4cf9-943b-7b2f41fbe12c	0	0	0	0	0	0	2	0	0	0	0	0	0	0	0	0
a08c1a25-ccd2-435e-b8c0-f5a54ed7acf9	0	0	0	4	2	0	0	0	0	0	0	2	4	0	0	0
42bd67f5-130d-4fb2-bda6-fa235337df98	0	0	0	4	0	0	0	0	0	0	0	0	0	0	0	0
e4c02141-8dcb-463b-9ccf-75885a0c24c2	0	2	2	0	6	0	2	0	1	2	0	6	0	8	0	0
eb2b4605-2c7d-46c1-bdb7-6d0a57fcaed6	0	0	0	0	0	0	0	0	0	0	0	0	2	0	0	0
80a828be-8699-451f-8c29-72694cc555aa	40	140	66	176	210	18	60	56	54	130	30	190	158	208	11	66
017ff710-0c6a-4672-8908-6f95fe1f7ab1	26	14	8	68	38	10	13	20	6	10	10	34	54	28	3	25
9b6a5a53-3b78-4f87-a933-50c01624c943	0	2	2	0	2	0	2	0	1	2	0	0	0	2	0	0
09238f3f-5feb-4dc7-9ef2-5ad6a488631d	0	0	0	0	0	0	0	4	0	0	0	0	0	0	0	0
0df3060a-24cf-48d6-a9db-0356bd99a42f	0	0	0	0	0	0	0	0	0	0	0	0	4	0	0	0
fa370557-15d2-4076-941e-ac6606c3a684	6	2	0	16	2	0	0	0	1	0	0	4	20	0	0	2
6f301410-5a50-4914-a066-1c8938bf6391	0	2	0	0	8	0	1	0	1	0	0	6	0	6	0	0
fd3bc59a-a39a-49eb-ab36-b0c06e9a43bc	0	0	0	0	0	0	1	0	0	0	0	0	0	0	0	0
dc87538f-4ccb-4f54-a69e-a6410203bb7a	0	0	0	0	4	0	1	2	0	0	0	2	2	0	0	0
8d83aa96-9eb3-4552-be3b-8f90d45933f2	4	0	0	8	0	0	0	0	0	0	0	0	4	0	0	2
b3a6f4a5-527f-4be2-8bef-dfce2d824763	0	0	0	0	0	0	0	0	0	0	0	0	2	0	0	0
9831ecd4-93e9-49c0-9892-1e58bdf61546	0	0	0	0	0	0	0	0	0	0	0	2	0	0	0	0
f48bc50e-3d15-42d7-8ef0-f82e5294042f	18	14	6	84	14	0	3	16	3	8	10	14	90	10	3	20
7f7fe3b6-66fc-48fe-90ce-7e9f74af0687	0	0	0	2	0	0	0	0	0	0	0	0	0	0	0	0
f60340bd-47f5-473c-a443-6d88a56092e5	0	0	0	6	0	0	0	0	0	0	0	0	0	0	0	0
425798ca-8050-46c4-b93e-584965ec5824	0	0	0	0	2	0	0	0	0	0	0	0	0	0	0	0
904e0867-ba4d-4d00-be32-4fe0bcac0990	0	44	24	12	32	0	13	4	11	50	2	46	18	36	0	5
1311f9a8-2a9e-4af8-889a-33bd7282c891	334	166	68	1146	350	90	129	624	65	130	272	298	796	234	133	352
30d64770-1d16-4d7c-8943-609901eac077	0	0	0	2	0	0	0	0	1	0	2	0	2	0	0	0
481bcdf1-9192-4ed1-a173-c1db479ea0e8	16	22	10	40	14	0	6	12	10	14	6	14	44	14	2	5
19aa0a53-34f4-4c4f-a263-64b103d8ee23	16	30	20	40	86	0	24	4	13	22	4	70	34	86	1	14
f6dd7cd9-7e53-452a-8a14-d14b8cfa9dd6	6	26	12	4	30	0	4	34	5	22	18	26	8	36	8	2
020d0d76-c63a-4310-bee1-706e9f70a863	0	0	0	0	2	0	0	0	0	0	0	0	0	0	0	0
f223afa3-6a9b-45e0-a8d2-92e1e7b9ac3b	22	22	10	54	54	2	9	4	4	22	2	44	50	52	0	21
2262056c-b488-4fe4-be47-6c3a08ec0e4f	0	0	0	2	0	0	0	0	0	0	0	0	2	0	0	1
f8f85ac1-3cbf-4aaf-8309-223622c89d13	0	2	0	0	0	0	0	0	0	0	0	0	0	0	0	0
d16e160c-2452-428d-96ba-770569c3b012	0	4	2	0	2	0	0	0	0	4	0	2	0	0	0	0
c187d1c7-f421-459e-8f48-b9d8144a3081	0	0	0	0	0	2	0	4	0	0	4	0	0	0	1	0
0187a2fc-eb69-4a25-b674-bed86321ac0d	0	4	0	0	2	0	0	4	2	0	2	0	0	0	1	0
627c54e4-712a-4cab-a1d4-60b3a8ef0599	2	2	2	4	0	4	0	20	1	2	8	0	4	0	4	0
f9ad74c0-e7eb-4588-aa56-080ee2960a22	6	0	0	16	2	0	0	8	1	0	2	2	10	0	2	2
c13fd89e-abef-431b-b036-939dd23886ed	0	0	0	2	0	0	0	0	0	0	0	0	0	0	0	0
863a6de0-e86e-457d-92c2-0baa59f810ed	0	0	0	2	0	0	0	0	0	0	0	0	2	0	0	0
fc9b9667-f352-44b6-8a8b-d08fdef923d8	0	0	0	0	0	0	0	0	0	0	0	2	0	0	0	0
634f52f4-41c0-4086-9d73-bf5c408663c4	0	0	0	2	0	0	0	0	0	0	0	0	0	0	0	1
95da2fba-7f04-4f79-9924-f146f9c5b15b	4	10	6	10	24	0	7	0	4	6	0	18	10	18	0	3
e70a3cf5-f2ec-4967-8079-c11f0b7b04de	0	12	6	16	16	0	7	0	3	6	0	20	20	12	0	6
26eac00c-3fb9-4d49-9f93-5da34030ecef	0	0	0	12	0	8	0	16	0	0	10	0	10	0	3	0
9b5e53a1-3587-4178-ac8e-4a6015a9a598	0	0	0	4	2	0	0	0	0	0	0	2	4	4	0	2
839d8798-1629-4e43-83ee-9db5846778d5	0	0	0	0	0	0	0	2	0	0	0	0	0	0	0	0
7e00fa9c-5690-4d25-b1fb-a59e7945db13	2	0	0	0	0	0	0	0	0	0	0	0	0	0	0	0
ea92d05f-092d-42e0-a47e-202795cb46da	12	0	0	42	0	38	0	140	0	0	68	0	32	2	27	15
a82b55cd-c0f9-4298-8986-637ce31b8c2d	4	0	0	16	0	4	0	124	0	0	60	0	14	0	26	6
1dc35bcd-4859-46ff-9ae4-f5d03b754735	0	0	0	4	0	0	0	0	0	0	0	0	0	0	0	1
77ca140d-5b6c-42cf-9956-badd6f3cb833	0	2	0	0	0	0	0	0	0	2	0	0	0	0	0	0
86f911d1-8402-4a8e-976c-b25d85572211	0	0	0	2	0	0	0	0	0	0	0	0	0	0	0	4
ec6e3148-be9b-4c04-82c5-8dc40a83410b	0	0	0	2	0	0	0	0	0	0	0	0	4	0	0	0
bf3be053-c8b2-4cfe-8233-3da0c71340b8	0	0	0	2	0	0	0	0	0	0	0	0	0	0	0	0
67f416a6-cdb9-4a5c-b6a3-cec1c239a733	0	0	0	0	0	0	0	0	0	0	0	2	0	0	0	0
19914c7a-f746-4da3-a3a9-e5d985ed6773	36	16	8	72	42	0	9	0	5	18	0	38	68	32	0	23
d5e6ac5a-c85c-492e-855c-8bf7cf3f40ee	4	4	0	10	0	6	1	44	2	4	26	0	8	0	8	2
82aa1b7f-2097-4f0f-9ad8-c38de2a7a4e0	0	0	0	2	0	0	0	0	0	0	0	0	0	0	0	0
dda257b4-3ee1-4a7a-b0ac-9f510c242670	18	14	8	42	32	6	12	52	5	16	26	36	48	36	13	18
f37ef0ae-1125-41e0-b23e-a35e424d6b41	0	2	0	0	8	0	0	0	0	0	0	4	0	0	0	0
1e39cd07-995e-40bc-95ef-3eb3252df765	10	0	0	18	0	0	0	0	0	0	0	0	16	0	0	5
16975928-c41d-4f19-85f5-671b72a2a3bd	28	14	6	38	14	6	4	26	4	12	20	14	42	10	6	11
9e6f49a9-7913-4bfe-82e3-162c832e8e35	0	0	0	0	2	0	0	0	0	0	0	0	0	0	0	0
88492fea-5f2f-4a17-bd92-a64e16ec4fc9	24	94	42	64	254	0	56	14	20	78	6	248	74	230	1	21
080f4680-fe94-4434-adb8-03b1a2f642bb	2	0	0	2	0	0	0	0	0	0	0	0	2	0	0	1
1064303c-0867-487e-8817-9c8f3abedc5d	2	14	6	16	6	0	3	0	3	12	0	6	10	6	0	3
838f37f7-b437-4b8c-ae0f-595fcf5e1525	34	8	2	92	16	0	3	2	0	8	4	18	80	10	0	27
cb2a95f9-7c5e-44a5-9209-c6059cbe4e2f	4	0	0	34	0	0	0	0	0	0	0	0	34	0	0	12
4ea57690-03b9-4adf-becc-bc80e32b4002	0	0	0	2	0	0	0	0	0	0	0	0	2	0	0	1
6ac6f8d5-a060-436b-bbd9-60332072735a	0	12	4	0	30	0	4	4	1	14	2	28	0	16	1	0
7169dd3c-2311-4996-b4a9-5676834cf813	10	0	0	42	0	0	0	0	0	0	0	0	48	0	1	14
cf628f68-482f-4aaf-9ee5-e7eef5183613	8	0	0	18	2	0	0	0	0	0	0	2	14	0	0	5
8c727c66-66b7-4315-a51d-dfd0e9d3583a	10	10	4	38	20	0	4	12	2	4	8	12	44	14	1	11
fa9e872e-78c6-427c-99e1-3e0df08c57f8	6	0	0	6	0	0	0	0	0	0	0	0	6	0	0	2
9157d893-71dd-44d0-9ca5-a7292d381a09	184	38	24	470	80	22	33	122	16	38	68	66	408	68	29	177
fb78664b-dcae-4c97-8e74-e0aaf7b13b8f	0	0	0	2	0	0	0	0	0	0	0	0	2	0	0	1
e3234bb4-425a-4a0e-bb3f-6e24253b3dbe	0	0	0	0	4	0	2	4	1	0	2	4	0	4	0	0
81e1175e-c996-45a4-bc40-b58c5501349d	0	0	0	2	0	0	0	0	0	0	0	0	0	0	0	1
067d94b8-bc31-4e94-8948-4619b75a06bc	0	0	0	0	0	0	0	0	1	0	0	0	0	0	0	0
93147c98-01ed-4839-a3d3-665e63bf697a	0	0	0	0	0	0	0	4	0	0	2	0	0	0	1	0
ecfcd058-67de-4073-a351-092911be5516	0	0	0	0	2	0	0	0	0	0	0	0	0	0	0	0
1c5d89f7-ffb7-467c-85f6-464af6210b47	0	0	0	0	0	0	0	2	0	0	0	0	0	0	0	0
ea7f731c-f7bc-4c93-b44a-41fc2f3b4e0c	0	0	0	0	4	0	2	4	0	0	4	4	0	0	1	0
fa3a24f2-f907-484a-a08c-3711090d1f28	0	4	2	2	6	0	0	0	1	2	0	6	0	0	0	0
a3218b68-e5a8-47d3-992b-fb6a510d5872	0	0	0	6	0	0	0	0	0	0	0	0	2	0	0	0
d5d22aab-ef90-4ae6-955c-dadca0a1c2f5	4	0	0	4	0	0	0	0	0	0	0	0	4	0	0	2
46735bcb-6171-4829-8a0c-366e1a790845	0	4	2	2	14	14	5	62	2	2	30	8	0	12	10	0
c8058e84-66de-461d-a702-eb20016463a6	0	0	0	0	2	0	0	0	0	0	0	2	0	0	0	0
737b65fe-185b-43ec-b8ad-e13d7d8069e3	0	2	0	2	2	0	0	0	0	2	0	2	2	4	0	1
28950c8b-a4b5-49b5-988b-8cd31eae027a	0	0	0	2	0	0	0	0	0	0	0	0	0	0	0	0
c4a8579b-737a-4780-aad6-ffc1368b8a7a	8	0	0	2	2	0	1	0	0	0	0	2	4	0	1	2
217f939a-88b5-49cc-a616-c77de858d3c7	0	0	0	0	0	0	0	4	0	0	2	0	0	0	0	0
5f728da0-1ef5-46dc-bae2-87b6afde064b	14	54	30	24	122	8	34	26	18	52	14	110	20	104	5	9
e142ed1d-2ce8-4f00-8c0a-eb4e1b3a9768	0	2	0	12	0	16	0	66	1	0	40	0	10	0	9	1
634f5a90-59f3-439e-90c9-172e52b4f85c	44	108	70	142	160	4	52	18	42	102	8	144	132	164	2	43
1f378bfd-185b-4f55-8b54-8da140c279e4	2	0	0	8	0	0	0	0	0	0	0	0	8	0	0	0
5d4f2c67-04a7-4ce6-83dd-da9018a25a56	4	2	0	16	2	0	0	4	0	2	2	0	12	0	0	7
9d0ba754-3e4d-4656-a26d-d1545f45ada9	4	0	0	6	0	0	0	0	0	0	0	0	2	0	0	2
5748ed40-41e7-4e21-8dce-07bd06b94433	0	4	4	6	10	0	5	0	2	4	0	8	2	8	0	2
74315aab-060f-4f58-9029-7b2d6c81dddc	4	16	6	12	28	0	9	0	2	12	0	22	0	16	0	1
f8e6ea05-c53e-4317-8ebf-11e507273d94	2	0	0	6	0	0	0	0	0	0	0	0	6	0	0	0
c9f5f5c4-eb38-4d80-89ce-896ead78617e	0	0	0	0	2	0	1	0	0	0	0	0	0	0	0	0
b29b53d3-753b-42f2-8a0e-aa078b72e334	20	32	12	50	38	0	13	2	13	26	4	24	34	30	0	17
a1ebec49-b19b-4e29-bc1c-028958a30961	0	0	0	2	0	0	0	0	0	0	0	0	2	0	0	1
49520ed9-d257-4f4e-b736-db5b779fe54b	2	0	0	4	0	0	0	0	0	0	0	0	2	0	0	1
213c4b71-4ee1-4a2f-a82a-82a31b66316c	0	2	0	0	0	0	0	0	1	2	0	0	0	0	0	0
752d57cc-5af3-46f8-bb75-aac2e98577ec	6	0	0	8	0	0	0	0	0	0	0	0	6	0	0	1
e3136f8c-280c-4116-bd71-9e4b49e15f87	0	0	0	0	0	10	0	44	0	0	22	0	0	0	4	0
e5b8dea2-1adf-4b3f-8fb5-bb45dd196468	0	0	0	0	0	0	0	4	0	0	2	0	0	0	1	0
9fa15f22-1850-4e00-a9d8-a526d73fc42e	6	10	8	12	18	0	4	0	3	12	0	16	14	18	0	2
914273a1-1e89-4e92-abf3-4fb2a2db692e	0	14	6	2	12	0	4	0	5	12	0	10	0	18	0	0
cf742733-d552-4eeb-aace-357cd147f253	52	134	66	128	250	6	100	22	54	126	8	242	94	242	4	46
e3186046-376b-47de-8659-82224eb058a6	2	0	0	2	0	0	0	0	0	0	0	0	2	0	0	1
33351924-4c04-4b09-8dc0-8fe5051ee526	0	0	0	2	2	0	0	4	0	0	2	0	0	0	0	0
d5bd4df6-b479-461f-ae77-e5c9fc71cbf2	0	0	0	0	0	0	0	0	0	0	0	2	0	0	0	0
d1c5f559-b23f-457a-b323-a4b83f8d15bc	2	0	0	2	0	0	0	0	0	0	0	0	0	0	0	0
5b13977f-2afd-4e7e-a46d-670109f0efa5	0	0	0	0	0	0	0	0	0	0	0	0	0	0	0	1
a8566fb4-b75d-43b5-ba35-8e2af45b2681	0	2	2	6	0	0	0	10	0	2	4	0	4	0	1	0
4e87f602-0219-483c-a4c8-fea60cba0968	0	0	0	0	4	0	1	0	0	0	0	2	0	0	0	0
e0568524-12f4-4fa4-8286-ded1b6f915e7	10	14	8	30	22	0	5	0	5	8	0	16	34	12	0	10
decad34f-a903-47cf-aeb4-1bac4eb8d4c8	30	24	14	104	52	12	10	60	7	26	42	40	96	28	9	30
aceccbc2-4abe-495a-8ca6-c009d1b0e192	4	0	0	14	0	0	0	0	0	0	0	0	12	0	0	6
03575f41-afa0-4b99-96ed-c3e3a491adf2	0	0	0	0	0	0	0	0	0	2	0	0	0	0	0	0
54ea8f09-0c19-4fcc-bcca-ab398e7c3a66	0	0	0	0	0	0	0	0	0	0	0	0	2	0	0	0
47d0eb51-b9e2-4f47-98e0-db2409328ce6	6	2	2	22	8	0	1	0	0	2	0	6	12	12	0	2
fcb10f06-2a28-4118-9c0c-52ba51c5b33b	0	0	0	0	0	0	1	0	0	0	0	0	0	6	0	0
c27fe5b3-945e-4974-8962-2b7effe389fc	0	2	0	0	0	0	0	0	0	0	0	0	0	0	0	0
9b53240a-d155-4370-b5a4-90d63553e248	0	0	0	0	0	0	0	0	0	0	0	0	0	0	0	1
e24d1c59-02a4-4a37-93ae-af0f4ea57efe	0	0	0	2	0	0	0	0	0	0	0	0	0	0	0	0
5013295a-8f2c-4d4f-912e-749ddcc0815e	4	4	0	12	6	0	1	4	0	4	6	8	8	4	0	4
39bbae3f-a915-4247-b49c-e037fe2926fc	6	0	0	8	4	4	0	8	0	0	8	2	12	0	0	2
d06f9fde-e790-4533-9ec6-40929fffc60d	20	8	4	54	2	2	0	0	2	8	0	2	68	0	0	14
a60bc0f1-8a99-4fd7-85a6-a9f213d7dc7f	0	0	0	2	0	0	0	2	0	0	2	0	0	0	0	0
25baa525-ee70-4554-8958-046575f3ded5	8	0	0	10	2	0	0	0	0	0	0	0	6	0	0	4
4d3a1bd1-1712-43ff-b5b0-c99963c0e277	0	0	0	2	0	0	0	2	0	0	0	0	2	0	0	1
1794d860-58f0-4a3c-b3f1-5e1b0e7fda35	0	0	0	2	2	0	0	0	0	0	0	0	0	0	1	0
9f8ab175-17e3-4aec-94d2-6c470a7b7aaf	2	0	0	6	4	0	2	0	0	2	0	2	6	6	0	1
d388eabe-e86e-48b8-bb76-8cd4bc08d9b5	0	0	0	6	2	0	0	0	0	0	0	2	2	0	0	0
2adc41c7-c4bc-4b58-8ace-3986a1719a3c	2	0	0	4	0	0	0	2	0	0	2	0	4	0	1	1
23e70498-9e86-4fd4-ae09-6e5978bfdc92	0	2	0	0	6	0	1	0	0	0	0	8	0	0	0	0
59239e2e-b760-4bc5-a80f-0c4de1b3195b	2	0	0	0	0	0	0	0	0	0	0	0	0	0	0	1
a0fbc87e-31b0-42c0-aed1-350729d19f17	8	0	0	8	4	0	1	0	0	0	0	2	10	2	0	3
64f1630d-c5a4-4de9-8eff-e005f183c5e2	2	4	2	22	0	26	0	104	2	4	56	4	18	0	20	3
a2ad5ae1-b841-4eba-89ac-c6dfae0d759d	0	0	0	2	0	0	0	0	0	0	0	0	0	0	0	0
92514bfa-601b-460e-8271-0a469a8a8842	0	0	0	0	2	0	0	0	0	0	0	0	0	0	0	0
15539570-6cd7-4aba-8677-16c5edcc6e42	482	230	138	1324	438	34	170	252	91	194	142	370	1102	428	49	486
ae932ecd-91bf-46c7-8076-d9f82b15f223	0	0	0	0	0	4	0	8	0	0	8	0	0	0	1	0
9417efc0-2bea-482f-b1a2-e76d3b6614a8	0	0	0	2	0	0	0	0	0	0	0	0	0	0	0	1
75185a5b-5c07-4743-afe3-73e845360415	0	0	0	0	2	0	0	0	0	0	0	2	0	0	0	0
e058e8bd-9f63-4a05-9db7-1da324cff800	0	0	0	4	0	0	0	0	0	0	0	0	0	0	0	1
2927cac8-5ddd-4f21-aa05-a00e047e2a73	4	2	0	2	2	0	1	0	1	2	0	0	2	0	0	1
08d31146-2ca7-44b7-b2a3-8758006a727c	0	0	0	0	2	0	0	0	0	0	0	0	0	0	0	0
bf0030fd-fd7f-4949-83a7-5b80786474b1	0	0	0	0	0	0	0	4	0	0	4	0	0	0	0	0
bb190b2c-164b-4a76-845b-a65fe29c12e8	12	12	6	30	36	0	17	2	6	12	2	30	14	38	0	11
a4f5932c-ab8b-404b-8b55-717dacdce8ad	0	8	4	6	8	0	3	4	2	6	2	6	6	12	0	3
d41f6eb2-45d9-4bb5-a531-fafdc1f7e6cb	0	2	0	4	0	0	0	0	1	2	0	0	2	0	0	0
98a409a2-855e-4117-b63e-1e9fec48f5e4	4	2	2	20	0	0	0	0	0	2	2	0	10	4	0	5
0446496c-b630-42ed-a0b4-84a341cb31c4	0	0	0	2	0	0	0	0	0	0	0	0	2	0	0	0
6cf8c7f2-e2bf-41cd-9bde-d0ee9c460016	0	0	0	0	0	0	0	0	0	0	0	0	2	0	0	0
bd8e1895-0ad9-4d90-85e7-c27fc3ba8916	0	8	2	0	8	0	2	0	2	6	0	4	0	6	0	0
9a25bd60-6314-4e31-94fa-cfe794f97a5a	0	0	0	0	2	0	0	0	0	0	0	2	0	4	0	0
ac7cbf71-9799-48ad-b7b4-104d7d8cc817	2	6	2	16	8	0	3	0	2	6	0	14	6	6	0	0
7a14e6c6-bec7-46e8-9d24-790e17d59471	0	0	0	4	0	0	0	0	0	0	0	0	2	0	0	0
d3a841d4-7a12-47db-8122-a2dddbe6cb34	8	0	0	12	0	0	0	4	0	0	0	0	12	0	0	6
0f07f386-a46f-4174-a581-b920fe5af80b	612	1468	290	2690	2528	82	840	1082	539	938	392	1690	1310	878	225	794
5a03f83e-3df5-4097-9173-85c1b7cd4f1f	0	0	0	0	2	0	0	0	0	0	0	2	0	2	0	0
070c1997-0c3a-49c0-9e21-9f8c04497467	0	0	0	0	0	0	1	0	0	0	0	0	0	0	0	0
0eab6096-18f3-4f23-a52f-74b9923c85a5	0	0	0	2	0	0	0	0	0	0	0	0	0	0	0	0
86e8d562-e45f-46df-a00d-46cdd9bb8cd7	16	14	4	34	22	0	10	0	3	6	0	18	28	26	0	11
26006167-a425-47d3-b660-2af8654ef011	2	0	0	0	0	0	0	0	0	0	0	0	0	0	0	0
55f0133f-5082-443e-a6e3-c4d6b9d7638c	0	0	0	2	0	0	0	0	0	0	0	0	0	0	0	1
b79316af-4f86-4263-84f1-2fbf0aca2903	12	6	2	24	8	0	2	0	2	8	0	4	18	8	0	8
feb45e91-bf4f-4f2e-b00a-36fd065717c2	336	362	124	1038	750	28	269	98	136	306	52	680	786	456	16	348
a44cebd9-a200-4839-bd90-cca358a58efc	24	0	0	72	4	2	2	24	0	0	10	0	56	2	3	23
253a3cb0-07ee-46d8-bc50-f17801590c6c	0	0	0	8	0	10	0	28	0	0	12	0	4	0	4	0
5674150d-393d-4381-906e-65e38bbccd91	0	0	0	2	2	0	0	0	0	0	0	2	0	0	0	0
2e62be19-71f8-4880-8a6a-a5d4e7d40872	0	2	2	0	0	0	0	0	1	2	0	0	0	0	0	0
4a11b0db-3dd4-4562-b5fd-64e6442e8d51	2	4	4	10	4	0	1	0	2	4	0	0	14	0	0	2
ec3549a0-2132-4143-b5dd-0a53ce972ac0	0	0	0	0	2	0	1	0	0	0	0	2	0	2	0	0
beadc209-f4e0-42a1-82b5-6fb81169ebcc	0	0	0	2	0	0	0	0	0	0	0	0	2	0	0	0
165b1c21-067b-49b4-a63c-e87d61ded5af	4	0	0	10	4	0	1	4	0	0	4	4	10	0	1	5
a1d063e5-06e9-47f4-9e1f-fab5dddb78db	0	0	0	2	0	0	0	0	0	0	0	0	0	0	0	0
c0650da9-e994-4ee7-8ad9-c9e6de3dff6a	0	2	2	0	0	0	0	0	0	0	0	0	0	0	0	0
48af5238-92c8-45e8-8843-4aad62d9a572	0	6	0	0	14	0	4	0	2	0	4	14	0	10	0	0
c0c8defd-73a7-4ded-a6c8-54d0b56f4840	0	0	0	2	0	0	0	0	0	0	0	0	0	0	0	0
9ea11614-c91d-44b4-88ec-2c0d80e5591b	0	0	0	0	0	0	1	0	0	0	0	0	0	0	0	0
9b22fada-2816-47c8-a959-a0b610c2adbd	0	0	0	4	0	0	0	0	0	0	0	0	2	0	0	0
e4628032-eede-4029-9ef0-22227834134b	0	0	0	4	0	4	0	6	0	0	4	0	4	0	0	1
01ac2cd5-a85d-4d75-84c3-0e073f82f2df	0	0	0	4	0	0	0	0	0	0	0	0	2	0	0	0
9af162c4-9652-499b-b961-b5bf85bb933d	0	0	0	2	2	0	0	0	0	0	0	2	0	0	0	0
84f9e3ab-e8b2-4f39-83d8-f85e983a306b	0	0	0	0	0	0	0	2	0	0	0	0	0	0	0	0
be4a8ea8-d8de-484b-a094-dc05dff3b64f	0	0	0	0	0	0	0	0	0	0	0	0	0	0	0	1
5628aa21-daf1-4bfc-bce4-6f852fb8d0b4	0	0	0	2	0	0	0	0	0	0	0	0	0	0	0	0
111ac91c-057e-4fcf-8dc4-7774d36efe9d	0	0	0	4	0	0	0	0	0	0	0	0	4	0	0	1
ea48a867-3fa7-416b-b586-2767f7d5b36f	0	0	0	4	0	0	0	0	0	2	0	0	2	0	0	0
38dd85b5-35cf-464a-b550-d826c6abb699	0	0	0	0	0	2	0	14	0	0	6	0	0	0	1	0
e57e9953-1ecb-4f30-88ea-17c41d277a0a	6	2	0	16	2	0	2	0	1	0	0	0	10	0	0	4
8cafc935-081f-4839-b6b7-52603fe8e897	4	0	0	6	0	0	0	0	0	0	0	0	6	0	0	2
698dee64-86d8-43d5-bbfd-272efc9b96ca	0	0	0	0	0	0	0	0	0	0	0	2	0	0	0	0
2645f4e4-1e7b-4a94-8209-e9f1de80912c	0	0	0	0	0	0	0	0	1	0	0	0	0	0	0	0
7cfa0169-3efd-468b-85a7-3c5ca9199677	0	6	6	0	10	0	3	0	3	6	0	8	0	8	0	0
34419cc3-5f96-4895-afe8-87d9b7b0b99f	0	0	0	0	2	0	0	0	0	2	0	2	0	0	0	0
da06e116-61e9-4206-b0e0-af566d9ddc3f	46	6	2	118	6	12	3	84	3	4	50	4	110	8	17	40
9cbe28c7-de55-4e55-9269-284a17aa3570	0	0	0	4	0	0	0	0	0	0	0	0	0	0	0	1
6a05c2af-195b-4711-ab0f-2bfc408a7419	0	0	0	4	0	0	0	0	0	0	0	0	2	0	0	1
d919667a-23f8-4ce1-adf1-1a855144d6ed	8	0	0	18	0	16	0	90	0	0	44	0	22	0	16	7
1b88aecd-9546-4ea3-94fc-43744ae1ebfa	0	0	0	2	0	0	0	0	0	0	0	0	0	0	0	0
64986b23-8172-469d-9e9a-e254dcf09315	0	0	0	2	2	0	0	0	0	0	0	0	6	0	0	0
0978a92c-51b4-49e7-b8bc-d252fd167d62	0	2	0	0	0	0	0	0	0	2	0	0	2	0	0	0
57cbbf04-15f6-4f90-8bc9-c932234a5dfe	0	0	0	0	0	0	1	0	0	0	0	0	0	0	0	0
61110d1c-4b67-465d-b825-79119ca0da74	0	0	0	0	2	0	0	0	0	0	0	2	0	0	0	0
817abff8-ec99-475b-8f40-d816e39511f4	22	0	0	34	0	8	0	22	0	0	18	0	40	0	4	16
85e053dc-4b89-464c-8414-10e4b8894408	2	6	2	14	6	0	3	0	2	6	0	4	6	8	0	4
7a8a5673-ba51-4d0f-9695-21f724750a2f	6	10	2	16	8	0	3	0	0	4	0	8	14	12	0	8
6d5ee729-f92f-4740-86f2-75ca188d45bb	12	8	4	18	12	0	3	12	2	4	6	10	14	6	0	8
27918749-f54c-4c73-b7a2-fc2b2b542308	0	2	2	0	0	0	0	0	0	2	0	0	0	0	0	0
5408c52d-137d-43e9-9074-fe72bd98e970	0	0	0	0	2	0	0	0	0	0	0	0	0	0	0	0
f880596b-bdb3-4334-84cf-fcf4ba5c8a43	0	0	0	0	0	2	0	14	0	0	10	0	0	0	3	0
f719c461-f585-466d-b913-53c7d5aa6bb1	0	2	0	0	0	0	0	0	0	2	0	0	0	0	0	0
f44fa2a2-6fad-4791-98ff-04641366d6fb	4	8	6	6	2	0	2	0	4	4	0	2	4	10	0	3
fda4b6f1-79cd-421d-bd30-b34a0c8afd59	0	0	0	2	0	0	0	0	0	0	0	0	4	0	0	2
76b1231d-4b7a-4f94-bd37-d0ea001312c5	14	0	0	32	18	0	6	8	0	2	2	12	24	14	1	8
0d59164b-9074-4d0a-aeed-89f146c6e62c	0	2	0	0	0	0	0	0	0	2	0	0	0	0	0	0
547a2dd3-4519-4e75-ab0b-dea3495d2544	0	0	0	2	2	0	0	0	0	10	0	0	2	0	0	0
366db7ff-cc46-411c-b01b-e8697188d53f	18	26	18	28	72	4	25	2	13	18	0	52	26	56	0	12
f805637a-8a1e-4a37-a912-f4dea1f8ce63	6	34	20	12	58	0	16	0	10	32	0	50	8	74	0	4
4a56a64e-1daf-4579-a5ae-d4a113a61a5b	2	0	0	2	0	0	0	2	0	0	0	0	0	0	0	1
77a37476-77a6-45bb-804d-f778844378e9	0	0	0	8	2	0	0	6	0	0	4	2	6	0	0	0
d4468727-3204-4c13-a4a0-df669b55a380	6	10	6	14	14	0	6	0	2	8	0	12	16	14	0	5
2bdfc94b-a7d8-4c23-be03-b6670ac1577c	0	0	0	0	0	0	0	0	0	0	0	0	0	4	0	0
73a19536-65fc-4f6e-838a-0b2bf0c91834	0	2	2	0	0	0	0	0	0	4	0	0	0	0	0	0
f6751c9a-763a-4561-81b3-cf5aac586f37	8	0	0	16	0	8	0	38	0	0	18	0	16	0	5	9
735083f7-1dbc-4a60-afb5-0f1f4e54312c	0	0	0	0	0	4	0	2	0	0	2	0	0	0	0	0
9b897693-9078-46c9-b264-7d4b16ace0bc	0	4	0	0	0	0	0	0	1	0	0	0	0	0	0	0
d5dc826a-d252-4cad-8279-3b9f9bc3774d	0	2	0	0	0	0	0	0	0	0	0	0	2	0	0	0
efbe78c0-a7ff-4ba1-b45e-8aa00f9e4031	0	0	0	4	0	0	0	0	0	0	0	0	0	0	0	0
730b3cfc-4d86-4a0a-acd5-f53b48299f04	0	0	0	0	0	0	0	2	0	0	0	0	0	0	0	0
e5d63c4b-4be3-46df-90d7-92f60e9fe555	6	4	2	30	2	6	1	20	2	4	14	4	24	10	3	10
dc8408ab-a8ee-48d0-9139-80a4aa005478	0	0	0	4	0	0	0	0	0	0	0	0	0	0	0	0
67637a6c-4181-47c2-b41c-da8e6ba699f1	0	0	0	4	0	6	0	52	0	0	28	0	4	0	10	1
b96e8c53-e3cf-4201-ba7c-4b00b81d2182	30	48	32	58	116	2	46	2	20	44	0	114	58	98	0	21
a0b3a5f4-7db6-4b58-875a-bc42457d5433	90	20	10	186	52	20	14	76	8	14	40	34	132	40	14	59
e2091661-b6c0-4755-9083-3946219cf99b	0	0	0	0	0	0	1	0	0	0	0	0	0	0	0	0
188d138d-d8fe-4b52-b65e-45d5951abbe4	0	0	0	2	0	0	0	4	0	0	6	0	4	0	0	1
67019f66-9960-4832-a96f-31b0ee3efa24	2	0	0	2	0	0	0	0	0	0	0	0	2	0	0	1
bf8baa65-1f90-4a1e-8549-fbc487d3ba88	4	12	4	10	26	2	12	8	4	14	4	22	10	24	2	3
2d89c171-a41d-4fa5-b258-a388cf43f0f6	0	0	0	10	0	10	0	36	0	0	14	0	8	0	5	4
772dbe93-e2ab-4e8e-b485-5a6a4ff43b1b	22	38	22	70	90	0	26	6	11	30	4	72	60	72	0	20
dd860c76-66a4-4a3e-aa5d-49d26818f7d8	12	18	8	58	46	0	12	0	4	18	0	44	46	48	0	14
666a7667-3fcb-4f56-8062-fcd7009bed00	0	4	2	2	14	8	6	38	2	4	18	10	0	10	6	0
4f925fe2-de4d-4fea-b437-7f0eb4f36e0e	0	0	2	0	2	0	0	0	1	0	0	0	0	0	0	0
2c872486-3dc4-43d3-9c8b-b6ea5275f6b1	0	0	0	0	0	0	0	0	0	0	0	0	2	0	0	0
5c8ecafb-198b-4707-93ce-2345ea1c3e12	36	36	14	116	78	0	22	10	11	30	2	56	94	70	1	36
38131559-1b1a-4ff7-8f53-d035f5045d89	0	0	0	0	0	0	0	0	0	0	0	0	2	0	0	0
e49758da-36d3-479d-ad60-db3c66cc0c04	0	2	0	0	0	0	0	0	0	2	0	0	0	0	0	0
ec8b233c-5d45-4de5-8be3-33642ebcce49	0	0	0	2	0	0	0	0	0	0	0	0	2	0	0	1
92005a67-b825-4feb-a5fa-525a94ad5aa3	0	0	0	0	0	0	0	0	0	0	0	0	2	0	0	0
c12be4a9-10f9-4f88-aed1-f1694d95bd60	0	2	0	0	0	0	0	0	0	0	0	0	0	0	0	0
cb65e5a4-eade-40b4-b0d7-22432f8f6361	0	0	0	4	0	0	0	2	0	0	2	0	4	0	0	2
8a571855-1129-4b02-a571-acd109fac8e7	46	12	8	96	12	0	4	0	5	16	0	12	106	10	0	29
983e635f-ba4d-40a6-9d92-df84efdb63d5	0	0	0	6	0	0	1	0	0	0	0	0	10	0	0	1
645784be-e5ba-4209-b36b-27876b87e031	0	0	0	2	0	0	0	0	0	0	0	0	2	0	0	0
6a1980d9-6607-4ef1-b813-f2718629d961	0	0	0	18	0	0	0	6	0	0	4	0	18	0	0	6
3acd69cb-f24b-4c28-be3d-7ac837c5b7a5	0	2	0	0	0	0	0	0	1	0	0	0	0	0	0	0
ae9bfa99-e4f2-421a-ae3c-9356fa2fa932	0	0	0	2	0	0	0	0	0	0	0	0	0	0	0	0
e3dbcaf2-ba1c-4e07-b76f-9dcfde7cd35d	0	0	2	0	0	0	0	0	0	0	0	0	0	0	0	0
8b4a9e1d-55e3-4f00-af5e-490d336d020c	60	6	2	162	42	0	13	16	0	6	6	38	120	44	2	64
bb5d51db-dc76-4d8c-9127-819656b359bf	0	6	0	4	38	8	5	18	0	2	10	36	2	20	1	0
8703b5e1-b401-487b-a612-d35bdce8d527	2	2	0	12	8	2	2	6	1	2	2	4	10	6	1	5
849f3084-d8bf-45a5-b7ba-fdf97afaad99	0	2	0	4	14	2	5	22	0	0	16	16	0	6	1	0
cf074d87-309a-441a-b93c-3b7a1c1dee3f	0	0	0	0	0	0	0	2	0	0	0	0	0	0	0	0
6561b1ba-b0cb-4e0f-b4fc-c3786d243c86	0	0	0	2	0	0	0	0	0	0	0	0	2	0	0	0
8123ad64-78b9-458a-8982-ed78a936fbe5	6	0	0	6	0	0	0	4	0	0	0	0	6	0	0	3
d71317d1-8533-47fc-963d-bcc120a39092	0	6	0	8	2	0	0	0	0	6	0	2	12	0	0	2
a61f4297-9322-4f2b-a500-5be6ca0f4115	0	0	0	2	0	0	0	0	0	0	0	0	2	0	0	1
1dcfaacf-92c3-43f1-ab91-fbd4f9bd4f53	2	0	0	2	0	0	0	0	0	0	0	0	0	0	0	0
ef310dc4-0320-4ae2-8cdb-fa256c825756	0	0	0	0	0	0	1	0	0	0	0	0	0	0	0	0
38aadc3a-4bc7-4094-805b-9745e2bbe5fd	0	0	0	0	0	0	0	4	0	0	2	0	0	0	0	0
656d144e-6f4b-4071-a0e8-5316d1d661be	0	0	0	4	0	0	0	0	0	0	0	0	2	0	0	1
5cab4c74-33e3-4275-93f8-0c6060547729	0	0	0	0	0	0	0	0	0	0	0	0	2	0	0	0
e19d0d39-f494-4d90-b7af-07c7e2734dfa	2	0	0	2	0	0	0	0	0	0	0	0	2	0	0	0
1420f602-7c70-4c88-b173-67c9acaa5970	2	0	0	4	0	0	0	0	0	0	0	0	12	0	0	0
cfc40296-5cf4-4721-8e2b-0c99275aacbe	0	0	0	0	0	0	1	0	0	0	0	0	0	0	0	0
4d21e205-f097-4eef-930f-570c0869af28	0	0	0	2	0	10	0	14	0	0	14	0	2	0	4	1
5b3defdb-10f3-4a82-a2c0-44239f3cc66c	0	0	0	0	2	0	0	0	0	0	0	0	0	0	0	0
3cfca95b-db20-4e0f-9cc3-96ef6e39f0e3	0	0	0	0	0	0	0	0	0	0	0	0	0	0	0	1
1d010286-e611-4180-855e-067f40e9e62b	0	0	0	6	0	0	0	0	0	0	0	0	0	0	0	0
4395eed1-ad35-4b8a-9f16-5dfa45a79676	0	0	0	10	0	0	0	0	0	0	0	0	6	0	0	1
abeb997c-9469-4f54-a1ac-c398995c27fd	0	0	0	0	0	14	0	18	0	0	2	0	0	0	0	0
a4e4f717-cc1b-41c2-b302-c440e40105c7	0	2	2	8	0	0	0	0	1	2	0	0	8	0	0	0
3a009d5d-243a-403c-9e6c-5f33c43eaffe	8	4	4	26	4	2	2	66	1	2	30	4	22	4	4	7
df5662e8-abb4-4a91-8ff2-5f65152cda8b	48	36	16	124	64	12	18	78	10	20	34	38	66	62	12	35
c874285c-9137-4d6f-ab43-6a3281a392af	2	0	0	6	0	0	0	2	0	0	0	0	8	0	1	3
4673b583-5bae-4067-9245-eb61d6782689	6	0	0	20	0	12	0	66	0	0	34	0	20	0	8	5
2f9a461e-b975-426e-b1e7-13e0f7fc7e38	0	0	0	0	0	0	0	0	0	0	0	0	2	0	0	0
5c26ce3e-dc8a-435a-857d-375ec8e42c22	16	0	0	32	0	4	0	12	0	0	6	0	26	0	2	9
955469d3-cae5-4af8-b008-2556694f42d0	0	0	0	6	0	0	0	6	0	0	2	0	6	0	0	1
837d876c-c5bd-4bdd-b694-f741caa64bb8	0	0	0	0	0	0	0	0	0	2	0	4	6	0	0	0
1a93dc3e-fd73-48cf-a88f-45591efe5fe0	4	0	0	14	0	0	0	0	0	0	0	0	12	0	0	4
476981ad-df37-417b-ad85-5953b6b7b57b	6	0	0	28	0	10	0	36	0	0	16	0	24	0	7	3
d88dffc1-908b-4884-9517-47cf5706a495	8	20	10	18	36	0	10	0	8	16	0	30	16	18	0	4
0ea1d61b-6dae-4f80-bde0-48706bd31ff8	2	0	0	0	0	0	0	0	0	0	0	0	0	0	0	0
0eb7ab40-d652-43fe-be0e-8979ac6cd7ca	8	12	8	28	10	4	3	34	4	8	16	6	20	6	5	9
045cd39f-98ab-4d6f-abe3-f751ec91ed31	2	0	0	26	0	0	0	4	0	0	0	0	2	0	1	8
598ad0ee-7db9-4fd4-8c8e-f28613230053	8	4	2	10	6	0	3	0	2	4	0	6	16	12	0	4
f74888c4-4cba-4619-95f4-6ad83ab3064a	2	0	0	6	0	0	0	2	0	0	0	0	4	0	0	3
4f0091ad-cc8b-4676-9519-ccbf0940b80e	6	0	0	0	0	0	0	0	0	0	0	0	0	0	0	0
1c403256-283e-4a93-a6fa-5598671a9ee3	0	2	0	0	0	0	0	0	0	0	0	0	0	0	0	0
0baece11-5af5-46d5-be5e-9a7198a6f415	6	4	2	20	2	0	1	4	2	4	2	6	14	2	1	5
40cb6fd2-b2b6-40cc-b028-fa10f0d10b26	32	22	10	58	62	0	18	16	7	16	4	46	54	54	2	25
df9ae627-21ec-4bf9-8646-28d493281080	36	56	22	92	66	0	28	4	22	48	0	70	92	30	0	29
5f97336d-feac-49c6-91dd-8ae64f7bad2f	4	4	2	16	2	0	0	0	0	0	0	2	6	0	0	0
69d4b39a-57d3-4d60-b3ed-07164dcde914	42	22	12	148	50	6	13	12	8	20	12	44	94	34	3	33
f82d0cde-c68b-4a8a-99ac-fce40396c18a	6	8	6	12	12	0	1	0	1	8	0	6	6	6	0	4
777beb4b-763e-4058-abe5-535c7fafbcb5	154	232	102	336	270	24	107	138	101	208	70	252	336	230	35	143
f2f0bf5a-4e4d-4a1b-9474-719457561a7c	0	0	2	0	0	0	0	0	0	0	0	0	0	6	0	0
35f1d884-f1f6-4989-8f10-463e929fbf26	0	4	0	2	4	0	2	0	1	4	0	4	2	0	0	0
2459a5e6-d811-4416-ac65-e2605f5b550d	0	2	2	0	4	0	3	0	2	0	0	0	0	0	0	0
18162311-9f42-4e8c-b803-5ec180ba2011	0	0	0	2	0	0	0	0	0	0	0	0	2	0	0	0
0acb60b8-b6c5-4df6-91b8-0ed853b29042	6	2	2	24	2	2	1	12	1	2	4	2	24	2	1	10
19d01e22-5efe-4cb5-b87a-1be0f23d990e	0	0	0	2	0	0	0	0	0	0	0	0	2	0	0	1
c22ce7f1-51c0-44b2-93b3-f8398bc73373	0	0	0	8	0	0	0	2	0	0	0	0	10	0	0	0
04326fe9-84f3-477d-81a0-cdf9449050aa	0	0	0	0	0	0	0	0	0	0	0	0	0	0	0	3
691bef9e-1ff8-4feb-9fb6-0382d4d09d2b	0	0	0	4	0	0	0	0	0	0	0	0	6	0	0	2
1a1f3c97-1e14-42e9-adbc-beb6eb58c63c	14	28	16	20	26	0	13	8	13	24	4	26	18	28	2	7
9a3b5832-5059-49d6-bbf1-2993a4aef262	0	0	0	0	0	0	1	0	1	0	0	2	0	4	0	0
2d456910-f884-401f-b4bf-0f1b2b1a4182	0	0	0	0	0	0	0	0	0	2	0	2	0	0	0	0
80250545-1444-40bb-94cd-adb0bdbe23ea	0	0	0	2	0	0	0	0	0	0	0	0	2	0	0	0
468e5944-6ea0-4db8-a9fe-b7c7aab5592d	0	0	0	4	0	0	0	0	0	0	0	0	4	0	0	0
cea14376-501f-4b40-a1cc-8877e82ec2e8	0	6	0	0	0	0	0	8	0	0	0	0	0	0	3	0
86f87d32-2f55-41d1-8f73-77dd4bf60d65	0	0	0	4	0	6	0	10	0	0	4	0	4	0	2	0
243f7aa5-e767-44f5-bfff-a5713d3d0e5d	0	0	0	2	0	0	0	0	0	0	0	0	0	0	0	0
6921b6d6-270f-46cb-9fd0-f4b703f72f28	0	0	0	2	0	0	0	0	0	0	0	0	2	0	0	0
288231df-bdb6-409c-b8fe-6e3a93742658	0	0	0	0	0	0	0	0	0	0	0	0	2	0	0	0
c4573e1c-f78f-48cc-b4e9-84897b3ebef8	0	2	0	0	0	0	0	0	0	0	0	0	0	0	0	0
eee8a238-9eb0-4fe9-bb8a-668c5ecd21cd	4	0	0	8	0	0	0	0	0	0	0	0	6	0	0	1
406a42b4-8f07-4952-8b5f-6e3378a34331	14	14	12	30	14	0	3	0	7	14	0	4	24	10	0	8
e4d546b8-e3a6-4102-a590-333aaf313ab2	0	0	0	0	0	0	0	0	0	0	0	8	0	0	0	0
e4deacb0-1f2f-4d39-8c32-8c239ddc31bf	0	0	0	0	4	0	2	0	0	0	0	4	0	0	0	0
46ab5b2e-9d99-4fe4-9114-5116a27c1a14	2	0	0	2	0	0	0	0	0	0	0	0	0	0	0	0
836ec720-dd16-468f-a618-a2a65bc168ef	14	4	4	24	6	0	2	4	1	2	2	0	30	10	1	7
c89bbbc6-ecfe-46dd-91be-74847dcdf645	0	0	0	0	0	0	0	2	0	0	0	0	0	0	0	0
819e6c10-c21f-463a-9c6f-313d0377aadd	0	0	0	0	0	0	7	0	4	0	0	0	0	0	0	0
cdf17956-c57f-40dc-8b68-4b21314350ad	0	0	0	0	0	0	0	0	0	0	0	4	0	0	0	0
047a3197-ba6a-4093-8668-02f5d10b0ab8	4	0	0	20	0	0	0	0	0	0	0	0	18	0	0	11
30390350-a2f1-41cf-b846-0007e7b641a7	0	0	0	2	0	0	0	0	0	0	0	0	2	0	0	0
6398b72c-a5c2-423a-8d32-ee6f583d01bc	0	0	0	2	0	0	0	0	0	0	0	0	2	0	0	0
33383036-be8f-496f-ab8a-45ac6b8099e8	0	0	0	2	0	0	0	0	0	0	0	0	2	0	0	1
b0302998-5438-4add-a9cd-cedcfce1b89f	8	0	2	0	0	2	0	0	0	0	0	0	0	8	0	0
e58a12fb-6153-4e73-86b6-9d4ffe336aef	0	0	0	4	0	0	0	0	0	0	0	0	6	0	0	0
5933523e-c5aa-454c-ab57-0ee1e8752d0e	2	12	6	6	16	8	4	24	5	10	12	14	4	10	6	3
890cc05f-4954-44af-ad44-9055a6470ef3	0	0	0	0	6	0	0	0	0	0	0	4	0	2	0	0
1e1af303-a151-49b1-a80a-b52b2a10b74b	0	0	0	0	0	0	0	0	0	0	2	0	0	0	0	0
c48be923-f845-424c-be1a-3481772c5e68	0	0	0	2	0	0	0	0	0	0	0	0	0	0	0	0
f6c84258-6dac-4f39-83eb-633d63f4af29	0	0	0	0	0	0	0	0	0	0	0	0	2	0	0	0
990990f0-7088-4fb8-96f1-f0e292b73c92	0	0	0	0	2	0	0	0	0	0	0	0	0	0	0	0
3f3fcfc4-23e6-4bbc-ac75-3b92b7e33ea6	30	10	4	56	22	2	7	10	4	10	6	16	86	32	1	31
7042ae61-5ac8-42a7-a50c-2f41e3da50c2	0	0	0	6	0	0	0	0	0	0	0	0	4	0	0	0
ceb12df2-592a-404a-8870-7234495a9e78	0	0	0	2	0	0	0	0	0	0	0	0	0	0	0	1
88deef9c-5556-4db4-ac4e-0374c3d13d9b	2	0	0	10	0	0	0	0	0	0	0	0	12	0	0	2
8e3b928d-9706-4d42-aebd-048194fc8725	8	14	4	36	24	0	9	2	3	6	2	16	24	22	0	3
f2a191bd-98c6-4247-963e-7d9f2d6b53e1	0	0	0	2	0	0	0	0	0	0	0	0	0	0	0	0
7c191ccc-9add-45d2-8b7e-c93153ec7999	8	14	6	16	46	0	15	2	5	16	4	48	10	56	0	5
31a73659-fa09-4b55-abbd-22e63559080d	0	0	0	0	0	0	0	2	0	0	0	0	0	0	0	0
64a72b07-54f1-45a6-82e5-7aebe0e73c3d	0	0	0	0	0	0	0	0	0	0	0	0	0	0	0	1
0e5499ef-c4d9-4953-aa16-bbe3581a0e73	0	0	0	0	6	0	2	0	0	0	0	6	0	8	0	0
dfbeba5e-7d19-42b1-8f91-031fbbdce3d3	6	6	0	14	14	0	3	0	1	10	2	18	12	18	0	3
ac20da6e-4f91-4066-a5c4-4ea11d754e2b	0	0	0	0	0	0	0	0	0	0	0	0	2	0	0	0
b4e15a7b-cc8c-4868-9122-91435fa626ae	8	2	2	32	12	0	5	0	1	2	0	10	22	18	0	6
3d8d1d2d-299c-4c4a-a05b-eb80c7ba76c7	0	0	0	2	0	0	0	0	0	0	0	0	2	0	0	1
3017b45b-e16f-4edc-83a6-1718b5e5cf70	2	2	0	6	4	0	3	0	0	0	0	2	4	0	0	1
4e468812-15ed-4797-938d-1db26f4c995e	0	0	0	0	0	0	0	0	1	0	0	0	0	0	0	0
4fa749e1-0c8c-436b-a084-e2960fa34888	4	0	0	6	0	0	0	0	0	0	0	0	2	0	0	1
ff574ca2-a5fd-4c4b-b4ca-0d154815ba18	0	0	0	6	0	0	0	0	0	0	0	2	8	0	0	1
c7effd05-fe1c-40e6-b218-c9ff16a7342d	0	0	0	0	0	0	0	0	0	0	0	0	2	0	0	0
ff88ce9d-bd69-48a4-aeee-f2bc31f24e8c	6	0	0	6	0	0	0	0	0	0	0	0	8	0	0	3
33781c4e-94e9-469a-a947-4d4fea3c25ec	0	0	0	2	2	0	0	0	0	0	0	2	2	0	0	1
9da94605-6df1-4f24-8024-f4c77d118881	6	44	32	18	110	10	36	34	18	50	16	106	16	108	5	7
f4f778af-955d-4b94-8f3c-147aa16a558e	2	0	0	2	0	0	0	0	0	0	0	0	2	0	0	1
7bd4b964-6f4c-4351-95a9-41b0b4d1b12c	0	0	0	2	0	0	0	0	0	0	0	0	0	0	0	0
66820a67-c162-4e6e-b8d0-3354003399df	0	0	0	2	0	0	0	0	0	0	0	0	2	0	0	0
2c8ee301-e39e-467d-be13-66e36da9cd1e	0	0	0	0	0	0	0	0	0	0	0	0	0	8	0	0
2a5cfe2d-c024-427d-9441-ac4b6db67ec0	0	2	2	6	4	0	0	0	0	4	0	0	4	0	0	0
ef464bf6-6a2d-4cd8-8b86-3dcc4ead2709	0	0	0	2	0	0	0	4	0	0	0	0	0	0	0	0
435e7d2b-42a7-4a8f-a2e5-d05f7cf9459f	8	4	4	8	6	0	2	0	1	4	0	4	8	0	0	4
fe01ff99-d8be-4f2c-a6db-e32bfd8d07c7	0	0	0	2	0	0	0	0	0	0	0	0	4	0	0	1
1c8c69ee-6bee-4f69-830d-6d2f3569886b	0	0	0	2	0	0	0	0	0	0	0	0	0	0	0	0
c995b3f8-63b5-4a16-b830-e81838f445c7	0	0	0	2	0	0	0	0	0	0	0	0	0	0	0	0
aa699de9-3521-45cb-b0e9-d428d341190e	0	0	0	4	0	0	0	0	0	0	0	0	2	0	0	1
a2c4ed0d-79fc-4b21-85c8-09535b2af7c4	0	2	0	0	14	0	2	0	1	2	0	10	0	10	0	0
6dc31e01-dab9-462e-b674-098b3ab09038	16	6	2	16	6	0	0	0	1	6	0	0	26	0	0	6
a0951fdc-b729-4678-b312-a7d9459da5eb	0	2	2	6	0	0	0	0	1	2	0	0	2	0	0	1
feb51ed2-055d-4489-8636-5d0af42841bd	0	2	0	0	0	0	0	0	0	0	0	0	0	0	0	0
548bc3f7-b1db-481c-aa7d-0313e9d42ce3	0	0	0	0	0	0	0	0	0	0	0	2	0	0	0	0
f78f2285-4c62-4e40-9ec0-806d838ab2b3	12	4	2	24	10	0	4	6	1	4	2	14	26	10	1	8
b24a44c9-abed-4d05-8e31-7b08ea229078	0	0	0	0	0	0	0	6	0	0	2	0	0	0	0	0
6721dd82-130c-41c8-a699-1d7ac2ce069b	6	44	28	16	64	0	15	0	12	38	0	52	8	46	0	3
e358d412-1d7a-482d-b80f-facd199969d0	4	0	0	8	0	0	0	8	0	0	0	0	6	0	1	3
cf132b98-119a-48da-8c59-38248282fe5f	6	14	8	6	30	8	12	26	6	14	12	24	6	24	6	3
91109847-5137-4bd7-84e1-4f1521de2640	0	0	0	2	0	0	0	0	0	0	0	0	2	0	0	1
2a595a96-cad1-4c69-b2b4-27b7a665143c	0	0	0	10	4	0	0	0	0	0	0	4	6	0	0	3
c161ba9c-bd6b-4024-97c1-b6dba0cab676	0	2	0	0	2	0	0	0	0	0	0	2	0	0	0	0
b47466c7-e580-402d-8663-ece9f629f41d	0	0	0	2	0	0	0	0	0	0	0	0	0	0	0	0
d13b9bcf-efa7-446a-908e-804ec9ae70f9	4	0	0	8	2	8	0	34	0	0	16	2	10	0	5	3
8f900fe8-0f80-4b5c-9ab9-c62690483285	12	18	10	34	36	18	8	62	8	16	28	34	38	36	10	13
5e34f475-b1ec-48bd-b09c-05001af7742d	0	0	0	0	0	0	0	4	0	0	0	0	0	0	1	0
1a912534-3eb5-4b96-a6ab-46eabb7c1b93	0	0	0	6	0	0	0	2	0	0	0	0	6	0	0	1
3e811fee-b2e2-4184-bf83-dcdf0a9c737f	6	8	6	18	14	6	6	32	3	8	16	12	14	12	8	4
27ef31d3-6e55-44ac-b9fd-393147093ecb	4	26	8	8	38	2	9	16	6	24	8	30	10	62	4	6
809f3fd2-088a-4020-94dd-d8b5e4edf0b1	0	0	0	4	0	0	0	0	0	0	0	0	0	0	0	2
985e90a6-b629-43be-9b4e-8fe8409ba1ad	10	30	18	36	60	0	20	0	10	30	0	64	36	60	0	12
e5c8828c-4fb7-414e-9981-77359dc6d16a	94	40	14	202	88	0	21	0	10	28	0	72	186	90	0	62
35e07240-b38d-4413-8919-bf051a0edf0b	0	0	0	0	2	0	1	0	0	0	0	2	0	8	0	0
cacc61a6-16a5-4e70-b7f9-8a04292c904a	14	8	6	34	8	0	2	0	3	6	0	6	28	0	0	13
aa34f8bc-38a8-450c-bdfd-1c0ad597d2b1	0	2	0	0	2	0	0	0	0	2	0	2	0	0	0	0
4a2d2af6-eef4-42c9-bd9b-a1b92c1800a4	2	4	0	12	4	4	3	12	0	4	6	4	10	8	1	5
eb6fa1e3-f7c6-44bd-a8de-d8df5d57779c	2	0	0	2	0	0	0	0	0	0	0	0	4	0	0	1
c93869ba-97bc-4a51-b0f0-94a4257c396f	0	0	0	2	2	0	0	0	0	0	0	2	0	0	0	0
427988c0-72f3-4684-b005-0aa3678ecc3b	0	0	0	2	0	0	0	0	0	0	0	0	2	0	0	0
7b8590db-b0e0-4da4-87a0-c48468877a71	0	0	0	0	2	0	1	0	0	0	0	2	0	0	0	0
a4d89e85-b0c1-4f2c-85ce-8a7ff4eb9fdd	4	0	0	22	2	0	0	0	0	0	0	2	12	0	0	6
f140c4ff-0415-4c9a-9eae-51cf5d2c7f57	4	0	0	4	0	8	0	34	0	0	20	0	4	0	3	0
2c11eeb1-e6d6-427f-88fd-9e775a3ffeb3	0	2	2	0	6	0	1	0	0	2	0	6	2	6	0	0
9cce1bff-674b-4a24-9758-a48390204fa7	20	8	6	58	28	22	8	78	3	4	46	20	58	22	12	24
973d677d-733a-4c92-a1cd-ef876619e2f9	158	130	50	312	322	14	140	46	53	110	18	286	236	188	7	73
9039c3c5-5ecb-41ee-bc7c-d649c8f1b41e	0	30	16	10	38	0	10	0	8	30	0	30	14	68	0	5
6d07ef01-7826-45ef-a48b-58af13b59c32	6	4	2	40	6	0	0	20	2	4	10	2	26	0	4	14
89f6063b-21b1-49d6-a4c7-8dc1aa93bea4	0	0	0	40	0	0	0	26	0	0	12	0	30	0	4	0
f249d9ce-b4f4-4e59-a61a-efef2a66125e	8	6	4	10	18	0	5	8	2	6	4	10	10	24	2	4
c70b89d0-5856-4b48-b414-e27d336ca5fe	0	0	0	2	0	0	0	0	0	0	0	0	0	0	0	1
8ce3a891-e9c6-4f4e-9aeb-7e8e75b91f06	6	0	0	16	0	4	0	24	0	0	12	0	8	0	5	4
b7aa0a2f-9632-4602-9c1d-a74a73440c5f	22	2	2	74	4	0	2	4	1	0	2	4	34	8	0	13
c77e93f5-d358-4202-8570-d68776f3d9fa	0	0	0	8	0	0	0	0	0	0	0	0	8	0	0	2
657f9676-729a-4cf0-9b60-81713144dfda	14	6	4	28	0	6	0	40	1	6	20	4	26	0	4	8
6d590bf8-b63d-4e8c-9094-bbaca437647c	28	2	0	52	4	0	0	24	0	4	10	4	44	0	2	22
667dd32f-bbf1-4b23-870b-8a2355ca226d	0	8	0	0	2	0	0	0	0	6	0	2	2	0	0	0
78201113-a635-453e-bfbc-5310567719b5	0	0	0	0	0	0	0	2	0	0	0	0	0	0	0	0
ca8e5712-796a-426c-860f-709ca1d51c5e	0	0	0	0	0	0	0	0	0	0	0	0	2	0	0	0
f59b1a53-e5e6-4848-9309-49dcd05806c4	0	4	2	6	4	0	1	0	1	2	0	2	4	0	0	2
bd991652-494d-4c26-b0a3-1349844760de	0	0	0	0	0	0	0	0	0	0	0	0	0	0	0	1
6cbcedd7-ee61-474a-9f30-884332291e2a	0	2	0	0	0	0	0	0	0	0	0	0	0	0	0	0
0e6c35ee-a605-4995-ac0b-8e4d085ee3c8	8	36	12	34	64	0	19	0	13	28	0	58	34	60	0	10
1a2a6100-b300-4f3f-a3a9-a9b1a6d0548c	4	2	2	6	0	0	0	4	1	2	0	0	4	0	0	3
1491f8d4-caa4-49c7-9b97-dc5f6300cdc2	0	0	0	2	0	0	0	0	0	0	0	0	0	0	0	0
645e402c-4b48-48e5-97ef-3b3b4b2869c2	0	0	0	4	0	0	0	0	0	0	0	0	4	0	0	0
bc00e9c5-699b-43ce-9121-c1afd23bd439	0	6	2	0	12	0	6	0	3	6	0	12	0	6	0	0
88fa0328-5f25-4101-b2fc-83adf502928d	4	0	0	12	0	0	0	0	0	0	0	0	18	0	0	2
6edfe518-8d31-4115-aaa7-6e4533a238fe	0	4	0	2	0	0	0	0	1	2	0	0	2	0	0	0
de9511b5-a9d5-42ee-944d-5b46cd37bb61	0	0	0	2	0	0	0	0	0	0	0	0	2	0	0	1
fbf576ea-b99c-41ae-8caa-6961b121b450	6	0	0	28	0	12	0	28	0	0	18	0	40	0	6	4
37973609-6d5f-4a65-baa1-0e304b41f6e8	4	0	0	14	0	0	0	0	0	0	0	0	10	0	0	5
05bce682-19db-4a90-90d3-634d63471e26	0	0	0	0	0	0	0	4	0	0	2	0	0	0	0	0
4dc025cf-5bf6-4ce3-b20e-af98f2068fe5	0	0	0	8	0	0	0	0	0	0	0	0	6	0	0	4
6cbb9e40-22a8-4b59-984a-e9539d5c9318	0	12	6	4	18	0	7	4	7	12	2	16	4	12	6	1
fead320f-1193-4000-9b44-e0c4151e22ed	0	4	2	0	0	0	0	0	2	4	4	0	0	0	0	0
e12b4966-75f0-4d3a-868d-8395bb2de562	4	0	0	4	2	0	0	0	0	0	0	2	4	0	0	1
f733263a-0bfb-4733-bd05-cb60fb213ffc	0	4	2	6	8	0	3	0	2	2	0	8	6	6	0	0
2bd6212d-c641-4a72-bfbf-a952844dbcda	4	4	2	20	4	0	2	4	2	4	2	4	20	8	1	8
9ce04b0e-c1bd-44d4-a333-8269b793c765	46	40	20	136	56	6	23	52	18	32	28	40	120	52	10	46
b4ddb306-35b0-4e2c-809f-46c22f22a144	0	0	0	2	0	0	0	0	0	0	0	0	0	0	0	0
3e16a77a-048f-44ec-988a-0710b46ed916	0	0	0	0	0	0	0	0	0	0	0	0	0	0	0	1
591c8a1f-316d-488c-82dd-6d3d84b3421b	20	38	22	46	50	0	23	8	14	22	6	32	42	48	1	18
e05c9891-c0fa-4594-943c-0a3b07e3ae28	0	2	0	0	0	0	0	0	0	2	0	0	0	0	0	0
4daa4b42-6708-4901-829b-1e2adcd319f3	0	2	0	0	0	0	0	0	0	0	0	0	0	0	0	0
7d0032aa-0dbf-4bd7-af9d-bee6f4acb7b3	26	12	6	64	30	0	5	0	3	14	0	26	46	8	0	14
336e56b3-b819-4ba8-b8a3-b4e6e6b12a26	4	2	0	14	2	0	0	4	0	0	0	0	10	0	0	2
2561ecb4-dc3d-4f7c-b6b1-3d7996ea8a8b	0	4	2	6	6	0	2	0	2	2	0	2	4	6	0	2
2f71cd65-f6c2-461e-8cf0-c357b02b519d	8	6	2	8	8	0	4	0	4	4	0	8	8	8	0	3
63fbb5b6-048f-4624-b391-caffc371650a	0	0	0	0	0	0	0	0	0	0	0	0	2	0	0	0
540e73e4-757c-4401-8b40-f75b10c3614a	0	0	0	2	0	0	0	0	0	0	0	0	0	0	0	0
d7acaa91-6e13-40ea-b096-10565fa91b1e	0	0	0	0	0	0	0	4	0	0	2	2	0	0	1	0
dbe691a6-66c9-42a3-8ce3-bc4c564c32a7	0	0	0	0	0	0	0	0	0	2	0	2	0	0	0	0
77017506-8f87-4cf6-bc0c-8655b1d77e60	6	4	0	20	2	4	0	14	1	2	6	2	14	0	3	7
3c812adb-b26c-44bf-a5bb-dff123ea681d	6	6	2	8	20	0	6	0	2	2	0	24	6	26	0	3
0b458746-794b-49c6-a77e-c42f90e2f6f4	4	0	0	10	0	2	0	10	0	0	2	0	8	0	2	0
c4e3b607-ebe6-48cf-8a31-b02938bdfd92	0	0	0	0	0	0	0	0	1	0	0	0	0	0	0	0
1c553dfb-3e23-45a8-a306-eddcd620b8d5	0	0	0	0	6	0	1	0	0	0	0	2	0	0	0	0
75ca21b7-f3dc-45ac-b570-fb42503890bc	6	4	4	22	0	0	0	0	1	6	0	0	32	0	0	6
e4ea5e35-e267-4e9c-8468-5fde2c4ab529	0	0	0	0	0	0	0	2	0	0	0	0	0	0	0	0
7ff34c74-431b-4328-9f48-87b4bfabec67	0	0	0	0	0	0	1	0	0	0	0	0	0	0	0	0
1b5b08e6-2e1c-4273-bc03-aa10953ce712	36	70	40	104	148	0	47	0	23	68	0	130	102	150	0	30
12736b73-2088-4d08-bcf6-e1379854997c	0	0	0	2	0	0	0	0	0	0	0	0	0	0	0	1
e83fe0cc-460b-4233-a6f3-4cca5adb6e32	4	6	4	10	18	0	3	0	2	6	0	12	10	14	0	2
ff07ad99-f99b-46dd-9cbd-3710a8ea1ac5	12	38	14	32	84	6	22	60	13	32	28	70	20	66	10	7
a828e22c-26ae-438c-a530-f417c0209002	0	2	0	0	0	0	0	0	0	0	0	0	0	0	0	0
ad1ef1db-a81f-4777-8ace-2ed5b1f8a19d	0	0	0	0	0	0	0	4	0	0	0	0	0	0	0	0
7dc9e3c0-7132-436b-a00c-bd95970dde33	0	0	0	8	0	0	0	0	0	0	0	0	18	0	0	0
d81e319b-43b0-46f7-aae3-294cccebf503	2	2	0	2	4	2	1	8	1	0	4	2	2	4	1	1
a7ec8ce0-55ab-43e3-8bdc-8e9b3c46242c	0	0	2	0	0	0	0	2	0	0	0	0	0	0	0	0
c33f3fe2-034d-4d56-b8c1-fce4d36be995	2	0	0	8	0	0	0	0	0	0	0	0	8	0	0	1
91d3c541-17a4-4d37-8866-f31d4ab538e0	0	2	0	10	0	0	0	0	0	0	0	6	8	0	0	3
f1f82d44-2b9a-4eb5-a60d-12947a2448ca	0	0	0	2	0	0	0	0	0	0	0	0	2	0	0	0
43d71684-24d8-475b-838a-403d09bdf3f9	2	0	0	6	0	0	0	0	0	0	0	0	6	0	0	2
f5bac24d-6f8d-4cd2-b65a-1ab845084655	0	2	2	6	8	0	2	0	1	4	0	6	2	4	0	0
b2654c54-082a-47b2-a603-77037e8c48ac	70	34	12	176	46	32	12	126	11	26	60	38	110	34	25	51
89064986-64ee-4e8e-adc7-d125e1743559	14	0	0	44	0	2	0	26	0	0	12	0	44	0	3	16
db415186-ccb1-4efe-9ff3-1b30244d5db0	0	0	0	0	0	0	0	4	0	0	2	0	0	0	1	0
49ac0c8f-a0ff-48ec-939a-46b934cb4397	0	0	0	8	0	0	0	0	0	0	0	0	6	0	0	2
4cb5fd43-2b1b-4bde-a1e1-9b0592997539	34	4	0	82	28	4	11	12	3	2	10	16	82	30	2	30
d1275514-9c72-4541-8234-ad9f1889fbc6	2	0	0	2	0	0	0	0	0	0	0	0	2	0	0	1
2c666830-d573-4c06-b911-643bafcf5473	0	0	0	0	0	0	0	0	0	0	2	0	0	0	0	0
dbf8de32-627f-48cc-9626-f6a6db27431a	4	8	2	22	20	0	5	0	3	6	2	20	18	12	0	10
25029bf3-8b8f-475f-89b9-42b5fc7aa663	2	0	0	6	0	0	0	0	0	0	0	0	4	0	0	2
023c47c1-1544-4561-9de1-ba1f5e7ede55	0	0	0	0	2	0	1	0	1	4	0	6	0	0	0	0
151d7b35-8545-40b7-b653-5e01a7fa6221	0	6	2	0	8	0	2	2	1	2	2	10	0	8	0	0
e525a884-17c7-4aba-8d24-1f4516036b99	2	0	0	2	6	0	0	0	0	0	0	4	2	8	0	1
2599fc12-a7f9-4cee-b38e-1b1ee0b74b35	14	6	6	26	10	0	5	0	3	8	0	14	34	16	0	8
4096e97f-9a10-4285-8048-66aa6d0d1ed3	0	0	0	0	4	0	0	0	0	0	0	4	0	0	0	0
53d267b5-a724-40fc-b870-75d6c4d20fa4	0	0	0	0	0	0	0	2	0	0	0	0	0	0	0	0
06bc88ac-ee2f-47b5-a304-cc157ca26a45	6	0	0	6	0	0	0	12	0	0	4	0	8	0	1	3
9d8ee35b-bc0b-4744-ac5d-70ad6f40daf9	6	0	0	6	0	0	0	0	0	0	0	0	6	0	0	3
38b53694-6975-4487-857d-fe553d5457ed	6	0	0	6	0	0	0	4	0	0	0	0	6	0	0	2
9f46ec8e-59e2-4052-b26e-75285cca49d2	0	2	0	0	0	0	0	0	0	0	0	0	0	0	0	0
f832dcdb-c7ff-4516-9b94-983d68611cb1	0	2	0	0	0	0	0	0	1	2	0	0	0	0	0	0
ca31c248-1531-4bf5-8a29-14002f899e2f	0	2	0	2	0	0	0	0	0	2	0	0	2	0	0	0
99c989b0-ee6f-4ea7-b539-a79c4a88f019	0	0	0	0	2	0	0	0	0	0	0	0	0	0	0	0
8a06cbe1-b19f-42ca-a1f8-9100de06e9c0	284	410	210	712	734	12	284	54	164	388	30	666	594	758	6	259
c4bd0a11-2299-41f7-8cdb-b4482fcec9d2	0	0	0	4	2	0	0	0	0	0	0	0	2	0	0	1
eb127aed-2642-4c53-9dc3-92f7e1cdf74d	0	0	0	2	0	0	0	0	0	0	0	0	0	0	0	0
c7b4010c-3ce1-43d9-b6a4-0198e7180a35	0	0	0	0	0	0	1	0	0	0	0	0	0	0	0	0
b4120c9d-68eb-436b-8d6a-bb7a71092b48	4	0	0	12	4	0	0	0	1	0	0	0	10	0	0	1
9476f845-eaed-4033-ae65-c013fbf0b01f	2	2	0	2	2	0	1	0	0	0	0	0	2	4	0	1
02b43fe2-44a0-419d-b833-a0dfbdf322c9	0	0	0	6	0	0	0	0	0	0	0	0	6	0	0	0
f3a90edc-1b75-4a12-a535-9860b410d567	4	0	0	8	0	0	0	0	0	0	0	0	8	0	0	3
c5c3fe75-f2f8-462d-a3ee-0a05e9fc0927	4	0	0	6	0	6	0	12	0	0	10	0	6	0	2	2
ee9cbc9d-cbbe-495c-b7b8-e0c8e2dd4e35	10	2	2	12	0	0	0	0	1	2	0	2	16	0	0	2
b1438424-f600-40a4-bc53-a95347f0d8d1	0	0	0	0	0	0	0	0	0	0	0	0	2	0	0	0
8d702871-1fe4-453b-86e9-8de438232f5c	4	2	2	12	8	2	1	4	0	0	0	2	0	6	0	0
a13e422e-ad6a-4ca9-adec-dad9903f0c97	8	2	0	10	0	0	0	0	0	2	0	0	12	0	0	5
9b73becd-1be5-467b-923c-85bbcb925e4d	2	6	4	4	2	0	0	0	2	4	0	2	2	0	0	1
c8dc270b-0aba-4e27-b111-57879c565331	2	2	2	2	0	0	0	0	0	2	0	0	0	0	0	0
c74a0a63-cb28-470d-b840-825257a7dd75	16	2	2	42	16	0	4	4	1	2	2	10	36	16	0	10
28ca6ef9-2fc3-45f5-8759-2efaa4b17d06	2	2	2	10	2	0	0	0	1	2	0	2	4	0	0	2
8920b436-0e93-4dc3-87dd-d5be0b150314	12	0	0	24	0	0	0	6	0	0	6	0	24	0	1	9
e3eb96cc-5c24-4672-94fc-c644428fa703	0	18	14	8	16	0	9	0	6	22	0	14	4	18	0	2
e39ba897-8bce-4cea-bb5b-ca881d088b4b	0	0	0	2	0	0	0	0	0	0	0	0	4	0	0	0
750c84da-536d-4f44-a244-3d6e0f5f8200	0	0	0	0	6	0	0	0	0	0	0	0	0	4	0	0
4ebc0168-50d9-4fad-bd3f-170ca0782fef	2	2	0	6	2	0	1	0	0	2	0	0	6	2	0	2
480d0419-37c0-411d-bd88-d5fa8a81d8de	0	0	0	0	0	0	0	0	0	2	0	10	0	0	0	0
a0626358-7bff-463d-a1b4-597de69279ac	0	0	0	10	0	0	0	2	1	2	0	0	16	0	0	0
33077630-82e1-42fd-acdd-daa33203226e	4	6	2	24	2	0	1	4	2	4	4	0	16	2	0	8
6e07d13e-4b47-424e-a5b3-b7095e9b7bfc	2	0	0	2	2	0	1	0	0	0	0	2	2	2	0	1
806876df-2d11-426d-8bfe-112d107925a2	0	0	2	0	6	0	0	0	0	0	0	0	2	4	0	0
f492125d-0b50-4ed0-bdbc-d9ff3fdcbba4	0	0	0	0	2	0	0	0	0	0	0	0	0	0	0	0
80246c45-5e83-4e6d-807c-6660c7aee1fd	10	0	0	24	0	0	0	8	0	0	6	0	20	0	1	6
5c574255-bee2-4ce1-8b80-f6a1a9008f21	2	0	0	2	2	0	0	0	0	2	0	0	2	0	0	0
0d79741e-d20f-48cd-b94a-b1eea8ce5194	0	0	0	8	0	0	0	16	0	0	8	0	12	0	2	0
62764b0f-e883-4644-8e31-446d78c69f42	0	0	0	4	0	0	0	8	0	0	6	0	0	0	1	0
27066b04-206e-4900-b226-048549627e41	2	0	0	2	0	0	0	0	0	0	0	0	2	0	0	2
36bd1f20-c81a-411d-b69d-afbd68e0a042	0	8	8	2	12	0	5	4	4	6	2	12	2	10	0	0
021cf760-6f70-45f3-af56-7c9f8c60d63d	0	0	0	6	0	0	0	0	0	0	0	0	6	0	0	1
06f00285-0628-4162-a23c-7864a4945e66	0	0	0	0	0	0	0	2	0	0	0	0	0	0	0	0
83ebd43d-156b-4c54-9fb4-c54b4da3bfa7	0	0	0	0	4	0	0	0	0	0	0	0	0	0	0	0
228eba37-6777-4717-b195-c617f3519ed0	0	0	0	2	0	0	0	0	0	0	0	0	0	0	0	0
ead7a724-3cf9-4037-b26f-a1225cdb31e5	8	2	0	18	0	4	0	22	1	6	12	0	14	0	4	4
4ea7866f-5451-485e-9a85-3481aa0c2ecc	0	0	0	0	0	0	2	0	0	0	0	0	0	0	0	0
0194ecf2-70e6-487c-8617-bef26eea86a3	0	0	0	2	0	0	0	0	0	0	0	0	2	0	0	1
afdffb4c-b73c-4370-8af6-1f9b1c04400a	0	0	0	0	0	2	0	6	0	0	4	0	0	0	1	0
1be717ce-ca0c-4eea-b8aa-a4dca934d76d	0	12	6	2	4	0	1	0	5	10	0	2	4	0	0	2
4706d47c-fc21-482c-8360-d6c65430cfd0	8	0	0	10	0	0	0	0	0	0	0	0	10	0	0	5
24423391-1e9e-485f-b9ee-2f5d2af034ac	0	0	0	2	0	0	0	0	0	0	0	0	2	0	0	0
7bf4213d-42da-4b4d-9fdd-0677c46a6cb6	10	26	16	28	50	6	11	20	9	24	12	40	26	42	4	8
81f37d59-e713-471e-8146-c7c645bf1216	0	0	0	2	0	0	0	0	0	0	0	0	2	0	0	1
472d5630-ad38-4790-98ba-db206cc22b56	0	0	0	2	0	0	0	0	0	0	0	0	2	0	0	0
f6a4c76c-feea-41cb-b364-d883efb60c30	6	0	0	8	0	0	0	0	0	0	0	0	6	0	0	4
46e6c41e-7c73-4f8d-86e1-5f6eca7e53fe	0	4	2	0	8	0	0	0	1	4	0	6	0	0	0	0
71946332-3307-438b-8697-52e0824dabdc	2	0	0	6	0	0	0	0	0	0	0	0	6	0	0	4
5af58a0f-f9da-4c19-ab7a-b57413cb90cd	0	0	0	0	0	0	0	0	0	0	0	0	0	0	0	1
9da818c2-f9de-4485-9723-354f98c71448	0	0	0	0	0	0	0	0	0	2	0	0	0	0	0	0
a56221fa-e409-4342-bf53-4c388f34bced	0	0	0	6	12	0	3	0	0	0	0	8	6	6	0	3
d0253ef0-b8c0-480b-9750-2e2e34da4ded	0	0	0	0	2	0	1	0	0	0	0	2	0	2	0	0
6f2df5af-dc34-4b54-a75f-db9f310502cf	2	0	0	4	2	0	1	0	0	0	0	2	4	2	0	2
e7fe5a96-01e8-41e1-8f0c-53d05b626309	0	0	0	16	0	0	0	4	0	0	4	0	16	0	0	3
3f32cea0-f641-4383-948b-a0725400d491	4	0	0	10	0	0	0	4	0	0	4	0	6	0	0	5
519d34b5-9290-4b31-8980-a80768271b41	2	0	0	2	0	2	0	12	0	0	6	0	2	0	2	1
48f60194-51be-4ae2-bfba-892fa674c9e9	2	4	0	2	4	0	0	0	0	0	0	2	4	10	0	1
5489f61d-e442-4b58-9315-d2e5f368e0bd	32	0	0	68	12	6	1	48	0	0	24	10	76	10	5	20
44f9969a-ff08-4c08-8873-7094e4078432	16	0	0	16	0	6	0	24	0	0	12	0	106	0	3	12
a602c147-edd2-4f6b-93d2-6015bcee6722	0	0	0	2	0	0	0	4	0	0	8	0	0	0	2	0
990e4334-7753-4987-b427-203708e9339d	0	0	0	2	0	0	0	0	0	0	0	0	0	0	0	0
15fd43b6-252e-41f1-9208-bbfc46a891bf	0	0	0	6	2	0	0	0	0	0	0	0	0	0	0	0
1f8033d8-9293-44d8-a980-779039051f7f	2	2	0	14	2	0	1	0	1	4	0	2	10	0	0	1
00e19c85-15ca-419b-a152-b88423444382	2	0	0	10	2	0	1	0	0	0	0	4	8	0	0	1
1ab7cb8c-f397-4ae2-b0e7-5071d86efd9f	2	0	0	10	6	0	3	0	0	0	0	4	10	6	0	5
18568ac5-821f-45ef-8206-86457b37ab50	16	4	2	40	4	0	2	0	2	4	0	2	30	4	0	13
67e0c2c7-6bb1-4973-822b-f14bc16e0cf9	0	0	0	12	0	0	0	6	0	0	2	0	12	0	1	2
f1645fa1-4149-4024-a2ae-2886239a90a5	0	0	0	0	0	0	0	0	0	0	0	0	12	0	0	0
88a84141-61a5-4711-b456-e0a0b7a86319	0	0	0	4	0	0	0	0	0	0	0	0	0	0	0	0
fca30f11-94bf-43b4-9b5c-87587536790d	0	0	0	0	0	2	0	4	0	0	4	0	0	0	1	0
7b5a26ed-b53a-480f-9f89-757814c27868	2	14	6	6	18	4	7	10	5	8	8	10	12	12	1	2
c2a22eab-cfd7-4273-ad1d-10aae7dc122b	0	2	0	2	4	0	0	0	0	0	0	2	2	6	0	0
22cff4f7-3722-46c0-b49b-c374dfd109ab	0	2	2	0	0	0	0	0	0	2	0	0	0	0	0	0
f3362332-8b9a-4719-bf9a-0f01d4c5d1c0	0	0	0	2	0	0	0	0	0	0	0	0	6	0	0	2
f0fae6ff-30c7-430a-b712-f84089b21052	2	18	14	10	32	0	16	4	7	18	2	34	8	32	1	3
71892795-4f88-4b4d-bb49-3b62465da119	0	2	0	0	0	0	0	6	0	0	2	0	0	0	0	1
ad42d3ac-0d5d-44dc-a5ca-ffaeeee9b59f	6	6	2	18	8	0	4	0	1	4	0	8	14	6	0	8
c129b9d9-5eba-4ded-bf45-82507cc83cca	0	0	0	0	2	0	0	0	0	0	0	2	0	0	0	0
5495ca0d-9d08-4d47-980a-aa21feba1cce	0	0	0	2	0	0	0	0	0	0	0	0	2	0	0	1
c8ac2722-4c7b-4d28-9bfb-846645b24d04	0	0	0	2	0	0	0	0	0	0	0	0	0	0	0	0
3ee849ff-c5bf-400c-9e48-421e050babc2	0	0	0	0	0	0	0	0	1	0	0	0	0	0	0	0
2370c20e-f0b4-42fa-b816-a454298babd7	0	0	0	0	2	0	0	0	0	0	0	0	0	0	0	0
ad2d4e16-4a55-4660-af05-11e2a08be82e	0	0	0	2	0	0	0	0	0	0	0	0	2	0	0	0
9ef04698-41d6-4491-9b8b-55eec1de4e9e	0	0	0	2	0	0	0	0	0	0	0	0	2	0	0	1
35f30f80-84ba-44ad-851c-cc7eec7eb27c	0	0	0	2	0	0	0	0	0	0	0	0	2	0	0	1
9cc81727-6398-46bf-bb2e-fa73c59d8852	0	2	0	8	4	0	1	0	0	0	0	4	4	6	0	2
8a75cac4-6770-4b78-843e-4302b1611eb6	0	2	2	0	2	0	1	0	1	2	0	2	0	0	0	0
3d87dea9-26e0-4912-a645-c70bb5e9d3e9	38	18	10	108	58	0	15	0	5	14	0	58	94	62	0	34
838dcc03-f296-4bc1-b415-a29774c6f26e	0	0	0	0	0	0	0	0	0	0	0	0	0	0	0	2
887639a6-41a0-48ac-96d7-8fe6cc996bc7	0	0	0	0	0	0	0	2	0	0	0	0	2	0	0	0
191a05cf-510c-48fa-8d40-dc9b5308c661	0	0	0	0	0	0	0	0	0	0	0	2	0	2	0	0
5136429d-adc9-4229-afdf-3cb5fc1a9854	2	6	4	10	12	0	3	0	3	6	0	12	10	8	0	2
3fdb057d-ea82-486d-8e66-08dc9f981fba	0	0	0	4	0	0	0	0	0	0	0	0	0	0	0	0
a7e51eca-c1da-45f2-ba10-f4e133f6e8e7	0	0	0	2	0	0	0	0	0	0	0	0	2	0	0	1
cdecbca0-8bfb-45cd-b97b-851822569fc0	8	0	0	18	2	4	1	22	0	0	6	2	16	2	1	3
996f8906-bf89-4688-9045-1310e8dba924	0	2	0	2	0	0	0	0	0	0	0	0	0	0	0	0
bb8a3d13-f1ed-4d9e-9185-3458b59b7e3a	0	0	0	2	0	0	0	0	0	0	0	0	0	0	0	0
b8228cbc-c994-42cd-84d8-5fb76f1c18df	0	0	0	6	0	0	0	0	0	0	0	0	0	0	0	0
ff73040f-6d1c-4adb-bb5f-680ee4d5c7bc	0	2	0	0	2	0	0	0	0	0	0	0	0	0	0	0
c6d2df44-e6cb-4d26-b0c2-6d01bbdb00a4	4	2	0	10	0	0	0	0	0	0	0	0	8	0	0	3
24f7df85-acad-479f-aad3-0bf19904fbce	8	0	0	16	0	4	0	8	0	0	4	0	12	0	2	11
45596ddf-5fa7-4990-a85d-05a31050d2b0	0	0	0	2	0	0	0	0	0	0	0	0	0	0	0	0
133a66ba-10e5-4a73-bee4-78ae5aa05d5f	0	0	0	2	0	0	0	0	0	0	0	0	4	0	0	1
882593fc-3a38-45d6-8bbd-ea3e75632763	2	2	0	6	0	0	0	12	0	0	6	0	4	0	3	2
4eb61b3d-0802-4664-b921-e659ecc25c6a	20	6	6	64	18	0	0	10	2	4	8	4	50	12	1	14
319f5e8b-f67c-473a-b0ab-d1daa3468d9e	0	0	0	2	0	0	0	0	0	0	0	0	0	0	0	0
761b4c3e-3ddc-48a7-af50-176f28837f84	0	0	0	0	2	0	0	0	0	0	0	0	0	0	0	0
b152c466-a0fc-43c6-90a0-f99c34e81da7	0	0	0	6	0	0	0	0	0	0	0	0	4	0	0	1
c19f6561-45e2-411b-8ec4-327abb419d8b	0	0	0	4	0	0	0	0	0	0	0	0	4	0	0	1
1ba861eb-184e-47c6-bb66-92d72ab51f12	12	6	6	68	4	8	1	20	2	6	10	4	74	14	1	18
c6a0e0b7-0212-491a-ad29-52798c3b8057	2	0	0	2	0	0	0	0	0	0	0	0	0	0	0	0
c3e5f23f-395a-4969-a68b-80dc93b46b44	0	0	0	2	0	0	0	0	0	0	0	0	0	0	0	0
626e237a-3e20-4089-a4a4-cb1aa0ddd70c	2	0	0	0	0	0	0	0	0	0	0	0	0	0	0	0
9f32738e-5010-46a5-b0c5-f1f60edb94e7	0	0	0	2	0	0	0	0	0	0	0	0	0	0	0	0
479407aa-6067-4f1b-9370-3541936c1dca	0	0	0	0	0	0	0	0	0	0	0	4	0	0	0	0
2d6bc458-abfb-449d-9962-394ded992233	0	0	0	2	0	0	0	0	0	0	0	0	4	0	0	0
cfa289c1-5892-4f66-81df-9f46bb6300c6	0	0	0	2	0	0	0	0	0	0	0	0	0	0	0	0
88264147-3834-4391-8dc6-07e79a08d744	0	0	0	0	0	0	0	4	0	0	2	0	0	0	0	0
918c7f43-135e-4040-ab6e-94bacb1d2f6f	2	0	0	4	0	0	0	0	0	0	0	0	4	0	0	1
7dc12db1-c8cd-49eb-a664-f00d98832931	10	0	0	20	2	0	1	0	0	0	0	2	24	4	0	5
00811268-89ef-45e6-bb0f-82b207727599	0	0	0	0	2	0	0	0	0	0	0	0	0	0	0	0
6c473a1e-3c0e-4a4f-907a-95fcf487240f	0	0	0	4	0	0	0	0	0	0	0	0	2	0	0	1
f7cf52f2-68da-4a05-995b-04f922bcbc29	0	0	0	0	0	0	0	0	0	2	0	0	0	2	0	0
2ea80347-0ce2-4cbf-822f-775fabcc58b9	0	0	0	4	0	0	0	0	0	0	0	0	4	0	0	0
55318514-305c-4d16-ad2d-17f5d51fe225	0	0	0	4	0	0	0	0	0	0	0	0	2	0	0	0
2aabefbb-00bd-4ccc-b6ee-99c243290672	0	0	0	2	0	0	0	0	0	0	0	0	0	0	0	0
8db47a6e-c179-4629-a570-d30d443c031b	0	0	0	2	0	0	0	0	0	0	0	0	2	0	0	1
4c74d622-0525-4864-9732-b0cb45ec6061	8	0	0	22	0	0	0	0	1	0	0	0	26	0	0	11
a5fc6478-588f-4cc2-86cf-992add66f964	0	0	0	6	0	0	0	0	0	0	0	0	4	0	0	0
a3ae6568-dd59-4ac2-b813-cd035ac5b03f	0	0	0	0	0	0	1	0	0	0	0	2	0	0	0	0
9a12fd52-7be4-4369-9980-5e37e7be0dc8	0	2	0	0	4	0	1	0	0	2	0	2	0	0	0	0
a2c5874e-fc54-42b1-806a-4e354e1581f1	6	2	0	12	10	0	4	0	1	2	0	8	10	12	0	1
d9c1a932-4187-4521-a69f-39e143be1af5	0	0	0	2	0	0	0	0	0	0	0	0	2	0	0	0
b7cd8ce4-fc12-4693-be31-e4dc872f7569	0	0	0	0	2	0	1	0	0	0	0	2	0	0	0	0
6864aa2e-f19e-40a9-a199-2d880be2b3ec	8	0	0	16	0	0	0	0	0	0	2	0	16	0	0	8
af594ea9-251c-4579-8dde-3573f52902b2	6	8	2	34	18	4	5	12	2	10	8	16	52	14	0	10
368e7279-81af-42eb-a632-21e2d44d020c	0	0	0	0	0	0	0	0	0	2	0	0	0	0	0	0
e14733b0-1004-4020-9988-18a00122be35	0	2	0	2	6	0	2	0	0	2	0	4	2	4	0	0
9f793c92-9f03-448a-aace-ae38ff28913c	0	0	0	0	2	0	0	0	0	0	0	0	0	0	0	0
338dbf27-8586-4285-8c6d-7f4c2d8c59eb	2	0	0	2	4	0	0	0	0	0	0	2	0	0	0	1
1e6913de-b473-4f1c-83ba-3c78fc1fbf5a	0	0	0	2	0	0	0	0	0	0	0	0	0	0	0	0
2134b06f-fcc7-47c8-943b-ca80b980c5e5	2	48	18	2	164	2	64	10	22	46	4	158	2	136	3	1
eecff2d3-81b0-472a-9a80-b8cdad95a990	10	30	20	14	56	0	22	8	15	26	2	54	14	60	0	2
6b98f98d-15d8-4ad5-a296-6ed429434959	0	0	0	0	2	0	1	0	0	0	0	2	0	4	0	0
efe0cb7d-fa7c-4296-a494-198b806b11ba	4	0	0	8	2	0	1	0	0	0	0	2	6	2	0	3
f8225e78-85a1-4680-8853-181aec087930	0	0	0	2	0	0	0	0	0	0	0	0	2	0	0	0
c72ee97c-daff-4629-b33a-e8c58f6fda44	0	0	0	2	0	0	0	0	0	0	0	0	2	0	0	0
cfef00d1-d5a5-4847-b4b8-9b3ccc8d8d5d	0	0	0	2	0	0	0	4	0	0	0	0	0	0	0	0
05d3bf64-3650-4b5f-891e-883978e8c380	2	2	0	2	0	0	0	0	1	2	0	0	2	0	0	1
bf14d9eb-a19a-437f-a37a-525bc5dd978c	2	0	0	0	0	0	0	0	0	0	0	0	0	0	0	0
9bb3da93-5498-438e-9a70-cffd15c008fd	0	0	0	0	2	0	0	0	0	0	0	0	0	0	0	0
1f0e7f35-a5db-4f5e-88b6-11242bee55db	0	10	8	8	38	0	17	0	4	8	0	38	4	40	0	4
1d8fcf23-b5af-4feb-bc02-02309a9bd5ba	2	0	0	4	0	4	0	4	0	0	8	0	4	0	0	1
0f27aaee-8b98-47f9-b92a-be824ea32537	8	0	0	20	0	0	0	0	0	0	0	0	18	0	0	5
105382f1-3c3a-4fd6-bb18-3847f73ee7dc	0	0	0	0	2	0	0	0	0	0	0	0	0	0	0	0
415f519e-8d42-4c6b-861d-58098438659a	0	0	0	0	0	0	0	0	1	0	0	0	0	0	0	0
91d1c5f9-6f8a-4281-8c63-4c4d1530e8ff	0	0	0	0	0	0	0	0	0	2	0	0	0	0	0	0
fa7792aa-90b3-46c4-8ede-285329bf67eb	2	0	0	4	0	0	0	0	0	0	0	0	8	0	0	2
a2c1494d-e5e2-4fab-959c-26bd30d330d9	8	14	4	14	18	0	2	0	3	12	0	12	16	14	0	4
908cddb0-45c9-42f5-acf4-ee388c78cf5e	4	0	0	10	0	0	0	0	0	0	0	0	10	0	0	2
9de38452-88a7-4d4d-9c92-eb7200fa0e07	0	0	0	12	0	0	0	0	0	0	0	0	2	0	0	1
1fee7ae8-136f-4007-8036-b19b11b682dc	0	2	0	0	0	0	0	0	0	2	0	0	0	0	0	0
292c777f-7382-4d0b-a237-cd99902e7409	44	108	56	80	156	0	55	10	45	92	4	112	74	114	1	32
03f65f38-5f99-4dbd-ab03-e44aea8bbd69	0	0	0	0	2	0	0	0	0	0	0	0	0	0	0	0
85d8dfd0-ac3a-4a72-ac3c-6a0fd0d3c6f8	2	0	0	8	0	0	0	0	0	2	0	0	6	2	0	3
473f983a-afd2-471e-83b2-a0043bcdbd1f	14	6	4	30	6	0	2	4	2	4	0	4	30	0	0	12
bd9e6d8e-bc96-4ab1-bd27-d0d55e1fe1ae	0	0	0	2	0	0	0	0	0	0	0	0	2	0	0	1
3f744bf7-e01f-4a6e-9fb6-176b8df40f69	0	0	0	2	0	0	0	0	0	0	0	0	2	0	0	0
86b2a0ee-51f7-4e06-9be3-9bebb5252e84	6	4	2	30	6	0	0	0	1	4	0	4	26	4	0	5
c72bff77-e5ce-4f43-9460-8c3216e1d6ec	0	0	0	0	2	0	0	0	0	0	0	2	0	0	0	0
c437a77d-910c-4034-9c47-12c5c093fa4f	16	0	2	14	10	0	4	8	1	0	4	6	14	8	1	4
bb7d7fbb-c02a-4adf-b13a-aeea06b22a94	0	0	0	0	0	0	0	2	0	0	0	0	0	0	0	0
ab75df42-23f6-40ef-8c14-ce0bd0b35dfe	0	0	0	4	0	0	0	0	0	0	0	0	4	0	0	0
a60ffb22-f496-449d-a318-35b7813e734c	2	2	0	6	6	0	1	0	0	2	0	2	6	4	0	3
82af5cf6-f33a-4ec1-ae1d-224189523831	0	0	0	0	0	0	0	2	0	0	0	0	0	0	0	0
c46323b3-e03c-48f5-a417-1097ecfc59e5	0	4	0	0	4	0	0	0	0	2	0	0	0	0	0	0
4f212eb3-208e-4cc8-ab7f-5e94cf506737	36	4	6	72	4	0	1	0	1	4	0	6	56	4	0	25
39b1fde2-2cee-4f5a-81ea-236a4d4a1636	0	0	0	4	0	0	0	0	0	0	0	0	4	0	0	1
4c50a105-04d3-4368-a6e5-8137197e0663	0	2	2	2	0	0	0	0	1	2	0	0	2	0	0	0
cd6044a0-3963-4a47-9092-c6bbe54c388a	18	6	6	28	6	8	3	50	3	6	28	6	26	8	12	14
8d3bac6b-34e1-45b7-861d-d6de89bcdbca	0	0	0	12	0	2	0	16	0	0	8	0	8	0	0	1
7c8af66a-1e20-441f-9128-42f73cd533cd	0	0	0	4	0	0	0	0	0	0	0	0	0	0	0	2
62b8e7d6-5d7f-4ac7-8791-3b7660334293	0	14	10	0	28	0	10	0	3	12	0	24	0	28	0	0
9a9d72a5-2ef1-4739-abb3-8baad1b10038	0	0	0	0	0	0	0	2	0	0	0	0	0	0	0	0
d192fd22-0133-4b26-b1cb-279c310084b7	0	0	0	2	0	0	0	0	0	0	0	0	0	0	0	0
b76c4da3-efa9-40ff-b70f-e9f18c7ccaf1	0	0	0	0	0	2	0	8	1	0	4	0	0	0	1	0
8170fef8-940b-4597-963d-7e6e9f09c709	0	0	0	0	0	0	0	0	0	2	0	0	0	0	0	0
682edfd4-94ae-45ff-80d0-0e7528c1a97b	12	2	0	22	0	0	0	6	1	2	0	6	18	0	0	9
a23237ee-0631-4daa-8d40-b63a34d22ee1	0	2	2	2	0	0	0	0	1	2	0	0	0	0	0	1
2d6152b3-e272-4dca-9ebe-0317b800e8cc	2	10	8	2	16	0	7	0	5	10	0	28	2	34	0	1
f346ccf1-af02-4d46-bda5-d6c5310ee2e1	0	0	0	0	0	0	1	0	0	0	0	0	0	0	0	0
fcf9c5fb-7e3d-4cef-a6a1-42653407ee3e	6	2	0	8	0	0	0	2	0	0	0	0	10	0	0	6
524380d5-21d3-4552-9263-bfea9db86a40	2	0	0	2	0	0	0	0	0	0	0	0	2	0	0	1
197efb8a-d79c-4b3d-99dc-b697a5a7d609	6	0	0	6	0	0	0	0	0	0	0	0	6	0	0	3
0e54cc03-90d4-41ac-ac1b-5250ce6c742b	0	0	0	0	0	0	0	2	0	0	6	0	0	0	1	0
aaf964b8-c90c-43ea-9d18-80415da29cb5	2	2	0	2	6	0	1	0	0	2	0	6	2	12	0	1
25d537cb-3498-495e-b83a-cfb848941f7c	0	0	0	0	0	0	1	0	0	0	0	0	0	0	0	0
bb9984b3-85b8-416d-aaea-a02321020280	0	0	0	4	0	0	0	0	0	0	0	0	2	0	0	0
2cdb1a6c-25f0-4e9a-9dd6-3f3e107e13aa	6	2	2	10	4	0	1	0	1	0	0	4	6	4	0	3
1748b7b2-3071-4333-8527-f18937132bd7	0	0	0	0	0	0	0	0	0	2	0	0	0	0	0	0
cccd7133-90d1-4d07-a719-aebfd8126e48	0	0	0	4	0	0	0	0	0	0	0	0	0	0	0	0
56d11a4a-7b7e-40b0-a8c2-150e461bb6a1	0	0	0	2	0	0	0	0	0	0	0	0	4	0	0	0
4109dcb6-cc83-40b8-bff0-b7534bee7441	2	0	0	16	0	4	0	4	0	0	2	0	14	0	1	7
1e443aa3-d405-434f-88c1-44409e9e524c	0	0	0	0	0	0	0	0	0	2	0	0	0	0	0	0
2d277a81-3a1f-43bf-b887-681ebabe06d0	0	4	0	0	0	0	0	0	1	0	0	0	0	0	0	0
6b8a9653-aa08-4043-b787-9f0789f463fc	0	6	2	4	2	4	0	8	1	2	4	2	2	0	1	0
47e296bc-73f8-40f4-8a95-8396d05010d2	0	0	0	2	0	0	0	0	0	0	0	0	2	0	0	0
a20055c0-3fe3-43fa-8990-5d7697e4c8cb	0	14	4	6	14	4	3	20	3	10	14	10	8	14	4	2
a33328c2-7956-4d98-9b22-9c637fca1180	2	0	0	10	0	0	0	4	0	0	2	0	10	0	1	1
4f11911a-dc35-41fd-ae03-e6f0e1e09cc6	0	0	0	4	0	0	0	0	0	0	0	0	2	0	0	0
aa29253d-8724-43b3-a262-c9daa5dbba4c	0	2	0	0	2	0	1	0	1	2	0	2	0	0	0	0
d574de8a-10f9-4cfe-a6af-ab8678185009	2	0	0	10	0	0	0	0	0	0	0	0	10	0	0	1
b84c78ea-0458-46ce-9a37-4504d708d985	0	0	0	0	2	0	0	0	0	0	0	2	0	0	0	0
642b4c0a-c3c6-4699-8fa4-38655c8c32f2	0	0	0	0	0	2	0	8	0	0	4	0	4	0	2	0
24d6052b-fe75-41cc-8221-16da6327d44d	0	0	0	2	0	0	0	0	0	0	0	0	0	0	0	1
7e056a54-22d2-4fcd-8695-04fb85721995	6	12	4	10	28	0	8	0	3	8	0	20	8	10	0	4
7934feaf-8d35-42db-99a5-038b7ae9aed9	6	4	0	18	18	0	2	0	1	4	0	14	12	4	0	4
32d05430-cbcf-43f3-8dda-cd179c640457	64	102	42	248	214	14	100	142	47	80	70	188	178	156	31	86
0776c913-4ac2-48ac-b9dd-e0ecf38c1575	0	0	0	2	0	0	0	0	0	0	0	0	0	0	0	0
9f56eeb9-f2a6-478a-a354-d44a79736076	0	0	0	2	0	0	0	0	0	0	0	0	2	0	0	0
cd6764b7-0012-46a9-addd-0d5be2bc5162	8	2	2	20	6	0	2	4	2	2	2	4	18	4	0	4
8693b8ea-a2b3-45da-b05c-505868c1f03e	2	0	0	2	0	0	0	0	0	0	0	0	2	0	0	1
2d1c0351-7898-487a-9740-ceb3b0dadfd3	0	0	0	2	0	0	0	0	0	0	0	0	0	0	0	0
1d523eda-1c55-4f14-b9c2-2cd3bb1ce452	0	0	0	2	0	0	0	0	0	0	2	0	2	0	0	0
947b8f9e-cbec-4cba-8074-6b08d3b679c9	0	0	0	2	2	0	0	0	0	0	0	0	0	0	0	0
74f5f29a-4cfc-4110-b6a0-95a253b33cde	0	0	0	0	0	0	1	0	0	0	0	0	0	0	0	0
ec4c6018-d291-4f4c-9e12-13e83d2ecdad	0	4	0	6	2	0	1	0	0	0	0	2	6	6	0	1
8822d660-f1b3-4186-ab09-fdc7addfd19b	2	6	2	12	12	2	2	4	2	6	2	4	8	16	0	1
632268a7-2e70-4668-adc5-a81e1b8e1d43	0	0	0	8	0	0	0	0	0	0	0	0	4	0	0	5
51090c76-5a4a-4882-ac1c-718e870d9510	6	0	0	6	0	0	0	0	0	0	0	0	6	0	0	3
c23b6072-901b-465b-a29c-7924be4eaeae	0	0	0	0	0	0	0	0	0	0	2	0	0	0	0	0
29ded2cf-3f76-4439-8292-4e50920fa8c4	0	0	0	2	0	0	0	0	0	0	0	0	0	0	0	0
d4c79a64-436b-4841-b58f-84dda3656e77	2	0	0	2	0	0	0	0	0	0	0	0	2	0	0	1
072bdc36-1c75-4f3e-96a9-edd7c89ce49e	34	88	44	138	188	6	69	40	41	74	18	182	98	164	5	44
17c2dd3f-cdb6-40a7-abb0-73685f27964c	22	18	8	60	44	2	17	2	7	12	2	40	42	32	0	22
230d6c75-13d0-46a1-9424-5d2658e6c7ce	8	48	20	30	116	4	21	26	13	36	10	80	20	76	5	9
6dc94247-d841-499d-aaf4-7b78af98f5ff	0	0	0	0	0	8	0	20	0	0	12	0	0	0	4	0
06820266-0d1f-43ff-a066-c39312b467b9	0	0	0	2	2	6	0	84	0	0	54	2	2	0	14	0
7626d1bf-f729-46a9-8bf9-1c61eed795ba	0	2	0	0	0	0	0	0	1	2	0	0	0	0	0	0
2b2b3254-941e-42ac-a844-d5ee2cc95ff4	0	0	0	0	0	0	0	0	0	2	0	0	0	0	0	0
37f89729-bb71-4048-b223-4460a98aa7d8	0	0	0	0	0	0	0	2	0	0	0	0	0	0	0	0
20205be4-94ca-42f2-a141-dc7a573b0386	2	0	0	2	0	0	0	8	0	0	6	0	2	0	0	0
baa69f55-7abc-4a3f-aedd-57ee04804c4a	0	14	10	0	18	0	8	0	3	16	0	18	0	20	0	0
4ac80afa-a7fe-4bbe-9ac1-a76807b2882c	0	4	0	0	2	0	0	0	0	0	0	0	0	0	0	0
40953056-072d-4e56-ab5f-cf47a1027485	0	0	0	0	2	0	0	0	0	0	0	0	0	0	0	0
12ba86c0-ba69-42a2-b799-e67670305611	0	0	0	0	2	0	0	0	0	0	0	0	0	0	0	0
155e65b6-4938-4bff-8725-50eb2df0f25a	0	0	0	0	0	2	0	14	0	0	6	0	0	0	3	0
da967a96-61bf-473b-b270-5fa1fdc65573	0	0	0	2	0	0	0	0	0	0	0	0	4	0	0	0
9c439c36-aeff-4c53-a0fb-723dc10729d2	0	0	0	0	0	0	0	0	0	0	0	0	0	0	0	1
6710b085-1c3e-4a36-894c-29a38953a750	4	0	0	6	0	2	0	10	0	0	6	0	6	0	1	2
7507890a-e241-47cd-acc6-7d024a9bbb50	0	0	0	0	0	0	0	0	0	0	0	0	4	0	0	1
cd5865f5-ba7b-4a79-b1b2-ab9ed05f66c6	0	0	0	10	0	0	0	0	0	0	0	0	8	0	0	2
83dc7353-aa70-4c90-9173-2341d4d282e4	10	0	0	32	2	0	0	0	0	0	0	0	28	0	0	5
632f2071-274d-4c5b-a23f-47e3c12bf89d	144	70	32	262	122	16	41	138	27	58	74	108	252	96	29	106
38a022c3-a67c-4516-b5dc-8abb6e7bd128	0	0	0	0	2	0	0	0	0	0	0	2	0	0	0	0
3226b79b-b791-46bb-9ff7-f58be4cb2198	0	0	0	2	0	0	0	0	0	0	0	0	2	0	0	1
43d47909-d791-4a1c-b7e1-28b86643073c	0	2	0	0	0	0	0	0	1	2	0	0	0	0	0	0
ddf25628-b966-4f18-8bcd-7eefab607101	8	12	8	10	28	6	14	22	6	10	18	24	10	34	5	3
613fc419-efaf-4e1a-9d9d-392aa27014bf	0	10	8	4	36	0	4	4	3	10	2	30	4	16	1	2
2ef9f470-9938-4f3d-95a2-a9eef2545e1c	0	0	0	2	0	0	0	0	0	0	0	0	0	0	0	0
1868916d-1dd6-4014-998d-5fd7fc02970c	0	0	0	0	2	0	0	0	0	0	0	0	0	0	0	0
7fa9728b-689a-47cd-a094-ab13c3312bb9	2	0	0	4	0	0	0	0	0	0	0	0	4	0	0	0
4589f0e4-beef-4a69-b27b-73ab484b0ab6	0	2	0	6	2	0	0	0	0	4	0	4	6	0	0	1
4e70e0db-5048-4235-9088-ab505e20ffac	0	0	0	0	0	0	0	0	0	4	0	0	0	0	0	0
1f1221c0-abaf-45cf-8042-7849f186a381	0	0	0	4	0	0	0	0	0	0	0	0	0	0	0	0
d8c769ea-de44-49ac-8ef4-5be0d4ce7079	0	0	0	0	0	0	0	2	0	0	0	0	0	0	0	0
568c57fa-1390-4b69-a2d5-594707d83629	8	6	2	24	10	0	2	0	2	4	0	6	20	6	0	6
e0700989-856b-43bb-8fc3-4ef6ca205267	0	0	0	2	0	0	0	0	0	0	0	0	2	0	0	0
2761eb93-25bd-4987-8626-34c565749471	0	0	0	0	0	0	0	0	0	0	0	12	0	0	0	0
a1f4be7e-711e-489d-9a64-a13f1464a1d1	0	2	0	0	0	2	0	2	0	2	0	0	0	0	0	0
3590daa5-63d7-40ce-9e47-8cc55faa8087	2	16	6	10	26	0	8	0	5	14	0	14	6	24	0	4
c35a10eb-71d7-4735-b352-ac9abff0a1bb	0	0	0	8	0	0	0	0	0	0	0	0	8	0	0	0
affb947c-b8bb-4719-bd72-e01b5527bff9	10	0	0	26	6	8	1	48	0	0	24	6	18	2	10	8
a0d3344d-86a9-4adf-80af-42f65ea9407c	0	0	0	0	0	0	0	0	1	0	0	0	0	0	0	0
d809beb7-5dd5-445b-868e-16462aa1a473	0	0	0	0	2	0	0	0	0	0	0	0	0	0	0	0
c022a832-7337-4a74-9f4e-7443b0138447	0	0	0	0	2	0	0	0	0	2	0	0	0	0	0	0
c08924a8-3ab1-48cd-9a7e-bf2d006796b9	4	0	0	6	0	0	0	4	0	0	2	0	4	0	0	3
912b0fd9-e756-4eef-b2e2-ab7bcf3aad06	2	0	0	10	0	0	0	0	0	0	0	0	8	0	0	3
49b298a9-d8dc-48f0-bb20-5b90c3810518	12	6	4	30	38	0	5	0	2	6	0	36	26	24	0	7
606686ac-c40b-4d22-9e2c-82031ceedc33	0	0	0	2	0	0	0	0	0	0	0	0	0	0	0	0
637e73ac-adf4-4e29-9b79-d50c89563ae0	40	8	2	120	16	0	4	6	4	8	2	16	122	12	0	54
af5cc66c-03ff-4c19-8c43-12e23aea160a	0	0	0	0	0	0	0	0	0	0	0	0	0	0	0	2
8effdc96-5399-4e3f-ba8f-1833df342b37	26	14	6	44	34	0	13	4	4	10	2	26	42	34	0	23
6969886a-9c2f-4f92-9664-f699c369aa79	0	0	0	0	0	0	0	2	0	0	0	0	0	0	0	0
56a9e95a-4a6f-4f7c-b244-2e919a3d15bd	4	10	8	8	4	0	0	0	4	8	0	0	10	0	0	4
ea321e40-806b-4640-8ebc-cbec55e1c9c3	0	0	0	2	0	0	0	0	0	0	0	0	4	0	0	0
993812cb-d0e2-4ef3-a92f-837c8a382685	14	2	0	32	0	0	0	8	0	4	4	0	30	0	2	14
91695778-2be3-474b-9e80-776c2c1f1a53	8	6	0	14	0	0	0	0	1	4	0	0	18	0	0	7
cbfac171-27ba-4612-a1eb-63f5c0a2c469	0	0	0	0	0	0	0	0	1	0	0	0	0	0	0	0
67fa5e53-63b3-4e50-8738-b1d1105318d6	0	0	0	0	0	0	0	0	0	0	0	0	0	0	0	1
17b16230-25b4-45db-88e2-466280b98394	0	0	0	6	0	0	0	4	0	0	2	0	0	0	1	0
0449d3f3-9732-4d51-92b3-c8a81cffc2f3	0	0	0	0	2	0	0	0	0	0	0	0	0	2	0	0
7dc66568-7e9c-41e1-b2df-06e9f64e1740	0	0	0	0	0	0	0	0	1	0	0	0	0	0	0	0
d5c5a402-e3da-4820-bf1c-0671a94d97a8	0	2	0	0	0	0	0	0	0	0	0	0	0	0	0	0
8135121b-dbd6-4709-9437-5d62cfa7d616	2	2	0	8	0	0	0	0	0	0	0	0	4	0	0	2
aa81a80c-922d-48f2-a706-2e0844d92bb1	2	0	0	4	0	0	0	0	0	0	0	0	4	0	0	1
b5c02784-928e-4a6a-8229-fb6f6a14c1b1	6	10	8	16	22	0	5	14	4	8	10	6	20	38	2	4
ee0dde27-22da-482e-aa7d-f8bf2016a15c	2	0	0	2	0	0	0	0	0	0	0	0	2	0	0	1
9d760f69-c91f-44de-a8b4-949641403a53	2	0	0	4	0	0	0	2	0	0	2	0	2	0	0	1
1f465dcc-ab95-4aee-b5f2-d1004ce92738	14	4	0	28	4	0	0	8	1	2	4	4	26	0	1	12
739e8994-ad47-4a73-b802-b61c3c040449	0	4	4	0	14	0	1	2	1	2	4	4	0	10	0	0
ed906c21-f3b7-4d32-a9f2-89c827aa7b12	14	0	0	20	0	0	0	0	0	0	0	0	20	0	0	1
d98e231e-a871-4798-9e15-b7b4a88d9b31	0	2	0	2	0	0	0	0	0	0	0	0	0	0	0	0
e1c38c45-d50a-4102-b0e4-a7882a0a5c44	0	2	0	0	2	0	1	0	0	0	0	2	0	0	0	0
21406f9d-5174-4d73-af6f-324dd3a4f0e8	10	0	0	16	0	0	0	4	0	0	0	0	0	0	0	0
3f7577e2-d583-478b-8e7a-a15806d2c346	22	0	0	38	6	0	2	6	0	0	0	6	34	14	0	15
af431298-68c3-4162-8ae0-aea43bedd6e6	0	0	0	0	0	0	0	2	0	0	0	0	0	0	0	0
781ceeb3-f7ce-4f19-bd05-260b7971ec37	2	0	0	20	2	0	1	0	0	2	0	6	18	0	0	4
574ed876-9e04-42b5-ad3f-bba2334e2c74	8	4	4	26	4	0	2	8	1	6	4	6	16	8	1	4
eab99333-841c-4cb5-b2a7-a71931e3ad71	38	4	2	72	12	8	3	36	1	4	16	10	68	20	6	27
b207942e-b61e-4cbf-a71e-1c44d3ec83b8	6	2	0	12	0	0	0	0	0	0	0	0	8	0	0	3
ab38a506-b04a-4e02-9255-653120f85db8	0	2	0	0	0	0	0	0	0	0	0	0	0	0	0	0
e1488912-7da3-4bac-b6ce-7cb71db88d1e	0	0	0	0	0	2	0	0	0	0	0	0	0	0	0	0
ab5f95d9-2aea-4ff0-a506-7a9e0b7b295a	158	218	114	450	458	56	147	382	82	188	190	400	376	438	84	144
d6bcc13a-46ab-490d-9749-bca9c08d0211	0	0	0	2	0	0	0	0	0	0	0	0	2	0	0	0
cbbbfcf2-e25c-457f-8306-6396b20a54f8	30	56	22	70	102	10	44	30	22	38	18	74	46	62	6	31
c14f69d6-3a01-4af1-8fd0-76c5012e7884	0	0	0	2	0	0	0	0	0	0	0	0	2	0	0	0
c9ea53c1-006e-4ee9-97fe-c0c069e56b39	0	2	4	0	20	0	2	0	1	4	0	30	0	22	0	0
a5c3e9ba-8dcf-4e47-a4c6-256c85744dd0	0	0	0	2	0	0	1	0	0	0	0	0	4	0	0	0
6f6f96ed-de0e-48fc-be05-2783f56d01f3	0	0	0	0	0	0	0	0	1	0	0	0	0	0	0	0
3c441d70-c4c5-45be-b539-62964e72bc89	2	0	0	2	0	0	0	0	0	0	0	0	4	0	0	1
51e54664-b58b-4ead-941f-1b71854b53e3	0	0	0	0	0	0	0	0	0	0	0	0	0	0	1	0
57163072-ced3-49ae-a138-70d7b054a37b	0	0	0	0	0	0	0	2	0	0	0	0	0	0	0	0
90e89db4-4593-4fff-bba9-2c4556a361b4	0	2	0	0	6	0	3	0	0	0	0	0	0	12	0	0
7eb52590-6dcd-4896-bf55-e4ec97975bca	0	10	4	0	30	0	13	0	4	8	0	30	0	20	0	0
84211e76-2b47-4d45-8061-e490857aec62	0	0	0	2	0	0	0	0	0	0	0	0	0	0	0	0
8e397220-7335-4306-96ed-679d63a6de19	0	14	12	2	18	0	9	0	4	10	0	14	2	24	0	1
2bf1ea0d-b9dc-41d3-9a62-962468ae7945	0	0	0	4	0	0	0	0	0	0	0	0	0	0	0	0
db809bc6-412f-4fc2-beb0-686f389ca503	0	0	0	6	0	0	0	0	0	0	0	0	4	0	0	2
dcd464dc-4053-4759-800f-e32c4b5326f3	4	0	0	8	0	0	0	0	0	0	0	0	8	0	0	3
05b37143-452c-4dbd-8767-040aa6f333c9	0	2	0	0	12	2	5	4	1	2	2	10	0	30	1	0
3928c5df-99f5-4105-81ca-74cd62aa9364	0	0	0	0	2	0	1	0	0	0	0	2	0	0	0	0
e460637c-3d23-45c9-b126-32048bf0914b	0	0	0	0	2	0	1	0	0	0	0	2	0	8	0	0
33f02386-02a7-4e1e-8845-7020110aa6f4	4	4	2	6	10	0	1	0	1	6	0	10	14	12	0	3
a24f05a9-1c9e-40f1-af02-4b5b00e5265f	10	0	0	2	0	0	1	0	0	2	0	2	14	6	0	5
ca7f02b7-30ab-419c-88fe-c70078516b5a	0	2	0	0	2	0	1	0	0	0	0	2	0	0	0	0
cd6ef727-625f-4f74-97ff-615dbbaf3f2a	0	12	6	0	22	2	6	4	2	8	2	14	0	22	0	0
0add7d3c-6087-4bfb-9d5e-aec0d4783015	0	0	0	0	0	0	0	0	0	0	0	0	0	0	0	5
1b7e0d1a-d2ce-4610-8a8b-d7b757391f8d	0	0	0	0	0	0	0	0	1	0	0	0	0	0	0	0
36646549-9c8f-4bad-ad36-246ffb072c45	2	18	10	8	26	0	8	2	5	18	0	16	2	26	0	2
e429c007-9108-4c56-913b-6c54771835d8	0	0	0	0	0	0	0	4	0	0	2	0	0	0	1	0
ed1699fb-d19c-40e9-8dea-86210ce4956b	32	22	12	74	60	14	19	54	7	10	26	46	54	74	9	25
0f9cc48b-b466-46ae-ad79-a2b023443588	0	0	0	0	0	0	0	2	0	0	0	0	0	0	0	0
15c34a0a-1772-4ecb-a3dc-e42d23dd1e73	0	0	0	0	0	0	0	2	0	0	0	0	0	0	0	0
6890b953-94f1-449a-8a52-cfd276b5f4b5	0	0	0	0	2	0	1	0	0	0	0	2	0	0	0	0
7d7e8a1e-740c-43b0-8e74-413f4969b515	0	4	2	0	8	0	2	0	2	4	0	12	4	12	0	0
57b28072-d958-49c9-bb71-b404bdf40578	2	0	0	2	0	0	0	0	0	0	0	0	2	0	0	0
2048c773-d3a1-4a18-b8e9-634512afdf85	0	0	0	4	0	0	0	0	0	0	0	0	2	0	0	2
93093f2e-637a-4fd0-969d-158d42f43d6d	14	0	0	46	8	0	2	0	0	0	0	6	36	14	0	13
50bcd256-aeb8-48a5-a996-20342ffba1dc	0	0	0	6	0	2	0	6	0	0	2	0	2	0	1	3
e92afc60-5595-47e4-b377-4fa929b0fe2d	0	0	0	4	0	0	0	0	0	0	0	0	2	0	0	0
5d077b13-77dd-45b6-a0b0-e699fb4e67d0	0	0	0	0	0	0	0	2	0	0	0	0	0	0	0	0
4baf1cb4-d06c-4fdd-95d7-a92f3251f9c7	0	0	0	0	0	0	0	0	1	0	0	0	0	0	0	0
b6a9b92d-8a63-40d9-b47b-e8aea451b80d	4	0	0	14	6	0	3	0	0	0	0	4	14	0	0	6
191df344-a2a9-4bcd-a2b9-834f1b078171	0	0	0	2	0	0	0	0	0	0	0	0	0	0	0	1
6d863990-b76d-4818-b072-1fdce0968562	4	0	0	6	0	0	0	0	0	0	0	0	6	0	0	0
50cc104d-e6cf-4be7-805b-9fcf87e7b823	2	0	0	0	0	0	0	0	0	0	0	0	0	0	0	0
b9ad9638-7b6a-45e7-a58b-d219d3cff26b	0	0	0	0	0	0	0	6	0	0	4	0	0	0	1	0
c63bec6f-f255-4034-adbc-c19d7861a550	0	0	0	0	0	0	0	0	0	0	0	0	0	0	0	1
233f5051-e627-4a8d-9993-eb50f32110fb	8	2	0	38	6	0	3	8	1	0	4	6	30	4	0	15
0f937937-e73f-4a2c-8297-1d0544ab1545	0	0	0	0	0	0	0	2	0	0	0	0	0	0	0	0
1b25d915-876e-4e7d-a419-87e66abbd174	0	0	2	0	2	0	0	0	0	0	0	2	0	10	0	0
b351db47-c569-41d5-8ece-c964d528bc6c	10	6	4	28	14	0	6	4	2	2	2	10	22	8	1	6
7127a9b4-e61c-43d3-b28d-199a61576a74	0	0	0	0	2	0	1	0	0	0	0	0	6	0	0	0
5529a11a-ec5d-4956-a93d-f335c637c35f	0	2	0	4	4	0	0	0	0	0	0	4	0	8	0	0
4147142f-063c-4601-9ca4-01ddd6776482	0	0	4	0	0	2	2	0	1	4	0	10	8	6	1	6
d7dd8e15-1454-4306-a09d-749581eb6213	28	0	0	54	0	0	0	4	0	0	2	0	44	0	0	21
3aa1a390-c986-4050-b297-0eae3a891abe	0	0	0	4	0	0	0	0	0	0	0	0	8	0	0	2
d3da3dc5-9aae-4271-97b5-1136e6be4638	0	2	2	8	8	0	1	4	0	2	2	2	6	10	1	1
aa008e80-b39c-4c42-a4ef-2938754bf372	0	0	0	6	0	0	0	0	0	0	0	0	6	0	0	0
47b3e495-74ca-4a87-8acd-4a30343a17f6	4	0	0	2	0	0	0	0	0	0	0	0	2	0	0	1
b59302e7-74de-443f-bae9-719f731d3420	0	0	0	2	0	0	0	0	0	0	0	0	0	0	0	1
463f4d82-6ea8-4ddc-88ae-e949552095be	0	0	0	2	0	0	0	0	0	0	0	0	0	0	0	0
16fe2dfc-85b2-447b-a664-50ba5ac394f1	0	0	0	2	0	0	0	0	0	0	0	0	2	0	0	0
bd4e9902-f598-4cc9-9a8d-9deb643be3d4	0	0	0	4	0	0	0	0	0	0	0	0	2	0	0	0
862e00a6-df03-46d6-aef4-2f776917e8df	0	2	0	2	0	0	0	0	1	2	0	0	0	0	0	0
90e7da66-d42d-4772-aef0-098f04c82ea8	4	0	0	12	4	0	0	0	0	0	0	4	0	0	0	4
ee3bef8f-d8b7-471c-8dfa-2d0fc8fd1d61	0	2	0	4	2	0	0	0	0	0	0	0	0	0	0	0
c50b3d65-6e83-4c3f-b839-b3345afc288f	0	0	0	6	0	0	0	0	0	0	0	0	2	0	0	1
313b5264-c7ce-4e79-8cd0-3700e7ec5ab3	0	0	0	2	0	0	0	0	0	0	0	0	0	0	0	0
a0e76f88-d8ec-4acf-9c20-31c4b57de8da	0	2	2	8	0	0	0	0	1	0	0	0	6	0	0	1
5c9e9f97-8914-4dc1-9d62-4f35d1d38387	16	2	0	22	0	0	0	4	1	2	0	2	20	0	0	7
8b30bd72-d193-4bf8-9c13-16dc9643102a	8	18	8	32	52	2	16	10	6	16	8	54	34	50	3	13
c9e5eab6-1535-4483-9d1b-1d2a28edd178	0	0	0	2	0	0	0	0	0	0	0	0	0	0	0	0
d82407dd-67d0-40ed-8fa1-8f66e8ad0474	0	2	0	0	0	0	0	0	0	0	0	0	0	0	0	0
669b8c47-5ebd-4ba0-a63c-fe9f4d68295e	2	0	0	6	0	0	0	0	0	0	2	0	2	0	0	0
12e71c2f-0178-4334-8bbd-1881b1c9942e	0	0	0	0	0	0	0	4	0	0	2	0	0	0	0	0
888068f7-21a8-4719-a151-ae512059aa9b	0	0	0	2	0	0	0	0	0	0	0	0	4	0	0	1
ad0ab8a4-32fe-4902-b713-60ce9a446092	54	96	54	134	216	8	84	30	42	98	16	206	128	188	6	54
d8fa3724-46f7-4e9e-bb51-ced0a61ddbb7	2	0	0	0	0	0	0	0	0	0	0	0	0	0	0	0
33d7b8fc-5dbf-4112-aba8-4f2e2e485053	6	0	0	4	2	0	0	0	0	0	0	4	2	0	0	2
6d8896b9-c9f5-4112-8573-e69bcc6dfc6f	10	0	0	6	0	6	0	8	0	0	4	0	4	0	2	3
2c4d6315-5899-4328-b829-42035e3477ac	4	4	0	8	2	0	1	0	0	4	0	2	8	0	0	2
d776941a-ec7d-4836-a7f0-a7b87ce75956	8	26	16	44	26	0	8	0	9	18	0	24	42	20	0	7
9cf1477e-5d5b-455e-add3-dcb9b1d0ddee	0	0	0	0	0	2	0	0	0	0	0	0	0	0	0	0
9ce86961-6430-4f5b-8e75-5d9dc0283f5d	0	2	0	0	0	0	0	0	0	0	0	0	0	0	0	0
f790e531-e03f-44aa-b210-eec1c7d1eeac	2	2	2	4	2	0	1	0	1	0	0	2	4	0	0	0
5b0f4dac-5ccd-407a-87bf-b8aba49fb44e	10	0	0	34	0	20	0	184	0	0	86	0	36	0	32	16
6764dcf2-9bb5-478f-916c-3737426d32e3	0	2	0	0	2	0	0	0	0	0	0	0	0	0	0	0
fd4ad79a-e658-477c-a149-4dcaabeff681	0	0	0	0	0	0	0	0	0	2	0	0	0	0	0	0
ef07d2a2-4748-459d-b51a-0d317d245fd6	2	0	0	0	0	0	0	0	0	0	0	0	0	0	0	0
be7e317b-bb45-4801-94ef-8b9096f31ba5	0	0	0	8	0	0	0	0	0	0	0	0	4	0	0	0
9f748ab3-89bf-4669-880d-de1e0dd99734	0	0	0	0	2	0	0	0	0	0	0	0	0	0	0	1
8686b4ea-d860-471e-8557-e3bd2743871e	2	0	0	4	0	0	0	4	0	0	2	0	2	0	0	0
bf50a866-3386-4b07-818d-4964e3984a72	2	0	0	0	0	0	0	0	0	0	0	0	2	0	0	0
f1ab6fde-a7d2-492b-a87f-685fb9a378de	2	0	0	6	0	0	0	0	0	0	0	0	2	0	0	2
ad083c59-8146-4df9-b8f8-34489ada73d4	0	0	0	0	0	0	0	2	0	0	0	0	0	0	0	0
a8127b5d-1336-447e-a711-3d50b4af7724	0	0	0	0	0	0	0	0	0	0	0	0	0	0	0	1
b2db1818-8b9c-418d-a358-673478c86d2f	0	0	0	4	0	0	0	0	0	0	0	0	4	0	0	2
bef8e01f-e64b-4500-8014-c1607d67f8d9	0	0	0	0	2	0	0	0	0	0	0	2	0	0	0	0
b3b4f2db-5894-4b68-9f60-9aaf71a330a5	0	0	0	6	0	0	0	0	0	0	0	0	4	0	0	0
2a6bf4cf-7143-4970-88f8-9a3d5f44893d	0	0	0	0	0	0	0	0	0	0	0	0	0	0	0	1
391e9767-65c8-4b67-9034-0f24ddc717be	0	2	2	0	0	0	0	0	1	6	0	0	0	0	0	0
d33c028b-e9ee-42dc-840e-b4c4234d68e9	0	0	0	2	0	0	0	0	0	0	0	0	0	0	0	0
e18466c7-a56f-4f09-a8c2-915b0c89dbec	0	0	0	8	0	0	0	0	0	0	0	0	8	0	0	3
3543ff28-236c-44fc-80ec-e2316869d715	0	0	0	0	0	0	0	2	0	0	0	0	0	0	0	0
5be82b10-b1ca-40ee-8103-bbabe150b9e1	0	0	0	0	0	2	0	4	0	0	2	0	0	0	1	0
abdd965b-275f-492d-bc54-a760c7fdaa39	0	0	0	0	0	0	0	0	0	0	0	0	0	0	0	1
5fd9cafb-f1e7-444d-96c5-b98a2664fe50	4	0	0	6	0	0	0	0	0	0	0	0	12	0	0	3
1b766d7f-f356-4523-9f16-86df7b03d236	14	0	0	12	2	0	0	0	0	0	0	0	10	0	0	4
30e99d1c-1ca1-4892-bf08-cc1600083568	0	0	0	2	0	0	0	0	0	0	0	0	0	0	0	0
c3babbe9-4ac7-4f77-aef4-05fe001bddbc	2	2	0	8	2	0	0	2	0	0	0	2	2	2	0	2
a5464b91-cd2d-4b25-a207-1a712f3fe131	0	2	2	0	4	0	1	0	0	0	0	2	0	8	0	0
7d626d6a-c2fe-4a47-bee9-2412e4bd92bf	0	0	0	10	0	0	0	0	0	0	0	0	0	0	0	0
96f98556-e53a-419d-84ae-60575d840d0e	0	0	0	0	0	0	0	0	0	0	0	0	4	0	0	0
1c58f570-ad1d-431d-bf40-b8aa43b3891a	12	0	0	22	0	6	0	26	0	0	16	0	20	0	6	5
7a5c9714-5bd5-457d-8a60-8467e5ad99f9	0	0	0	0	0	0	0	0	0	0	0	0	2	0	0	0
369bc329-eedb-4279-86cc-ea91b0ed715a	0	20	12	6	34	0	10	0	6	20	0	24	0	38	0	2
106396b9-02bf-440a-8b84-0b10c3ad8a6e	0	0	0	4	0	0	0	0	0	0	0	0	0	0	0	0
0976d188-e1e9-4e96-abd2-c631a0b17b5b	0	0	0	2	0	0	0	0	0	0	0	0	0	0	0	0
9d56f9ef-2fb7-4f08-9ddc-37fc0c52a410	4	6	4	8	24	4	10	8	3	4	4	20	8	34	2	3
3383a40f-2e42-4dc7-b0be-c7dc3e1f4c79	4	0	0	8	0	0	0	0	0	0	0	0	8	0	0	3
ff921ca0-f465-44af-993c-17e10e7b98d4	0	0	0	4	0	0	0	0	0	0	0	0	0	0	0	1
83a2ee86-becf-4059-84ed-3a7bc0dc83bc	0	0	0	2	0	0	0	0	0	0	0	0	4	0	0	0
9982e8df-5ac1-450b-92d0-2ba8dbe38eb9	18	4	2	38	4	2	1	8	0	2	4	4	32	8	2	14
96268c43-a093-43d4-bd98-1174fcd8d5e5	6	2	2	8	8	0	4	2	1	2	0	2	10	8	0	4
ece95430-ac46-4b7b-adbd-46757d035d79	28	0	0	60	0	16	0	94	0	0	42	0	48	0	22	28
92e28c96-9003-4c67-a693-5a83d7082433	0	0	0	2	0	0	0	0	0	0	0	0	0	0	0	0
8677a0a8-3e23-4c9a-993a-eca515ac1632	14	100	54	52	208	10	81	30	44	76	16	170	48	182	8	15
6c1d3c45-89a8-4a41-8778-b3e9b069dc84	0	0	0	2	0	0	0	0	0	0	0	0	0	0	0	0
0d0a72bb-3c0d-463f-bb74-70d6001304f2	0	4	0	0	8	2	3	16	1	6	8	12	0	4	2	0
c0c5ee57-bf99-4de7-9bdd-d19fb255b557	0	2	2	0	0	0	0	0	1	2	0	0	0	0	0	0
9c891bcd-4b56-455f-a212-9c0a1b89bb20	112	24	14	296	64	20	28	132	11	14	70	64	294	48	27	107
8c8a17ee-f174-4105-94b4-3af45f178756	12	2	0	28	0	0	0	0	0	0	0	0	26	0	0	9
9bcadbf8-f680-4423-b712-3e97f88aaf6c	14	2	0	34	6	16	1	62	0	2	34	6	32	0	11	9
9a9c6238-c9e4-4988-a9f5-d9dfdacbacc3	0	4	2	0	12	0	2	0	1	2	0	8	0	16	0	0
34aa4592-5a2d-4c2a-b234-85bcb6a01254	0	0	0	2	0	0	0	0	0	0	0	0	0	0	0	0
663a22c7-5146-4f45-8c6f-dc0a3d971a3f	2	2	0	6	0	0	0	0	1	2	0	0	6	0	0	1
[truncated: 7,713 more rows]
