# Supplementary material for: Critical Assessment of MetaProteome Investigation (CAMPI): a multi-laboratory comparison of established workflows
Source: Nat Commun. 2021 Dec 15;12:7305. doi: 10.1038/s41467-021-27542-8 (PMC8674281; doi:10.1038/s41467-021-27542-8)
Supplement: Supplementary file 21 — Source Data file [file 41467_2021_27542_MOESM21_ESM.zip › Source Data/Supplementary Figure 6B_8B.tsv]

ProteinGroup	MQ_F01	PS_F06	MQ_F06	PS_F01	PS_F07	MQ_F08	MPA_F07	PS_F08	MPA_F06	PD_F06	PD_F08	PD_F07	PD_F01	MQ_F07	MPA_F08	MPA_F01
dc634f9b-bff6-4f8a-b7c6-c9ea3d1bffb0	0	0	0	4	0	0	0	0	0	0	0	0	4	0	0	1
e1a2ee00-c15e-4f9a-b0f0-7e0782648ad9	0	2	4	12	6	0	3	0	1	2	0	4	8	6	0	1
d6a228e4-cf54-48ff-bf65-fa28204c5dea	0	18	6	12	20	0	3	0	2	14	0	8	6	4	0	4
a5c2d674-3197-41e2-909f-2d4a699bf2b8	18	40	28	74	62	4	20	18	16	34	6	40	52	82	1	21
176854a9-4118-4990-95db-e6939782dc3a	2	4	4	10	12	0	6	2	1	4	0	10	12	12	0	0
c3e00bfc-a8fc-4d0c-ab79-6223021c42dd	20	54	30	46	70	4	33	24	23	50	10	66	44	80	5	9
f6bb3b1f-51f1-4170-b7bc-c25adba0846e	14	54	30	38	70	2	33	24	23	50	8	66	36	80	4	5
8bb9856a-9bca-4b97-84f5-1ff605dbc993	16	48	28	34	76	2	32	20	21	42	8	70	36	86	4	5
c9f92300-1091-4414-8f8c-d8ee81411957	12	38	20	20	58	0	22	4	15	34	0	54	18	68	0	4
ade9caa4-4c57-4a35-a28b-26f8e93f2e91	10	30	14	18	40	0	17	2	11	30	0	40	20	66	0	8
8cbe9950-59f9-4eac-acc7-6b384aa7a894	8	24	14	14	30	0	10	0	9	22	0	26	12	38	0	3
a63bab80-367a-4ad7-8014-ebf20c98f56c	0	18	10	0	24	0	10	0	6	16	0	22	0	26	0	0
11cef576-d185-4dbb-a234-7939214e1674	0	14	6	4	12	0	5	14	7	14	6	12	2	18	3	0
a0ca105f-66b2-491a-bc97-aa52d413b9fe	12	48	26	24	72	2	31	22	21	42	8	66	22	84	4	5
98496a1b-c35f-4eec-a4ab-f9aea7a429a6	4	24	14	10	38	0	15	0	8	26	0	38	8	32	0	1
b1366365-4b92-48dd-9ee9-6e733a7b2d80	14	10	4	20	14	0	6	0	5	12	0	16	20	34	0	7
56945d94-c838-4606-9562-966e398bd5b2	4	2	0	6	2	0	2	2	1	2	0	2	6	2	0	1
f3cd4d34-9f93-4166-b127-9f7c899b0526	0	16	4	12	22	0	9	0	4	28	0	36	2	42	1	0
62b3fdb8-e918-4a6a-a06e-d01a0819375d	0	10	2	4	20	0	8	0	2	20	0	36	0	26	0	0
56ebde01-3ed4-4334-9a33-74927c03a8f5	0	0	0	2	2	0	1	0	0	0	0	4	0	6	0	0
23d84e0a-555a-4190-95e2-1b545cc65403	0	0	0	2	0	0	0	0	0	2	0	0	0	6	0	0
89425a57-f664-4745-a3fb-bc95115467f6	0	4	0	2	0	0	0	0	1	4	0	0	2	0	0	0
0e33af75-e053-492a-88a3-fceb48e6a428	0	2	2	0	2	0	0	0	0	2	0	0	0	2	0	0
6e39662b-dafe-4518-bb46-57fd7c47f196	0	2	2	0	34	0	5	0	0	0	0	22	0	26	0	0
e00762da-42a3-4b45-8d47-6f675d4ee972	0	10	6	0	48	2	6	8	2	8	4	36	0	32	2	0
3f29ecd4-537e-47a7-b07a-158fcddebd0c	2	2	4	6	2	0	0	0	0	0	0	0	4	2	0	3
810ce5ea-7bad-4170-b2ea-e558e1c2bda0	0	2	2	0	34	0	4	0	0	0	0	20	0	20	0	0
5d01d340-edca-4898-9377-4044e8d1c789	2	10	6	8	42	0	10	0	3	8	0	44	12	18	0	4
8b1c111d-da60-4dc9-a880-04fdd8e597b1	0	2	2	0	42	0	7	2	0	0	2	32	0	38	0	0
6c2f7524-3331-467a-ae07-e9bd4692c435	0	2	2	0	44	0	7	0	0	0	0	32	0	36	0	0
06c63c6c-4eed-48b6-ad81-ddcae6e96fdc	0	14	4	0	76	2	14	8	3	14	4	58	0	60	2	0
b2e55ba3-b73a-473d-8ca7-8d62eb5ba2de	0	0	0	0	30	0	4	2	0	0	2	20	0	18	0	0
b8604321-552a-480c-810c-95cf3eff9ba0	0	4	2	0	12	0	3	0	0	4	0	20	0	24	0	0
f361366c-8ad4-49f2-8e21-5cd34f3d1078	0	2	0	0	32	0	4	0	0	2	0	18	0	18	0	0
01a236bc-91f5-458a-a1e2-e14c42dcb43b	0	0	0	0	12	0	3	0	0	0	0	14	0	16	0	0
180515fc-8134-4e7e-bd58-0ad52938f94c	0	2	2	0	44	0	7	2	0	0	2	32	0	40	0	0
332a908f-a732-4c3e-b868-78308eff97b0	16	4	2	28	40	0	7	20	1	4	10	42	32	14	4	13
59171135-ef65-486b-aa9e-23036f5625e5	0	2	0	0	32	0	4	0	0	4	0	24	0	18	0	0
2cc4b767-ae49-4311-a5c9-e269091dc309	0	4	2	0	10	0	3	0	0	4	0	22	0	22	0	0
635d7a92-e941-4b23-a272-144afd33cd2d	0	2	0	4	42	0	8	4	1	0	2	22	6	26	1	0
f62cb47d-6ac1-4014-a914-581e5812249d	0	2	2	0	24	0	8	8	1	2	4	22	0	34	2	0
57f6fed4-f9b1-4f25-8bfa-1a4a0b209489	0	4	4	0	8	0	0	4	1	2	2	6	0	4	1	0
5d4733e6-128a-432b-9ea9-380d0445b6a9	0	8	4	2	76	4	18	8	4	6	4	48	0	78	1	1
127ca90c-961e-47c2-a8b1-0ce4717693c5	0	2	2	0	36	0	5	0	0	0	0	20	0	22	0	0
e1d9c394-ea24-4eaa-86a1-de22baf85676	0	16	8	0	12	4	0	6	1	10	2	14	0	10	1	0
ee8dd98f-22d5-4103-9d8f-3254194bb53e	0	6	2	0	36	0	5	0	1	4	0	30	0	26	0	0
60de72f6-da95-4fa6-8da6-1845704c7ab7	0	4	2	4	26	0	7	0	1	4	0	36	8	10	0	3
7f9f9d23-4bc2-4f1b-b9ff-c2399f6054af	0	4	2	0	18	0	4	0	1	4	0	26	0	10	0	0
c84bff6e-2fb6-4a11-bf2d-c93d47e4a96d	0	0	0	0	36	0	4	2	0	0	2	24	0	18	0	0
9be53aa9-d2f4-4579-8e9f-464ddd627d1b	0	2	2	0	10	2	1	6	1	2	2	10	0	10	1	0
677f1657-c834-419c-8ba2-9cdd0d78dc2f	0	4	2	0	14	0	4	0	1	4	0	24	0	12	0	0
acd476a8-463b-4753-8694-6d38ea0c359a	0	8	2	0	0	4	0	6	1	4	2	2	0	0	1	0
42769a3b-cec9-467c-84cd-65ec628f8858	0	2	0	0	32	0	4	0	0	4	0	18	0	18	0	0
42819ba1-dcbc-41db-ba72-b71f4dc26405	0	2	0	0	6	0	3	0	0	4	0	12	0	16	0	0
2704cc6e-887a-4fa9-844f-ebd71f7fe921	0	0	0	0	4	0	0	0	0	0	0	4	4	2	0	0
a8cb520f-b47c-45c7-ad7b-9e1b72e8ed10	0	0	0	0	18	0	2	0	0	0	0	8	0	6	0	0
7ceb66bd-b998-4589-a810-8ae36f40cdba	0	0	0	0	2	0	1	0	0	0	0	4	0	0	0	0
21017ae9-b81b-4d09-8927-63bf1319abc3	0	2	0	0	8	0	0	0	0	4	0	2	0	0	0	0
b919d0cc-e97e-4fbc-814d-8854a42bbc50	0	2	0	0	36	0	4	0	0	4	0	18	0	18	0	0
8e495242-9ad8-4c73-bba2-02431d0fcefc	0	2	2	0	6	0	0	0	0	0	0	4	0	6	0	0
b85874a6-2276-4171-8279-1a8676eff53d	44	8	4	142	20	0	2	0	1	12	2	24	128	10	0	29
fb8e4ac5-4317-4798-b772-e200b56befb5	10	2	2	26	10	0	1	0	0	2	0	6	34	8	0	4
2812416f-f48c-4492-a0aa-b06f14380ce6	52	6	4	124	10	0	0	0	1	8	0	12	106	4	0	35
b765719b-484d-4195-ae30-40a75b315b1e	38	6	4	98	12	0	1	4	1	8	2	12	94	8	0	14
64f4677e-af42-4698-819c-0090d8d03ad0	2	10	0	18	20	0	1	0	1	6	0	18	16	12	0	2
75998144-956f-4807-94dd-3ce10b142aef	4	0	0	2	2	0	1	0	0	0	2	2	2	0	0	1
7be0914f-a784-4645-8b08-f933ecb21df5	10	2	2	24	12	0	1	0	0	2	0	6	34	10	0	4
7fd35127-bb0c-4341-b56b-afa985d61b7b	2	0	0	16	4	0	0	0	0	0	0	4	4	0	0	2
9b148091-15cc-473d-b0b1-29c8c79083e7	0	0	0	8	2	0	0	0	0	0	0	0	8	0	0	1
11305193-a6c3-4cb6-b397-4019f168b1ad	14	4	2	30	4	0	0	0	1	6	0	8	36	4	0	5
524bf112-afec-4b16-a484-7d70460942e0	6	0	0	20	2	0	0	0	0	0	0	0	18	0	0	3
f7209be9-7d07-4dc4-8908-5c21aa97963a	6	8	2	32	6	2	3	4	3	8	6	14	14	4	1	5
52f4c953-50c7-48cc-b923-385a4df6df7b	6	2	2	14	4	0	0	0	0	2	0	4	20	4	0	3
868db702-2396-46e0-9ee0-bdce79467494	0	8	2	6	2	0	0	0	0	8	0	2	0	0	0	0
0be0d10e-c717-46f5-9da9-4958e37f3db2	4	2	2	12	0	0	0	0	0	2	0	0	4	0	0	2
b7a6e730-8700-4806-9508-8ae98da50d0b	0	4	2	6	0	0	0	0	0	4	0	0	0	0	0	0
e3a387d3-f9cc-4ed2-b394-991e355291cc	6	2	2	16	2	0	0	0	0	2	0	0	10	0	0	3
ef6c7d51-ef97-4f08-83f1-945e6e2a302c	2	0	0	14	0	0	0	0	0	4	0	4	8	0	0	2
68814645-62af-4555-aade-8d9e6eac76bd	8	8	0	34	0	0	0	0	0	6	0	8	40	0	0	5
2e6cfb8f-cf3b-446c-8610-853fb3a18e89	8	2	2	28	6	0	0	0	0	2	0	8	12	4	0	5
80b2722c-fb6e-46a3-b287-4e40864b0e20	12	2	2	22	8	0	1	0	0	2	0	6	20	8	0	3
62a7d7ba-cbca-4fb1-9854-09ac35c825f9	0	2	2	0	2	0	1	2	0	4	2	14	0	0	0	0
b702ef3b-8384-40b3-90d4-8e494758fea7	0	6	2	14	6	2	4	6	1	8	8	16	4	4	1	2
51ef4206-be37-48e7-87eb-3a2912311b3e	10	2	2	26	6	0	0	0	0	2	0	8	24	4	0	5
c01e2799-6298-41ad-ad06-ef0e40b2a8ff	2	6	0	28	4	0	0	0	0	6	0	12	36	0	0	2
d5d1767a-00d8-432a-8198-05d7f05e2d1d	12	0	0	18	0	0	0	0	0	4	0	4	16	0	0	3
741cde99-7a86-44a4-83a1-472df36be47d	6	4	2	24	6	0	2	2	1	8	2	12	14	4	0	3
d5651a7c-15ad-4a2c-860d-239dd239644d	8	10	0	32	4	0	0	0	0	6	0	12	34	0	0	4
f8c2095e-3ba2-4888-bb28-7c3ed7def633	16	2	2	48	4	0	0	0	0	2	0	8	36	0	0	9
17ab9278-1674-43d1-b17c-67c7d1c0a1f2	6	6	2	20	10	2	5	6	1	8	8	18	16	8	1	3
746361f5-6f3f-47d4-ae5d-4b8007c4dee5	6	4	2	20	8	2	4	4	1	6	6	16	16	8	1	3
6d4839d2-a6fc-46de-8b66-4387250d076d	26	46	30	76	92	0	39	12	15	40	8	92	60	98	2	24
2248c766-2291-4d9f-ace3-0b33176ab3fa	8	0	0	12	2	0	0	0	0	0	0	0	20	0	0	3
78af5c4f-22ea-4e98-91c8-b21e4cce345a	0	0	0	8	0	0	0	0	0	0	0	0	10	0	0	1
5ed5e36d-32f7-4c63-aa81-fc242edcd00e	0	0	0	8	2	0	0	0	0	0	0	10	8	0	0	2
0bdab567-0187-444f-84b8-eae0f8d72f5b	12	14	4	52	20	2	11	10	4	12	10	20	32	14	1	13
8e5633f7-6a9a-47e9-bae6-ab4753d427e3	0	6	4	30	4	0	2	2	2	8	2	6	8	0	0	4
b645af8b-c67d-4fd9-aa7f-705e3d7ceaa1	0	4	2	8	4	2	3	4	1	2	6	10	4	4	1	2
b6ab01e8-b121-4d43-8344-70163c23c80a	0	6	2	6	6	2	4	6	1	4	8	12	4	4	1	2
c4260d94-6015-4918-8717-926af83ccd0c	12	4	4	34	4	0	2	0	2	4	0	8	16	4	0	8
f12961db-a7cf-4aa5-bd71-e75efb5ad742	0	6	2	22	6	2	4	6	1	4	8	12	0	4	1	1
59f635da-88f5-446b-a49e-dd5d94e78c60	30	40	16	118	60	2	23	10	16	26	6	50	86	44	1	37
63314823-1d44-461a-af67-f9307a77bb33	34	68	38	106	78	6	30	20	22	48	10	64	90	72	2	38
a884d2b5-79bd-447a-91b5-a7fd490b5de8	2	4	2	4	8	2	4	4	1	2	6	18	2	12	1	1
d507cf5f-e751-4ba8-bd8f-96f37d5fdffd	0	4	2	22	4	2	3	4	1	2	6	10	0	4	1	2
257794db-3568-4d6d-a910-551fc78a5299	0	0	0	0	2	0	0	0	0	0	0	0	0	0	0	0
9d506e99-5035-4c00-b9b2-cb87206d7830	18	10	2	42	10	0	3	2	2	6	2	10	28	4	0	13
8db9ba60-9209-407a-ba2b-d3ba6fb375b6	12	10	4	54	18	2	8	10	3	8	6	16	34	10	1	16
1c325cc1-18a9-43f4-a8ed-4a6273bde5f0	0	4	2	8	6	2	3	4	1	2	6	12	4	4	1	5
67831cc0-b0fc-44ca-9216-772dc8468ba2	0	2	2	20	2	0	1	2	0	4	2	6	0	0	0	1
35a793e7-98a0-4392-89d6-1312e129d90e	2	0	0	6	0	0	0	0	0	0	0	0	6	0	0	0
6e56f07e-de85-4963-b156-0eb6b0f55cc4	0	2	2	18	2	0	1	2	0	4	4	6	0	0	0	1
26e9de69-694b-4f46-851d-9e623b7eacd2	0	0	0	0	0	0	0	0	0	0	0	2	0	0	0	0
fda2a383-8785-4ba3-90de-ca2067598f8a	0	0	0	4	0	0	0	0	0	0	0	0	0	0	0	1
ca44d4f1-37f3-449b-b54a-235641f4282b	0	6	2	8	6	2	4	6	1	42	22	82	0	4	1	0
78b1b312-d1e5-4a8b-8c7e-045d43e8a85f	0	0	0	8	0	0	0	0	0	0	0	0	2	0	0	0
affcbc36-6f8f-495d-99e1-3e12448ec510	0	26	10	2	74	0	11	12	5	54	24	138	0	34	1	1
269bcbb0-042b-4006-9c9b-ab6f849f0527	14	16	6	30	20	0	9	4	7	12	2	14	34	18	0	12
7365283a-d820-4b4d-9889-bd091e41bd96	0	14	10	4	52	0	12	0	3	60	20	132	8	40	0	2
3ec78eed-81a4-441b-9991-b981b387d374	0	30	10	0	94	0	14	10	5	54	24	154	0	58	1	0
a3f46832-03c1-4772-a7c0-0b9334eea3ac	0	26	8	0	70	0	11	10	5	56	24	138	0	34	1	0
67f9826a-a019-4909-a547-7268aff98a29	0	4	2	0	2	0	0	0	0	38	14	74	0	6	0	0
5cbeb57e-0e92-4a65-8ca2-2fbeec720cc3	0	26	10	4	72	0	11	10	5	54	24	134	4	34	1	0
0e33114a-9676-471e-874b-d80dc4549557	0	14	8	8	30	0	7	4	7	54	16	98	8	26	0	3
3ae38007-050b-487f-8a86-8fd4a1c48dd4	10	32	10	20	80	2	15	14	7	64	26	146	20	44	2	6
889764d8-fef1-4dbd-b3c3-be0f54a378a2	0	2	0	0	12	0	1	0	0	40	14	82	0	4	0	0
e7bff523-6274-46b5-853a-aef4f2d41be7	0	24	8	0	80	0	14	10	4	52	24	142	0	48	1	0
cfea3cc0-4c54-46d4-ad62-c48c53162f1c	0	20	8	0	72	0	11	10	4	52	24	138	0	46	1	0
b4a5e4a2-b64a-4a36-99c0-662a7a426948	0	10	6	0	22	0	5	0	1	56	20	106	0	20	0	0
711713bc-f881-4ad7-8b60-bb69da83bee3	0	24	10	0	76	0	11	10	6	18	10	74	0	46	1	0
4128fd17-b45e-496d-9739-d1d7b09d768b	10	62	26	20	176	2	43	16	19	54	12	186	20	142	2	6
cb0d91d4-d192-4ee2-94bf-78268308c87f	0	38	18	8	102	0	17	14	11	30	12	92	8	64	1	3
d1727abb-4e1d-456c-92e8-b680f52d14f9	0	8	4	0	16	4	4	0	1	20	8	30	0	4	0	0
a1c87698-7f10-4a4f-aea4-f7d720a70603	0	6	4	0	8	0	4	2	1	18	8	24	0	4	0	0
0e04bfa1-2288-43b3-a000-dd7b7b36b6b1	0	6	6	6	24	0	4	0	3	6	0	48	8	32	0	0
9de04fff-bf1e-45e8-bf60-1891b570507f	0	22	8	2	66	0	10	10	5	16	10	62	2	30	1	0
c2c3e02f-b93a-406f-9c77-dc0d4a21cb2d	0	26	10	0	82	0	10	10	5	16	10	72	0	46	1	0
5f17e4e0-9003-4d40-a140-75977c0f6034	0	22	8	4	68	0	11	10	5	16	10	66	4	34	1	0
c414ef38-e853-4540-8a77-b8998365b78c	0	26	10	0	70	0	10	14	5	18	10	64	0	30	1	0
7e714c51-22b1-4a07-809e-0b922c3fd86e	0	20	10	2	92	0	17	10	4	14	10	112	2	76	1	1
0e18fef2-d658-4c04-98c0-3a3b27226fec	0	22	8	2	74	0	10	12	5	16	10	72	0	40	1	1
2a8223db-8681-45fb-835f-0b405342556a	10	40	14	20	96	2	18	14	9	32	12	92	20	74	2	6
5655abc8-2162-4b58-9646-acdcb8505960	0	20	12	8	34	0	10	4	8	34	8	44	8	26	0	3
0b7df427-f4ff-4142-9835-3a1387a957b3	0	6	6	0	14	0	7	0	1	18	6	56	0	20	0	0
0cd20d62-d498-4c12-aa48-5f7491e4e7c7	0	6	6	0	14	0	6	0	2	18	8	30	0	10	0	0
ee8fd300-b951-488f-a94f-bb1272318c6a	0	30	12	0	76	0	13	10	5	18	10	94	0	46	1	0
d76af53c-56ba-4d42-8d09-4df44aaf9708	0	2	0	0	4	0	0	0	1	2	0	2	0	0	0	0
3052579b-13bb-4299-a24e-999d767add9e	0	40	18	0	110	0	28	12	11	30	10	96	0	66	1	0
0819f80c-174c-4de0-bf91-03ce3a8cf5ac	0	14	8	0	24	0	11	0	4	26	6	38	0	20	0	0
d0f12560-af8e-415e-8615-731dbd30c14a	0	8	4	0	10	0	5	0	2	20	6	30	0	4	0	0
161d3584-38f4-4d44-8760-94389f85f2d5	10	52	20	20	118	2	32	16	16	46	14	106	20	74	2	6
679c6a31-2b8f-4d5a-9bdd-4beb68a72e92	0	20	10	8	34	0	6	8	8	20	2	32	8	26	0	3
92a1739f-12fc-48e7-8ca4-c5ef4ddd8831	0	22	10	4	74	0	14	10	5	16	10	96	4	48	1	0
2f085625-98b0-42e8-9dfe-23462a1ece35	0	20	8	2	66	0	10	10	4	14	10	60	2	30	1	1
06ffe773-4ee6-4f4e-8da8-fefcbe2fb235	0	20	10	0	80	0	15	10	4	14	10	102	0	60	1	0
96f871f1-47b2-4d8f-a42f-1394a2653317	0	20	8	0	66	0	11	14	4	14	12	62	0	32	2	0
c865d884-0950-4e21-a997-26d02209ac06	0	16	8	0	22	0	6	0	3	28	6	38	0	8	0	0
2ce587fc-a84b-4183-8129-0e8c35f387c8	0	10	6	6	10	0	4	0	3	22	6	26	8	4	0	0
c407e9de-bf0f-48a6-8dfd-c2a705c7c457	2	20	8	4	64	0	10	10	4	14	10	60	4	30	1	1
173e9e6b-08ce-41fe-8695-b7c5be013e2a	0	6	4	0	8	0	4	0	1	18	6	30	0	4	0	0
ce973b3d-eb25-47af-a466-b9a48273eec7	10	52	20	20	124	2	32	16	16	46	12	122	20	94	2	6
d2362213-a894-4510-803c-3b24682fb84a	0	0	0	0	0	0	0	2	0	0	4	0	0	0	0	0
42a7e16c-eea1-4021-a629-d958700058a5	0	0	2	8	0	0	0	0	0	0	0	32	8	10	0	0
71af3398-b574-4890-b603-9b6fb76aae01	52	56	28	140	114	4	36	8	20	76	4	192	122	110	3	45
c7266f88-f035-474c-8781-9c7b159b1270	0	6	2	20	16	2	6	2	3	10	2	34	18	12	0	5
3067a22b-1618-4f71-8485-86ab16663dcf	2	24	8	22	38	4	17	8	12	24	4	38	16	22	2	4
1b9e3279-6e25-480d-b14c-e447a27e46ec	2	24	8	18	42	2	18	4	11	24	2	42	16	32	1	4
e56839ef-890b-4aa2-816d-af2c0512afda	2	28	8	18	58	2	16	4	8	22	2	46	16	44	1	4
13e5f2a9-6ca4-4213-9b7f-da7ca3297171	14	18	10	36	26	2	10	16	6	12	8	28	28	16	3	13
217e8d0f-8f61-4bb7-a2b0-dcf291499d09	2	26	10	18	30	2	15	4	10	22	2	32	16	20	1	4
150f13ff-1c7d-4a5b-b61e-2f23652aef49	0	8	4	8	12	0	1	0	2	4	0	12	8	16	0	0
1c423945-eb48-4d3b-af57-30744c79f901	0	10	4	10	28	0	1	0	0	4	0	16	8	24	0	0
5a8bcd95-f5b0-4b44-aee1-4a407bf18875	0	14	8	8	48	2	8	4	0	8	4	36	8	54	0	0
51eb4b42-c5f2-4ad0-8435-a6817faa1f80	0	8	6	8	8	2	1	4	3	8	2	8	8	16	0	0
d98d0c00-3235-424c-b95d-babe9553b996	102	392	158	322	740	36	268	78	146	370	42	776	298	562	15	118
35d2d1de-f419-42cf-aa31-bcfdeb201769	0	8	6	6	10	2	3	4	4	8	2	12	12	14	1	2
62baebb7-01af-4912-9a6e-18bbc1bd46fb	4	42	10	40	70	4	30	10	17	36	6	62	38	42	2	15
e8ae49fc-0949-4c8b-8375-71b6a36f9962	0	2	2	0	0	0	0	0	1	2	0	2	4	0	0	2
b18c5db5-3cbd-475c-9d95-10a838242317	2	26	10	30	50	2	7	6	5	18	4	58	30	46	1	11
0cbef82a-3d3d-4f23-b1e0-bba3104d2bc6	28	136	60	80	290	22	103	80	48	118	38	302	72	240	14	29
6082e6f3-3419-489e-902c-6a76c7e39d2e	14	140	46	90	282	12	97	28	51	134	16	270	98	198	6	36
09a67f63-59fc-493a-a9f7-22ed80af57d4	20	46	16	60	84	2	24	4	16	34	2	80	76	68	1	22
f7d5d9a0-9d4d-4b73-b9b0-628eae765edd	2	8	2	10	10	0	5	0	3	6	0	6	10	20	0	5
a8423599-39a4-4a2a-9c79-2fd57fd1c4dc	0	4	2	2	10	0	1	0	1	0	0	10	2	8	0	2
3316c5e7-09bd-4be4-83fc-0832af2974ef	0	4	2	4	2	0	1	0	2	4	0	2	4	8	0	2
045eb4e1-b4f3-4f32-8e04-b056067a3bbf	4	4	2	10	10	0	0	0	0	0	0	16	34	8	0	4
e826f6e5-a8c3-4d3e-ac63-19832ad82e2b	10	40	18	44	72	4	28	10	19	50	6	98	54	54	2	16
e0b2ca8d-7a72-41db-8383-e08e6e4b9bba	4	22	4	12	30	2	15	4	9	20	2	28	10	28	1	5
f18f997c-5437-4149-9fe7-4b13d3fec172	2	14	4	42	22	4	8	8	5	14	6	38	40	16	1	16
c14b2349-16b1-4f4f-bf63-c17d8ffd61a1	4	2	2	10	0	0	0	0	1	2	0	2	10	0	0	2
af9c0cf2-f495-4b44-b429-a555e12395cd	0	8	4	18	4	0	2	0	4	8	0	12	40	10	0	6
95aa67d9-48d6-4ae2-8ab8-162677c458f7	66	112	52	170	224	18	80	34	42	114	16	296	150	184	8	56
759c4d90-656f-4fdf-a4e0-2ce5420a4c02	4	24	8	40	38	4	15	10	10	20	6	34	38	18	2	15
d5e64494-a030-4ce0-a0ca-03efad150606	10	54	16	22	134	4	35	8	17	40	4	102	22	72	2	15
58ebdba0-c256-483f-8739-6daf1dc41d3b	4	14	2	40	14	2	4	8	3	10	6	10	36	4	1	15
40115723-d43f-46a2-ade4-28aca2033c13	6	46	12	42	60	6	23	12	20	50	8	72	50	54	3	12
8b715d8c-7f7f-45fd-b31a-e0600b9b0cd2	0	4	0	8	2	0	1	0	1	2	0	2	8	2	0	4
bb23a240-12e5-4256-938d-07fbb7426746	10	80	42	30	166	10	77	24	38	98	10	260	30	128	5	12
a2f26459-21de-419e-a328-2d29e6d39234	0	18	8	6	40	0	2	0	2	8	0	34	30	40	0	2
d4523221-22c5-4517-a2ec-a35bdabe6320	4	38	12	40	68	4	31	10	13	34	8	66	38	52	2	15
9c70a77f-c4af-4229-9957-f67b5113793b	56	80	24	162	140	8	46	16	27	58	10	112	144	104	4	55
e9249a0a-7be8-4755-a13c-0cba92cf1730	2	0	2	2	0	0	0	0	0	16	0	32	6	12	0	1
e145ac20-470b-41dc-b54f-d6f4e2d2f3ab	0	18	8	6	40	0	2	0	2	8	0	28	16	40	0	4
576dbba1-1d3c-4df3-b204-88d9c839dcb3	6	38	16	18	92	8	40	16	14	36	8	86	18	64	3	8
acc2b225-63e0-42a7-81ca-d01934af333e	2	56	22	32	90	2	27	6	18	44	6	86	32	78	1	11
526639c4-e09e-40dc-ad0c-9fd4ae885457	0	14	10	0	28	0	2	0	4	26	0	50	4	36	0	0
e7256901-6da6-4097-8429-6ed1d2d54ab4	0	16	6	14	36	0	5	0	3	10	0	22	20	38	0	6
a05f9e21-5fb7-48d8-8197-477a9a5b1615	12	126	58	64	254	14	95	28	51	150	16	354	72	198	5	20
ad3b2d6f-dfbe-4d8b-aa58-61acc8c05676	16	106	52	54	218	14	90	26	44	134	14	330	66	162	5	19
8ee6ccea-c99b-42f5-8e32-a78633e56cce	8	64	32	22	150	10	64	24	25	72	10	174	24	112	4	10
c20155e1-06e1-4f16-8e58-5d0710a7f87c	58	100	34	172	176	10	56	18	34	76	12	150	150	124	5	56
7c8915ad-22a0-44c6-a104-223231f897ba	4	88	28	42	186	4	61	10	31	76	6	158	38	114	2	20
f8ae14fe-fc90-4df3-bafe-7d33416d047a	0	4	2	0	12	0	1	0	1	0	0	12	0	8	0	2
8b1cf669-f9dc-4fa9-af7e-c1a2436887f3	8	58	30	22	138	8	59	20	23	66	8	164	24	108	3	10
f9b97650-1b41-4e07-821e-e76cc8e83564	58	96	42	160	184	8	70	16	41	118	10	286	156	138	5	54
33ce664e-2aad-4cf0-8ecc-e5196790a54c	2	36	12	14	72	4	18	8	10	24	4	74	26	56	2	4
6246a566-514f-46d4-9fd4-79f9b9719eed	52	16	6	124	26	4	12	4	7	12	2	28	126	20	2	44
e6efe6bc-68dd-4652-990f-bf6c48363211	6	42	24	18	92	6	34	14	14	56	6	128	22	72	2	8
c88bdf57-a1e9-41e7-bb0b-afa06c7f0de0	2	10	2	40	14	2	5	8	4	6	6	10	36	4	1	16
09d3d610-741d-4713-b9b8-f8ad3a1590a1	0	2	2	6	4	0	1	0	0	18	0	34	16	12	0	3
581f0685-93f1-46b3-8f20-4a6e86cd8e0e	78	156	68	216	314	24	121	48	59	174	26	406	204	264	11	71
52bb640c-7f9b-4a28-bd95-522834ef3c1e	0	0	0	0	0	0	0	2	0	4	0	26	0	2	0	0
f562132f-0e0b-4ccb-8bae-09d61a5db296	0	2	2	0	2	2	4	0	1	2	0	0	0	4	0	0
27d9e0ef-3e31-434c-86c2-58f52fab683d	0	2	2	6	0	0	0	0	1	2	0	2	14	0	0	2
639a158b-1c1e-4047-91be-68f631f07a2b	4	32	14	4	74	4	23	8	13	30	4	88	4	56	2	2
d834b3cd-3b30-428e-b0cf-479a38c22320	14	100	46	50	190	14	75	26	41	110	14	238	60	130	5	17
8e5002b6-26f6-4985-8fb5-67d9ffd3bab2	0	2	0	0	0	0	0	0	1	6	0	0	0	0	0	0
ee6ede04-eeb7-407c-bded-b204c6410240	12	78	32	56	132	10	65	20	36	118	12	252	64	112	5	16
b710c9e9-1450-4a98-8e8f-e37df93044bf	58	74	38	142	136	10	59	20	30	92	10	232	144	114	5	47
be54ee1a-0bed-4126-ab0d-d74e311423e2	0	2	2	8	2	0	0	0	1	2	0	10	34	0	0	2
80d25974-0f4e-48e2-a488-361fbacc44c4	0	4	2	8	10	2	4	2	3	8	2	30	2	6	0	3
d399ed35-93b3-401f-a2be-f0474731148e	4	28	8	42	42	4	20	10	10	22	8	50	40	32	2	15
63c733dd-12ac-451c-9c75-6e497568c8d4	2	12	10	32	14	4	3	12	3	22	6	42	34	18	2	11
7c3ba60c-7f88-42f0-a39d-28af6ed49a13	2	12	6	32	10	6	4	10	4	12	6	30	30	12	2	11
5c14ba27-8b16-4b1e-aa6d-9ce6895b5e35	8	44	18	20	66	6	25	10	15	44	4	60	18	56	2	6
ebe07b06-475a-4290-ab36-ff739ee726fe	66	14	4	168	20	24	3	160	3	10	74	6	144	16	12	63
d920c655-a5ce-4083-aafe-f715eadb3417	0	4	4	6	6	0	3	0	1	4	0	6	12	8	0	4
965cda96-2ef8-4ab6-abe2-4158c69f3344	0	2	0	6	0	0	0	0	0	0	0	0	12	0	0	2
ccace70e-4742-40b3-abd9-db4331b6f32c	0	4	0	0	8	0	4	0	3	4	0	16	0	0	0	5
30e51463-4ef5-45d8-9d82-97ab8eaf4f7d	0	4	2	12	6	0	2	0	1	2	0	6	18	14	0	6
ace258d9-d726-4e5b-a998-5632ecfc8514	0	4	2	4	12	0	4	0	0	2	0	10	8	16	0	1
db9721cc-98f5-4827-9d63-4a71cb2fd921	10	14	6	26	28	0	10	2	3	6	2	30	28	32	1	11
f5f97c02-d7f2-4ea7-b504-ab6494bf2fd7	0	0	0	4	2	0	0	0	0	4	0	6	12	0	0	1
f2d25db4-15a9-4c95-bb3f-bde021fa357b	4	4	2	12	8	0	4	2	2	2	2	8	8	10	1	6
adbfd729-9cd9-4f50-b4db-ad3bcd1cfec5	2	4	0	8	0	0	0	0	1	2	0	0	8	0	1	4
04a640bb-6af0-4e6c-b6f5-657591928f6d	0	2	0	0	0	0	0	0	0	2	0	0	0	0	0	0
15e24905-14a1-4a78-968a-91b583c8027b	4	4	2	14	18	0	7	0	0	2	0	16	14	20	0	5
3a221310-01de-4797-aaf4-6ef95bb3a666	4	6	4	8	14	0	6	2	2	4	2	12	8	26	1	4
f59934ee-e554-4b77-ac37-d7947d02b6f2	0	0	0	4	4	0	1	0	0	6	0	2	12	0	0	3
e43c65cb-06a9-46d2-8461-f946d8b55819	4	8	4	14	18	0	7	2	2	4	2	16	12	20	1	5
98324515-929a-4156-b5ce-17b323c71d8b	4	8	4	10	20	0	6	2	2	4	2	18	8	18	1	4
498bb837-4293-4e8c-bd2f-695857de23eb	2	2	2	12	0	0	0	0	1	2	0	0	6	0	0	3
742c6a6f-77ba-48de-b215-5872955b3f27	0	6	2	2	16	0	5	0	0	2	0	12	0	16	0	0
a8a693be-1a71-452b-9af0-9b949aa18f1d	0	2	2	8	4	0	2	0	0	2	0	4	4	2	0	2
e49392eb-b4ba-4deb-9d22-623b2ddc6799	4	6	2	12	16	0	7	2	2	2	2	12	10	18	1	4
e7d5df9f-2bfa-4b5c-9564-46863bc544aa	4	6	2	16	10	0	5	2	2	2	2	12	12	12	1	6
3a46c1b9-8fcb-4788-a58a-4667803b345b	0	2	0	0	0	0	0	0	1	6	0	0	0	0	0	0
886d2081-514b-4543-b94d-feb671fbd375	2	4	2	10	16	0	6	0	0	2	0	14	10	14	0	3
4410c777-5c3f-4db3-86bf-7593563e6ea3	4	6	2	12	10	0	4	2	2	2	2	10	16	12	1	5
5a982fbe-3db4-4b24-9932-f8414f4d0517	6	6	4	16	16	0	6	0	1	4	0	14	12	14	0	6
716b5350-83a6-4b23-9242-b61cca4202ad	4	10	4	10	20	0	7	2	2	4	2	16	8	20	1	4
89849c3e-ad53-4a0c-a059-c47c225c2db4	0	2	0	0	0	0	0	0	0	0	2	0	0	0	0	0
afd5d3a0-aa55-428e-b905-cf785180cfd9	0	0	0	0	2	0	0	0	0	0	0	6	0	0	0	1
83c6588e-5a86-409f-b215-36f061de33ef	0	0	0	2	6	0	1	0	0	0	0	12	2	0	0	1
a67b51ce-220d-4314-9321-d98f4b0cfcd8	0	4	2	2	10	0	3	0	0	2	0	12	2	6	0	0
bbda9922-a787-4ab7-bebd-bb5e5c2bf195	0	8	2	8	34	0	9	6	3	18	12	42	14	2	2	4
e7ef2b11-90c4-45dd-81e9-c531a228c8ce	2	12	4	12	30	0	10	10	4	20	14	40	20	20	3	6
393cbfe3-a6af-46b9-9859-b211d8756a8f	0	10	2	6	22	0	6	14	3	20	16	32	12	0	3	3
c2312b1e-e4e8-475b-a052-6233f6ee0022	4	12	4	16	28	0	9	10	4	20	14	38	22	8	3	6
bed5896c-4fd0-4d8c-8aa5-7e8d26bbb77a	0	8	2	10	20	0	5	6	3	18	12	30	20	0	2	4
92e29861-e243-4296-9035-adf627b81242	4	12	4	14	28	0	9	10	4	20	14	38	18	8	3	6
cf874468-cbde-47cf-aceb-68d73838a2ad	4	14	8	18	20	2	5	10	6	22	14	30	24	0	3	6
f9492754-2e23-4ce3-8905-b53d1080e87a	0	8	2	10	28	0	8	6	3	18	12	38	12	0	2	3
f457cb86-5a60-4d5a-9384-9d1dbf130a72	0	8	2	8	20	0	5	6	3	18	12	30	12	0	2	3
4e8e07f2-954b-43b4-91e2-9f68ced1fe4a	2	12	4	14	24	2	5	10	5	20	14	34	18	0	3	6
ca260675-dc39-405c-b9a7-4cb462fdc6c6	2	12	4	12	24	2	5	10	5	20	14	34	18	0	3	6
b3f07d7f-c3cd-438e-9835-4fc38e2ff602	8	10	2	26	22	0	8	0	3	4	0	16	12	18	0	3
445ab190-d60f-48ed-953f-799addf213bf	6	10	6	14	16	0	6	4	3	4	2	10	12	22	1	3
4d420e04-7c7c-4301-a3ff-7492b51d8b2a	6	6	2	14	20	0	7	0	2	2	0	14	8	18	0	2
1574b6e9-fabd-41e9-b320-f39e0fe9c0f7	20	12	6	38	38	0	15	18	5	8	12	26	32	34	2	10
57e9c2b5-e154-4703-bbc1-32485e4fedd8	6	8	2	14	8	0	2	0	3	2	0	2	12	8	0	3
6b686361-0da9-4d69-85eb-87cfd8bdf8e0	6	12	2	14	22	0	8	0	4	8	0	14	6	14	0	4
5e6c1d0c-cfba-4198-aa9c-64d709fc44ad	2	4	4	6	8	0	4	4	1	2	2	8	6	8	1	3
cebfbbd2-6d8c-4ce4-9b5c-06b4bc363805	22	4	2	46	28	0	11	10	2	2	6	18	40	32	1	9
98e40337-4309-49b7-bd7a-624d95918f34	16	8	6	52	26	0	10	2	4	6	2	20	36	38	0	11
f98ab8de-e1bd-41d8-a5f4-56631ff6f9ab	16	10	6	38	38	0	16	12	5	6	8	28	32	42	1	10
1b3b2698-109e-4ae5-9cbd-bd7dd7294d2d	2	12	6	18	28	0	10	0	6	10	0	20	12	32	0	7
82055a15-e6de-414c-92ea-de6112e29fc8	24	38	20	74	62	0	16	6	17	54	2	62	60	50	1	30
88fe9000-c66e-4e12-9100-7beffb9e9d51	0	18	8	4	24	0	12	2	10	34	0	36	10	20	1	1
3399b3f6-616b-4fc2-8782-d6134a770e31	4	8	4	14	0	0	0	4	4	10	2	12	12	8	0	6
30b70675-24aa-4d0e-ab64-dced87dbcb5b	0	16	6	4	24	0	12	2	9	34	0	36	8	20	1	1
0f7f7d38-0f8b-450f-8ede-bf1b50324e6b	0	16	6	4	22	0	7	2	8	32	0	38	8	30	1	1
11868a20-a1f3-4c1a-8986-18b9a01aede6	0	14	6	4	28	0	13	2	8	30	0	38	8	46	1	1
60c041aa-a2e4-4f89-b7c7-80e34ef95f44	0	38	14	8	34	0	14	2	19	46	0	46	8	32	1	1
991e86a6-5a8c-418e-9dfd-78e7de7c21ac	0	28	12	4	30	0	14	2	16	42	0	46	8	34	1	1
34dc13de-d159-4745-af7a-dd281c94a1a6	0	0	0	4	0	0	0	0	0	0	0	0	0	0	0	0
b3a9213b-c947-42da-84d2-b44c30ba9e2b	0	18	8	4	28	0	14	2	10	34	0	40	8	30	1	1
f52e21ca-9a2c-4ae1-81ec-054415c45f8a	2	2	0	6	0	0	0	0	1	2	0	0	4	0	0	1
14966c6c-1433-418e-bd14-8fc9fa22008a	4	6	4	14	0	2	0	8	3	10	4	12	12	8	0	6
9522936a-8b2c-4e30-afd7-6de5191371fb	2	16	8	10	16	0	10	10	9	30	4	30	10	12	2	3
3613fd35-4a32-46db-abaf-caaa2f6678bd	2	14	6	8	22	0	7	2	7	30	0	36	12	20	1	3
cc9d29d7-5403-446a-ae0c-4cf289e3a9ae	4	6	4	14	2	4	1	8	3	10	4	12	12	8	0	6
3eec48e2-f0c3-44f1-91e8-26c962fed5c2	0	10	4	10	10	0	5	4	5	30	2	26	16	8	1	3
79c5b4e3-630f-408f-88c9-cb634cafc3a7	0	18	6	8	26	0	13	2	10	32	0	36	8	20	1	1
4737c3c8-7df9-4579-8e59-a45fa5a28222	0	8	2	4	8	0	3	4	4	24	0	24	8	6	1	1
b38fcc2e-2999-401b-a0db-49f2039c81dd	0	20	8	8	32	0	14	2	12	36	0	48	8	34	1	1
e0d9fc12-f111-474e-aa96-7fa9ede8ffc3	0	26	10	8	30	0	15	2	15	40	0	44	8	30	1	1
2f703184-ce9f-4db8-be77-4a5c82068a9e	0	20	8	0	22	0	11	0	11	14	0	22	0	24	0	0
bd4fe23a-557e-4565-99d5-84d4e6309dc6	0	12	6	4	18	0	10	0	7	10	0	14	0	20	0	0
afb4ac75-8308-4015-9bdb-a4ce6cf9a4f4	2	0	0	2	0	4	0	12	0	0	12	0	4	0	2	0
20399f11-a077-4b82-b710-cdd1bb9eb083	0	0	0	0	0	2	0	4	0	0	0	0	0	0	0	0
894f66b7-76e6-4462-8abc-0cdcdb8e0499	16	18	12	22	34	0	7	10	4	24	8	42	22	28	1	8
25964ead-7135-4857-adb6-ea59c14ec385	0	0	0	0	4	0	0	0	0	0	0	4	0	0	0	0
18069071-fbf1-4b20-a852-7c3381ba6d55	6	0	0	14	2	0	0	0	0	0	0	0	10	2	0	4
c8c5d4b9-8b89-4a5d-a254-adbfd4d0f54b	2	6	2	0	12	0	3	4	2	12	4	20	0	6	1	0
9b4e0db3-a220-4639-ba46-2a5ca893dee4	6	0	0	14	2	0	0	4	0	0	2	0	14	2	1	2
700d8ba3-6847-4137-80b5-4c0517fe85ac	2	0	0	6	2	0	0	0	0	0	0	0	2	0	0	2
7fad88c6-6e36-45ef-85da-567c07e1a4ed	0	0	0	2	6	0	0	0	0	0	0	2	2	4	0	0
7207dd8b-9bb6-496a-8037-9dc15c1c77c8	2	2	2	6	20	0	5	0	1	6	0	32	2	20	0	0
67d90c85-1ab8-446e-b685-140bc132410b	2	14	4	2	42	0	12	0	7	20	0	36	0	26	0	2
edda1f8b-c42e-40d4-ae70-f8e33dfddf7e	0	2	2	0	20	0	4	0	1	10	0	28	0	16	0	0
ecdc87ee-7d19-4ade-ab16-89ffc494136c	0	0	0	0	8	0	0	0	0	6	0	20	0	10	0	0
f558de51-01a1-4260-858c-310918981abd	2	0	0	0	6	0	0	0	0	6	0	16	0	10	0	0
d62fb462-2e71-4ebf-98cf-a8f0c9b144fe	2	6	2	0	16	0	3	4	2	18	4	36	0	14	1	0
51fb33ea-b36c-4b97-8db9-9e516712f119	2	6	4	10	28	0	7	0	2	12	0	38	2	30	0	2
124f637c-85f8-4537-9265-bcdc14c22976	0	0	0	2	6	0	0	4	0	6	2	16	0	8	0	0
c42f1714-b56b-477b-994f-211eaa35e3ce	0	0	0	0	8	0	0	0	0	6	0	18	0	8	0	0
f2b5f6c5-534a-4151-95a0-58c51c6b61f3	6	2	2	16	6	0	0	4	1	8	2	16	14	10	0	5
90cec963-caf5-4fd3-8f50-8292b7c64b96	2	16	12	6	32	0	9	0	9	20	0	40	6	30	0	3
b3af0589-0c8a-4584-8d12-022c3853cea9	2	10	4	4	24	2	7	4	4	14	2	36	2	32	1	1
22add538-1c38-4c57-8953-1e80b53e66d8	0	4	2	0	12	0	0	0	0	10	0	18	0	8	0	0
a8a74696-e1b6-46b5-bac5-b46ebcb92b08	2	0	0	8	8	0	1	0	0	6	0	18	4	12	0	2
ea024303-9e32-4ab6-8dbc-f7a6b6f07dce	0	0	0	0	8	0	1	0	0	6	0	18	0	12	0	0
00d8177d-77ef-4fe1-9f38-c8dcaff27e01	0	0	0	0	10	0	0	0	0	6	0	16	0	10	0	0
a8b348cf-ebb4-44c7-a745-f9e09db961e1	0	4	2	0	18	0	2	0	1	10	0	28	0	20	0	0
c0bb00fa-db85-4b9e-b1ec-8502cdf48b8c	0	0	0	0	8	0	1	0	0	6	0	16	0	8	0	0
1052d9f8-b08e-4cdd-876c-fa9144478bdc	10	2	0	10	8	0	0	4	1	6	2	18	10	10	0	3
e26f4dfc-ee30-40b6-8485-0435d550b92d	2	0	0	8	2	0	1	0	0	0	0	8	4	6	0	2
50b64c2b-90d0-4c44-8f9f-3d571eee6354	0	4	2	0	10	0	1	0	0	12	0	16	12	0	0	0
d8bb968a-8cbb-41f2-be4d-a451d3cb585c	6	4	2	12	8	2	1	16	0	4	8	4	12	2	4	6
c367ea3e-05ef-4c04-9b71-f1e66920b789	0	4	2	0	6	0	0	0	0	6	0	2	0	0	0	0
60f87d0f-2826-4cd6-a353-9b848cc3d136	0	0	0	0	2	0	1	0	0	4	0	2	0	2	0	0
d559bf94-088c-42e6-92c4-b18c8f3dc196	2	8	4	0	18	0	7	0	2	16	0	20	12	6	0	0
c78a76b3-67c4-4484-9a43-3d3dfe207c26	2	4	2	4	10	0	1	0	1	8	0	8	2	10	0	2
46b3c5ea-f264-4cab-85f6-d78a51240a48	0	4	2	0	10	0	1	0	1	8	0	10	0	8	0	0
597c2bf3-b031-4b78-be1c-53a9e28edd88	0	0	0	4	0	2	0	4	0	0	4	0	2	0	1	1
d2088991-bb66-4f5f-94d8-a2d54e54d984	2	2	4	2	4	0	1	0	1	0	0	10	2	14	0	0
2cb6a9e4-de82-4f2d-9983-5747176fa156	0	0	0	0	0	0	0	4	0	2	0	0	0	0	1	0
d2fc808d-86e4-4275-9135-bda33afd00a6	6	0	0	20	2	8	1	28	0	0	10	2	20	2	7	6
e1523f3e-5bec-4ff8-8bc4-e973f1bf1ed0	0	0	0	4	0	2	0	4	0	0	2	0	2	0	1	1
f1305f22-2318-4868-b73a-43778f5e31ac	0	2	2	0	2	0	1	0	0	4	0	2	0	4	0	0
8cbac850-6680-4478-947b-4eca30792903	0	2	2	0	6	0	1	0	1	2	0	10	0	8	0	0
1d939a7f-c6b5-40b7-819a-f208b1f17186	0	0	0	0	4	0	1	0	0	0	0	8	0	6	0	0
c4a93f79-f728-4e79-9bea-b6303cfac378	0	0	0	2	0	0	0	0	0	0	0	0	0	0	0	0
6fae302c-9d80-41d2-874d-5926f2834f5c	0	0	0	4	2	0	0	0	0	0	0	0	0	0	0	0
363e9e6d-2f1f-476f-b22b-cb0a6021fcf4	8	18	8	24	60	4	11	10	7	16	2	50	30	54	2	8
3557cb81-c08e-48d2-9cc4-48cf049a4dce	4	20	10	30	68	6	17	14	7	16	4	48	34	46	3	12
c087d023-4208-4ae2-8593-cd5d6f5c963d	8	20	10	36	60	4	12	18	7	24	10	66	48	56	4	15
37012732-e10c-4805-8655-2f1fc866cff7	4	20	10	24	52	4	11	18	7	20	10	48	36	42	4	10
e6e66354-08c8-48da-9339-cdea8708b322	4	16	6	12	36	0	7	12	2	22	8	48	20	40	3	5
a3162578-95b4-4935-a350-3e46f79a202a	28	36	16	90	106	4	32	20	10	38	14	102	84	88	6	33
49555c18-b687-4f86-a73e-3a97e16a4221	8	18	12	22	46	2	12	12	7	24	8	60	36	52	2	11
0ea75573-f1d2-45ed-905e-f01eaf4de3ce	2	10	6	14	22	2	4	4	3	10	0	20	14	20	0	5
57613fca-64d5-4668-ab62-48d9bf4ee92d	8	18	10	42	66	6	18	14	8	16	4	50	46	44	3	17
f38573e6-0ee2-42c7-a19f-bbd31092dc32	16	18	10	34	56	2	7	10	6	20	2	56	40	54	1	11
2a0f9d67-69b9-4a5d-a2a3-4cb0f3469aa7	18	14	10	44	38	6	12	8	5	14	4	32	40	44	1	19
421d51a6-9e36-4b8b-81aa-2319cb591e85	18	8	4	18	14	2	3	8	2	4	4	6	18	10	2	9
8e52e54a-d639-47b2-a5ed-2f4763ebfd8f	4	6	6	10	16	2	4	4	2	6	2	16	10	18	1	4
9a1de7ae-e74a-4b36-ac27-3a12250824c5	6	10	6	10	22	2	4	4	3	10	0	20	8	20	0	3
3f4b80ed-6258-4387-928e-77d105bf1e96	16	12	6	14	24	2	3	8	3	12	4	26	14	24	2	7
c2808ea0-fb99-48fe-b6e5-81af6d3eb4aa	16	12	8	14	32	2	12	8	4	12	4	30	14	38	2	7
b9bf7414-5aaf-4e4f-a013-5fc4a771e0e5	0	4	4	4	12	0	0	0	1	4	0	8	4	10	0	2
5d24c60a-e9b9-473b-87d4-f8e8e7eb202e	18	20	8	16	30	2	8	8	6	14	4	28	16	24	2	8
2bc3628b-697f-497f-96d7-3907f4153bcb	4	4	4	8	12	2	2	4	2	2	2	4	8	12	1	4
4224e934-6ab2-4ee0-af85-34c37c16afe7	4	6	4	12	18	0	4	8	2	10	10	24	20	20	2	5
9a7533ef-db0f-431d-a174-2f999b651e0c	8	16	14	24	40	4	8	10	7	20	4	54	32	50	2	5
47f62e0a-cf13-4c1b-8bd8-d4843b4ba83a	14	22	14	38	52	4	11	18	8	26	10	56	56	44	4	17
384bc588-4fc6-41a4-b710-c74f612eba57	10	18	12	42	80	4	22	16	8	18	8	74	46	66	4	18
cfec7a1b-de27-4b5f-a3ef-399f563d1f42	22	40	16	32	94	2	34	18	13	40	10	88	32	84	2	14
9b70e514-e124-494a-afd7-d3081d4d0e50	4	16	8	28	48	4	18	8	6	14	2	32	30	34	1	12
02d32d7c-adec-4b07-8616-c524a5038c93	4	12	8	18	42	2	8	14	5	14	10	42	28	28	4	6
6a3c45e2-6c8d-423c-bae5-585a864875bf	8	6	4	16	20	0	4	4	2	6	4	16	16	22	1	7
8d72a6c0-2d05-4980-8b0a-262d2ddbfcc6	10	2	4	12	16	0	1	0	1	4	0	22	14	30	0	5
e87a9c23-bf83-4b85-8665-dd69894f80b0	0	8	4	10	22	2	4	4	2	8	0	20	16	20	0	4
c3335f94-b077-4d81-a60d-3a7983651c05	14	22	12	46	80	8	25	16	10	20	6	64	40	52	4	17
50f89839-623a-484e-a45a-41658b1436b1	18	8	8	44	28	4	10	4	4	8	2	20	40	40	1	19
09076484-f4f0-4e99-80d8-85e4c9bdad2b	0	8	6	0	16	0	0	0	0	2	0	8	0	6	0	0
da7d95dd-d58a-41fc-b265-f02179a33514	4	8	4	12	22	2	4	4	2	8	0	20	20	22	0	4
e39cd73d-4559-4f65-bcc8-244eca62e779	16	12	6	14	24	2	3	8	3	10	4	24	14	20	2	7
83cb02a6-f323-4747-97bf-ff5329a678a4	0	4	4	0	12	0	1	0	1	4	2	10	0	12	0	0
f8370a3a-7a13-49ed-9e4e-d82a96cadec7	8	14	8	18	40	4	7	10	6	12	2	32	14	22	2	7
e6b2fa24-f666-4b16-920b-76e5e795f451	20	14	8	22	24	2	8	12	6	14	6	30	22	26	2	11
f697c4b7-72b6-447e-9f53-c3c5c18fce51	12	20	12	34	76	6	22	14	8	18	4	60	42	48	3	14
2dafc991-afb0-4093-8402-8e26fa220b91	8	18	10	28	54	4	11	14	7	18	4	50	32	44	3	12
f4ee49c7-b71a-4ec7-9227-9ba88783c47a	4	12	6	22	62	4	16	12	5	12	6	50	22	36	3	8
24d66dfb-749f-4ef4-b053-45eeffb98406	16	12	8	42	38	6	10	8	5	12	4	30	40	48	1	19
8d307f48-d564-4b2b-b407-0b315ca67428	2	8	2	8	20	2	4	4	2	8	0	20	10	10	0	4
443b95a3-a17b-4753-adf5-9a04a298d1fb	10	14	8	20	44	2	8	16	5	16	12	50	24	34	5	7
d8ee5328-dab4-4097-9b5d-a2ec6ab1104e	10	14	8	32	44	2	9	14	5	16	10	42	36	28	4	13
cf137627-5322-4d74-8df1-f150e0b922c3	16	12	6	18	14	4	6	12	4	12	4	22	18	18	2	9
3aa0c6a5-2fb1-46d5-aa3d-1c1e531739c2	20	18	8	24	36	2	14	12	7	18	6	34	24	28	2	11
05bfe0de-aa6a-4a19-8db0-f265088a6d14	16	26	16	52	70	4	20	16	11	28	4	72	54	62	3	21
1f315280-6c8d-4009-b15e-4506155fcb65	2	2	2	2	6	0	0	0	0	0	0	0	2	4	0	1
b7a8964e-a411-4a45-8730-1805f43516c2	4	12	6	14	32	2	9	4	4	12	0	30	20	32	0	5
48c673c3-1be8-4414-bb80-66adf58c3655	0	4	4	0	10	0	2	0	1	8	0	24	0	20	0	0
e30f6430-befd-4c4a-8143-f5c2c292822c	2	2	2	4	14	0	2	0	0	0	0	8	0	10	0	1
1876cfa9-6407-4b52-91cd-6c9cab713a7a	4	8	4	18	32	2	10	4	3	8	2	24	18	20	1	7
29f95512-bf93-4455-81af-ae2c95c6df44	0	0	0	0	0	0	0	2	0	2	0	8	2	0	0	0
c0f68485-e2ac-425f-8279-6c82a4410024	4	2	2	14	16	0	3	0	0	0	0	6	12	10	0	6
63992c3e-607a-4e87-9849-3317374e44b0	8	10	4	20	20	0	9	12	5	14	10	26	28	18	2	9
20f686ab-7a78-48ca-a471-20423f02466d	4	16	10	26	40	0	11	0	5	12	0	26	24	42	0	7
8cf665a1-6522-4335-817f-9a3d8e933c53	10	24	12	18	58	0	19	0	9	20	0	52	18	48	0	6
c2165846-e357-4169-906e-266d41ca1a80	0	18	8	2	34	0	11	0	6	14	2	38	0	48	0	0
d3f29c07-1d2a-4f24-af00-93ae09dfc503	0	26	12	2	48	0	11	0	7	20	2	52	0	52	0	0
68a3f5af-539e-4b2e-a503-d58d28ad1df8	2	8	4	2	20	0	5	0	2	8	0	20	2	16	0	1
3d366920-5a68-49df-9e85-4dc83cb9cfe2	4	4	4	16	32	0	9	0	2	2	0	28	16	30	0	5
0a310e9a-565e-4377-85dd-2a751b1e54a8	4	60	24	20	150	0	42	8	24	54	2	130	16	128	1	7
f9ec7bf4-2362-4cfb-a56b-0fafe9d4bb23	10	34	10	14	86	0	22	2	9	30	4	82	10	58	0	1
df33f1cd-5722-42fb-8512-efa96436c4cb	4	32	12	6	68	0	13	2	8	26	2	74	4	66	0	0
cc1b6469-3bc1-4a6d-a97f-b055f4edb71d	0	20	10	0	40	0	11	0	6	16	0	40	0	42	0	0
94ae0ae6-dfbc-4f8d-b501-afb937c8c549	4	20	8	18	42	0	14	0	7	16	0	38	14	42	0	5
a80f1fb8-6ab1-4e7e-9faa-1cbebd246ffb	0	8	4	2	16	0	4	0	3	6	0	16	4	26	0	0
46e53ff4-8759-4cec-a761-88abbfff6e85	6	68	32	38	180	0	46	10	26	60	2	156	22	160	1	8
1665a706-47d1-4787-8f15-bf40ef431889	14	44	14	18	92	0	20	2	9	36	2	102	16	58	0	3
b50e3269-f7ba-4768-9cd3-650fc0894d2d	0	2	0	2	16	0	3	0	1	0	0	16	0	18	0	0
1ea1b9d6-2b38-428b-9a69-405a6aa58ad8	4	6	2	8	20	0	3	2	1	4	2	24	8	16	0	2
3de7c640-3d9e-47e1-8eb4-c0821ea3e0dc	0	4	2	0	16	0	3	0	2	2	0	16	0	26	0	0
52aea3eb-94e0-4fa7-83c8-9c92f861ba47	4	6	6	2	6	0	5	0	3	12	0	12	14	14	0	1
d251435b-a50b-4f76-b836-90340f81c1d9	4	22	8	20	40	0	11	0	9	18	0	32	16	52	0	7
ecd84584-1a6d-4643-ab69-36313d2a4ca3	8	86	38	22	174	0	50	8	32	72	2	146	22	170	1	11
5a6459a8-af73-4dbd-aabe-6b694eff507d	6	8	4	12	32	0	14	0	4	8	0	30	10	30	0	3
a79a790c-fb8d-4fca-9394-c9140bc9af57	2	28	12	16	48	0	9	0	4	28	0	50	12	52	0	4
e6e62e4c-2bf8-4bde-af7b-9fc80bd261c1	0	6	2	2	8	0	2	0	2	6	0	6	0	4	0	0
4ec17637-4917-4c47-aa81-4769ab6bee97	2	6	4	6	22	0	6	0	2	4	0	20	6	28	0	1
1333f98d-02d6-4c3e-b35a-e2a65e479037	4	6	4	10	12	0	1	0	1	6	0	12	10	8	0	4
253605cf-c8c5-42a4-8e27-3e5d512af3a8	6	6	2	12	28	0	11	0	3	6	0	26	6	16	0	1
c41d1d76-472e-4e87-a881-4d8b2b9754ef	2	2	2	10	4	0	2	0	1	2	0	6	10	8	0	4
9ba9c126-7b1b-462d-b98e-5f873330a13c	0	0	0	12	2	0	0	0	0	2	0	0	14	0	0	1
2a2362a0-7468-4e26-a49d-975f4e6112bf	4	28	12	34	36	0	8	0	8	28	0	34	18	38	0	7
d42c94af-5edc-4bd7-af5c-64d5335c2442	0	8	6	12	12	0	0	0	1	12	0	18	0	20	0	0
81113043-4c03-4f16-8f0d-8f99d45e5c17	4	8	4	10	18	0	2	0	0	6	0	14	6	26	0	3
05f88a2f-379e-4884-9850-d7775128488f	2	20	12	6	22	0	2	0	5	22	0	24	6	36	0	3
6733a66a-cc10-469f-84a6-36f5299a7f55	6	76	36	38	172	0	40	10	23	70	2	156	22	140	1	8
af6c01d1-baa7-46f3-b347-0544c89201db	6	20	8	20	38	0	13	0	3	18	0	36	16	38	0	8
cc910109-2efb-4207-8e1c-12e40705e79a	8	2	0	26	8	0	1	0	1	2	0	6	28	6	0	8
bc171a37-3681-4a7b-aa03-1d8cc5c4e122	2	0	0	4	0	0	0	0	0	4	0	6	2	0	0	1
765fd99f-4c77-4608-a4fe-134bee2e774c	0	2	0	12	2	0	1	0	0	2	0	2	14	10	0	1
3ada2d48-ea5d-47c5-b708-a359449fefc9	2	68	16	6	120	0	37	0	11	52	0	106	6	114	0	1
04461f54-992a-4a5a-8f2d-95b6a7640058	8	4	0	18	10	0	1	0	2	4	0	8	18	6	0	9
28908b32-2dd2-4738-bc08-55701a17d743	0	2	0	4	2	0	1	0	0	10	0	2	12	10	0	3
c9884d24-3151-42c4-9f44-72411cfacd0e	0	10	2	6	30	0	13	0	3	16	0	48	6	22	0	1
f0328960-f367-442a-b6d0-75098ceed789	2	12	4	6	46	2	17	2	3	20	0	66	6	28	0	1
0940e5f9-0382-4a80-a1e9-cdff7987b3e4	2	10	4	6	42	2	17	2	3	18	0	60	6	28	0	1
abb169b7-ba0e-4c0b-8a20-59584a1476f6	0	0	0	2	0	0	0	4	0	0	0	0	0	0	1	0
53113e44-83c4-4ff5-9150-09f196f5df8c	4	32	16	6	86	4	21	4	7	26	2	74	4	86	0	2
78abb940-b134-4d56-8d03-e05d757a2b44	0	0	0	0	0	2	0	2	0	8	2	0	8	0	0	1
44a62ce1-c751-4642-b06c-297336679dc7	0	0	0	0	4	8	1	22	0	0	10	4	0	0	3	0
c43785e1-de89-4d39-b475-f47451821a72	2	0	0	8	0	0	0	0	0	0	0	0	6	0	0	4
3182d940-19a9-4476-a41e-e6ea691a7c31	4	8	4	0	16	0	3	2	1	2	0	10	0	8	0	0
d9be619d-f537-4576-87c6-e1d8f1bfda07	0	6	4	2	6	0	1	0	1	4	0	4	0	8	0	0
8fbb0b34-9cee-46c8-8d9b-a8f577c8905c	2	8	4	0	12	0	3	0	1	2	0	8	0	8	0	0
9e88fd5d-3722-4fc2-afc8-67eae908c5d9	6	10	8	24	12	0	4	0	3	8	0	8	22	12	0	4
d7852ac1-01f0-480c-a838-7b65452b25aa	0	4	4	2	4	0	1	2	1	2	0	2	0	8	0	0
674be070-63fa-49a2-bdf2-a954eabb1084	2	4	4	6	18	0	5	0	1	4	0	22	4	22	0	2
1e4e6685-3748-4c26-a19a-24181375675c	4	6	6	8	12	0	4	0	2	4	0	12	8	24	0	3
4be39587-4895-41c1-b46d-ab57cbdc7893	8	8	8	8	16	0	7	0	3	6	0	18	8	24	0	4
4a721b89-dc34-4728-9abf-1f1a940e9bb1	4	4	4	14	10	0	4	0	1	2	0	4	20	14	0	4
ed9b491d-17e4-47d4-9779-6d6f0b17b759	0	8	2	14	12	0	2	0	1	2	0	8	6	8	0	2
b84f7aef-0b6d-4ba7-841e-05fc471f3da9	2	6	6	6	16	0	7	0	2	6	0	22	4	24	0	2
cce25e83-58b4-4415-89f3-f5b5ede2655f	0	4	4	0	10	0	4	0	1	2	0	4	0	18	0	0
0bbc3201-1dcf-4e83-8ad2-99e43697aaaa	4	4	6	10	14	0	6	0	1	4	0	20	6	28	0	4
edffcfd9-b74f-4511-bf4d-f5eb30b3a1ab	4	6	6	10	12	0	4	0	2	2	0	8	8	24	0	2
8babf3b3-cb2d-403c-9c6c-0617d62b6bfb	6	8	4	4	14	0	5	0	3	4	0	14	4	22	0	2
90ddae6a-a3a5-47d7-b582-0b8f72cfb70e	2	4	4	6	14	0	5	0	1	4	0	18	4	22	0	2
9bcd381c-0a47-42cd-936b-ab6b5f12a2b4	2	2	4	8	12	0	4	0	0	0	0	12	6	26	0	2
d5c07f8d-0b03-4d55-8ea8-8590d2a403f5	4	4	4	6	10	0	4	0	1	2	0	4	12	14	0	3
6c9ed5f6-21c5-456f-a32a-5ab6c2473d8c	10	10	12	12	20	0	6	0	4	6	0	16	10	38	0	4
d73f3525-53ee-4d6b-b53f-9f0c5e2fae5d	2	0	2	2	0	0	0	0	0	0	0	0	0	0	0	1
e0f7e9e0-c046-4bff-9bf8-254587044b10	6	6	4	4	10	0	1	0	1	2	0	6	4	14	0	2
7750a354-14b3-4790-b632-62f1ef9f8f39	0	2	2	2	4	0	1	0	0	0	0	2	0	12	0	0
5f43c606-f37a-4d09-bac4-c35800499ee8	2	4	6	4	18	0	5	0	1	2	0	18	4	26	0	2
7d822a89-2244-4512-83bd-d74a6491e7a9	8	10	6	10	26	0	9	0	4	8	0	32	8	36	0	4
443a81c2-641d-46bc-a2d0-2add335b15a9	0	2	2	2	2	0	0	0	0	0	0	0	0	8	0	0
51eb693f-143e-4685-be81-600221ae6fa2	0	4	4	2	10	0	4	0	1	2	0	4	0	14	0	0
486ae48c-0d6e-47d0-b7f3-6d017c980436	0	4	0	0	4	0	1	0	2	4	0	8	0	4	0	0
8d48df7b-3c54-4601-996a-33234965a8c0	0	2	0	12	4	0	0	0	1	2	0	2	8	0	0	3
c502288e-f1d5-4017-a7a8-edb3b6517eec	0	2	4	0	2	0	2	0	1	2	0	2	0	0	0	0
da20ee21-c292-44d6-83b7-ba82dcbefc09	0	2	0	2	4	0	1	0	1	4	0	6	0	4	0	0
7989c5ed-5be5-47bf-8392-1b9d66316fc9	0	0	0	10	0	0	0	0	0	0	0	4	10	0	0	0
871b698c-a77e-4be1-982a-0794b1153bb4	4	4	6	20	16	0	6	4	1	4	0	18	6	26	0	1
cee64989-69b4-499a-aeaa-95b6d6f76efa	14	10	6	44	24	0	10	0	3	12	0	32	56	28	0	17
640e2851-c187-44c6-a3b1-27e7de9a450e	16	4	4	54	14	0	7	6	1	4	2	18	26	24	0	10
28ff0ce7-6805-4936-84f4-4c3636746ebb	4	4	2	12	10	0	4	0	1	4	0	20	24	14	0	5
d5b54f23-d7f8-405f-bee9-9ff6eba68f3f	2	4	2	4	0	0	0	0	2	4	0	4	6	0	0	2
8684dd80-64b1-43b3-8f42-17076ad3a201	4	4	4	22	14	0	6	4	1	4	0	16	10	24	0	2
e192368d-a3f7-4672-8249-f32f1914692b	2	4	2	4	8	0	4	0	1	2	0	12	4	20	0	1
b06ea0d8-e38e-4b1e-8148-aed0c85bf0f2	2	4	2	16	4	0	2	4	0	2	0	8	4	4	0	1
c6b9b40d-9210-4cc4-9e30-1731747c005b	8	10	6	22	22	0	9	0	3	8	0	28	32	26	0	8
9c87a746-6920-49a7-95af-c46de52b250a	2	4	2	6	14	0	5	0	1	2	0	22	4	20	0	0
f52cd2c5-6239-419d-b9c0-83ac636cb977	2	4	2	22	24	0	5	4	1	2	0	20	14	10	0	3
02784fca-f491-4ba1-986a-1af1ff7661ba	2	2	0	2	6	0	0	0	1	4	0	6	2	6	0	1
c456295b-eaf2-4057-94da-04bfa14eb506	22	10	4	64	44	0	14	0	4	10	0	42	56	36	0	22
b6179eac-2498-4761-b857-ca1b156f3ece	6	6	4	42	36	0	10	4	2	6	0	40	30	30	0	9
9320d58b-b362-4c0e-bc4a-732de4863ac8	10	6	4	20	20	0	8	0	2	6	0	30	32	24	0	10
4acaf0ae-e426-4789-ba45-2c56694bb6af	16	6	2	58	16	0	6	0	2	6	0	20	62	16	0	21
48b23f16-af8f-4b8f-82f6-1d625e1ceaaf	10	10	4	22	34	0	12	0	4	10	0	38	32	30	0	10
6577b23a-6692-4e2e-950d-9bbf6915d6a6	6	4	4	16	24	0	8	0	2	6	0	26	10	22	0	5
74d59725-f58a-4587-8e2e-3d791ecfca1d	8	6	4	32	16	0	7	0	2	6	0	26	40	22	0	12
374b5dc7-0bf3-42d5-aa4f-cb6bf34c8e4a	14	20	12	34	18	0	5	0	6	18	0	20	38	26	0	5
6fac0792-a55a-4a62-9ba6-0d88a22f5b20	6	2	2	14	10	0	4	0	1	2	0	14	10	20	0	1
b7532001-7267-4f8d-83a2-56f48b08eeae	0	6	4	0	16	0	4	0	2	6	0	20	0	14	0	1
3f36cc8b-5447-478c-940a-0561b7fa835b	14	4	2	42	14	0	6	0	1	4	0	22	48	18	0	18
117fc964-8ff5-4b64-867a-2a2d1c0b1e8a	4	6	4	22	22	0	8	4	1	4	0	28	16	24	0	2
c723053c-f9d5-4a2a-b313-a8b59071d97a	8	4	4	30	14	0	6	0	2	6	0	20	24	18	0	12
abd5af21-5e7e-4d52-b07e-00438cf5424c	4	8	4	10	24	0	8	0	3	12	0	28	24	22	0	4
33683e21-0a82-43d4-972b-39d603458b40	8	4	2	30	8	0	2	0	1	4	0	12	18	8	0	11
c0be0700-acbe-47c8-9c70-077b4b56177f	0	4	0	2	2	0	0	0	1	2	0	4	2	0	0	0
b519f891-685a-46a6-aeb7-388d07c1151d	4	2	2	18	10	0	4	0	1	2	0	12	10	20	0	5
f90c4aee-cbf2-4284-92df-8d9100f651a5	0	4	2	6	6	0	2	0	2	4	0	10	0	6	0	0
0c646353-16d1-4780-b3f8-006ed521393a	22	8	4	60	16	0	6	0	3	4	0	20	62	16	0	24
a6182330-a51a-41d6-a5f7-6f626a552771	4	2	2	20	4	0	2	0	1	2	0	8	16	6	0	8
79bcd9d5-e8a7-40f7-ad05-6bf5381596d5	2	4	4	16	8	0	3	4	1	4	0	12	4	4	0	1
337adb75-5be3-40b0-942c-d51a7ab689cc	8	6	4	14	14	0	6	0	2	10	0	24	26	20	0	7
1cb740f0-527c-4666-9e0b-514170b49e58	8	8	4	32	16	0	7	0	3	6	0	24	40	22	0	12
1e650b4c-92bb-47e0-aad7-c74aea080a93	2	8	4	8	8	0	3	0	4	8	0	14	4	10	0	1
b6d3f9f6-dc10-4157-bf1d-0577e9d39969	4	18	4	38	30	0	10	4	7	20	2	30	40	22	1	10
b1745c81-9a4e-49e2-a701-281d011cfe0e	4	2	0	10	6	0	2	0	0	2	0	6	10	4	0	2
467996d3-c520-408d-8509-3101c6035bb7	4	24	6	38	32	0	11	4	8	26	2	32	40	26	1	11
6c145430-ac11-4ea0-9ef8-da3edeb95dd1	6	14	6	22	16	0	3	0	3	14	0	10	20	12	0	1
bfdc1e9a-ace3-4875-81f6-d52e9053e6f9	0	2	2	4	10	0	1	0	0	0	0	12	4	0	0	1
8c427331-5fd0-4470-955e-3b650600634f	6	6	0	14	18	0	7	0	2	4	0	16	24	12	0	6
3d444763-70a4-45bb-a1cf-1747966d31a0	2	28	8	38	26	0	9	4	8	28	2	22	34	14	1	3
8ed820f3-c282-43b5-ae65-cbb37ea95e40	2	18	6	30	24	0	7	4	7	18	2	24	28	16	1	4
495f4a94-f674-4dfc-986b-ebb1de2e0ac1	4	2	0	12	6	0	2	0	0	0	0	8	24	6	0	4
6c2c0d5f-99a5-4a2e-8dbe-fa75cd7cf174	6	8	4	16	14	0	5	0	2	6	0	18	30	16	0	7
4ebdb3a4-f72e-43ae-9492-3bce0a07cf3a	4	4	2	26	8	0	2	0	1	8	0	8	22	8	0	9
6b644eb8-62b7-4ff4-b0c4-e172ef2a9e35	6	12	8	16	18	0	3	0	3	10	0	12	8	16	0	2
f4c4cb6c-0b39-4247-b10d-ab40f25bbd7a	20	16	10	68	22	0	7	4	6	26	2	22	58	26	1	14
a797f8d5-a504-4d79-93b2-6c72472a06b2	14	16	10	26	24	0	7	0	5	14	0	22	16	28	0	7
8da1423b-f1e0-40e0-a7a1-bec21a28ddac	2	0	0	4	14	0	2	0	0	0	0	12	8	0	0	2
1399814b-a75c-471f-843b-3453def0dbe5	2	2	2	14	12	0	5	2	1	2	2	10	6	22	0	2
de30ada8-dbfe-4d02-88e5-77749a7a2959	4	6	4	14	16	0	6	0	2	6	0	24	24	20	0	5
03bbb6ab-d5a4-47c2-be0d-676f3e3d6d4e	0	10	2	12	10	0	3	4	4	8	2	8	14	2	1	0
e2294c73-75e7-4f0b-a798-e55e5034ce04	0	20	4	18	20	0	6	4	5	18	2	20	18	8	1	1
6f8a1dd4-c57d-4c68-8302-2e70ea1186dc	4	6	4	12	14	0	6	0	2	6	0	20	24	20	0	5
bf86009e-dfb3-4fbd-9175-e7b3d4b9f83b	14	24	16	74	22	0	8	4	8	30	2	24	60	28	1	17
86647b23-5d6d-483f-ab2d-7d5f78254a9b	2	6	2	8	6	0	2	0	2	8	0	6	12	6	0	0
b4ac9a03-2f9d-42d6-90c0-0239c9d5f59c	8	16	10	26	24	0	7	0	5	14	0	22	16	24	0	7
f020f720-cc7d-4452-bc47-307ccf3c21d6	2	16	6	34	20	0	6	4	6	18	2	20	30	10	1	3
773f449e-f06a-40d0-aa0a-589c733b11ec	2	4	0	6	2	0	1	0	1	4	0	0	12	0	0	0
5952fb4b-54b1-4b36-90ff-194a8f7da88c	8	26	10	56	28	0	8	4	9	28	2	28	60	28	1	10
0caf7727-3cd4-454f-9af7-faa747dfe2ed	2	18	6	14	20	0	6	4	6	20	2	18	18	14	1	1
18e47f7b-7811-4b7e-8624-cbdca0906551	8	4	2	32	12	0	4	0	1	8	0	16	42	14	0	13
407c35f0-4396-4710-b503-f6344b4bd84f	12	2	0	38	10	0	4	0	0	0	0	10	50	10	0	17
f190ebdd-0c12-44f3-9de1-228875acce97	2	16	6	24	24	0	7	4	6	18	2	22	28	16	1	3
c9b484ee-3096-4b41-9b13-99ce2ee734f8	0	16	6	20	24	0	7	4	6	18	2	22	18	16	1	2
b8c589bd-d71b-436d-aabf-c30dfbf11e80	2	4	0	8	6	0	2	0	0	6	0	4	12	2	0	0
9e5f15df-77e3-4e78-8bf9-2332b5bd2418	8	4	2	38	10	0	4	0	1	8	0	16	42	14	0	13
3b87ec30-c6db-4ebc-88b1-3bddee2be15e	2	2	2	12	10	0	5	2	1	2	2	10	4	20	0	2
466d1c22-3470-4896-867d-928c88191692	80	244	92	216	426	14	168	60	94	252	28	476	198	310	10	69
4a4b720b-6401-4be6-b7e3-cd84304f9001	0	2	0	2	4	0	2	0	0	2	0	4	2	0	0	0
8f1e3f8b-d9e3-47f7-81af-8c39fef31c4f	2	4	2	4	18	0	5	0	1	2	0	20	4	20	0	0
1f5b0802-5af6-405c-a042-135baa79e97e	8	8	4	18	18	0	7	0	2	6	0	20	32	20	0	8
80f33110-e483-4083-b749-99e8b1db1e5b	4	4	2	10	12	0	4	0	1	8	0	20	24	14	0	5
1120717d-7153-40dc-985e-adf95212f11a	2	2	0	12	0	0	0	0	0	4	0	0	12	0	0	0
e5e5e669-33c6-4dca-9154-4caa1e2b400d	0	16	4	12	18	0	5	4	6	14	2	16	12	8	1	0
daf995a1-e06b-42f8-a680-cb015fc37246	2	12	4	26	12	0	4	4	5	10	2	10	24	4	1	2
d9419170-4148-4f7e-8a66-aabdb9753aa9	0	2	0	6	0	0	0	0	0	0	0	0	0	0	0	0
2e3da5e0-d59e-4c9e-8ab1-7042fdb74f15	4	4	2	12	12	0	4	0	1	4	0	20	24	14	0	5
d87503c3-7342-427b-8464-7b472416adf7	4	12	6	22	12	0	4	4	5	22	2	14	24	8	1	3
f417f082-cf4e-407b-b9a2-acd7622c680f	0	2	0	6	2	0	0	0	0	2	0	2	4	0	0	1
c060eafd-4f4b-4d55-811a-ff76c6a75ed4	82	268	110	226	508	18	192	72	108	278	32	556	202	330	14	81
c79b6215-5a80-4289-a693-1e29754bec13	32	118	44	78	208	8	93	20	48	122	12	230	70	128	4	32
d5e4a211-6898-4187-b664-a6791121e10f	0	2	0	8	2	0	0	0	0	2	0	2	6	0	0	1
b98a9742-50ee-4312-bc5b-17a113873f66	46	188	64	168	366	18	137	82	74	232	42	424	144	250	17	50
b6fc1c1d-add7-4f93-a107-7e1745a15e51	82	148	50	168	286	10	117	52	60	170	20	352	152	178	10	65
74000139-e680-4283-84db-778cfa4ff27d	56	158	56	148	284	12	117	52	63	152	22	314	126	170	11	53
addd34a6-49bc-4fef-bd96-1743b8ea899d	38	60	22	108	116	4	49	24	26	56	14	116	92	60	6	35
d5e04f9d-0fbd-474a-bf14-c772c88ee7fb	0	12	4	0	16	0	5	0	3	10	0	14	0	14	0	0
d1c0582a-c389-4890-831d-0b1b80af4557	20	60	24	56	116	4	52	24	27	76	14	156	48	68	4	16
83930834-4f5b-4084-b6d4-6b1eb1193cc8	62	174	58	154	326	10	128	48	66	198	22	386	150	208	9	59
4ce4286f-6bfc-4f2e-b369-b5ae8071efad	46	120	46	134	268	8	118	36	52	116	18	290	112	158	8	52
f0cfacbc-7c50-4878-b2f3-689dec0b5a82	2	20	6	20	20	0	7	4	8	18	2	20	22	12	1	3
fc10a553-cf72-4d4e-9bda-6a227d453064	46	172	66	116	294	12	118	36	68	162	20	312	108	186	8	42
d85e002a-e348-4afe-aa83-6b82bfe3df80	16	80	28	42	172	6	65	14	34	80	10	212	38	112	3	12
4318fe8d-ab1b-4516-8ff0-1cf24d02cd5c	14	68	22	44	126	4	44	28	26	88	20	170	46	64	6	10
a6f12695-cd1d-4856-87c7-86a07be890a9	34	134	44	100	238	8	101	32	53	164	18	324	96	154	5	36
5cafdd15-8614-4dfc-af35-0604031fc6c0	24	104	36	90	166	28	53	76	34	112	46	184	90	108	16	34
1d581475-f6da-44e8-94e9-9bf2e6c65474	12	46	22	22	76	6	25	16	15	60	14	106	26	64	1	9
9652a620-bc74-4a29-b982-059112d3fc46	16	74	22	54	124	2	55	24	31	90	12	160	52	86	5	14
91bdaf8a-2beb-4a80-a946-2bba1d845c48	44	110	42	128	232	14	100	54	48	122	34	276	110	148	12	44
b6bc7753-4633-4615-abb6-f2f34032554a	26	90	38	48	178	8	65	8	40	100	10	204	78	126	1	18
77119953-a16d-4323-9085-7299cb9b45e1	14	14	4	40	42	0	12	8	2	6	6	38	36	30	1	8
a0a6f9da-7f3b-419a-9c41-8c4f160eb5fe	40	102	40	100	208	10	92	44	45	112	28	248	80	136	8	34
c5484ef7-cf86-4b5d-a938-680d85bf64ea	20	32	12	76	68	4	22	18	10	20	12	66	52	42	4	20
19f3df3c-fbcd-40fb-9dd2-ce4666168754	32	122	44	108	192	12	76	30	43	152	14	260	104	130	4	41
7262423c-c5c3-4ecb-8241-2631717992c5	22	74	22	60	148	8	63	32	32	98	20	202	54	84	8	18
6764e0bb-c0c6-4af7-8962-32926ad28994	2	22	6	26	24	0	7	4	7	22	2	24	28	16	1	4
83211151-e622-48d9-a652-315f973e7ef4	26	130	48	56	232	12	104	30	56	192	24	340	90	152	6	28
79bd73a1-3633-4daf-8f23-1baaf3497661	24	158	64	62	248	8	102	38	59	156	20	278	52	194	8	22
6cd6d57d-8e5d-4aca-ba44-29d8d44ea520	54	124	50	170	268	14	96	50	48	116	18	266	134	214	10	57
7fb1deaf-90a4-4fdd-87ff-f18a07939e59	12	54	22	24	108	4	44	16	18	62	12	142	20	72	2	10
9a63c333-2d93-4f12-9dfd-1d6a19948ab4	0	14	6	0	22	0	7	4	5	16	2	18	0	14	1	0
516c41ae-f18a-45a1-ae33-4f5a78d87f82	2	12	2	26	10	0	4	4	4	8	2	6	28	2	1	4
0b554322-8255-4b41-bbec-827de8687289	18	96	34	50	168	4	74	18	40	132	10	248	44	98	3	12
3dc28866-f34b-494e-85a6-efbdebfe6205	28	50	18	78	74	2	31	16	21	54	10	74	70	54	2	30
209e063d-528d-4047-9a52-859c549a40ae	0	0	0	10	2	0	0	0	0	2	0	0	18	0	0	1
2e62609b-3d71-41f5-8252-3eb804b5fde8	12	36	14	32	70	4	22	8	9	24	2	66	28	50	1	8
18660882-61ab-4652-8b00-a2398859b839	10	64	18	36	118	4	49	20	23	66	8	150	30	70	3	10
2f1d215a-f267-4348-ae60-0396cfdb88b9	48	122	44	118	226	12	84	34	52	100	12	204	100	148	7	42
fbecd4e9-3d3d-4e88-a8ef-39237319450e	80	142	70	204	314	16	119	76	60	124	38	280	180	250	15	71
c953f95c-8f56-4615-b183-cd00a49398c4	66	186	64	192	366	12	158	40	82	172	20	386	170	232	9	75
c9f136df-09a6-4034-b8c4-bda8e18c483a	70	238	86	194	428	16	178	56	95	260	28	512	172	266	12	71
13b3c8fa-8a73-4416-800b-274788a1d1e2	58	210	64	162	356	14	153	52	82	242	20	436	146	210	11	59
9158f7dc-77da-4dc0-8466-00d102768f95	16	48	20	40	130	4	47	10	18	50	8	164	44	88	2	10
8ce5274e-3067-4ff0-96a2-2b92a45a88d5	34	82	30	98	134	8	60	20	34	104	10	178	94	76	3	35
0eddf43b-611e-4d43-ac56-561509c7a1c8	4	6	4	26	10	0	4	0	3	6	0	10	32	12	0	4
1c40066a-e87f-4a53-a8a6-2f001d5dbc47	46	222	102	134	380	18	136	54	83	222	28	408	98	330	11	41
2aedad1c-3ba6-4f46-9c7c-d3cdd5fca6ef	22	90	34	82	132	10	56	36	35	102	18	168	70	82	7	21
9a790474-1a0f-4cb0-899d-d8b6bf5048ae	60	168	58	172	316	18	139	56	71	176	20	358	146	206	12	65
7b0ab32a-9335-4353-b98d-e70cccf2fd36	70	116	52	174	272	12	102	64	49	102	30	252	160	202	14	62
6d6781fc-9da2-4b95-95f3-062f99ca68a4	72	220	86	240	406	24	151	98	88	252	48	462	202	286	17	79
504148fc-a50c-4b29-b1b2-5094877498ce	12	50	16	50	74	2	27	20	17	44	10	74	42	38	4	12
6144255c-2077-4b9a-9ff0-822c19cedd7b	34	58	22	90	88	6	30	16	21	50	6	84	88	46	2	20
c5c32e5d-d330-4d28-869b-00336451fb8a	90	268	108	236	484	18	187	74	106	276	30	540	216	314	15	83
86111008-9dcd-4331-a454-c707f0b3ddef	68	180	70	204	348	20	133	86	70	190	40	398	178	206	19	66
6e542b2a-4887-4d7a-ab6e-9373da65bea8	48	194	64	168	372	18	140	82	78	234	42	420	144	260	17	50
72a8918d-fb7f-4e72-8886-ef6aef4aab64	42	126	56	142	232	12	78	54	46	122	20	234	114	176	11	41
3ac79053-a16d-41bb-8191-3895cf66e924	16	36	14	46	66	2	26	16	15	48	10	78	38	38	2	11
e43d652c-3bd4-499a-99ba-35b15204c322	52	182	74	138	330	16	127	58	75	188	26	368	116	238	11	42
9ae9ba7a-5fd0-4ee2-8303-6af93bc155ff	10	44	22	24	68	8	24	20	13	42	14	68	24	60	3	11
0569ccd4-50e2-4605-bbbe-e6aba2ba7c77	30	48	16	70	98	2	30	10	18	36	8	92	68	74	3	26
90f8e9c2-fcbc-42d2-ad81-72fc7b222d23	36	144	54	102	258	8	100	32	59	176	16	332	92	166	5	33
41fea8fc-d2aa-46fd-9ade-abbf71c33c92	6	0	0	10	4	0	2	0	0	2	0	4	8	8	0	2
72c2b481-46db-46f7-b894-8fed3daecdbc	20	96	38	76	150	2	63	24	39	86	14	134	60	158	3	28
695de58f-bfaa-46cd-93ed-1b061f06bcf6	44	98	36	122	184	10	71	32	33	134	14	280	118	132	5	38
c76875ab-f456-4937-b9fb-2411fb2e245b	54	140	46	126	264	12	119	40	63	142	20	294	112	162	8	55
0e00559a-0e57-4b42-8beb-1eb9eb5636ac	96	210	94	242	422	26	164	98	80	234	50	500	216	288	19	86
762a0b10-0fa2-414f-a8a2-6e1565f7fa04	16	70	24	32	88	8	36	28	22	84	20	116	64	64	6	21
4e6fed05-fd3c-4465-91fc-6b8a5c918d79	44	132	70	106	230	6	83	16	52	128	8	218	108	176	4	35
2992c921-39d9-4ba4-8b57-30090c676ae2	32	30	14	82	80	6	32	22	13	24	14	80	82	64	5	24
343b9b5b-f774-4c22-80df-c967ad998abf	116	168	68	290	336	24	143	104	71	160	52	350	264	248	21	105
23685a51-2bc2-4ae9-8c10-e18e8310f073	12	14	6	16	8	2	2	4	4	12	2	4	12	6	0	8
37bfd8e9-5cca-4c95-9dc3-0daf7965a646	10	38	14	26	74	4	34	18	18	48	6	106	24	52	4	9
03a11b5d-9d0e-47d3-8fd7-6ef4528fe30d	28	38	16	100	86	8	41	14	20	32	6	78	94	58	3	39
febd17a3-d07e-4636-aad4-def84f83a2e8	4	10	4	32	20	0	8	0	4	12	0	18	34	20	0	5
12212691-e58c-4d99-b196-fad7d508a58c	10	38	12	26	82	2	31	8	14	42	6	116	26	54	2	6
d46a0e6f-6420-4a0f-b969-b81219635db5	104	198	76	276	402	20	152	86	72	216	42	490	250	260	18	88
aa584d6f-a4e6-4214-9d38-a60d91f8cfa9	36	116	38	90	194	8	70	24	46	96	10	188	88	136	4	32
c568ad1f-5eb0-4630-8aab-5d29a855edc8	2	8	4	12	16	0	4	0	3	10	0	18	20	14	0	2
44b3d0df-cf09-4ebb-9453-94b89f1656ed	30	36	14	66	84	2	37	14	19	32	6	78	50	46	4	24
5fdd1ffc-17d5-4ebe-859b-4ec3926c8db2	2	24	10	30	26	0	9	4	10	24	2	24	30	20	1	3
219c917c-f9f9-407c-876a-99dc6b72668c	94	326	136	246	594	14	235	46	141	274	22	552	204	414	10	93
9e3285b4-760b-47a0-99e2-2e757d4a794e	34	104	42	104	184	14	73	20	42	80	12	184	92	140	4	30
faf2d498-aa50-4b1d-a84a-f1252ad40a4c	30	42	16	82	100	4	46	20	21	38	8	92	66	48	5	32
9b72fa0d-18e6-4ba1-8ce2-b5d46141bdcd	0	14	4	0	18	0	6	4	5	12	2	12	0	10	1	0
e5053b10-e2f2-4ede-938b-0dc6d79cad9b	2	18	4	16	20	2	10	6	5	22	2	20	8	8	1	5
44e1c9fb-44d7-4fbd-b535-e44fb6a76426	16	62	22	58	130	4	61	20	28	74	12	166	50	92	3	24
913db73e-406d-4d1e-b01a-85a9fa40b954	24	60	22	46	124	4	48	50	22	92	24	186	32	100	12	10
f56aec64-c533-4b83-b810-388351930654	46	128	48	142	256	8	102	30	47	134	14	286	124	168	6	46
562a941f-7367-451d-bb81-afa6a47fb4c9	42	104	36	166	194	10	79	48	40	104	16	218	144	118	10	54
d998acff-6590-4435-b70a-b3d3b8e0a48f	14	120	46	38	220	6	83	24	41	150	12	294	38	142	3	13
074075b9-4fc3-407f-8139-5b06be86fa3f	12	8	4	16	16	0	3	0	2	6	0	10	12	16	0	5
31783578-dd36-4266-b9ec-be6ae415ac0f	50	172	56	132	312	14	135	44	67	206	18	398	108	180	9	46
a2a8f467-8a6c-48d4-b2c8-64d126321761	28	66	22	56	98	12	34	34	24	90	24	132	62	56	6	22
96187378-d3be-49f8-a784-96e68357a35d	56	82	42	100	210	8	98	28	36	106	18	248	120	182	6	43
6e91603c-7b71-4720-8d4b-b0f912fad9e3	14	60	32	28	78	12	27	28	21	62	16	80	28	82	3	13
8d0b1f34-c47e-46b7-82da-288f016d3966	16	52	22	52	72	2	29	16	20	48	10	74	42	54	2	12
d7d59896-78bf-454f-94e0-9ec71dabd1e7	16	50	18	64	82	2	34	12	20	54	8	76	56	72	1	23
7f5ff54d-a9b3-421e-a97c-d2642ec9db20	24	60	24	56	130	4	48	48	22	92	22	186	34	110	11	11
d81113df-8672-4632-b72b-cf4b7f58bd97	8	32	12	22	48	2	21	8	12	26	6	46	18	24	1	8
37e7cc77-2e59-49a2-a313-2ef20690e41a	4	12	4	16	12	0	4	4	4	12	2	12	18	6	1	5
569bc495-bf18-4ec5-9ff1-883d9289c3c0	20	78	30	56	128	4	52	18	31	108	10	182	54	90	3	17
d15977d7-cc47-416f-a1e4-9f3abb96b8c3	22	84	30	80	160	14	51	26	30	60	14	156	66	104	5	17
3de908b7-2b72-4417-8ca0-b945e9d5ecaa	22	46	18	70	64	4	25	22	21	46	14	64	64	34	4	19
503d6630-72f1-4ecb-b9f5-1411fe0e07bf	64	198	74	178	326	14	126	48	74	190	22	344	156	204	10	60
f055bd1e-8774-4f1b-9396-bcce831997b8	40	76	28	132	90	0	37	30	31	90	18	98	110	74	8	46
245f6afe-8980-447b-9116-2920a22d1f55	0	18	6	8	22	0	7	4	6	14	2	20	12	14	1	0
1ba1f903-4e07-4158-a0dc-a40d62278c1a	68	198	68	196	368	14	140	48	81	198	18	384	180	222	9	63
f1e6022d-c6ef-4829-843d-ba065e3a57e7	20	42	22	60	92	4	32	22	16	30	16	86	42	54	5	21
aa1c0fae-682e-49d1-ae7a-c9e7291860dd	58	102	40	160	194	10	71	24	38	86	14	178	152	110	5	54
8d971d39-201f-4d90-8555-74a130884a8c	4	10	4	32	20	0	8	0	4	12	0	18	38	20	0	5
d53d4854-8314-4499-ac7d-fadd6ce0972f	34	76	32	90	182	4	69	24	31	86	12	228	88	138	6	26
7489b75b-b10e-4dab-9591-b8ba587eaa03	22	100	30	76	174	10	64	36	39	152	26	256	76	106	6	21
d57168d6-f2ca-4e9d-9bf6-54ecb9958e05	14	86	28	48	140	6	52	24	27	118	10	210	50	82	3	14
f369b681-8862-41e6-9ec7-361a920ab47b	32	136	48	62	216	14	82	58	45	140	30	232	68	166	10	28
31b11cce-a58a-47a8-baea-9edb466f8306	10	12	4	36	14	0	5	0	3	12	0	18	40	16	0	8
8bc3eaa1-5ce0-4c9a-b717-7ae18a73c88c	62	148	62	178	266	14	107	52	56	142	24	290	156	174	11	66
a34beb64-8e6f-43c3-bf25-8b6643f8a205	14	86	28	44	176	4	59	12	25	92	6	200	36	116	1	13
c708f234-75bf-453c-b83b-868739da00ce	0	0	2	0	0	4	0	4	0	0	2	6	0	6	0	0
1b87cc57-a386-4bd8-9d2e-3cd6d4c29233	36	56	18	88	64	4	28	16	20	56	8	60	92	54	3	30
c92c5dbf-add9-4193-85ff-d04ffae42fc8	2	4	2	4	8	0	4	0	2	4	0	8	4	8	0	1
4aec6e42-14f9-42dc-aeee-40a75d80c58c	20	62	24	68	94	6	42	28	25	50	16	82	54	46	6	21
58da3bfa-4298-4f2a-8a35-7385f37be5a8	16	4	4	26	20	2	8	8	2	2	8	16	18	16	2	11
6d6fa5aa-927d-41c3-9a1e-f76e4b8a581a	0	0	0	2	0	0	0	6	0	0	0	2	2	0	0	1
c4d1a782-42ba-4f71-b438-a82a4a346514	0	4	0	0	0	0	0	0	0	6	0	14	0	0	0	0
ff49c0e0-1273-47a1-9211-4497ecd294ee	22	48	20	70	80	16	22	48	15	54	22	96	60	54	10	20
a6cb2b23-631e-412e-82e0-72a8297dc223	18	42	18	74	66	14	21	44	15	48	20	84	58	50	9	18
c4fe6e93-34cf-457f-a249-7e6af1d043f7	16	96	32	66	160	24	54	56	31	104	34	186	66	98	10	24
f42e5ca1-e923-4913-bedb-e49c176c9256	16	34	16	28	64	10	26	16	11	58	12	108	54	48	2	17
adde20df-9834-4116-822a-be3434b7c689	4	12	8	12	28	2	9	8	4	26	6	54	16	22	0	5
1fc19480-ebf9-432b-b8d6-58d948fbd620	24	34	12	70	64	12	24	20	11	52	12	106	78	32	2	22
944f7535-a2ef-43f2-9e1c-fe795d72a112	24	64	22	42	124	14	50	24	23	96	24	180	88	72	4	26
2a2d5d1d-0308-45bc-9c11-5c6281802bf8	26	86	34	98	160	6	66	32	30	86	30	224	146	144	3	37
9f7be99c-2969-4cc7-a039-c497d67b0779	16	46	20	56	78	10	22	22	14	42	10	74	46	54	5	17
59811fab-eb48-4c9d-82b5-3e0de9e68c50	16	30	12	60	78	2	20	24	10	26	12	62	40	54	3	18
983f8947-b907-4172-bd83-4ba5c1d84fe4	14	40	12	44	56	2	14	8	11	58	4	82	34	44	2	9
33d4c950-47fd-42c2-8432-dc1bf673aed1	16	36	12	60	58	8	19	22	13	40	10	70	44	36	5	17
aec4bb53-f9bd-447e-ab0b-712eb6006ec4	38	116	58	164	146	20	63	74	45	122	38	148	144	128	16	59
52574cbe-a71d-489a-b7fb-63777abe73d5	10	18	10	28	18	4	8	8	6	14	4	14	30	32	1	10
00cdcd85-1380-434f-a347-b5d1b17f3227	8	18	4	18	22	4	8	18	8	12	12	20	18	12	3	5
48e7749a-4f81-4ce5-bd57-7f4429495e7e	38	82	42	124	184	4	66	30	32	68	20	208	152	186	3	52
916e7010-83d7-47a0-a503-a31c9a3a9cdf	12	84	26	58	146	14	49	38	28	92	18	170	52	84	6	17
ea2a1c9c-43ef-412c-9716-15bc2b599e84	0	0	2	0	0	0	0	0	0	0	0	6	0	8	0	0
bb8818b0-cd12-42ba-b255-9d29f9aad0df	8	4	0	20	6	0	0	2	0	0	2	6	18	12	0	8
c255e7ce-d0ec-40a6-834b-4146909d7a3c	4	6	4	4	8	0	2	0	3	4	0	10	8	6	0	4
bca753dd-0ffa-4cb7-a750-5393e8a07e94	0	0	0	18	0	0	0	6	0	0	0	2	10	0	0	3
0d9a98aa-dcd1-490c-a33d-fbd03158a539	40	100	46	120	222	4	77	32	36	104	30	294	168	192	3	48
f3cb0847-3c1e-4cba-bff3-a2bf1f53b538	18	46	18	72	76	14	22	44	14	52	20	96	56	48	9	18
37b35fba-2dd7-491c-bb99-b6baf9cf38e4	16	48	24	64	82	22	24	66	17	54	32	100	50	58	11	17
caf7567c-a256-405d-8b67-fed97184076a	12	82	24	58	146	12	49	38	26	86	20	166	52	78	7	17
015c470f-73a2-418d-b838-2cbc277cbf4e	10	10	4	28	22	2	10	4	4	8	2	24	22	20	1	8
026b3360-2f7d-40b3-8e2e-32e7736c506a	16	66	30	78	134	2	52	18	24	68	22	192	136	122	4	28
3320be78-0f1c-45d2-8322-f35ba2b39f5e	4	26	8	20	38	6	3	18	2	24	16	42	16	32	4	8
0d7a2c10-55f8-423d-8c57-27e9717d5d23	28	104	44	108	136	6	57	30	40	112	18	138	102	118	7	43
df2392db-22eb-4057-8894-daa69fe782fe	14	32	10	42	46	2	14	4	11	36	2	48	32	36	1	9
2b015b3e-83b5-44a7-ac4d-484444a938d7	4	2	2	6	2	0	0	0	1	2	0	2	4	2	0	2
35cd78c9-ec32-4b1e-a730-754f6defdb35	18	36	12	62	64	0	28	12	14	36	6	60	62	38	3	19
cc93b61e-9481-477d-b975-7153aec7624c	18	58	18	48	100	6	36	26	18	84	16	148	48	50	3	18
39dc515e-11d9-43d5-b95f-dfbf5bbcc870	6	28	4	16	56	2	21	8	12	56	8	92	26	20	2	4
4cfe7f50-2d33-4a0a-8ba3-34330bf35339	14	20	4	34	24	8	9	26	9	12	12	20	32	12	5	8
e0acb62a-f7fe-425a-b97f-214288f25f2e	2	4	0	14	12	0	5	2	1	2	2	2	8	6	1	2
9e8eef82-ad7f-40f0-a4e7-5b48e378eb3d	0	0	0	0	0	2	0	4	0	0	2	0	0	0	1	0
90c2aa77-ce2e-4f45-a2d9-185c8b139e58	16	48	20	60	78	12	22	36	15	54	14	98	44	54	7	17
6d7014dc-c70d-4e70-9032-ad716dd03e25	10	18	10	44	48	4	27	12	11	14	6	42	40	36	2	18
f2fa4b71-b182-40ec-a95d-2565eb03739b	22	48	20	70	80	12	22	38	15	54	18	98	60	56	8	21
8dd58d99-661b-4374-b43d-0535d476ced6	14	30	10	42	44	4	13	12	7	24	6	44	32	34	1	9
8b06904b-699e-4d7d-bf8e-593a208e4a83	38	64	32	124	116	6	41	18	21	48	8	116	108	88	3	36
d64a07ae-943c-4bf2-8556-04f96685a35d	50	104	44	156	220	18	97	48	45	90	32	228	128	162	10	52
7026c2c8-eb54-447a-8696-5bdbfbfce24a	16	88	28	66	146	20	50	52	27	94	34	170	66	84	10	24
afc4c85a-9ac6-49fe-990e-c0563b61fd01	0	22	8	4	34	0	13	4	9	22	0	28	6	26	1	0
6d68193a-0680-4a1c-9ab7-55b308635fc2	26	56	18	64	72	16	25	92	22	54	44	70	54	56	16	20
4a86fb83-220e-4494-866c-028fe4330b07	6	28	6	20	24	0	7	54	8	42	30	34	26	24	10	5
26fd9782-a98a-4d06-b0de-cd3184d029d5	4	22	10	16	46	0	16	0	7	18	2	48	6	28	0	2
08554297-d97d-4ccc-bfb5-8c24b362bf40	24	86	38	100	178	6	66	36	32	92	32	254	146	156	4	36
70c2cbfe-b1f7-4377-b5b7-67fcc57ed4a7	34	94	34	104	182	8	59	36	32	92	32	242	160	148	4	41
269d8f73-14ec-4c9c-8c9b-d38ea26c625f	36	96	38	114	200	4	70	34	29	90	30	250	164	166	3	47
26f3a3ed-08e6-4ee0-8e14-bb0a44617e7b	30	100	38	110	192	6	65	32	32	98	28	242	164	168	4	42
9a16301e-b922-40c5-90df-67e04e358e31	16	54	20	50	90	4	34	12	22	64	12	138	68	68	3	19
c6275c57-dfd4-4ca6-96fb-d5ba1b4a33e6	174	130	60	490	298	12	97	80	46	110	36	278	394	262	15	165
bc03b9f0-ee34-4fd9-ab3c-65967122594f	22	62	24	88	140	0	48	18	23	52	14	144	120	116	2	35
110815f9-cdf2-4281-a909-859fca423a17	10	32	8	44	52	14	18	52	12	24	30	48	44	44	6	17
e8795707-b087-48d8-8c45-9a33f7ef4f16	0	8	8	6	26	0	6	2	3	6	6	26	12	26	1	0
3e371e58-4142-4cea-bc2e-29aec667d24c	20	30	18	42	84	6	24	18	9	28	12	84	60	84	2	15
af06477b-5b51-4be2-b866-ea53c1a0a266	82	66	30	234	132	4	35	32	21	58	10	106	168	108	6	83
d9751496-52ee-42b4-a9f6-21085eb8c7dc	26	92	36	98	186	4	65	34	33	92	32	246	140	158	3	37
1c8e09c1-b0e6-4a7f-8eec-5d0d09fe1570	2	6	6	30	26	0	3	0	1	6	2	26	22	24	0	3
9e4e7e03-9af4-45a6-8c01-ead06b74d347	6	28	12	28	48	0	18	4	8	24	4	54	32	46	0	9
ac718cc0-8cbe-4c3d-ac0c-7c1557d66a25	32	96	42	116	208	6	72	30	34	96	26	268	168	178	3	49
6dc7a295-8a67-4915-8b17-65ed71840ea4	14	38	12	42	62	0	22	12	15	30	6	62	44	40	2	18
622660ab-1d1a-4391-98c2-eb305741dcf1	38	96	38	116	204	6	67	36	31	96	32	266	166	164	4	48
b08d8076-93af-43d9-b91a-c6e0639c7b35	22	70	22	54	122	0	43	12	26	54	8	130	60	90	1	21
34318565-4b38-4caa-a45e-ad6a8909a7d4	0	4	2	0	20	2	0	4	0	0	2	8	4	12	1	0
7c3784a9-ab89-4d16-841d-85b98f67342a	4	0	0	6	0	6	0	26	0	0	12	0	4	0	4	2
51fe43b5-987d-4c00-9e80-c67e78fcf9e6	22	68	28	68	128	0	40	14	25	52	12	128	78	108	2	24
08d8a0fe-8725-4b89-9b24-1c88489f3954	0	8	4	8	4	0	2	0	3	12	0	8	8	0	0	2
a3f96037-4204-413d-9100-5012c0e4bed2	2	18	10	16	32	0	13	12	6	18	6	34	26	46	1	5
c4be3db5-93bf-40ac-a47a-38ce36d58e53	34	92	36	100	184	8	58	36	33	94	32	244	156	150	4	39
16151181-11e3-4d3c-bebe-104cde327166	18	64	22	62	104	4	39	16	26	68	14	144	80	84	3	24
355f89d5-7f0d-472d-b1e5-e078346f6a16	10	32	8	36	52	10	18	34	12	24	22	48	40	44	3	17
267b5bb2-5f33-46d9-8a1b-1a1fc71a65d1	0	14	6	2	18	0	5	0	4	12	0	10	2	18	0	0
fc6200bc-185b-47f7-a0e8-666732b2ba53	64	30	12	194	68	2	22	20	11	20	8	46	122	50	4	67
d9b5e3b7-4dea-4ba5-a6ae-7e5a086bc38e	12	68	26	46	124	0	40	16	25	58	12	128	54	94	2	19
933b1fa5-e43f-4b95-8cb0-f4c9440250f5	12	72	22	60	142	2	47	22	25	74	20	188	80	106	4	23
17895376-4094-4ce9-b6f8-3645baf6913d	10	50	16	38	88	0	29	12	16	36	12	114	40	62	2	16
62bfb422-3a53-4ed6-99cb-bd30f5a1b385	8	26	6	24	42	2	13	16	9	18	6	38	28	36	2	12
ce4b188e-f645-4059-a428-e33ef826413c	20	80	30	100	172	2	61	24	29	84	24	224	162	142	4	37
d1745628-2444-4867-b972-308213c54307	8	26	8	26	46	2	17	8	10	22	4	58	26	36	1	12
11c48772-14dc-4a1a-9840-cd23a30640e5	14	18	8	50	58	0	11	16	5	16	8	44	44	36	2	18
0e90c902-51c6-40be-a2b2-c139e0db7fcc	4	0	0	6	0	2	0	4	0	0	4	0	4	0	1	2
1ecdf26f-f12e-4d80-a704-504b25c6801c	8	38	16	32	72	2	21	4	14	32	4	74	26	64	1	13
968fcf83-680f-425f-b5c3-f500e846103c	10	32	8	38	52	12	18	42	12	24	22	48	40	44	5	17
26cb53c6-d551-47ca-bc0a-a11ab8ee8930	18	58	26	64	122	2	38	16	18	44	14	132	88	114	1	25
fe7077f4-6773-44a1-b042-1a92138b4a64	54	20	8	152	50	0	17	8	7	16	4	54	98	32	2	54
fbdf5114-7c17-4d57-91cd-736136b7e64b	54	128	54	146	258	8	88	46	42	124	36	326	208	242	5	56
ec7e902c-3c70-4c79-bd23-c99357fc1ca9	68	40	22	202	102	2	29	36	14	34	16	88	138	84	5	71
f1298845-6f11-411f-97df-5154ad86a79a	54	34	14	152	66	0	16	10	10	24	4	52	96	48	2	54
fc588b93-297e-48ce-84d4-934bdffedf88	2	0	0	24	16	0	0	0	0	0	0	12	22	6	0	4
322a4e67-3a82-4f9b-b47a-2edd955408ea	20	46	16	72	82	0	31	16	18	38	8	86	104	76	1	30
f3b18646-1196-49c1-8eb5-beba2d5ecada	2	2	6	2	8	0	3	0	1	2	2	8	0	12	0	0
2c72666d-646a-489b-9598-834499f6ee81	18	62	26	62	112	2	38	16	22	46	12	116	64	94	2	24
a3470908-7271-4982-9479-4f713fdeb4f9	10	30	8	40	48	8	16	38	11	22	18	44	44	38	3	19
2853aec4-71fb-4e41-9a2f-6c240dcde0bd	2	24	12	8	50	0	5	18	5	20	8	42	16	42	1	3
a151500d-37a4-4ad5-8c67-bbe9e2cc65d1	66	44	20	210	86	4	39	22	18	44	10	84	152	66	5	73
f002bbfa-d6b1-4dc4-a343-a6c0482f6b90	14	44	16	60	90	2	32	18	14	36	14	108	82	86	2	28
fc3c43ef-07bc-4dfe-975f-c36469e2c9cd	8	38	16	30	72	2	21	4	14	32	4	74	26	64	1	13
9bd05bf7-b8b8-4e05-a501-941d1353600a	12	46	12	44	82	0	27	12	19	36	6	76	40	52	2	19
f2a058c1-a0d9-4b3c-ad2e-356cdad13994	44	94	36	120	190	4	68	32	34	100	30	252	180	160	3	47
95465d96-0bc0-41af-afc1-828bd2b7f464	28	64	30	92	122	2	50	18	26	56	12	128	130	118	1	43
4645cb38-8ea0-4992-842d-107756a959ad	0	10	6	2	28	0	2	0	2	8	0	28	0	8	0	1
ac6a51e2-1820-4925-8495-68f2b94595fa	20	64	28	72	130	2	47	18	24	54	16	130	90	108	2	31
8e7d20bd-cc00-49f2-872e-76904f0a7386	0	2	6	2	8	0	4	0	1	2	2	6	8	12	0	0
bc720fa9-da90-4b10-bf1e-5f7fc8cb02ea	16	32	18	68	84	2	20	30	10	28	16	70	52	66	4	22
e19f5544-4d87-46f4-9d84-79a07ea71a46	6	10	2	10	14	2	4	6	1	6	6	18	6	12	1	3
9ae03021-142f-4821-a264-96cf5ed8380d	0	6	2	6	20	2	0	4	1	2	2	8	0	12	1	0
5f1b632c-a3e4-44c0-a05a-51903c807b5f	8	22	6	28	40	4	12	12	9	16	10	44	26	24	2	12
857476a9-b873-420f-a7aa-8ec14dde6510	4	2	2	12	8	0	1	0	0	0	0	4	12	6	0	4
63fd8ed6-9716-489d-bfae-fd4bb3286a92	16	50	16	66	100	2	34	12	20	42	8	106	84	80	1	30
6f76b6d5-3586-4f9a-b4d0-a8c9341389f2	86	40	18	234	96	6	28	28	15	38	12	84	172	70	6	83
877c8297-64c2-4932-9564-4f4d1fb2c68f	32	46	18	96	94	4	22	26	13	42	8	76	72	68	5	34
4750c247-e0e2-451e-a2c0-e489798a059d	28	78	30	90	174	6	54	32	28	80	30	230	146	140	4	36
2a797009-fd3a-4d6f-830e-8327d9c903ec	66	42	20	202	88	2	24	34	13	38	16	66	130	62	5	70
c71a35b2-cf19-443b-b6f2-866510336b48	32	88	42	94	176	10	57	36	32	86	30	234	106	156	5	32
70aa3652-1d27-416e-821f-590df6b9ba0b	0	6	6	6	28	0	7	2	3	6	2	26	8	28	0	1
da1c4da6-75d8-43d2-b31d-208361eb81b4	76	42	20	220	102	4	31	28	16	40	10	94	160	76	6	79
021d58ae-15df-4dc8-a571-c822d51eb924	8	32	8	28	64	2	19	8	10	26	4	74	28	42	1	13
d957e7dc-08cc-4b02-88a1-7a0a0ed5fa2e	16	30	12	44	54	2	14	4	9	24	2	54	38	32	1	17
16bc28c3-2dc3-4667-aa65-88d0c0b39391	16	62	26	56	116	0	40	18	21	54	12	116	68	122	3	21
69ff1425-6192-4391-b8d0-1cedab402de3	14	60	24	52	120	2	37	16	22	46	12	114	54	98	2	22
14bc3706-1dd8-4bf1-8e99-076877e17362	0	2	0	4	18	0	1	4	1	0	2	12	4	8	0	0
e6002db4-124b-4b79-85f5-d9896aa381a4	6	8	2	14	34	2	7	8	1	6	6	32	6	28	1	4
272c83b1-2c9a-4603-aaed-7882f581c452	14	38	16	48	66	0	24	4	13	32	4	70	56	58	1	18
866aadf5-ee64-40bf-9bfd-8651d720c96a	30	86	36	92	178	8	57	32	29	88	30	238	138	156	4	35
c46a1e53-62e4-4750-86ca-1c0220b94de3	40	106	46	98	216	10	72	34	35	98	28	262	116	202	5	36
e333d38d-20be-45c7-82e3-23900fc2b961	2	10	2	12	22	0	5	8	4	6	4	14	12	16	1	5
08784e9a-8f4a-4afb-b52b-37087b6bf37e	10	42	18	40	102	0	27	10	16	32	10	104	54	88	2	17
484eaceb-9ba1-4333-a291-6ea61a7970b4	2	14	8	10	40	2	8	6	6	14	8	46	6	32	2	2
a406001c-878a-412a-b862-3d45bd49a2db	0	8	6	2	16	0	5	2	1	6	6	26	2	26	1	0
df096757-d54c-44e2-8ddf-25cc8d12f057	26	92	36	98	188	6	65	32	32	94	30	252	146	154	5	37
b2ab36bc-9e09-433b-81d0-267bdcfe0f8d	24	30	14	94	76	2	21	34	10	26	16	58	66	50	4	31
d43b79f7-bc5f-4909-b56c-b8de7c7f2437	24	26	12	96	72	2	19	30	8	24	14	54	66	42	4	31
0c0f3982-844d-4838-890a-6cb72c3ee3d0	22	86	30	92	182	6	55	32	29	80	30	234	148	140	4	35
c2ad89d4-09aa-426a-b5de-62c51f796975	84	48	18	198	102	6	28	22	14	44	8	96	156	82	4	74
eaf54ff8-c775-4829-b997-7924d5598cf9	0	8	8	2	24	0	8	4	2	6	6	32	0	32	1	0
4ce3be6e-06ee-462c-9c0f-5b19ae799160	14	34	12	60	60	0	25	16	15	28	8	60	94	66	1	29
d28e63bc-b07b-4c2f-8b57-43494162a98b	0	10	6	4	24	0	2	0	2	8	0	26	2	8	0	1
a1708285-1ae7-4508-8c47-93399e98bf5c	6	12	6	28	46	0	10	0	4	2	0	34	16	38	0	7
3d40c7ab-3b4e-45e9-8807-2c9962463de0	2	0	0	10	2	0	1	0	0	0	0	0	8	0	0	3
c4bd7033-e312-48a4-aca3-cc893fba2e8f	0	10	6	6	12	0	0	0	1	8	0	22	8	14	0	1
a7399507-9ae8-482f-bb8c-1d44346268dd	0	10	6	2	34	0	8	4	1	8	6	42	0	38	1	0
b9f87c69-eb22-46cd-9915-bb8a70c3c05e	40	90	38	124	186	8	61	36	32	94	32	240	182	156	4	50
46b0521a-9e26-4163-b146-ba79740925f4	14	48	16	72	96	2	33	16	19	58	16	140	128	82	2	31
6a44f1b6-1ee7-447e-9e7b-7efb550a6276	10	28	14	46	64	4	25	14	11	26	6	52	30	48	3	13
77245440-c0a7-405a-8b79-4a5a2fba2950	12	62	22	46	118	0	41	12	22	48	10	122	40	96	2	19
7e824d35-1c95-4462-8e73-d077cfa2ce95	80	36	18	226	80	4	29	28	15	34	10	68	162	68	6	81
fa2d9145-834f-4e44-8ca5-8af6a88831e6	2	2	0	6	6	0	2	2	0	0	4	12	4	6	1	2
e435a014-1297-486b-8d82-1d325b47aefe	68	30	12	202	64	2	22	34	10	28	16	62	130	38	5	71
50cf752d-33fa-4cc1-bd66-13245bda422b	0	4	0	8	22	0	2	0	3	2	0	12	4	10	0	1
fcf94fb7-a104-4ab8-a55f-f708bffed2b2	2	10	2	2	22	0	5	0	1	8	0	18	0	8	0	0
15fa7056-b748-41ef-b481-7dbf45bf64cb	18	64	26	60	138	4	46	24	18	48	20	150	84	120	1	23
ad1f2516-c8a7-4989-9592-3b0792bd3dc7	24	66	28	68	116	4	40	20	23	50	14	116	68	100	2	27
7a9ca463-d86f-4b86-a908-95683b784c83	20	26	16	40	78	4	24	18	7	22	12	94	40	82	2	18
24476b74-dc59-4a50-9076-65b9271334be	70	30	14	208	78	2	22	18	10	22	8	60	136	50	4	70
78a0120d-48b1-4665-820f-d0630396f515	0	6	2	8	2	0	1	0	2	10	0	6	8	0	0	2
4b8e0de9-4a9b-479f-acf9-4711ad50fe38	10	40	16	32	62	2	25	4	16	32	4	72	36	54	1	14
ac88d4cf-8768-4e4c-bc39-2124e7fceafb	12	10	4	44	32	0	8	4	3	6	2	16	34	20	1	15
dac5e498-3cb1-4a55-8e8a-51f34959154f	0	2	0	0	0	0	0	0	0	12	0	24	0	0	0	0
7871ead3-d0c5-4d8d-baf6-1222ea2adbe5	12	28	10	32	46	0	16	4	10	22	2	40	34	30	1	13
ed846ceb-676e-4404-8329-d0b71baa721f	28	72	32	82	138	4	45	20	25	58	16	150	104	138	2	32
2ec1ebf3-5efb-4568-93ce-2d74e2719caf	0	6	6	2	14	0	5	0	1	6	2	22	4	22	0	0
e15b6ef9-c518-4215-bb65-2385b3a5d81d	22	82	32	92	168	6	55	32	30	80	30	226	148	140	4	35
76af075b-c5d0-40fc-b9cb-1c5d0f2b334f	10	2	0	14	0	2	0	6	1	0	6	0	8	0	2	3
c4b4ad06-0a3a-497d-bbae-d47b136b8a88	4	6	4	8	18	0	3	2	1	6	4	20	0	12	1	2
0cee46d1-7337-4d32-b376-856c65e00390	2	18	4	14	26	0	11	0	6	14	0	28	6	14	0	2
9f9c1112-7aa9-4090-b859-e33581e273ee	14	16	6	52	52	0	10	16	4	12	8	40	46	28	2	19
16a17f6b-6409-4f18-ac8b-1bb759f104f9	6	14	8	16	44	2	9	10	2	8	10	46	22	36	1	5
3d104938-6e34-4358-9980-73988398e0c0	16	26	12	74	50	0	14	18	9	24	8	38	68	40	2	24
032e3063-5ef6-401c-b6f9-5904eb499f4a	30	24	16	34	58	4	20	18	5	22	12	72	38	62	2	15
9e80e52b-a7b2-4ff6-9475-70323cc79e18	0	8	4	6	20	0	2	2	2	2	0	4	0	20	0	0
e5e26b6b-45cf-4d7a-80dc-0156901d99f6	0	0	0	0	2	0	0	0	0	0	0	2	0	2	0	0
721f6490-4ae4-4e49-8c54-380407f47d2d	0	6	2	2	18	2	4	2	2	4	0	14	12	18	0	0
b82077f1-3886-43df-8633-d4bb2469feb7	8	40	12	42	92	0	30	12	13	32	10	104	58	74	0	18
7db72284-ab18-4764-845f-f1dc6245e0e0	70	32	14	208	78	2	22	34	10	26	16	60	130	50	5	72
1f3417db-2eaa-4f2b-8684-d4e24c50f1a7	10	14	4	40	40	0	6	2	4	8	4	32	38	32	0	21
d48b4df0-e2eb-4cc1-bd9f-b235d85d26aa	0	0	0	6	0	8	0	34	0	0	18	0	4	0	4	2
4ef3b27b-87ec-4f79-980c-4f77446d5950	18	36	14	40	72	2	18	12	8	28	8	74	42	52	2	22
1bf89e5b-9bad-42b6-9faf-ff5523accf42	0	4	2	6	2	0	1	0	2	6	0	2	4	0	0	1
609f712c-f6a3-4e2f-ba30-0223517cf877	0	6	2	4	14	2	2	2	0	0	4	8	4	10	0	0
d54cd32a-5503-443c-b3c4-b385606b1137	4	10	2	6	16	0	0	4	1	12	0	28	8	12	0	4
543c3e2f-7c11-4d61-b8ed-fe7639249191	0	8	4	10	4	0	2	0	3	12	0	4	8	0	0	3
7e681d32-bad6-439f-bf00-619a178b135a	0	10	2	6	18	0	0	4	1	12	0	30	2	12	0	0
0d054e47-252f-47cf-b1bc-f28dd4044701	0	6	2	4	12	0	1	0	0	0	0	8	4	14	0	0
b95fe21e-c450-4721-b9a9-1cb9178e7890	12	24	10	42	62	0	12	2	8	18	4	52	40	58	0	25
d53f73b9-38ea-4eb0-803b-16e2240bb108	2	4	4	10	10	0	3	4	2	4	4	14	6	6	1	5
bd3efc54-f3a7-4fb4-ab7d-2b18740bacf8	0	6	2	4	14	2	1	2	0	0	4	12	4	10	0	0
7cb8f599-1068-4101-9c2d-053b6be33532	32	46	18	72	92	2	22	14	12	38	8	80	66	66	2	32
d9b550d2-25a9-42c3-9ba7-2cab1ddfef5a	4	6	2	22	2	0	1	0	2	10	0	2	22	0	0	7
6529da32-dbca-45a9-b164-ef7a965750b1	12	24	10	42	64	0	13	2	8	18	4	56	40	60	0	23
b0dde300-e49b-4a5b-aef7-17bb361122d0	2	10	2	2	14	0	3	0	2	4	0	10	0	18	0	1
b86f2f4a-b839-4a3d-9359-3842c6bc45c9	42	12	6	80	24	2	8	0	6	10	0	24	74	26	0	38
af91c734-7e63-4fdf-8bc1-c7771aa93446	0	8	4	10	6	0	3	0	3	14	0	4	10	0	0	2
9a242aa4-181e-4e09-b9a7-30da852f3f2c	20	32	16	64	72	2	30	16	14	32	6	64	48	74	2	27
0fbb11e1-4800-4d4c-a1ea-d018850b3893	2	10	2	8	16	2	0	8	1	12	2	28	6	12	0	0
b11ae330-24a3-4f19-8aa3-4621ce716f10	0	12	4	8	28	2	11	4	4	10	4	22	0	22	1	1
545bc04f-6287-4438-951c-9e8c80292b2f	26	38	14	60	64	2	12	10	8	30	6	70	58	44	2	27
b71c45ac-7b80-4f55-b712-3dc57063105f	14	30	12	34	64	2	14	10	5	24	6	68	32	44	1	20
ee642d64-3d5c-4b36-92e2-ee6481b39f28	0	4	2	0	4	0	0	0	0	0	0	2	0	2	0	0
33fe185e-6e47-4359-98de-da8a6fcc573b	6	14	4	4	28	2	3	2	3	12	4	30	2	30	0	2
cc72fdd6-a8d7-436d-9724-228a7ab26312	22	28	14	70	52	0	21	20	12	22	6	46	58	56	3	19
92c0db0c-80ec-4e72-90bc-c8a860013213	0	0	0	2	0	0	0	0	0	0	0	4	0	0	0	0
fb1c73b9-53c3-4a87-bd8b-b94651a3da35	0	0	0	2	8	0	0	0	0	0	0	6	6	0	0	0
15d94b1b-49a6-4ac1-8965-a63d3d8e867a	2	10	2	10	16	0	2	0	2	4	0	10	8	20	0	2
f6442556-5c5a-471f-8a5c-1b16756805cf	54	12	4	150	26	0	11	8	5	8	4	30	94	16	2	54
8588ebc3-7f3c-44c7-9b73-0ff94dc2162c	20	38	18	54	66	2	17	16	11	34	8	72	52	56	3	27
9e369956-b642-44d9-a4c8-5a37cd7d93e3	8	18	6	22	28	0	4	2	5	16	2	34	22	32	0	7
44aa42b6-af93-424b-b9be-c5a52e0d71f5	54	12	6	150	22	0	11	8	5	12	4	24	94	18	2	54
37586498-63be-4ef5-8865-65f42f7ff670	18	34	18	54	90	2	19	8	10	26	4	84	50	70	1	25
615c6000-746e-4271-a8c0-47df7b9159d6	6	6	2	18	16	0	1	2	1	8	2	20	20	14	0	10
7fcda691-f538-4232-aba4-d4eb31c47e45	4	10	4	14	26	2	2	4	1	8	6	24	14	24	0	6
573b091d-03e4-491e-b246-67ff7351e827	4	14	4	14	30	2	4	4	3	12	6	32	12	32	0	7
7e0f5a0b-9470-4f1c-8b9a-bb3ca9e3d6bc	10	10	2	32	32	4	5	8	3	12	8	36	28	34	1	11
3bf3d4ff-925d-45d6-9829-b057a1b5ef14	0	2	0	0	10	0	0	0	0	0	0	8	6	6	0	0
c12b63b8-7da0-4eaf-858c-1a909fa44864	12	6	2	44	26	0	9	4	3	6	2	32	32	16	1	15
5a6f02ae-56db-46da-8e4e-86074cf142ab	0	6	2	0	10	0	0	0	1	8	0	18	0	12	0	0
ba50adcf-5209-4a1d-a54f-78e4cb40d24c	2	4	2	2	8	0	0	0	0	0	0	2	0	10	0	1
8f0e70c0-121c-4fa6-8d91-68d46800cd28	12	28	12	52	50	0	21	8	11	22	4	44	48	46	2	13
739d4cce-65a2-4c0a-95e9-df96cea41e66	8	2	2	22	14	4	3	8	1	2	8	12	20	18	1	7
f8283a1f-2e24-4e4f-920b-54b7126facde	0	0	0	2	0	4	0	14	0	0	8	0	0	0	0	0
fd0dce3f-58a1-483f-b1a2-9cdb35c1ea7d	6	20	8	48	42	0	18	4	6	14	2	40	44	38	1	10
195e6eef-fcec-49f8-a97a-0a612f7505d2	2	4	2	12	12	0	4	0	2	0	0	16	6	6	0	2
fdb5fb6e-bd14-4852-8f1c-906f86c0cd6f	6	20	10	18	28	0	6	0	5	16	0	34	14	44	0	3
3ae01c3f-d195-4f05-a42f-34a70fa3cd24	30	36	14	54	68	4	18	14	10	28	12	66	52	54	3	30
17bf0efd-65b2-4c25-a386-d3971d96cb63	0	0	0	0	8	0	0	0	0	0	0	10	0	0	0	0
762dae15-62ae-4f13-b537-ac6c4b3f10aa	0	0	0	6	0	2	0	6	0	0	4	0	4	0	1	2
b74be4f5-8043-44d9-9c93-ebe420b9feef	0	0	0	6	0	0	0	0	0	0	0	0	4	0	0	0
8d1178b8-7b85-4ba5-9455-e41c43f2f928	6	8	4	24	22	4	3	8	2	10	8	24	18	32	1	7
80ccdbbd-26e5-47d4-b33f-908166430dc3	6	28	12	24	62	2	16	8	7	26	4	72	28	46	1	17
f2054550-21fe-492a-bde7-603e905ccd36	0	0	0	0	0	0	0	4	0	0	0	0	0	0	0	0
94d1ad0f-a22d-4588-8f52-1305a75f73f9	24	54	28	72	90	2	20	16	18	46	8	92	70	90	3	32
e9925526-5319-4b58-9bec-569e519b97d8	0	10	2	4	20	0	2	0	3	12	0	24	0	20	0	0
8a1cc88b-ebe1-4712-b4b4-a8c51a93365c	0	0	0	0	0	0	1	0	0	4	0	4	0	0	0	0
ca696f08-c9e3-4658-9b05-b49ac49947e9	0	6	2	4	20	2	1	2	1	8	4	20	4	20	0	0
634374f6-fae8-48ce-9048-52ec24797722	20	38	14	40	66	0	13	6	8	30	2	64	40	44	0	14
a8bc789e-9924-4592-a948-214931964353	8	10	2	12	18	2	2	4	2	4	2	10	8	18	1	2
9c65b4f0-d1e9-4fd4-9f36-2bc0f67d5d97	6	14	4	42	42	2	9	4	3	10	10	34	42	26	0	21
6a925399-c938-4d5e-898a-6f309ebbc5f5	0	0	0	2	4	0	0	0	0	0	0	4	0	0	0	0
56e67790-932a-40ed-adb0-9d312df0ee4c	26	40	16	68	76	2	17	10	11	32	8	60	62	60	2	31
ef3f207e-3c3e-411e-b876-ea80356f76d0	2	16	8	18	24	0	4	8	3	12	4	32	10	38	1	2
17f156f0-f757-44ac-a113-e8d16cd10f5a	8	8	2	20	12	2	4	4	2	4	2	12	16	16	1	4
f979a2d7-57f2-474f-a668-e3938aad136f	18	2	0	42	0	6	0	26	1	0	20	0	42	0	3	9
c5346986-c8bc-4784-8bf1-4463c5c9b05b	0	8	6	2	12	0	2	0	3	10	0	8	2	12	0	0
8c802d0e-abdf-43a1-9551-28fc033b186b	8	6	2	26	12	2	2	6	0	0	4	10	24	8	1	7
7cb9161b-9167-4312-b5d2-c7a0a8822dd7	14	38	20	44	80	2	16	14	12	30	8	72	40	50	2	21
fa171b76-499c-441f-972c-d24346555d8b	6	12	8	26	28	2	8	6	3	8	6	28	32	22	1	17
59c252ab-9773-4f6f-8c22-0ddf6433ba06	20	38	18	60	94	2	19	8	9	32	4	86	50	72	1	26
20c78f34-d414-49c3-8f01-85fdb7e8dd92	4	14	6	28	10	0	0	0	1	6	2	10	26	2	0	17
175e30ce-108c-4c18-9969-0eb7a09d9b8f	4	4	2	16	12	0	4	0	2	0	0	16	4	6	0	2
9fb9ec19-d563-4ac7-9436-bf741de02030	2	24	10	20	58	2	14	8	6	20	4	60	22	42	1	13
dd10b9d1-5a48-417b-bdd0-4f5e227cc610	4	6	2	8	16	0	0	0	1	8	0	18	8	12	0	4
e71e4c7d-f78b-4f97-b5cb-3979f4484ea3	14	32	14	36	66	4	18	14	7	24	12	64	36	52	3	19
f0ea50b3-9756-41d2-9a3f-1bffa5bf5244	2	8	4	12	4	0	2	0	3	12	0	4	12	0	0	4
b66ed1b5-7e5a-4e9b-b4e2-3c19cb941d86	2	14	6	10	30	2	15	4	6	10	2	30	4	22	1	2
2a9dd921-5369-4a35-a93c-b7155317daea	18	8	4	52	26	2	7	0	4	8	0	22	44	18	0	27
7e8b5836-9c62-492f-a36a-f4e914b01b5c	0	4	2	0	4	0	0	0	0	0	0	2	0	2	0	0
e692baa4-e7d3-49d5-9be5-b97fded21540	2	4	0	14	0	4	0	10	0	0	4	0	12	0	1	0
c12daa23-7b5f-4ff2-b826-8b335c8a7a06	10	8	6	26	18	0	8	2	3	4	0	16	18	16	0	8
22f85114-6073-46c5-8081-e7d4664d8050	2	4	2	4	6	0	0	0	1	2	0	4	0	6	0	1
b949182c-9c5a-4a2e-9d39-01b7fd76d211	0	0	0	2	0	0	1	0	0	0	0	0	0	0	0	0
74eefeb0-4705-49e8-847d-d2a4779293d8	4	8	0	8	16	0	3	0	3	6	0	14	2	8	0	4
77c4ae32-a4d3-4248-81c1-0be34b902bb8	0	2	0	4	0	0	0	0	0	0	0	0	2	0	0	1
96c99373-32be-4e12-bcc3-5e5ec5543dba	4	2	0	18	0	8	0	16	0	0	8	0	16	0	2	0
8c7411af-3ee4-40ba-8832-8e076170cfd9	4	4	0	24	14	2	3	6	2	4	4	12	22	10	0	6
7205b589-9354-45e9-9810-f61ffe5ad92b	4	14	6	18	6	0	0	4	5	12	2	2	22	8	1	4
de635c9c-f0ff-4e3d-b40b-28ff7e47cb58	6	0	0	26	14	0	3	2	0	0	2	8	26	20	0	7
886af768-9f18-47e5-a2b3-33d147606ceb	6	0	0	38	0	20	0	90	0	0	48	0	28	0	16	7
57db89a8-7535-472b-8c53-6186ca5ab976	20	14	8	46	10	0	3	0	4	12	0	6	44	6	0	16
d02d6511-0612-42b4-af8d-2cfcc426465b	2	0	0	16	0	2	0	4	0	0	2	0	14	0	0	4
6a606d9a-4098-4d46-8265-ec5bd2f8add9	0	0	0	4	2	0	0	2	0	0	0	0	0	0	0	0
7a4030d8-c13f-42a4-9977-ec462e038f91	2	2	0	8	4	2	0	4	0	0	2	4	6	0	0	0
1304b24e-1240-42a0-9d5b-53f95c241677	2	0	0	6	0	0	0	0	0	0	0	0	4	0	0	3
4bcc9bca-1c25-45d9-80f7-9ad3dfe9d6c7	0	0	0	0	0	0	1	0	0	4	0	0	0	0	0	0
33f734da-42f2-4911-8c03-0ffd6d49794f	2	0	0	12	8	0	1	2	0	0	2	2	12	10	0	6
39ec0852-f764-46ea-b76a-0b5063e60cbb	2	14	6	8	24	2	7	8	5	10	2	22	4	20	1	1
bfc1c57e-7036-400b-bc44-1eccc7c8f0be	10	10	6	22	10	0	3	4	2	8	2	6	20	6	1	9
5a8d6dc3-9c99-4de6-bb6d-1f4f3013561f	0	4	0	4	10	0	2	0	2	4	0	10	0	8	0	0
27213ca3-f709-4bff-a921-496a968f2705	8	0	0	14	0	2	0	4	0	0	2	0	12	0	0	2
d68da6f7-a9f5-47d4-8fa3-1716567e84b2	4	2	0	6	8	2	1	2	0	0	4	4	8	8	0	4
27e67783-6104-41b5-9110-e8e2e96ae1dc	16	2	2	20	12	0	5	4	1	0	2	10	26	12	0	9
27c09a74-223d-4275-a7d3-2693c8d33f04	14	0	0	16	4	0	2	4	0	0	2	4	14	4	0	7
06078b82-a701-4b1c-97f2-a28ab74ca32d	0	0	0	0	0	0	0	0	0	4	0	4	0	0	0	0
8acdcf01-7fbc-414f-a269-94904de76904	0	0	0	6	0	0	0	0	0	0	0	0	0	0	0	0
ef345b2e-694e-474f-9e25-1954082716b5	12	32	12	26	70	6	24	16	13	46	10	132	26	66	2	8
fa8225e7-580f-4e77-8427-451cd3a7dafa	30	6	6	40	20	0	8	10	3	4	8	18	42	16	0	19
f90b52b2-ccf3-4736-a02e-eecf0597eed2	28	4	4	36	12	0	5	10	2	4	8	12	38	8	0	17
56d736c6-b009-42c9-8c2d-b5c5c79ce78e	6	0	0	12	0	0	0	0	0	4	0	0	8	0	0	1
fc3bded7-b803-48a6-94ce-dec56306d7e7	0	0	0	0	2	0	0	2	0	0	0	0	0	0	0	0
92b36037-b1fd-40ce-a659-8e101e97c9a5	10	80	28	28	150	6	37	22	25	96	18	228	30	98	2	9
39276b66-f4a0-41d0-b24c-16b8e95833ba	0	0	0	2	0	0	0	0	0	0	0	0	4	0	0	0
e07972dc-e58e-470a-a1b0-40c5c46052e9	0	0	0	8	0	0	0	6	0	0	2	0	6	0	1	0
e590b1c8-fddf-4896-a8b0-ff9ddb74bb62	6	42	16	36	132	2	33	8	11	56	8	166	22	100	1	7
04aabcd7-1388-4860-8347-25e4e1f3ece5	0	2	2	0	0	0	0	0	1	6	0	2	0	4	0	0
8fbd69bd-ceb8-474a-bd55-afa174523793	6	0	0	6	0	0	0	0	0	4	0	0	4	0	0	3
1bad2c4d-e1ca-4b0f-97d4-24f44a72562a	0	0	0	0	0	0	0	18	0	0	8	0	0	0	4	0
05666d8a-7de4-45fa-8f55-e57e3b4aaf23	8	32	14	22	56	12	17	22	11	46	20	142	30	60	2	5
9cc4b921-8b2a-4f60-8499-c373b503fc4f	0	2	0	8	0	0	0	0	1	0	0	4	6	0	0	3
692b1679-8645-4808-9e1f-c3fc76c0d41c	6	18	10	16	42	4	13	8	6	38	6	102	4	40	1	1
a89ae9fd-6132-462d-864a-83d327315641	12	40	20	32	106	4	34	28	13	56	26	162	14	72	3	11
cd858619-37c8-4207-8b0a-b1eea66b2711	8	20	10	14	42	0	36	14	15	26	10	66	12	52	4	8
b31f8f5e-ad8a-4539-a844-1cd4ce361634	20	172	52	44	324	18	107	82	60	188	54	366	48	184	17	16
7eea2091-1511-458b-b068-a99e363be0da	16	14	8	38	32	12	10	56	3	12	38	46	40	34	10	7
c9836839-225d-4b32-aac0-34eebb3ba698	6	14	8	10	32	10	9	30	4	32	20	96	8	30	6	3
620d2903-e665-491b-a73c-832e94c9c57e	22	62	24	82	172	12	56	90	22	78	48	204	30	132	20	21
5fa8f5b6-da59-43c5-8804-215298231ed7	4	14	8	14	32	6	9	26	4	32	16	96	6	30	4	1
773dbd8a-2f94-41fc-aecc-e8fbeec8fba4	6	14	8	12	32	4	9	12	4	30	12	116	10	30	2	1
75493081-b082-4566-b430-fb178eb98f04	2	0	0	2	0	0	0	0	0	16	0	24	6	0	0	1
903bca3b-2bd1-44bd-b8a0-032ff93a2f16	0	0	0	2	0	12	0	30	0	4	14	20	2	0	4	0
b9493a77-e30b-408c-8049-e0d50b705df4	4	28	10	26	68	6	16	16	6	42	10	130	10	64	1	2
1dfc7256-4961-45cb-a13a-626f778977c0	2	0	0	2	0	0	0	4	0	0	2	0	6	0	1	1
a38c9d25-2428-4b75-85f4-77c447d9648f	6	34	10	20	66	6	23	24	11	44	16	146	8	64	4	6
3348446e-aac1-4138-9e89-116537528cb9	2	16	10	14	32	4	9	8	5	36	10	116	2	30	1	0
09907360-6e6c-4f70-b0ce-16a1409623c0	0	14	8	0	32	4	9	12	4	32	10	96	2	30	1	0
626fb5a0-23f8-4764-bb2c-56c75d44ee57	14	76	22	24	128	8	47	38	31	102	30	218	30	86	8	12
4b40239c-3d3b-4928-a0a2-16db838e5a89	2	14	8	2	32	10	9	36	4	32	18	96	2	30	7	0
ba7a2cc6-232d-47af-8ec7-95e7124480eb	12	74	24	28	154	4	57	16	31	90	12	190	22	104	3	11
0aa864cb-9677-4891-b7f5-9f6e9a65881f	6	16	8	14	36	0	15	8	8	16	2	36	14	32	1	6
e640ec1d-9234-47ea-bd70-e18102665dd7	0	14	8	0	32	6	9	20	4	30	16	96	0	30	4	0
6e9c7d19-e85f-4df9-9fc1-327c7d04b1d5	4	2	2	10	2	8	1	44	1	2	26	2	8	2	9	2
6d279c1d-7c86-4797-809f-10809c183ae9	30	14	8	60	32	20	9	66	4	32	34	96	60	30	20	27
bf221ca9-899c-4548-aa37-e050000d27f6	10	68	20	34	138	4	47	16	27	82	12	174	18	90	3	8
c6ef99aa-0fa8-4284-ad70-ba6797806969	10	24	18	34	58	0	14	6	11	18	10	54	28	62	0	11
fa967929-5df8-4c11-81be-f77520b24919	22	142	42	32	286	10	85	60	50	148	36	312	38	160	11	14
2922f848-9080-4940-b347-f5f127bbbe6e	2	14	8	2	32	14	9	46	4	32	26	96	2	30	10	0
8899e7a5-22c2-4993-a6cf-1b7a75576c3e	16	32	22	32	64	2	20	10	13	26	10	72	32	86	2	7
bdd3bcfd-4052-46e6-93f1-a06962543f97	4	14	8	32	36	4	10	12	4	34	12	118	10	32	1	3
80cfb412-0289-425c-b703-825565c131bd	8	22	8	20	46	2	24	4	12	22	2	44	12	40	1	7
9aae1f24-b652-4f62-95ec-367dc9450ed3	16	80	22	34	146	2	48	16	28	86	12	176	32	98	2	12
58f2c462-767e-4928-ba29-089efcf5db49	0	14	8	0	32	4	9	8	4	30	8	96	0	30	2	0
9e9a6963-22b1-4a52-81f6-46b8b76ba536	6	48	20	14	128	4	51	18	20	38	8	114	10	80	2	3
3abb08d1-6d55-447a-8391-4277650ae222	28	14	8	58	32	16	9	58	4	32	30	96	58	30	18	27
70fbb639-845b-4b91-8076-70dda4481717	24	54	24	80	134	12	48	54	24	68	32	190	44	130	10	25
b0eef3ae-0277-497c-8a7b-75c4a251f33d	8	72	32	34	148	6	41	24	27	106	18	216	22	112	4	7
24e766d2-3c1a-427f-a28e-4962b3498641	12	90	30	30	158	4	49	24	32	96	20	192	32	106	4	12
658291df-9e54-4ef2-af2b-97360c6225ec	0	4	2	4	4	0	0	8	2	2	2	6	2	6	1	2
144c1a81-7047-486d-841a-f876b833ee48	12	110	40	32	222	4	60	38	35	134	26	264	38	134	6	14
73220ceb-2733-453e-9210-d04ba60eca43	24	56	22	62	160	2	52	20	18	66	18	202	60	120	2	26
a1e13128-9a9d-4795-89e1-bf58bceb264b	2	48	20	12	158	4	62	14	17	38	6	124	8	98	2	2
5022ad21-9324-490a-8938-666bc347ec19	6	50	18	20	86	6	33	16	20	64	14	144	10	80	2	5
5d600ea5-3eba-4e5a-8830-588dcea856f3	0	26	14	0	50	6	14	16	8	36	18	132	0	48	1	0
69483beb-b44a-41dc-b9b7-d2f8323554fd	0	0	0	2	0	0	0	0	0	0	0	4	0	0	0	1
8dbc15f0-dfa3-4ba6-96c1-212cb8fde691	0	18	10	2	54	2	21	8	5	10	2	50	0	34	0	2
48f67ad3-a493-46ed-afee-c2c1f6b47f77	0	16	10	14	50	4	10	12	4	36	12	130	2	46	1	0
360dc014-17d3-4965-913e-b596a108c19b	10	28	12	20	96	2	30	8	10	42	8	130	20	78	1	8
fc79316a-3293-4e8e-a02d-50f9ad2e56eb	4	0	0	8	0	0	0	0	0	0	4	20	6	0	0	1
1cf768b9-921e-4e67-9e5a-e46ba3944c6c	2	0	0	12	0	0	0	0	0	0	4	20	2	0	0	1
8ea3eba4-412d-420f-9013-3962d3c661d3	16	86	30	30	172	6	62	24	34	96	22	218	26	106	4	10
5587cb06-a025-497c-be77-a231311ca0fe	46	14	8	108	32	32	9	88	4	32	50	96	86	30	27	42
af866980-6b03-4f9e-9658-f0ef48979667	16	66	30	48	148	4	46	30	23	76	18	174	48	138	4	18
67773878-1767-4588-b4e9-4286c2d7f87b	20	144	42	30	276	8	83	40	49	150	26	306	36	154	8	14
34da975f-93e2-4502-adb7-ca68d4e896a0	8	36	26	34	80	6	34	22	20	70	18	160	22	92	4	7
0cb14baa-84ff-48e7-abbf-ff6bf7afb192	0	14	8	0	32	4	9	12	4	32	8	96	2	30	1	0
c07941bf-797a-4dc2-aa25-b356c749838d	16	14	8	34	32	10	10	62	3	12	40	46	36	34	11	7
d21e2ba4-3d12-4e92-8d02-fadceec01307	14	66	24	28	114	4	27	22	21	76	20	180	36	68	3	13
4f0a98f2-e320-489b-8611-9002d9e1ab61	12	72	30	24	190	8	73	22	25	58	10	160	20	124	5	7
1ff07d2e-5ca9-4508-9c9f-13ea31955afd	0	36	14	0	108	2	29	16	10	50	16	156	0	72	1	0
f11953b1-63bd-4e96-94f1-48b0d4237ba3	8	58	20	26	114	2	32	12	17	72	14	166	24	72	1	8
a7064bb4-e8c6-4690-aeed-451e7c66be66	2	56	20	6	112	4	26	10	18	80	12	192	14	70	2	1
3f680fca-9153-484d-8bad-178ee79d9722	2	4	2	18	10	6	4	40	1	2	18	10	18	10	8	5
b593322a-4f6a-4629-95dd-a2c976113f20	2	14	8	22	34	4	9	12	4	30	12	116	8	30	1	3
e4f5fd92-e7c0-4a5c-90bc-8d495f639495	10	18	12	28	34	4	10	8	6	36	6	98	20	36	1	7
1e47f90a-aa76-4a4f-8b49-ee70f3db1288	34	26	12	74	40	6	10	14	7	36	14	116	64	30	1	32
e151dfaf-d638-4043-8b2b-32be89842043	2	36	14	4	108	2	29	12	10	50	14	156	4	72	1	2
a3de9ac5-1948-42e5-8ac2-2107b8fb2bf9	10	56	26	38	138	2	40	18	18	66	12	168	38	122	1	15
f16778c0-09e9-42fe-a25b-b67dd7462f55	6	38	12	10	84	2	21	16	8	50	12	118	16	44	1	5
974483d8-6d06-4382-a392-c77e292a75e1	10	72	26	30	160	6	53	34	30	88	22	208	22	108	7	10
54c20251-5f6e-4f89-8a29-629186ae950e	0	14	8	2	32	4	9	8	4	30	6	98	0	30	1	0
e81ac282-eec4-47d7-85a4-3b10c1d02fdb	4	14	8	6	32	4	9	12	4	30	12	116	4	30	1	2
79cd6e0d-68ea-4c07-b014-7012da44460b	0	28	12	0	50	6	15	12	8	44	12	132	0	56	1	0
4e2fbf44-f4eb-4334-9854-ce2e4ed5f25e	18	152	46	56	300	14	102	78	59	182	52	352	50	178	17	17
790f8f70-33b5-49ac-a5b2-302c238d2425	6	100	38	20	214	4	60	34	31	124	26	256	24	140	6	8
12ad0182-7e7a-4416-b97f-9aa80d5922bd	8	74	30	34	150	6	42	24	28	108	18	220	22	110	4	7
48fade7f-43ed-44a6-9e20-6904710022f0	6	0	0	8	0	2	0	8	0	0	4	0	12	0	3	3
a4959dc6-d28f-441c-a758-3a756cde2e1e	70	114	54	222	200	18	84	94	52	152	64	258	226	182	19	98
5e46a9b2-a131-41f3-ab69-82dc451d02eb	104	230	96	272	408	16	157	110	100	238	70	464	254	306	21	110
bc3ca80f-25b9-4723-bd14-590d771e8070	32	0	0	56	0	4	0	16	0	0	8	0	56	0	3	28
c7dff2c4-2062-47db-8559-ffc71b6950e3	6	40	22	34	118	14	46	26	13	30	10	102	26	96	2	5
162d474e-8fcb-4f64-b87d-14cedf9ee555	0	18	10	10	28	0	5	2	4	20	2	22	16	34	0	1
1aae24c1-028d-4f50-9076-85c5f885db3b	12	50	24	40	122	0	50	0	22	48	0	106	40	102	0	13
c30e462e-0894-43fe-a5bb-e74eaf1d0379	12	58	38	44	90	0	42	0	26	48	0	74	68	80	0	17
450b1a89-0aba-403c-a57b-4340c70eb052	6	34	14	18	68	12	32	46	15	28	24	64	12	62	8	9
dad2d0b8-4ee8-4a07-8731-d7a02c536c0d	6	2	2	20	2	0	1	0	1	2	0	2	40	2	0	10
034f639a-fa01-4e67-bb67-2a46b3415c95	22	52	24	42	184	4	70	18	16	42	8	166	32	116	2	13
e655c70e-63e0-4288-9c00-1e0539cc6851	10	24	12	20	62	0	21	0	7	18	0	48	18	62	0	9
8d184dec-6487-4250-aee4-94758fc200e7	0	2	0	8	0	0	0	0	1	0	0	8	6	0	0	3
48c25879-6fcb-4caf-a973-461d0809ad80	2	4	2	6	6	6	3	12	1	2	8	6	8	2	1	3
a82bd7e3-827d-4124-900c-860c88905a20	2	2	2	16	6	0	2	0	1	2	0	6	4	8	0	7
7ce12506-fc50-40b8-9355-0361e840dca9	0	0	0	2	0	2	0	12	0	0	10	0	2	0	3	0
39bf16ff-20a5-464a-8d69-09156b069d27	6	22	12	12	30	0	7	4	7	28	4	32	12	44	1	5
b80db81d-aaf6-47ce-afe4-03ee2d574c36	2	48	22	14	70	4	28	12	18	44	6	64	20	74	3	3
c0296e77-049c-4294-a857-65f58c1fee4f	16	2	0	52	4	2	2	6	1	2	2	2	26	4	1	11
17eea9a5-6bf3-4797-a2c4-589d610c0a66	0	0	0	0	0	0	0	0	0	18	0	24	0	0	0	0
d0074e0f-890d-4eda-9b66-b97dd2b9734c	42	48	28	114	38	2	17	24	24	38	8	26	92	54	5	50
97dc3fd5-578b-4137-b1be-ca1c2327f9c8	36	36	20	104	54	4	28	34	22	48	16	80	80	52	7	41
b8aec85e-5773-4f17-b0d4-9b73b0382e8c	30	2	2	66	0	0	0	4	1	2	6	0	62	0	0	31
28533963-06f0-4b15-b594-641c7037a388	106	224	102	274	386	10	146	90	99	222	56	424	250	302	20	106
6159b15f-b7f4-40fb-a467-725929ba7d64	0	0	0	2	4	0	0	0	0	16	0	26	2	0	0	0
f04331ec-709c-45f3-afcc-9f6c0dc9896a	12	60	18	58	88	10	40	56	23	74	38	116	84	76	10	19
050f6f3e-d8a9-4241-be3a-9117679ef268	40	164	60	156	236	26	98	88	68	148	56	262	144	194	15	61
c47b3a46-e046-46f0-8941-fa00c4d34a34	8	30	18	30	92	2	32	8	10	18	2	70	26	60	0	3
cfb6b6b2-dbf3-4e15-9d0c-3aa72a8543cf	4	28	16	16	114	4	45	12	10	16	8	98	14	64	1	1
bc9a9c37-1860-46a9-ab8f-e433ce695e41	46	116	44	162	182	14	78	90	48	132	56	216	166	164	17	61
f4919696-74c0-437e-9396-7137b9d244b4	44	78	32	136	130	12	52	72	34	94	54	160	142	110	13	50
d85e2e42-c3d8-4f02-825b-0d667110da5a	0	26	12	2	68	2	25	4	9	22	2	54	0	52	1	0
b6caeeb6-8085-4399-8584-828d68b6d527	6	4	2	28	2	2	1	4	1	4	2	2	24	2	1	13
5f9ebce9-a2da-4f98-8286-03bf696a2657	40	114	56	178	192	18	72	104	50	150	72	264	174	206	21	68
f0052d10-5dd7-4425-b0c3-db594a82ee50	4	0	0	4	2	0	0	8	0	0	2	2	0	2	1	0
44f3d607-8799-45fe-8682-bacea211a303	0	6	2	0	8	0	2	0	1	4	0	8	0	6	0	1
c7d48e40-3360-4f59-a456-991d5dcb44e4	8	10	8	22	14	0	6	0	5	10	0	16	14	24	0	9
cc0dbd70-9081-4d51-a5f3-46d43a0aa2d2	30	48	26	142	74	20	24	62	22	52	36	62	116	94	12	57
0626db7b-be6e-49e9-b602-8186d67d815e	0	40	16	12	62	2	22	8	13	40	4	56	18	56	1	2
bf0bb144-dd18-494f-a8ba-1ae76e68a73b	2	6	4	4	2	0	1	6	3	4	6	2	2	6	0	1
eae96cba-98fe-46b6-8e6d-d63cddaa9f88	84	182	88	230	288	8	114	72	82	190	46	344	230	264	15	92
7f4f77b7-414a-44f3-96c3-0c4b30d3dad1	0	0	0	2	0	0	0	8	0	0	4	0	0	0	2	0
3ff78659-af95-49d3-8cf7-95b2f971f8fb	4	58	24	16	82	4	29	12	21	50	6	82	12	82	3	2
44dbaa5d-297e-4f8f-abc2-443cd0af6bfd	80	168	76	218	306	14	129	90	75	180	60	366	224	252	17	93
26028ae6-7c4d-4858-9a76-9aeee7fe618f	62	180	74	192	306	16	128	98	79	198	62	378	198	244	19	82
03993a91-a54b-4323-af0a-fbf36fbee15e	50	84	34	158	116	14	48	66	36	96	44	144	158	102	12	59
8d2ce8f5-142f-420b-abbb-5f425f9f924b	38	42	22	96	28	2	14	24	21	32	8	22	82	46	5	42
170d7141-3253-46d1-89c7-36c077668531	6	14	6	14	46	0	20	8	7	14	6	54	14	44	1	6
cd57acae-30d3-44b5-a158-3cb5a8590ff9	0	22	8	0	36	4	11	4	7	18	2	30	0	28	0	0
498c0f1e-11ca-4fa2-9b11-496aa8c59756	4	0	0	14	0	0	0	0	0	0	0	2	12	0	0	2
fcf3723e-c5cd-4fe6-ac85-3bed2a365b40	4	0	0	10	6	0	1	0	1	0	0	2	8	2	0	5
a9061fe4-b0c2-4a5c-894c-294553fb9ed5	16	6	4	52	4	2	2	16	2	6	8	6	32	8	4	16
409d13de-bbe5-4a82-b71f-2bafe5ec38bf	52	48	26	186	98	26	42	88	21	46	48	88	154	94	18	71
5ce19525-9707-479f-a5ed-070c81d89dda	60	136	66	168	236	8	100	74	65	152	60	272	176	222	14	73
21591199-c898-4c69-a6ec-848806ccae03	0	0	0	0	0	0	0	0	0	16	0	24	2	0	0	0
01ca16ad-8a1e-45ee-86a4-ff7662b568e8	50	172	68	206	270	32	119	144	76	176	96	320	210	236	28	82
21ec0ecf-4764-4dbc-8d25-67ebc0581f19	8	0	0	10	0	0	0	0	0	0	0	0	4	0	0	3
8e3abb33-5055-4f72-89af-d8629c17b3be	30	60	30	146	88	14	35	72	23	78	48	116	148	106	13	55
0bc976ab-b8bb-49f7-b38c-82ff09aa30be	10	50	26	36	124	14	48	30	18	46	14	116	30	106	3	10
935b0966-90cb-4158-bf9f-1f21b40d3b11	22	52	26	88	56	20	26	76	22	44	48	62	88	74	13	31
9433f94f-de26-4647-b414-a200695c3f19	38	64	34	100	98	2	46	28	34	58	12	130	86	82	6	44
a099ab8f-2dc8-4340-bd25-7f99f254b5a4	68	122	54	196	200	10	75	78	54	132	52	272	222	182	14	77
0974fc0c-7e4c-4ca1-b262-de39b9067e01	30	104	50	128	134	16	52	90	41	118	64	234	150	148	18	44
914e89a8-b171-4c2a-9e65-94dd2e1b8ef9	2	10	4	14	26	0	12	8	5	10	2	26	14	18	1	7
e4e06ccb-d31e-47eb-b9af-ff8bf8cedabc	6	0	0	14	0	0	0	0	0	0	0	0	12	0	0	6
430a4ccc-5e9f-4ebc-8151-37e05f76341f	36	60	26	150	76	26	33	106	23	70	80	110	176	92	21	62
309f7b47-d233-4a2e-829e-b3b2795e9937	20	48	22	82	70	8	29	56	19	64	42	96	82	84	10	24
7a4e365b-99a6-4b6f-a945-1bca9ea13fcf	0	32	16	10	44	4	14	4	9	34	2	38	16	48	0	1
9c2ad6af-4eef-44bb-a4cf-469a56b940e4	10	54	18	24	178	6	67	18	16	44	8	154	20	106	3	6
9926ef64-f53a-4f43-b115-8e86772fde50	76	186	88	206	322	14	128	94	81	194	64	332	184	260	18	78
3bab317e-cffc-4cbf-bc60-8e37f294fca8	46	92	36	140	128	14	51	76	39	104	46	152	146	116	14	51
895c4ec3-1619-45b9-9f71-0837112520e2	12	22	10	26	66	2	24	8	5	16	2	54	24	50	0	5
8307d18a-c5aa-425b-881b-d7d5d83666a6	20	28	22	76	66	4	31	30	14	28	16	62	70	66	6	16
e35fde0d-fb82-40f6-ae44-5b6fa1c370ca	6	16	6	16	42	0	17	0	7	16	0	36	16	30	0	6
26373d7d-b526-4c9a-90b0-ec5ad6dc4ac7	28	40	18	78	86	10	34	40	20	38	22	82	102	70	5	32
61cb9955-f1b1-4374-a9d6-2ed74a22e9ff	66	90	44	180	162	2	56	56	38	110	42	200	170	164	12	69
63556648-a51e-4928-b77c-a3aa0460fecc	20	60	32	94	46	12	23	44	29	60	36	102	74	52	10	37
e650e961-c834-40f4-ab26-09f6bbe08ee6	0	26	10	2	36	4	12	4	8	24	2	30	0	34	0	0
5c0e0abe-a0c3-427d-ac72-4b6abf93da34	6	28	14	28	62	2	16	2	6	26	2	40	24	38	1	13
4520b1ed-f628-4af0-98e2-cac6e6bd6e83	0	0	0	0	0	0	0	4	0	0	4	0	0	0	2	0
5b34ceb2-b2de-4e01-8542-dea891b29968	0	34	12	10	48	2	20	10	11	32	6	48	18	44	1	2
11cef29d-0d04-4571-91fe-617f39b0e51d	30	90	38	118	154	12	50	72	35	88	36	138	84	130	11	39
525c01c2-906d-4879-987c-8b70c22912b8	36	62	30	140	100	28	46	102	25	52	60	144	114	104	20	51
6a02f90f-66a3-469d-a640-d0f7308fd267	4	0	0	10	2	0	0	8	1	0	2	2	8	2	1	5
8922caf6-2661-4ef3-81ad-b1414b02fca7	4	64	24	10	170	8	65	22	20	52	10	154	8	104	5	4
e6779756-e89c-4370-8bd4-049fdae772c1	66	132	58	186	194	8	80	62	57	148	42	222	170	190	13	73
f3537bf6-38b6-4904-a17b-8da031d3f504	60	134	58	154	190	12	81	84	59	150	60	244	162	178	15	60
c1a111cc-3453-461f-9d24-9c26e1642480	18	22	14	90	26	8	13	20	11	18	12	26	64	32	5	35
280cb656-a936-4596-8a5a-4290be8008ee	0	10	4	12	8	0	0	0	1	12	0	2	18	6	0	2
4ba780d8-cae8-47a1-ba09-dc0e65063ba5	2	10	6	22	16	2	4	8	3	14	2	10	28	16	1	1
20e709b2-e6e4-4794-9e00-41cab4cfce11	24	30	18	110	20	8	10	16	15	32	16	34	88	42	5	45
3f86e1b2-0123-4242-b1ee-074c9075c4e1	0	2	0	0	2	0	0	0	0	18	0	26	0	0	0	0
7d276a65-7499-4e09-ae8a-9cf29d214032	60	126	50	190	224	16	96	94	55	148	64	300	190	180	18	81
5747ee25-4353-4a03-8487-a1f4c493c962	4	0	0	12	0	0	0	0	1	0	0	0	8	0	0	5
514e8276-0d7c-4fe4-9a09-38cdbcea9a4c	16	102	34	70	172	12	68	84	38	116	56	206	96	144	15	29
f435fe61-40ab-4b6e-9b03-1ab932398492	0	36	16	8	76	6	32	12	8	28	6	68	16	52	0	1
f7be3ed2-e171-4ded-bb42-30ce3eae8e0c	54	152	62	188	260	4	98	66	65	156	48	270	174	234	13	68
78dcb193-14f7-4d73-a4bf-ce9be363ed73	32	56	28	132	98	26	46	94	22	48	56	142	108	98	20	47
76ac3d0b-59d1-4eb8-8cb0-4b3eca2ac50a	32	46	20	146	38	12	12	16	17	44	12	36	148	54	5	65
5b53387f-4d3a-48e8-98db-b34078522857	36	94	44	150	144	18	57	70	45	90	40	136	144	126	12	65
ccefe531-2dc6-4bc9-ba1c-f4ee8acb94c0	0	4	0	2	6	0	0	0	2	2	0	6	0	0	0	1
4e438a8e-fdf6-41e5-b239-4f7363acb537	16	18	6	56	32	2	7	2	4	18	2	22	68	16	1	19
3ab925ff-eef6-49b3-90f6-2571738b7568	34	76	44	84	144	2	67	24	42	68	20	178	48	94	6	26
a5e57197-6a56-490e-bb9b-e16439b689b4	6	14	8	34	20	0	5	2	3	16	2	20	36	28	0	6
e6748853-6bb1-41a2-a085-68bddf2f98c5	14	4	2	48	4	2	2	0	2	4	0	48	54	8	0	24
339a6d96-9a3e-4b4b-a1d8-3cccb7deafeb	58	130	52	196	228	18	101	106	60	168	66	328	200	194	20	78
47d6ffaf-56f7-427c-8be1-f7865ebcf76a	2	30	8	14	60	2	30	10	13	30	6	60	22	34	2	3
c6ae737c-f6c4-4834-8b74-08e1b7f1001f	12	10	6	20	16	0	2	4	3	10	2	14	12	24	0	7
46b33cca-b283-41ac-94d4-e0dbbd041c5e	46	128	62	212	188	24	73	102	56	110	54	206	190	204	20	90
aa48f57a-7ac7-4fde-8309-0e8997831066	8	12	6	8	46	2	19	8	2	6	6	40	0	24	0	0
4356be3b-97e0-45a1-b908-4bff5845b765	36	40	22	76	56	4	26	20	20	28	6	34	66	50	4	32
55802710-b667-4c88-8b54-49f09df8ea0d	6	20	10	10	56	2	20	8	5	14	2	44	6	36	0	2
192292cb-6141-44c7-a916-ec819c57c443	0	6	0	0	4	0	0	8	1	2	2	4	0	2	1	0
3e8f9b7c-7c42-453e-af77-2ab49ff56100	32	58	38	136	96	16	38	50	26	50	28	88	108	132	10	59
3e95a124-2979-4058-bb6d-d7a07efdccb4	6	16	6	34	12	0	2	0	2	16	0	12	36	14	0	6
c4abea15-c2f2-4916-bd0e-4a662b05359d	0	0	0	4	2	0	0	0	0	0	0	0	4	0	0	0
e03c4909-aa70-4d40-a9ba-4c462d45d8a9	14	0	0	36	0	2	0	14	0	0	8	2	34	2	3	15
8f269845-3e79-4769-9cc7-4bc1a11aa966	8	22	12	26	56	0	13	0	10	20	0	38	24	68	0	11
a0a28d8f-0899-4594-9e4b-ba8df83ecede	0	2	0	4	10	0	0	0	0	2	0	8	2	0	0	2
ec6f60c9-598f-4c56-bef4-df4079af84c1	14	104	38	66	192	12	79	66	43	126	48	232	90	152	12	28
9a4f9049-ae48-42b7-8e0f-6be1bf1a48e3	0	4	0	0	8	0	1	0	1	4	0	10	0	0	0	0
6b5d3816-1ba8-40f9-876b-4f6a50cc8d8b	30	30	16	122	32	16	14	52	11	24	36	80	102	42	12	42
ebe4ad14-4ca3-49e3-9446-d4d6db0984cf	10	16	4	56	10	4	4	34	3	28	32	20	88	18	7	20
e4d089bb-05c4-4805-9be1-84930a8a50b1	0	0	0	2	0	0	0	0	0	0	0	0	6	0	0	1
8a7a4fb8-1523-4b58-8d48-274280039db6	6	12	8	40	20	0	10	0	4	10	0	16	42	24	0	8
dae01707-82bc-4057-b63c-4ac4ee4bda91	8	10	4	42	24	0	12	0	5	10	0	24	36	16	0	11
2704a14b-83cb-41ba-9785-405bc1f4fcdb	14	40	16	70	38	2	14	26	9	58	24	40	88	36	6	19
f9d2e37b-6897-4739-ad7b-90602003e5b9	6	10	4	18	14	0	6	0	4	10	0	14	30	18	0	3
bb62a1b2-f654-4521-b70b-67f1ffe9ce5a	2	20	10	8	40	10	16	38	5	18	18	38	6	50	7	4
b0acdde6-99c4-4ac8-ab9f-b50e6d8f5922	2	22	8	4	30	0	6	2	7	28	4	46	8	26	1	2
dfa32bc4-2dff-4e5a-ad15-5b627d3dc2cd	4	10	4	0	34	0	10	0	3	8	0	26	0	36	0	0
43dd71da-facc-46fb-987e-541096496cb2	0	2	4	0	22	0	2	0	1	6	2	22	0	24	0	0
f6f7098d-d249-44ef-99aa-d9a9b9db2c93	0	0	0	2	2	0	0	0	0	0	0	0	2	0	0	1
d7eed452-2a4b-4e3d-9c34-25f3e6caa612	24	108	36	100	208	14	84	70	42	130	50	238	122	158	13	39
ffd6e669-d781-4898-925f-bb612fbe2e0a	2	2	0	2	8	0	0	0	0	0	0	0	2	0	0	1
ed68f9f5-7401-4c96-a7cd-2884a83556e8	10	0	0	26	4	0	0	0	0	0	0	2	14	0	0	8
c39997ab-45a7-40a0-8acd-ea8bf8e5bf7e	6	16	4	36	10	2	4	26	3	28	24	20	72	18	6	11
1d358338-c0df-4db2-ae6e-a8a36c174463	8	16	4	44	10	2	4	26	3	28	24	20	84	18	6	10
0971c7b5-20e7-4b74-ace6-f5ce020da740	10	30	12	32	64	6	23	30	15	28	18	66	38	48	4	12
77ae4b9a-2430-47c8-ae2d-f3456e04a460	0	4	0	8	4	0	0	0	0	2	0	4	0	0	0	0
5655e467-2c66-4281-b572-6785f56622dd	10	50	22	42	86	6	38	40	19	74	36	136	68	106	7	12
fa2d22ec-9ed9-441d-a4c6-3a3c58221baa	14	22	6	28	40	6	18	32	11	20	16	40	14	28	4	6
da2cb844-ed1f-48b8-8f31-1aa4e69f23c1	2	12	4	30	26	0	9	6	2	6	4	32	22	32	0	4
d612527a-391c-4b57-ada9-d020aad694fb	0	0	0	0	0	0	0	0	0	0	0	8	0	0	0	1
4a73eabb-110a-4802-81a6-5978e876bfd2	0	2	0	0	6	0	0	0	0	8	0	24	0	0	0	0
00115d1c-3e77-4167-9a13-e9d5325c60aa	2	2	2	4	6	0	0	0	0	2	0	0	4	0	0	2
a1a6ad29-8a86-4456-924f-41409e8e2723	10	2	0	12	2	0	0	0	0	2	0	0	14	0	0	6
aa179f47-79c5-4327-9d5a-8aa62e9a8734	8	2	0	8	6	0	1	4	0	2	0	2	0	2	0	0
3c9f0bc8-15a3-4a11-9c4a-003872420480	2	16	14	4	48	2	13	0	5	12	0	30	0	58	0	1
01e4e5b9-ab82-471b-92b6-77adad956aa2	0	6	0	2	14	0	3	0	2	4	0	8	2	14	0	0
a03b0946-12e5-46d9-b531-060eda542adc	16	80	36	60	146	2	50	36	30	104	30	188	86	142	7	22
36c00b4c-3c5b-48e6-a22f-02ea1b4f1cca	12	76	26	72	142	10	53	60	26	102	44	182	96	128	11	26
c95be08b-9dca-4042-ac4d-e8b0206e1e9d	0	0	0	8	0	0	0	0	0	0	0	0	2	0	0	0
035055dc-48c5-4e61-a210-ddd4658e18f5	0	2	0	0	6	0	1	0	1	8	0	26	0	0	0	0
40e52b73-2dd1-4198-bb3c-ff095071f469	2	14	10	10	52	2	16	10	6	20	10	60	10	66	3	4
978896ac-275b-4c18-bc5b-dd006673a637	0	14	6	0	22	0	7	4	4	14	2	14	0	16	1	0
d2078ea0-61ec-4f76-8912-768e7ab5a685	4	16	16	14	40	0	10	2	5	18	4	38	14	44	0	7
317313f8-6fb4-4526-b5c3-9bc5feb68efa	4	26	8	8	70	0	13	2	4	24	4	62	12	70	1	4
c2d4c609-97dd-4ae7-819b-3027b1ebcd75	2	6	4	8	28	0	0	0	2	4	0	16	12	16	0	5
65194839-3bdc-4695-ac69-8f04a74401d5	10	24	20	32	54	0	15	2	8	32	4	52	24	50	0	13
b3db1bd0-1dde-46ea-b2fd-94a1dcec493d	194	434	124	510	1142	10	499	176	198	400	96	998	448	526	42	179
ae076499-23a7-4003-bd06-df4f6ce9d5bb	164	370	106	400	956	4	421	138	171	350	74	834	372	446	31	134
ee643ff1-21d2-48be-8241-b5f4862e9104	172	342	112	398	844	6	398	150	167	324	84	800	364	428	35	142
45160e6a-caaa-4772-b26f-aa1dcd752d47	12	44	8	74	152	2	61	14	16	42	10	158	78	60	3	23
1342a10f-293b-4cd5-9a11-b5c0e62e9606	0	0	0	0	6	0	0	0	0	0	0	6	0	0	0	0
50c4c006-d086-4034-991a-04911510dd45	10	114	48	56	184	10	69	70	43	104	54	198	54	162	15	20
ee097b75-6f3d-4364-9e4c-123d4f8100c6	20	38	28	78	78	0	17	2	10	30	2	66	72	58	0	22
ca795f71-98e0-4414-869d-51385285e294	4	22	16	14	46	0	12	2	5	20	2	34	14	36	0	7
78d24c59-31b9-44df-936d-bd0f77f11489	2	0	0	8	0	0	0	0	0	0	0	0	8	0	0	3
c83d74dc-162a-481f-8da9-d1a2275f91e2	160	380	110	430	1018	10	428	150	173	344	80	842	378	454	34	135
e8490084-350c-4f65-bad7-39ed41f76727	6	44	12	40	66	6	14	22	7	32	16	46	38	38	3	16
0ee19e91-2170-450d-88a5-4cd0c8e57d0d	94	198	66	240	438	6	182	64	87	182	38	408	250	252	16	92
42154d7b-4f69-423a-ba1b-00e93af4ad70	124	348	96	336	1082	10	439	136	151	336	74	960	298	468	30	117
7da7dd9f-41ac-4027-b849-c2a33367d913	106	244	76	252	748	14	326	134	117	282	68	712	260	320	27	83
2d0fcd85-390e-430f-9152-a4a3b35ed788	0	2	0	0	4	0	1	0	1	8	0	26	0	0	0	0
f95ae878-1ed9-4717-a1af-bffb43cff65f	0	26	8	10	66	2	35	4	14	30	2	86	10	38	1	2
c9754db9-5b40-410b-ba09-3f2e8e19835c	0	4	0	0	12	0	0	0	0	0	0	0	0	0	0	0
3fd6877d-978c-4b72-a57f-eacab3926f7b	86	196	58	192	590	4	270	90	96	194	42	514	168	248	18	63
e42faeb3-9f42-4c76-be62-aa4e295f096e	32	158	76	90	266	14	113	76	60	168	58	284	120	236	16	32
ec7d3e49-05f9-46da-80b6-d3474ed6c564	4	52	14	6	98	0	22	14	14	58	12	130	12	54	1	3
f1759974-b7f5-4d96-b878-e35449d8a417	2	22	16	10	62	2	21	10	9	26	8	70	10	74	3	4
9c2f0247-94e6-4daa-9fd9-b0e3cfe2dc30	14	72	42	24	92	2	27	16	27	74	18	96	22	126	1	11
c73d1815-3c0c-4ee0-8bc6-00ff5673fc40	8	74	32	66	106	6	36	48	27	64	26	122	78	90	10	19
75a96e2c-701a-4019-85d0-862130162a00	30	114	50	92	202	16	84	90	46	128	64	236	130	178	19	43
f22504e1-83ae-418c-874b-9db26a2ae2af	4	28	18	16	60	2	16	10	10	32	8	68	16	82	3	10
1b1b04f5-5ef4-4db1-b3f4-8f153e3d1760	66	104	46	178	180	18	66	68	42	128	46	214	194	164	17	61
ce32e5eb-5a35-49a0-b7d7-30b5cd0f9513	0	20	10	0	32	2	10	6	3	14	2	32	2	36	0	0
4da7d552-aebb-4646-a957-6a89885a835a	174	400	122	452	1036	12	459	162	188	372	88	922	400	500	40	148
d96c89e9-6de0-4675-97d6-933aa556d033	2	40	24	18	88	2	23	12	14	40	10	92	18	90	4	7
94ad5f68-e83b-4f8a-8f30-937260b7bd64	2	28	18	12	64	2	19	10	10	30	8	66	10	82	3	4
0bb03834-6677-4777-ae22-1a9d0a0de8cd	20	82	16	110	248	2	109	30	36	80	14	234	94	82	6	42
edc1ba1a-04eb-4a7d-aa07-d1988b1a6708	0	0	0	0	0	0	0	0	0	12	0	4	0	0	0	0
155a198a-fb58-4930-8d12-dadbc1c1ceef	162	366	112	424	978	6	428	156	171	346	80	844	374	444	35	131
562ac4af-d9d7-4d94-ba3f-3b460ae0d143	4	30	12	8	78	0	16	2	5	26	4	70	12	74	1	4
135eba6d-e73d-4be6-9d13-7d70aa438238	176	432	124	468	1142	10	497	176	199	402	96	1004	416	526	42	158
9cd9581e-1a4d-4020-b6e1-bc069cba53cb	0	14	8	0	46	0	14	4	6	20	4	48	0	40	1	0
fd21418d-3f90-4329-bd41-8ee64da7918d	6	58	20	34	78	6	21	22	12	46	16	54	34	74	3	12
57db0eb0-0ea3-4460-8c8b-545f7b002442	56	108	54	142	182	14	73	58	42	108	36	196	134	178	13	50
d6eb2e65-82c3-4d24-bf06-4ef28000fb86	14	68	34	28	112	2	44	32	25	58	16	116	20	106	8	8
cb768d4d-1330-41b1-8341-353264238c68	4	22	4	6	38	12	2	48	5	20	24	32	10	18	11	3
9f83c2b5-a8f7-4ef1-b714-b339d6b3d1da	10	76	16	64	226	2	97	14	29	72	6	224	50	78	2	22
b72b1fb3-bb74-4493-9594-a281495a7f2e	8	28	22	24	78	2	24	10	13	28	8	80	16	90	3	8
dfff6658-7795-471a-8cd0-fa63b2048383	52	96	40	134	166	6	67	36	41	102	26	192	122	134	9	46
ade04704-e83c-4cd7-b68c-cd78332b7242	0	4	4	0	8	0	0	0	0	2	0	0	0	8	0	0
203519ca-224d-40f6-9038-d42ad0b73b59	56	108	32	172	312	6	128	36	42	102	14	284	128	126	7	52
f2328488-ec8e-46f4-be92-6cd0995913a6	60	86	36	136	142	12	56	56	34	80	34	146	138	130	13	51
acd39e54-083a-462e-b01b-ed1b8eb67d14	6	8	4	10	28	0	14	0	4	8	0	46	8	26	0	3
65b1295e-b540-4c67-a647-58765ec17c8c	0	12	4	8	10	2	1	4	1	8	2	8	4	18	1	2
04765c80-5e29-4687-8510-4bce4430bce0	16	92	42	88	154	18	62	54	36	104	38	198	114	150	11	35
95a935e1-f3c7-47f8-a600-53538327ec43	30	90	36	82	136	12	47	62	33	106	52	170	104	114	16	39
47b33e29-2097-4245-89e2-85c8ad3ce719	74	264	110	242	432	22	157	126	96	252	70	424	242	320	26	79
cb2e65a9-e07e-4275-831f-fc241baf6e5f	14	78	18	74	236	2	99	14	30	70	6	228	58	88	2	23
db6717ef-ac36-4ad6-87e0-3091854f1690	122	302	90	298	906	16	391	146	139	300	82	840	268	408	33	109
6b2d6fa8-bbf8-4f55-bee8-72137c682021	20	80	36	96	96	10	39	66	35	96	48	122	106	112	15	31
ab3f4d5c-ca2c-4109-9551-7aa81f2daec2	4	12	8	14	28	0	7	4	3	10	4	14	14	8	0	7
29058977-5a68-459e-864c-6c643ffc1200	172	400	110	448	1050	12	474	160	184	368	88	934	392	474	38	146
af13e5bd-e1c7-4cf9-9ec8-95c041d495f3	10	62	22	44	78	2	13	14	14	68	14	82	46	64	3	15
c78927fb-c89b-4c19-884a-e1b2e01bea65	4	36	14	8	94	0	19	2	5	32	4	80	12	92	1	4
cbfffa9e-598a-44bf-859c-a72cb712ddad	170	378	116	452	1000	8	423	158	173	356	80	860	400	460	37	143
3b07753e-2e85-42c0-b220-60a9654349ec	104	196	72	288	386	6	167	74	87	184	40	362	244	240	20	86
ccc01a14-4355-46e7-87ab-b66df5ac0da9	128	298	96	346	928	10	404	144	145	282	66	788	294	418	30	124
5e35b20c-0776-4823-8c7b-4319026859b3	182	410	120	426	1102	12	452	156	183	380	88	964	380	530	38	149
a9518986-62d6-4841-bc91-48948e3b5e1d	4	14	12	14	32	0	8	2	4	12	2	14	14	20	0	7
39695ee8-21ca-401b-9ac0-996285aa04b7	168	398	116	416	1066	14	469	166	179	372	96	956	374	504	39	134
8d1e5c61-745c-4f92-9179-a15b7ff47618	20	122	44	108	184	16	64	68	44	128	46	228	130	166	15	42
e3699ab5-0956-48c0-9872-016c0cc2dffb	2	24	12	16	24	2	5	14	4	16	10	28	16	30	2	7
37dbf5fb-cfaa-4c46-b85e-735f7bf650dc	6	6	4	38	4	12	0	46	1	2	30	0	16	0	11	6
5fa21bad-5c15-4be5-b5a4-ae917f7de65e	24	104	50	68	174	14	77	72	43	122	42	200	92	144	14	25
83cc89d3-9dcc-4c91-9599-72c40f69c1c9	16	34	22	52	82	2	26	18	14	32	12	84	34	94	4	16
371434fe-6c0e-467a-a4ea-d2d5e68a769f	212	528	194	554	920	30	365	200	225	486	92	900	468	610	41	178
6a551ef5-6e32-4f17-b014-1336ab6021da	188	416	130	458	1068	12	466	182	195	390	102	950	408	514	44	165
5077e5f3-fb3f-4c01-8c99-bd02ac55aac0	16	22	16	48	32	4	20	10	10	22	6	36	58	38	2	15
aa7ec1fa-e074-4543-ba16-b2541c3bac30	122	280	80	336	876	10	370	126	128	270	66	742	298	358	26	120
d3c94b76-2178-4c30-911a-92c739be0d81	0	2	0	4	6	0	1	0	1	2	0	8	2	0	0	2
6e6de0b1-3151-4b5a-b561-7ea19de00ada	0	2	0	0	6	0	1	0	1	8	0	24	0	0	0	0
45c34590-3c32-403a-80a4-7a4b04fefdc8	120	280	78	330	832	8	376	126	133	270	68	746	294	370	29	114
8fc89e14-125a-469f-9885-aa6fc00da410	0	2	0	0	8	0	0	0	0	0	0	4	0	6	0	0
02884dd9-f2a0-4226-99d0-0b44a6b4d186	4	36	22	16	70	2	19	12	12	38	12	76	10	86	4	6
88e9bc7b-881e-4da4-8c29-293f375758df	12	130	56	76	222	10	81	62	43	114	38	238	70	218	12	22
85cc37b7-54ca-4be9-a41b-c5b8dfb00cc8	114	308	92	334	916	12	400	138	145	288	68	802	280	416	31	117
a002362f-780d-44da-8022-3b995ff72a65	80	260	118	220	450	18	152	80	95	262	50	424	238	352	16	73
59f5c6a2-86d9-460a-a886-fff56c436e7f	30	118	52	82	194	10	62	26	35	100	18	158	72	192	4	29
8a9aa51a-4e5f-4e06-a5d6-62f446288a86	4	66	18	14	102	2	24	18	18	62	12	120	14	68	3	5
269265bf-7675-4e57-8568-f95c653e9870	86	118	56	228	202	20	92	122	52	120	84	212	210	200	23	78
dabac5ca-92eb-4552-8214-679d59db6fe3	0	22	16	0	58	0	20	4	10	28	4	66	0	68	1	0
3033f66e-6105-4979-98c3-b4fb8eb70d7c	8	24	8	10	40	0	3	2	5	22	4	36	16	20	1	3
c68873ca-4c69-4fa5-86e7-5baf8fdc397e	10	102	46	60	180	10	68	56	39	88	34	200	54	154	12	20
2f525bdf-f958-41f8-9b4e-27b46e257521	10	28	18	40	78	4	24	14	11	30	10	80	30	86	4	11
070f9b7a-1c59-4a66-b547-e3989a1a3316	20	108	44	74	156	12	61	54	43	118	34	196	90	128	9	27
cf7dc5cd-b217-4b72-a812-1f88c39534a4	14	80	42	86	146	8	65	34	37	98	24	188	108	136	8	24
31f293de-998c-4e2d-9ed1-69d7e1ae97dc	166	424	120	428	1130	10	488	160	192	396	88	998	374	526	38	136
1601caf7-18f1-4d85-93be-beb7ae94828e	44	96	40	104	158	14	60	78	36	100	62	172	104	134	15	37
54a5a9f8-ed09-41ad-b60b-c7b4a57618f8	10	18	12	30	58	2	20	10	6	20	10	66	24	58	3	8
ce6510c2-5d07-4db9-9dc9-cbb399cc117b	56	112	56	166	200	8	78	54	47	114	46	206	162	212	11	54
6fc56540-35f4-4ce2-8769-b7a56c750874	104	292	82	316	912	12	388	150	141	268	72	744	264	364	32	116
21284cc0-5234-495b-b2ec-a8b45712cbdf	18	68	12	88	226	2	95	14	27	58	10	222	92	90	3	25
c3f58a19-870f-4299-9534-098bd38e20fa	186	428	120	486	1110	10	496	176	198	398	96	980	434	512	42	166
af3c0ec7-b5a6-45f1-92ab-d84918146f02	2	20	14	38	16	0	6	14	8	22	6	20	42	28	3	6
ba0ad5f0-f105-4c40-8a67-63e37cb159b6	90	174	84	208	350	16	138	66	75	162	40	326	198	280	13	76
394a9466-bfce-4cae-add9-86ffe8b7296e	132	320	92	336	634	12	268	104	138	350	72	652	350	356	28	127
d533d497-7b34-42c2-acc7-65258e03e909	6	24	12	18	36	8	14	30	10	22	22	36	34	28	7	10
fe10db94-b848-406a-a013-23a2577894fb	4	32	18	34	80	2	33	18	11	30	12	84	14	70	6	7
fe680b19-5aeb-4586-87ca-b3ed73384546	120	282	80	330	834	8	377	126	133	272	68	748	294	370	29	114
dcb3f7ac-8f09-49c2-9cb2-c67d475d8cb8	10	8	4	22	16	0	8	4	3	16	4	34	26	8	0	13
f38c0f0b-8890-4686-b6b4-2e1e56a41c80	26	70	40	96	122	18	49	78	27	68	44	138	94	136	17	28
6ac9b726-1018-4caa-abef-2646c43ff6a7	0	16	6	0	22	0	4	10	4	14	8	26	0	18	0	0
61d22029-e814-409b-be51-298576631b8e	4	16	10	14	28	0	9	2	4	12	2	14	14	8	0	7
7fafba2f-00af-48ae-9eeb-ff93a56afd8d	8	60	34	44	112	4	47	14	25	54	12	124	32	112	3	11
73512819-c31a-472b-a0f5-19eb1918745a	20	50	26	58	88	6	31	38	21	44	24	82	54	110	9	21
5bc65a8a-7840-405c-a4e9-6c75fe55b4e2	2	26	18	10	64	2	22	10	10	28	8	72	12	82	3	5
03329fb8-1de1-4539-81c7-10525b3d68f8	24	126	30	116	402	8	166	36	51	112	20	386	78	172	9	34
6cbaee22-eb7a-40d8-90b9-7e59dde0c51a	4	16	14	14	36	0	7	2	4	12	2	26	14	20	0	7
33743d40-97c3-4d4f-bd16-1ea71f348a03	84	206	60	238	306	4	149	70	96	246	50	360	274	184	19	78
e3bd07c0-a202-4825-8941-a2ffd9415343	58	92	34	150	162	8	67	50	34	104	34	206	172	140	9	52
6321feab-752a-4e54-9756-8d921741d384	76	202	64	204	428	4	183	76	90	192	48	406	192	214	19	79
8f36bcf3-b5f5-4f19-aa36-6810207f8472	4	26	12	16	38	2	12	8	8	28	8	46	20	44	2	7
5545a904-e08c-4d5b-b701-6bed7cef7008	2	32	10	8	62	0	11	6	5	24	6	56	8	40	0	2
be346d9c-e301-47d0-ae29-ea262e1719c5	2	18	12	10	58	2	16	10	6	20	8	62	10	66	3	4
9627adcd-c33c-4dc5-8b06-2fcc0522a505	10	16	12	30	62	2	21	10	7	22	8	70	24	74	3	8
7399e146-7953-4d0f-9321-9b8519ba0bac	116	316	92	274	972	12	391	120	140	302	62	862	234	446	27	97
e784e6b2-6064-45b6-ba02-dde882b23b05	40	66	22	134	172	4	74	16	28	64	6	162	112	96	4	42
732035fc-0c12-4390-a8cf-631dbe2cf51b	4	34	12	8	80	0	18	2	7	28	4	72	12	82	1	4
6c6ee66e-75de-4e05-999d-8726243a218a	26	88	42	76	146	12	54	40	32	88	32	168	92	152	8	34
affc2b4f-cfc7-4403-b682-c3a88adc0323	92	128	64	214	206	20	83	94	50	116	58	206	208	216	15	73
34ad7ce9-2c85-4bb0-b4c6-a2ebede7ae78	32	120	60	94	224	8	86	52	46	146	34	272	114	220	12	32
dcf32039-0fe6-4aba-87db-9cffab42998c	176	430	122	468	1128	10	495	180	196	396	98	990	416	514	43	158
f08043fd-91ec-45e7-8db5-501110a4eb03	80	212	94	198	396	16	137	78	82	200	48	370	192	304	14	68
8d03c946-9f00-458a-af18-2e5446e1ab8e	4	16	12	16	54	2	17	10	7	22	8	62	10	74	3	10
c15ddd8a-2962-49d0-8a63-74b7be3954d4	66	120	42	142	164	0	84	44	55	112	30	170	148	122	12	44
2b5260e0-0a1f-424e-b144-e357ae93e669	2	10	4	8	18	0	7	0	4	8	0	10	8	30	0	3
3ca0c3d5-d724-49d2-84a7-b486b1973f8c	44	116	36	88	332	6	140	30	47	124	18	324	70	158	6	37
60bb2606-feb5-4bbc-807b-be8c5374ddcc	2	16	4	4	34	8	6	26	2	8	20	32	4	8	7	2
2444edd1-a352-4208-b11b-0868bdbc352a	2	8	4	10	30	4	8	16	3	8	10	20	10	20	4	4
809ac79a-1e2a-4a94-814c-e44654bdf287	200	500	126	518	1194	18	488	234	212	452	126	1068	464	564	50	177
e380ce4f-f1e2-49e7-898d-a1c5d904c1cf	68	162	56	200	412	8	162	42	62	144	20	388	158	242	8	64
48e30f1b-4dcf-4c83-a27b-74ec6dcec4da	18	62	18	86	206	8	81	26	22	64	12	200	68	100	6	25
7c9f071c-3269-43dd-99c1-5ef5c83434d4	0	28	8	6	40	2	4	12	4	18	6	20	4	24	1	2
cc754f40-8d5f-4b13-8811-b30c6c1f2f62	24	2	2	78	4	18	2	88	1	2	54	6	64	4	14	28
e7b11dcb-699e-4a2f-9327-011174be7dfa	2	54	16	10	94	2	24	10	14	50	6	122	8	78	2	3
0d051a50-af35-4614-8427-8a677fb494c6	162	392	114	438	1086	6	447	156	174	376	80	886	384	468	35	134
3ce14212-5a83-4dee-8614-45d5a46597ac	24	20	4	72	42	48	7	294	3	10	152	32	38	14	61	17
20ed1f69-3afc-456b-a44d-eeb141364495	0	20	4	0	34	0	3	6	1	8	6	12	0	12	0	0
3d4697af-d22f-4b07-87a3-d8ced9bac81f	2	16	10	4	18	0	6	0	4	12	0	18	4	20	0	2
e3a597c0-1ad3-494a-ac1e-d6de4480fcd7	2	0	0	6	2	6	3	24	1	0	20	4	8	8	5	0
13314cea-44ff-4400-9208-e12d4f745096	104	288	80	290	884	10	389	120	135	282	60	752	238	370	27	95
e504591c-3cb1-4091-8801-b8ac15bc400f	48	86	38	110	162	4	70	22	36	84	14	164	110	126	4	41
f9be432e-b777-4ee3-a8fe-b8fca229f227	8	32	12	20	42	6	19	28	15	32	12	46	30	34	7	11
2779e39d-c295-40d3-8b91-31d83e94fbf2	0	2	2	2	4	0	4	0	0	2	0	4	6	12	0	0
f817bdfc-4a9f-47b6-a366-17983faf327d	94	74	28	262	182	2	78	58	33	70	28	160	226	102	11	82
42dbd351-fd5b-446a-b643-2be52d31e213	2	18	4	6	22	2	1	12	2	6	6	0	4	6	2	2
24b603c8-265d-482a-a10b-9e7b11b0daa4	126	344	102	336	1064	12	455	156	161	340	84	904	302	474	35	126
fb25a2a7-e35e-4432-b804-7657a29dfe62	14	78	26	48	112	6	36	32	23	74	20	132	48	78	4	18
9d94fce2-074d-4fdb-8a07-d56a412b7977	82	264	74	246	672	8	254	76	106	246	48	580	210	318	21	73
7d3c8691-387a-4e20-9d86-a49ec23fa293	4	2	0	12	0	4	0	42	0	2	28	0	6	0	9	3
e58e06fb-ce7d-4b6c-8334-62783180a93b	12	18	8	10	34	0	6	4	2	8	2	12	16	20	0	4
410e0196-cdb3-4c68-b104-b206fb887a87	8	52	20	30	66	4	28	28	24	48	18	82	40	42	8	13
f3a955ed-c11a-4ab5-92f4-2b19b7d73548	24	40	14	76	88	4	19	52	11	36	20	84	54	56	9	23
2d79430c-eaba-4a75-88e2-e36015b1f9bf	16	88	22	80	232	2	91	18	29	72	10	200	62	100	2	25
872b7a08-be01-4f75-bb36-b3a95390b185	4	48	14	14	88	2	23	14	14	46	10	110	16	56	2	7
3c6bc091-0eb9-4902-9129-0430e06fd4b4	124	330	98	288	1002	14	439	162	155	326	90	864	266	438	36	114
144f4f3e-804d-417e-9085-8aad4c351f09	6	6	4	32	32	2	9	12	2	6	6	26	28	16	2	13
0e6d0505-6088-487e-bdd1-d2d0f4abdaac	10	54	24	38	98	2	28	12	15	46	10	90	30	88	4	10
9ce86bd2-00c1-4bcc-baa4-f9da6d9a2888	2	50	16	12	88	2	22	18	11	50	10	106	16	52	2	3
0c3d2ea4-7c4b-4c84-81bf-5e9b6ba59f08	92	214	60	250	680	4	309	98	107	216	46	552	218	262	20	81
ba20bc72-2d5b-43fe-9a47-1c3e97f01627	30	70	28	106	106	22	25	70	11	52	38	84	86	104	13	35
429358c9-c3ef-4626-a980-6d7b7da8accf	36	66	26	114	104	22	25	74	11	50	38	82	94	114	14	39
ef6d95e8-acb5-4712-807f-ffac6dc4bfb6	4	22	6	70	38	2	15	8	7	26	2	40	56	28	2	18
9ebabbf3-82a8-47b0-b8f2-84716254752f	6	38	10	34	58	20	16	82	7	28	56	50	30	46	17	12
de546f1e-334d-4e91-a5e0-af2d106e66bd	8	16	6	36	46	2	11	14	5	16	8	36	30	38	2	7
cc71ab43-d3a7-42c2-9e0c-45acd126174e	200	502	130	514	1192	18	490	234	213	454	126	1068	464	574	50	177
2e583545-5d97-4e18-a530-f6aeb95d006c	4	0	0	6	2	0	0	0	0	0	0	0	6	0	0	3
0043a146-a82e-4868-ae83-3a45979b9e8d	0	8	0	0	26	0	0	0	0	0	0	0	0	0	0	0
26b3d7d1-dd8d-4d57-b049-845d4f776ac4	2	12	4	10	46	6	15	20	4	12	10	34	10	36	5	4
0a475926-50a4-4499-9bbe-0159d3fea99d	26	32	18	76	98	8	24	34	10	32	18	84	68	68	6	22
bb125296-e431-4736-9c02-8f0830350a94	0	12	2	0	24	0	1	0	0	0	0	0	0	6	0	0
e599d93a-8cd9-46ee-a29d-d2b16e5f1b6c	148	310	92	374	750	2	347	132	147	304	70	666	346	342	31	121
f0b63e55-34ab-4eaf-a94b-8dbe55eb611e	0	6	6	2	14	0	0	2	2	6	2	18	4	16	0	0
1ac3deef-6395-4bab-86c2-790df6eaa63b	4	28	12	12	42	4	10	16	7	28	8	46	8	50	2	5
eaafb48c-d144-4a62-b86f-9b903bb76516	0	6	4	4	10	2	1	16	2	6	10	8	4	16	1	1
54f9102f-8916-442f-8ebf-b2a20adf0608	50	74	26	112	140	4	62	18	33	72	12	128	106	100	4	42
811a884b-7aad-4498-9f64-198b4e19e8c4	176	444	124	468	1184	10	512	178	202	426	96	1006	416	536	42	158
0671c3ba-bfd4-44b8-9864-2bb6b76039b1	90	226	62	250	696	4	315	98	110	230	46	572	214	272	20	81
0c90f120-2d99-40a2-a4fc-2e9d29f9ca4e	2	14	6	10	34	2	13	10	5	12	6	30	10	24	3	4
43afd88e-b700-4227-b3c6-ab9e99e51237	2	12	6	4	22	2	8	6	3	10	2	20	4	32	0	1
9595e990-c5ed-4050-b683-ce40f7a4d06a	6	54	16	34	86	8	26	32	16	60	20	102	50	76	5	13
3f136c28-183b-4ee3-9c88-e9ccf2864694	110	250	72	284	756	6	347	134	126	242	70	642	274	310	28	112
8aca0fd0-7101-47c9-beef-0720365d12b7	104	260	72	288	790	6	358	138	131	244	66	656	260	318	29	115
69733afa-99f1-41fd-967a-7ab1f646e76d	6	4	2	10	4	0	1	0	1	2	0	2	8	2	0	4
d8c1e3d1-b006-4640-97e1-ed4511d8dcbc	98	96	28	266	266	2	109	60	39	90	30	228	230	114	10	84
6da63063-0c02-43d2-a2af-8c57f5741d32	4	62	18	18	102	4	28	24	18	56	14	122	16	68	3	7
04686579-04b8-4314-9fec-ff026c0fc977	2	26	10	8	54	2	20	12	9	24	6	56	8	48	1	3
75e75dc8-a929-4775-9a9b-61b6b85eaff8	164	358	112	384	904	12	394	154	165	332	88	786	344	448	37	122
9a45b8ca-93ad-47e1-95c3-d2d21bc096f0	172	384	110	452	1032	14	449	178	181	372	100	896	396	452	40	142
e31dc22e-adbc-462f-8f30-d10d9d4a5695	86	180	54	192	570	2	259	86	89	186	42	458	176	226	17	69
bac9ecc1-ce03-4985-b027-da14274c9282	0	14	4	28	28	0	1	2	0	4	0	12	36	18	0	5
2aaf75cf-2e41-4995-bdbc-7ff573b8f7ca	2	14	8	10	34	4	10	18	5	14	10	26	10	36	3	4
9c2a9a35-389a-4fe9-9d79-d438999ce957	0	12	2	0	30	4	3	16	0	0	4	4	0	10	2	0
4ae59da3-ca81-419c-bb5b-4105af7f514c	66	94	28	196	214	4	85	18	40	94	6	198	170	110	2	66
07ed37d6-07cb-48c6-b256-ce08e5f7242d	94	226	56	206	716	6	325	94	107	228	46	584	188	272	18	82
d2868839-9243-46f8-8357-1f559b4778dd	12	22	14	32	10	6	5	20	12	22	10	10	22	26	5	9
d4bcc042-075a-4d9a-80a7-29d8c9f0a5fb	8	54	20	46	84	4	20	18	13	50	8	72	54	80	2	11
fe68f327-6077-492d-8280-fb37591871b3	82	212	68	196	298	4	136	60	92	244	46	340	244	222	16	65
60719985-36d8-4967-a0ba-f7824faaddd0	0	6	6	2	16	0	0	2	2	6	2	18	4	16	0	0
143e4d12-90b4-4f4d-b3b1-27d8d93fd85d	200	482	134	514	1258	18	500	234	215	458	126	1094	464	564	50	177
20f12904-ba6d-4d98-b396-b9402dfa5462	0	0	2	0	2	0	0	0	0	0	0	0	0	0	0	0
a778ab57-452e-46b7-bc65-8e51f4642b33	84	254	72	248	616	8	249	76	105	234	48	540	210	292	21	73
fdb864a9-4189-4379-9e14-6f4be8d112b4	128	366	124	302	688	20	266	100	153	342	50	694	302	432	20	108
ca391c70-7347-4072-bf78-b5a75444310d	2	26	14	10	68	2	21	10	9	22	8	54	10	68	3	4
a9070266-3e4e-4a43-ad29-b8f880f60ad6	94	230	60	272	410	6	173	74	98	258	52	412	306	228	19	84
53d1c1a0-4ba6-417b-9343-e8a374b54bf8	0	4	2	2	14	0	5	4	1	4	0	18	0	12	0	2
649e3ba4-f3b6-4807-b17c-ea511dead12c	24	52	12	46	136	4	49	18	17	46	12	118	40	56	2	19
f25016e5-38f6-406b-bf2a-ad832570dbac	42	144	38	164	326	6	135	52	58	204	30	372	174	144	11	50
3d16d698-b892-4bc9-a80b-f28624a5bc72	2	36	12	12	60	4	12	16	6	30	8	50	10	50	2	5
8a6dd62a-6701-4daf-86c9-7f4693cfd91d	2	28	12	4	62	0	21	6	9	36	4	106	4	46	0	1
9fa54d69-1ed2-40e6-bc47-fefeeeecd838	0	8	0	2	18	0	0	0	0	0	0	0	2	0	0	0
1ceefc17-6b8f-479e-ab9e-decd9ffaed4d	104	262	72	288	778	6	358	140	132	244	66	650	260	308	29	115
ad37dbb7-b91e-4b71-859e-bff95f66b0df	62	100	36	134	244	8	98	22	41	102	10	252	120	136	4	45
d53d2e2c-bc18-486e-8fb8-aee24e6c33f0	72	128	50	208	316	10	116	42	48	120	18	298	176	216	9	69
83d3a683-96ec-493b-8aef-9d85b4098f8d	2	38	10	28	58	10	16	42	7	28	36	52	24	46	10	10
548c02c3-e865-485b-8f1b-3753fc7ce31e	4	6	0	16	18	6	6	26	2	4	14	20	10	24	5	4
a05b2956-c85f-4c30-9c8a-2aef8f57b671	120	238	74	272	480	6	215	82	102	230	50	458	254	286	21	106
b8e5911d-c8ad-48f0-92bb-9733bf178aff	14	44	8	84	160	6	57	18	14	48	8	146	68	74	3	26
277d25ac-e684-4d15-8199-da5017a91bb4	110	334	98	252	1040	14	438	140	153	320	72	866	216	458	31	97
5e108bd0-fbde-4d8a-a188-10cd45580e63	200	480	132	514	1256	18	499	234	214	456	126	1094	464	562	50	177
67fd1fae-70ee-439c-b48f-1e76a4ac262e	26	66	30	60	126	2	36	8	14	40	10	78	52	128	1	24
5f788e17-9020-47d3-b659-3ec92b1e58ec	16	160	58	82	282	12	100	104	58	156	60	288	100	184	22	28
591e5326-b2b5-4a87-9a9a-f5ca702185d7	0	6	2	0	10	0	5	0	2	4	0	8	0	12	0	0
3168f586-abc1-4168-a219-fdc3bf62da13	0	14	4	28	24	0	1	2	1	6	0	8	36	12	0	5
69ec31e5-591b-42ac-a3e5-bb98d36615b2	26	80	18	70	98	2	34	20	29	116	16	130	104	78	4	25
97843b8e-bedd-4b5e-818a-0f2fe0de3b3f	0	20	4	4	38	4	7	16	2	8	16	28	0	14	4	1
546c16f7-8d46-461f-9244-9d384b6021f0	4	54	14	32	88	2	26	14	12	50	8	108	28	52	1	11
341286ab-8266-4dba-87dd-897ba2069b15	0	22	8	22	24	18	1	74	4	2	30	2	0	6	14	0
e85433b0-8b28-4440-be7f-21b43d027dfb	8	26	12	42	24	26	1	106	5	10	54	2	18	6	22	7
e0d8ab92-52d2-4ce9-8f07-1eaf548d8066	6	10	8	14	18	0	5	0	4	18	0	24	22	18	0	5
0ab510c1-0bdf-48f7-a049-e1c462986a01	22	120	48	46	170	4	64	28	52	100	14	166	32	136	4	9
204b26fb-f070-479c-a3be-e7bbadf762fd	8	132	66	54	200	8	51	26	38	118	24	174	50	222	5	18
67c25704-4614-46ff-80db-036c48fe56d6	6	16	4	54	28	26	3	100	1	2	46	8	30	10	18	11
c627a60c-6a38-4b60-8969-17b769fbf72f	2	20	12	10	64	2	19	10	7	22	6	58	10	70	3	4
6d364e21-5d65-4982-919e-b4d08ba12d84	0	18	4	4	38	6	7	32	2	8	24	30	8	14	6	0
e9e8fc99-49de-4f43-bd99-36d34f8add44	12	18	6	68	28	30	3	122	2	4	68	8	40	10	26	17
bf05be47-cd18-4442-92c2-209abbda8000	0	4	0	0	2	0	0	0	0	2	0	0	0	0	0	0
28690a2b-f879-4e28-8009-f2cbbfd5ea5a	8	32	12	38	66	2	6	34	6	28	12	60	28	46	4	13
9acd9a5f-77b1-4f61-b4d4-adee4874409b	0	0	2	0	0	0	0	2	0	0	0	0	0	0	1	0
d83ea743-e426-407c-8793-a20c67052898	32	160	44	128	494	8	191	40	62	158	24	430	90	224	9	39
160e7c32-1a1a-48f0-bd22-96c7a026e6c1	66	166	52	196	492	10	180	52	65	168	34	430	168	240	14	71
8c65dbb9-fc90-40d4-89f4-eb9571e7fd92	2	12	8	10	36	2	13	10	5	12	6	28	10	38	3	4
c1d511dd-893b-4c3a-995f-6f4f2137f7ff	0	2	0	0	0	0	0	0	0	4	0	0	2	0	0	0
7b33792d-175a-4de0-916e-e8b505d6ddec	22	108	48	46	154	4	57	28	48	90	14	148	32	132	4	9
95849df4-a2c9-416e-ac12-9e0a4dad4c1c	0	0	0	2	0	0	0	0	0	4	0	4	0	0	0	0
439d56f8-89ce-4251-90b8-2b80c179bf2e	108	336	90	294	1082	10	435	120	145	322	60	898	242	444	26	97
0f7fb448-162c-400c-b4e2-d0564fb838e0	104	274	80	236	848	8	380	124	134	272	62	740	214	386	26	96
e0bda0cc-84c0-4796-b339-aa936552980e	12	48	10	74	162	2	51	14	16	44	10	146	78	66	3	23
4aa110fa-26b8-4075-9d1b-8f2406b2646f	4	32	4	10	110	4	38	6	9	36	4	104	12	34	0	2
b9af5669-dcec-47d8-95f8-7a2a5ddd74e5	82	166	56	214	278	2	136	74	80	154	46	258	210	166	21	80
340a8ae7-6467-4553-a4b6-c88c0d1c359a	18	6	2	44	24	2	5	24	2	4	16	14	44	22	3	10
ae9978ff-78fe-4308-bbf3-3b99b64d5671	6	26	10	32	50	2	17	38	10	26	20	42	34	34	6	14
2a39039a-e965-4b78-8c91-8da80542bb8a	2	2	0	6	0	4	0	38	0	2	20	0	6	0	9	3
0b59a70c-86c2-422e-97ce-96eab3814b20	40	122	40	100	194	6	76	16	52	126	8	214	82	132	3	38
0362cf4c-0928-4be2-9cdb-72f9fbb38079	0	0	0	0	4	0	2	0	0	6	0	6	0	0	0	0
3f4ed16f-e578-421c-9f99-074cdae0de61	44	46	18	106	104	6	43	20	20	46	16	104	104	68	6	41
300c3441-37f6-42f7-a10f-03404eafb0f3	2	38	20	10	80	2	25	12	13	38	8	70	10	78	4	4
6a3483d5-fadc-405d-8c51-94848acb6fa8	6	50	16	10	90	0	23	8	14	44	6	118	8	64	0	3
c9e79131-347f-4ed8-b975-792785df9511	22	60	18	94	190	8	66	26	22	66	12	182	80	98	6	30
cd9e9a60-d46c-4c18-87d9-29c98cf7da83	4	14	10	10	36	2	20	24	12	8	12	28	12	32	6	14
714085e1-3db0-484c-a894-de161d7ea8ed	30	66	28	120	104	18	26	64	11	52	34	84	96	126	11	42
2d316a4d-1b4d-4cb9-8e5c-efae9c00b8e3	100	292	82	302	718	8	276	96	119	274	60	618	264	344	25	100
2999d4cf-ef6a-44bf-847c-0667054a6c8c	0	6	4	2	30	2	18	10	5	14	14	64	14	18	2	0
55c6a3f3-cdcc-4df1-a9ec-7b14352a08ba	18	34	14	64	68	4	8	56	7	30	22	64	42	54	8	20
78f87324-458b-47bb-9ed8-d4a8ccb3487b	176	348	102	428	916	2	388	132	159	334	70	748	392	416	31	149
3e421b37-0a0a-47d2-a7f0-165781d86bb5	36	72	30	118	102	20	25	62	12	54	30	82	98	122	13	42
a754ea4b-0390-4cfb-9a36-2527544d41a2	40	90	34	122	266	12	74	88	32	78	46	248	92	162	16	40
b7891f20-9758-4bd8-ace8-07dba3b25426	66	224	70	194	478	18	165	78	90	262	52	496	214	292	18	72
4e8f7ed8-6d71-46a3-bd2e-93d5d63bae36	0	12	2	4	22	2	1	14	0	0	6	0	2	6	1	0
3de27296-3ac0-4edd-a69d-8d021e7afe61	4	48	26	10	90	0	33	6	18	46	4	74	6	74	2	4
2d92f4c3-f3d6-4dd9-aac4-0e77bf2c6f52	106	250	64	282	768	4	348	102	117	242	46	620	240	294	19	95
8087183b-4a47-4ce2-93e2-037c67b1ed95	14	64	10	78	206	2	81	16	24	54	10	190	80	74	3	24
bc5ab147-85ae-41cc-a0d9-782c4f5c29fb	10	130	52	30	250	4	86	44	49	102	18	214	38	174	8	14
e3af370b-b71e-4e79-9aad-2be710006c7e	12	40	18	22	68	2	16	4	9	22	2	34	18	78	1	8
36e7c565-e8d3-43ee-aa4b-1e6e8755cfc7	2	24	8	8	36	0	6	6	2	16	4	14	2	30	0	1
8a85b7c5-3b91-41ff-ad1f-c0493f720d8a	178	454	128	464	1266	14	522	178	199	434	102	1070	410	578	42	166
5293df7d-97d8-4931-b8c3-9188192c9913	4	2	0	12	0	2	0	26	0	2	18	0	6	0	5	3
6b5f9dd0-5887-4e27-8b88-6e4cb81498d2	0	0	2	4	4	0	0	0	0	0	0	0	0	8	0	2
cfbc9055-dbc7-4912-aaf6-bae7ae4c0088	8	62	16	42	108	12	32	36	15	62	22	128	40	62	5	17
ec466b14-390e-447e-ac9f-53e0a867b289	12	22	12	44	110	4	33	26	8	20	16	94	40	76	5	12
b33293bd-7cbd-4e3f-9a36-08d44e6d8f6b	36	124	28	142	268	6	111	34	52	170	24	290	174	114	7	45
c19330a8-acd7-4216-877b-b969d69c9d40	12	54	16	60	88	2	23	14	12	52	10	108	66	44	1	25
7bbe13da-f249-424e-8ac1-4b1e2293ef37	8	16	6	20	26	2	12	8	7	16	4	32	18	28	1	8
e2f309b7-2c3c-401e-8e9b-7a6198fcaaae	84	188	56	186	600	4	271	92	91	178	44	494	168	256	17	64
602d5143-d941-4563-83f4-af5186a2640a	154	336	96	380	864	4	393	138	160	314	74	732	352	380	31	124
c92dacd4-ec53-4903-8aa4-d6c0b32bdc58	36	130	38	88	410	12	135	36	47	130	20	302	56	158	7	29
9bf07556-d5f5-486f-84c7-f2fbd52b5b21	2	12	6	14	32	2	9	10	5	12	6	24	14	32	3	6
59e83d4c-5e64-4a8e-becb-5728cb1a31b7	2	0	0	34	4	0	0	2	0	4	0	10	40	8	0	7
38049f4f-eae0-4790-b846-1a9cface89d8	104	252	70	294	822	6	364	116	119	252	52	666	242	312	23	93
9bca3359-4862-4a43-8f93-659fc5aca5b2	4	12	8	10	28	0	12	0	6	10	2	18	6	24	0	4
c0edec04-b044-4b6e-93cb-b98327d13257	0	16	6	0	38	2	17	18	8	16	10	34	4	24	2	0
ffefdc87-88aa-47ef-b6d3-e28ff52bf311	170	406	126	420	1090	12	484	180	191	392	100	934	376	516	44	154
a3f6aa04-4209-4fe0-a72c-75c31d035627	2	8	2	6	18	2	7	12	3	6	6	18	6	8	1	3
c783c8e4-a1df-4151-8ad2-3999c00da005	2	18	8	10	58	2	19	10	7	18	6	50	10	50	3	4
90f4d5c3-6b64-48e0-a7ce-b560b249b0c9	10	60	12	78	202	2	80	16	23	54	8	170	60	64	2	20
169fddc0-2c8a-4f0e-a7df-06798983596a	98	270	72	272	832	6	350	102	117	244	48	692	242	352	20	87
ef0e80ad-5a37-4e62-b081-6937b939066a	54	106	36	158	304	14	87	84	38	88	44	278	126	184	18	49
465c1835-c421-41a1-a2c9-c04adba3e507	92	236	64	242	730	4	331	100	113	224	46	610	214	284	19	83
7b128fec-32c1-4d58-af11-21fd898afeb0	50	68	26	114	136	4	61	18	30	66	12	126	112	96	4	43
f3322f8b-0b56-4541-b54c-975cf6c754ae	0	4	0	0	2	0	1	0	1	6	0	6	0	0	0	0
97cb6e4d-992b-46d8-a0e8-42a689f2aa24	2	40	18	14	114	8	35	20	12	34	14	106	12	82	2	6
a7f4d7d8-e139-4058-8e68-4aaf3500ca4e	2	10	4	12	36	2	18	16	5	10	8	32	10	22	4	6
8e43f5e8-e1bd-4d87-9702-1eca5a387834	4	50	28	10	100	0	34	6	19	48	4	80	6	84	2	4
23bd7bfe-9d85-42dd-9145-f30fa43db505	116	282	78	292	912	4	372	114	125	290	60	760	278	368	23	107
40b5e2b2-566c-4751-8410-085d4e575f71	110	336	98	296	1050	12	448	144	157	324	72	880	246	460	32	107
538061e1-f082-4271-972a-e1c48a690959	26	70	20	76	80	4	35	28	30	122	22	132	118	56	6	32
e1604ab3-24b5-4722-a583-90f8ed225cfc	2	36	14	6	56	0	9	4	7	30	2	48	4	54	0	3
71c20f91-489c-4c1f-be72-d70be319d793	48	92	42	118	162	4	69	22	40	88	14	164	112	130	4	43
f2004ac6-cec1-4417-afb1-974e9d2ea16b	14	38	12	78	100	0	47	8	19	34	2	94	64	56	2	26
8788c9b9-2b06-4209-8934-fa0c47f500e5	0	20	10	8	28	4	8	10	4	18	4	26	6	46	1	2
b0b4c51a-a515-445b-b10c-6d9305537cab	10	8	4	20	22	0	6	4	3	8	4	18	18	22	0	7
1839e273-2849-4a39-9401-714eb6f8e138	0	2	0	0	6	0	2	0	0	0	0	4	0	0	0	0
d568fdb4-4e87-4cdb-af14-e62056340fc2	108	210	60	280	646	4	296	102	105	200	48	542	242	256	21	102
13c53d6e-852e-47dd-92f6-de620fac9283	166	392	108	434	1048	10	459	160	181	360	88	900	376	468	38	136
c6e5b835-9c74-4a2f-8179-15acecb30a3a	2	20	14	10	68	2	23	10	7	22	6	62	10	70	3	4
718a6eaf-7968-4ba6-8cd4-4c2eb99d66e1	0	10	8	2	18	0	6	0	1	4	0	14	0	12	0	0
bfc4d90c-47d8-44bb-8011-936e7b76df7d	0	18	4	0	38	2	7	18	2	8	18	30	0	14	3	0
dfa2b105-ccd5-4719-9759-ac6bc4584b80	0	6	2	4	12	0	0	0	2	4	0	18	4	8	0	0
6b24836c-b40d-4ce3-8068-16b04f7a3544	190	482	124	478	1154	18	471	230	203	436	124	1034	432	550	49	161
c2e47ff2-1f86-485f-8ad2-ee91ed28d41a	2	38	10	28	58	12	16	36	7	28	32	52	24	46	9	10
7a165b55-1553-4f90-a91d-7f0e63d9305a	116	258	78	274	836	12	344	136	114	302	62	754	302	352	26	96
b7768491-1d90-4663-9cd1-dc95d51a594e	0	0	0	0	0	0	0	0	0	4	0	4	2	0	0	0
b3a5f983-ea91-4aa0-be9c-b59dc11a1f7e	120	320	90	268	1024	14	388	162	144	318	86	884	256	408	33	101
3de2ed08-7947-46f6-9d59-27c683885e3f	52	78	24	166	200	2	80	18	34	78	6	190	144	86	2	53
65b59b00-ae39-430d-8bc6-b1a1e91080d9	28	58	22	88	104	4	38	8	24	52	4	94	70	68	1	32
a5c31322-e4d3-4d28-8d61-0185c2832009	0	4	4	6	18	0	2	0	1	4	0	4	2	8	0	2
36e580d2-0c9c-4989-a832-0d685d7103eb	0	16	6	6	30	0	11	4	6	18	2	22	6	24	1	1
efc4644f-721d-4d6c-9d59-2ceaf0ad5b41	120	312	86	312	942	10	407	120	141	296	60	824	272	406	26	105
37f5ba2e-af60-43ec-8500-75a58875fc6a	2	20	8	6	30	2	20	0	8	28	0	30	8	18	1	2
b076db73-16fa-44d4-9a73-00d46aee0d9f	24	34	12	80	84	6	26	48	14	34	26	76	80	60	9	22
1a3233e9-6868-4fec-aabb-baeedfdd9746	4	12	6	8	22	4	11	16	6	14	8	26	16	10	4	7
c6e42db7-6c9f-4e1e-be4e-c1ea8f384d6b	108	318	86	294	992	10	414	120	142	298	60	848	242	426	26	97
163e43a6-9e01-448e-8e2f-8b8d22d50727	124	328	98	288	1004	14	440	162	154	324	90	864	266	436	36	114
bb3d0e9f-dca1-48c7-a041-a3e8611c8ce3	4	54	32	14	114	0	34	10	21	54	6	94	6	112	3	4
3474a79a-b404-49e1-b797-0fc27ff4dfb7	102	288	84	242	882	12	385	126	133	282	66	756	202	372	28	83
6dd38220-e20e-409c-82c3-7f16f6925ca1	0	30	12	6	38	4	11	10	8	26	4	38	6	64	1	2
c1c5547a-60cb-4239-9d6e-6cc997d75f63	46	96	34	134	286	12	85	82	36	84	44	268	104	164	17	43
6d1bb9b2-d0b7-4bf1-825a-7f8010acf5fb	154	292	90	332	676	2	319	130	139	276	72	570	324	332	29	108
d961a03b-3f12-46bb-8bc4-919eba1901ab	182	424	126	436	1130	12	490	176	193	406	98	970	388	540	42	151
2bb9f7da-95ee-4a85-98e1-48c6dff4b344	20	26	12	64	84	6	20	30	9	26	16	76	66	64	5	16
67073dbd-2cd9-428d-aea9-609bf65b30da	14	38	6	78	134	2	49	14	13	34	10	120	78	48	3	23
257fe5a2-f22f-460e-9b52-aae0ada50746	10	20	4	16	54	2	21	12	7	20	6	50	12	30	2	10
e382177b-bdba-4f18-8f2d-e676806fe304	2	8	2	4	20	0	4	0	1	2	0	12	2	8	0	1
d49ccf88-1fdc-43ef-8460-8acdf1c1f1d2	74	150	48	170	254	4	105	56	65	138	40	230	172	168	14	52
7d7a613a-d3d5-4a79-b057-649ec9a5942e	92	252	66	246	578	10	240	90	106	242	56	516	222	286	24	85
d06d126c-27d3-47ab-8532-9741a4a5c2ea	2	12	2	10	46	6	17	20	4	12	10	36	10	32	5	4
b7506c2c-1279-4f16-b3f5-a43d020f2e1d	12	44	24	28	78	4	28	16	17	28	8	54	26	76	2	9
540267b4-b242-4086-ba0c-7bd917acda13	130	350	102	358	1072	12	472	160	170	336	80	892	306	474	37	140
ee685589-0a91-4eb2-9d86-f7b4b0b31d54	108	314	84	294	984	10	434	120	144	302	60	834	242	406	26	97
2abbe549-5b84-4b47-aed7-39511cc2545b	2	32	8	26	46	2	11	10	5	20	6	24	24	32	2	10
c0f27949-5929-486e-86cb-d98c28fd7e7a	4	32	4	10	120	2	40	6	9	26	4	104	6	46	0	2
0deb9c19-f73b-4a02-a7fd-eb86fb1cdf39	2	26	12	16	48	0	12	8	9	22	4	42	20	40	1	3
6e8588f5-8287-475c-8a39-1653b9e8fa0d	6	32	24	20	66	0	23	0	13	36	0	62	26	90	0	6
b797cd52-c752-4314-b162-4223a049a40e	20	146	58	52	228	8	78	34	53	132	12	216	44	156	6	14
94130d0d-6c0f-449c-becc-ef49e6d24f79	6	4	6	10	8	0	3	0	2	4	0	6	10	10	0	6
83b29633-a24b-41e6-b730-ae149dd8e003	14	72	30	34	132	6	47	30	29	50	12	110	26	110	5	8
0ce05c77-1cf8-456f-9dd2-604814d46621	8	8	8	12	14	0	4	0	1	6	0	12	12	18	0	5
6b53a501-9aa0-4452-89c7-8f47dfd034b2	86	208	86	284	424	22	160	84	82	262	56	424	414	298	16	108
9feb35a3-4798-4575-a586-e987a90fe666	48	138	58	140	296	10	110	64	52	138	34	326	122	224	9	51
0201bbe3-36fd-4522-9906-87f55dcbc892	44	124	58	134	254	4	75	32	38	104	18	254	132	226	4	23
595ca316-abab-41ab-859a-e79a88635043	16	22	12	36	40	2	16	14	9	22	8	34	40	22	2	16
1f729045-07ea-431c-9f92-321030f55417	26	46	28	44	106	10	41	42	22	46	20	98	50	90	9	15
4b4f985f-48ed-4ffd-b872-8cb384345a15	64	132	64	198	204	4	79	34	51	158	26	206	210	188	7	58
2894d673-39cb-4914-ade6-d4021bd2867b	36	62	40	108	128	2	47	8	26	54	4	126	90	118	1	40
4637423a-3e63-4128-9d01-478a4f27128f	18	54	22	62	96	2	42	22	20	48	12	84	64	50	3	26
92e0f3aa-16f6-4d5f-baa4-7246689dba0e	22	46	16	46	62	4	26	24	21	94	20	88	76	36	5	13
f92b987b-492a-444f-bfea-9c2fda8f23e6	6	38	14	34	110	6	32	44	12	48	30	146	42	76	6	12
a4049af3-e5f4-4ed6-8f69-f9383535681f	6	26	10	20	58	0	15	8	8	24	4	50	24	48	1	6
1d293cac-71de-4a01-a793-783224ffeefd	34	76	24	156	114	6	44	64	30	130	44	144	260	54	14	59
0d517161-6879-43b9-a86f-b552afea840b	14	30	14	38	74	0	23	8	10	30	4	70	36	70	1	10
3cec2b93-7060-48b6-b8a3-8c5cf07eec43	30	74	28	66	120	6	51	38	30	124	28	134	96	68	6	20
6787e999-5438-4abd-ae9f-38ecf5e033a9	46	102	38	122	188	16	80	54	44	148	36	206	150	138	10	42
0cdafab0-b84c-4766-8a92-fb747e3eaafe	14	20	8	24	34	2	16	12	9	20	8	34	24	28	2	8
f64cf87a-9b7e-4969-97fc-5117a21a72cb	0	4	0	2	2	0	1	0	1	2	0	4	4	0	0	1
efed043f-a307-4f21-9b33-2ecbd0361207	8	4	8	16	16	0	4	0	2	4	0	16	14	16	0	5
6ceac94d-c812-4441-92ad-56ee016b1128	6	12	10	14	20	0	5	0	5	18	0	20	22	38	0	5
822d075b-1b7f-4f50-8a5f-d6f2ffe9b77d	14	150	60	52	236	4	77	40	56	132	18	230	54	168	8	15
888909b7-6fe9-4439-8fad-b6fee22c7e61	2	24	10	10	32	2	6	30	6	22	10	32	4	34	2	1
414d95a5-c4c6-4de3-a03c-40e7f30f84bb	28	82	34	52	132	4	43	36	35	134	24	154	82	92	8	17
a02f4ee3-0455-4ba3-b19f-537c55db1c4e	6	12	6	24	44	0	6	4	2	8	2	48	40	24	1	5
1c9ce04f-c2e0-4439-9316-52b501fb3e68	10	42	16	32	96	8	34	32	14	42	20	140	26	76	4	10
01797e23-9784-42f7-8089-2f2ed8eb82c1	36	90	40	104	188	4	64	22	31	90	16	184	86	176	4	17
f3601780-2b4a-4389-947c-d2bc0b2a00a3	0	8	2	6	2	0	0	0	0	2	0	4	0	2	0	0
d51b5a68-1d73-4d24-9cdb-ccebbe21ac51	24	72	28	78	106	4	42	32	32	124	22	130	118	78	7	25
78bcf687-74e4-44b1-b8b3-ec01ad37b697	88	164	76	290	366	16	150	78	68	184	46	432	424	276	11	119
8f58526f-7558-4313-9da4-51df36cc3b60	2	6	4	6	6	0	3	0	3	10	0	12	8	10	0	2
659d1e1c-08d3-44e1-a432-9385ca4ecaac	14	68	30	32	130	6	41	22	27	70	12	126	30	90	4	12
53a96067-9e0c-4fef-bf5c-22d5a65e3356	20	26	12	40	62	0	17	10	7	28	8	58	38	62	2	11
0c662e6b-08db-4dcd-966b-6f3cdb0dbef3	2	22	12	6	34	4	15	18	11	22	8	32	4	42	4	2
31a0c3a2-07ef-4799-afcd-1fb768c65bcd	0	2	0	4	0	4	0	42	0	2	28	0	4	0	9	1
061defc7-ca0e-438c-a8e4-5d576bbb5e04	4	4	6	12	8	0	3	0	2	4	0	6	6	10	0	3
6535cc1b-9136-47c6-8e2d-2d097af4de9d	18	22	14	58	26	16	11	76	10	18	46	22	58	18	17	25
0d79aa43-8543-45e9-88e0-05873a9136b1	8	58	30	36	112	4	42	22	21	44	10	98	30	74	7	10
a769d515-d342-4d30-a527-66fcb2a00617	10	52	18	32	62	4	27	20	20	106	18	92	72	34	4	9
1524157d-67d0-4d7d-a648-0c9585e2800d	6	30	10	28	48	2	19	12	12	32	6	52	24	26	2	9
0f7fda43-bf29-4110-9cfe-be4f91083893	22	40	12	46	52	4	23	28	18	90	24	78	76	28	6	13
7ce85ab9-97ee-4f35-bf9f-5b89a8478402	2	26	10	10	60	2	13	22	6	22	6	56	4	44	1	1
2eb07e0a-ce13-4907-8737-1e3561f7630e	0	12	4	0	28	2	9	8	3	10	4	32	0	8	1	0
5d247874-0dda-478b-9e27-2fb26c1ad38d	24	72	22	66	110	6	45	40	31	120	28	128	94	62	8	21
1d8b84ed-7ac2-4011-a6ea-e27f16ad54d1	24	70	28	50	116	10	48	40	29	120	28	136	80	76	8	15
d37896f9-5421-4b7a-978e-c958f32f2bda	26	68	24	64	130	4	38	26	22	78	18	124	60	118	5	11
05a6d68d-c3e3-4e05-aa3c-3346f81490e9	30	60	28	94	158	4	51	22	20	64	14	160	94	140	4	13
ab2ddab2-8931-4067-a646-18a4e9eb69ea	0	2	0	2	0	2	0	10	0	2	6	0	0	0	2	0
6e1063ea-bcad-4fec-b5de-ec45f6da2dd9	26	48	30	46	56	14	20	50	19	54	24	48	48	68	9	21
28add2e5-f111-4146-9865-10571a6948f3	18	24	16	50	26	10	11	66	11	20	42	22	48	18	14	19
21ca13ac-a298-41b3-ac7d-f31cfe532af2	84	204	96	298	412	22	163	82	86	274	58	494	396	314	16	104
01006fba-9a7d-4ee4-948b-e74dbeefd6e0	8	16	10	26	18	8	8	54	7	12	36	14	22	8	11	12
f9418f1f-2c1d-4a9b-9be6-3b5ed157669d	90	220	84	292	424	22	167	84	87	282	58	486	360	272	15	101
d49390ec-000f-42db-a302-ba1de1a95925	32	86	32	78	144	6	61	40	35	136	28	154	110	80	8	28
a908fd9f-0287-41be-aa52-72aa516a8cab	44	90	34	198	138	8	54	72	37	144	48	166	302	78	16	73
b1cbf7a9-975e-42a5-927a-a80729ecddc6	68	134	52	182	252	16	97	44	55	190	32	282	268	166	9	71
f051d47f-5593-47fe-a73a-c86db4c94047	50	88	40	128	210	4	66	22	28	96	14	218	124	186	4	23
b9bcd7f1-dbca-40f8-a220-afd97790eadd	12	22	14	28	24	4	9	22	12	22	10	28	30	34	5	9
3fc35d94-317f-412b-8b13-684767756a33	54	134	64	150	290	8	84	30	33	114	18	264	136	250	5	27
05a7c199-4470-4b10-8bbf-bec011205ad9	0	12	6	8	24	2	10	8	3	12	4	22	8	12	1	2
a8b7d9f8-d9f9-40e4-bf6c-51dbd4b6ff7e	12	20	10	28	42	4	16	20	9	20	12	44	28	34	3	9
0ffecea2-674c-4f89-8294-f30177806500	2	16	8	2	20	0	11	4	7	6	2	16	2	18	1	0
42676d7a-15e4-4ddd-ac48-ab368da32498	38	64	28	84	110	8	45	40	28	114	26	126	124	68	9	27
ac92256b-a89e-49e4-a5c3-7b77051d1a54	16	22	12	66	54	2	22	12	9	20	6	50	62	30	2	30
862f4b09-deee-4a62-9a54-17eeb45eac60	12	48	20	16	66	4	30	12	17	36	6	70	18	46	2	6
5554f78a-7267-4248-a742-fd1a065d9322	20	22	14	52	26	10	11	62	10	18	40	22	50	18	13	21
0ff49ff2-7e98-4874-b2a9-cc0aee6b4d3e	14	40	16	50	64	4	27	20	17	40	10	68	48	44	4	16
866c784b-0b4b-4f03-8bcd-5a27df6e87a9	60	152	62	266	300	20	117	82	63	220	60	356	444	196	17	94
456d2d25-a9b0-45c7-8f86-01af1d0b98cd	12	18	10	26	30	2	12	22	8	12	16	30	28	26	4	9
32072eb9-a385-438a-82fe-42e64a9d153d	10	36	8	22	52	2	22	24	16	86	18	72	48	26	5	6
16d6cc28-8c0f-4700-855d-0621445dfa6e	16	70	24	62	150	8	59	40	29	76	22	200	52	120	6	26
00d98e05-fd05-486d-a799-efb21ca63d58	8	30	10	22	52	2	17	26	10	28	8	52	16	36	3	4
67d0678d-b31e-43df-92b1-eb6703889750	6	32	16	14	44	2	20	16	14	24	12	44	20	34	4	6
cba01c10-02c0-4a81-ae49-ff54a2f0a6cc	12	40	12	44	92	4	17	30	10	34	10	86	36	56	5	15
a5869588-7305-4d89-b24b-0861295e02d1	82	182	66	326	360	18	139	84	75	238	60	450	432	226	15	115
55201605-8836-4d25-8147-0c49db1b8dce	4	10	4	8	34	2	9	20	4	10	12	30	8	26	4	0
b44591e9-3df6-48cc-9776-fa3a96c29405	10	28	10	24	70	0	21	8	9	28	4	62	30	80	1	6
75ef1c71-d712-4039-9807-6d610e1783c5	20	70	18	64	102	8	44	34	30	116	26	126	90	62	7	20
b8f745b2-8ebf-451d-bce2-a1b2c8ffa651	6	14	10	22	54	2	11	22	4	14	14	48	20	36	4	6
a7df9ee0-d703-4010-882d-c2aa49de3087	12	26	14	30	76	0	23	4	7	26	2	72	30	72	1	7
9cab8e8b-0fdb-422b-b5d6-597b440015a1	0	0	2	0	0	0	0	2	0	0	0	2	0	0	1	0
da098f0d-6aeb-4bb4-8765-63d1b4dfc15f	0	0	0	0	0	2	0	16	0	0	14	0	0	0	3	0
8f70abaa-29f3-48f9-bbf1-56487f50eda3	28	34	18	76	64	0	15	4	9	26	2	42	70	68	0	15
7196e253-5259-45db-9642-050b2c00f0ec	6	32	18	16	54	0	16	8	11	32	8	60	32	48	2	9
e8caff41-88c2-4e42-833b-0051c181cce9	26	52	16	50	82	8	35	36	23	102	26	108	80	44	7	15
642f032c-7264-4f00-ba72-1414e4521226	2	6	4	6	8	2	4	4	3	10	2	14	8	16	0	2
f970ff8d-6f48-4ebc-a859-b908e39b1027	26	40	24	48	86	8	36	32	17	40	14	78	58	60	7	17
593141e1-7f34-461e-a219-9056e936ba5b	2	0	0	4	2	0	0	0	0	16	0	14	4	0	0	2
a60ca5e5-b622-4fc0-80ef-9152f63847cb	6	16	8	18	30	0	12	8	6	16	8	38	22	24	2	8
fa0d0d12-7e56-4f6f-a167-1e47fdea978a	10	4	8	18	16	0	4	4	2	4	2	16	24	16	1	5
9e8e1efc-9e8a-44cd-a363-af863c015ff3	4	8	8	8	16	0	4	0	2	8	0	16	4	12	0	3
ce013cd6-ab33-4087-83c1-d677cac01d5c	6	8	10	14	22	0	5	0	4	16	0	24	22	30	0	5
06fdf307-9791-484e-bb80-13eaaa9bc834	34	48	30	70	64	6	27	38	22	44	20	54	70	64	8	25
5e7ec61a-6ede-4af3-8a3a-e16af67defc6	8	26	10	30	56	0	15	10	7	28	8	54	28	48	2	6
f555607e-2cff-4ad6-bf21-b14d86d095ad	70	218	90	252	404	22	162	78	87	282	54	428	390	284	15	93
de45aee4-703f-4ca2-9626-d4ad06c89e50	46	162	64	132	288	18	113	56	61	206	36	302	142	208	13	36
ecc2a48e-1991-4369-89b1-774320fb56b7	52	122	60	144	276	6	78	34	39	116	18	246	122	252	4	24
7cbdd196-8040-4f8e-860a-198194663181	22	60	24	46	82	6	32	26	26	110	22	104	76	58	5	14
36048db1-5577-4af2-8b3b-9289c3fc8827	82	106	44	186	198	16	80	44	47	152	30	204	188	128	11	58
c44aeb3e-228e-46c0-83b6-4a19ba191158	58	166	68	246	294	20	112	70	66	224	46	318	374	204	15	93
5e0a8eba-5207-494d-888f-68493881d025	0	2	2	0	8	0	0	0	0	2	0	6	0	12	0	0
8ce143f8-91d5-41ef-be3c-9a4a84ca37f8	44	116	44	124	222	12	75	58	45	164	40	250	154	152	10	40
f60aa073-d240-43e4-94c4-8c0841d53854	22	52	16	48	74	8	31	44	22	102	32	96	80	36	8	15
f6a90aa6-356e-43a2-8535-3ecaab52d45f	8	0	0	22	0	2	0	8	0	0	2	0	20	0	1	7
3a1f60c9-2519-4b45-9f23-e02dff43fd5f	8	6	4	8	10	2	1	6	2	6	2	8	8	8	2	4
41b43f7f-57ad-456f-a848-947b9306f06c	14	154	66	54	240	6	85	44	56	142	22	236	54	180	10	19
4b4be292-8b6d-4bac-b9c3-819ebfd9a739	44	64	44	104	110	10	45	70	27	60	36	90	102	98	14	38
092690ed-cdf1-413b-a8bc-0ef13717bdd3	44	110	54	134	228	2	64	28	32	106	16	230	132	192	3	23
79c239e6-cd77-4b85-8ad5-6fa2df57498a	72	122	70	200	204	40	74	176	50	114	94	178	160	194	35	77
2fcbb0aa-3e8a-407c-95ec-e56df8815c5b	8	22	14	36	50	2	18	12	8	26	6	46	48	30	2	17
d54f534b-e062-41cd-8c0b-6926ebcb42ad	30	62	24	56	102	6	41	34	27	112	24	118	86	64	7	16
cdea6d55-f248-4767-9531-5e3cffe8f1c1	18	70	30	56	142	6	46	26	25	66	14	132	52	94	5	20
4dfce2a3-efa5-4b31-affc-49fd4a18108e	42	64	30	110	150	6	56	60	24	70	30	184	104	122	9	38
6c6ec4ae-8480-400b-b4e3-6bdd29019910	12	34	14	18	58	4	25	8	15	34	4	60	20	44	1	8
80974636-e5f6-4c18-9cc5-623dbb38519b	4	16	8	8	16	2	7	4	8	12	2	8	10	26	1	3
b50daecb-6ad4-461b-98bc-ab4bd82a7934	82	192	80	242	336	18	144	72	77	244	42	368	382	226	14	91
fce72469-1f5b-442a-8bbe-1d437eb608f4	24	44	14	50	54	4	23	28	19	94	22	76	78	28	6	16
5d65b6ae-f552-41e0-b696-3b191ade3718	2	8	4	6	6	0	3	2	3	16	0	12	8	10	0	2
04a94062-29c3-42ba-b376-52615010c3e1	44	78	36	144	150	4	56	26	27	78	14	166	210	96	3	55
dd7d9052-e2f5-4a07-90fd-68af65ea4dd9	48	136	56	196	260	18	92	74	51	204	50	338	330	170	14	70
dc61379a-e3d3-4cee-abbd-230a41035efe	26	28	18	48	48	4	19	30	14	28	14	44	54	50	6	14
b93d02cb-ca06-4e4a-b47b-c3c3c79e8b7b	0	10	4	0	22	0	4	4	0	6	2	24	0	20	1	0
5bc6725d-c788-4fea-9296-18def1ba0663	0	6	2	0	14	0	3	0	2	4	2	16	0	12	0	0
25861138-85b9-4d37-b4db-b601369bf970	54	124	62	144	266	6	81	34	40	118	18	246	126	250	4	24
f81c4bf7-f22c-4064-ba20-ae624a6efe4a	4	2	4	8	8	0	3	0	1	2	0	6	6	6	0	3
06aff8cf-6f6d-4346-a71e-35a363850671	6	50	18	44	112	6	38	38	17	62	24	158	66	88	5	17
4ef0335e-c27a-4163-84db-1d69f16f9963	0	4	6	0	14	0	1	0	1	4	0	14	0	18	0	0
1ca2a5ba-3bb0-4efd-8643-9faaafd92ae3	62	188	72	146	382	22	150	72	75	250	52	452	194	250	15	53
12745418-6d87-4bb8-b557-a510f7f2b1aa	2	4	2	6	6	0	3	0	2	8	0	12	10	10	0	2
fb40eeb2-de9d-48d0-8b40-8f2f26c8aeee	52	128	48	156	236	16	96	62	56	180	42	266	192	180	11	55
7a5d27b5-da9f-4272-a8fc-43453bc6c4c3	56	164	60	174	316	16	120	76	67	210	50	338	208	218	15	61
e3373d09-97a9-4ed0-9fbe-92674e0876d8	4	2	0	4	6	0	0	0	0	0	0	6	8	0	0	2
869fbab7-c381-4fb2-b99e-afedd7a208a9	20	74	24	90	130	8	57	26	33	72	14	124	84	88	5	39
aefcd3c6-50c1-41cb-91b3-38f137733de5	18	92	42	72	186	8	79	36	35	96	18	188	112	132	6	30
d1bdbf18-1fcd-4325-b61e-7f7a4ee44ca0	24	74	30	54	108	10	48	42	32	124	30	128	84	78	8	15
da79afd8-9ae2-4363-811d-df78f96fcea8	108	230	106	366	476	28	189	82	97	294	58	556	452	342	18	131
87a46f09-d80b-470c-931e-daf448b84bde	12	44	20	12	76	6	32	16	19	38	6	66	8	54	3	3
f6e71be9-c349-4230-bf7e-976e8298f72c	24	44	14	48	54	6	23	36	19	96	30	78	78	28	7	15
ded0500b-0c4a-4172-a6c1-bbda3b0924e2	0	4	0	0	2	0	1	0	0	4	0	2	0	2	0	0
8d3c3b64-37e6-4e40-afae-906c6e063f56	70	116	62	186	244	8	100	44	48	102	22	214	174	214	9	76
b4ee5b57-86ce-4940-aff7-8333b48357ed	0	2	4	0	0	0	0	0	0	4	0	0	0	0	0	0
7ef4a2f7-c580-4f64-89ef-196649ec9ae6	6	36	16	24	82	4	20	16	12	38	8	78	22	50	3	8
5ec9670c-f919-4078-942e-4cfeb76f0ef4	60	132	54	214	276	10	99	60	50	156	40	326	272	180	9	80
e42c9725-0862-4aa5-badb-ad13b167fa52	30	60	24	98	156	8	66	32	24	64	20	170	114	124	5	35
bdad07e3-6566-4d4e-8650-46289eec6bfe	4	4	8	8	14	0	3	0	2	4	0	10	4	22	0	3
9cd315fe-6e23-4dfc-b623-6f136297f54d	34	48	30	74	64	6	27	38	22	44	20	54	78	64	8	29
0a87d8e5-d0b0-483f-86a0-860842df5965	80	242	102	318	474	26	190	90	99	298	56	490	436	336	17	117
9f33ea26-13f7-49b9-92dd-1b0e71d6ace2	6	22	10	22	56	0	16	8	8	22	4	50	26	52	1	6
6ff2b570-351a-4a22-a6c1-3f2c48fb0b11	6	24	12	24	50	0	13	8	8	22	4	46	26	44	1	3
d80abc80-a738-42db-aef6-757c1182e137	92	212	90	290	406	20	174	68	93	278	46	438	426	284	15	116
f414df8b-d15b-4164-b9bf-301f2b6f0cb9	36	68	30	98	170	10	71	40	26	70	24	180	124	132	6	39
708ce2ef-fb22-4c2a-825d-ca5eb8f39e60	4	6	4	8	8	0	2	0	3	14	0	14	20	12	0	2
10d271fd-94d6-44e7-b071-51d69ae4cfd3	48	110	36	142	176	8	73	38	49	156	28	190	176	100	8	57
a3e621f0-6e55-4855-a09e-f3486e43cfde	4	2	2	10	10	0	1	0	0	0	0	6	8	8	0	6
81713732-f942-43f0-a5b7-c3846017cda8	6	8	10	16	16	0	5	0	4	16	0	20	22	18	0	6
3ae4baeb-fb8b-4614-a1b8-e9c68d9d2d59	8	6	6	12	14	0	4	0	1	4	0	12	12	18	0	5
d96952ce-5a0d-446c-9b3c-62708adc9f28	22	46	14	46	62	4	26	24	20	94	20	84	76	36	5	13
3bcaa52a-9138-46b4-bb70-f861a5021fdd	4	2	2	2	0	0	0	0	0	2	0	2	2	0	0	1
3a82073c-2797-44f4-b1fa-7134c50e32db	0	2	0	0	0	0	0	0	0	2	0	0	2	0	0	0
46cdd723-5373-4e36-a942-175a3de939d2	6	10	4	16	22	0	10	4	3	10	2	18	16	12	1	4
6cee19bf-a5b4-48c5-b654-970dd72e9c11	0	4	2	2	4	0	0	0	2	2	0	0	0	8	0	0
30cec888-ec06-47e9-a6cb-5d186e2d283c	6	10	6	24	16	10	8	62	5	6	40	12	20	8	13	10
9731888b-8af6-43ef-829f-6d72ae5ddd64	18	16	8	44	6	0	2	8	8	14	6	4	46	18	1	20
396b2c84-856c-47cd-be21-331b52a5afd9	8	8	10	16	24	0	7	0	4	16	0	26	24	34	0	5
5caf8dc1-fb2f-4e60-82fe-824216c32ca6	6	12	10	14	22	0	5	0	3	18	0	22	22	32	0	5
09733bd5-5661-43c9-9389-011567ec4cd2	66	228	88	208	434	20	171	92	87	294	60	484	282	294	18	78
cd7f7490-21e3-4dc8-ba9b-0e5519cd44bf	8	30	10	34	48	0	15	10	8	32	8	44	38	50	2	7
3c691f2b-02ec-4bd2-862e-169937d7ef3e	32	58	24	60	98	8	40	38	25	108	24	116	94	58	8	19
dc56deda-dc99-4bfc-aeed-d32ea1f9f2da	0	8	2	2	2	0	0	0	0	2	0	4	0	2	0	0
27023ccb-9381-4318-a1de-9ba4c2cd7c3a	14	20	12	34	52	2	11	18	7	22	12	52	32	40	2	11
ede32cb5-1b79-45a2-8df6-5ae71b4dd4b0	8	6	8	12	12	0	4	0	3	6	0	12	12	16	0	5
5ca8b268-2132-4a15-b493-53029f5703f7	4	26	16	8	40	4	16	18	11	26	8	34	10	42	4	4
ce021428-920f-459d-856d-f370f0d811e2	4	8	4	6	6	0	3	0	3	16	0	12	8	10	0	2
82ba50a9-4271-4582-925f-70aa498369f2	36	138	50	132	276	16	98	72	53	204	46	342	194	172	13	44
40b72e1c-8e60-4f4d-a0c3-49a464520579	0	0	0	0	0	2	0	4	0	0	6	0	0	0	1	0
e8a3e1d3-d4ac-43cc-a2a5-50d7b0d213f9	36	72	28	72	136	12	54	44	30	122	30	146	102	70	9	20
01be7fbd-a6d9-4057-b7ac-fec4945fe335	56	204	72	186	370	18	147	62	83	260	40	382	256	260	13	73
ba99499d-6319-40ed-b163-2a9f34dc4973	22	44	16	46	54	12	20	38	18	94	30	80	76	34	9	13
474aee44-506f-4973-b820-9bd187f4351d	0	0	0	4	2	0	0	0	0	0	0	2	0	0	0	0
faabc8d1-c7a2-4e99-b5b5-7a57bc2bab84	2	20	12	4	40	4	14	12	7	20	4	34	4	32	3	2
e1389eeb-c9a9-41cd-b30e-138156f40f1c	60	106	50	208	196	6	83	28	46	110	16	204	308	152	5	87
c5e81529-1c27-438b-afc1-78f43e5eb67a	6	16	6	24	18	6	8	32	4	12	16	26	16	16	2	4
231e3b09-ba08-4aa9-93e4-180e777b8835	0	4	4	2	34	0	4	4	0	4	2	34	2	22	1	0
fb55db90-b350-460b-b2ec-939b16ae7f46	0	2	2	0	4	0	0	0	1	2	0	12	0	0	0	0
be6f454a-67e1-47bc-a410-7c2d1413c5e8	0	0	0	0	2	0	1	0	0	0	0	0	0	8	0	0
3c47dec3-d67b-43be-8c25-13d2381f9096	6	6	4	16	22	0	1	4	1	4	2	24	10	14	1	5
641b030b-ad40-4ef0-aaa8-4fddad28b513	0	0	0	0	4	6	1	76	0	0	44	4	0	0	17	0
f01f7736-7519-4a03-8b7e-5d27d82f9508	46	68	34	160	78	28	23	138	23	50	66	72	138	78	23	50
a15050ad-32bc-4eee-b32b-cb2412baf28e	28	104	38	74	192	10	77	30	41	156	24	216	102	110	7	27
5cc964d2-0b0a-4b49-8a71-cdad6740d858	0	2	2	2	0	0	0	4	1	2	2	0	2	0	1	0
7e6550e1-8032-4cae-b9be-40f7732fc807	4	2	2	14	10	0	0	0	0	6	0	6	4	4	0	2
1ce28736-9822-4802-9fd5-51db9f97a57b	26	44	12	50	46	4	18	16	18	92	16	72	80	28	4	15
19b6cb0f-5083-4597-9368-81686527245d	0	6	2	4	10	0	0	0	0	6	0	10	2	8	0	1
e864a8e4-bd12-46bc-8a9d-986453acecec	2	8	6	8	12	0	4	2	2	8	0	14	6	8	0	3
dde968b8-49c1-4319-95b9-3baf0c6718ab	0	0	0	2	0	0	0	2	0	0	0	0	2	0	1	1
90f44049-8735-4775-adcb-6631c5485e68	8	16	4	10	34	0	1	8	0	20	10	40	12	18	2	2
bd18d1de-ce88-4a2d-96c9-95c3f9aeb92c	0	4	0	14	14	0	2	0	1	2	0	24	28	4	0	1
4668dd27-71ca-4a26-883c-1b68cffddeb4	12	0	0	42	0	18	0	96	0	0	42	0	36	0	13	12
96fb6801-7de0-46fb-82aa-f25e0e81dffd	0	20	10	0	38	0	17	4	9	18	2	36	0	46	1	0
b8cf7859-4f6e-4397-b58f-64e57b4b0177	40	86	40	108	178	4	45	14	24	60	8	128	76	156	3	35
7b9f3d60-5225-4ec1-9915-cec7b2b450ef	8	4	2	8	4	2	0	10	0	2	6	4	8	0	3	4
2f7ae805-37bb-4f47-813c-1a53e761706d	14	18	6	44	56	0	8	6	2	12	6	48	22	34	1	11
8c1e3cc6-8e4e-48d8-ad4b-db4abadd2b1f	4	26	14	12	38	0	11	30	6	16	16	38	6	38	4	7
7351f603-d25b-4b81-bbb8-3eac7c8f8208	0	4	2	10	4	0	1	0	1	4	0	2	4	2	0	1
ed3f307d-cd1e-4899-9672-dc772f7bed5b	0	8	4	0	4	0	0	2	4	10	2	12	0	0	0	0
76840178-7048-473c-989d-13a92fd8ce2b	4	16	12	24	36	0	12	0	6	16	2	34	12	42	0	1
f70d0c38-0618-4827-8dd9-784a22f194e4	16	22	16	52	50	4	21	36	9	22	18	40	56	36	7	21
159b107a-8249-47a1-a32f-b037893de947	84	144	54	220	242	14	106	34	64	204	26	248	264	162	9	79
16aa03a0-40a1-4d0f-9e03-e745175c5900	10	2	2	40	4	2	2	14	1	2	6	2	50	6	0	10
424c03fe-83fc-4916-b27f-9707c1ffdee3	0	4	4	0	2	0	2	0	3	6	0	10	2	0	1	1
76951260-faad-46d8-8f3c-9f9df5561057	4	10	6	26	14	0	5	0	4	6	4	12	14	16	0	2
6673af39-8d8d-41c8-99c6-51dd3bc7c0c4	8	8	8	22	22	0	5	0	3	14	0	12	12	16	0	5
4d95f130-3759-4e52-a978-daa09feba1e1	22	38	16	38	48	0	13	0	9	26	0	40	38	58	0	22
6665da9a-1dc0-4969-bade-56b531833dd2	10	4	4	22	2	0	0	0	2	6	0	4	34	4	0	7
229f3833-c2a1-4223-9897-97f4c772672c	4	10	8	16	58	0	15	12	5	12	6	48	14	48	1	5
2396e6a2-cc91-4040-9640-02b75a185d37	16	48	18	120	82	4	38	18	22	56	12	92	226	50	3	48
323b9d1f-a489-41c1-a629-6f0b058ac8c7	2	38	18	2	68	0	13	8	14	40	2	66	2	48	2	1
3391f37d-ebf4-45ba-81cf-b166bff541d7	0	6	4	0	12	0	3	4	2	6	0	14	0	8	1	0
e1d3f268-0aae-4cd6-91b8-ae808d501ad9	0	2	0	6	2	0	0	0	0	0	0	0	0	0	0	0
51f10403-8c90-4495-b3f9-d32e8051a1e3	10	22	14	50	76	2	21	22	7	34	12	120	58	70	1	16
c3f0a8f0-736c-4e86-8264-e08d49a6308b	4	2	2	8	10	0	1	2	1	6	0	16	8	4	0	3
a437ad6d-5a65-462d-bb46-7ad4b1002363	2	10	2	4	10	0	0	0	0	6	0	10	4	8	0	0
8d854035-3b2a-4b2c-a575-d1024d08c451	2	2	2	6	0	0	0	0	1	2	0	0	6	4	0	3
b150b7bc-0b74-4f23-b4a4-8f454cbf1918	2	6	4	6	8	4	2	2	2	2	0	10	6	20	0	2
b18ad701-469a-4351-bbef-562e2a194e11	34	72	28	142	100	4	40	32	29	122	26	132	238	80	7	49
f69874c7-96c3-421a-876d-0072debb35b8	0	0	0	0	4	0	0	2	0	0	0	2	0	0	0	0
3130dbe4-4884-400d-8242-78d574b76ae7	0	6	2	4	12	0	0	0	0	6	0	10	4	8	0	0
9160fbfa-ba4a-40ec-821d-833502a7a5c0	12	8	6	22	8	0	1	0	4	10	0	8	38	12	0	8
cd4be53c-863f-4750-8c01-8731292abf24	0	2	2	2	4	0	1	2	1	4	0	8	0	0	0	1
aa134868-edde-420f-ae7c-40e1aedd6ff6	8	2	2	8	4	8	0	16	0	2	10	4	10	0	3	4
db920b56-880f-4035-b1a2-e6891825a64a	2	14	12	4	16	0	7	4	6	10	4	18	4	16	1	2
4b65a636-d5b0-4604-97e8-618d98da043b	4	8	6	4	12	0	3	4	2	10	0	8	4	8	1	2
27470620-45c5-4861-996d-d2a71abe6e8a	14	34	16	46	44	2	18	12	14	34	6	46	46	34	3	16
28d73edb-5407-44dc-890b-27bdf629333c	40	60	32	80	112	2	30	16	24	60	6	106	78	80	4	30
21de2bed-3991-47b2-914d-3d497e2e0d38	38	94	36	92	156	12	70	32	38	154	24	174	166	102	9	32
8a14e613-0c08-418f-835c-fa910b12aa40	0	2	2	4	0	0	0	2	1	4	0	0	2	0	0	0
2157707e-d54e-4c76-8496-bd6097ee831f	14	32	6	38	32	2	14	12	14	82	14	58	68	12	3	12
5fe54de9-7666-4443-8d75-c558a8f0971e	0	4	2	2	20	0	0	4	0	4	2	20	2	8	1	0
3ef28e2b-bb68-4dec-9a70-ac9122afeb59	22	46	16	46	52	4	20	20	21	96	16	84	76	36	5	13
0f8108e7-113e-47c4-a5fb-d840737c6bf8	4	8	2	18	8	0	0	0	0	10	0	4	8	4	0	3
fd07a3ff-d1ed-4d1f-8be2-bcaaa3db5ba4	24	28	14	44	76	0	32	16	12	26	6	68	40	60	2	19
01a7f3ac-94d5-4a66-bd22-86fdaab46245	6	8	4	18	16	0	5	0	3	6	0	16	14	12	0	3
932ef1b5-301e-448d-a501-24850f329318	26	84	30	54	134	10	62	28	34	136	22	152	84	102	8	16
e27f94fd-9f84-409e-a1ae-17d632b78f76	0	4	4	12	12	0	3	0	2	10	0	14	24	16	0	5
5a1ee022-772c-4af9-8d1a-875ead9e4dce	0	6	2	4	18	0	0	0	0	6	0	14	2	8	0	0
371f16af-9c08-406f-bad8-3a56badaf960	24	16	10	44	70	0	24	22	6	26	10	108	40	56	2	19
1407a3ca-a438-48cc-90f2-e610b2f9cbcb	12	32	14	74	90	4	29	38	10	46	28	152	114	62	5	27
05f88d49-25a8-49a6-862f-93e70a1a38e7	0	2	2	2	4	2	0	4	0	2	4	4	0	0	1	0
09ef4596-0d85-47c9-a96a-d02a6a1cf113	6	6	4	22	10	0	0	0	1	6	0	4	10	4	0	2
2f43b434-8ff6-489a-99c0-932d37972189	8	2	0	10	0	0	0	2	0	0	2	0	10	0	1	4
60e512ef-0077-40f5-b093-cc1901043243	0	4	4	0	10	0	7	16	3	4	6	12	0	16	4	0
064cee1f-fd40-4931-ad49-385c32c6cd34	2	16	10	14	42	2	12	12	7	18	10	34	20	36	3	5
f78ae9ac-05de-4d4c-9e63-8e21e969c206	18	12	12	46	2	8	1	20	4	14	12	4	44	6	2	13
c0822f20-6869-489d-9235-e0e85e8cd09b	46	92	32	120	156	10	61	46	39	138	32	188	144	110	10	38
f4ba15d8-f146-4334-a21e-f31d237353f7	2	8	4	24	6	0	2	0	4	4	0	4	8	8	0	1
96dcee4a-3a03-4d7e-8fca-eeacc903183b	2	0	0	6	0	0	0	2	0	0	4	0	10	0	0	2
fff8f53e-7cb8-4f0e-9556-6e172e6c8393	4	8	6	10	8	4	3	0	2	10	0	10	16	22	0	3
13045551-a3e5-41bb-b885-cb7c71a2199d	2	6	2	2	2	0	0	4	2	14	8	6	4	0	2	1
0ea6b86e-6165-4b17-9be6-3ece1316a23c	0	6	2	0	8	0	2	4	2	4	0	8	0	8	1	0
53abdab0-6b80-451d-b839-77958b391d6e	4	14	6	24	40	2	10	8	4	12	6	42	14	34	3	7
8f4df9d1-dc16-436c-acc2-6918c5f45a26	6	16	10	30	50	0	5	8	3	10	8	40	20	28	2	6
f2bec5df-2732-4e9f-b8a8-94b2e3c5a6ad	38	90	32	94	156	12	71	32	38	152	24	174	166	86	9	32
d4bfc6fe-9434-4ea8-940b-a0d48d43180f	4	18	10	20	34	0	9	18	3	12	8	32	18	38	4	9
3be603c0-8d21-4b3a-902f-07134da75d43	4	8	4	30	10	0	5	0	4	16	0	8	72	4	0	13
3a9c5533-fb0b-4ad3-a03e-d1ad56226e57	0	20	12	8	32	0	10	18	4	14	8	32	4	38	4	3
4bd434f8-bd96-43ff-b54c-6ba93304fb91	56	172	68	170	294	20	125	52	69	222	34	314	186	184	12	61
1ee7347b-ea09-4e16-a3ae-7a7628240e77	0	2	2	6	4	0	1	0	0	2	2	4	0	0	0	0
03a5aaff-fe0e-4ade-9cc7-213431283c6d	2	2	2	6	14	0	6	0	1	2	0	14	2	14	0	2
dea6b562-f51f-4f76-95de-af531f2033b8	0	16	8	10	44	0	4	0	3	16	0	38	14	28	0	0
0474b671-d6c4-4728-aac9-a2bf6054c17c	8	24	8	28	72	0	21	20	7	30	12	112	26	56	1	9
6445bd81-1f30-4ee2-845a-69ec2c6678c2	4	18	10	12	34	0	9	22	3	12	8	32	6	38	4	7
8fb7da55-62ad-484b-b2ba-887f43bda32d	2	12	2	2	16	2	7	6	3	14	6	20	2	16	2	0
ea906c2c-18cb-4899-bc71-8c16e03cdd9d	30	48	34	96	100	2	35	14	19	38	8	84	74	104	3	31
662b0ce8-8529-4d8d-ac89-0d605674d253	0	0	0	6	2	0	0	0	0	4	0	0	0	0	0	0
e087f3ba-9938-47f2-b169-472a124091bb	0	6	2	2	10	0	1	0	0	6	0	10	2	8	0	0
22d0a0f5-a1a1-495b-b263-0798102b8a7f	12	6	6	16	6	0	1	0	3	12	0	6	30	4	0	7
28eb3f60-1873-4245-b14a-6ab0c0fb486a	4	8	6	14	18	0	3	0	2	8	0	10	4	8	0	2
9c96a9cf-7ac6-47c2-80e7-e39ef68adec8	58	106	44	192	196	4	80	28	42	114	16	204	302	140	4	82
6a25c3d4-e09c-43f3-b3eb-cd7c9ac252cc	4	0	0	4	0	0	0	0	0	0	0	0	10	0	0	2
114e1ba4-18be-4d46-98b3-ca28097fbf39	2	6	6	8	4	0	1	0	3	6	0	0	0	6	0	1
2b64e36e-7f16-4cfb-99af-80f21f0e9499	14	32	6	24	34	2	14	12	13	80	14	60	52	18	3	6
eb587505-ac28-42e0-bbb3-4529899410a9	10	34	28	48	68	0	23	0	16	30	2	54	24	90	0	7
82d00c62-dc77-4b1f-8793-145382830089	0	0	0	2	2	0	0	0	0	0	0	2	0	0	0	0
00de2236-19ee-41cd-964e-76a9f481b9a2	12	16	8	26	22	2	9	8	12	34	4	32	32	18	2	10
87e4775b-7a2c-499d-b58a-aebdfdba5a93	10	40	14	38	96	4	30	34	13	48	22	132	46	74	5	14
86b0f4b2-fca6-4f49-b98e-15127aef9477	8	8	6	32	16	0	2	0	1	8	2	10	16	12	0	3
ec9b7da2-e8bd-434f-957d-d0090e85417a	0	4	2	0	10	0	3	4	2	4	0	8	0	8	1	0
e043f6ea-5390-48ae-b7c5-721940c9546f	0	0	0	2	2	0	0	0	0	0	0	0	2	2	0	0
493d7f28-27ba-4c05-8ed7-918ee9e08ff4	6	22	12	14	40	0	11	26	4	16	14	38	8	42	4	8
3f9c3bfc-37a7-45c4-83a5-a43538c5ba1f	58	86	42	160	174	4	63	14	36	92	8	158	164	120	3	56
9129719a-c5bb-40fa-a686-93244f24a102	24	42	20	120	98	8	42	16	18	46	10	102	186	58	4	48
c22402a7-dcba-43bd-a995-f4d60e253f00	2	18	6	10	60	0	19	12	7	16	6	52	12	44	1	3
7f243b0c-d2a7-4ac7-b23f-72c34b443e7b	0	0	0	0	2	0	1	0	0	0	0	2	0	10	0	0
53d7ab51-b25c-4624-90ac-ac1501aef7b3	0	2	0	10	0	0	0	0	0	4	0	0	0	0	0	0
c89da6d8-2be4-40b5-b9d4-8ce0c743ddd2	28	56	24	66	80	4	30	20	22	106	16	100	92	50	5	19
0b909776-259e-4b01-9b37-44c2681393fb	0	4	4	0	2	0	1	0	0	4	0	0	0	0	0	0
0aa52b92-c4cc-465e-8d7d-e23019241cc2	12	14	10	30	18	2	7	8	7	18	4	24	30	20	2	9
12fa3d29-df0f-4b45-a087-bc82ce4fb214	0	2	2	0	6	2	1	4	1	2	2	14	0	6	0	0
92fe62e4-a534-424c-9daa-a0a5c44fed79	0	20	10	0	38	0	19	4	9	18	2	38	0	40	1	0
cef09f8a-76ac-48c1-b633-1d6e9e2d29e9	34	86	30	64	156	14	70	34	36	140	24	174	94	86	9	19
0140f9b3-7522-41b0-a27f-e1cae9c6e349	0	0	0	16	0	0	0	0	0	4	0	0	4	0	0	1
9983b433-8bb6-4ea6-a3f8-57c76280bca8	4	4	2	14	12	0	0	0	0	2	0	8	4	4	0	2
6811ee14-0abe-4d8f-8f9c-78d64b185148	2	28	18	4	36	4	18	16	11	28	6	32	4	34	4	2
b37c60aa-4451-4ad4-8565-0bfdba9875f0	4	20	10	6	28	0	7	4	8	22	0	26	4	40	1	3
aa57ea43-6401-40f8-b4d8-3eb83348c194	4	14	8	16	6	0	1	2	5	14	0	4	10	4	0	5
e01dc6e0-09ff-4e36-b1b0-da9b68d91014	34	86	30	64	148	12	66	32	35	138	24	168	94	96	9	19
0ed4b72c-0e01-4b79-8221-3f9372e779f4	6	12	6	22	16	0	6	0	4	8	0	14	16	12	0	3
e4cc3e24-7ef4-4d72-97cd-725e195354a2	22	42	14	46	46	4	18	16	19	90	16	72	76	28	4	14
83c5b07f-c54d-4404-8960-18b3e4a43cb3	6	12	6	24	34	0	12	2	5	12	4	32	28	24	0	6
3f0a7371-0e44-45d1-8257-fba2047321e2	0	2	2	0	2	0	1	0	1	2	0	2	0	6	0	0
38ff0b9c-c024-425b-82aa-aa4cda3d0c8a	12	12	8	26	16	2	6	8	6	12	4	18	28	18	2	9
dcb64c47-28c8-4abb-8829-f7d9394869f7	8	22	10	26	64	0	17	4	8	20	2	60	26	48	1	7
5a873b5e-b4d3-4199-bcca-43ba7f56321a	30	70	24	80	92	4	35	24	28	116	18	116	108	66	6	23
505ddb3c-3549-4b6f-9f89-447edb074204	6	6	0	8	18	0	3	2	1	10	4	14	8	8	1	3
9118514f-801a-4b24-b08e-5e238c2f4c43	18	10	8	58	38	4	12	12	6	10	4	36	42	40	2	22
51c6be23-072a-4960-a48f-57e9381b1018	0	4	4	0	10	2	3	8	2	4	4	6	0	4	2	0
691f8773-8153-4a66-97c9-0892e6787ca3	4	16	8	6	28	4	12	12	7	16	4	26	6	26	3	3
400279ae-5d0a-44bb-a286-cb0874f011f7	54	164	64	156	304	14	120	54	62	220	34	316	226	190	13	56
594921c4-8061-47e9-afb6-11d83f75eeb3	10	16	8	36	18	2	6	20	7	16	14	16	18	30	2	5
874ee88f-a42b-4b7b-bcc5-145cfb8b704b	8	26	14	30	36	6	12	12	10	24	10	50	30	32	3	4
854b1664-7e12-4b34-b8e7-d82959cc5384	0	0	0	0	2	2	1	10	0	0	6	2	0	2	3	0
969bc491-dafa-46bb-8df0-1ad5ce059c6f	20	42	20	76	80	4	28	8	14	42	8	102	68	78	2	21
29856e61-886b-4eb0-bbbe-407e1e970cf8	16	44	24	40	82	4	29	14	14	52	12	104	62	90	2	12
b0f65149-ae44-4800-a822-131561a2f1fd	8	26	12	24	30	6	8	10	6	22	6	30	30	28	1	8
6f6bc58f-0815-4d11-81ea-53dba931d2af	6	20	10	34	44	0	5	0	4	8	0	14	18	36	0	8
4fbedefd-7f63-4fe3-964c-b39a9b430127	6	2	4	14	6	2	3	4	1	6	4	8	28	14	1	7
e696eec4-06d6-403a-97a6-75d90d605539	4	12	10	12	22	4	8	0	4	12	0	22	18	32	0	4
a7a79512-780a-4f78-a7b8-249199c88d9f	30	50	28	74	100	4	32	14	16	50	12	108	90	102	2	29
f88c5c30-25ff-49d6-9edd-ff4197fa373e	12	32	20	36	62	4	21	14	10	30	12	70	54	64	2	10
38f5588d-1e6a-4e2e-95ec-ed18afd9b34e	4	6	2	4	6	6	1	20	1	2	10	10	4	0	4	1
ab40f4b1-5e1b-4df1-9526-8fc00ed7136d	4	10	6	8	14	0	5	4	4	12	2	24	6	14	0	4
c7da289d-58d1-4fbc-a205-0f8f2d2a3a8a	0	8	2	4	4	0	1	0	3	6	0	4	2	8	0	1
75c974b6-9328-4dcf-9032-a65399a0b523	0	4	0	0	6	0	1	0	1	4	0	4	0	0	0	0
247fc5e7-632a-415a-a318-1c2ca3e6a113	4	8	2	10	8	4	1	2	1	12	2	8	16	14	0	3
86e13aa7-005e-499f-b6c5-a969a2ad1085	0	8	6	6	24	0	9	0	2	8	0	28	0	30	0	0
c8417d67-3e96-4643-8b99-4b985bc6df23	14	26	12	32	50	4	12	14	6	20	12	56	32	50	2	9
79c26f24-f413-41e7-9659-a416e7516fee	0	10	6	6	32	0	14	0	4	10	0	36	0	32	0	0
afaefa09-3aff-4232-ac7a-ebd731d0df49	8	2	0	12	2	0	0	0	0	2	0	0	14	0	0	6
1b0f0d00-0bdb-4bea-811a-3f0f81b8e1ae	6	16	8	26	38	4	13	8	7	20	8	46	40	44	2	5
6b18a138-319d-4374-be16-80c349801dbe	4	14	12	12	36	4	13	0	5	14	0	38	18	50	0	4
3e296ed2-21cb-46e8-9188-104aa51a7e9e	12	32	16	34	42	4	14	14	9	30	12	52	34	48	2	13
9507d34b-09e5-46f5-a2f5-762d0bfd7019	0	6	4	0	22	0	9	0	2	6	0	28	0	22	0	0
a2cd2afc-e0c5-4f00-a9af-47237060e96e	0	2	0	0	2	0	0	0	0	6	2	6	0	0	0	0
e1b37fb0-f154-4702-b607-a69eb0076305	24	58	34	50	108	6	41	12	23	66	10	118	72	102	3	14
8e979e20-8366-401d-9092-81323339ed57	6	4	2	18	2	2	1	4	1	10	4	6	36	6	1	7
994a2b16-5ca6-4094-874f-668f98114a98	4	0	0	4	2	0	1	0	0	0	0	2	4	2	0	2
50402128-fc31-478c-a7b7-62b2295b5cdb	10	14	8	16	18	0	6	6	6	14	4	26	12	14	1	6
8fc2a18a-4843-4b97-9d9b-5f5fd8baba82	4	2	0	10	2	0	0	4	0	6	4	6	8	0	1	3
b82d829f-f4e3-4cb8-b3ce-dda3e375029b	10	12	4	30	16	4	4	0	3	8	0	14	24	28	0	9
828b2d77-a2ab-4af6-9ae7-ec16f52d5da4	28	30	16	88	24	4	4	42	9	24	22	14	74	14	7	27
471428e4-3bda-4ce6-b4cc-63971127074f	8	2	2	14	0	0	0	0	1	4	0	0	20	0	0	5
820920ab-9074-4d3b-82a2-7e9cdb8d7275	6	18	8	22	50	4	11	14	4	14	12	50	14	50	2	7
9618dff4-b1b9-4799-abde-48b4bf51fefa	6	22	8	34	24	4	6	2	7	24	2	24	38	24	0	8
d387e85e-2cbd-45e8-a785-7d339e515194	6	18	10	28	32	4	7	0	6	18	0	28	30	28	0	5
c0603b6b-156b-4830-8039-89a20d8e2ab9	8	22	10	24	32	0	9	0	5	22	0	28	36	42	0	6
0e3c7eb9-e018-4fa7-ba83-3180bc3f05e7	0	2	0	0	2	0	0	0	0	6	0	6	2	0	0	0
62ec2015-6cc7-4d6f-9ba9-c51be36a4342	0	0	0	16	2	0	1	0	0	0	0	2	6	2	0	3
eb88447b-98f1-4a3f-8bd7-e97977ea1911	14	38	18	32	76	6	26	20	13	40	16	88	38	76	3	10
ce01c40f-5e07-4e98-ae15-6091dfcf301c	0	10	4	20	10	0	4	0	2	8	0	6	12	6	0	3
8497b0a0-4a18-4bb0-84e9-fdbc85129e09	22	40	24	60	74	4	21	16	14	30	14	72	74	70	2	20
295042a8-6e4c-43c9-b1ca-191f40624529	4	16	6	18	20	4	7	8	6	16	8	34	20	20	2	6
b9ae0458-3acb-44c7-8beb-b5756ae214ec	0	2	0	2	2	0	1	0	1	8	0	2	0	4	0	0
052fdfe4-4d2f-4772-a1b9-ef520c21c0c2	6	8	6	20	22	4	8	8	4	12	8	34	36	22	2	3
19a0f29a-c21c-42d6-8bd2-85eb88e066ff	0	4	2	0	4	0	0	0	1	2	0	12	0	0	0	0
9baa59c9-9460-49b8-af63-ca0accff920f	0	4	2	4	6	0	3	0	2	4	0	6	2	6	0	0
687af3c4-5bb6-416a-a0d2-1e6d4cfd0af9	10	28	16	32	60	4	18	14	10	24	12	66	50	50	2	9
e9a7db16-d933-4e05-99e7-9fde0e807c1a	4	2	0	6	6	0	1	0	0	6	0	4	6	4	0	1
1e16aaa0-ad24-4662-8c06-50b6ef8f73b4	0	0	0	4	4	0	0	0	0	0	0	4	0	8	0	0
9d8570d9-1ad6-4dfb-9573-e8739a234d76	8	2	2	16	4	2	1	4	1	4	4	20	28	6	1	7
d6b15950-3968-4cfb-aacd-36964aa75c1d	4	2	0	14	12	8	4	28	0	2	16	14	10	4	5	6
372c43d2-1116-45dc-bd4a-4330a247f044	8	4	4	24	0	4	0	0	2	6	0	0	26	0	0	10
b27efd09-682b-48b5-a678-0c6e131d9e08	10	20	12	30	24	4	5	6	5	20	4	20	36	28	0	10
ba5fc32c-a6c5-4f2f-85f1-7f52953e4b9a	0	0	0	4	2	0	0	0	0	4	0	0	0	0	0	0
4f0f8be9-9507-41e1-a900-d75f83b26c43	0	0	0	0	0	2	0	8	0	0	4	0	0	0	0	0
224c3c3f-8092-4a1d-bb86-21c2d9bbec30	4	12	10	24	38	4	13	0	5	10	0	40	18	38	0	5
a19988aa-b783-4e52-a862-a0f2fce2c523	0	2	0	8	6	0	3	0	0	0	0	6	6	8	0	0
28ba8f4a-88ce-4eea-bc99-fbe5c1864492	0	0	0	0	2	0	0	0	0	4	0	0	0	0	0	0
ac8cd433-140d-4f11-88a9-54879f3a6570	0	4	4	2	4	0	1	0	1	4	0	8	0	0	0	0
cc3463c5-88bc-4ba6-8e5e-629404adbc29	22	42	22	68	88	6	30	24	15	44	18	94	84	76	5	19
63c5209f-fb0f-4376-b7bf-0a09aa97f649	14	20	10	26	48	2	11	4	6	12	2	20	22	48	1	10
9d6553c7-ec28-4631-a770-efc4af4b3488	0	8	4	4	26	0	8	0	3	8	0	26	2	34	0	1
b462b499-1798-4317-8c8f-e2e48a9101ef	0	4	2	8	6	0	0	0	1	4	0	4	4	8	0	1
e3bc919b-bbfa-493d-97dc-3b4075734da2	8	8	4	22	2	4	1	0	4	10	0	2	28	0	0	9
4d1c1c57-8054-4fb5-a507-3654f2ab82f4	6	14	8	30	18	2	4	20	6	14	12	16	12	32	2	2
9a531634-0a86-4fca-b979-b9328a21c443	0	2	0	4	0	0	0	6	1	2	4	4	4	0	0	2
c262b7f3-a5ac-4091-8ad4-cfdea40b0956	14	36	20	34	70	6	25	24	14	34	18	76	50	72	4	11
bc3a3e0e-3966-47e4-beb8-36fc112d3eed	20	32	16	48	42	10	17	48	10	36	22	42	30	48	7	16
c3501822-c1a9-4361-96d2-17113010c9f2	0	2	2	8	0	0	0	0	1	2	0	0	6	0	0	0
cb4a796e-6c54-466e-b9d3-5c7f9ba7158f	6	6	6	18	24	0	7	0	2	8	0	28	22	26	0	6
6dc3b8a8-ec9d-4166-b66d-b706c5a0c406	6	6	2	12	0	0	0	0	1	8	0	0	18	0	0	3
ccbd4efa-0121-448c-89d2-607a9123d164	6	14	8	20	32	4	8	10	5	18	10	46	26	28	2	6
bca020f6-9898-4367-85b7-aff200ed7c09	12	6	2	40	12	2	2	28	1	4	14	8	36	10	4	14
ecfe488e-119a-4a6f-921b-e3e43a64ed32	14	46	24	56	92	6	29	22	17	44	16	102	62	92	4	16
e6d829a1-38c0-4eea-83f4-b285b0fb9623	0	2	0	0	4	0	0	0	0	6	0	6	0	0	0	0
efedcc12-56a5-481b-b1a3-93b9aed89c6e	0	14	8	20	12	0	5	0	5	8	0	10	10	10	0	4
21d0c22c-345a-4c94-b078-315e31c5fa40	10	28	14	22	40	6	10	12	10	26	10	50	24	46	3	4
4072c157-2230-4ece-8cfd-a2ccf0c4a420	4	8	6	14	22	4	9	0	3	8	0	26	10	22	0	5
05623565-1e57-4ffe-b17e-5f6930aee8a1	0	2	0	0	2	2	0	4	0	6	2	6	0	0	1	0
659ef4ed-89c5-40ba-9b3c-54658d9f2183	12	38	22	40	86	4	26	14	12	38	12	94	44	98	2	14
5a369295-6f40-4ea7-8f3c-4cce22948a90	10	10	4	22	8	4	2	0	3	16	0	8	26	12	0	5
5c8ded4b-0c7a-4fb2-a10e-573f0b169924	6	10	8	12	24	0	9	0	3	12	0	28	22	30	0	3
1b0092a6-5157-416f-b794-764469743562	0	2	2	8	16	0	6	2	1	2	0	18	0	16	0	2
3e7f2d00-2e39-4fde-b5e8-8093e797924e	0	0	0	0	4	0	1	0	0	0	2	8	0	0	0	0
8c0a2305-62a1-40f9-b14a-2e2f07be1710	4	4	4	14	4	4	1	0	1	6	0	6	16	8	0	4
d627daa3-ef55-4c8b-8e1d-8d9bc43b2fb6	2	0	0	2	4	0	0	0	0	0	0	12	2	0	0	1
086d23f6-e595-428a-9a0a-e5bf323c7f87	20	14	8	50	6	4	2	14	5	8	8	2	30	0	2	13
74f1ea37-e874-4258-b3d1-b3b15a56f5b6	18	38	20	36	78	4	26	16	13	38	14	86	38	86	2	11
f2d74956-79e9-4973-9a36-6b24947e1ae5	14	10	10	30	20	4	5	16	5	12	10	20	26	18	2	5
d9872fe7-25ee-42a8-943f-1efb1a862421	4	4	4	14	16	4	6	0	3	6	0	18	16	16	0	4
8530bd2c-a12f-4e19-a20b-65d16e5faa43	14	32	20	30	36	4	15	14	12	28	12	46	34	50	2	11
[truncated: 19,974 more rows]
