# Supplementary material for: Critical Assessment of MetaProteome Investigation (CAMPI): a multi-laboratory comparison of established workflows
Source: Nat Commun. 2021 Dec 15;12:7305. doi: 10.1038/s41467-021-27542-8 (PMC8674281; doi:10.1038/s41467-021-27542-8)
Supplement: Supplementary file 21 — Source Data file [file 41467_2021_27542_MOESM21_ESM.zip › Source Data/Supplementary Figure 6C_8C.tsv]

ProteinGroup	MQ_F01	PS_F06	MQ_F06	PS_F01	PS_F07	MQ_F08	MPA_F07	PS_F08	MPA_F06	PD_F06	PD_F08	PD_F07	PD_F01	MQ_F07	MPA_F08	MPA_F01
d3750	0	2	0	0	2	0	1	0	0	2	0	2	0	4	0	0
d9927	0	0	0	0	0	0	1	0	0	0	0	0	0	0	0	0
c370	38	98	54	114	102	2	41	0	44	112	0	84	104	96	0	28
d1644	2	8	4	0	20	0	7	0	2	16	0	22	12	6	0	0
d3819	0	0	0	2	2	0	0	4	0	0	2	0	0	0	0	0
b28	160	302	126	510	630	16	212	110	96	252	64	638	460	550	16	145
b36	1246	1756	726	3556	3220	256	1282	1926	728	1612	1016	2984	3258	2468	419	1269
c368	38	100	58	82	120	6	35	72	36	100	34	110	68	130	7	20
d1074	20	12	6	40	26	0	7	4	4	14	2	22	34	20	0	7
e10039	0	0	0	0	0	0	0	0	0	0	0	0	0	0	1	0
c279	68	286	142	168	560	12	194	64	106	236	36	488	146	486	8	64
c201	390	224	94	1378	688	40	90	166	46	186	112	598	1114	492	29	354
c591	24	90	40	64	250	0	56	14	20	76	6	244	74	226	1	21
d3924	0	0	0	4	2	0	1	0	0	0	0	2	0	0	0	1
d5925	0	0	0	4	0	0	0	0	0	0	0	0	0	0	0	1
b78	236	726	316	888	1524	98	553	630	302	662	292	1352	632	1180	134	285
d7926	0	0	0	0	0	0	0	0	0	0	0	0	2	0	0	1
c195	136	418	224	430	904	26	291	176	144	444	104	974	424	912	39	152
d1470	6	10	6	20	20	0	11	0	5	10	2	20	24	28	0	7
b83	70	166	86	164	282	4	110	54	60	144	26	242	156	276	10	47
d1539	4	0	0	2	2	2	1	22	0	0	8	2	2	0	4	1
d1178	16	22	12	36	44	2	12	6	6	18	4	34	36	40	4	11
d1923	0	2	0	4	2	0	1	0	0	0	0	6	0	2	0	0
d9753	0	0	0	0	0	0	0	0	0	0	0	0	0	0	1	0
d7752	0	0	0	0	2	0	0	0	0	0	0	0	0	0	0	0
d5751	2	0	0	2	0	0	0	0	0	0	0	0	2	0	0	1
d9369	0	0	0	2	0	0	0	0	0	0	0	0	0	0	0	0
d1191	2	30	14	6	46	0	16	0	9	22	0	40	6	32	0	1
d6349	0	0	0	0	0	0	0	2	0	0	2	0	0	0	1	0
c474	38	190	92	82	452	12	154	58	71	192	46	448	62	362	13	28
d7368	0	0	0	0	0	0	0	2	0	0	0	0	0	0	0	0
d5193	0	0	0	4	0	0	0	0	0	0	0	0	4	0	0	1
d3192	12	0	0	10	0	0	0	0	0	0	0	0	10	0	0	5
d5367	0	0	0	2	0	0	0	0	0	0	0	0	4	0	0	2
d1609	8	18	8	20	34	0	16	12	9	18	4	32	12	24	3	4
d2173	4	2	0	12	0	0	0	0	0	2	0	0	10	0	0	1
c673	0	16	10	0	30	0	12	14	7	14	8	24	0	40	0	0
d4348	0	2	0	0	2	0	1	0	0	0	0	0	0	0	0	0
d7194	0	0	0	2	0	0	0	0	0	0	0	0	0	0	0	0
d3366	4	0	0	8	0	0	0	0	0	0	0	0	8	0	0	3
c471	58	24	10	140	42	2	12	6	6	14	4	36	118	16	1	22
d4174	0	0	0	2	2	0	0	0	0	0	0	2	0	0	0	0
c382	34	66	42	94	78	0	29	4	26	58	4	56	66	70	1	31
d1365	0	0	0	16	0	0	0	4	0	0	0	0	10	0	0	3
d2347	0	4	2	2	4	0	0	0	0	0	0	0	2	2	0	0
d6175	0	2	2	0	0	0	0	0	0	2	0	0	0	0	0	0
d9195	0	0	0	0	2	0	0	0	0	0	0	0	0	0	0	0
d3471	0	0	0	8	0	0	0	0	0	0	0	0	8	0	0	1
c147	120	198	100	398	328	10	83	50	65	198	48	302	464	342	10	125
b40	1400	2412	1144	3880	4274	298	1505	1262	910	2260	672	4142	3348	3708	227	1230
d2894	0	2	2	12	0	0	0	0	1	4	0	0	12	0	0	2
d1610	40	14	6	100	14	0	7	8	6	12	4	12	88	18	2	45
d9648	0	0	0	0	0	0	0	0	1	0	0	0	0	0	0	0
d8176	0	0	2	0	0	0	0	0	0	0	0	0	0	0	0	0
d2942	0	2	2	4	2	0	0	0	1	2	0	2	4	0	0	1
d4069	0	0	0	0	4	0	2	0	0	0	0	2	0	2	0	0
b29	368	694	362	1174	1358	158	467	892	265	614	456	1238	940	1126	171	324
d5472	0	0	0	4	0	0	0	0	0	0	0	0	0	0	0	2
d7647	0	0	0	0	2	0	0	0	0	0	0	0	0	0	0	0
d4943	0	0	2	0	0	0	0	0	0	0	0	0	0	8	0	0
d2068	0	6	4	4	12	0	4	0	3	4	0	10	2	4	0	1
c326	104	196	104	270	272	14	99	46	71	204	26	272	296	240	6	110
d1818	4	2	0	2	0	4	2	12	1	0	8	0	4	2	2	1
d3645	0	0	0	0	6	0	3	0	0	0	0	2	0	4	0	0
d5646	0	0	0	0	0	0	0	4	0	0	2	0	0	0	0	0
d7473	0	0	0	2	0	0	0	0	0	0	0	0	0	0	0	0
d9474	0	2	0	0	0	0	0	0	0	0	0	0	0	0	0	0
c952	16	0	0	46	0	2	0	16	0	0	6	0	18	0	4	9
d6770	0	0	0	0	0	2	0	2	0	0	0	0	0	0	0	0
c859	26	28	14	76	56	2	18	14	11	32	16	58	66	26	4	16
d2663	6	0	0	8	2	0	1	0	0	0	0	0	6	0	0	3
d6907	0	0	0	2	0	0	0	0	0	0	0	0	2	0	0	1
d8771	0	0	0	2	0	0	0	0	0	0	0	0	0	0	0	0
c241	228	230	132	558	294	30	115	98	98	226	58	284	540	326	17	204
c289	12	48	20	34	110	0	34	0	12	30	2	86	20	94	0	7
c650	60	80	38	132	172	4	39	32	21	84	26	154	158	146	6	56
d2905	0	2	0	4	2	0	1	0	0	2	0	2	2	0	0	2
d1119	6	6	2	8	20	0	6	0	2	2	0	24	6	26	0	3
c301	284	462	234	800	920	24	290	68	160	424	38	806	674	868	13	242
c161	120	46	16	402	122	16	34	128	15	60	66	126	400	78	20	108
c813	40	8	2	120	16	0	4	6	4	8	2	16	122	12	0	54
d4838	2	0	0	4	0	0	0	0	0	0	0	0	6	0	0	0
d4490	0	2	2	0	6	0	3	0	1	2	0	6	0	8	0	0
d4999	0	2	2	2	2	0	1	0	1	2	0	2	2	0	0	0
d6944	0	0	0	0	0	0	0	0	0	0	0	0	0	0	0	3
c462	28	14	8	94	22	0	4	8	4	8	8	16	56	26	3	23
d5156	0	0	0	4	0	0	0	0	0	0	0	0	4	0	0	0
d7089	0	2	0	0	0	0	0	0	0	0	0	0	0	0	0	0
b71	312	478	216	910	918	16	335	116	183	492	74	910	800	752	18	252
d2384	2	0	0	4	0	0	0	0	0	0	0	0	2	0	0	1
c183	38	18	10	110	24	24	5	192	5	8	84	22	74	22	37	32
c243	52	100	46	144	120	24	38	98	33	110	68	142	136	112	11	43
c554	110	102	56	266	120	8	44	14	42	104	8	106	238	138	1	94
d7101	0	0	0	2	0	0	0	0	0	0	0	0	0	0	0	1
d6628	0	0	0	0	0	0	0	2	0	0	2	0	0	0	0	0
d8492	0	0	0	2	0	0	0	0	0	0	0	0	0	0	0	0
d9158	0	0	0	2	0	0	0	0	0	0	0	0	0	0	0	0
d3087	0	0	0	4	2	0	0	0	0	0	0	0	0	0	0	0
c136	212	356	202	528	546	28	152	168	116	336	90	508	522	552	30	160
d2626	0	4	0	4	8	0	1	0	0	2	0	6	4	0	0	0
b24	336	362	124	1038	750	28	269	98	136	306	52	680	786	456	16	348
d6665	0	0	0	2	0	0	0	0	0	0	0	0	2	0	0	0
d8455	2	0	0	0	0	0	0	0	0	0	0	0	0	0	0	0
d5435	0	2	0	0	2	0	1	0	1	2	0	2	0	0	0	0
c155	192	154	92	524	228	12	79	46	63	134	32	212	448	244	5	173
c847	16	26	12	40	26	0	7	0	11	22	0	24	42	22	0	10
d3329	0	4	2	0	6	0	2	0	1	2	0	6	0	4	0	0
d3260	2	2	2	4	4	0	1	0	0	0	0	4	4	6	0	2
d4453	4	0	0	16	0	0	0	0	0	0	0	0	8	0	0	6
d6280	0	0	0	2	0	0	0	0	0	0	0	0	2	0	0	0
c148	184	84	42	596	134	20	44	238	34	80	114	106	470	128	50	179
d1433	0	0	0	10	0	10	0	36	0	0	14	0	8	0	5	4
d1062	26	26	16	68	20	4	10	18	10	30	20	30	68	34	4	24
d9716	0	0	0	0	0	0	0	0	0	0	0	0	0	0	0	1
d3856	2	0	0	6	0	0	0	0	0	0	0	0	2	0	0	1
d7262	0	0	0	0	0	0	0	0	0	0	0	0	0	0	0	2
d8734	0	0	0	2	0	0	0	0	0	0	0	0	0	0	0	1
c741	16	14	4	34	22	0	10	0	3	6	0	18	28	26	0	11
d3608	2	0	0	4	0	0	0	4	0	0	2	0	2	0	0	0
d1154	4	10	8	8	4	0	0	0	4	8	0	0	10	0	0	4
d6386	0	0	0	2	0	0	0	0	0	0	0	0	2	0	0	1
c568	10	10	6	20	8	12	4	44	3	10	18	6	14	0	6	7
d4732	4	0	0	4	0	0	0	0	0	0	0	0	4	0	0	2
d4559	0	0	0	8	0	0	0	0	0	0	0	0	8	0	0	3
d9437	0	0	0	2	0	0	0	0	0	0	0	0	0	0	0	0
b84	58	256	126	206	480	24	141	90	84	224	56	448	162	436	9	67
d1979	6	4	0	18	2	0	1	8	1	2	4	2	18	2	2	5
d3577	0	2	0	0	6	0	3	0	1	2	0	2	0	4	0	0
c158	88	126	40	300	166	16	48	86	33	94	42	148	304	102	15	75
d5683	0	0	0	2	0	0	0	2	0	0	0	0	2	0	0	0
b19	1470	3222	1458	4036	5620	506	2047	2536	1250	3060	1466	5398	3576	4942	493	1359
d9685	0	0	0	0	0	0	1	0	1	0	0	0	0	0	0	0
d9790	0	0	0	0	0	0	0	0	0	0	0	0	0	0	0	1
d8139	0	0	0	0	2	0	0	0	0	0	0	0	0	0	0	0
d3682	2	2	0	4	0	0	0	0	0	0	0	0	4	0	0	1
b32	836	1998	756	2410	5246	116	1804	788	747	1932	436	4848	2230	3512	156	828
d6243	0	0	0	2	0	0	0	0	0	0	0	0	2	0	0	1
d3298	4	0	0	12	0	0	0	0	0	0	0	0	4	0	0	3
d1646	14	0	0	28	0	4	0	14	0	0	8	0	34	0	1	11
d1688	8	0	0	26	6	0	0	2	1	0	0	8	34	0	0	7
d2136	8	0	0	14	0	0	0	0	0	0	0	0	10	0	0	4
d5311	4	0	0	2	0	0	0	0	0	0	0	0	2	0	0	0
d3310	2	0	0	10	0	0	0	0	0	0	0	0	8	0	0	3
d7715	0	2	0	0	0	0	0	0	0	0	0	0	0	0	0	0
d8244	0	0	0	0	0	0	0	0	0	2	0	0	0	0	0	0
c285	88	160	76	254	330	12	113	76	55	138	36	276	210	336	10	89
d5962	2	0	0	2	0	0	0	0	0	0	0	0	2	0	0	1
b44	360	388	192	1036	736	60	259	234	147	346	144	722	796	692	41	303
c624	34	8	2	92	16	0	3	2	0	8	4	18	80	10	0	27
d6014	2	0	0	2	0	0	0	0	0	0	0	0	2	0	0	1
d3961	0	0	0	2	2	0	1	0	0	0	0	4	0	0	0	0
d8418	0	0	0	2	0	0	0	0	0	0	0	0	0	0	0	0
d5578	0	0	0	0	0	0	0	4	0	0	2	0	0	0	1	0
d4013	2	0	0	4	0	0	0	0	0	0	0	0	2	0	0	0
d2299	0	4	0	0	4	0	2	0	0	4	0	2	8	2	0	0
d7541	0	2	0	0	0	0	0	0	0	0	0	0	0	0	0	0
d1712	8	0	0	18	2	0	1	4	0	0	2	2	18	4	1	6
d5032	0	0	0	4	0	0	0	0	0	0	0	0	4	0	0	2
b81	190	174	82	640	258	8	85	40	53	122	28	232	552	222	5	163
c331	46	80	44	118	148	8	62	52	33	76	24	164	136	162	9	39
d2962	0	4	0	0	2	0	1	0	0	4	0	2	2	2	0	0
d5540	0	0	0	2	0	0	0	0	0	0	0	0	4	0	0	0
d2415	4	4	6	8	14	0	5	0	3	2	0	14	6	20	0	3
d7207	0	0	0	2	0	0	0	0	0	0	0	0	0	0	0	0
c185	60	64	46	150	136	6	49	16	24	62	20	134	152	116	3	49
c327	80	202	102	200	492	20	170	66	75	174	40	452	166	402	9	54
d5206	4	0	0	2	0	0	0	2	0	0	0	0	2	0	1	1
d5299	0	0	0	0	0	0	0	0	0	4	0	2	2	0	0	0
d8802	0	0	0	2	0	0	0	0	0	0	0	0	0	0	0	0
d6789	0	0	0	0	0	0	0	2	0	0	2	0	0	0	0	0
b38	78	146	80	174	654	50	215	266	51	124	142	586	140	534	49	61
d4281	0	0	0	4	0	0	0	0	0	2	0	0	2	0	0	0
c449	44	120	58	80	154	2	48	12	39	124	8	154	72	182	2	30
c251	20	36	24	50	60	6	13	50	11	30	26	52	28	50	9	11
d7820	0	0	0	0	0	0	0	2	0	0	0	0	0	0	0	0
c643	60	138	50	196	254	6	65	52	43	88	26	170	162	226	8	62
c464	54	120	64	156	302	2	107	6	48	104	4	248	120	322	0	43
d1025	38	30	20	106	48	2	16	6	11	32	2	48	92	44	1	34
d8523	0	0	0	0	0	0	0	0	0	0	0	0	2	0	0	0
d3031	2	2	0	4	0	0	0	0	0	2	0	0	0	0	0	0
d6522	0	0	0	2	0	0	0	0	0	0	0	0	2	0	0	0
c280	142	192	102	432	336	10	105	38	74	148	20	288	294	294	7	137
d4664	0	0	0	0	0	2	0	8	1	0	4	0	0	0	1	0
d9226	0	0	0	0	0	0	0	0	0	0	0	0	2	0	0	0
d4503	0	4	2	0	6	0	1	0	2	2	0	6	0	6	0	0
d1224	36	0	0	84	0	0	0	6	0	0	2	0	60	0	0	33
d8908	0	0	0	0	0	0	0	2	0	0	0	0	0	0	0	0
c530	2	50	24	10	120	4	31	22	14	34	8	92	6	86	4	3
b51	460	814	350	1220	1496	56	570	264	322	706	148	1190	1166	1142	48	421
d4596	4	0	0	4	0	0	0	4	0	0	2	0	4	0	0	2
d1117	4	6	2	24	2	0	1	4	2	4	4	0	16	2	0	8
c210	182	194	100	500	348	18	105	94	59	174	56	328	362	400	13	137
d2907	0	2	2	6	0	0	0	0	1	2	0	0	2	0	0	1
d7051	0	0	0	0	2	0	0	0	0	0	0	2	0	0	0	0
b26	1762	2330	1046	4220	4224	518	1521	2172	904	2132	1206	3772	3876	3334	455	1560
c357	30	56	24	74	96	2	30	12	26	50	4	78	68	88	3	26
d7157	0	0	0	0	0	0	0	2	0	0	0	0	0	0	0	0
d6839	0	0	0	2	0	0	0	0	0	0	0	0	2	0	0	0
c745	14	12	8	52	26	0	8	8	3	10	6	18	50	22	2	24
d1156	0	12	6	2	4	0	1	0	5	10	0	2	4	0	0	2
c229	96	228	134	324	456	16	140	84	74	202	58	414	250	400	16	107
c303	60	54	28	192	94	8	23	42	15	62	34	88	206	100	5	51
c359	44	32	18	68	86	2	38	38	16	32	8	96	62	88	6	26
d1222	4	6	4	16	18	0	8	4	3	4	0	16	14	18	0	6
c466	12	18	6	66	36	0	14	8	6	10	4	28	60	34	1	20
c693	10	14	8	30	22	0	5	0	5	8	0	16	34	12	0	10
d8629	0	0	0	0	2	0	0	0	0	0	0	0	0	0	0	0
d5088	0	0	0	4	0	0	0	0	0	0	0	0	4	0	0	0
c425	14	44	24	78	84	0	32	18	18	48	8	114	84	62	0	27
d7330	0	0	0	2	0	0	0	0	0	0	0	0	0	0	0	0
d1049	26	2	0	40	4	0	1	0	1	2	0	2	38	10	0	18
d4224	0	2	4	0	0	0	1	0	0	0	0	0	0	0	0	0
d9505	0	0	0	2	0	0	0	0	0	0	0	0	0	0	0	0
c797	0	10	4	4	18	0	3	0	2	10	0	14	4	20	0	1
d5100	0	2	2	0	2	0	1	0	1	2	0	2	0	2	0	0
d1489	16	6	2	16	6	0	0	0	1	6	0	0	26	0	0	6
d1435	12	10	6	34	30	0	9	10	3	6	4	26	24	22	2	18
d4875	0	2	2	0	4	0	3	0	2	0	0	0	0	0	0	0
c636	0	10	8	6	22	0	7	0	1	6	0	22	6	20	0	1
c537	122	130	52	306	236	4	68	26	45	126	10	216	272	194	1	95
c253	14	20	6	30	18	22	3	142	6	14	70	12	24	8	28	6
d2857	0	0	0	0	0	4	0	10	0	0	4	0	0	0	1	0
d1328	16	8	0	60	2	0	1	6	2	6	2	2	46	4	1	13
c420	44	52	26	104	66	2	25	4	16	54	2	52	84	56	1	34
d6454	0	0	0	2	0	0	0	0	0	0	0	0	2	0	0	0
c360	86	176	84	238	352	2	153	30	75	198	14	346	222	318	5	80
c146	148	254	110	442	416	34	180	150	114	226	86	336	398	320	37	155
c558	20	48	26	84	68	2	18	6	7	40	4	68	84	58	0	13
b87	126	458	258	386	842	22	258	114	166	398	90	776	368	692	19	122
c187	30	24	14	104	52	12	10	60	7	26	42	40	96	28	9	30
c915	14	0	0	36	0	10	0	40	0	0	24	0	54	0	9	15
d1501	10	4	2	16	6	0	1	0	2	0	2	2	14	0	0	3
d7876	0	0	2	0	0	0	0	0	0	0	0	0	0	0	0	0
d5261	4	0	0	2	0	0	0	0	0	0	0	0	2	0	0	1
b52	344	798	324	1172	1406	82	392	326	253	656	176	1196	962	1052	53	333
d4385	0	0	0	4	0	0	0	0	0	0	0	0	0	0	0	0
d1875	4	6	4	10	18	0	3	0	2	6	0	12	10	14	0	2
d6894	0	0	0	2	0	0	0	0	0	0	0	0	2	0	0	0
d2578	4	2	2	16	0	0	0	0	1	2	0	0	6	0	0	5
d6733	0	0	0	0	0	2	0	0	0	0	0	0	0	0	2	0
d1768	2	4	4	10	4	0	1	0	2	4	0	0	14	0	0	2
d5857	0	0	0	0	0	0	4	0	1	0	0	0	0	0	0	0
d7597	0	0	0	0	0	0	0	0	0	2	0	0	0	0	0	0
c345	82	68	36	266	98	0	23	20	19	34	12	52	202	96	0	66
d7436	0	0	0	0	0	0	0	0	0	0	2	0	0	0	0	0
d1607	0	36	16	0	74	2	32	4	18	32	0	54	0	46	0	0
c227	78	218	138	248	374	8	133	28	87	186	10	288	252	382	5	85
d1209	20	8	4	54	2	2	0	0	2	8	0	2	68	0	0	14
c889	14	10	0	40	6	0	1	10	0	4	6	6	34	4	0	15
c138	58	522	238	264	948	6	296	38	185	516	22	922	186	776	5	58
d1683	8	0	0	32	0	0	0	2	0	0	4	0	24	0	0	7
d5417	0	0	0	0	2	0	0	0	0	0	0	0	0	4	0	0
d6299	0	2	0	0	0	0	0	0	1	2	0	0	0	0	0	0
d9524	0	0	0	0	0	0	0	0	0	0	0	0	2	0	0	0
b91	52	88	44	118	194	10	70	32	33	94	28	150	86	156	7	38
d8207	0	2	0	0	0	0	0	0	0	0	0	0	0	0	0	0
d8312	0	0	0	2	0	0	0	0	0	0	0	0	0	0	0	0
d9419	0	0	0	0	0	0	0	0	0	0	0	0	2	0	0	0
d4205	0	0	0	2	2	0	0	0	0	0	0	0	2	0	0	0
d2297	0	4	2	6	0	0	0	0	2	4	0	2	4	0	0	3
d5522	0	0	0	4	0	0	0	0	0	0	0	0	2	0	0	0
d4031	0	0	0	4	0	0	0	0	0	0	0	0	4	0	0	0
d9350	0	0	0	2	0	0	0	0	0	0	0	0	0	0	0	0
d4310	0	0	0	2	0	0	0	0	0	0	0	2	0	0	0	0
c110	398	304	152	912	530	0	205	16	128	266	6	470	762	440	4	346
d3416	4	0	0	8	0	0	0	0	0	0	0	0	8	0	0	2
d3521	2	0	0	2	4	0	0	0	0	0	0	4	4	0	0	0
d9245	0	0	0	0	0	0	0	0	0	0	0	0	0	2	0	0
c405	26	104	56	122	232	6	88	24	39	98	6	208	112	194	0	40
c711	10	98	28	44	202	6	40	18	23	94	8	188	38	170	4	23
d1753	0	6	2	12	16	0	3	0	1	8	0	12	10	6	0	5
d3874	0	4	0	0	2	0	0	0	0	2	0	2	0	0	0	0
c362	48	66	36	116	160	4	73	32	38	68	18	152	94	156	4	34
c991	8	2	0	18	0	4	0	22	1	6	12	0	14	0	4	4
d5138	0	0	0	4	0	0	0	0	0	0	0	0	4	0	0	1
d9982	0	0	0	0	0	0	0	0	0	0	0	0	0	0	0	1
d6578	0	0	0	2	0	0	0	0	0	0	0	0	2	0	0	0
d9803	0	0	0	0	0	0	1	0	0	0	0	0	0	0	0	0
d2576	4	0	0	14	0	0	0	0	0	0	0	0	10	0	0	5
d5801	0	0	0	0	0	0	0	4	0	0	0	0	0	0	0	0
c145	22	302	136	100	720	18	219	116	91	304	62	776	64	540	21	32
d1787	4	0	0	14	0	0	0	4	0	0	4	0	14	0	1	6
d3137	0	0	0	4	0	8	0	40	0	0	22	0	6	0	7	0
d3800	0	6	0	0	0	0	0	0	0	4	0	0	0	0	0	0
d1892	0	0	0	6	0	4	0	8	0	0	4	0	2	0	0	0
c540	34	42	14	84	68	2	23	14	12	38	8	70	80	60	3	30
c309	78	150	60	248	176	0	62	12	44	132	4	164	206	180	1	87
d6857	0	0	0	0	2	0	0	0	0	0	0	2	0	0	0	0
b37	1158	1086	502	3796	2140	162	787	1338	452	974	656	1950	2876	1736	281	1253
c886	30	0	2	56	0	2	0	2	0	0	2	0	42	0	1	17
d8963	0	0	0	2	0	0	0	0	0	0	0	0	0	0	0	0
d6683	0	0	0	2	0	0	0	0	0	0	0	0	2	0	0	0
d2855	4	0	0	6	0	0	0	0	0	0	0	0	6	0	0	1
d8684	0	0	0	0	2	0	1	0	0	0	0	0	0	0	0	0
d6962	0	0	0	2	0	0	0	0	0	0	0	0	2	0	0	0
c536	12	82	48	28	114	2	45	4	31	96	6	126	40	150	0	6
c109	50	92	50	114	150	8	62	36	40	68	20	130	94	170	5	41
c261	116	652	248	300	1048	14	379	82	258	818	66	1226	298	794	15	75
d1664	16	2	2	32	0	4	0	16	1	2	6	0	28	0	2	11
d2014	2	0	0	20	8	0	1	0	0	0	0	4	20	6	0	8
d2876	0	2	0	8	0	0	0	0	0	4	0	0	10	0	0	1
d7895	0	0	0	0	0	0	0	0	0	0	0	0	2	0	0	0
b82	426	694	334	920	1282	98	460	366	265	574	210	1100	802	1088	71	358
b90	142	274	146	492	424	10	134	56	94	278	52	412	348	398	12	96
d4609	0	0	0	8	0	0	0	0	0	0	0	0	4	0	0	4
c691	4	12	6	10	24	0	9	0	3	8	0	16	10	24	0	4
d1370	2	4	0	10	8	0	2	0	1	4	0	8	8	6	0	0
d2681	0	6	2	0	4	0	2	0	2	4	0	4	0	4	0	0
d3893	0	0	0	2	0	0	0	0	0	0	0	0	6	0	0	1
d6597	0	0	0	2	0	0	0	0	0	0	0	0	2	0	0	1
c134	128	278	162	344	392	42	153	220	106	250	120	370	376	378	43	97
d5050	0	0	0	0	0	0	0	4	0	0	4	0	0	0	1	0
d6436	0	2	0	0	0	0	0	0	0	2	0	0	0	0	0	0
d3665	0	0	0	0	0	0	0	0	0	2	0	4	6	0	0	0
c219	34	334	160	90	738	48	222	266	108	278	164	688	104	718	42	21
d2502	0	4	2	0	14	0	4	0	1	2	0	8	0	8	0	0
d8331	0	0	0	0	0	0	0	0	0	0	2	0	0	0	0	0
d9120	0	2	0	0	0	0	0	0	0	0	0	0	0	0	0	0
d1091	0	24	10	28	22	0	9	0	6	14	0	16	18	18	0	4
d6801	2	0	0	2	0	0	0	0	0	0	0	0	0	0	0	0
d2960	2	0	0	4	0	0	0	0	0	0	0	0	2	0	0	5
d3012	0	6	2	2	0	0	0	0	1	2	0	0	0	0	0	0
d6876	0	0	0	2	0	0	0	0	0	0	0	0	2	0	0	0
d1001	16	24	14	36	28	0	4	0	8	22	2	22	32	6	0	5
d4050	0	0	0	2	2	0	1	0	0	0	0	2	0	2	0	0
d5490	2	2	0	2	0	0	0	0	0	0	0	0	2	0	0	1
d6715	2	0	0	2	0	0	0	0	0	0	0	0	0	0	0	1
d2223	0	2	2	4	4	0	2	6	1	0	4	2	0	4	1	0
d1054	28	8	4	48	18	0	3	2	2	8	0	16	56	30	0	20
d1908	0	4	2	18	2	0	0	0	3	2	0	0	6	0	0	4
d1162	30	62	22	92	70	8	25	64	18	36	26	50	62	50	10	31
c226	50	114	56	144	190	12	61	38	44	106	20	164	124	196	3	48
d1281	8	4	0	22	8	0	2	0	0	0	0	8	26	6	0	4
c191	210	528	242	568	1154	68	418	268	225	498	146	1048	464	834	47	199
d8052	0	0	0	2	0	0	0	0	0	0	0	0	0	0	0	0
c588	68	24	12	200	36	10	12	46	10	22	32	34	176	32	10	70
d9877	0	0	0	0	0	0	1	0	1	0	0	0	0	0	0	0
c407	10	42	22	64	52	2	19	14	18	38	8	48	38	62	2	12
d3769	0	2	0	0	2	0	1	0	0	0	2	2	0	4	0	0
c389	14	22	6	68	14	28	2	116	3	14	62	14	56	16	25	13
d3194	2	0	0	4	0	0	0	0	0	0	0	0	26	0	0	4
d9598	0	0	0	2	0	0	0	0	0	0	0	0	0	0	0	0
c214	22	0	0	52	0	12	0	68	0	0	36	0	48	0	12	20
d7014	0	0	0	0	2	0	1	0	0	0	0	2	0	0	0	0
c641	32	132	58	66	320	6	92	42	45	124	24	304	66	284	9	28
e10020	0	0	0	0	0	0	1	0	0	0	0	0	0	0	0	0
d4893	0	6	0	0	4	0	0	0	0	0	0	0	0	0	0	0
c920	26	18	6	80	18	0	5	0	7	14	0	12	58	20	0	15
c822	50	34	20	110	30	0	15	4	11	22	2	30	122	32	0	29
d1333	4	6	4	8	16	0	3	0	2	4	0	8	8	12	0	4
d5243	0	0	0	0	4	0	2	0	0	0	0	2	0	0	0	0
c128	230	572	286	744	1014	22	287	150	189	628	90	1000	1012	856	27	247
b31	124	194	110	318	414	22	157	104	82	162	52	344	282	366	19	108
c606	18	52	42	38	100	0	32	6	18	40	4	76	32	104	1	13
b10	208	296	138	634	504	80	187	396	109	236	190	450	518	380	84	218
a7	974	1702	804	3054	3416	232	1313	1302	659	1622	730	3406	2638	2768	256	948
d1417	8	2	2	32	12	0	5	0	1	2	0	10	22	18	0	6
d8070	0	0	0	0	0	0	0	2	0	0	0	0	0	0	0	0
d1068	22	8	0	32	0	2	0	0	3	4	0	0	32	0	0	12
d2714	0	2	2	6	0	0	0	10	0	2	4	0	4	0	1	0
d7176	0	0	0	0	2	0	0	0	0	0	0	0	0	0	0	0
c379	8	54	26	38	78	0	30	0	22	48	0	72	24	72	0	15
c271	18	54	32	86	72	4	23	18	18	46	6	48	56	86	1	25
d9859	0	0	0	0	0	0	0	0	0	0	0	0	0	0	0	1
d6138	0	0	0	2	0	0	0	0	0	0	0	0	2	0	0	0
c655	56	6	4	152	22	0	6	2	4	4	0	12	130	18	0	62
d7455	0	0	0	0	2	0	0	0	0	0	0	0	0	0	0	0
d4192	0	0	0	4	0	0	0	0	0	0	0	0	2	0	0	1
d9964	0	0	0	0	0	0	0	0	0	0	0	0	0	0	0	1
d2435	8	4	0	12	4	4	1	24	2	2	12	4	8	0	3	3
d3713	0	0	0	0	2	0	1	0	0	0	0	2	2	6	0	0
c934	10	18	8	16	20	0	8	4	6	8	2	16	16	16	0	5
d4750	2	0	0	8	0	0	0	0	0	0	0	0	2	0	0	2
c658	36	56	22	92	66	0	28	4	22	48	0	70	92	30	0	29
d8927	0	0	0	0	2	0	0	0	0	0	0	0	0	0	0	0
d1347	12	0	0	34	0	0	0	0	0	0	2	0	30	0	0	13
c445	52	72	34	148	122	8	43	20	22	62	36	152	152	118	3	48
d4366	0	0	0	2	0	0	0	0	0	0	0	0	2	0	0	1
d7629	0	2	0	0	0	0	0	0	0	0	0	0	0	0	0	0
d6417	0	0	0	0	0	0	0	0	0	0	0	0	0	0	0	3
d2454	0	2	2	16	10	0	4	0	1	2	0	14	14	10	0	6
c247	26	90	40	62	144	0	50	14	29	82	8	130	62	154	1	25
c551	34	84	42	64	64	0	24	4	28	62	2	60	52	78	0	24
d5838	0	0	0	0	2	0	0	0	0	0	0	2	0	2	0	0
d7033	0	0	0	2	0	0	0	0	0	0	0	0	2	0	0	0
d1626	10	10	8	18	18	0	7	0	2	4	0	16	16	18	0	7
c549	42	30	16	98	78	18	16	62	9	26	30	64	74	84	8	31
d1030	38	4	2	58	0	4	0	20	2	2	10	0	80	0	2	27
d2520	0	8	6	0	4	0	1	0	4	8	0	4	0	6	0	0
d4751	2	0	0	6	0	0	0	0	0	0	0	0	4	0	0	2
d7908	0	0	0	2	0	0	0	0	0	0	0	0	0	0	0	1
c724	26	14	6	62	36	0	12	0	5	14	0	22	48	22	0	24
c446	14	54	30	24	122	8	34	26	18	52	14	110	20	104	5	9
d1390	64	24	14	144	34	2	15	24	11	22	14	36	138	42	5	53
c313	132	210	112	388	318	12	137	70	99	206	40	286	382	290	11	140
c512	8	16	8	10	18	4	4	38	5	16	20	16	10	16	7	4
d1389	4	8	6	14	34	0	17	0	3	6	0	34	14	46	0	6
d7312	0	0	0	2	0	0	0	0	0	0	0	0	0	0	0	0
c272	48	36	16	124	64	12	18	78	10	20	34	38	66	62	12	35
d1905	0	4	4	4	2	0	0	0	2	4	0	2	4	0	0	2
d1204	6	2	2	14	2	10	0	30	1	2	14	0	12	0	7	7
d6100	0	0	0	0	0	0	0	0	0	0	0	0	0	4	0	0
d9821	0	0	0	0	0	0	1	0	0	0	0	0	0	0	0	0
d4087	2	0	0	4	0	0	0	0	0	0	0	0	2	0	0	1
d1181	26	50	28	56	138	2	44	16	25	50	8	126	36	108	1	16
d2241	0	0	0	12	0	0	0	0	0	0	0	0	12	0	0	3
d6157	0	0	0	2	0	0	0	0	0	0	0	0	2	0	0	0
c484	128	64	32	334	180	34	47	142	21	54	82	142	280	200	20	117
d5559	0	0	0	0	0	0	0	4	0	0	2	0	0	0	1	0
c482	30	116	48	114	172	6	63	24	48	106	14	160	114	184	3	38
d7090	0	0	0	0	0	0	0	0	0	2	0	0	0	0	0	0
d7734	0	0	0	0	2	0	0	0	0	0	0	0	0	0	0	0
d5385	0	0	0	0	0	0	0	4	0	0	2	0	0	0	0	0
c937	8	40	18	26	62	0	24	0	16	38	2	56	26	56	1	18
d1176	24	8	4	40	8	0	2	0	3	14	0	12	58	8	0	15
b63	68	202	66	252	460	36	169	326	78	156	138	346	178	268	63	86
d6101	0	2	2	0	0	0	0	0	1	2	0	0	0	0	0	0
d5119	0	0	0	0	4	0	1	0	0	0	0	4	0	0	0	0
d8610	0	2	0	0	0	0	0	0	0	0	0	0	0	0	0	0
c129	226	292	156	526	354	30	150	226	115	236	140	288	498	332	41	185
d8505	0	0	0	2	0	0	0	0	0	0	0	0	0	0	0	0
c644	42	42	24	102	84	0	24	10	14	36	16	78	98	76	2	39
d6262	2	0	0	2	0	0	0	0	0	0	0	0	0	0	0	0
d2558	0	0	0	8	0	0	0	0	0	0	0	0	18	0	0	4
d5224	0	0	0	2	0	0	0	0	0	0	0	0	4	0	0	2
d8945	2	0	0	0	0	0	0	0	0	0	0	0	0	0	0	0
c394	6	0	0	26	0	6	0	44	0	0	24	0	20	0	7	5
c828	10	26	16	28	50	6	11	20	9	24	12	40	26	42	4	8
d7628	0	0	0	0	2	0	0	0	0	0	0	0	0	0	0	0
d6541	0	0	0	2	0	0	0	0	0	0	0	0	2	0	0	0
d1271	18	10	0	66	12	0	2	2	2	4	4	0	46	8	0	18
d4906	4	0	0	4	0	0	0	0	0	0	0	0	2	0	0	2
d2998	4	0	0	4	0	0	0	2	0	0	0	0	2	0	0	0
d1228	12	6	2	36	4	0	0	4	3	12	4	2	42	12	0	8
d5664	0	0	0	4	0	0	0	0	0	0	0	0	0	0	0	0
d4627	4	2	2	4	0	0	0	2	1	0	2	0	2	0	0	2
c233	32	88	38	104	120	4	37	22	41	90	10	114	82	120	2	38
d4788	4	0	0	4	0	0	0	0	0	0	0	0	4	0	0	2
d2837	6	0	0	16	0	0	0	0	0	0	0	0	6	0	0	4
d4472	4	0	0	12	0	0	0	0	0	0	0	0	8	0	0	5
c167	36	70	40	104	148	0	47	0	23	68	0	130	102	150	0	30
c503	30	64	36	92	96	0	32	6	27	56	2	78	72	90	0	25
d1521	0	2	0	4	14	2	5	22	0	0	16	16	0	6	1	0
d8666	2	0	0	0	0	0	0	0	0	0	0	0	0	0	0	0
d7907	2	0	0	0	0	0	0	0	0	0	0	0	0	0	0	1
d1086	4	8	4	8	20	0	4	0	1	2	0	16	6	18	0	4
c749	28	46	24	136	66	0	20	8	17	38	4	54	152	68	0	37
d2374	2	2	0	12	8	2	2	6	1	2	2	4	10	6	1	5
b34	196	280	140	504	470	6	190	38	118	280	20	432	412	486	4	191
d5503	4	0	0	2	0	0	0	0	0	0	0	0	0	0	0	1
d9542	0	0	0	0	2	0	0	0	0	0	0	0	0	0	0	0
d5943	0	0	0	0	0	0	0	0	0	0	0	0	4	0	0	0
d3434	0	0	0	0	2	0	2	0	0	0	0	14	0	0	0	1
d5665	0	0	0	0	0	0	0	0	0	0	0	0	4	0	0	0
c198	194	100	52	456	166	20	57	98	33	94	56	164	438	182	20	172
d9102	0	0	0	2	0	0	0	0	0	0	0	0	0	0	0	1
d2279	0	0	0	8	4	0	2	0	0	0	0	2	6	0	0	0
d8226	0	0	0	2	0	0	0	0	0	0	0	0	0	0	0	0
c316	36	100	48	94	132	0	42	4	33	74	2	92	96	96	1	23
d2118	4	4	2	4	6	0	3	0	2	0	0	6	4	6	0	2
d1962	2	4	2	20	18	0	7	0	2	10	0	38	16	22	0	6
d3155	8	0	0	18	0	0	0	0	0	0	0	0	12	0	0	7
d7349	0	0	0	2	0	0	0	0	0	0	0	0	0	0	0	0
d9263	2	0	0	0	0	0	0	0	0	0	0	0	0	0	0	0
d6981	0	0	0	2	0	0	0	0	0	0	0	0	2	0	0	1
d8387	0	0	0	0	2	0	0	0	0	0	0	0	0	0	0	0
c829	24	0	0	62	0	8	0	10	0	0	6	0	44	0	3	26
d4471	6	0	0	10	0	0	0	0	0	0	0	0	8	0	0	5
d6820	0	0	0	0	2	0	0	0	0	0	0	2	0	0	0	0
d4193	0	0	0	4	0	0	0	0	0	0	0	0	2	0	0	0
d5944	0	0	0	0	4	0	0	0	0	0	0	0	0	0	0	0
d3595	0	2	0	4	2	0	0	0	1	2	0	2	4	0	0	0
d1280	6	4	0	20	12	2	0	4	1	2	2	8	20	0	1	5
d7015	0	2	0	0	2	0	0	0	0	0	0	0	0	0	0	0
b33	182	578	242	568	1088	56	397	162	211	528	84	1112	530	872	30	196
d6609	0	2	0	2	0	0	0	0	0	0	0	0	0	0	0	0
d8715	0	0	0	0	0	0	0	0	0	0	0	2	0	0	0	0
c955	6	20	10	20	26	0	10	4	7	22	2	22	22	16	0	7
d2961	0	2	2	0	4	0	0	0	1	0	0	2	2	0	0	0
c692	12	8	4	18	12	0	3	12	2	4	6	10	14	6	0	8
d1012	2	6	4	2	14	0	2	0	2	4	2	14	2	0	0	1
d1031	36	12	4	100	46	10	14	34	5	14	24	32	112	32	7	29
d3013	0	0	0	6	0	0	0	0	0	0	0	0	4	0	0	0
d2712	6	0	0	6	0	0	0	4	0	0	2	0	4	0	0	1
b80	204	722	262	694	1284	32	505	250	299	620	130	1130	386	902	45	222
c820	24	24	10	52	32	0	14	2	8	20	2	40	62	32	0	17
c164	4	96	30	28	306	12	114	168	44	86	74	224	20	168	38	5
d4608	0	0	0	8	0	0	0	0	0	0	0	0	6	0	0	2
d2682	0	0	0	8	0	0	0	4	0	0	2	0	8	0	0	1
d1058	10	10	4	34	14	0	5	0	2	12	0	10	40	18	0	10
c645	48	42	28	76	88	26	40	116	19	36	62	76	70	114	23	23
d7387	0	0	0	2	0	0	0	0	0	0	0	0	0	0	0	0
c541	48	78	46	144	144	2	33	14	16	76	8	120	132	148	1	42
d4329	0	2	0	0	0	0	0	0	0	0	0	0	2	0	0	0
c914	46	28	14	178	46	4	10	28	7	18	18	38	156	38	4	42
d5386	0	2	0	0	4	0	0	0	0	0	0	0	0	0	0	0
c647	12	122	60	52	334	6	81	32	33	148	42	414	56	298	3	14
c657	24	22	14	40	28	0	11	0	10	18	0	24	34	30	0	15
d8964	0	0	0	2	0	0	0	0	0	0	0	0	0	0	0	0
c559	2	4	2	22	0	26	0	104	2	4	56	4	18	0	20	3
c320	82	88	34	244	128	0	52	26	24	58	12	128	192	126	3	56
d2979	0	4	0	0	2	0	2	0	1	2	0	0	0	2	1	0
d2875	4	2	0	4	0	0	0	2	0	2	0	0	4	0	0	1
b30	474	804	426	1462	1600	70	643	354	334	804	220	1566	1472	1380	72	523
c363	110	100	60	324	98	10	20	40	30	88	26	88	320	90	4	124
d1384	10	20	10	30	24	0	8	2	9	22	0	22	38	26	0	13
d9016	0	0	0	0	2	0	0	0	0	0	0	0	0	0	0	0
d6963	0	2	0	0	0	0	0	0	1	2	0	0	0	0	0	0
d8157	0	0	0	2	0	0	0	0	0	0	0	0	0	0	0	0
c908	20	16	6	54	70	2	20	4	3	18	4	74	42	58	1	14
d1647	16	4	2	40	4	0	2	0	2	4	0	2	30	4	0	13
c378	30	10	10	82	16	6	7	22	5	6	12	8	72	16	5	32
d2310	0	0	0	4	6	0	2	0	0	0	0	6	2	2	0	0
d9244	0	0	0	2	0	0	0	0	0	0	0	0	0	0	0	0
d3998	0	2	2	2	0	0	0	0	1	0	0	0	2	0	0	0
d3578	0	0	0	10	0	0	0	0	0	0	0	0	8	0	0	2
c722	20	54	26	48	240	10	47	64	14	44	32	194	50	176	13	22
d4578	4	0	0	6	0	0	0	0	0	0	0	0	6	0	0	2
e10058	0	0	0	0	0	0	0	0	1	0	0	0	0	0	0	0
a8	866	1512	752	2572	3184	266	1192	1454	622	1340	806	2936	2164	2826	269	880
d1245	10	8	6	34	14	0	1	0	2	10	0	14	32	12	0	12
d2154	0	8	2	0	8	0	2	0	2	6	0	4	0	6	0	0
d6684	0	0	0	2	0	0	0	0	0	0	0	0	2	0	0	1
d1135	8	0	0	12	0	2	0	20	0	0	8	0	8	0	3	5
d3559	0	2	0	0	4	0	2	0	0	2	0	4	0	6	0	0
c397	66	230	108	150	618	6	179	72	81	248	38	624	194	556	4	64
d3731	0	0	0	8	0	0	0	0	0	0	0	0	2	0	0	2
c443	194	192	86	508	420	14	159	60	78	162	30	380	440	266	11	151
d8436	0	0	0	2	0	0	0	0	0	0	0	0	0	0	0	0
d4260	0	4	0	0	0	0	0	0	1	2	0	0	0	0	0	0
d1730	10	0	0	18	0	0	0	6	0	0	4	0	16	0	1	6
d1160	6	10	4	18	6	0	1	0	2	6	0	4	18	2	0	5
c426	32	58	38	72	112	0	35	4	19	64	2	102	102	136	1	21
d4857	4	0	0	6	0	0	0	0	0	0	0	0	0	0	0	0
d5999	0	0	0	0	0	0	0	2	0	0	0	0	0	0	0	3
d8685	0	0	0	0	0	0	0	0	0	0	0	0	2	0	0	0
c832	4	20	4	28	26	2	7	36	4	18	16	24	32	28	6	3
c274	22	100	66	96	236	4	75	4	36	98	4	258	82	286	2	30
d7138	0	0	0	0	0	0	0	2	0	0	0	0	0	0	0	0
d2433	2	0	0	14	4	0	2	4	0	0	2	2	16	8	1	6
d9802	0	0	0	0	0	0	0	0	0	0	0	0	0	0	0	1
d3452	4	0	0	8	0	0	0	0	0	0	0	0	6	0	0	2
d5876	2	0	0	2	0	0	0	0	0	0	0	0	2	0	0	1
d7894	0	0	0	2	0	0	0	0	0	0	0	0	0	0	0	0
d4100	0	0	0	4	0	0	0	0	0	0	0	0	2	0	0	2
d5788	4	0	0	0	0	0	0	0	0	0	0	0	0	0	0	0
d7733	0	0	0	2	0	0	0	0	0	0	0	0	0	0	0	0
d3892	0	0	0	0	2	0	0	4	0	0	2	0	0	0	0	0
d5800	0	2	2	0	0	0	0	0	1	2	0	0	0	0	0	0
d2031	2	4	2	4	12	0	2	0	1	8	0	10	2	12	0	2
d5627	0	2	0	0	4	0	0	0	0	0	0	0	0	0	0	0
d2368	0	0	0	0	0	0	0	12	0	0	10	0	2	0	2	0
d5839	0	0	0	0	0	0	0	0	0	0	0	0	0	4	0	0
d1944	20	0	0	44	0	0	0	0	0	0	0	0	38	0	0	14
d7417	0	0	0	2	0	0	0	0	0	0	0	0	0	0	0	0
d2157	6	2	4	14	4	0	1	0	0	2	0	4	12	14	0	6
d5906	0	0	0	0	4	0	0	0	0	0	0	0	0	0	0	0
d7454	0	2	0	0	0	0	0	0	0	0	0	0	0	0	0	0
d2471	4	0	0	20	0	0	0	0	0	0	0	0	16	0	0	5
d5242	0	0	0	0	0	0	0	0	0	0	0	0	0	6	0	0
c330	14	102	50	72	196	8	56	24	37	114	16	202	76	186	4	23
c414	34	62	24	100	68	2	26	8	22	50	2	70	72	36	2	30
d5069	4	0	0	2	0	0	0	0	0	0	0	0	2	0	0	2
d7666	0	0	0	0	0	0	0	0	0	2	0	0	0	0	0	0
d2222	0	2	2	2	4	2	2	4	0	4	2	4	2	0	1	0
d9332	0	2	0	0	0	0	0	0	0	0	0	0	0	0	0	0
d7505	2	0	0	0	0	0	0	0	0	0	0	0	0	0	0	0
d9611	0	0	0	2	0	0	0	0	0	0	0	0	0	0	0	1
d2818	6	0	0	4	2	0	2	0	0	0	0	2	4	0	0	1
d5597	0	0	0	2	0	0	0	0	0	0	2	0	2	0	0	2
c506	64	112	64	172	192	12	81	54	53	98	26	180	158	156	8	62
d9493	0	0	0	0	2	0	0	0	0	0	0	0	0	0	0	0
c925	50	30	18	150	68	0	11	20	7	22	10	46	128	62	5	32
d9523	0	0	0	2	0	0	0	0	0	0	0	0	0	0	0	0
d3173	0	0	4	0	0	2	2	0	1	4	0	10	8	6	1	6
b15	406	948	446	1146	1988	150	612	716	307	852	394	1732	1088	1604	149	385
d7945	0	2	0	0	0	0	0	0	0	0	0	0	0	0	0	0
d5521	0	0	0	0	0	0	0	4	0	0	2	0	0	0	1	0
d2192	8	0	0	10	2	0	0	0	0	0	0	0	6	0	0	4
d7175	0	0	0	0	0	0	0	2	0	0	0	0	0	0	0	0
d2470	8	0	0	14	0	0	0	0	0	0	0	0	14	0	0	7
d5348	0	0	0	6	0	0	0	0	0	0	0	0	0	0	0	0
d9772	0	0	0	0	0	0	1	0	0	0	0	0	0	0	0	0
b64	542	570	298	1528	1134	72	376	374	211	498	210	1024	1310	1040	91	506
d2819	0	2	0	2	4	0	0	0	0	0	0	2	2	6	0	0
c854	12	20	12	36	30	0	10	14	7	16	10	24	32	36	1	13
d6802	0	2	0	0	0	0	0	0	1	2	0	0	0	0	0	0
d3174	10	0	0	12	0	0	0	0	0	0	0	0	10	0	0	6
d6895	0	0	0	2	0	0	0	0	0	0	0	0	2	0	0	0
d8473	0	0	0	0	2	0	0	0	0	0	0	0	0	0	0	0
d8803	2	0	0	0	0	0	0	0	0	0	0	0	0	0	0	0
c694	0	18	14	8	16	0	9	0	6	22	0	14	4	18	0	2
d1173	2	36	22	0	66	0	28	0	12	44	0	70	12	66	0	4
c252	34	74	50	116	146	2	44	20	30	72	16	116	70	172	2	24
d1436	2	0	0	16	0	0	0	36	0	0	18	0	16	0	5	8
d4769	0	0	0	0	8	0	0	0	0	0	0	4	0	0	0	0
d9177	0	2	0	0	0	0	0	0	0	0	0	0	0	0	0	0
d9456	0	0	0	0	0	0	0	2	0	0	0	0	0	0	0	0
d2873	0	0	0	2	0	0	0	4	0	0	6	0	2	0	1	0
d2016	6	2	0	20	2	0	0	0	1	2	0	10	24	0	0	6
d2497	4	2	0	24	2	0	0	0	0	0	0	6	20	0	0	5
d8752	0	2	0	0	0	0	0	0	0	0	0	0	0	0	0	0
d5349	4	0	0	2	0	0	0	0	0	0	0	0	2	0	0	1
c760	6	26	16	10	46	0	9	6	10	20	2	38	10	44	0	3
d6523	0	0	0	0	2	0	0	0	0	0	0	2	0	0	0	0
d5031	2	0	0	4	0	0	0	0	0	0	0	0	4	0	0	1
d1022	6	44	32	18	110	10	36	34	18	50	16	106	16	108	5	7
c481	36	18	10	94	34	4	12	40	7	16	24	30	88	32	8	37
d2539	0	4	0	4	6	0	2	0	2	2	0	6	4	10	0	1
d8194	0	0	0	2	0	0	0	0	0	0	0	0	0	0	0	0
d4502	10	0	0	6	0	0	0	0	0	0	0	0	6	0	0	3
d7226	0	0	0	0	0	0	0	0	0	0	0	0	2	0	0	0
d5628	0	0	0	0	4	0	1	0	0	0	0	2	0	0	0	0
b70	226	416	200	590	698	30	247	110	156	390	54	638	528	628	21	185
c531	16	46	28	48	78	0	31	4	20	46	4	74	32	64	1	25
c848	6	12	8	12	28	0	6	0	6	16	0	16	12	22	0	4
d3837	0	0	0	0	6	0	1	0	0	0	0	8	0	0	0	0
d8753	0	0	0	0	0	0	0	2	0	0	0	0	0	0	0	0
d8245	0	0	0	0	2	0	0	0	0	0	0	0	0	0	0	0
d3732	0	0	0	6	2	0	0	0	0	0	0	2	2	0	0	0
c236	38	0	0	110	0	12	0	64	0	0	30	0	82	6	9	42
d2750	0	6	4	2	2	0	0	0	1	2	0	0	2	4	0	0
c132	84	164	88	214	306	8	91	54	63	134	20	244	194	238	7	63
d2684	0	4	2	6	2	0	1	0	1	4	0	2	4	4	0	2
d1731	0	0	0	14	0	0	0	8	0	0	4	0	16	0	3	3
b43	234	144	46	626	370	26	105	256	52	96	102	236	424	148	39	225
d8524	0	0	0	2	0	0	0	0	0	0	0	0	0	0	0	0
d3558	2	0	0	4	0	0	0	0	0	0	0	0	8	0	0	1
d3453	6	0	0	4	0	0	0	0	0	0	0	0	4	2	0	2
d1452	0	2	0	12	18	0	3	0	0	4	0	14	4	22	0	0
d5907	2	0	0	2	0	0	0	0	0	0	0	0	2	0	0	1
d2594	0	6	0	0	10	0	0	0	0	6	0	4	0	4	0	0
d3119	0	4	2	0	20	0	10	0	2	4	0	20	0	16	0	0
d9735	0	0	0	0	0	0	0	0	0	0	0	0	0	0	0	1
b27	224	418	184	576	780	20	262	160	158	436	88	846	548	620	22	186
b42	32	24	8	76	74	30	5	206	3	14	98	52	62	38	42	25
c302	164	78	38	468	136	12	36	80	22	54	42	104	414	108	8	161
c528	60	166	78	178	368	10	98	46	53	146	34	344	156	378	11	50
d5310	0	0	0	0	0	2	0	4	0	0	2	0	0	0	0	0
d6244	0	0	0	2	0	0	0	0	0	0	0	0	2	0	0	0
d2155	4	4	2	8	0	0	0	0	1	4	0	0	6	0	0	4
d7386	0	0	0	0	2	0	0	0	0	0	0	0	0	0	0	0
d7982	0	0	0	0	0	0	0	2	0	0	0	0	0	0	0	0
d8195	0	0	0	0	0	0	0	0	0	0	0	0	2	0	0	0
c249	112	122	56	356	156	8	49	66	41	118	22	138	334	152	4	115
c586	150	176	92	388	466	18	145	78	61	170	44	424	392	498	14	150
d1451	2	8	4	32	18	0	7	0	4	6	0	14	10	20	0	11
d1608	8	20	6	12	72	6	22	16	7	18	8	68	24	48	4	8
d1942	8	10	6	20	28	0	13	0	5	10	0	26	20	28	0	7
c677	0	12	6	12	2	24	0	80	7	10	44	0	12	0	16	0
d1769	2	2	0	12	2	2	0	4	0	0	2	0	12	0	0	5
d7821	0	0	0	0	2	0	0	0	0	0	0	0	0	0	0	0
d6013	2	0	0	2	0	0	0	0	0	0	0	0	2	0	0	1
d3960	2	0	0	4	0	0	0	0	0	0	0	0	4	0	0	0
d1383	4	18	10	12	38	2	11	4	6	16	2	26	12	28	1	5
c970	16	2	0	48	4	0	0	4	1	4	0	6	46	0	1	11
d9734	0	0	0	0	0	0	0	0	1	0	0	0	0	0	0	0
d9455	0	0	0	0	2	0	0	0	0	0	0	0	0	0	0	0
c237	88	42	20	214	66	2	17	32	10	30	16	54	174	48	5	67
d1172	30	6	6	76	6	0	1	0	1	4	0	4	58	8	0	30
d1891	0	6	4	2	4	0	1	0	1	4	0	4	2	2	0	0
c346	12	4	0	46	0	20	0	90	0	0	48	0	34	0	16	9
d3999	2	0	0	2	2	0	1	0	0	0	0	0	2	0	0	0
d8313	0	2	0	0	0	0	0	0	0	0	0	0	0	0	0	0
d1662	4	0	0	8	2	8	0	34	0	0	16	2	10	0	5	3
d6119	0	0	0	2	0	0	0	0	0	0	0	0	2	0	0	0
d1011	2	0	0	6	0	4	0	18	0	0	10	0	4	0	1	2
d1199	0	18	4	12	24	0	9	0	4	30	0	38	2	44	1	0
e10057	0	0	0	0	0	0	1	0	0	0	0	0	0	0	0	0
c609	24	54	24	70	78	0	14	8	17	60	12	90	84	52	2	15
c160	90	20	10	186	52	20	14	76	8	14	40	34	132	40	14	59
d3838	0	0	0	0	0	0	0	6	0	0	4	0	0	0	1	0
d9895	0	0	0	0	0	0	0	0	0	0	0	0	0	0	0	1
d4223	0	0	0	0	4	0	0	0	0	0	0	2	0	0	0	0
d1223	0	18	6	0	48	0	4	0	1	14	0	36	0	26	0	0
c637	14	0	2	26	2	0	0	16	0	0	8	2	20	0	2	9
c810	38	4	2	72	12	8	3	36	1	4	16	10	68	20	6	27
d4384	0	0	0	2	2	0	0	0	0	0	0	0	0	0	0	0
d6559	0	2	0	0	2	0	0	0	0	0	0	0	0	0	0	0
c480	12	38	14	32	84	6	22	60	13	32	28	70	20	66	10	7
d3241	0	2	2	0	6	0	3	0	1	2	0	6	0	10	0	0
c971	0	6	4	12	18	0	5	0	1	4	0	10	4	28	0	2
d4819	0	0	0	0	0	0	0	0	0	0	0	0	0	0	10	0
c798	18	0	0	42	0	4	0	12	0	0	8	0	34	0	1	10
d1941	20	0	0	28	2	0	0	4	0	0	2	2	28	0	1	14
d4663	0	2	0	0	4	0	0	0	0	0	0	2	0	8	0	0
d1663	0	10	4	10	24	0	6	0	1	8	0	16	6	26	0	1
c496	42	80	28	82	108	4	33	10	22	78	6	108	86	126	0	25
c916	8	26	14	24	38	0	14	8	9	14	8	36	20	38	1	7
d8474	0	0	0	0	2	0	0	0	0	0	0	0	0	0	0	0
d8909	0	0	0	2	0	0	0	0	0	0	0	0	0	0	0	0
d1502	4	8	6	20	6	2	2	2	4	8	0	4	10	4	1	3
d3681	0	0	0	2	0	0	0	4	0	0	4	0	2	0	0	1
d9015	0	0	0	2	0	0	0	0	0	0	0	0	0	0	0	0
d3520	0	2	2	0	4	0	2	0	1	2	0	4	0	6	0	0
c572	20	4	2	56	4	4	1	4	2	4	4	2	48	8	1	15
d1819	0	2	0	14	8	0	3	0	0	2	0	8	12	8	0	2
d8034	0	2	0	0	0	0	0	0	0	0	0	0	0	0	0	0
d3242	0	0	0	8	0	0	0	0	0	0	0	0	18	0	0	0
d6838	0	0	0	2	0	0	0	0	0	0	0	0	2	0	0	0
d1329	0	0	4	6	16	0	5	0	0	0	0	14	0	18	0	0
d9176	0	0	0	0	2	0	0	0	0	0	0	0	0	0	0	0
d6206	0	0	2	2	0	0	0	0	0	0	0	0	2	0	0	0
d7100	0	0	0	2	0	0	0	0	0	0	0	0	0	0	0	0
c335	38	96	38	130	124	0	38	6	31	80	8	108	100	90	0	36
d4713	0	0	0	4	0	0	0	0	0	0	0	0	8	0	0	1
d2030	8	2	0	22	0	0	0	0	0	0	0	0	24	0	0	12
d4298	0	0	0	2	0	0	0	0	0	0	0	2	0	0	0	0
d9089	0	0	0	0	2	0	0	0	0	0	0	0	0	0	0	0
c424	62	164	70	198	270	2	76	18	45	126	16	234	162	264	1	79
d7418	0	0	0	0	0	0	0	0	0	2	0	0	0	0	0	0
d1927	2	2	0	6	4	0	3	0	0	0	0	2	4	0	0	1
d1415	6	4	2	16	20	0	6	0	2	4	0	18	16	16	0	6
d6734	0	0	0	2	0	0	0	0	0	0	0	0	2	0	0	0
c207	86	162	76	180	246	6	89	50	58	146	30	222	184	236	5	66
d8561	0	2	0	0	0	0	0	0	0	0	0	0	0	0	0	0
d8840	0	0	0	0	2	0	0	0	0	0	0	0	0	0	0	0
d2627	4	0	0	10	0	0	0	0	0	0	0	0	12	0	0	0
d9368	0	0	0	0	0	0	0	2	0	0	0	0	0	0	1	0
d8033	0	0	0	2	0	0	0	0	0	0	0	0	0	0	0	0
c242	82	8	4	204	16	120	5	536	3	8	280	10	112	14	104	57
d4577	0	0	0	6	0	0	0	0	0	0	0	0	8	0	0	3
c358	114	190	108	268	364	34	115	84	76	176	58	304	304	346	18	99
d7139	0	0	0	2	0	0	0	0	0	0	0	0	0	0	0	0
d1493	4	2	2	12	14	2	1	14	0	2	8	10	12	16	1	3
d7981	0	0	0	0	2	0	0	0	0	0	0	0	0	0	0	0
c595	46	78	36	112	250	0	77	26	23	78	18	236	150	274	3	39
d5789	2	0	0	2	0	0	0	0	0	0	0	0	2	0	0	0
c723	38	0	0	82	0	4	0	30	0	0	16	0	56	0	5	25
c831	4	26	10	16	44	0	10	0	4	26	0	42	14	36	0	5
c401	70	294	114	244	590	12	84	52	58	210	20	388	174	392	8	62
d1136	10	2	0	22	2	0	1	0	1	4	0	0	12	2	0	5
d3365	2	2	0	2	4	0	2	0	0	2	0	4	2	4	0	1
d5192	0	0	0	4	0	0	0	0	0	0	0	0	4	0	0	0
d4942	0	2	0	0	2	0	0	0	0	2	0	6	0	0	0	0
d2348	0	2	0	4	4	0	0	0	0	0	0	2	4	0	0	1
c633	42	32	16	118	72	0	19	4	11	24	2	48	66	66	1	21
d9647	0	0	0	0	0	0	0	0	0	0	0	0	0	0	0	1
c660	16	44	16	50	62	0	26	2	15	32	6	56	52	66	1	20
c766	14	0	0	36	0	6	0	42	0	0	22	0	28	0	8	12
b49	234	232	140	582	516	18	189	120	90	212	62	494	504	536	21	168
c444	44	88	44	92	266	10	59	40	24	92	16	246	66	236	5	30
d4460	10	0	0	8	0	0	0	0	0	0	0	0	8	0	0	5
d1069	12	0	0	28	12	2	1	18	0	0	10	10	26	10	2	8
d5471	0	0	0	4	0	0	0	0	0	0	0	0	2	0	0	0
d3644	2	0	0	4	2	0	1	0	0	0	0	2	4	0	0	1
d2999	0	0	0	2	0	0	0	0	0	4	0	0	4	4	0	2
d5750	2	0	0	2	0	0	0	0	0	0	0	0	2	0	0	1
d2069	2	6	4	4	6	0	3	0	2	4	0	4	6	6	0	1
d4856	0	0	0	0	4	0	0	0	0	0	0	0	0	6	0	0
c978	10	10	4	38	20	0	4	12	2	4	8	12	44	14	1	11
c377	16	30	20	40	86	0	24	4	13	22	4	70	34	86	1	14
c428	18	26	20	70	48	0	17	0	10	24	0	40	56	52	0	22
d9896	0	0	0	0	0	0	1	0	0	0	0	0	0	0	0	0
d7542	0	0	0	0	0	0	0	0	0	0	0	2	0	0	0	0
d9926	0	0	0	0	0	0	0	0	0	0	0	0	0	0	0	1
c168	98	176	90	314	218	14	75	74	67	170	40	234	328	218	13	105
c381	32	22	16	84	54	0	19	0	10	22	0	36	78	62	0	32
d3923	0	0	0	0	2	0	1	0	0	4	0	2	0	0	0	0
d1458	16	0	0	56	0	2	0	4	1	0	2	0	44	0	1	19
c165	68	104	54	116	164	0	66	4	42	82	2	140	114	176	0	45
d8598	0	0	0	2	0	0	0	0	0	0	0	0	0	0	0	0
d3279	0	0	0	14	0	0	0	0	0	0	0	0	8	0	0	2
d4261	0	2	2	0	0	0	1	0	1	2	0	0	0	0	0	1
d5715	0	0	0	0	2	0	1	0	0	0	0	2	0	2	0	0
d9649	0	0	0	0	0	0	0	0	0	0	0	0	0	0	0	1
d9492	0	0	0	0	0	0	0	0	0	0	0	0	2	0	0	0
d7225	0	0	0	0	0	0	0	2	0	0	0	0	0	0	0	0
d9580	0	0	0	0	0	0	0	0	0	0	0	2	0	0	0	0
d2595	0	8	2	0	8	4	2	22	3	6	12	8	0	8	5	0
d8349	0	0	0	0	2	0	0	0	0	0	0	0	0	0	0	0
d1075	16	22	10	40	14	0	6	12	10	14	6	14	44	14	2	5
c454	62	44	34	198	86	16	31	56	16	38	26	72	176	66	8	56
b65	158	214	108	582	512	14	210	50	94	186	24	432	372	404	9	190
c276	46	92	50	134	136	0	47	10	33	90	14	134	116	118	1	48
d3118	12	0	0	24	0	2	0	4	0	0	2	0	24	0	1	12
c149	144	70	32	262	122	16	41	138	27	58	74	108	252	96	29	106
c681	14	14	10	34	22	0	5	4	6	12	2	14	36	10	0	10
d9052	0	0	0	0	0	0	0	0	0	2	0	0	0	0	0	0
d7665	0	2	0	0	0	0	0	0	0	0	0	0	0	0	0	0
d2330	2	2	0	4	4	0	0	0	0	2	0	2	4	0	0	0
c754	34	36	18	118	38	0	10	4	12	24	2	30	100	48	0	33
d2434	6	2	2	14	4	0	1	0	1	4	0	2	14	0	0	7
d5436	0	0	0	2	0	0	0	0	0	0	0	0	4	0	0	0
d2787	0	2	0	8	0	0	0	0	1	2	0	0	8	0	0	0
d2874	0	0	0	6	0	4	0	4	0	0	0	0	2	0	1	0
d7857	0	0	0	2	0	0	0	0	0	0	0	0	0	0	0	0
d9331	0	0	0	2	0	0	0	0	0	0	0	0	0	0	0	0
c264	184	38	24	470	80	22	33	122	16	38	68	66	408	68	29	177
d7504	0	0	0	2	0	0	0	0	0	0	0	0	0	0	0	0
d7263	0	0	0	0	0	0	0	0	0	0	0	0	0	0	0	2
d9928	0	0	0	0	0	0	0	0	0	0	0	0	0	0	0	1
d2051	2	0	0	4	0	8	0	22	0	0	12	0	4	0	4	3
d7944	0	2	0	0	0	0	0	0	0	0	0	0	0	0	0	0
d6110	0	0	0	2	0	0	0	0	0	0	0	0	2	0	0	0
d5157	0	2	0	6	0	0	0	0	0	0	0	0	0	0	0	0
d2713	0	0	0	14	0	0	0	0	0	0	0	0	16	0	0	3
d2906	0	0	0	4	4	0	0	0	0	0	0	2	2	2	0	2
d9771	0	0	0	0	0	0	0	0	1	0	0	0	0	0	1	0
d5875	0	0	0	0	4	0	1	0	0	0	0	0	0	0	0	0
d4540	2	0	0	8	0	0	0	0	0	0	0	0	8	0	0	3
d9610	0	0	0	0	0	0	0	0	0	0	0	0	2	0	0	1
d3086	0	0	0	2	0	0	0	0	0	0	0	2	2	0	0	2
d5596	0	0	0	2	0	0	0	0	0	0	0	0	4	0	0	0
c283	134	208	120	454	350	30	120	138	76	180	70	310	364	356	24	149
d4980	0	0	0	0	0	0	1	0	0	0	0	0	0	8	0	0
d7070	0	0	0	2	0	0	0	0	0	0	0	0	2	0	0	0
d1320	0	8	0	10	26	0	6	18	3	4	26	42	26	18	2	6
d7261	0	0	0	2	0	0	0	0	0	0	0	0	0	0	0	1
d2788	0	0	0	0	0	0	0	12	0	0	6	0	0	0	2	0
d1576	2	0	0	6	0	4	0	14	0	0	6	0	4	0	2	2
c113	120	304	134	312	568	16	190	66	110	254	30	466	256	530	14	133
d2191	6	4	2	2	2	0	0	0	2	2	0	2	4	10	0	3
d7858	0	0	0	2	0	0	0	0	0	0	0	0	0	0	0	0
d6646	0	0	0	2	0	0	0	0	0	0	0	0	2	0	0	0
d4137	0	0	0	0	4	0	0	0	0	0	0	2	0	0	0	0
c884	14	4	0	24	10	0	2	0	2	0	0	6	18	2	0	9
d5714	0	0	0	0	2	0	1	0	0	0	0	2	0	2	0	0
d6926	0	0	0	0	0	0	0	2	0	0	2	0	0	0	1	0
d8597	0	2	0	0	0	0	0	0	0	0	0	0	0	0	0	0
d1297	6	4	2	30	6	0	0	0	1	4	0	4	26	4	0	5
d9207	0	0	0	2	0	0	0	0	0	0	0	0	0	0	0	0
c336	52	114	70	142	186	10	54	76	41	110	42	184	104	198	14	43
d3138	4	0	0	34	0	0	0	0	0	0	0	0	34	0	0	12
d1017	4	64	28	28	184	6	87	32	30	82	18	198	14	126	6	7
d4416	6	4	2	12	6	0	3	0	2	2	0	6	18	8	0	6
d9053	0	0	0	2	0	0	0	0	0	0	0	0	0	0	0	0
c217	116	158	80	322	282	14	105	50	65	158	38	280	576	280	8	131
d3204	2	2	0	8	4	0	1	0	1	2	0	2	10	4	0	3
d6367	0	0	0	0	2	0	1	0	0	0	0	2	0	0	0	0
d2904	0	0	0	4	0	2	0	4	0	0	2	0	4	0	0	1
d7579	0	2	0	0	0	0	0	0	1	0	0	0	0	0	0	0
d8400	0	0	0	0	0	0	0	0	0	0	0	0	2	0	0	0
d1296	0	0	0	6	0	0	0	34	0	0	14	0	0	0	8	2
d2625	2	0	0	2	8	0	3	0	0	0	0	6	2	8	0	1
d9208	0	0	0	0	0	0	0	2	0	0	0	0	0	0	0	0
d7790	0	0	0	2	0	0	0	0	0	0	0	0	0	0	0	0
d7578	0	0	0	0	0	0	0	0	0	0	0	0	0	0	0	2
d7299	0	0	0	0	0	0	0	0	0	0	0	0	0	0	0	2
d3088	0	0	0	0	0	0	0	2	0	0	4	0	0	0	0	0
d6771	0	0	0	0	2	0	0	0	0	0	0	2	0	0	0	0
c883	6	10	8	12	18	0	4	0	3	12	0	16	14	18	0	2
d2346	0	4	0	0	8	0	0	0	0	0	0	4	0	0	0	0
d8158	0	0	0	0	0	0	0	2	0	0	0	0	0	0	0	0
d4417	6	0	0	26	0	0	0	0	0	0	0	0	24	0	0	10
d6088	0	2	2	0	0	0	0	0	1	2	0	0	0	0	0	0
d3205	6	2	2	10	0	0	0	0	1	2	0	0	10	0	0	5
c842	24	50	18	58	56	0	17	2	12	46	0	48	52	34	1	21
c589	74	106	46	192	200	2	74	16	39	90	8	160	140	170	1	75
d5280	2	0	0	4	0	0	0	0	0	0	0	0	0	0	0	2
c154	40	144	74	138	268	20	93	80	53	104	38	220	80	272	18	35
d3367	0	0	0	0	10	0	1	4	0	0	2	6	0	0	0	0
d6492	0	0	0	0	0	0	3	0	1	0	0	0	0	0	0	0
d8876	0	0	0	2	0	0	0	0	0	0	0	0	0	0	0	0
d1854	0	0	0	0	0	4	0	12	0	0	6	2	0	0	3	0
d3206	0	0	0	12	4	0	1	0	0	0	0	4	10	0	0	3
c885	10	6	4	28	14	0	6	4	2	2	2	10	22	8	1	6
d6089	0	2	2	0	0	0	0	0	1	2	0	0	0	0	0	0
d2067	2	2	2	10	8	0	4	0	1	0	0	8	8	10	0	2
d8280	0	0	0	2	0	0	0	0	0	0	0	0	0	0	0	0
d8437	0	0	0	0	0	0	0	0	0	0	0	0	0	2	0	0
d1298	8	2	0	14	4	0	4	0	1	2	0	4	18	12	0	6
d4415	10	0	0	32	0	4	0	14	0	0	6	0	26	0	3	14
d6330	0	0	0	2	0	0	0	0	0	0	0	0	2	0	0	0
d6368	0	0	0	0	2	0	1	0	0	0	0	2	0	0	0	0
d1575	0	0	0	0	0	4	0	18	0	0	8	0	0	0	2	1
d6491	0	0	0	2	0	0	0	0	0	0	0	0	2	0	0	0
d1348	4	0	0	14	0	8	0	32	0	0	18	0	14	0	7	2
d1260	4	6	8	10	22	0	3	0	0	16	0	34	10	36	0	4
d8877	0	0	0	0	0	0	0	0	0	2	0	0	0	0	0	0
c410	56	54	20	156	74	0	27	16	19	60	16	74	148	86	1	49
d3646	0	0	0	0	6	0	2	0	0	0	0	4	0	4	0	0
d4299	2	0	0	0	0	0	0	0	0	0	0	0	2	0	0	0
c553	66	14	8	216	28	10	10	64	5	14	32	26	184	34	14	74
c487	12	58	32	56	88	0	32	0	19	58	2	96	32	100	0	16
d4138	0	2	0	0	0	0	0	2	0	2	0	0	0	0	0	0
d8716	0	0	0	0	0	0	0	0	0	0	0	0	0	2	0	0
c587	24	94	58	56	238	2	81	22	36	90	10	240	60	174	1	18
d1032	2	46	24	4	48	4	16	10	16	34	6	38	2	54	1	1
d6051	0	0	0	0	0	0	0	4	0	0	0	0	0	0	0	0
c780	42	12	6	76	22	0	3	0	4	8	0	12	58	0	0	20
d1414	6	8	4	18	12	2	3	8	2	8	4	8	14	16	2	6
b61	62	142	70	128	640	50	224	262	57	126	140	568	108	440	53	48
d3490	2	0	0	4	4	0	1	0	1	0	0	4	4	2	0	1
d6647	0	0	0	2	0	0	0	0	0	0	0	0	2	0	0	1
d3925	2	2	0	2	0	0	0	0	1	2	0	0	2	0	0	1
d6925	0	0	0	0	2	0	0	0	0	0	0	2	0	0	0	0
d8120	0	0	0	2	0	0	0	0	0	0	0	0	0	0	0	0
d6490	0	2	0	0	0	0	0	0	0	2	0	0	0	0	0	0
d8878	2	0	0	0	0	0	0	0	0	0	0	0	0	0	0	0
d1907	6	6	2	8	4	0	2	0	1	0	0	4	8	4	0	4
d8281	0	0	0	2	0	0	0	0	0	0	0	0	0	0	0	0
d1856	0	2	2	4	6	0	0	0	1	2	0	4	4	6	0	0
d3050	0	0	0	4	2	0	0	0	0	0	0	0	4	0	0	2
d8121	0	0	0	0	2	0	0	0	0	0	0	0	0	0	0	0
d6207	0	0	0	2	0	0	0	0	0	0	0	0	2	0	0	0
d6050	0	0	0	0	0	0	0	0	0	0	0	4	0	0	0	0
d7085	0	0	0	2	0	0	0	0	0	0	0	0	0	0	0	0
c485	60	6	2	162	42	0	13	16	0	6	6	38	120	44	2	64
d3873	0	2	0	2	2	0	0	0	0	2	0	2	0	0	0	0
b74	74	308	144	216	700	32	240	126	116	352	66	732	262	528	19	65
d8282	0	0	0	0	0	2	0	0	0	0	0	0	0	0	0	0
c112	40	140	66	176	210	18	60	56	54	130	30	190	158	208	11	66
d8560	0	0	0	0	2	0	0	0	0	0	0	0	0	0	0	0
d4136	0	0	0	4	0	0	0	0	0	0	0	0	2	0	0	1
c709	16	48	22	32	106	0	36	0	22	56	0	106	76	88	0	20
d1192	14	6	6	26	10	0	5	0	3	8	0	14	34	16	0	8
d1855	0	0	0	4	0	4	0	10	0	0	6	0	4	0	1	0
d1577	0	2	0	4	8	2	1	4	0	0	4	6	2	0	0	1
c142	94	82	42	272	166	2	49	14	28	70	6	164	250	144	2	80
c467	28	2	0	52	4	0	0	24	0	4	10	4	44	0	2	22
d9504	0	0	0	0	2	0	0	0	0	0	0	0	0	0	0	0
d7503	0	0	0	0	0	0	0	0	0	0	0	0	0	0	0	2
d1488	4	0	0	24	2	0	1	0	0	0	0	0	30	2	0	6
d2224	6	0	0	8	2	2	0	8	0	0	2	2	4	0	1	2
d4330	0	4	0	0	0	0	0	0	0	0	0	0	0	0	0	0
d3594	2	0	0	6	0	0	0	0	0	0	0	0	6	0	0	2
c150	482	230	138	1324	438	34	170	252	91	194	142	370	1102	428	49	486
d9330	0	0	0	0	0	0	0	0	0	0	0	0	2	0	0	0
d8053	0	0	0	0	2	0	0	0	0	0	0	0	0	0	0	0
d1593	0	0	0	4	0	4	0	8	0	0	6	0	6	0	1	2
c403	34	194	76	180	448	6	87	90	51	178	36	398	188	342	5	42
d5769	0	0	0	0	0	0	0	0	0	0	0	4	0	0	0	0
d3117	0	0	0	0	0	4	0	40	0	0	26	0	0	0	10	0
d8599	0	0	2	0	0	0	0	0	0	0	0	0	0	0	0	0
d3894	0	0	0	0	0	0	0	4	0	0	4	0	0	0	0	0
c703	144	126	48	280	316	14	139	46	52	106	18	284	226	182	7	71
d8611	0	0	0	2	0	0	0	0	0	0	0	0	0	0	0	0
c240	128	494	232	362	878	40	317	192	205	480	130	872	382	810	25	115
c200	52	86	52	172	166	10	69	30	41	82	20	142	128	150	7	58
d1116	0	8	8	2	14	0	5	0	5	8	0	18	2	12	0	1
d3768	2	0	0	2	0	0	0	4	0	0	2	0	0	0	1	2
c234	36	38	20	70	86	4	36	28	16	38	12	80	46	84	4	22
d2366	0	2	0	6	6	0	0	0	0	0	0	4	4	0	0	0
d8894	0	0	0	2	0	0	0	0	0	0	0	0	0	0	0	0
d9630	0	0	0	0	2	0	0	0	0	0	0	0	0	0	0	0
c225	54	122	76	126	180	6	72	36	46	114	20	168	114	184	4	39
d3789	0	0	0	0	4	0	2	0	0	0	0	4	0	4	0	0
c781	4	0	0	16	0	4	0	124	0	0	60	0	14	0	26	6
d7896	2	0	0	0	0	0	0	0	0	0	0	0	0	0	0	0
d1438	0	16	8	6	14	0	8	4	4	12	2	14	2	18	1	1
c621	14	66	32	50	86	2	34	6	30	62	6	100	42	86	1	17
d5895	0	2	2	0	0	0	0	0	1	2	0	0	0	0	0	0
d7034	0	0	0	2	0	0	0	0	0	0	0	0	2	0	0	0
d8506	0	0	0	2	0	0	0	0	0	0	0	0	0	0	0	0
d1800	6	2	2	10	2	0	0	2	1	2	2	2	14	0	1	5
d6505	0	0	0	2	0	0	0	0	0	0	0	0	2	0	0	0
d5223	0	0	0	2	0	0	0	4	0	0	2	0	0	0	1	1
d8789	0	0	0	0	2	0	0	0	0	0	0	0	0	0	0	0
d1788	6	0	0	18	0	0	0	2	0	0	2	0	10	0	0	8
d9035	0	0	0	2	0	0	0	0	0	0	0	0	0	0	0	0
e10000	0	0	0	0	0	0	0	0	0	0	0	0	0	0	0	1
d3801	0	2	0	2	2	0	1	0	1	0	0	2	0	4	0	0
d6331	0	0	0	2	0	0	0	0	0	0	0	0	2	0	0	1
d6788	0	0	0	2	0	0	0	0	0	0	0	0	2	0	0	1
d3222	4	0	0	12	0	0	0	4	0	0	2	0	8	0	1	5
d6800	0	2	0	0	0	0	0	0	0	2	0	0	0	0	0	0
d4504	0	4	2	0	4	0	1	0	2	4	0	4	0	8	0	0
d4787	0	0	0	4	0	0	0	0	0	0	0	0	6	0	0	3
d1221	18	0	2	34	4	0	0	0	0	0	2	4	28	0	0	10
c181	62	146	92	256	308	14	97	64	52	158	46	314	290	368	10	66
d4241	0	2	0	2	0	0	0	0	1	2	0	0	0	0	0	0
d7071	0	0	0	0	0	0	0	2	0	0	2	0	0	0	1	0
d3299	2	0	0	4	6	0	2	0	0	0	0	2	2	10	0	0
c222	60	84	42	158	130	34	51	104	32	66	60	100	124	140	23	61
d8522	0	0	0	0	2	0	0	0	0	0	0	0	0	0	0	0
d3311	6	0	0	8	0	0	0	0	0	0	2	0	6	0	0	1
d2575	10	0	0	10	0	0	0	0	0	0	0	0	8	0	0	4
d6416	0	0	0	2	0	0	0	0	0	0	0	0	2	0	0	0
c887	0	26	10	38	54	0	9	0	5	24	0	48	24	32	0	4
d2924	4	0	0	10	0	0	0	0	0	0	0	0	8	0	0	2
d1205	10	4	2	38	12	0	1	0	2	4	0	10	26	0	0	13
d1242	8	6	0	14	12	4	2	16	3	4	4	6	14	0	2	7
d6856	0	0	0	2	0	0	0	0	0	0	0	0	2	0	0	0
d4204	0	0	0	0	4	0	1	0	0	0	0	2	0	0	0	0
d6298	0	0	0	2	0	0	0	0	0	0	0	0	2	0	0	1
d9140	0	0	0	0	0	0	0	2	0	0	0	0	0	0	0	0
d4820	2	0	0	2	0	2	0	4	0	0	2	0	2	0	0	2
d4681	2	0	0	0	0	0	0	0	0	0	0	0	10	0	0	2
d9525	0	0	0	0	2	0	0	0	0	0	0	0	0	0	0	0
c250	42	34	18	114	62	0	18	16	13	28	12	54	90	36	2	52
c408	20	8	6	58	28	22	8	78	3	4	46	20	58	22	12	24
c213	12	56	34	24	100	8	40	46	19	42	24	76	24	104	8	4
d1682	0	8	2	0	26	0	6	4	2	6	0	18	0	8	1	0
d5523	0	0	0	0	0	0	0	4	0	0	2	0	0	0	1	0
e10021	0	0	0	0	0	0	0	0	1	0	0	0	0	0	0	0
c400	40	98	48	122	128	4	49	28	35	90	22	140	124	130	5	38
c866	8	2	0	38	16	0	5	0	1	0	0	10	24	6	0	6
c319	16	24	12	24	38	2	10	8	6	22	2	34	26	42	0	6
d7859	0	0	0	2	0	0	0	0	0	0	0	0	0	0	0	0
d1699	12	6	2	24	8	0	2	0	2	8	0	4	18	8	0	8
d8983	0	0	0	0	0	0	0	2	0	0	0	0	0	0	0	0
d8016	0	0	0	2	0	0	0	0	0	0	0	0	0	0	0	0
b66	232	268	124	666	536	28	199	248	105	240	138	444	484	490	53	199
d6877	2	0	0	2	0	0	0	0	0	0	0	0	0	0	0	1
d1711	10	2	0	38	0	0	0	0	0	2	0	0	26	0	0	7
d3857	2	2	0	4	0	0	0	0	0	0	0	0	4	0	0	1
d4262	0	0	0	0	2	0	2	0	0	0	0	4	0	0	0	0
b60	438	542	270	1494	1040	48	310	260	184	496	138	950	1276	878	44	510
d7419	0	0	0	0	0	0	0	0	0	2	0	0	0	0	0	0
d9876	0	0	0	0	0	0	0	0	0	0	0	0	0	0	0	1
d6310	0	0	0	2	0	0	0	0	0	0	0	0	2	0	0	0
c254	114	48	16	274	124	0	30	8	11	48	8	108	242	126	2	88
c759	4	16	4	4	38	0	12	0	5	8	0	26	4	26	0	2
d3417	0	6	4	0	4	0	1	0	0	6	0	2	0	0	0	0
d5874	0	0	0	0	0	0	0	0	0	0	0	0	4	0	0	0
c875	12	32	22	34	40	0	15	0	14	32	0	42	24	28	0	11
d8543	0	0	0	0	2	0	0	0	0	0	0	0	0	0	0	0
d2135	0	6	4	2	6	0	2	6	2	4	4	6	0	0	0	0
d3907	2	0	0	4	0	0	0	0	0	0	0	0	4	0	0	1
d1556	0	8	2	0	8	0	1	0	2	6	0	6	0	10	0	0
d4386	0	0	0	0	4	0	0	0	0	0	0	0	0	0	0	0
d5260	0	2	0	0	4	0	2	0	1	0	0	0	0	0	0	0
d8090	0	0	0	0	0	0	0	2	0	0	0	0	0	0	0	0
d1048	6	6	4	24	16	0	3	0	3	10	0	16	30	24	0	11
d3557	0	2	0	0	4	0	1	0	0	2	0	4	0	6	0	0
d7435	0	0	0	0	0	0	0	0	0	0	0	0	2	0	0	0
c344	90	76	42	182	114	2	48	4	32	58	2	114	162	150	1	70
d1661	0	10	6	0	32	0	2	0	0	6	0	24	0	24	0	0
d5434	0	0	0	4	0	0	0	0	0	0	0	0	2	0	0	1
d5908	0	0	0	4	0	0	0	0	0	0	0	0	0	0	0	0
c635	4	16	10	14	26	0	5	4	6	10	2	16	8	20	0	3
d9839	0	0	0	0	0	0	0	0	1	0	0	0	0	0	0	0
d9944	0	0	0	0	0	0	1	0	0	0	0	0	0	0	0	0
d7943	2	0	0	0	0	0	0	0	0	0	0	0	0	0	0	0
d7385	0	0	0	0	0	0	0	0	0	0	0	0	2	0	0	0
d1406	8	14	6	16	24	0	9	4	5	10	4	30	18	30	0	3
d6906	0	2	0	0	2	0	0	0	0	0	0	0	0	0	0	0
d4770	0	2	0	0	4	0	2	0	1	2	0	4	0	2	0	0
d9386	0	0	0	2	0	0	0	0	0	0	0	0	0	0	0	0
d1732	8	0	0	18	0	0	0	0	0	0	0	0	22	0	0	7
c131	96	202	96	228	236	14	85	90	76	154	48	196	176	220	16	86
d7561	0	0	0	0	0	0	0	2	0	0	0	0	0	0	0	0
d6387	2	0	0	2	0	0	0	0	0	0	0	0	0	0	0	0
d2908	0	0	0	4	0	2	0	4	0	0	4	0	4	0	1	0
d4944	0	2	0	0	6	0	3	0	1	0	0	0	0	0	0	0
d9562	0	0	0	2	0	0	0	0	0	0	0	0	0	0	0	0
d2085	8	0	0	18	0	0	0	0	0	0	0	0	12	0	0	5
d3454	0	0	0	0	6	0	0	4	0	0	2	4	0	2	0	0
d8367	0	0	0	0	0	0	0	2	0	0	0	0	0	0	0	0
d6192	0	0	0	2	0	0	0	0	0	0	0	0	2	0	0	0
d6945	0	0	0	2	0	0	0	0	0	0	0	0	2	0	0	1
c514	6	44	28	16	64	0	15	0	12	38	0	52	8	46	0	3
d3349	4	0	0	6	2	0	1	0	0	0	0	2	6	0	0	2
c492	10	96	46	68	208	4	34	14	18	78	8	166	70	204	0	13
d8907	0	0	0	0	0	0	0	2	0	0	0	0	0	0	0	0
d5963	0	0	0	0	4	0	0	0	0	0	0	0	0	0	0	0
d9736	0	0	0	0	0	0	0	0	1	0	0	0	0	0	0	0
d8193	0	2	0	0	0	0	0	0	0	0	0	0	0	0	0	0
c690	8	6	4	22	12	0	4	4	3	6	2	10	18	10	2	10
c533	0	88	36	36	288	10	66	64	21	76	28	240	6	250	6	1
c209	94	174	92	276	330	20	132	78	77	138	32	280	188	292	13	86
d3193	4	0	0	12	0	0	0	0	0	0	0	0	18	0	0	2
c665	10	24	10	56	38	0	15	0	10	22	0	46	72	40	0	22
d8962	0	0	2	0	0	0	0	0	0	0	0	0	0	0	0	0
d7369	0	0	0	2	0	0	0	0	0	0	0	0	0	0	0	0
d5194	0	0	0	4	0	0	0	0	0	0	0	0	4	0	0	0
d1174	0	18	10	0	40	0	12	8	8	14	4	26	0	58	1	0
d5368	2	0	0	4	0	0	0	0	0	0	0	0	2	0	0	1
d2538	12	0	0	8	0	0	0	0	0	0	2	0	8	0	0	5
d2035	10	2	2	14	8	0	3	0	1	2	0	6	10	6	0	4
d1926	0	0	0	8	0	0	0	0	0	8	0	0	8	0	0	2
c761	18	14	6	46	24	0	8	0	5	12	0	12	36	20	0	15
d4173	0	0	0	0	4	0	0	0	0	0	0	2	0	0	0	0
c809	36	30	12	68	54	0	17	8	9	18	2	40	56	54	1	24
d1092	6	20	8	16	14	0	3	0	5	18	0	18	6	10	0	4
d2643	6	0	0	10	0	0	0	0	0	0	0	0	10	0	0	4
c610	10	58	30	24	76	0	30	6	19	60	6	58	20	94	1	8
d2074	20	2	0	32	4	0	2	0	1	0	0	2	40	0	0	10
d5312	2	0	0	2	0	0	0	0	0	0	0	0	4	0	0	1
d8751	0	0	0	2	0	0	0	0	0	0	0	0	0	0	0	0
c598	24	24	16	60	40	0	10	8	11	24	4	50	58	34	2	20
d6242	0	0	0	2	0	0	0	0	0	0	0	0	2	0	0	1
d8417	0	0	0	2	0	0	0	0	0	0	0	0	0	0	0	0
d2925	0	0	0	2	0	0	0	8	0	0	2	0	0	0	1	0
d4818	2	0	0	8	0	0	0	0	0	0	0	0	2	0	0	1
d2309	4	0	0	6	2	0	1	2	0	0	2	2	2	0	0	2
d6348	0	2	0	0	2	0	0	0	0	0	0	0	0	0	0	0
d3243	0	4	2	0	6	0	3	0	2	4	0	4	0	10	0	0
d8311	0	2	0	0	0	0	0	0	0	0	0	0	0	0	0	0
d9072	0	0	0	0	2	0	0	0	0	0	0	0	0	0	0	0
d6453	0	0	0	2	0	0	0	0	0	0	0	0	2	0	0	0
d8857	0	0	0	0	0	0	0	0	0	0	0	2	0	0	0	0
d2203	2	0	0	8	2	0	1	8	0	0	4	0	2	0	1	4
d8299	0	0	0	0	0	0	0	0	0	0	0	0	2	0	0	0
d3067	0	4	0	0	4	0	0	0	0	2	0	0	0	0	0	0
d9178	0	0	0	0	2	0	0	0	0	0	0	0	0	0	0	0
d3683	0	0	0	0	8	0	3	0	0	0	0	0	0	0	0	0
b41	96	250	102	268	450	10	158	54	96	226	30	392	218	350	10	99
d7927	0	2	0	0	0	0	0	0	0	0	0	0	0	0	0	0
d6682	0	0	0	2	0	0	0	0	0	0	0	0	2	0	0	0
d6893	0	0	0	2	0	0	0	0	0	0	0	0	2	0	0	0
d8475	0	2	0	0	0	0	0	0	0	0	0	0	0	0	0	0
d5858	0	0	0	4	0	0	0	0	0	0	0	0	0	0	0	0
c585	0	84	26	22	148	0	45	6	21	66	4	128	18	104	1	7
b79	82	268	72	296	430	38	144	354	106	172	166	266	174	212	82	102
d1606	14	24	6	68	30	2	10	18	10	14	8	20	62	24	0	27
d4436	0	10	0	8	8	0	6	0	5	0	0	0	0	0	0	7
d1010	4	4	4	6	8	0	3	0	2	2	0	6	6	12	0	2
d4876	2	0	0	4	0	0	0	0	0	0	0	0	4	0	0	2
d9014	2	0	0	0	0	0	0	0	0	0	0	0	0	0	0	1
d2367	0	0	0	2	4	0	0	0	0	0	0	6	0	0	0	0
d2261	0	0	0	10	8	0	1	0	0	0	0	6	14	0	0	2
d6015	0	0	0	0	4	0	0	0	0	0	0	0	0	0	0	0
d2749	2	0	0	8	0	0	0	6	0	0	4	0	0	0	1	0
d4280	0	0	2	2	0	0	0	0	0	0	0	0	2	0	0	0
d5752	0	2	0	0	0	0	0	0	0	2	0	2	0	0	0	0
d6455	0	0	0	2	0	0	0	0	0	0	0	0	2	0	0	1
c608	12	34	16	62	70	2	22	8	9	26	4	88	66	56	1	18
d7875	0	0	0	2	0	0	0	0	0	0	0	0	0	0	0	0
d3625	2	0	0	6	0	0	0	0	0	0	0	0	6	0	0	1
d9454	0	0	0	0	0	0	0	2	0	0	0	0	0	0	0	0
d5418	0	0	0	0	2	0	0	0	0	0	0	4	0	0	0	0
d9101	0	0	0	0	0	0	0	0	0	0	0	0	2	0	0	0
d7906	0	0	0	0	2	0	0	0	0	0	0	0	0	0	0	0
d2895	0	4	2	2	2	0	0	0	1	2	0	0	4	2	0	0
d1085	6	6	4	20	2	4	0	12	2	6	6	4	26	0	2	3
d5945	0	0	0	4	0	0	0	0	0	0	0	0	0	0	1	0
e10059	0	0	0	0	0	0	0	0	0	0	0	0	0	0	0	1
c672	20	6	6	64	18	0	0	10	2	4	8	4	50	12	1	14
d1400	18	6	8	40	12	4	5	38	1	6	16	6	0	12	6	0
d4733	0	0	0	6	0	0	0	0	0	0	0	0	6	0	0	0
d1434	10	10	4	20	20	2	6	8	4	10	4	14	36	30	1	13
c603	24	12	2	48	90	10	4	40	0	10	20	72	46	56	6	18
d6155	0	2	0	0	2	0	0	0	0	0	0	0	0	0	0	0
d7367	2	0	0	0	0	0	0	0	0	0	0	0	0	0	0	0
d1190	6	6	2	20	22	0	5	2	1	6	0	20	20	24	0	7
d1450	0	6	6	6	18	0	5	0	4	6	0	10	8	16	0	2
d2662	0	4	0	0	6	0	3	0	0	0	0	6	0	8	0	0
d1519	0	2	2	2	16	0	6	0	1	2	0	16	2	10	0	0
d5366	0	0	0	6	0	0	0	0	0	0	0	0	0	0	0	0
d2054	12	4	2	22	8	0	3	0	1	2	0	8	20	6	0	8
d4175	0	0	0	4	0	0	0	0	0	0	0	0	2	0	0	1
d7732	0	0	0	2	0	0	0	0	0	0	0	0	0	0	0	0
d8944	0	0	0	2	0	0	0	0	0	0	0	0	0	0	0	0
c238	8	36	12	34	64	0	19	0	13	28	0	58	34	60	0	10
d4349	0	2	0	0	0	0	0	2	0	0	0	0	0	0	0	0
d3730	0	0	0	4	0	0	0	0	0	0	0	0	8	0	0	1
c288	24	40	30	68	52	14	15	94	15	34	48	40	52	48	21	25
d7121	0	0	0	2	0	0	0	0	0	0	0	0	0	0	0	0
d4473	0	0	0	10	0	0	0	0	0	0	0	0	12	0	0	6
d6260	0	0	0	2	0	0	0	0	0	0	0	0	2	0	0	1
d1643	12	0	0	30	2	2	2	4	0	0	2	2	22	2	1	12
d7472	0	0	0	0	2	0	0	0	0	0	0	0	0	0	0	0
d9122	0	0	0	2	0	0	0	0	0	0	0	0	0	0	0	0
c463	28	48	22	60	68	0	29	2	18	36	2	86	66	70	0	20
c312	32	90	56	96	188	4	58	12	33	98	12	174	130	210	1	22
b25	426	508	292	1026	642	172	211	782	192	462	394	558	844	600	139	372
d7925	0	0	0	0	2	0	0	0	0	0	0	0	0	0	0	0
c812	22	38	22	68	52	4	9	10	6	36	6	46	70	68	2	20
d7016	0	2	0	0	0	0	0	0	1	2	0	0	0	0	0	0
d6713	0	0	0	2	0	0	0	0	0	0	0	0	2	0	0	0
c321	24	2	2	62	2	8	0	36	1	10	18	0	84	0	4	23
c548	30	18	8	84	32	0	14	4	7	10	2	16	44	24	0	23
d1367	2	14	4	8	4	0	0	0	4	12	0	4	8	0	0	3
d3014	2	0	0	6	0	0	0	0	0	0	0	0	2	0	0	0
d5924	0	4	0	0	0	0	0	0	0	0	0	0	0	0	0	0
c447	34	32	14	58	58	6	22	18	12	22	6	44	50	52	3	30
d5961	2	0	0	2	0	0	0	0	0	0	0	0	2	0	0	1
d7474	0	2	0	0	0	0	0	0	0	0	0	0	0	0	0	0
d3855	0	0	0	0	0	0	0	6	0	0	4	0	0	0	0	0
d2978	0	2	2	6	4	0	0	0	0	4	0	0	4	0	0	0
d4926	4	0	0	4	0	0	0	0	0	0	0	0	2	0	0	2
c696	28	10	4	96	16	0	4	0	3	8	0	26	98	16	0	26
d8925	0	0	0	2	0	0	0	0	0	0	0	0	0	0	0	0
d5136	0	0	0	4	0	0	0	0	0	0	0	0	4	0	0	0
d1645	6	14	8	4	30	0	4	0	5	10	0	18	6	34	0	3
d5819	2	0	0	2	0	0	0	0	0	0	0	0	2	0	0	0
d8649	0	0	0	0	0	0	0	0	0	0	0	0	2	0	0	0
d1817	0	0	0	2	0	2	0	20	0	0	8	0	2	0	3	0
b72	106	160	86	342	292	6	97	36	57	142	24	292	332	284	6	96
d3261	2	0	0	6	0	4	0	8	0	0	4	0	6	0	0	1
c653	30	10	2	102	16	12	4	44	3	8	22	10	96	8	6	35
d5926	2	0	0	2	0	0	0	0	0	0	0	0	2	0	0	1
d1066	0	2	0	10	32	2	6	44	0	0	24	34	10	30	8	1
d4644	0	8	0	0	6	0	0	0	0	0	0	0	0	0	0	0
d3172	6	0	0	16	0	0	0	0	0	0	0	0	10	0	0	7
d6329	0	0	0	2	0	0	0	0	0	0	0	0	2	0	0	1
d4368	0	2	0	0	0	0	0	0	1	0	0	0	2	0	0	0
d4731	0	0	0	6	0	0	0	0	0	0	0	0	6	0	0	1
d8209	0	0	0	0	2	0	0	0	0	0	0	0	0	0	0	0
d1035	36	30	8	108	54	0	10	2	8	40	6	100	98	56	0	40
d9280	0	0	0	0	2	0	0	0	0	0	0	0	0	0	0	0
b23	434	786	162	1134	990	34	321	350	254	594	156	718	920	442	55	325
d8491	0	0	0	0	0	0	0	0	0	0	2	0	0	0	0	0
d9438	0	0	0	2	0	0	0	0	0	0	0	0	0	0	0	1
d7174	0	0	0	0	2	0	0	0	0	0	0	0	0	0	0	0
c270	16	56	26	38	90	6	30	34	21	46	18	76	28	74	5	14
d9801	0	0	0	0	0	0	0	0	0	0	0	0	0	0	0	1
d5492	0	0	0	4	0	0	0	0	0	0	0	0	2	0	0	0
d6964	0	0	0	2	0	0	0	0	0	0	0	0	2	0	0	0
c555	40	84	42	152	100	2	30	8	27	66	4	72	120	104	0	49
d6281	0	0	0	2	0	0	0	0	0	0	0	0	2	0	0	0
d7092	0	0	0	0	0	0	0	0	0	0	0	2	0	0	0	0
c846	20	22	6	52	42	0	16	0	7	12	0	38	42	30	0	17
c406	42	20	16	74	44	2	10	6	7	14	4	30	64	68	1	29
d1624	22	8	2	24	10	0	4	0	2	6	0	10	24	8	0	11
d9963	0	0	0	0	0	0	0	0	0	0	0	0	0	0	0	1
d1259	2	6	4	28	2	0	0	0	2	6	0	0	22	0	0	9
d5663	0	0	0	4	0	0	0	0	0	8	0	0	0	0	0	1
d8493	0	0	0	0	0	0	0	2	0	0	0	0	0	0	0	0
d1906	4	0	0	10	0	0	0	0	0	0	0	0	6	0	0	3
d6875	0	0	0	2	0	0	0	0	0	0	0	0	2	0	0	0
c232	4	80	42	20	92	10	34	56	21	66	20	86	10	98	5	4
d8388	0	0	0	2	0	0	0	0	0	0	0	0	0	0	0	0
d5505	0	2	0	0	2	0	0	0	0	2	0	0	0	2	0	0
d9436	0	0	0	0	0	0	0	0	0	0	0	0	2	0	0	0
d4789	0	0	0	6	0	0	0	0	0	0	0	0	6	0	0	1
d5610	0	2	0	0	2	0	0	0	0	2	0	0	0	2	0	0
d8224	0	0	0	2	0	0	0	0	0	0	0	0	0	0	0	0
d2116	2	4	0	20	6	0	1	0	1	2	0	4	12	4	0	5
d3328	4	0	0	10	0	0	0	0	0	0	0	0	6	0	0	3
c310	36	78	42	106	90	16	32	46	27	74	26	66	100	116	9	40
d2800	4	0	0	6	0	2	0	0	0	0	0	0	6	0	0	3
d1959	12	4	2	16	4	0	2	0	2	4	0	4	16	12	0	5
d4905	0	2	0	0	2	0	1	0	1	0	0	2	0	6	0	0
d7032	0	0	0	2	0	0	0	0	0	0	0	0	0	0	0	2
d6980	0	0	0	2	0	0	0	0	0	0	0	0	2	0	0	1
d3981	0	0	0	6	0	0	0	0	0	0	0	0	2	0	0	1
d4033	0	2	0	0	2	0	0	0	1	2	0	2	0	0	0	0
d5225	4	0	0	2	0	0	0	0	0	0	0	0	2	0	0	1
d3154	0	4	2	0	10	0	4	0	1	2	0	10	0	18	0	0
d6437	0	0	0	2	0	0	0	0	0	0	0	0	2	0	0	0
d9965	0	0	0	0	0	0	0	0	1	0	0	0	0	0	0	0
d4191	0	0	0	2	0	0	0	0	0	0	2	0	2	0	0	0
d2838	4	0	0	8	0	0	0	0	0	0	0	0	4	0	0	1
d8350	0	2	0	0	0	0	0	0	0	0	0	0	0	0	0	0
d9579	0	0	0	0	0	0	0	2	0	0	0	0	0	0	0	0
c126	12	0	0	42	0	38	0	140	0	0	68	0	32	2	27	15
d4086	0	0	0	4	0	0	0	0	0	0	0	0	4	0	0	1
d1203	6	10	8	20	8	0	3	4	5	12	2	6	20	16	1	7
c935	0	14	8	2	32	0	6	0	2	10	0	26	2	44	0	1
d2242	4	2	2	6	2	0	1	0	0	2	0	2	6	2	0	3
d6418	0	0	0	2	0	0	0	0	0	0	0	0	2	0	0	1
d3280	4	0	0	8	2	0	1	0	0	0	0	2	6	0	0	3
c988	0	12	10	16	8	0	2	0	5	12	0	4	10	12	0	5
d1087	12	0	0	24	0	6	0	8	0	0	6	0	34	0	1	8
d5241	0	0	0	0	4	0	1	0	0	0	0	2	0	2	0	0
d3876	0	0	0	4	2	0	0	0	0	0	0	2	0	0	0	0
d4497	4	0	0	8	0	0	0	0	0	0	0	0	8	0	0	5
d4347	0	0	0	4	0	0	0	0	0	0	0	0	0	0	0	1
d5837	2	0	0	2	0	0	0	0	0	0	0	0	2	0	0	1
d2664	0	0	0	0	0	0	1	0	0	0	0	18	2	0	0	0
c108	118	246	88	298	462	44	147	290	78	196	136	362	184	252	52	81
d9417	0	0	0	0	2	0	0	0	0	0	0	0	0	0	0	0
c674	12	16	8	14	24	0	11	0	8	8	0	24	14	22	0	7
d1839	6	0	0	16	0	2	0	10	0	0	8	0	14	0	1	4
d8946	0	2	0	0	0	0	0	0	0	0	0	0	0	0	0	0
d7456	0	0	2	0	0	0	0	0	1	0	0	0	0	0	0	0
c601	0	44	24	12	32	0	13	4	11	50	2	46	18	36	0	5
d2240	0	0	0	0	0	4	0	16	0	0	6	0	0	0	2	0
d2013	10	2	0	10	10	0	4	0	0	0	0	6	8	8	0	1
d9983	0	0	0	0	0	0	1	0	0	0	0	0	0	0	0	0
d7310	0	0	0	0	2	0	0	0	0	0	0	0	0	0	0	0
c510	2	30	16	12	26	0	14	0	12	16	0	20	8	36	0	3
d2680	0	0	0	0	0	2	0	16	0	0	16	0	0	0	3	0
c151	136	302	162	342	760	4	172	24	79	246	12	594	302	602	3	110
d1310	4	6	0	6	16	0	3	0	2	6	0	12	6	14	0	1
d9543	0	0	0	0	2	0	0	0	0	0	0	0	0	0	0	0
d3714	0	0	0	6	0	0	0	0	0	0	0	0	6	0	0	1
d3596	2	0	0	4	0	2	0	4	0	0	2	0	4	0	1	1
d1140	2	12	2	16	14	0	3	4	2	10	2	16	14	6	1	2
d2278	0	0	0	8	0	0	0	4	0	0	4	0	4	0	0	0
d9103	0	0	0	2	0	0	0	0	0	0	0	0	0	0	0	0
d4311	0	0	0	0	0	0	0	0	0	0	0	2	0	2	0	0
a6	184	722	234	588	1520	82	531	408	260	542	192	1198	388	802	73	170
d3712	2	0	0	2	0	0	0	4	0	0	2	0	2	0	1	2
d6542	0	0	0	2	0	0	0	0	0	0	0	0	2	0	0	0
d7348	0	2	0	0	0	0	0	0	0	0	0	0	0	0	0	0
d6595	0	2	0	0	0	0	0	0	2	0	0	0	0	0	0	0
c137	54	420	188	160	686	28	223	118	158	364	50	618	160	556	22	47
d3156	4	2	0	8	10	0	0	0	0	2	0	6	6	8	0	2
d5387	0	0	0	0	0	0	0	4	0	0	2	0	0	0	0	0
d9981	0	0	0	0	0	0	0	0	0	0	0	0	0	0	0	1
d6982	0	0	0	2	0	0	0	0	0	0	0	0	2	0	0	0
d7788	0	0	0	2	0	0	0	0	0	0	0	0	0	0	0	0
d2769	4	2	0	4	8	0	3	0	1	0	0	8	2	4	0	0
d8386	0	0	0	0	2	0	0	0	0	0	0	0	0	0	0	0
d5279	0	0	0	6	0	0	0	0	0	0	0	0	0	0	0	0
d8504	0	0	0	0	2	0	0	0	0	0	0	0	0	0	0	0
d1750	8	2	0	14	0	0	0	6	1	2	2	0	8	0	1	5
d6102	0	0	0	4	0	0	0	0	0	0	0	0	0	0	0	0
d4907	0	0	0	0	2	0	0	0	0	0	0	0	0	8	0	0
d9541	0	0	0	2	0	0	0	0	0	0	0	0	0	0	0	0
d2836	4	0	0	8	0	0	0	0	0	0	0	0	8	0	0	2
c353	48	204	94	140	416	0	100	12	57	186	6	396	126	350	1	37
c130	142	238	122	402	424	30	147	68	93	234	44	388	316	412	14	127
d1523	2	8	4	12	4	0	0	0	3	6	0	4	14	6	0	2
c513	18	2	0	48	0	6	0	26	1	0	20	0	42	0	3	9
d6540	0	2	0	0	0	0	0	0	1	2	0	0	0	0	0	0
d8541	0	0	0	0	0	0	0	2	0	0	0	0	0	0	0	0
d5542	0	0	0	0	0	0	0	4	0	0	2	0	0	0	0	0
d1717	12	8	4	38	8	0	0	0	0	4	0	4	32	0	0	9
d1896	4	2	0	14	2	0	0	4	0	0	0	0	10	0	0	2
b98	64	176	82	220	300	4	136	34	79	144	16	252	136	220	4	73
d3541	0	0	0	8	0	0	0	0	0	0	0	0	6	0	0	3
d3436	0	4	4	0	4	0	2	0	1	4	0	4	0	0	0	0
d7159	0	0	0	0	0	2	0	0	0	0	0	0	0	0	0	0
d9070	0	0	0	0	0	0	0	0	0	0	0	0	2	0	0	0
d4557	0	0	0	0	0	0	0	0	0	4	0	0	14	0	0	0
d8790	0	0	2	0	0	0	0	0	0	0	0	0	0	0	0	0
c338	38	18	10	142	2	8	0	60	8	12	28	0	138	0	10	47
d2556	4	0	0	14	0	0	0	0	0	0	0	0	10	0	0	5
d2328	2	2	2	4	2	0	1	0	1	0	0	2	4	0	0	0
d1052	14	0	0	34	0	12	0	48	0	0	22	0	30	0	12	13
d3905	0	0	0	4	0	0	0	0	0	0	0	0	4	0	0	1
d7682	0	2	0	0	0	0	0	0	0	0	0	0	0	0	0	0
d9857	0	0	2	0	0	2	0	0	1	0	0	0	8	8	0	0
d9400	0	0	0	2	0	0	0	0	0	0	0	0	0	0	0	0
d1904	2	0	0	10	8	0	0	0	0	0	0	4	8	4	0	3
d2577	4	4	0	8	4	0	1	0	1	2	0	0	6	4	0	3
d1558	0	14	8	0	6	0	2	0	4	8	0	6	0	4	0	0
d4560	0	0	6	0	0	0	0	0	0	0	0	0	0	12	0	0
d4683	2	0	0	6	0	0	0	0	0	0	0	0	6	0	0	0
d1309	8	0	0	24	0	2	0	4	0	0	2	0	14	0	2	5
d9388	0	0	0	2	0	0	0	0	0	0	0	0	0	0	0	0
d7717	0	2	0	0	0	0	0	0	0	0	0	0	0	0	0	0
d8859	0	0	0	2	0	0	0	0	0	0	0	0	0	0	0	0
d6435	0	0	0	2	0	0	0	0	0	0	0	0	2	0	0	0
d9718	0	0	0	0	0	0	0	0	0	0	0	0	0	0	0	1
d5576	0	0	0	0	0	0	0	4	0	0	2	0	0	0	1	0
d4434	2	0	0	10	6	0	3	0	0	0	0	4	10	6	0	5
c990	2	8	4	4	18	0	2	0	1	10	0	24	4	8	0	2
d2010	0	0	0	2	4	0	0	0	0	18	0	26	4	0	0	0
d9139	0	0	0	0	0	0	0	2	0	0	0	0	0	0	0	0
c121	246	274	124	684	714	76	246	324	94	272	214	738	570	552	64	203
d6858	0	0	0	2	0	0	0	0	0	0	0	0	2	0	0	1
d3575	0	2	2	2	0	0	0	0	0	6	0	0	4	0	0	0
c224	206	64	28	498	128	24	54	224	27	70	140	134	416	152	51	162
d4088	0	2	0	0	0	2	0	2	0	2	0	0	0	0	0	0
d9629	0	2	0	0	0	0	0	0	0	0	0	0	0	0	0	0
c188	10	0	0	34	0	20	0	184	0	0	86	0	36	0	32	16
d9560	0	0	0	2	0	0	0	0	0	0	0	0	0	0	0	1
d1346	0	0	0	12	0	8	0	16	0	0	10	0	10	0	3	0
d7205	0	0	0	2	0	0	0	0	0	0	0	0	0	0	0	0
c477	138	176	84	338	340	10	106	66	65	138	32	300	284	338	13	124
c697	10	6	2	38	4	0	1	8	2	6	2	2	42	6	0	12
d8178	0	2	0	0	0	0	0	0	0	0	0	0	0	0	0	0
b39	216	368	172	506	742	20	253	90	130	368	44	740	440	618	18	153
d8369	0	0	0	2	0	0	0	0	0	0	0	0	0	0	0	0
c933	12	2	2	18	0	4	0	46	0	2	26	0	16	0	9	7
d1786	0	2	0	4	6	0	2	0	0	2	0	4	2	16	0	2
d6561	2	0	0	2	0	0	0	0	0	0	0	0	0	0	0	0
d7645	0	0	0	2	0	0	0	0	0	0	0	0	0	0	0	0
c602	10	24	12	28	52	0	19	8	12	22	6	38	30	40	0	10
d3415	0	0	0	2	6	0	1	0	0	0	0	2	0	8	0	0
d7087	0	0	0	0	2	0	0	0	0	0	0	0	0	0	0	0
d1595	0	0	0	8	4	0	1	6	0	0	2	0	8	2	0	1
d6312	0	0	0	0	2	0	1	0	0	0	0	2	0	0	0	0
d8736	0	0	0	0	2	0	0	0	0	0	0	0	0	0	0	0
d9878	0	0	0	0	0	0	0	0	0	0	0	0	0	0	0	1
d8072	0	0	0	0	0	0	0	0	0	0	0	2	0	0	0	0
d9311	0	0	0	2	0	0	0	0	0	0	0	0	0	0	0	0
d9299	0	0	0	2	0	0	0	0	0	0	0	0	0	0	0	0
d5052	0	0	0	2	0	0	0	0	0	0	0	0	6	0	0	0
d4646	0	0	0	8	0	0	0	0	0	0	0	0	6	0	0	0
d4924	2	0	0	4	0	0	0	0	0	0	0	0	4	0	0	2
d3224	2	0	0	8	4	0	2	0	0	0	0	2	8	6	0	3
d2488	12	2	2	12	0	0	0	0	1	2	0	0	10	0	0	3
d3908	0	4	0	0	6	0	1	0	1	0	0	4	0	0	0	0
d5648	0	0	0	2	4	0	0	0	0	0	0	0	0	0	0	0
c375	26	36	14	50	56	0	11	4	10	26	2	54	62	38	0	20
d3664	0	0	0	0	2	0	1	0	0	0	0	2	0	8	0	0
d1240	10	2	0	20	10	0	1	4	0	0	4	8	16	2	1	6
d5770	0	0	0	4	0	0	0	0	0	0	0	0	0	0	0	0
d4067	0	0	0	2	0	0	0	2	0	0	2	0	2	0	1	1
d9193	0	0	0	0	0	0	1	0	0	0	0	2	0	0	0	0
c215	26	34	20	80	42	20	10	38	11	34	22	40	72	34	4	26
c448	56	96	52	142	192	4	25	28	22	60	10	122	92	198	2	30
d3473	0	0	0	4	0	0	0	6	0	0	4	0	2	0	0	0
d6663	0	0	0	2	0	0	0	0	0	0	0	0	2	0	0	0
d8051	0	2	0	0	0	0	0	0	0	0	0	0	0	0	0	0
d3599	4	0	0	10	0	0	0	0	0	0	0	0	4	0	0	0
c762	18	24	10	40	34	0	6	0	6	24	0	38	26	24	0	12
d8630	0	0	0	0	0	0	0	0	0	0	0	0	2	0	0	0
d6194	0	0	0	0	2	0	1	0	0	0	0	2	0	0	0	0
d1925	0	4	2	0	4	0	0	0	1	4	0	0	0	0	0	0
d4206	0	2	0	0	0	0	0	0	0	2	0	0	2	0	0	0
d5330	0	0	0	0	4	0	0	0	0	0	0	2	0	2	0	0
d3504	0	0	0	8	0	0	0	0	0	0	0	0	6	0	0	3
d2365	0	0	2	0	0	0	0	4	1	0	4	0	2	0	0	0
d5102	0	0	0	2	0	0	0	4	0	0	2	0	2	0	1	1
d6472	0	0	0	0	2	0	0	0	0	0	0	2	0	0	0	0
d7281	0	0	0	0	0	0	0	0	0	0	0	0	2	0	0	0
d9282	0	0	0	2	0	0	0	0	0	0	0	0	0	0	0	0
d7611	0	0	0	2	0	0	0	0	0	0	0	0	0	0	0	1
d4874	2	0	0	4	0	0	0	0	0	0	0	0	4	0	0	2
d4117	0	0	0	0	0	0	0	2	0	0	2	2	0	0	0	0
d6626	0	2	0	0	0	0	0	0	1	2	0	0	0	0	0	0
d8647	0	0	0	2	0	0	0	0	0	0	0	0	0	0	0	0
d2102	4	8	4	4	6	0	1	0	2	8	0	6	4	6	0	2
d1196	8	14	6	14	16	4	6	14	4	22	12	36	20	22	2	7
d6503	0	0	0	2	0	0	0	0	0	0	0	0	2	0	0	0
d1184	18	42	16	48	100	2	28	8	12	34	2	80	28	82	0	12
d1492	0	12	6	4	18	0	7	4	7	12	2	16	4	12	6	1
d2519	0	2	2	8	4	0	2	0	1	2	0	4	10	4	0	1
d5982	0	4	0	0	0	0	0	0	1	0	0	0	0	0	0	0
d7649	0	0	0	0	0	0	0	0	0	0	0	2	0	0	0	0
d7599	0	0	0	0	2	0	0	0	0	0	0	0	0	0	0	0
c596	30	90	44	86	140	0	33	6	24	64	4	108	80	154	0	22
d8981	0	0	0	0	2	0	0	0	0	0	0	0	0	0	0	0
d4594	0	0	0	0	0	4	0	8	0	0	4	0	0	0	2	0
d2137	6	0	0	6	0	2	0	4	0	0	4	0	12	0	1	4
c570	30	26	26	88	20	0	6	0	7	26	0	16	76	14	0	24
d9840	0	0	0	0	0	0	0	0	0	0	0	0	0	0	0	1
d6667	0	0	0	0	2	0	1	0	0	0	0	2	0	0	0	0
d3627	0	0	0	4	2	0	1	0	0	0	0	2	4	2	0	1
d1118	4	8	0	6	12	0	2	4	1	6	2	10	10	12	0	2
d7155	0	2	0	0	0	0	0	0	0	0	0	0	0	0	0	0
d2491	0	0	0	0	0	2	0	22	0	0	12	0	0	0	5	0
d8140	0	0	0	0	2	0	0	0	0	0	0	0	0	0	0	0
c705	38	34	20	154	78	6	35	78	17	34	30	76	92	64	11	49
d4492	0	0	0	8	2	0	1	0	0	0	0	4	8	4	0	2
d1836	0	0	0	0	12	0	2	2	0	0	2	10	0	10	0	0
c427	14	2	2	34	2	14	1	74	0	0	36	2	28	2	17	9
d8419	0	0	0	2	0	0	0	0	0	0	0	0	0	0	0	0
c783	8	26	16	44	26	0	8	0	9	18	0	24	42	20	0	7
d3135	6	0	0	22	0	0	0	0	0	0	0	0	22	0	0	5
d8101	0	0	0	0	0	0	0	0	0	0	2	0	0	0	0	0
d8089	0	0	0	0	2	0	0	0	0	0	0	0	0	0	0	0
d5298	2	0	0	2	0	0	0	0	0	0	0	0	4	0	0	1
d4156	2	0	0	2	0	0	0	0	0	0	0	0	2	0	0	1
d3297	0	4	2	0	8	0	2	0	1	2	0	6	0	4	0	0
d1806	4	4	6	10	16	0	4	0	2	2	0	18	6	22	0	2
c865	8	40	16	38	40	0	14	6	11	32	0	34	36	36	0	10
d2087	6	4	0	10	0	0	0	4	0	4	2	0	10	0	1	5
d1278	6	2	2	22	8	0	1	0	0	2	0	6	12	12	0	2
d4120	0	0	0	2	0	0	0	0	0	0	0	2	2	0	0	1
d7713	0	0	0	0	2	0	0	0	0	0	0	0	0	0	0	0
d5204	0	0	0	4	0	0	0	0	0	0	0	0	4	0	0	0
d3787	0	2	2	0	4	0	1	0	1	2	0	2	0	2	0	0
d2417	0	8	4	0	14	0	2	8	0	4	4	14	0	12	2	0
d9666	0	0	0	0	0	0	1	0	0	0	0	0	0	0	0	0
d5086	0	0	0	4	0	0	0	0	0	0	0	0	4	0	0	1
d5644	0	2	2	0	2	0	1	0	1	0	0	0	0	2	0	1
d7437	0	0	0	0	0	0	0	2	0	0	0	0	0	0	0	0
c877	22	22	4	54	20	0	8	18	2	18	14	20	54	16	0	18
d4714	0	0	0	0	0	0	0	6	0	0	4	0	0	0	3	0
d5416	0	0	0	4	0	0	0	0	0	0	0	0	2	0	0	0
d5262	4	0	0	2	0	0	0	0	0	0	0	0	2	0	0	1
d5856	0	0	0	0	2	0	1	0	0	0	0	2	0	2	0	0
d7877	0	0	0	0	2	0	0	0	0	0	0	0	0	0	0	0
d7491	0	0	2	0	0	0	0	0	0	0	0	0	0	0	0	0
e10002	0	0	0	0	0	0	1	0	0	0	0	0	0	0	0	1
d8137	0	2	0	0	0	0	0	0	1	0	0	0	0	0	0	0
d6071	2	0	0	2	0	0	0	0	0	0	0	0	2	0	0	1
d7053	0	0	0	2	0	0	0	0	0	0	0	0	2	0	0	0
c529	20	48	18	52	92	8	41	26	19	34	16	68	32	58	5	22
d7331	0	0	0	2	0	0	0	0	0	0	0	0	0	0	0	0
d6068	0	0	0	0	2	0	0	0	0	0	0	2	0	2	0	0
d9228	0	0	0	2	0	0	0	0	0	0	0	0	0	0	0	0
d9506	0	0	0	0	0	0	0	2	0	0	0	0	0	0	0	0
d2645	0	0	0	4	0	4	0	12	0	0	6	0	0	0	1	1
d2923	0	0	0	4	2	2	1	4	0	0	2	2	0	0	1	1
c928	0	58	36	0	116	0	37	0	23	50	0	102	0	108	0	0
d9946	0	0	0	0	0	0	0	0	0	0	0	0	0	0	0	1
c664	18	22	12	42	26	0	7	10	9	24	6	26	34	42	1	9
d7493	0	2	0	0	0	0	0	0	0	0	0	0	0	0	0	0
d9668	0	0	0	0	0	0	1	0	0	0	0	0	0	0	0	0
d2034	0	2	2	18	6	0	2	0	1	2	0	6	12	8	0	3
d7771	0	0	0	0	0	0	0	2	0	0	0	0	0	0	0	0
d2205	4	0	0	10	0	0	0	0	0	0	0	0	12	0	0	3
b68	180	182	74	470	422	58	155	320	70	144	156	340	376	300	65	189
d3347	2	0	0	10	0	0	0	0	0	0	0	0	8	0	0	2
d3069	0	0	0	2	4	0	0	0	0	0	0	2	0	0	0	0
d9907	0	0	0	0	0	0	0	0	1	0	0	0	0	0	0	0
d2981	0	2	0	0	2	0	1	0	0	2	0	2	2	2	0	0
d3033	0	0	0	4	4	0	0	0	0	0	0	0	0	0	0	0
a9	274	952	140	1166	1856	48	587	876	310	622	378	1172	780	490	188	461
d6032	0	2	0	0	2	0	0	0	0	2	0	0	0	0	0	0
d7244	0	0	0	0	0	0	0	2	0	0	0	0	0	0	0	0
c184	138	38	20	344	50	34	14	204	15	26	100	42	310	48	46	136
d2890	0	0	0	2	0	0	0	8	0	0	4	0	0	0	2	0
d8579	0	0	0	2	0	0	0	0	0	0	0	0	0	0	0	0
d1520	2	2	2	8	0	4	0	12	1	4	6	0	6	8	2	3
d3944	0	2	0	0	0	0	0	0	1	6	0	0	0	0	0	0
c300	46	136	46	186	180	6	66	46	51	90	18	118	128	114	4	59
d4154	0	0	0	4	0	0	0	0	0	0	0	0	2	0	0	1
d2732	0	2	0	8	2	0	1	0	0	0	0	2	4	0	0	2
d3191	6	2	0	10	2	0	0	0	0	0	0	2	8	2	0	5
d1873	6	2	0	8	0	0	0	0	0	0	0	0	10	0	0	3
c867	12	0	0	40	0	0	0	16	0	0	8	0	18	0	3	4
d7802	0	0	0	0	0	0	0	2	0	0	0	0	0	0	0	0
d2959	0	6	2	0	0	0	0	0	1	6	0	0	0	0	0	0
d5731	0	2	0	0	2	0	0	0	1	2	0	0	0	0	0	0
d6943	0	0	0	2	0	0	0	0	0	0	0	0	2	0	0	1
d7686	0	2	0	0	0	0	0	0	0	0	0	0	0	0	0	0
d1496	4	10	8	6	12	0	3	0	3	10	0	12	14	10	0	3
d8261	0	0	0	0	0	0	0	2	0	0	0	0	0	0	0	0
d9473	0	0	0	0	2	0	0	0	0	0	0	0	0	0	0	0
d4961	6	0	0	2	0	0	0	0	0	0	0	0	2	0	0	0
d1971	4	6	0	18	10	0	1	0	0	10	0	18	28	6	0	5
d5980	0	0	0	0	2	0	1	0	0	0	0	2	0	2	0	0
c618	0	18	4	0	56	4	9	28	3	6	6	26	0	22	4	0
d5489	0	0	0	2	0	0	0	0	0	0	0	0	4	0	0	0
d1996	8	0	0	26	0	2	0	0	0	0	0	0	22	0	0	4
d6227	0	2	0	0	0	0	0	0	1	2	0	0	0	0	0	0
d5015	0	2	0	0	4	0	1	0	0	0	0	0	0	4	0	0
d2608	0	0	0	16	0	0	0	0	0	0	0	2	16	0	0	4
d8580	0	0	0	0	0	0	0	0	0	0	0	0	2	0	0	0
d3500	4	0	0	4	6	0	0	0	0	0	0	6	2	0	0	2
d4712	2	0	0	6	0	0	0	0	0	0	0	0	6	0	0	1
d8014	0	0	0	0	0	0	0	0	0	0	0	0	2	0	0	0
d1490	10	6	2	20	8	0	1	0	2	4	0	8	30	0	0	9
d1431	10	2	2	24	8	0	2	0	0	0	0	4	22	12	0	9
d1749	2	2	0	10	12	0	3	0	1	0	0	8	6	16	0	3
d3384	0	4	0	4	0	0	0	0	0	4	0	0	6	0	0	1
d1713	2	2	0	8	12	0	2	0	1	2	0	10	10	12	0	4
d5820	0	0	0	0	4	0	0	0	0	0	0	0	0	0	0	0
d8263	0	0	0	2	0	0	0	0	0	0	0	0	0	0	0	0
d6819	0	0	0	0	2	0	0	0	0	0	0	2	0	0	0	0
d1871	0	0	0	10	2	0	0	14	0	0	6	0	2	0	1	2
d1924	2	4	0	12	8	0	1	0	1	4	0	4	12	0	0	5
d6225	0	0	0	2	0	0	0	0	0	0	0	0	2	0	0	0
d1998	16	0	0	18	0	0	0	0	0	0	0	0	18	0	0	9
d4279	2	0	0	2	0	0	0	2	0	0	0	0	0	0	0	1
d3502	2	0	0	4	0	0	0	0	0	0	0	0	8	0	0	2
d6474	0	0	0	2	0	0	0	0	0	0	0	0	2	0	0	0
c918	6	20	10	18	34	0	9	0	6	20	0	34	16	50	0	8
d9349	0	0	0	0	0	0	0	2	0	0	0	0	0	0	0	0
d2606	0	4	2	2	6	0	3	0	1	4	0	4	2	4	0	0
d4997	0	0	0	0	2	2	1	4	0	0	2	2	0	0	0	0
d9224	0	2	0	0	0	0	0	0	0	0	0	0	0	0	0	0
d6034	0	0	0	0	0	0	0	4	0	0	0	0	0	0	0	0
e10038	0	0	0	0	0	0	0	0	0	0	0	0	0	0	0	1
c742	10	22	10	20	26	4	5	24	5	14	12	16	16	18	4	6
d6385	0	0	0	2	0	0	0	0	0	0	0	0	2	0	0	0
d1206	8	12	6	10	16	0	3	0	5	8	0	16	8	26	0	4
d9789	0	0	0	0	0	0	0	0	1	0	0	0	0	0	0	0
d1155	0	0	0	0	0	14	0	18	0	0	2	0	0	0	0	0
d3386	0	2	0	6	0	0	0	0	0	2	0	0	6	0	0	3
d3942	0	0	0	0	0	0	0	4	0	0	4	0	0	0	0	0
d3751	0	0	0	0	0	2	0	10	0	0	6	0	0	0	1	0
d8103	0	0	0	0	0	0	0	0	0	0	0	2	0	0	0	0
d1366	0	4	0	12	6	0	1	0	0	2	0	4	4	4	0	2
d4119	0	0	0	2	0	0	0	2	0	0	0	0	2	0	0	0
d8456	0	0	0	0	0	0	1	0	0	0	0	2	0	0	0	0
d1680	8	4	4	26	4	0	2	8	1	6	4	6	16	8	1	4
d2048	8	0	0	12	0	6	0	4	0	0	4	0	12	0	1	5
d7118	0	0	0	2	0	0	0	0	0	0	0	0	0	0	0	0
d1838	2	2	2	6	2	0	1	0	0	2	0	4	6	6	0	2
c600	8	34	14	30	60	0	17	4	17	30	2	58	34	90	4	11
d4837	0	0	0	6	0	0	0	0	0	0	0	0	4	0	0	2
d8821	0	0	0	2	0	0	0	0	0	0	0	0	0	0	0	0
d6750	0	0	0	0	2	0	0	0	0	0	0	2	0	0	0	0
d6908	0	0	0	2	0	0	0	0	0	0	0	0	2	0	0	0
c675	2	18	12	20	34	0	15	0	11	14	0	30	14	30	0	5
d8896	0	2	0	0	0	0	0	0	0	0	0	0	0	0	0	0
d2768	0	0	0	0	2	2	1	6	0	0	4	2	0	4	1	0
d7684	0	0	0	2	0	0	0	0	0	0	0	0	0	0	0	0
d8823	0	0	0	0	2	0	0	0	0	0	0	0	0	0	0	0
d4801	0	2	2	4	0	0	0	0	1	2	0	0	4	0	0	1
d1153	2	0	0	12	2	0	1	8	0	0	4	0	6	4	0	3
d5175	0	0	0	4	0	0	0	0	0	0	0	0	4	0	0	0
d3662	0	0	0	4	2	0	2	0	0	0	0	0	4	6	0	0
d2450	0	8	4	0	18	0	4	0	2	6	0	12	0	18	0	0
b46	124	128	70	348	116	44	29	226	41	98	118	98	282	102	38	105
d7838	0	0	0	0	0	0	0	0	0	0	0	2	0	0	0	0
d6223	0	0	0	2	0	0	0	0	0	0	0	0	2	0	0	0
d9197	0	0	0	0	2	0	0	0	0	0	0	0	0	0	0	0
c535	46	6	2	118	6	12	3	84	3	4	50	4	110	8	17	40
d8732	0	0	0	0	0	0	0	2	0	0	0	0	0	0	0	0
d5329	2	0	0	2	0	0	0	0	0	0	0	0	4	0	0	1
c740	20	26	14	58	8	0	3	0	5	30	0	8	60	10	0	20
d3875	0	0	0	8	2	0	1	0	0	0	0	2	4	0	0	1
d5011	0	0	0	0	4	0	0	0	0	0	0	4	0	2	0	0
d8174	0	0	0	0	2	0	0	0	0	0	0	0	0	0	0	0
d9033	0	0	0	0	2	0	0	0	0	0	0	0	0	0	0	0
c193	190	22	12	424	50	18	16	82	9	20	42	42	364	56	9	159
d7246	0	2	0	0	0	0	0	0	1	0	0	0	0	0	0	0
d3382	0	2	0	0	4	0	0	0	1	2	0	6	0	6	0	0
c710	82	40	14	174	78	0	19	0	10	26	0	62	160	66	0	55
d1960	4	2	0	12	0	12	0	36	1	0	18	0	10	0	7	6
d4521	6	0	0	6	0	0	0	0	0	0	0	0	8	0	0	3
d5733	2	0	0	2	0	0	0	0	0	0	0	0	2	0	0	1
d5455	0	0	0	4	0	0	0	0	0	0	0	0	2	0	0	1
d4243	0	0	0	2	0	0	0	0	0	0	0	2	2	0	0	0
d5049	2	0	0	2	0	0	0	4	0	0	2	0	2	0	0	1
d6752	0	2	0	0	0	0	0	0	1	2	0	0	0	0	0	0
d4839	0	0	0	0	4	0	1	0	0	0	0	4	0	4	0	0
c856	26	20	6	52	12	0	3	4	6	10	2	8	76	16	0	18
c182	46	40	20	136	56	6	23	52	18	32	28	40	120	52	10	46
d7964	0	0	0	0	0	0	0	0	0	0	2	0	0	0	0	0
c460	16	22	12	30	34	0	11	0	8	16	0	26	32	32	0	10
c778	6	0	0	20	0	12	0	66	0	0	34	0	20	0	8	5
d1895	0	2	2	0	6	0	1	0	0	2	0	6	2	6	0	0
d9313	0	0	0	0	2	0	0	0	0	0	0	0	0	0	0	0
d9909	0	0	0	0	0	0	0	0	1	0	0	0	0	0	0	0
d9751	0	0	0	0	0	0	1	0	0	0	0	0	0	0	0	0
d7242	0	0	0	2	0	0	0	0	0	0	0	0	0	0	0	0
d1072	10	18	6	22	26	0	8	0	7	18	0	22	18	34	0	10
d8454	0	0	0	2	0	0	0	0	0	0	0	0	0	0	0	0
d1522	0	10	4	6	10	0	2	0	4	6	0	6	0	8	0	3
c430	38	18	10	108	58	0	15	0	5	14	0	58	94	62	0	34
c152	84	140	68	232	208	2	68	22	60	136	12	160	220	180	2	85
d2172	4	0	0	12	0	0	0	0	0	0	0	2	12	0	0	1
d2319	2	10	4	14	14	0	0	0	3	2	0	4	6	0	0	2
d7804	0	0	0	2	0	0	0	0	0	0	0	0	0	0	0	0
d5893	0	0	0	4	0	0	0	0	0	0	0	0	0	0	0	0
d9475	0	0	0	2	0	0	0	0	0	0	0	0	0	0	0	0
d4523	4	0	0	8	0	0	0	0	0	0	0	0	8	0	0	3
d5607	0	0	0	0	0	0	0	0	0	0	0	4	2	0	0	0
d5013	0	0	0	2	0	2	0	4	0	0	2	0	2	0	0	0
d3818	0	0	0	0	0	0	0	6	0	0	4	0	0	0	1	0
d1029	10	22	10	30	38	0	13	0	4	20	0	36	26	38	0	12
d1020	38	24	10	92	64	2	23	30	10	20	18	50	80	54	5	33
d1469	14	4	0	28	4	0	0	8	1	2	4	4	26	0	1	12
c616	4	24	8	8	46	0	5	6	2	14	0	26	2	36	1	1
d7524	0	0	0	0	2	0	0	0	0	0	0	0	0	0	0	0
d5453	0	0	0	2	0	0	0	0	0	0	0	0	4	0	0	0
d2012	6	2	0	10	8	0	4	0	0	0	0	4	12	8	0	4
b62	48	72	34	232	128	32	41	198	23	36	100	88	106	116	43	47
d5173	0	0	0	4	0	0	0	0	0	0	0	0	4	0	0	1
d2730	0	0	0	4	0	0	0	8	0	0	4	0	4	0	1	0
d2452	2	0	0	16	0	4	0	4	0	0	2	0	14	0	1	7
d2174	4	4	2	4	6	0	1	0	1	6	0	4	6	0	0	2
c260	36	288	114	124	530	20	158	60	93	246	34	476	90	394	8	38
d4963	0	0	0	4	0	0	0	0	0	0	0	0	4	0	0	2
d7800	0	0	0	0	2	0	0	0	0	0	0	0	0	0	0	0
d9315	0	0	0	0	0	0	0	2	0	0	0	0	0	0	0	0
d3538	4	0	0	6	0	0	0	0	0	0	0	0	6	0	0	3
d7522	2	0	0	0	0	0	0	0	0	0	0	0	0	0	0	0
c311	92	96	54	300	156	4	46	22	30	84	14	126	286	204	2	116
c498	12	20	12	20	54	0	15	0	7	12	0	46	14	54	0	6
d5609	2	0	0	4	0	0	0	0	0	0	0	0	0	0	0	1
d2892	2	2	0	4	4	0	2	0	1	2	0	4	2	2	0	1
d1377	16	36	16	42	120	0	39	6	10	22	4	106	36	110	1	17
c751	46	40	26	170	50	0	17	10	14	32	6	48	130	74	1	38
d3978	0	0	0	2	0	0	0	4	0	0	0	0	2	0	0	0
d9755	0	0	0	0	0	0	0	0	1	0	0	0	0	0	0	0
d7962	0	2	0	0	0	0	0	0	0	0	0	0	0	0	0	0
c989	0	2	0	12	0	16	0	66	1	0	40	0	10	0	9	1
d9174	0	0	0	2	0	0	0	0	0	0	0	0	0	0	0	0
c547	28	12	2	96	32	4	9	14	4	6	10	22	86	24	4	40
d9069	0	0	0	2	0	0	0	0	0	0	0	0	0	0	0	0
d8476	0	0	0	2	0	0	0	0	0	0	0	0	0	0	0	0
d4753	2	0	0	6	0	0	0	0	0	0	0	0	4	0	0	2
c111	52	96	36	174	192	28	60	128	35	72	50	134	92	134	25	49
d6649	0	2	0	0	0	0	0	0	1	2	0	0	0	0	0	0
d7347	0	0	0	0	0	0	0	2	0	0	0	0	0	0	0	0
d9348	2	0	0	0	0	0	0	0	0	0	0	0	0	0	0	0
d4648	0	2	0	0	6	0	0	0	0	2	0	6	0	0	0	0
c727	8	18	8	32	52	2	16	10	6	16	8	54	34	50	3	13
d2752	2	0	0	10	0	0	0	0	0	0	0	0	6	0	0	3
d5346	0	0	0	0	2	0	1	0	0	0	0	2	0	4	0	0
d3345	2	0	0	10	2	0	0	0	0	0	0	2	6	0	0	1
d8924	0	0	0	0	0	0	0	0	0	0	0	2	0	0	0	0
d1170	12	30	14	30	46	0	13	4	7	24	2	32	34	32	1	2
d8750	0	0	0	0	2	0	0	0	0	0	0	0	0	0	0	0
d6196	0	2	0	0	0	0	0	0	1	2	0	0	0	0	0	0
d3171	0	4	4	0	8	0	3	0	1	4	0	8	0	12	0	0
d5172	2	0	0	2	2	0	1	0	0	0	0	2	2	2	0	1
d4922	2	0	0	4	0	0	0	0	0	0	0	0	4	0	0	2
d7173	0	0	0	0	0	0	1	0	0	0	0	2	0	0	0	0
c268	56	74	26	166	128	4	45	26	27	46	6	104	108	116	6	54
d6923	0	0	0	2	0	0	0	0	0	0	0	0	2	0	0	0
d8197	0	0	0	2	0	0	0	0	0	0	0	0	0	0	0	0
d6539	0	0	0	2	0	0	0	0	0	0	0	0	2	0	0	1
d5177	0	0	0	6	0	0	0	0	0	0	0	0	2	0	0	0
d6470	0	0	0	2	0	0	0	0	0	0	0	0	2	0	0	1
d2926	0	0	0	4	4	0	0	0	0	0	0	4	0	0	0	0
d3176	4	0	0	18	0	0	0	0	0	0	0	0	14	0	0	0
d8471	0	2	0	0	0	0	0	0	0	0	0	0	0	0	0	0
d2537	0	2	0	0	10	0	4	0	1	2	0	8	0	12	0	0
d1175	8	4	4	26	4	2	2	66	1	2	30	4	22	4	4	7
d4538	0	4	2	0	2	0	1	0	2	4	0	2	0	8	0	0
d8929	0	0	0	0	0	0	1	0	0	0	2	0	0	0	0	0
c936	12	4	2	10	30	0	10	0	2	4	0	28	10	36	0	5
d6475	0	0	0	2	0	0	0	0	0	0	0	0	2	0	0	1
c483	24	22	10	68	42	12	18	36	11	18	18	36	60	46	7	29
d4927	0	2	0	0	8	0	0	0	0	0	0	0	0	0	0	0
c373	14	40	30	28	64	0	23	0	20	36	2	62	22	68	1	11
d1349	8	2	0	16	0	0	0	8	1	0	6	0	10	0	2	3
d2363	0	0	0	0	0	2	1	4	0	0	6	0	0	0	0	0
d4474	0	0	0	0	0	0	0	16	0	0	8	0	0	0	4	0
d6928	0	2	0	2	0	0	0	0	1	0	0	0	0	0	0	0
d2473	0	6	4	0	14	0	1	0	0	4	0	8	0	14	0	0
d9737	0	0	0	0	0	0	0	0	1	0	0	0	0	0	0	0
d2047	8	0	0	20	0	0	0	0	0	0	0	0	18	0	0	6
d3835	0	4	4	0	0	0	0	0	2	4	0	0	0	0	0	0
d3940	0	0	0	2	0	2	0	0	0	0	0	0	4	0	0	0
d7841	0	0	0	0	0	0	0	0	0	0	2	0	0	0	0	0
d7562	0	0	2	0	0	0	0	0	0	0	0	0	0	0	0	0
d8434	0	0	0	0	0	0	0	2	0	0	0	0	0	0	0	0
c577	10	0	0	30	0	12	0	46	0	0	26	0	26	0	9	6
d3666	0	0	0	0	0	0	0	8	0	0	4	0	0	0	1	0
d1014	0	2	2	4	10	0	2	0	1	4	0	8	0	12	0	1
d4259	0	0	0	4	0	0	0	0	0	0	0	0	2	0	0	1
d9774	0	0	0	0	0	0	0	0	0	0	0	0	0	0	0	1
d2084	6	0	0	12	6	0	3	0	0	0	0	4	6	6	0	4
d9664	0	0	0	0	0	0	1	0	0	0	0	0	0	0	0	0
d3996	0	0	0	4	2	0	0	0	0	0	0	0	0	0	0	0
d6049	0	0	0	4	0	0	0	0	0	0	0	0	0	0	0	0
d6159	0	2	0	0	0	0	0	0	0	2	0	0	0	0	0	0
d6086	0	2	2	0	0	0	0	0	1	2	0	0	0	0	0	0
d8713	0	0	0	0	2	0	0	0	0	0	0	0	0	0	0	0
d7837	0	0	0	0	0	0	0	0	0	0	0	0	0	2	0	0
d6965	2	0	0	2	0	0	0	0	0	0	0	0	0	0	0	1
d5625	0	2	0	0	4	0	0	0	0	0	0	0	0	0	0	0
d5383	0	0	0	2	0	0	0	0	0	0	0	0	4	0	0	0
d8104	0	0	0	0	0	0	0	0	0	0	0	0	2	0	0	1
d9385	0	2	0	0	0	0	0	0	0	0	0	0	0	0	0	0
d4790	0	0	0	6	0	0	0	0	0	0	0	0	6	0	0	0
d1623	8	8	4	28	18	0	8	0	3	8	0	16	30	16	0	9
c758	8	2	0	24	14	0	3	10	2	10	10	22	34	6	5	7
d4102	2	2	0	2	0	0	0	0	0	0	0	0	2	0	0	1
d7558	0	0	0	2	0	0	0	0	0	0	0	0	0	0	0	0
d6438	0	0	0	0	2	0	0	0	0	0	0	2	0	0	0	0
d1419	0	8	2	20	14	0	6	10	2	8	6	12	24	8	2	3
d2963	0	2	0	2	4	0	1	0	0	0	0	2	2	0	0	0
d6686	0	0	0	0	2	0	0	0	0	0	0	2	0	0	0	0
d2436	4	4	2	4	12	0	2	0	0	4	0	12	0	10	0	0
b45	42	40	28	106	88	20	26	86	16	34	42	68	66	90	19	45
d1902	0	2	0	2	6	0	3	0	0	2	0	4	2	2	0	0
d7389	0	0	0	2	0	0	0	0	0	0	0	0	0	0	0	0
d3450	0	0	0	8	0	0	0	0	0	0	0	0	8	0	0	2
d4263	0	0	0	2	0	0	0	0	0	0	0	0	4	0	0	1
d3560	0	0	0	0	2	0	1	0	0	0	0	2	0	10	0	0
d3387	0	4	2	2	4	0	2	0	1	0	0	4	2	6	0	0
d8961	0	2	0	0	0	0	0	0	0	0	0	0	0	0	0	0
d8420	0	2	0	0	0	0	0	0	1	0	0	0	0	0	0	0
d4716	4	0	0	4	0	0	0	0	0	0	0	0	4	0	0	2
d2748	2	0	0	10	0	0	0	0	0	0	0	0	6	0	0	4
d6960	0	0	0	0	0	0	0	2	0	0	2	0	0	0	0	0
d2207	0	0	0	0	0	2	0	14	0	0	8	0	4	0	1	2
c212	22	28	24	50	68	0	20	2	11	22	0	60	48	74	0	21
c904	44	66	12	94	104	10	18	54	14	30	18	46	58	42	8	37
d6140	2	0	0	2	0	0	0	0	0	0	0	0	0	0	0	0
d8687	0	0	0	0	0	0	0	0	0	2	0	0	0	0	0	0
d5309	0	4	0	0	0	0	0	0	2	2	0	0	0	0	0	0
d9073	0	0	0	0	0	2	0	0	0	0	0	0	0	0	0	0
b96	36	92	46	78	154	2	44	10	29	98	6	140	68	150	1	25
d7012	0	0	0	2	0	0	0	0	0	0	0	0	2	0	0	1
d5135	0	0	0	4	0	0	0	0	0	0	0	0	4	0	0	0
d9013	0	0	0	0	0	0	0	0	0	0	0	0	2	0	0	0
d3134	4	0	0	24	0	0	0	0	0	0	0	0	20	0	0	5
d9800	0	0	0	0	0	0	1	0	0	0	0	0	0	0	0	0
d7879	0	0	0	0	0	0	0	2	0	0	0	0	0	0	0	0
d6297	0	0	0	0	0	0	0	0	2	0	0	0	0	0	0	2
d9018	0	0	0	0	2	0	0	0	0	0	0	0	0	0	0	0
d4711	12	0	0	0	0	0	0	0	0	0	0	0	0	0	0	0
d8298	0	0	0	0	0	0	0	0	0	0	0	0	2	0	0	0
d2202	2	4	2	2	8	0	0	0	0	2	0	2	2	8	0	1
d9352	0	0	0	0	0	0	0	2	0	0	0	0	0	0	0	0
d1876	2	0	0	2	0	2	0	12	0	0	6	0	2	0	2	1
d7663	0	0	0	0	0	0	0	0	0	0	0	0	2	0	0	0
d3015	0	2	2	2	0	0	0	0	1	2	0	0	2	0	0	0
d2710	0	0	0	0	0	2	0	12	0	0	6	0	0	0	1	0
d3523	0	2	0	0	4	0	2	0	0	0	0	4	0	8	0	0
d8141	0	0	0	2	0	0	0	0	0	0	0	0	0	0	0	0
c590	46	4	4	94	6	10	1	64	2	4	30	4	86	2	10	38
d3413	2	0	0	4	0	0	0	0	0	0	0	0	12	0	0	0
d5524	0	0	0	4	0	0	0	0	0	0	0	0	2	0	0	1
d1660	4	4	2	10	20	0	4	4	2	4	2	16	10	4	0	5
d9521	0	0	0	2	0	0	0	0	0	0	0	0	0	0	0	0
d7083	0	0	0	0	0	0	0	0	0	0	0	0	2	0	0	0
d8205	0	0	0	2	0	0	0	0	0	0	0	0	0	0	0	0
d8315	0	0	0	2	0	0	0	0	0	0	0	0	0	0	0	1
d1386	14	0	0	44	0	2	0	26	0	0	12	0	44	0	3	16
d8260	0	0	0	2	0	0	0	0	0	0	0	0	0	0	0	1
d7874	0	0	0	2	0	0	0	0	0	0	0	0	0	0	0	0
d1834	0	2	0	4	4	0	1	0	1	8	0	2	12	0	0	3
d3895	2	0	0	2	2	0	0	0	0	0	0	2	2	0	0	1
c296	6	20	12	30	68	0	16	0	6	18	0	56	32	56	0	7
d5803	0	4	0	0	0	0	0	0	0	0	0	0	0	0	0	0
d4500	4	0	0	10	0	0	0	0	0	0	0	0	8	0	0	3
d9508	0	0	0	0	2	0	0	0	0	0	0	0	0	0	0	0
d9563	0	0	0	2	0	0	0	0	0	0	0	0	0	0	0	0
c973	0	12	6	0	22	2	6	4	2	8	2	14	0	22	0	0
d7773	0	0	0	0	0	0	0	2	0	0	0	0	0	0	0	0
d7054	0	0	0	0	0	0	3	0	0	0	0	0	0	0	0	0
d1665	10	0	0	32	2	0	0	0	0	0	0	0	28	0	0	5
d2592	0	0	0	8	0	2	0	4	0	0	4	0	8	0	1	3
d9838	0	0	0	0	0	0	0	0	1	0	0	0	0	0	0	0
c133	36	42	20	150	150	26	41	144	12	44	72	96	92	120	27	40
d1995	10	4	0	14	6	0	0	0	0	4	0	8	12	0	0	5
d1504	2	6	2	8	16	0	7	0	3	6	0	18	4	8	0	3
d2258	0	0	0	6	0	0	0	6	0	0	2	0	6	0	0	1
d4221	0	2	0	2	0	0	0	0	0	0	0	0	2	0	0	1
d4048	0	0	0	4	0	0	0	0	0	0	0	0	4	0	0	1
d9284	0	2	0	0	0	0	0	0	0	0	0	0	0	0	0	0
d8087	0	2	0	0	0	0	0	0	0	0	0	0	0	0	0	0
c702	0	6	0	0	24	0	6	0	1	6	0	20	0	26	0	0
d8966	0	0	0	2	0	0	0	0	0	0	0	0	0	0	0	1
d1115	12	0	0	28	0	4	0	4	0	0	2	0	18	0	1	11
d8805	0	0	0	2	0	0	0	0	0	0	0	0	0	0	0	0
d9893	0	0	0	0	0	0	0	0	0	0	0	0	0	0	0	1
d7384	0	0	0	0	0	0	0	0	0	0	2	0	0	0	0	0
d9559	0	0	0	0	2	0	0	0	0	0	0	0	0	0	0	0
d2262	2	2	2	6	2	0	0	0	0	2	0	0	6	0	0	2
d2089	10	0	0	6	0	6	0	8	0	0	4	0	4	0	2	3
d6791	0	2	0	0	2	0	0	0	0	0	0	0	0	0	0	0
d2101	4	0	0	8	2	4	1	8	0	0	4	2	6	0	2	3
d3624	0	2	0	2	0	0	0	0	0	2	0	0	8	0	0	0
c412	34	56	32	92	152	4	61	8	23	52	6	136	76	126	1	35
d4598	4	0	0	6	0	0	0	0	0	0	0	0	6	0	0	0
c423	30	66	34	50	150	4	48	8	21	56	10	130	56	134	2	19
d4610	2	0	0	8	0	0	0	0	0	0	0	0	6	0	0	1
c584	8	80	24	18	174	2	61	4	31	70	2	152	18	100	1	6
d4437	0	8	4	0	8	0	4	0	3	4	0	6	0	8	0	0
d9402	0	0	0	0	0	0	0	0	0	0	2	0	0	0	0	0
d9229	0	2	0	0	0	0	0	0	0	0	0	0	0	0	0	0
d4767	4	0	0	4	0	0	0	0	0	0	0	0	4	0	0	2
d3469	0	2	0	2	0	0	0	0	0	8	0	0	6	0	0	1
c409	36	4	4	118	10	18	6	42	2	4	20	6	88	10	9	34
d3295	4	0	0	10	0	0	0	0	0	0	0	0	8	0	0	3
d5680	0	0	0	0	2	0	0	0	0	0	0	2	0	2	0	0
d4786	4	0	0	4	0	0	0	0	0	0	0	0	4	0	0	2
d2139	0	6	6	0	10	0	4	0	4	4	0	6	0	8	0	0
d2244	2	4	2	2	6	0	0	0	1	4	0	6	2	0	0	1
d7209	0	0	0	2	0	0	0	0	0	0	0	0	0	0	0	0
d3716	0	0	0	0	6	0	0	0	0	0	0	6	2	0	0	0
d8631	0	0	0	0	2	0	0	0	0	0	0	0	0	0	0	0
d6630	0	0	0	2	0	0	0	0	0	0	0	0	2	0	0	0
d2418	0	12	6	0	10	0	6	0	5	14	0	16	0	12	0	0
d7035	0	0	0	2	0	0	0	0	0	0	0	0	2	0	0	1
d6983	0	0	0	2	0	0	0	0	0	0	0	2	0	0	0	0
d2029	6	0	0	12	0	4	0	18	0	0	10	0	14	0	4	5
b59	158	122	46	452	244	34	108	200	54	102	74	214	312	158	39	137
d9719	0	0	0	0	0	0	0	0	0	0	0	0	0	0	0	1
d5685	0	2	2	0	0	0	0	0	1	2	0	0	0	0	0	0
d8279	0	0	0	0	0	0	0	0	0	0	0	0	2	0	0	0
d3684	0	0	0	6	0	0	0	0	0	0	0	0	4	0	0	2
d7718	0	0	0	0	2	0	0	0	0	0	0	0	0	0	0	0
c235	38	16	8	98	46	6	17	16	2	10	2	38	72	50	3	21
d9596	0	0	0	0	0	0	0	2	0	0	0	0	0	0	0	0
d9856	0	0	0	0	0	0	0	0	0	0	0	0	0	0	0	1
d3488	2	0	0	8	0	0	0	0	0	0	0	0	6	0	0	2
d5501	0	0	0	0	2	0	1	2	0	0	2	0	0	2	0	0
d5854	0	0	0	0	2	0	1	0	0	0	0	2	0	2	0	0
d9266	0	0	0	2	0	0	0	0	0	0	0	0	0	0	0	0
d1528	4	16	10	10	12	0	4	0	5	14	0	10	14	20	0	4
d9682	0	0	0	0	0	0	0	0	0	0	0	0	0	0	0	1
d2225	0	0	0	4	8	0	2	0	0	0	0	8	4	6	0	1
d8558	0	0	0	2	0	0	0	0	0	0	0	0	0	0	0	0
d6121	0	0	0	2	0	0	0	0	0	0	0	0	2	0	0	0
d9875	0	0	0	0	0	0	0	0	1	0	0	0	0	0	0	0
d3333	4	0	0	12	0	0	0	0	1	0	0	0	10	0	0	1
d3802	2	0	0	6	0	0	0	0	0	0	0	0	2	0	0	2
d1051	8	8	4	24	20	0	6	0	3	6	0	20	20	20	0	10
d9714	0	0	0	0	0	0	0	0	0	0	0	0	0	0	0	1
d5332	0	0	0	6	0	0	0	0	0	0	0	0	0	0	0	0
d2381	2	0	0	8	0	0	0	0	0	0	2	0	0	0	0	3
d3606	0	0	0	0	0	2	0	8	0	0	4	0	4	0	2	0
d1894	0	0	0	10	2	0	0	0	0	0	0	2	8	0	0	2
d5053	0	0	0	0	0	0	0	2	0	0	6	0	0	0	0	0
d1330	0	8	2	2	6	0	2	10	2	4	8	6	2	4	3	0
d9545	0	0	0	2	0	0	0	0	0	0	0	0	0	0	0	0
d3858	0	0	0	6	0	0	0	0	0	0	0	0	2	0	0	2
d2220	4	2	2	8	0	0	0	0	1	2	0	0	8	0	0	2
d6011	0	0	0	4	0	0	0	0	0	0	0	0	0	0	0	0
d7892	0	0	0	2	0	0	0	0	0	0	0	0	0	0	0	0
d2295	0	4	0	4	6	0	0	0	0	2	0	4	4	0	0	1
c329	14	100	54	52	208	10	81	30	44	76	16	170	48	182	8	15
d1977	10	0	0	20	2	0	1	0	0	0	0	2	24	4	0	5
d1784	2	10	6	2	8	0	3	0	4	4	0	8	2	12	0	1
d7365	0	0	0	0	0	0	0	0	0	0	2	0	0	0	0	0
d2770	0	0	0	4	0	0	0	8	0	0	4	0	2	0	0	0
d6576	0	0	0	2	0	0	0	0	0	0	0	0	2	0	0	0
d6804	0	0	0	0	2	0	1	0	0	0	0	2	0	0	0	0
d1698	10	2	2	24	0	0	0	0	1	2	0	0	20	0	0	7
d7314	0	0	0	0	0	0	0	0	0	0	0	0	2	0	0	0
d6415	0	0	0	0	2	0	1	0	0	0	0	0	0	2	0	0
d2574	2	0	0	10	2	0	0	0	0	0	0	2	12	0	0	3
d2413	0	6	4	2	18	0	10	0	3	6	0	18	0	16	0	0
b22	144	202	76	470	414	6	128	12	72	164	6	384	398	324	1	166
d3139	0	8	0	4	24	2	4	4	1	0	4	0	0	0	0	4
d6768	0	0	0	0	2	0	0	0	0	0	0	2	0	0	0	0
d8352	0	0	2	0	0	0	0	0	0	0	0	0	0	0	0	0
d3223	0	0	0	2	2	0	0	0	0	0	0	0	24	0	0	2
d7644	0	2	0	0	0	0	0	0	1	0	0	0	0	0	0	0
d8242	0	0	0	0	0	0	0	2	0	0	0	0	0	0	0	0
d3101	0	0	0	0	4	0	1	0	0	0	0	2	0	0	0	1
d1641	0	14	4	6	14	4	3	20	3	10	14	10	8	14	4	2
d7196	0	0	0	0	0	0	0	0	0	0	2	0	0	0	1	0
d3308	0	0	0	10	0	0	0	0	0	0	0	0	10	0	0	3
d4177	0	0	0	2	2	0	0	0	0	0	0	0	2	0	0	0
d1257	22	12	4	58	24	0	8	0	1	10	0	14	50	6	0	16
d5071	4	0	0	4	0	0	0	0	0	0	0	0	0	0	0	0
c954	10	2	0	26	4	10	1	28	1	0	12	2	16	2	6	6
d9137	0	0	0	0	0	0	0	0	0	0	0	0	0	0	0	2
d8947	0	0	0	2	0	0	0	0	0	0	0	0	0	0	0	0
d9247	0	0	0	0	0	0	0	2	0	0	0	0	0	0	0	0
d2944	0	0	0	8	0	0	0	0	0	0	0	0	4	0	0	0
d7581	0	0	0	0	0	0	0	0	0	0	0	0	2	0	0	0
d8999	0	0	0	0	0	0	0	0	0	0	0	2	0	0	0	0
d1193	6	12	6	12	24	0	10	0	5	10	0	18	12	26	0	5
c844	4	6	4	20	22	0	4	0	2	6	0	24	22	30	0	7
d1920	0	2	0	8	0	0	0	0	1	2	0	0	6	0	0	4
d8773	0	0	0	0	0	0	0	0	0	0	2	0	0	0	0	0
d6712	0	0	0	0	2	0	1	0	0	0	0	0	0	2	0	0
d4203	0	0	0	4	0	0	0	0	0	0	0	0	2	0	0	0
d4456	6	0	0	12	0	0	0	0	0	0	0	0	10	0	0	6
d4904	0	0	0	6	0	0	0	0	0	0	0	0	4	0	0	1
d7017	0	2	2	0	0	0	0	0	1	0	0	0	0	0	0	0
d1679	0	12	6	0	18	0	2	0	4	12	0	14	0	14	0	0
c499	32	28	16	92	72	0	28	20	13	22	14	52	64	72	2	25
d5662	0	0	0	0	0	0	0	0	0	0	0	4	0	0	0	0
d9526	0	0	0	0	0	0	0	0	0	0	0	2	0	0	0	0
d3153	6	0	0	16	2	0	1	0	0	0	0	2	16	0	0	7
d3877	0	0	0	6	0	0	0	0	0	0	0	0	2	0	0	0
c565	6	12	6	22	18	8	4	42	2	8	18	16	16	14	8	10
d8494	0	0	0	0	2	0	0	0	0	0	0	0	0	0	0	0
d3598	0	2	0	0	6	0	1	2	0	2	0	4	0	0	0	0
d8668	0	0	0	0	0	0	0	0	0	0	2	0	0	0	0	0
d2729	4	4	0	6	0	0	0	0	1	0	0	0	6	0	0	2
d3327	0	8	6	0	0	0	0	0	3	8	0	0	0	0	0	0
d5350	6	0	0	0	0	0	0	0	0	0	0	0	0	0	0	0
d2489	0	0	0	20	0	0	0	6	0	0	0	2	12	0	0	4
d5227	0	0	0	0	2	0	1	0	0	0	0	2	0	4	0	0
c950	16	2	2	28	12	0	5	0	1	2	0	10	28	6	0	6
d2555	8	0	0	8	4	0	1	0	0	0	0	2	10	2	0	3
d9540	0	2	0	0	0	0	0	0	1	0	0	0	0	0	0	0
d7736	0	0	0	0	2	0	0	0	0	0	0	0	0	0	0	0
d3872	0	2	0	2	2	0	0	0	1	4	0	0	0	0	0	0
d2945	0	4	2	2	0	0	0	2	1	4	0	0	0	0	0	1
d1363	4	0	0	12	6	2	2	0	0	0	0	4	6	0	0	4
d8223	0	0	0	2	0	0	0	0	0	0	0	0	0	0	0	1
d1628	12	0	0	22	0	6	0	26	0	0	16	0	20	0	6	5
d4909	0	0	0	4	0	0	0	0	0	0	0	0	6	0	0	1
d9092	0	2	0	0	0	0	0	0	0	0	0	0	0	0	0	0
d5506	0	0	0	2	0	0	0	0	0	0	0	0	4	0	0	0
c391	12	12	6	30	36	0	17	2	6	12	2	30	14	38	0	11
d6433	0	0	0	2	0	0	0	0	0	0	0	0	2	0	0	1
d9155	0	2	0	0	0	0	0	0	1	0	0	0	0	0	0	0
d9210	0	0	0	0	2	0	0	0	0	0	0	0	0	0	0	0
d1958	0	0	0	8	22	0	3	4	0	0	2	12	14	10	1	1
d5997	2	0	0	2	0	0	0	0	1	0	0	0	2	0	0	1
d5836	0	0	0	4	0	0	0	0	0	0	0	0	0	0	0	0
d1642	8	4	2	26	8	0	4	0	2	2	0	6	24	12	0	4
d2666	4	0	0	10	0	0	0	0	0	0	0	0	8	0	0	4
d4085	0	0	0	4	0	0	0	0	0	0	0	0	4	0	0	1
c230	20	34	20	72	68	4	27	22	13	36	14	60	56	64	4	22
d2607	0	0	0	12	0	0	0	0	0	4	0	2	10	0	0	2
d2834	0	0	0	12	0	0	0	0	0	0	0	0	2	0	0	0
d7897	0	2	0	0	0	0	0	0	0	0	0	0	0	0	0	0
d8495	0	0	0	2	0	0	0	0	0	0	0	0	0	0	0	0
d7191	0	0	0	2	0	0	0	0	0	0	0	0	0	0	0	0
d7626	0	0	0	0	2	0	1	0	0	0	0	0	0	0	0	0
d5117	2	0	2	4	2	0	0	0	0	0	0	0	2	4	0	2
d3542	6	2	2	6	0	0	0	0	1	0	0	0	2	0	0	1
d6103	0	0	0	0	0	0	0	0	0	0	0	0	4	0	0	0
d1194	0	10	4	8	26	0	6	4	2	8	2	22	8	26	0	0
d4908	0	0	0	6	0	0	0	0	0	0	0	0	4	0	0	1
d8943	0	0	0	0	2	0	0	0	0	0	0	0	0	0	0	0
d2451	4	0	0	10	0	6	0	24	0	0	16	0	12	0	5	4
d8612	0	0	0	0	0	0	0	0	0	0	0	0	2	0	0	0
d7580	0	0	0	0	2	0	0	0	0	0	0	0	0	0	0	0
d3821	0	0	0	2	4	0	1	0	0	0	0	4	2	0	0	0
d7192	0	0	0	0	0	0	0	0	0	0	0	0	2	0	0	0
d7470	0	0	0	2	0	0	0	0	0	0	0	0	0	0	0	0
d8664	0	0	0	0	0	0	0	0	0	0	0	0	0	2	0	0
d8942	0	0	0	2	0	0	0	0	0	0	0	0	0	0	0	0
d6594	0	2	0	0	2	0	0	0	0	0	0	0	0	0	0	0
d1472	0	8	8	4	14	0	4	4	3	8	2	14	4	6	1	0
d5388	0	0	0	0	0	0	0	4	0	0	2	0	0	0	0	0
d1311	14	0	0	20	2	0	0	0	0	0	0	0	18	0	0	7
d4519	2	0	0	8	0	0	0	0	0	0	0	0	10	0	0	3
d6264	0	0	0	2	0	0	0	0	0	0	0	0	2	0	0	0
d6279	0	0	0	0	0	0	0	2	0	0	2	0	0	0	0	0
d5372	0	2	2	0	0	0	0	0	0	4	0	0	0	0	0	0
d7979	0	0	0	0	2	0	0	0	0	0	0	0	0	0	0	0
d7792	0	0	0	2	0	0	0	0	0	0	0	0	0	0	0	0
d9544	0	0	0	0	0	0	0	0	0	0	2	0	0	0	0	0
d1579	0	0	0	0	0	4	0	20	0	0	8	0	0	0	4	0
d9967	0	0	0	0	0	0	1	0	0	0	0	0	0	0	0	0
d7543	0	0	0	2	0	0	0	0	0	0	0	0	0	0	0	0
d1976	8	2	0	16	4	0	0	0	0	4	0	8	24	0	0	3
d5978	0	0	0	0	2	0	0	0	0	0	0	2	0	2	0	0
d9370	0	0	0	0	0	0	0	0	0	0	2	0	0	0	0	0
d1312	0	6	2	2	20	0	6	0	2	2	0	12	2	18	0	0
d5699	0	0	0	0	0	0	0	0	0	0	0	0	4	0	0	0
d8241	0	2	0	0	0	0	0	0	0	0	0	0	0	0	0	0
d5158	0	0	0	4	0	0	0	0	0	0	0	0	4	0	0	0
d9823	0	0	0	0	0	0	0	0	0	0	0	0	0	0	0	1
d1853	4	0	0	6	0	2	0	8	0	0	4	0	6	0	1	2
d7822	0	0	0	2	0	0	0	0	0	0	0	0	0	0	0	0
d9421	0	0	0	0	0	0	0	0	0	2	0	0	0	0	0	0
c917	12	22	12	30	16	0	4	0	5	20	0	16	22	24	0	14
d3680	0	0	0	8	0	0	0	0	0	0	0	0	2	0	0	0
d2307	0	0	0	10	0	0	0	0	0	0	0	0	8	0	0	0
d7328	0	0	0	0	2	0	0	0	0	0	0	0	0	0	0	0
d5681	0	0	0	0	0	0	0	0	0	4	0	0	0	0	0	0
c287	36	20	14	122	20	22	6	98	8	14	54	22	98	22	20	40
d4734	0	0	0	0	4	0	0	2	0	0	0	2	0	6	0	0
d3152	0	6	2	0	10	0	3	4	3	4	2	12	0	10	1	0
d5153	0	0	0	4	0	0	0	0	0	0	0	0	4	0	0	0
d5432	0	0	0	0	0	0	0	0	0	0	0	0	0	0	0	5
d7856	0	0	0	2	0	0	0	0	0	0	0	0	0	0	0	0
d3431	0	0	0	8	0	0	0	0	0	0	0	0	8	0	0	2
d8123	0	2	0	0	0	0	0	0	0	0	0	0	0	0	0	0
d8246	0	0	0	2	0	0	0	0	0	0	0	0	0	0	0	0
d6984	0	0	0	2	0	0	0	0	0	0	0	0	2	0	0	0
d7607	0	0	0	2	0	0	0	0	0	0	0	0	0	0	0	0
d9608	0	0	0	2	0	0	0	0	0	0	0	0	0	0	0	0
d1858	2	4	2	4	6	0	0	0	0	2	0	0	4	6	0	2
c534	20	66	32	74	128	4	48	56	23	58	30	108	54	102	10	25
d4983	2	0	0	4	0	0	0	0	0	0	0	0	4	0	0	1
d7577	0	0	0	0	0	0	0	0	0	0	0	0	2	0	0	0
[truncated: 8,064 more rows]
