# Supplementary material for: Critical Assessment of MetaProteome Investigation (CAMPI): a multi-laboratory comparison of established workflows
Source: Nat Commun. 2021 Dec 15;12:7305. doi: 10.1038/s41467-021-27542-8 (PMC8674281; doi:10.1038/s41467-021-27542-8)
Supplement: Supplementary file 21 — Source Data file [file 41467_2021_27542_MOESM21_ESM.zip › Source Data/Supplementary Figure 6D_8D.tsv]

ProteinGroup	MQ_F01	PS_F06	MQ_F06	PS_F01	PS_F07	MQ_F08	MPA_F07	PS_F08	MPA_F06	PD_F06	PD_F08	PD_F07	PD_F01	MQ_F07	MPA_F08	MPA_F01
d3750_a1	0	2	0	0	2	0	1	0	0	2	0	2	0	4	0	0
d9927_a1	0	0	0	0	0	0	1	0	0	0	0	0	0	0	0	0
c370_a9	0	10	2	4	18	0	9	0	5	10	0	18	6	8	0	1
c370_a8	0	6	4	4	16	0	4	0	3	4	0	10	4	16	0	2
c370_a6	4	40	18	24	32	2	13	0	15	50	0	32	32	26	0	7
c370_a7	2	26	8	12	40	0	17	0	13	26	0	34	10	34	0	4
c370_a3	8	40	24	38	58	2	24	0	20	38	0	44	32	54	0	12
c370_a5	4	22	16	18	18	2	7	0	10	36	0	16	28	26	0	8
c370_a4	14	22	10	28	32	2	14	0	8	26	0	30	16	28	0	4
c370_a2	12	24	8	34	26	2	11	0	11	28	0	24	22	16	0	6
c370_a1	10	48	24	38	62	2	27	0	21	54	0	56	30	52	0	11
d1644_a1	2	8	4	0	18	0	7	0	2	16	0	20	12	6	0	0
d1644_a2	0	4	2	0	10	0	1	0	0	12	0	16	12	0	0	0
d3819_a1	0	0	0	2	2	0	0	4	0	0	2	0	0	0	0	0
b28_b23	0	24	6	6	74	2	25	8	6	34	8	104	4	60	2	0
b28_b35	0	6	4	2	14	0	6	24	3	10	12	20	2	16	2	0
b28_b47	0	12	8	0	36	2	17	6	6	18	8	60	0	38	1	0
b28_b11	18	58	28	74	164	6	61	24	20	70	14	198	80	142	6	22
b28_a3	30	100	40	96	252	6	90	38	35	110	26	304	92	214	7	32
b28_b12	18	74	28	64	166	6	61	24	23	90	18	218	58	146	4	19
b28_b36	4	6	2	20	18	0	7	0	3	8	0	26	22	20	0	10
b28_b24	4	26	8	22	60	4	24	22	10	32	14	84	22	50	5	7
b28_b48	4	14	4	18	24	2	11	14	7	20	6	32	18	26	3	7
b28_a2	48	104	42	126	236	6	80	30	37	116	18	290	110	204	6	44
b28_b13	12	72	26	48	180	6	62	20	22	82	14	218	40	148	4	20
b28_b25	0	18	10	10	46	6	15	12	6	20	14	68	8	48	2	1
b28_b49	0	8	4	4	12	0	5	6	4	8	2	12	4	20	1	0
b28_b37	4	16	4	6	14	0	4	6	7	12	2	16	4	16	1	1
b28_b50	2	10	6	8	28	2	13	4	5	20	4	56	18	30	1	3
b28_a4	22	102	36	80	238	4	80	16	34	106	10	274	70	204	3	27
b28_a6	30	112	44	88	234	6	87	20	38	126	14	294	94	190	4	35
b28_b21	16	30	10	56	62	2	27	12	11	26	8	62	60	42	3	19
b28_b33	6	8	4	10	14	2	6	22	4	8	14	14	10	16	2	4
b28_b45	0	0	0	4	2	0	0	16	0	0	8	2	4	0	3	0
b28_a5	26	104	38	94	222	6	78	30	34	106	20	274	80	188	5	25
b28_b46	0	16	8	0	48	2	17	4	4	20	4	70	0	40	1	0
b28_b34	4	20	6	16	40	0	16	10	7	18	6	34	12	40	2	7
b28_b10	12	94	38	48	218	6	77	26	31	108	16	260	42	184	6	15
b28_a7	20	98	34	84	212	6	78	26	34	102	18	260	70	188	5	22
b28_b22	10	42	14	26	66	4	24	12	16	40	8	64	22	50	3	9
b28_b17	8	58	22	34	142	6	50	20	20	66	14	180	24	112	4	11
b28_b29	0	28	14	4	78	2	33	10	11	38	10	114	8	70	2	0
b28_b42	12	10	2	32	16	2	8	12	4	10	12	16	32	10	3	9
b28_b30	8	18	4	38	46	2	17	12	7	14	8	46	36	32	3	12
b28_a8	22	98	36	86	188	6	67	26	35	104	16	240	66	162	5	26
b28_b18	6	44	16	34	128	2	42	10	13	52	8	180	22	102	1	9
b28_b31	6	16	4	24	30	2	13	18	7	20	10	34	24	34	4	7
b28_b43	8	10	2	30	16	2	8	12	4	10	12	16	30	10	3	9
b28_a9	20	88	38	44	158	6	57	22	26	82	10	180	42	136	5	15
b28_b19	6	48	18	22	94	4	30	14	18	56	8	136	8	94	2	2
b28_b20	6	46	20	12	98	0	36	6	20	52	2	98	14	98	2	4
b28_b32	6	8	4	10	16	2	6	20	4	8	14	14	10	16	2	4
b28_b44	4	6	2	4	18	0	4	0	0	12	0	34	6	16	0	2
b28_b14	16	58	24	64	146	2	48	8	19	66	6	204	50	124	1	22
b28_b26	0	32	14	0	84	2	32	10	10	26	6	94	0	86	2	0
b28_b38	4	8	4	2	18	0	7	0	5	8	0	18	2	22	0	1
b28_b51	4	4	2	4	8	0	2	0	2	4	0	10	8	12	0	2
b28_b40	2	14	8	4	38	2	17	4	6	18	8	62	4	42	1	1
b28_b15	18	68	24	50	154	6	59	24	22	70	22	186	40	136	4	15
b28_b27	6	28	8	12	60	2	24	6	11	28	2	54	10	48	1	5
b28_b39	0	10	4	2	20	0	6	6	4	8	2	14	0	24	1	1
b28_a1	34	122	50	126	250	6	94	26	41	128	16	288	104	218	6	37
b28_b41	8	8	2	40	32	2	13	8	4	8	4	34	36	22	2	14
b28_b16	30	46	20	72	84	4	35	34	20	46	18	90	68	96	6	24
b28_b28	6	18	10	10	42	6	19	26	6	18	18	62	10	38	3	4
b36_b67	10	92	26	50	172	0	79	40	38	146	24	220	82	106	8	20
b36_b80	12	14	8	16	30	6	6	30	1	14	16	22	16	34	7	4
b36_b55	8	28	6	18	54	10	16	58	6	22	26	56	8	30	11	2
b36_b31	46	148	50	192	300	10	120	72	62	194	38	304	162	192	15	53
b36_b92	0	14	2	0	22	2	10	12	3	14	6	22	0	8	1	0
b36_b43	14	120	32	150	246	6	111	62	54	160	38	262	94	142	15	27
b36_a8	28	208	60	218	390	14	179	130	99	220	76	360	148	240	28	51
b36_b79	16	14	4	56	34	0	7	32	3	12	14	22	48	22	8	22
b36_b18	130	82	32	344	140	30	58	308	33	62	132	128	272	98	65	119
b36_a7	66	190	66	352	384	10	182	88	92	212	48	372	220	242	21	81
b36_b78	10	18	6	16	24	0	10	18	6	18	10	24	8	8	3	3
b36_b91	0	14	4	4	24	0	11	6	3	14	4	24	2	12	0	0
b36_b66	28	34	12	100	74	4	26	80	13	26	32	72	84	66	18	31
b36_b54	10	74	24	106	134	2	60	54	35	134	46	216	82	102	12	20
b36_b42	14	88	30	116	174	6	74	68	44	130	58	182	86	128	17	24
b36_b29	32	220	78	148	356	24	187	142	108	238	84	424	68	276	40	32
b36_b30	40	170	52	196	350	8	127	74	65	188	42	312	168	224	15	54
b36_b17	42	146	50	220	344	14	142	98	69	182	66	334	140	208	23	46
b36_a9	138	90	36	354	172	28	63	366	36	70	168	148	280	130	80	123
b36_b77	6	28	8	50	56	0	24	26	10	30	16	64	40	24	5	17
b36_b65	24	70	20	88	114	6	40	40	28	94	24	114	106	76	6	31
b36_b89	2	18	4	4	26	0	9	0	5	26	0	44	8	30	0	2
b36_b90	0	8	4	2	12	2	2	4	2	8	0	14	0	8	1	0
b36_b53	32	32	10	94	76	4	26	68	12	22	30	70	80	66	16	29
b36_b41	36	100	34	208	186	10	82	90	51	140	72	206	158	126	21	56
b36_b28	16	166	56	166	314	6	156	74	82	194	42	326	102	180	16	26
b36_b16	76	224	70	350	430	16	170	114	90	236	64	392	294	274	20	102
b36_b71	14	36	8	22	62	6	17	48	8	26	28	56	36	44	7	10
b36_c100	2	4	0	18	0	0	0	4	0	2	2	0	16	0	1	3
b36_b83	60	8	4	130	22	2	10	42	4	10	14	28	86	16	10	39
b36_b95	0	14	4	0	24	0	11	6	3	14	4	24	2	12	0	0
b36_b21	34	148	48	190	304	8	124	72	64	204	42	328	158	192	16	49
b36_b33	48	108	36	220	198	10	88	94	52	140	46	214	156	142	23	55
b36_b70	106	128	38	284	218	2	92	50	51	140	34	210	262	100	9	147
b36_b69	12	16	4	58	34	0	7	30	4	14	14	24	56	22	7	23
b36_b57	56	32	8	92	52	16	20	92	10	28	44	60	70	42	17	34
b36_b45	36	132	36	168	256	4	108	60	54	180	32	270	150	152	13	45
b36_b82	4	22	8	8	30	0	13	10	6	20	8	28	6	20	1	2
b36_b94	0	2	0	0	10	0	1	2	1	8	0	22	0	0	0	0
b36_a1	224	382	134	688	642	20	301	234	167	396	128	638	540	412	62	287
b36_b44	20	90	32	118	156	4	54	28	35	108	16	146	102	136	5	32
b36_b32	76	54	22	196	116	14	50	230	22	46	86	116	150	84	47	68
b36_b81	0	34	12	2	62	2	22	14	9	48	6	90	0	32	2	1
b36_b19	18	170	66	172	292	8	133	60	81	208	34	332	100	230	13	30
b36_b20	110	78	30	280	134	20	57	266	32	56	104	122	210	98	54	98
b36_b93	2	4	2	8	18	0	5	4	2	10	2	28	8	14	1	3
b36_b68	16	30	8	54	56	8	24	134	11	22	96	58	46	38	36	21
b36_b56	138	82	28	424	176	2	82	52	41	140	38	220	746	126	12	154
b36_b12	44	162	56	236	358	12	148	106	78	196	62	348	144	212	25	47
b36_b24	20	250	80	144	438	18	211	134	115	252	78	458	40	256	38	20
b36_a2	218	234	92	656	482	16	184	106	99	262	76	478	906	354	25	221
b36_b73	2	62	28	52	136	6	77	42	35	70	24	144	10	106	21	8
b36_b85	0	22	8	4	48	2	19	10	6	24	4	58	4	34	1	1
b36_b61	24	120	28	176	232	4	102	50	51	136	28	224	126	112	10	41
b36_b97	0	14	2	6	32	0	16	4	6	14	4	32	6	12	1	2
b36_b48	34	64	22	170	132	2	64	40	31	100	26	158	118	94	7	36
b36_b36	140	126	44	432	238	8	94	70	51	188	54	278	748	170	16	156
b36_c102	0	0	0	6	0	0	0	0	0	0	0	0	4	0	0	0
b36_b35	26	112	36	150	212	12	84	88	50	166	62	256	126	166	17	41
b36_b47	20	84	28	112	160	4	68	38	39	122	32	172	112	112	10	28
b36_b11	20	230	76	216	410	12	176	112	98	254	74	428	106	258	25	35
b36_b23	36	50	20	120	128	12	39	112	13	44	56	86	56	82	24	29
b36_b96	2	2	0	8	12	0	5	0	2	4	0	22	12	14	0	2
b36_b72	6	32	8	22	64	6	24	42	9	22	18	66	14	38	6	5
b36_b60	18	22	12	26	52	20	16	110	6	26	62	58	44	56	24	11
b36_b59	20	76	40	40	98	4	45	12	35	72	6	102	40	110	2	17
b36_b84	22	8	4	90	22	2	10	38	4	10	16	28	82	16	10	33
b36_a3	170	224	80	622	550	18	238	120	108	256	68	532	454	320	30	164
b36_b10	34	212	70	272	408	8	195	122	105	226	56	382	174	268	22	61
b36_b58	20	50	24	64	96	2	56	14	22	72	8	136	62	104	2	22
b36_b46	16	112	40	72	200	4	93	38	49	162	30	242	98	140	9	28
b36_b22	16	220	66	180	390	12	179	130	94	250	86	422	100	242	38	29
b36_b34	48	108	36	220	198	10	88	86	52	140	44	214	158	142	23	56
b36_c101	0	2	2	0	4	0	2	0	1	2	0	4	0	6	0	0
b36_a5	44	274	78	306	500	14	208	146	105	282	96	486	182	296	41	65
b36_b76	14	38	12	102	74	0	23	20	16	68	16	82	94	48	4	31
b36_b88	4	10	4	4	32	2	7	10	4	22	6	56	28	20	2	2
b36_b15	170	178	54	500	362	22	142	138	79	230	92	414	826	246	28	180
b36_b27	70	142	52	282	306	12	143	72	70	180	50	324	288	188	19	126
b36_b64	16	86	28	68	170	4	82	42	37	124	28	206	104	112	8	26
b36_b52	34	136	46	134	222	6	88	62	52	132	40	224	136	142	15	47
b36_b40	32	140	58	132	226	6	102	46	56	166	30	288	144	198	8	44
b36_b39	28	152	46	160	316	10	119	68	62	196	36	338	134	172	13	41
b36_a4	170	224	80	624	546	18	237	120	108	256	70	530	454	320	29	164
b36_b99	2	2	0	4	12	0	5	0	2	4	0	20	8	14	0	2
b36_b38	160	110	46	478	226	16	82	106	42	136	78	238	794	172	22	174
b36_b26	142	166	60	522	404	6	154	66	74	182	40	370	414	230	16	138
b36_b14	72	158	52	350	382	12	170	94	77	196	62	388	224	204	24	86
b36_b87	4	6	6	10	16	0	22	2	9	26	0	48	0	24	1	0
b36_b75	6	26	6	32	54	2	25	14	10	24	12	60	34	26	2	12
b36_b63	62	50	20	148	84	16	37	198	22	40	84	70	132	60	42	60
b36_b51	34	56	18	162	114	2	56	32	28	94	26	150	114	82	9	31
b36_a6	220	180	70	634	344	22	152	164	80	220	108	394	914	266	37	225
b36_b13	142	216	74	536	460	14	208	120	102	232	74	426	398	288	30	136
b36_b50	46	60	22	136	86	16	39	192	25	40	76	74	118	74	35	56
b36_b49	152	98	36	474	208	16	74	84	35	124	66	216	776	152	17	163
b36_b86	4	24	4	4	40	2	13	10	6	26	4	48	4	24	1	1
b36_b25	58	208	78	194	338	12	159	86	90	212	50	366	178	258	19	68
b36_b37	34	128	38	156	276	8	106	42	55	108	18	200	54	158	9	24
b36_b98	0	18	2	0	24	0	10	6	2	12	4	22	0	8	0	0
b36_b74	10	26	4	36	38	4	16	40	6	18	22	46	44	30	6	9
b36_b62	188	160	56	518	272	4	116	92	64	170	40	242	476	160	14	259
c368_b12	2	8	6	4	10	0	3	2	3	10	2	12	0	22	0	0
c368_a7	4	16	10	2	22	0	4	6	4	12	4	26	2	30	0	0
c368_a8	0	12	6	2	18	0	1	6	2	14	2	16	0	16	0	0
c368_b11	6	14	8	12	28	0	7	8	3	12	4	36	14	30	0	6
c368_a4	4	24	14	10	40	0	12	8	8	20	4	48	12	42	0	5
c368_b15	0	6	2	0	8	0	1	0	1	6	0	4	0	10	0	0
c368_a6	8	16	12	12	22	0	6	4	7	16	4	18	12	28	1	3
c368_b13	0	6	4	2	12	0	2	0	2	10	0	12	0	16	0	0
c368_b14	0	8	4	2	6	0	1	0	2	6	0	6	2	8	0	0
c368_a5	6	18	10	10	10	0	4	4	6	18	4	12	10	28	1	5
c368_a2	8	8	4	12	6	4	1	38	1	8	22	6	10	8	3	4
c368_a1	8	54	30	22	72	0	22	8	21	52	4	52	20	76	0	6
c368_b16	0	6	2	2	8	0	0	6	0	4	2	8	2	8	0	1
c368_a3	10	8	4	22	6	2	1	34	1	8	14	6	20	8	3	6
c368_b17	0	0	0	2	2	0	0	0	0	0	0	0	0	0	0	0
c368_b10	2	4	2	2	4	2	0	22	0	4	4	2	0	0	1	0
c368_a9	0	8	4	0	6	2	1	18	1	8	6	6	0	8	1	0
d1074_a5	6	4	4	10	2	0	0	0	1	4	0	2	8	0	0	0
d1074_a6	2	0	0	8	4	0	0	0	0	0	0	0	2	0	0	0
d1074_a2	10	10	6	20	6	0	2	0	4	12	0	8	14	8	0	3
d1074_a3	6	6	4	14	12	0	1	0	2	6	0	10	8	0	0	0
d1074_a4	4	4	0	0	10	0	1	0	1	6	0	8	6	0	0	2
d1074_a1	12	4	4	22	16	0	5	4	1	2	2	10	16	12	0	2
e10039_a1	0	0	0	0	0	0	0	0	0	0	0	0	0	0	1	0
c279_b15	10	74	26	42	126	2	46	6	29	62	4	100	34	94	1	16
c279_a6	18	68	26	42	102	2	30	14	24	54	6	74	34	86	1	17
c279_a7	2	46	26	12	116	2	43	12	19	52	4	122	10	104	0	4
c279_b14	12	58	20	40	108	4	42	22	25	42	6	92	28	90	1	17
c279_b16	6	36	18	14	58	2	23	6	13	46	2	60	12	56	1	7
c279_a8	18	84	34	44	166	6	59	20	30	68	6	138	36	134	1	20
c279_a3	18	72	28	44	122	4	45	30	27	54	14	110	34	100	3	18
c279_a4	18	58	26	48	118	2	35	18	19	44	6	92	44	104	0	20
c279_b17	12	40	12	24	76	2	26	18	15	30	4	66	20	58	1	10
c279_a5	18	82	34	48	150	8	53	36	32	64	18	136	36	118	6	22
c279_b18	12	32	14	22	50	2	16	22	12	28	10	44	20	46	2	8
c279_a1	20	98	36	76	194	6	70	32	38	82	10	162	58	158	2	32
c279_a2	10	78	40	32	164	4	60	22	34	62	6	136	26	128	1	12
c279_b11	14	62	24	42	124	6	47	24	24	54	8	108	32	100	2	19
c279_b10	16	70	30	36	118	4	46	22	30	50	12	104	28	100	2	15
c279_a9	6	38	18	16	80	2	22	14	13	28	2	60	18	58	0	6
c279_b12	2	34	18	10	72	2	30	10	14	22	4	62	8	64	0	3
c279_b13	18	48	22	36	102	4	32	24	18	36	8	82	30	72	3	16
c201_b24	0	22	8	0	82	0	9	2	2	18	4	98	8	72	1	0
c201_b36	16	12	6	40	6	0	1	4	5	12	4	8	40	8	0	11
c201_b48	10	4	0	20	10	0	0	4	1	0	6	6	20	4	0	7
c201_b12	8	20	6	38	74	2	5	8	4	14	8	80	6	62	1	4
c201_b61	6	0	0	20	0	0	0	4	0	0	0	0	18	0	1	7
c201_a4	26	24	16	66	20	0	3	8	9	22	6	14	44	26	1	14
c201_a5	30	22	14	86	22	0	2	4	8	22	4	20	68	30	0	22
c201_b47	12	10	8	30	28	2	5	6	2	10	8	36	34	22	2	10
c201_b35	2	16	4	12	48	4	2	8	3	12	8	42	6	38	1	4
c201_b60	16	0	0	24	0	0	0	0	0	0	0	0	20	0	0	7
c201_b59	14	4	4	14	10	0	0	2	0	0	6	0	20	6	1	5
c201_b11	26	16	8	132	20	2	11	12	8	20	8	28	134	22	2	47
c201_b23	10	26	8	26	90	0	7	10	5	16	8	74	24	54	1	11
c201_b58	0	4	2	6	18	0	0	0	1	2	0	18	14	14	0	4
c201_b10	20	32	10	120	74	6	6	14	7	16	16	46	46	56	1	23
c201_b22	12	16	8	86	18	2	11	12	8	20	8	28	88	22	2	30
c201_b34	34	10	6	120	44	6	8	12	1	12	8	66	102	40	3	46
c201_b46	12	16	4	20	42	0	1	4	3	8	4	34	22	16	0	7
c201_a6	24	26	18	68	26	0	5	2	9	24	2	22	68	30	0	15
c201_b64	0	0	0	2	4	0	0	0	0	0	0	4	2	2	0	0
c201_b15	24	26	10	18	70	0	5	8	5	20	10	64	52	46	1	6
c201_b27	50	10	6	102	48	2	5	6	1	12	10	62	108	22	3	23
c201_b39	12	18	6	34	52	2	4	12	4	14	12	46	36	46	1	17
c201_b52	0	10	6	2	34	0	5	2	1	8	4	42	10	22	1	0
c201_b40	20	8	6	36	34	0	6	2	1	8	4	38	56	24	1	7
c201_b14	24	28	16	90	28	0	11	10	12	32	8	36	84	32	2	24
c201_b26	16	22	16	46	14	0	2	4	10	20	4	12	36	24	0	14
c201_b38	46	10	6	100	44	0	5	2	1	12	4	56	84	22	1	18
c201_b63	0	0	0	4	4	0	0	0	0	0	0	4	2	2	0	0
c201_b51	0	8	6	8	30	0	5	6	1	8	4	38	16	22	1	0
c201_a2	28	38	24	88	54	0	17	12	14	42	10	60	82	56	2	24
c201_a3	36	32	20	98	34	0	11	16	13	36	12	42	80	34	3	24
c201_b13	18	10	8	98	58	4	7	16	2	8	10	58	42	62	3	23
c201_b25	0	24	8	0	88	0	5	4	3	16	4	80	0	52	0	0
c201_b37	12	16	12	46	70	0	13	8	4	14	12	86	46	72	2	15
c201_b62	0	0	0	8	0	2	0	4	0	0	2	0	14	0	1	1
c201_b49	4	0	0	26	2	0	1	2	0	2	0	2	40	0	0	2
c201_b50	12	10	8	28	28	2	5	6	2	10	8	36	34	22	2	10
c201_b67	0	0	0	0	0	0	0	2	0	2	2	0	0	0	0	0
c201_b55	0	8	6	4	28	0	5	2	1	8	4	42	8	22	1	0
c201_b30	16	22	10	36	74	0	10	8	3	16	8	64	44	46	2	11
c201_b42	2	4	4	14	26	6	5	8	0	4	4	28	14	34	4	7
c201_b29	16	26	10	38	72	2	8	12	6	22	10	64	34	48	1	18
c201_b66	0	0	0	2	0	0	0	0	0	0	0	6	0	0	0	0
c201_b54	4	8	4	8	44	0	13	0	3	10	0	46	8	18	0	4
c201_b17	20	30	10	102	98	0	6	0	4	18	2	54	90	82	0	26
c201_b53	22	0	0	46	2	0	1	0	0	0	0	0	58	0	0	8
c201_b41	10	2	2	58	0	6	0	30	1	2	16	0	56	0	2	19
c201_b65	0	0	0	4	2	0	0	0	0	0	0	4	2	0	0	2
c201_b16	20	30	12	58	86	6	7	46	4	22	26	74	54	68	7	26
c201_b28	32	4	2	126	24	4	6	14	1	8	8	48	102	34	2	50
c201_a1	20	56	18	124	160	6	8	14	7	34	16	96	52	102	1	27
c201_a7	20	4	4	86	2	0	1	14	3	6	6	2	76	6	1	21
c201_a8	32	22	10	130	88	6	12	24	2	18	16	106	114	90	5	53
c201_b21	12	30	10	68	80	6	6	14	7	18	16	62	44	56	1	20
c201_b33	20	14	10	54	8	0	1	2	7	12	2	6	38	18	0	13
c201_b57	10	0	0	22	2	0	10	0	1	8	0	28	36	0	0	7
c201_b45	10	14	10	32	46	0	10	8	3	16	8	56	36	46	2	12
c201_b56	6	6	2	18	28	0	6	0	2	8	0	32	14	8	0	7
c201_b44	4	0	0	36	6	0	2	4	0	2	2	4	46	0	0	10
c201_b19	42	8	6	146	52	8	6	48	2	8	24	56	120	56	8	59
c201_b20	42	2	0	150	20	6	4	14	0	6	6	32	114	26	3	54
c201_b32	12	16	4	30	60	2	2	8	3	8	6	58	28	38	1	11
c201_b18	18	8	6	74	8	0	2	8	4	10	4	8	66	16	1	15
c201_b43	10	0	0	46	0	0	1	2	0	0	2	0	46	4	0	14
c201_b31	12	20	6	26	72	2	4	12	4	14	10	70	28	54	1	14
c201_a9	32	26	14	122	30	2	15	10	14	28	8	40	104	30	2	43
c591_a4	0	20	8	6	64	0	18	4	4	14	2	52	6	60	1	0
c591_a5	0	8	2	0	38	0	9	6	1	6	2	42	0	18	0	0
c591_a6	0	14	2	0	34	0	9	0	2	14	0	48	0	12	0	0
c591_a7	0	6	0	0	24	0	0	2	0	2	0	14	0	20	0	0
c591_a8	0	6	0	0	12	0	3	0	1	6	0	14	4	22	0	2
c591_a9	2	6	4	14	4	0	0	0	2	4	0	6	18	0	0	2
c591_b10	6	6	0	6	20	0	1	0	0	2	0	18	6	20	0	0
c591_b11	0	6	0	6	20	0	0	0	0	2	0	16	12	18	0	0
c591_a1	0	24	12	0	94	0	19	0	4	26	0	108	0	68	0	0
c591_b12	8	6	0	18	18	0	0	2	0	2	2	12	20	18	0	9
c591_a2	0	16	12	0	40	0	5	0	4	18	0	32	0	40	0	0
c591_b13	0	6	0	0	20	0	1	0	0	2	0	14	0	22	0	0
c591_b14	0	2	0	0	2	0	0	0	0	0	0	2	0	0	0	0
c591_a3	8	14	4	18	28	0	9	0	4	6	0	30	16	30	0	8
d3924_a1	0	0	0	4	2	0	1	0	0	0	0	2	0	0	0	1
d5925_a1	0	0	0	4	0	0	0	0	0	0	0	0	0	0	0	1
b78_b30	0	36	6	36	106	2	53	10	18	72	6	200	56	34	1	10
b78_b17	14	26	8	42	44	8	8	30	10	18	10	28	36	28	5	19
b78_b29	0	4	2	2	20	2	1	6	2	10	0	20	0	12	0	0
b78_b28	0	8	2	12	26	2	1	8	3	12	0	12	6	14	0	3
b78_b16	2	24	18	14	30	0	12	0	7	22	0	28	14	50	0	6
b78_a1	108	200	74	392	468	22	188	88	88	218	44	502	314	314	15	137
b78_b15	94	70	24	260	130	10	66	36	36	74	20	122	232	94	7	113
b78_b27	2	0	0	8	10	0	0	4	2	0	2	4	8	10	1	1
b78_a2	100	182	58	332	400	26	149	106	73	202	50	426	292	248	22	124
b78_b38	0	0	0	4	0	0	0	4	0	0	2	0	0	0	0	0
b78_b14	4	20	6	56	64	6	17	20	9	34	10	66	70	30	2	13
b78_b26	8	8	12	18	6	2	10	2	8	12	2	16	10	16	2	8
b78_a3	34	142	66	92	302	24	93	236	62	126	106	268	54	242	55	27
b78_a4	22	184	66	102	366	18	149	118	76	200	52	410	106	224	22	38
b78_b37	4	2	0	6	0	0	0	0	1	2	0	0	6	0	0	2
b78_b25	2	6	4	32	24	8	11	20	3	6	12	20	2	16	4	6
b78_b13	10	88	22	64	178	8	76	30	39	126	12	264	74	82	4	23
b78_b24	12	20	8	28	28	6	15	20	9	12	8	20	14	20	3	8
b78_b12	8	106	26	100	220	8	79	34	40	136	16	284	80	106	4	25
b78_b36	0	4	0	0	0	2	2	0	2	6	0	0	2	0	0	0
b78_a5	18	98	32	114	156	6	37	52	33	78	18	100	64	108	6	27
b78_a6	32	136	64	86	320	20	125	88	60	114	40	268	50	256	21	25
b78_b23	14	16	10	20	56	0	26	12	7	12	6	40	14	42	2	5
b78_b35	0	0	0	10	0	0	0	0	0	0	0	0	6	0	0	2
b78_b11	20	110	50	68	282	16	89	60	43	102	32	238	38	208	14	18
b78_b34	0	2	2	4	0	0	0	0	0	2	0	0	10	0	0	0
b78_b22	14	4	0	56	10	2	3	18	2	4	10	6	38	0	4	17
b78_b10	24	104	52	62	220	16	68	60	42	96	30	190	38	166	15	19
b78_a7	84	134	42	288	274	22	114	86	58	160	40	342	262	150	17	112
b78_b33	2	10	4	4	8	0	3	4	4	6	0	8	6	12	0	2
b78_a8	18	94	40	68	220	14	67	70	35	84	40	206	36	166	14	17
b78_b21	4	28	8	24	58	4	12	14	14	30	4	34	16	36	2	9
b78_b19	0	24	8	4	30	0	4	4	8	14	0	26	2	26	0	4
b78_b20	2	48	10	50	58	4	15	20	14	32	6	46	12	34	2	9
b78_b32	2	2	4	10	0	0	0	0	0	2	0	0	4	0	0	3
b78_b31	2	6	4	32	24	2	11	6	3	6	4	20	2	16	3	6
b78_b18	6	44	10	68	128	6	64	26	22	80	18	220	64	50	5	19
b78_a9	72	122	28	238	238	18	86	68	50	156	30	296	208	112	11	88
d7926_a1	0	0	0	0	0	0	0	0	0	0	0	0	2	0	0	1
c195_a8	10	84	42	52	162	4	54	12	23	76	10	156	64	138	6	12
c195_b18	8	42	22	58	82	2	23	8	10	60	12	128	60	90	3	9
c195_b43	0	0	2	4	4	0	2	0	1	2	0	2	2	2	0	1
c195_b31	0	44	16	4	92	0	30	4	11	32	2	64	4	60	2	1
c195_a7	22	100	38	76	192	0	72	0	35	148	16	294	68	160	1	18
c195_b42	0	2	0	2	2	0	0	8	0	0	4	2	0	0	0	1
c195_b30	0	6	4	6	12	0	0	4	1	4	2	12	6	0	0	2
c195_b29	4	18	18	10	28	0	11	0	7	24	0	44	12	48	2	7
c195_b17	16	74	26	68	134	0	39	0	15	74	2	140	62	94	2	14
c195_b16	2	58	30	26	138	2	35	4	10	50	4	130	22	108	3	1
c195_a6	16	66	28	54	152	0	57	4	25	114	16	246	40	132	1	12
c195_b41	0	0	0	2	4	0	1	6	0	2	4	6	2	4	7	1
c195_b28	22	40	16	60	70	0	32	0	20	96	14	184	40	68	1	14
c195_a5	30	86	36	118	160	8	48	28	25	96	8	192	114	142	7	36
c195_b40	2	8	8	26	18	0	4	0	0	14	2	42	20	24	2	1
c195_b39	0	2	0	4	2	0	0	8	0	0	4	2	4	0	0	0
c195_b27	0	18	10	8	26	0	8	8	4	16	4	26	4	32	0	1
c195_b15	12	60	30	60	130	2	35	4	12	50	6	124	70	104	3	13
c195_b38	0	6	4	2	6	0	1	6	2	4	2	6	2	12	0	1
c195_b26	12	52	20	50	102	0	38	0	13	52	2	110	38	72	2	9
c195_b14	14	78	22	60	138	2	32	4	22	64	6	112	44	106	2	10
c195_a4	20	102	42	62	224	2	85	8	38	134	18	290	50	198	4	16
c195_a3	32	80	36	100	154	2	64	14	34	150	20	292	120	182	3	34
c195_b13	18	70	30	62	136	0	56	4	29	120	16	232	48	110	2	14
c195_b25	10	16	12	34	32	0	10	22	3	22	16	60	28	32	6	6
c195_a2	24	88	34	78	194	6	70	22	26	74	16	166	78	154	4	19
c195_b37	4	2	0	10	2	0	0	8	0	0	4	2	16	0	0	3
c195_b36	0	8	6	4	16	0	4	0	3	10	0	16	0	12	0	0
c195_b24	6	0	4	12	0	4	5	38	1	4	22	12	14	8	7	5
c195_b12	14	58	26	54	106	0	28	4	16	56	4	126	42	90	3	10
c195_a1	10	68	42	30	154	0	44	8	21	66	6	168	26	144	3	8
c195_b47	0	0	6	0	0	0	4	0	0	6	0	26	4	8	2	1
c195_b35	0	2	2	0	2	0	0	14	0	0	6	2	0	0	1	0
c195_b11	4	36	26	24	70	2	32	8	19	86	16	184	24	120	2	9
c195_b23	14	0	8	36	0	6	4	46	0	6	18	26	32	8	9	18
c195_b46	0	0	6	0	0	0	4	4	0	8	2	26	2	8	2	1
c195_b34	0	2	10	0	2	0	4	12	0	6	4	26	2	8	3	1
c195_b10	28	64	26	86	106	0	44	0	27	130	14	238	106	130	1	28
c195_b22	10	18	10	44	30	0	7	24	1	24	18	54	42	24	5	11
c195_a9	2	88	36	38	180	2	55	8	22	70	6	154	32	134	5	7
c195_b45	2	8	8	26	16	0	4	0	0	14	2	42	22	16	2	2
c195_b33	2	8	12	12	10	0	6	0	4	14	0	34	14	22	2	4
c195_b21	6	56	28	28	126	2	45	4	19	102	16	208	22	122	3	4
c195_b19	20	26	18	30	40	0	10	4	8	22	4	30	6	56	0	4
c195_b44	0	0	2	4	2	0	1	0	1	2	0	4	2	2	0	1
c195_b32	4	6	8	0	28	2	22	0	10	62	12	142	0	40	1	3
c195_b20	22	66	28	68	126	0	53	0	27	116	16	226	54	108	1	16
d1470_a1	0	8	6	6	8	0	6	0	4	8	0	8	6	20	0	2
d1470_a2	0	2	0	0	10	0	4	0	1	2	0	12	0	10	0	0
d1470_a3	0	0	2	4	4	0	2	0	0	0	0	2	4	12	0	2
d1470_a6	6	0	2	4	2	0	1	0	0	0	0	0	4	8	0	2
d1470_a7	0	0	0	4	0	0	0	0	0	0	2	0	6	0	0	0
d1470_a4	0	0	2	6	2	0	1	0	0	0	0	0	8	8	0	1
d1470_a5	0	0	0	2	6	0	3	0	0	0	0	4	6	8	0	1
b83_a3	28	26	12	68	28	2	14	16	10	20	8	22	72	28	2	25
b83_a4	10	10	4	36	18	0	7	6	2	8	4	14	38	14	0	2
b83_a1	54	138	72	138	240	4	97	54	52	120	26	210	132	228	10	39
b83_a2	28	36	16	38	46	0	16	8	11	32	4	34	42	54	1	13
d1539_a1	4	0	0	2	2	2	1	22	0	0	8	2	2	0	4	1
d1178_a4	0	8	4	2	18	0	4	0	2	8	0	14	0	20	0	0
d1178_a3	0	10	6	0	18	0	4	0	3	10	0	14	0	20	0	0
d1178_a2	0	10	4	0	22	0	5	0	2	8	0	16	0	20	0	0
d1178_a1	10	12	8	20	24	2	7	6	3	12	4	18	26	28	4	8
d1178_a9	0	0	0	4	4	0	1	0	0	0	0	4	4	6	0	1
d1178_a8	2	8	4	2	12	0	3	0	2	8	0	10	2	14	0	1
d1178_a7	0	12	6	0	16	0	5	0	4	12	0	14	0	16	0	0
d1178_a6	4	4	2	6	8	0	2	0	2	4	0	6	4	12	0	0
d1178_a5	0	10	4	2	18	0	4	0	2	8	0	16	0	18	0	1
d1923_a1	0	2	0	4	2	0	1	0	0	0	0	6	0	2	0	0
d9753_a1	0	0	0	0	0	0	0	0	0	0	0	0	0	0	1	0
d7752_a1	0	0	0	0	2	0	0	0	0	0	0	0	0	0	0	0
d5751_a1	2	0	0	2	0	0	0	0	0	0	0	0	2	0	0	1
d9369_a1	0	0	0	2	0	0	0	0	0	0	0	0	0	0	0	0
d1191_a1	2	20	8	4	30	0	11	0	6	18	0	24	4	24	0	1
d1191_a3	2	20	10	4	26	0	8	0	6	16	0	20	4	18	0	1
d1191_a2	2	22	8	4	28	0	10	0	6	18	0	22	4	22	0	1
d1191_a6	0	2	2	0	10	0	4	0	1	2	0	8	2	8	0	0
d1191_a5	0	2	2	2	12	0	3	0	1	2	0	8	2	10	0	0
d1191_a4	2	6	4	4	18	0	7	0	3	6	0	14	6	14	0	1
d1191_a7	0	6	2	0	6	0	3	0	2	4	0	6	0	4	0	0
d6349_a1	0	0	0	0	0	0	0	2	0	0	2	0	0	0	1	0
c474_a8	0	36	12	4	56	4	17	24	14	46	18	86	8	60	6	2
c474_b18	12	30	12	30	78	6	25	22	14	24	16	72	16	46	4	7
c474_b31	2	28	8	10	32	2	10	20	9	40	16	58	8	36	5	2
c474_b30	6	30	10	18	38	2	16	20	12	46	16	66	20	44	5	8
c474_b17	0	32	14	6	56	4	22	24	16	58	20	94	12	48	6	2
c474_b29	0	26	8	4	32	2	12	20	12	40	18	68	8	36	5	2
c474_a9	2	38	14	18	62	4	16	26	14	46	20	82	8	62	6	2
c474_b19	0	30	12	4	46	2	13	20	13	42	16	78	8	50	5	2
c474_b32	2	6	0	6	4	0	1	0	1	4	0	0	0	0	0	0
c474_b20	2	36	10	18	52	2	13	22	12	42	18	72	8	50	5	2
c474_b15	8	38	14	32	54	2	16	22	13	54	18	76	20	56	5	8
c474_b27	2	28	12	18	46	2	10	24	10	46	18	64	10	44	6	3
c474_b26	2	34	12	20	42	2	13	26	13	44	22	66	12	44	6	2
c474_b14	8	26	12	12	76	6	30	20	15	36	16	88	14	36	4	5
c474_a1	12	54	24	36	102	8	34	40	21	70	28	132	28	96	8	9
c474_b16	2	42	18	18	62	2	16	22	14	48	18	82	8	68	5	2
c474_b28	2	30	12	18	44	2	11	22	10	42	22	58	8	50	5	2
c474_b24	0	28	10	6	34	2	11	24	9	52	20	66	12	36	6	2
c474_a2	12	52	22	36	110	0	38	10	21	40	10	104	20	86	2	10
c474_b12	6	40	16	20	72	2	12	22	10	46	18	76	10	72	5	3
c474_a3	2	42	18	20	86	6	27	30	18	62	24	110	12	68	7	2
c474_a4	2	50	18	18	70	4	20	26	17	54	20	94	10	72	6	3
c474_b13	8	32	12	14	62	2	26	20	14	44	16	84	14	72	5	6
c474_b25	6	14	8	16	32	2	16	4	7	28	4	40	16	18	1	6
c474_a5	0	36	18	6	70	4	25	28	18	60	22	108	12	62	7	2
c474_b33	2	4	2	14	16	0	0	2	0	0	2	4	0	8	0	0
c474_b21	2	30	14	18	48	2	10	22	9	40	18	64	8	56	5	2
c474_a6	2	40	18	18	72	2	22	22	16	46	18	90	8	78	5	2
c474_b11	2	42	14	20	60	2	19	28	16	60	22	94	12	56	6	2
c474_b23	2	32	12	18	48	2	13	22	13	42	18	68	8	50	5	2
c474_b10	2	34	14	18	64	2	18	22	13	40	18	80	8	66	5	2
c474_b22	2	32	12	18	48	2	13	22	13	42	18	68	8	50	5	2
c474_a7	4	48	20	16	84	2	28	20	20	52	16	104	12	78	5	5
d7368_a1	0	0	0	0	0	0	0	2	0	0	0	0	0	0	0	0
d5193_a1	0	0	0	4	0	0	0	0	0	0	0	0	4	0	0	1
d3192_a1	12	0	0	10	0	0	0	0	0	0	0	0	10	0	0	5
d5367_a1	0	0	0	2	0	0	0	0	0	0	0	0	4	0	0	2
d1609_a2	2	2	2	14	2	0	1	0	1	2	0	2	6	2	0	1
d1609_a1	8	16	6	18	32	0	15	12	8	16	4	30	12	22	3	4
d2173_a1	4	2	0	12	0	0	0	0	0	2	0	0	10	0	0	1
c673_a1	0	16	10	0	30	0	12	14	7	14	8	24	0	40	0	0
d4348_a1	0	2	0	0	2	0	1	0	0	0	0	0	0	0	0	0
d7194_a1	0	0	0	2	0	0	0	0	0	0	0	0	0	0	0	0
d3366_a1	4	0	0	8	0	0	0	0	0	0	0	0	8	0	0	3
c471_b11	10	2	2	18	0	0	0	0	0	0	0	0	22	0	0	3
c471_a6	12	6	4	30	10	0	2	0	2	4	0	6	18	0	0	0
c471_b12	8	2	2	12	2	0	0	0	1	2	0	0	16	0	0	0
c471_a7	12	8	4	36	12	0	4	0	4	6	2	10	36	6	0	9
c471_a8	10	2	4	22	0	0	0	2	0	0	0	0	26	0	0	4
c471_b13	20	0	0	24	6	0	2	0	0	0	0	8	34	4	0	9
c471_a4	6	6	2	28	12	2	1	0	1	4	0	4	14	0	0	0
c471_a5	12	10	2	32	8	2	2	0	2	4	0	2	24	2	0	0
c471_b10	8	4	2	16	8	0	2	0	2	2	0	4	18	2	0	0
c471_a1	14	10	4	40	16	0	3	0	3	4	0	6	30	2	0	0
c471_a2	10	10	2	32	12	2	2	0	2	4	0	4	18	2	0	4
c471_a3	12	8	4	34	10	0	1	0	2	4	0	2	28	0	0	2
c471_b14	4	2	2	12	0	0	0	4	0	0	2	0	8	0	1	0
c471_a9	12	4	2	22	2	0	1	0	1	2	0	2	18	4	0	0
c471_b15	18	0	0	18	6	0	3	0	0	2	0	14	32	4	0	8
c471_b16	2	0	0	4	2	0	1	0	0	0	0	2	4	0	0	2
d4174_a1	0	0	0	2	2	0	0	0	0	0	0	2	0	0	0	0
c382_a5	2	2	0	24	0	0	0	0	1	2	0	0	10	0	0	3
c382_a4	4	8	6	18	10	0	4	4	3	8	4	2	10	4	1	3
c382_a3	6	22	14	26	24	0	10	4	9	22	4	14	12	14	1	5
c382_a7	6	14	10	18	4	0	2	0	7	18	0	4	8	4	0	2
c382_a6	2	16	10	16	8	0	4	0	8	18	0	8	4	8	0	1
c382_a2	2	26	20	24	20	0	8	0	12	26	0	16	6	14	0	2
c382_a1	20	26	14	52	32	0	12	0	10	18	0	26	34	44	0	19
d1365_a1	0	0	0	16	0	0	0	4	0	0	0	0	10	0	0	3
d2347_a1	0	4	2	2	4	0	0	0	0	0	0	0	2	2	0	0
d6175_a1	0	2	2	0	0	0	0	0	0	2	0	0	0	0	0	0
d9195_a1	0	0	0	0	2	0	0	0	0	0	0	0	0	0	0	0
d3471_a1	0	0	0	8	0	0	0	0	0	0	0	0	8	0	0	1
c147_b13	18	20	12	60	48	2	15	12	9	30	14	52	74	58	2	26
c147_b25	6	14	8	6	26	2	11	4	8	14	6	26	8	26	2	4
c147_b12	6	22	12	22	54	2	10	4	7	14	2	20	20	50	1	6
c147_b24	12	6	4	26	14	0	6	0	2	10	4	22	30	22	1	14
c147_a1	38	100	50	186	166	6	46	34	35	110	34	152	248	158	5	49
c147_b14	16	26	14	26	44	2	13	8	9	36	12	44	38	62	2	12
c147_b26	6	2	2	16	2	0	5	0	3	6	4	16	34	10	1	13
c147_a4	40	46	24	182	70	4	31	22	23	50	24	66	250	92	3	52
c147_b15	18	20	12	116	44	2	14	16	8	32	18	42	182	54	3	23
c147_b27	2	10	6	2	24	2	6	4	4	4	4	8	2	16	1	5
c147_b29	0	4	0	0	4	0	0	2	2	4	2	4	0	4	0	0
c147_b30	0	2	0	0	2	0	0	0	0	4	0	6	0	0	0	0
c147_b17	24	14	6	50	24	2	9	14	5	16	12	28	70	32	3	21
c147_a3	34	84	44	102	132	2	31	16	28	92	18	126	100	124	3	37
c147_a2	38	94	48	180	148	8	40	34	31	104	34	144	248	142	5	49
c147_b16	22	12	10	44	20	0	10	0	5	12	4	32	56	36	1	22
c147_b28	4	0	2	6	0	2	5	0	2	6	6	16	28	10	2	5
c147_b18	12	20	14	26	28	0	16	0	10	22	4	38	30	32	1	11
c147_a7	22	20	12	158	48	4	16	22	9	30	26	52	226	60	3	40
c147_a6	38	58	28	166	74	0	21	14	21	66	18	84	240	84	2	43
c147_b21	8	18	12	98	38	2	13	16	8	28	18	36	160	48	3	17
c147_b19	8	18	12	8	48	2	15	8	8	28	10	46	12	54	2	3
c147_b20	20	8	4	46	8	2	8	10	5	12	10	30	66	18	2	21
c147_a5	42	62	34	98	92	2	30	12	24	60	14	90	108	82	3	36
c147_b10	24	16	10	154	20	2	8	22	7	34	28	46	224	38	3	38
c147_b22	8	18	12	6	40	2	14	8	8	28	10	36	10	48	2	3
c147_a9	36	50	24	178	62	4	26	26	23	54	26	60	246	74	4	50
c147_b11	16	16	6	40	26	0	7	4	4	10	2	22	52	40	2	18
c147_b23	2	18	10	8	8	0	0	0	6	16	0	0	8	24	0	1
c147_a8	38	52	26	178	66	4	26	22	24	54	24	64	246	76	3	49
b40_c105	16	6	2	58	16	0	6	0	2	6	0	20	62	16	0	21
b40_c117	24	30	14	94	76	2	21	34	10	26	16	58	66	50	4	31
b40_c129	66	32	14	196	90	2	23	18	11	26	8	68	124	58	4	68
b40_c191	0	12	4	8	28	2	11	4	4	10	4	22	0	22	1	1
b40_c178	0	0	0	2	0	8	0	24	0	0	12	0	0	0	2	0
b40_b85	32	118	44	78	208	8	93	20	48	122	12	230	70	128	4	32
b40_b97	4	24	6	38	32	0	11	4	8	26	2	32	40	26	1	11
b40_c142	20	32	12	76	68	4	22	18	10	20	12	66	52	42	4	20
b40_c130	34	58	22	90	88	6	30	16	21	50	6	84	88	46	2	20
b40_c166	2	0	0	24	16	0	0	0	0	0	0	12	22	6	0	4
b40_c154	8	18	4	18	22	4	8	18	8	12	12	20	18	12	3	5
b40_c213	2	6	2	8	6	0	2	0	2	8	0	6	12	6	0	0
b40_c201	2	0	0	12	0	0	0	0	1	2	0	6	8	0	0	5
b40_c104	4	22	10	16	46	0	16	0	7	18	2	48	6	28	0	2
b40_c116	38	46	18	106	114	6	30	28	13	40	10	100	86	82	6	39
b40_c128	70	30	14	208	78	2	22	18	10	22	8	60	136	50	4	70
b40_b73	24	34	12	70	64	12	24	20	11	52	12	106	78	32	2	22
b40_b61	86	64	24	226	140	8	39	36	18	56	14	114	152	104	8	80
b40_b48	32	136	48	62	216	14	82	58	45	140	30	232	68	166	10	28
b40_b24	44	132	70	106	230	6	83	16	52	128	8	218	108	176	4	35
b40_b36	68	180	70	204	348	20	133	86	70	190	40	398	178	206	19	66
b40_c190	0	14	6	8	42	2	11	4	4	10	2	30	4	28	1	0
b40_b12	46	222	102	134	380	18	136	54	83	222	28	408	98	330	11	41
b40_c153	12	28	12	52	50	0	21	8	11	22	4	44	48	46	2	13
b40_c177	0	8	2	14	12	0	2	0	1	2	0	8	6	8	0	2
b40_c141	12	46	22	22	76	6	25	16	15	60	14	106	26	64	1	9
b40_c189	2	18	8	6	50	2	15	4	6	10	2	38	4	34	1	2
b40_c165	0	16	4	12	18	0	5	4	6	14	2	16	12	8	1	0
b40_a1	94	326	136	246	594	14	235	46	141	274	22	552	204	414	10	93
b40_b72	22	48	20	70	80	12	22	38	15	54	18	98	60	56	8	21
b40_b60	34	134	44	100	238	8	101	32	53	164	18	324	96	154	5	36
b40_b59	46	120	46	134	268	8	118	36	52	116	18	290	112	158	8	52
b40_b47	66	186	64	192	366	12	158	40	82	172	20	386	170	232	9	75
b40_b23	46	188	64	168	366	18	137	82	74	232	42	424	144	250	17	50
b40_b35	62	174	58	154	326	10	128	48	66	198	22	386	150	208	9	59
b40_b11	72	220	86	240	406	24	151	98	88	252	48	462	202	286	17	79
b40_c224	0	0	0	0	0	2	0	4	0	0	2	0	0	0	1	0
b40_c212	0	4	0	2	2	0	0	0	1	2	0	4	2	0	0	0
b40_c200	2	4	4	16	8	0	3	4	1	4	0	12	4	4	0	1
b40_c139	20	42	22	60	92	4	32	22	16	30	16	86	42	54	5	21
b40_c127	22	74	22	60	148	8	63	32	32	98	20	202	54	84	8	18
b40_c152	18	58	18	48	100	6	36	26	18	84	16	148	48	50	3	18
b40_c140	24	26	12	96	72	2	19	30	8	24	14	54	66	42	4	31
b40_c103	22	8	4	60	16	0	6	0	3	4	0	20	62	16	0	24
b40_c115	22	90	34	82	132	10	56	36	35	102	18	168	70	82	7	21
b40_c188	12	10	4	44	32	0	8	4	3	6	2	16	34	20	1	15
b40_c164	6	14	6	22	16	0	3	0	3	14	0	10	20	12	0	1
b40_c176	4	6	6	10	12	0	4	0	2	2	0	8	8	24	0	2
b40_b84	32	122	44	108	192	12	76	30	43	152	14	260	104	130	4	41
b40_b96	6	28	6	20	24	0	7	54	8	42	30	34	26	24	10	5
b40_c194	6	6	4	4	10	0	1	0	1	2	0	6	4	14	0	2
b40_c170	10	18	10	28	18	4	8	8	6	14	4	14	30	32	1	10
b40_c182	10	18	8	20	44	2	14	6	6	14	4	26	22	36	1	8
b40_a8	40	90	38	124	186	8	61	36	32	94	32	240	182	156	4	50
b40_b82	18	46	16	70	82	0	31	16	18	38	8	86	104	76	1	30
b40_b94	20	32	16	64	72	2	30	16	14	32	6	64	48	74	2	27
b40_b71	40	36	16	114	94	4	35	16	14	22	8	82	86	78	4	33
b40_b58	36	144	54	102	258	8	100	32	59	176	16	332	92	166	5	33
b40_b46	50	104	44	156	220	18	97	48	45	90	32	228	128	162	10	52
b40_b34	22	68	28	68	128	0	40	14	25	52	12	128	78	108	2	24
b40_b10	26	92	36	98	188	6	65	32	32	94	30	252	146	154	5	37
b40_c216	2	4	0	6	2	0	1	0	1	4	0	0	12	0	0	0
b40_b22	16	62	26	56	116	0	40	18	21	54	12	116	68	122	3	21
b40_c204	0	2	0	2	4	0	1	0	1	4	0	6	0	4	0	0
b40_b83	18	42	18	74	66	14	21	44	15	48	20	84	58	50	9	18
b40_c156	8	4	2	38	10	0	4	0	1	8	0	16	42	14	0	13
b40_b70	34	76	32	90	182	4	69	24	31	86	12	228	88	138	6	26
b40_b95	10	32	8	36	52	10	18	34	12	24	22	48	40	44	3	17
b40_c144	8	10	6	22	22	0	9	0	3	8	0	28	32	26	0	8
b40_b69	40	102	40	100	208	10	92	44	45	112	28	248	80	136	8	34
b40_c168	16	18	8	26	44	2	14	4	6	14	2	26	22	36	1	12
b40_b57	14	24	16	74	22	0	8	4	8	30	2	24	60	28	1	17
b40_b33	22	60	24	88	134	0	46	16	23	52	10	132	110	108	1	35
b40_c107	4	4	4	26	26	0	7	4	1	4	0	24	16	26	0	3
b40_b45	58	210	64	162	356	14	153	52	82	242	20	436	146	210	11	59
b40_c119	24	60	24	56	130	4	48	48	22	92	22	186	34	110	11	11
b40_c120	16	52	22	52	72	2	29	16	20	48	10	74	42	54	2	12
b40_c132	8	22	6	28	40	4	12	12	9	16	10	44	26	24	2	12
b40_b21	70	238	86	194	428	16	178	56	95	260	28	512	172	266	12	71
b40_c181	42	12	6	80	24	2	8	0	6	10	0	24	74	26	0	38
b40_c193	2	8	4	8	8	0	3	0	4	8	0	14	4	10	0	1
b40_b19	48	194	64	168	372	18	140	82	78	234	42	420	144	260	17	50
b40_b81	76	48	22	182	102	6	28	20	16	42	8	84	122	74	5	66
b40_b93	16	32	18	68	84	2	20	30	10	28	16	70	52	66	4	22
b40_c215	2	2	0	12	0	0	0	0	0	4	0	0	12	0	0	0
b40_c203	0	4	0	0	4	0	1	0	2	4	0	8	0	4	0	0
b40_c106	2	28	8	38	26	0	9	4	8	28	2	22	34	14	1	3
b40_a9	80	244	90	216	426	14	168	60	94	252	28	476	198	310	10	69
b40_c180	18	36	12	62	64	0	28	12	14	36	6	60	62	38	3	19
b40_c167	14	16	6	52	52	0	10	16	4	12	8	40	46	28	2	19
b40_c192	0	6	2	6	20	2	0	4	1	2	2	8	0	12	1	0
b40_c155	4	10	4	32	20	0	8	0	4	12	0	18	34	20	0	5
b40_c179	2	0	0	4	14	0	2	0	0	0	0	12	8	0	0	2
b40_c118	16	4	4	54	14	0	7	6	1	4	2	18	26	24	0	10
b40_c143	0	22	8	4	34	0	13	4	9	22	0	28	6	26	1	0
b40_c131	16	30	12	44	54	2	14	4	9	24	2	54	38	32	1	17
b40_c202	0	2	0	12	4	0	0	0	1	2	0	2	8	0	0	3
b40_b68	54	140	46	126	264	12	119	40	63	142	20	294	112	162	8	55
b40_b56	16	48	24	64	82	22	24	66	17	54	32	100	50	58	11	17
b40_b44	38	116	58	164	146	20	63	74	45	122	38	148	144	128	16	59
b40_b20	28	78	30	90	174	6	54	32	28	80	30	230	146	140	4	36
b40_c214	0	4	4	0	10	0	4	0	1	2	0	4	0	18	0	0
b40_b32	20	96	38	76	150	2	63	24	39	86	14	134	60	158	3	28
b40_c207	4	2	0	12	6	0	2	0	0	0	0	8	24	6	0	4
b40_c220	0	2	0	0	0	0	0	0	0	12	0	24	0	0	0	0
b40_c219	0	0	2	0	0	4	0	4	0	0	2	6	0	6	0	0
b40_b79	80	54	22	230	116	4	30	32	17	48	10	92	164	94	6	82
b40_b67	36	56	16	88	64	4	28	16	20	56	8	60	92	54	3	30
b40_b55	12	68	26	46	124	0	40	16	25	58	12	128	54	94	2	19
b40_b43	42	126	56	142	232	12	78	54	46	122	20	234	114	176	11	41
b40_b18	104	198	76	276	402	20	152	86	72	216	42	490	250	260	18	88
b40_b31	24	158	64	62	248	8	102	38	59	156	20	278	52	194	8	22
b40_c135	0	16	6	20	24	0	7	4	6	18	2	22	18	16	1	2
b40_c111	8	32	8	28	64	2	19	8	10	26	4	74	28	42	1	13
b40_c123	10	12	4	36	14	0	5	0	3	12	0	18	40	16	0	8
b40_a5	32	96	42	116	208	6	72	30	34	96	26	268	168	178	3	49
b40_b42	46	128	48	142	256	8	102	30	47	134	14	286	124	168	6	46
b40_b30	46	172	66	116	294	12	118	36	68	162	20	312	108	186	8	42
b40_b17	24	82	34	86	170	4	58	30	29	82	30	230	128	144	3	32
b40_c184	4	6	6	8	12	0	4	0	2	4	0	12	8	24	0	3
b40_c196	8	4	0	20	6	0	0	2	0	0	2	6	18	12	0	8
b40_b29	80	142	70	204	314	16	119	76	60	124	38	280	180	250	15	71
b40_c159	16	36	14	46	66	2	26	16	15	48	10	78	38	38	2	11
b40_c147	6	4	4	16	24	0	8	0	2	6	0	26	10	22	0	5
b40_c172	4	4	4	22	14	0	6	4	1	4	0	16	10	24	0	2
b40_c160	14	30	10	42	44	4	13	12	7	24	6	44	32	34	1	9
b40_a6	38	82	42	124	184	4	66	30	32	68	20	208	152	186	3	52
b40_c218	0	0	0	10	0	0	0	0	0	0	0	4	10	0	0	0
b40_c206	0	10	6	4	24	0	2	0	2	8	0	26	2	8	0	1
b40_b80	86	40	18	234	96	6	28	28	15	38	12	84	172	70	6	83
b40_b92	16	40	18	64	92	2	31	16	13	30	6	72	56	84	3	16
b40_c110	10	32	8	42	52	4	18	28	12	24	12	48	44	44	4	17
b40_c122	10	12	6	22	38	2	10	12	2	10	8	42	18	44	1	7
b40_c146	0	20	4	18	20	0	6	4	5	18	2	20	18	8	1	1
b40_c134	8	16	10	26	24	0	7	0	5	14	0	22	16	24	0	7
b40_c109	14	60	32	28	78	12	27	28	21	62	16	80	28	82	3	13
b40_b89	14	20	12	34	18	0	5	0	6	18	0	20	38	26	0	5
b40_b90	84	48	18	198	102	6	28	22	14	44	8	96	156	82	4	74
b40_c195	0	14	6	8	38	2	11	4	4	10	2	22	0	28	1	0
b40_c171	12	2	0	38	10	0	4	0	0	0	0	10	50	10	0	17
b40_c183	4	2	2	18	10	0	4	0	1	2	0	12	10	20	0	5
b40_c158	34	82	30	98	134	8	60	20	34	104	10	178	94	76	3	35
b40_b78	84	54	20	218	132	8	37	32	16	46	14	106	144	96	7	77
b40_b66	80	52	24	228	106	4	29	28	19	46	10	88	164	80	6	81
b40_b54	22	70	22	54	122	0	43	12	26	54	8	130	60	90	1	21
b40_c217	2	0	0	10	2	0	1	0	0	0	0	0	8	0	0	3
b40_c205	2	14	6	6	38	2	11	4	4	10	2	22	4	28	1	1
b40_b91	16	50	18	64	82	2	34	12	20	54	8	76	56	72	1	23
b40_b77	16	10	4	32	42	0	13	0	4	10	0	40	36	36	0	13
b40_b65	28	104	44	108	136	6	57	30	40	112	18	138	102	118	7	43
b40_b53	26	56	18	64	72	16	25	92	22	54	44	70	54	56	16	20
b40_b41	62	148	62	178	266	14	107	52	56	142	24	290	156	174	11	66
b40_b28	82	148	50	168	286	10	117	52	60	170	20	352	152	178	10	65
b40_b16	96	210	94	242	422	26	164	98	80	234	50	500	216	288	19	86
b40_c133	2	24	10	30	26	0	9	4	10	24	2	24	30	20	1	3
b40_c145	4	10	4	32	20	0	8	0	4	12	0	18	38	20	0	5
b40_c121	22	46	18	70	64	4	25	22	21	46	14	64	64	34	4	19
b40_a7	32	88	42	94	176	10	57	36	32	86	30	234	106	156	5	32
b40_c169	18	8	4	52	26	2	7	0	4	8	0	22	44	18	0	27
b40_c157	4	2	2	18	10	0	4	0	1	2	0	14	16	20	0	6
b40_c108	16	48	20	60	78	12	22	36	15	54	14	98	44	54	7	17
b40_b88	8	38	16	32	72	2	21	4	14	32	4	74	26	64	1	13
b40_b76	18	8	4	54	32	0	11	0	3	8	0	36	54	26	0	20
b40_b64	34	104	42	104	184	14	73	20	42	80	12	184	92	140	4	30
b40_b52	18	62	26	62	112	2	38	16	22	46	12	116	64	94	2	24
b40_b40	56	82	42	100	210	8	98	28	36	106	18	248	120	182	6	43
b40_b27	116	168	68	290	336	24	143	104	71	160	52	350	264	248	21	105
b40_b39	56	158	56	148	284	12	117	52	63	152	22	314	126	170	11	53
b40_b15	52	182	74	138	330	16	127	58	75	188	26	368	116	238	11	42
b40_c223	0	0	0	0	0	0	1	0	0	4	0	4	0	0	0	0
b40_c211	0	0	0	2	8	0	0	0	0	0	0	6	6	0	0	0
b40_c138	24	60	22	46	124	4	48	50	22	92	24	186	32	100	12	10
b40_a2	44	104	48	138	208	8	77	36	37	106	30	260	194	186	4	54
b40_c163	6	8	4	16	14	0	5	0	2	6	0	18	30	16	0	7
b40_c151	20	60	24	56	116	4	52	24	27	76	14	156	48	68	4	16
b40_c102	14	10	6	44	24	0	10	0	3	12	0	32	56	28	0	17
b40_c126	2	6	6	30	26	0	3	0	1	6	2	26	22	24	0	3
b40_c114	2	4	2	22	24	0	5	4	1	2	0	20	14	10	0	3
b40_c199	2	4	2	4	8	0	4	0	1	2	0	12	4	20	0	1
b40_c175	4	4	6	10	14	0	6	0	1	4	0	20	6	28	0	4
b40_c187	14	14	4	40	42	0	12	8	2	6	6	38	36	30	1	8
b40_a3	40	106	46	98	216	10	72	34	35	98	28	262	116	202	5	36
b40_c222	0	2	2	2	2	0	0	0	0	0	0	0	0	8	0	0
b40_c210	2	2	0	2	6	0	0	0	1	4	0	6	2	6	0	1
b40_c209	0	0	0	10	2	0	0	0	0	2	0	0	18	0	0	1
b40_c101	16	30	12	60	78	2	20	24	10	26	12	62	40	54	3	18
b40_c162	4	6	4	14	16	0	6	0	2	6	0	24	24	20	0	5
b40_c174	12	8	4	16	16	0	3	0	2	6	0	10	12	16	0	5
b40_c150	68	30	12	202	64	2	22	34	10	28	16	62	130	38	5	71
b40_c186	0	2	2	4	10	0	1	0	0	0	0	12	4	0	0	1
b40_c113	6	14	8	16	44	2	9	10	2	8	10	46	22	36	1	5
b40_c125	2	16	6	24	24	0	7	4	6	18	2	22	28	16	1	3
b40_c149	0	0	0	6	0	6	0	30	0	0	16	0	4	0	3	2
b40_c137	20	78	30	56	128	4	52	18	31	108	10	182	54	90	3	17
b40_a4	82	268	110	226	508	18	192	72	108	278	32	556	202	330	14	81
b40_c198	4	4	4	14	10	0	4	0	1	2	0	4	20	14	0	4
b40_b75	20	16	10	68	22	0	7	4	6	26	2	22	58	26	1	14
b40_b63	50	172	56	132	312	14	135	44	67	206	18	398	108	180	9	46
b40_b51	38	64	32	124	116	6	41	18	21	48	8	116	108	88	3	36
b40_b38	24	104	36	90	166	28	53	76	34	112	46	184	90	108	16	34
b40_c221	0	4	0	0	0	0	0	0	0	6	0	14	0	0	0	0
b40_b14	58	206	82	166	356	14	132	54	79	226	18	418	162	238	10	57
b40_b26	28	72	32	82	138	4	45	20	25	58	16	150	104	138	2	32
b40_c208	2	4	2	12	12	0	4	0	2	0	0	16	6	6	0	2
b40_b86	22	84	30	80	160	14	51	26	30	60	14	156	66	104	5	17
b40_b98	58	102	40	160	194	10	71	24	38	86	14	178	152	110	5	54
b40_b74	30	24	16	34	58	4	20	18	5	22	12	72	38	62	2	15
b40_b62	16	96	32	66	160	24	54	56	31	104	34	186	66	98	10	24
b40_b50	40	76	28	132	90	0	37	30	31	90	18	98	110	74	8	46
b40_b37	54	124	50	170	268	14	96	50	48	116	18	266	134	214	10	57
b40_b49	70	116	52	174	272	12	102	64	49	102	30	252	160	202	14	62
b40_b13	36	96	38	114	200	4	70	34	29	90	30	250	164	166	3	47
b40_b25	26	86	34	98	160	6	66	32	30	86	30	224	146	144	3	37
b40_c100	26	90	38	48	178	8	65	8	40	100	10	204	78	126	1	18
b40_c112	14	20	4	34	24	8	9	26	9	12	12	20	32	12	5	8
b40_b87	28	66	22	56	98	12	34	34	24	90	24	132	62	56	6	22
b40_b99	22	100	30	76	174	10	64	36	39	152	26	256	76	106	6	21
b40_c185	4	8	4	0	16	0	3	2	1	2	0	10	0	8	0	0
b40_c197	6	8	4	4	14	0	5	0	3	4	0	14	4	22	0	2
b40_c161	8	32	12	22	48	2	21	8	12	26	6	46	18	24	1	8
b40_c173	4	4	2	26	8	0	2	0	1	8	0	8	22	8	0	9
b40_c136	10	10	12	12	20	0	6	0	4	6	0	16	10	38	0	4
b40_c124	14	16	10	26	24	0	7	0	5	14	0	22	16	28	0	7
b40_c148	6	10	8	24	12	0	4	0	3	8	0	8	22	12	0	4
d2894_a2	0	2	2	6	0	0	0	0	1	4	0	0	6	0	0	2
d2894_a1	0	0	0	10	0	0	0	0	0	0	0	0	4	0	0	1
d2894_a3	0	0	0	4	0	0	0	0	0	0	0	0	6	0	0	1
d1610_a3	12	6	2	26	4	0	2	2	3	6	2	4	22	8	1	12
d1610_a2	12	6	2	28	4	0	2	2	3	6	2	4	24	8	1	13
d1610_a4	8	6	2	18	4	0	2	2	3	6	2	4	12	8	1	7
d1610_a1	6	14	6	38	14	0	7	8	6	12	4	12	34	18	2	17
d1610_a8	2	6	2	6	4	0	2	2	3	6	2	4	4	8	1	1
d1610_a9	0	6	2	6	4	0	2	2	3	6	2	4	4	8	1	1
d1610_a6	4	6	2	8	4	0	2	2	3	6	2	4	6	8	1	3
d1610_a5	8	6	2	12	4	0	2	2	3	6	2	4	10	8	1	5
d1610_a7	0	6	2	8	4	0	2	2	3	6	2	4	6	8	1	3
d9648_a1	0	0	0	0	0	0	0	0	1	0	0	0	0	0	0	0
d8176_a1	0	0	2	0	0	0	0	0	0	0	0	0	0	0	0	0
d2942_a1	0	2	2	2	2	0	0	0	1	2	0	2	2	0	0	0
d2942_a2	0	2	2	2	2	0	0	0	1	2	0	2	2	0	0	1
d4069_a1	0	0	0	0	4	0	2	0	0	0	0	2	0	2	0	0
b29_b66	2	2	0	4	6	0	2	0	1	2	0	4	4	8	0	0
b29_b17	78	128	52	366	260	16	92	64	50	122	46	278	312	194	12	87
b29_b29	70	80	34	198	132	26	47	150	27	76	92	140	214	94	29	63
b29_b30	44	118	54	134	282	18	105	114	42	116	50	296	82	214	21	35
b29_b42	66	62	20	212	94	4	35	20	27	46	10	76	168	72	5	50
b29_b54	20	36	10	88	38	2	16	8	15	28	4	36	92	30	2	29
b29_a4	66	166	86	270	352	28	127	128	64	160	78	362	266	296	27	79
b29_a3	116	184	82	378	420	26	159	142	73	164	68	412	260	316	26	89
b29_b16	78	144	58	312	290	18	107	100	53	136	60	274	262	216	19	75
b29_b28	32	110	58	166	230	16	80	108	39	122	58	206	172	190	23	39
b29_b41	26	70	28	92	150	6	49	50	23	52	22	134	56	130	11	25
b29_b65	0	4	4	2	4	0	2	0	2	6	0	12	2	6	0	0
b29_b53	12	16	4	42	26	4	9	12	6	16	6	18	40	22	1	16
b29_b15	64	158	72	286	346	22	124	110	54	148	50	320	214	270	22	85
b29_b27	40	66	32	120	104	30	41	184	23	72	106	134	154	92	36	34
b29_b39	42	70	38	140	122	22	56	84	30	80	52	152	168	84	16	39
b29_b40	32	78	36	130	190	8	75	64	31	76	32	218	76	160	13	31
b29_b52	14	24	14	64	50	8	26	38	13	26	24	78	36	38	7	18
b29_b64	0	6	6	2	10	0	4	0	2	4	0	8	4	10	0	0
b29_a2	74	138	64	312	260	24	99	108	49	128	54	276	236	240	20	59
b29_b14	86	138	58	248	308	20	124	96	58	122	48	300	208	254	18	73
b29_a7	78	150	58	324	290	24	115	126	56	146	68	306	264	240	24	73
b29_a6	68	150	64	294	318	26	124	110	57	146	60	320	252	256	20	68
b29_b26	44	80	34	168	142	26	41	122	25	76	78	140	180	102	18	47
b29_b38	18	70	34	34	72	10	35	50	25	46	32	74	18	44	8	9
b29_b51	16	46	20	32	98	10	49	42	21	36	24	102	26	54	9	12
b29_b63	4	0	0	14	6	4	2	16	0	0	10	4	10	4	2	5
b29_b49	12	40	32	62	98	4	44	14	20	48	8	116	38	74	2	16
b29_b50	62	52	14	132	84	6	31	20	23	40	10	68	118	64	4	33
b29_b62	8	6	6	12	4	2	3	10	5	6	4	4	6	14	2	3
b29_b13	86	144	62	246	314	16	127	88	61	128	38	292	190	248	16	64
b29_b25	62	118	64	184	284	6	112	84	57	98	42	232	118	208	18	40
b29_b37	30	86	40	130	188	8	80	50	33	74	26	212	70	150	12	30
b29_b12	82	172	74	264	336	14	129	108	67	148	48	320	188	286	19	63
b29_b24	52	132	66	218	270	16	97	94	44	134	54	276	204	202	19	54
b29_b36	36	94	44	144	228	14	76	72	30	92	40	236	76	156	12	35
b29_b48	18	42	26	74	118	4	48	24	19	50	14	142	42	90	4	15
b29_a5	104	184	74	310	394	22	153	130	73	156	64	380	202	292	24	73
b29_b61	2	20	10	6	48	2	18	28	9	16	16	38	6	38	7	3
b29_b72	0	0	0	2	0	0	0	0	0	0	0	2	8	0	0	0
b29_b11	98	154	62	366	318	14	126	104	63	130	48	318	240	248	19	79
b29_b23	86	98	42	214	144	32	48	150	29	96	90	170	238	106	26	73
b29_b35	46	102	46	186	206	16	73	86	33	104	50	210	198	156	18	49
b29_b47	66	62	22	186	100	6	38	24	27	44	14	80	176	78	5	51
b29_b59	0	6	2	4	8	0	10	0	5	10	4	24	6	4	0	0
b29_b60	0	8	2	2	12	0	4	0	3	12	0	8	4	12	0	0
b29_a9	40	118	66	216	234	12	84	96	47	116	56	248	184	228	21	46
b29_b10	80	166	68	290	334	26	129	140	60	156	76	324	270	248	27	75
b29_b22	68	130	60	218	292	12	118	102	55	116	44	292	144	224	23	52
b29_b34	34	76	34	122	126	24	49	100	30	88	56	136	154	96	20	30
b29_b46	20	52	22	44	116	14	57	54	25	44	28	118	32	74	10	15
b29_b58	6	22	16	44	72	2	32	12	11	32	8	94	24	54	2	8
b29_b71	0	4	0	0	0	0	0	0	2	8	0	0	4	0	0	0
b29_a8	70	142	64	302	338	24	128	154	55	126	78	352	180	266	31	67
b29_a1	76	196	78	318	412	20	158	114	74	182	60	416	260	292	23	70
b29_b21	72	108	50	214	246	12	111	114	47	100	56	256	154	192	21	51
b29_b33	24	80	40	112	198	8	87	64	34	70	32	208	60	142	12	22
b29_b57	20	18	8	84	20	6	6	16	5	28	20	28	164	16	3	26
b29_b45	10	50	30	70	114	6	53	50	23	58	24	140	36	102	7	14
b29_b70	2	0	0	10	4	0	2	0	0	0	0	4	4	6	0	1
b29_b69	2	0	0	12	4	0	2	0	0	0	0	2	6	4	0	1
b29_b32	48	92	38	150	200	10	83	66	32	74	32	216	100	150	15	44
b29_b44	42	58	20	186	72	10	29	32	23	58	26	72	222	56	7	52
b29_b68	0	0	0	0	6	0	2	0	0	2	0	8	0	8	1	0
b29_b56	6	0	0	12	8	0	3	0	1	0	0	16	14	2	0	3
b29_b19	82	142	60	238	320	18	118	96	55	122	48	304	162	238	20	53
b29_b20	82	136	62	224	324	16	120	96	53	120	48	320	170	250	19	64
b29_b43	42	42	18	152	86	12	34	52	16	48	34	84	174	58	12	42
b29_b55	0	8	2	2	14	0	5	2	3	12	0	10	4	16	0	0
b29_b67	2	2	2	4	6	0	3	0	1	2	0	6	8	0	0	1
b29_b18	62	136	54	296	284	20	102	88	51	124	52	268	236	218	17	65
b29_b31	56	72	34	156	140	28	48	168	25	80	100	168	194	110	33	49
d5472_a1	0	0	0	4	0	0	0	0	0	0	0	0	0	0	0	2
d7647_a1	0	0	0	0	2	0	0	0	0	0	0	0	0	0	0	0
d4943_a1	0	0	2	0	0	0	0	0	0	0	0	0	0	8	0	0
d2068_a1	0	6	4	4	12	0	4	0	3	4	0	10	2	4	0	1
c326_b25	2	14	8	6	18	2	3	4	5	12	2	10	2	20	0	3
c326_b13	6	6	6	10	10	0	0	0	2	10	0	14	8	10	0	3
c326_a4	24	74	34	68	120	8	50	32	29	90	16	130	74	98	4	27
c326_a5	12	66	32	46	114	6	45	26	26	78	16	118	56	82	3	21
c326_a3	16	52	30	50	82	10	27	26	25	52	10	76	64	72	3	20
c326_b12	10	12	8	22	18	2	6	8	3	16	2	26	14	22	2	7
c326_b24	0	10	6	4	12	2	2	4	4	12	2	8	0	14	0	3
c326_b22	0	24	8	16	40	2	19	12	8	36	6	56	32	22	1	8
c326_b10	10	38	18	36	56	0	22	4	15	46	4	70	60	54	1	14
c326_b23	0	12	2	18	20	0	9	4	4	26	4	36	32	6	1	8
c326_b11	10	42	18	36	64	4	26	18	18	54	10	72	48	66	2	16
c326_a2	22	74	38	54	116	6	48	24	30	84	12	122	66	92	3	26
c326_a1	24	84	42	58	138	4	58	20	34	92	10	132	68	96	3	27
c326_b21	4	16	6	20	26	0	9	4	5	28	4	38	34	6	1	9
c326_b18	0	34	12	16	56	2	26	12	11	46	6	74	32	38	1	8
c326_b19	6	20	8	30	38	2	15	4	7	32	4	50	42	20	1	14
c326_b20	6	16	6	16	24	0	11	4	6	32	4	52	46	18	1	9
c326_b17	26	8	6	48	18	2	8	12	4	10	6	14	52	22	2	26
c326_a9	4	50	22	28	86	2	36	12	18	62	6	90	44	54	1	14
c326_a7	10	22	12	48	32	4	12	6	5	24	0	40	38	36	2	18
c326_a8	20	62	28	56	104	6	44	24	23	76	10	128	58	88	4	25
c326_b16	4	14	6	4	18	0	6	0	3	20	0	28	4	20	0	2
c326_a6	14	38	16	48	58	8	18	18	17	32	12	54	50	56	3	17
c326_b26	4	6	4	6	12	0	3	0	2	4	0	10	8	26	0	3
c326_b14	6	8	6	32	14	0	3	0	3	10	0	22	34	32	0	14
c326_b27	0	0	0	0	2	0	1	0	0	0	0	2	0	6	0	0
c326_b15	4	10	2	24	8	0	2	0	5	18	0	10	40	8	0	11
d1818_a1	4	2	0	2	0	4	2	12	1	0	8	0	4	2	2	1
d3645_a1	0	0	0	0	6	0	3	0	0	0	0	2	0	4	0	0
d5646_a1	0	0	0	0	0	0	0	4	0	0	2	0	0	0	0	0
d7473_a1	0	0	0	2	0	0	0	0	0	0	0	0	0	0	0	0
d9474_a1	0	2	0	0	0	0	0	0	0	0	0	0	0	0	0	0
c952_a1	16	0	0	46	0	2	0	16	0	0	6	0	18	0	4	9
d6770_a1	0	0	0	0	0	2	0	2	0	0	0	0	0	0	0	0
c859_a8	4	12	4	16	28	0	9	10	4	20	14	38	22	8	3	6
c859_a7	6	8	2	14	8	0	2	0	3	2	0	2	12	8	0	3
c859_a6	0	8	2	10	20	0	5	6	3	18	12	30	20	0	2	4
c859_a5	2	10	4	12	30	0	10	10	4	20	14	40	20	12	3	6
c859_a4	2	12	4	14	24	2	5	10	5	20	14	34	18	0	3	6
c859_a3	4	14	8	18	20	2	5	10	6	22	14	30	24	0	3	6
c859_a2	6	12	2	14	22	0	8	0	4	8	0	14	6	14	0	4
c859_a1	8	8	2	26	22	0	8	0	3	4	0	16	12	18	0	3
c859_b10	2	4	4	6	8	0	4	4	1	2	2	8	6	8	1	3
c859_a9	4	12	4	14	28	0	9	10	4	20	14	38	18	8	3	6
d2663_a1	6	0	0	8	2	0	1	0	0	0	0	0	6	0	0	3
d6907_a1	0	0	0	2	0	0	0	0	0	0	0	0	2	0	0	1
d8771_a1	0	0	0	2	0	0	0	0	0	0	0	0	0	0	0	0
c241_a6	24	24	14	72	44	4	15	6	14	38	6	50	76	38	2	28
c241_b10	10	30	16	42	36	12	17	18	14	44	12	52	66	54	3	14
c241_b22	16	20	6	48	20	4	8	18	8	32	12	36	70	22	4	13
c241_b34	10	4	2	16	4	2	2	0	1	4	0	4	18	8	0	8
c241_a7	30	48	16	72	40	2	18	8	20	54	6	50	74	60	2	24
c241_b12	22	30	12	58	28	4	12	18	12	38	14	44	94	30	4	21
c241_b24	4	16	6	18	22	2	9	4	7	30	4	38	34	28	1	6
c241_b36	0	0	0	10	2	0	0	0	0	0	0	0	10	0	0	3
c241_a8	18	30	16	38	40	4	15	8	14	38	8	60	76	40	2	18
c241_b11	26	16	6	60	16	8	6	24	6	16	12	14	70	16	4	21
c241_b23	10	14	6	28	20	2	8	4	7	26	4	32	48	18	1	8
c241_b35	0	6	2	10	8	0	3	0	3	4	0	6	8	8	0	2
c241_b13	18	18	8	46	26	4	10	4	9	30	4	40	68	32	1	20
c241_b37	0	2	2	0	0	2	0	4	1	6	6	0	2	0	1	0
c241_a9	16	28	20	46	42	4	17	8	10	30	10	46	44	44	2	12
c241_b25	4	16	4	18	20	2	7	4	7	30	4	34	38	22	1	6
c241_b38	0	0	0	2	2	0	0	0	0	0	0	0	0	0	0	0
c241_b14	32	24	8	76	24	4	10	20	8	36	14	40	92	26	4	27
c241_b26	10	12	8	20	14	4	6	6	5	10	4	24	14	20	2	7
c241_b16	12	16	8	34	28	2	12	4	8	32	4	46	52	26	1	10
c241_b28	20	16	6	46	20	4	9	4	8	30	4	36	56	24	1	18
c241_b15	12	26	14	50	34	6	15	16	12	38	12	60	78	42	3	18
c241_b27	14	4	2	16	6	0	1	0	1	0	0	2	6	2	0	1
c241_a1	30	58	36	96	92	6	40	30	27	70	20	98	124	94	5	33
c241_b17	8	16	8	20	28	2	9	14	8	26	8	50	36	28	3	6
c241_b30	4	16	6	20	18	4	9	8	8	32	6	36	44	26	2	5
c241_b29	16	20	10	34	24	2	10	4	9	30	4	40	50	24	1	9
c241_a2	32	32	20	88	62	6	19	14	15	40	8	66	84	48	3	30
c241_a3	50	30	18	100	40	2	17	10	15	30	6	56	100	40	2	47
c241_a4	14	34	20	54	42	8	19	22	15	48	14	66	80	58	3	21
c241_b18	6	14	8	20	18	4	6	10	8	22	10	20	18	16	2	7
c241_b31	10	14	4	24	16	2	7	4	7	28	4	32	36	16	1	8
c241_b33	6	12	4	18	18	2	7	4	6	24	4	34	34	22	1	6
c241_b21	4	18	8	22	22	2	11	10	9	34	6	50	44	30	1	5
c241_b19	20	24	8	58	22	4	10	20	10	36	14	38	92	28	5	20
c241_b32	4	12	4	18	16	2	7	4	7	24	4	32	44	16	1	5
c241_b20	8	14	6	42	26	4	11	12	7	26	8	40	52	34	2	10
c241_a5	18	32	16	44	34	8	13	30	8	34	18	30	56	44	5	15
c289_a1	10	42	20	20	98	0	33	0	11	28	0	82	12	84	0	2
c289_a2	6	18	6	18	42	0	10	0	4	12	2	26	12	36	0	5
c650_b11	6	8	6	16	10	2	4	4	3	16	4	12	32	8	1	6
c650_b10	2	8	8	14	20	0	4	0	2	6	0	16	12	20	0	6
c650_b12	4	16	4	20	16	2	7	4	6	28	4	22	32	14	1	8
c650_a1	22	16	12	38	36	2	12	10	7	18	8	30	56	36	2	14
c650_b14	2	2	2	10	4	0	1	4	1	2	4	2	10	2	0	5
c650_b13	4	12	2	24	12	2	5	4	6	24	4	20	34	8	1	9
c650_a2	4	26	4	24	34	2	7	4	7	38	6	42	38	20	1	9
c650_a3	12	14	8	12	34	0	6	2	4	12	2	24	16	28	0	6
c650_b15	0	0	0	0	10	0	2	0	0	0	0	0	0	8	0	0
c650_a4	14	14	6	26	20	2	5	4	3	18	4	24	44	18	1	15
c650_b16	6	8	4	16	8	2	3	4	2	16	4	12	34	8	1	6
c650_a5	14	4	4	24	8	2	4	10	2	8	8	16	36	12	2	12
c650_b18	2	0	0	6	2	0	0	0	0	0	0	0	6	0	0	2
c650_a6	2	4	2	18	8	0	2	10	1	2	6	8	16	2	0	7
c650_b17	4	0	0	6	4	0	2	0	0	0	0	2	6	2	0	3
c650_a7	8	10	4	18	18	2	4	10	2	16	8	14	36	12	2	8
c650_a8	4	12	2	20	14	2	6	4	6	24	4	30	32	16	1	8
c650_a9	4	4	2	4	14	0	2	2	0	4	0	22	4	16	3	3
d2905_a1	0	2	0	4	2	0	1	0	0	2	0	2	2	0	0	2
d1119_a2	4	4	2	4	10	0	4	0	1	2	0	10	2	14	0	2
d1119_a1	6	2	2	6	10	0	4	0	2	2	0	14	4	16	0	2
d1119_a3	0	2	0	2	10	0	2	0	0	0	0	14	2	12	0	1
c301_a1	16	72	30	40	156	6	59	12	31	66	8	138	32	138	3	14
c301_b61	12	12	8	8	30	2	15	4	5	8	2	26	6	26	1	3
c301_b36	14	18	16	28	28	0	10	0	10	46	0	56	26	34	0	12
c301_b24	18	56	16	28	136	2	29	0	11	38	0	80	44	66	0	12
c301_b48	12	12	10	34	10	0	7	4	8	22	2	20	28	22	0	5
c301_b12	8	48	18	14	126	2	26	0	8	24	0	72	6	58	0	4
c301_b62	6	0	0	14	14	0	6	4	0	0	2	12	16	8	1	6
c301_b49	8	10	8	30	6	0	4	0	5	30	0	28	28	22	0	12
c301_b50	4	10	6	16	16	0	5	0	2	30	0	36	14	24	0	8
c301_b13	6	40	18	14	92	0	29	4	11	32	2	78	2	56	1	2
c301_b37	4	32	6	6	74	2	13	0	4	10	0	26	2	28	0	1
c301_b25	10	18	6	66	30	0	11	2	7	22	0	24	54	14	0	13
c301_a2	28	38	28	68	56	0	23	0	18	44	0	60	60	64	0	22
c301_b45	6	8	4	18	12	0	6	0	2	2	0	2	12	6	0	6
c301_b21	22	10	10	46	14	0	9	0	7	12	0	14	30	32	0	8
c301_b57	2	0	4	0	2	0	2	0	2	26	0	38	0	16	0	0
c301_b33	4	48	14	4	132	2	28	0	7	26	0	76	0	58	0	0
c301_b69	12	10	6	8	26	2	12	4	4	6	2	24	6	26	1	3
c301_b70	6	0	0	6	14	0	6	0	0	0	0	12	8	8	0	3
c301_a3	20	76	28	42	174	2	42	0	19	56	0	116	58	106	0	18
c301_a5	18	64	20	38	158	4	34	4	14	46	2	100	54	82	1	14
c301_b10	28	8	8	82	10	4	4	10	5	8	8	14	70	12	0	19
c301_b34	0	32	12	4	84	0	29	0	8	28	0	82	0	56	0	0
c301_b22	4	38	14	18	84	2	30	4	10	30	2	80	10	58	1	4
c301_b71	2	2	0	8	0	0	0	0	1	0	0	0	10	0	0	2
c301_b46	22	6	4	40	10	0	4	0	3	14	0	10	84	22	0	14
c301_b58	4	8	2	10	18	0	5	2	0	0	0	0	0	16	0	0
c301_b23	2	32	10	14	86	0	29	0	8	28	0	82	16	42	0	4
c301_b11	6	58	18	8	142	2	30	0	11	28	0	80	4	66	0	2
c301_b72	2	0	2	8	0	0	2	0	2	2	0	2	2	8	0	0
c301_b59	2	4	0	6	10	0	5	0	0	0	0	0	2	4	0	0
c301_b60	14	8	6	22	24	2	12	4	5	10	4	24	20	18	1	10
c301_b35	18	38	10	30	70	2	11	0	7	20	0	18	50	30	0	11
c301_b47	18	6	2	78	2	2	0	8	3	4	4	2	76	0	0	24
c301_a4	16	68	24	34	148	2	31	0	14	48	0	90	56	78	0	14
c301_b17	4	60	16	28	140	2	30	0	10	36	0	84	6	54	0	2
c301_b66	0	4	0	4	6	0	5	0	0	0	0	0	0	0	0	0
c301_b42	2	12	12	18	20	2	11	4	7	30	2	38	12	40	1	6
c301_b30	6	20	6	14	32	0	14	0	6	14	0	26	12	26	0	4
c301_b29	2	16	4	46	42	0	11	2	4	6	0	18	4	30	0	1
c301_b54	0	4	0	4	8	0	5	0	0	2	0	12	0	2	0	0
c301_a6	22	60	28	22	98	2	34	4	17	40	2	84	22	120	1	9
c301_b55	2	10	6	12	10	0	7	0	6	14	0	22	10	22	0	2
c301_b67	2	0	0	6	6	0	0	0	0	0	0	0	2	4	0	0
c301_b18	20	28	20	42	40	2	17	4	11	58	2	72	88	50	1	16
c301_b31	0	10	0	2	36	0	14	0	2	6	0	28	4	36	0	0
c301_b43	0	14	6	4	22	2	12	4	4	12	2	24	0	10	1	0
c301_a7	18	40	20	42	90	6	34	12	17	38	8	80	36	80	3	15
c301_b56	6	2	0	10	22	0	7	0	0	2	0	20	12	8	0	4
c301_b68	0	0	0	8	2	0	0	0	0	0	0	0	0	0	0	1
c301_b32	0	14	4	8	26	0	13	0	3	12	0	30	4	18	0	1
c301_b44	8	6	4	16	16	0	2	0	1	6	0	10	12	8	0	4
c301_b20	12	24	22	44	34	0	10	0	12	50	0	54	56	42	0	16
c301_b19	20	22	18	42	32	2	15	4	11	50	2	64	88	50	1	16
c301_a9	18	22	10	56	50	2	19	2	6	8	0	26	30	50	0	15
c301_b51	4	8	2	12	18	0	10	0	2	8	0	14	4	14	0	0
c301_b63	6	0	0	8	16	0	6	0	0	0	0	12	8	8	0	3
c301_b26	6	40	12	12	76	2	11	0	6	16	0	18	12	26	0	2
c301_b38	4	28	8	4	72	2	12	0	3	12	0	22	0	34	0	0
c301_b14	24	14	4	96	52	0	15	10	3	4	4	26	26	44	2	29
c301_b27	4	26	6	12	74	2	8	0	1	6	0	24	4	28	0	1
c301_b39	18	20	6	32	38	0	13	0	6	20	0	26	58	30	0	15
c301_b15	4	30	20	16	36	2	13	4	11	52	2	64	12	40	1	6
c301_b40	4	18	20	16	38	0	16	0	10	46	0	60	12	54	0	6
c301_b52	6	2	0	14	14	4	6	16	1	0	10	14	16	8	4	6
c301_b64	2	2	2	4	12	0	5	0	1	2	0	8	4	8	0	0
c301_a8	18	24	20	46	42	0	16	0	11	52	0	70	82	50	0	16
c301_b65	0	2	0	8	6	0	0	0	0	2	0	4	6	0	0	2
c301_b41	4	14	6	12	36	0	9	2	1	6	0	18	0	28	0	1
c301_b53	4	6	2	24	20	2	7	2	0	0	0	2	4	12	0	1
c301_b28	10	8	2	26	10	0	2	0	1	30	0	42	22	18	0	11
c301_b16	18	36	16	40	88	6	35	12	17	36	8	82	34	72	3	16
c161_b15	10	6	0	42	28	0	5	4	1	4	0	22	50	4	0	12
c161_b27	2	0	2	0	2	0	0	0	0	0	0	0	0	8	0	0
c161_b26	0	4	0	0	12	0	0	0	2	8	0	12	0	0	0	0
c161_b14	10	6	0	38	30	0	5	4	1	4	4	22	32	4	0	7
c161_b18	4	6	0	14	24	0	7	8	2	2	2	18	12	8	0	3
c161_a2	26	26	12	96	48	0	13	4	8	38	4	44	88	32	0	23
c161_a1	8	0	0	46	0	16	0	92	0	0	48	0	48	0	15	12
c161_b16	10	10	0	26	24	0	4	0	4	10	0	18	22	0	0	5
c161_b28	0	0	0	4	0	0	0	0	0	0	0	0	4	0	0	2
c161_b17	6	6	0	34	18	0	1	0	2	6	0	12	26	0	0	13
c161_a3	16	20	4	74	70	0	19	6	6	24	0	76	66	32	0	19
c161_a5	26	18	4	94	50	0	13	24	3	22	10	44	114	30	4	32
c161_a4	22	22	8	76	44	0	11	4	6	34	4	42	104	26	0	21
c161_b22	12	6	0	28	16	0	1	0	2	6	4	12	48	0	0	9
c161_b10	12	6	2	62	26	0	4	0	1	6	4	20	44	10	0	19
c161_a6	20	12	4	86	46	0	12	20	2	18	8	42	76	28	4	24
c161_b19	10	0	0	26	0	0	0	0	0	0	2	0	26	0	0	9
c161_b20	6	0	0	20	6	0	1	0	0	0	0	4	14	0	0	10
c161_b21	0	0	0	16	0	0	0	10	0	0	6	0	10	0	1	5
c161_b24	4	0	0	6	0	0	0	0	0	4	0	0	2	0	0	1
c161_b12	8	14	6	14	32	0	7	16	5	22	8	30	10	20	4	0
c161_b25	0	2	2	2	2	0	0	0	0	4	0	2	2	8	0	0
c161_b13	6	12	4	28	44	0	10	4	2	18	4	36	42	20	0	11
c161_a7	18	12	4	60	46	0	11	4	2	18	4	38	90	24	0	21
c161_b23	6	8	2	26	14	0	1	0	2	16	0	16	38	8	0	11
c161_b11	14	4	0	40	18	0	1	0	1	4	0	16	28	0	0	13
c161_a9	10	18	6	48	38	0	8	4	6	32	0	36	70	20	0	14
c161_a8	14	6	0	70	36	0	11	8	1	2	2	34	56	18	0	20
c813_a3	22	2	0	78	8	0	2	6	1	4	2	12	86	6	0	22
c813_a2	16	4	2	72	14	0	4	6	2	6	2	14	90	12	0	30
c813_a1	20	4	2	66	12	0	4	6	2	6	2	14	78	12	0	24
c813_a6	2	4	0	24	6	0	2	4	2	6	0	12	50	6	0	10
c813_a5	2	4	0	22	8	0	2	4	2	4	0	14	48	6	0	14
c813_a4	16	4	0	50	6	0	2	4	2	6	0	12	64	6	0	25
d4838_a1	2	0	0	4	0	0	0	0	0	0	0	0	6	0	0	0
d4490_a1	0	2	2	0	6	0	3	0	1	2	0	6	0	8	0	0
d4999_a1	0	2	2	2	2	0	1	0	1	2	0	2	2	0	0	0
d6944_a1	0	0	0	0	0	0	0	0	0	0	0	0	0	0	0	3
c462_a1	20	12	6	70	8	0	2	8	3	8	8	6	40	14	3	17
c462_a4	4	6	4	26	6	0	2	8	2	2	6	2	10	6	2	4
c462_a2	18	12	6	54	14	0	3	4	3	8	6	12	38	14	2	13
c462_a3	18	8	4	46	10	0	1	0	2	6	2	8	40	20	0	16
d5156_a1	0	0	0	4	0	0	0	0	0	0	0	0	4	0	0	0
d7089_a1	0	2	0	0	0	0	0	0	0	0	0	0	0	0	0	0
b71_a7	22	68	22	96	146	2	62	18	28	80	10	152	100	94	3	34
b71_b21	12	54	14	70	90	2	41	14	23	68	8	108	90	60	2	22
b71_b45	8	2	2	20	8	0	3	0	0	2	0	6	20	6	0	7
b71_b33	12	44	12	64	78	2	38	22	22	56	12	96	80	44	2	25
b71_b57	0	0	0	10	0	0	0	2	0	2	2	0	10	0	0	1
b71_b18	46	54	18	86	92	10	40	40	28	68	22	106	80	60	8	29
b71_b31	8	50	14	44	90	2	40	22	22	62	12	106	74	60	2	21
b71_b43	6	2	2	12	8	0	2	0	0	2	0	8	8	6	0	2
b71_b55	4	24	6	30	28	2	14	12	12	40	8	48	60	24	2	16
b71_a6	22	70	28	90	154	0	64	14	30	76	8	184	110	118	2	29
b71_a5	12	70	32	66	178	0	75	26	32	78	16	196	102	108	4	31
b71_b19	8	64	16	48	114	2	45	22	25	74	12	126	72	80	2	21
b71_b20	46	56	20	86	92	8	39	30	29	70	16	106	80	54	5	29
b71_b44	0	22	4	6	36	2	19	8	13	32	6	60	0	16	1	0
b71_b56	2	0	0	18	0	0	0	6	0	2	4	0	10	0	1	4
b71_b32	10	42	12	50	92	0	41	14	17	48	8	128	76	50	2	24
b71_b11	44	90	26	86	164	4	60	20	37	96	12	154	80	110	3	29
b71_b35	8	46	12	46	82	2	38	22	23	58	12	96	74	44	2	21
b71_b23	12	60	16	54	106	2	40	24	24	68	14	122	74	60	3	22
b71_b47	2	2	2	12	6	0	2	0	0	2	0	6	8	6	0	1
b71_a4	24	64	26	90	156	0	65	14	27	68	8	186	116	120	2	31
b71_b24	14	58	14	64	100	2	40	24	25	66	14	116	90	50	2	24
b71_b12	12	62	28	64	158	0	65	14	28	68	8	178	96	100	2	28
b71_b48	8	28	6	48	52	0	26	10	14	30	4	58	76	22	1	23
b71_b36	10	28	12	50	62	0	23	12	10	38	8	96	80	40	2	19
b71_a3	64	90	28	214	136	4	48	30	35	102	16	144	194	84	2	69
b71_b10	18	48	14	70	104	2	44	14	23	62	8	118	108	68	2	34
b71_b34	2	4	4	14	14	0	4	0	1	8	0	10	10	10	0	3
b71_b22	16	52	20	68	122	0	52	22	22	56	12	152	96	78	3	28
b71_b46	6	2	2	16	10	0	4	0	0	2	0	8	16	6	0	5
b71_b58	0	0	0	2	0	0	0	0	0	0	0	0	0	0	0	1
b71_b38	6	2	2	22	8	0	2	0	0	2	0	8	14	8	0	5
b71_b51	4	18	6	12	50	0	24	2	9	16	0	44	12	20	0	5
b71_b26	10	40	12	56	72	2	35	14	20	58	8	90	92	42	2	23
b71_a2	48	122	42	214	180	2	60	26	45	130	14	194	198	120	2	65
b71_b14	12	48	14	60	100	2	45	14	23	62	8	116	80	74	2	24
b71_a1	54	90	60	138	202	0	77	14	35	92	12	214	162	180	2	46
b71_b15	26	44	10	98	92	0	42	16	17	44	8	98	100	46	3	33
b71_b40	6	30	8	26	80	0	37	6	12	28	2	76	28	34	1	11
b71_b39	4	0	0	26	0	2	0	10	0	2	6	0	24	0	1	8
b71_b27	8	44	10	44	80	2	36	14	21	58	8	92	76	42	2	21
b71_b52	6	12	2	34	8	0	5	8	7	20	4	26	64	6	1	17
b71_b49	6	20	8	18	50	0	31	2	11	20	0	68	18	22	0	8
b71_b37	8	4	4	18	14	0	6	0	1	8	0	8	18	12	0	6
b71_b50	6	18	6	18	46	0	23	2	9	16	0	44	18	18	0	10
b71_b25	16	48	12	50	84	2	39	14	24	62	8	98	82	48	2	22
b71_b13	42	46	10	118	94	0	42	16	17	46	10	100	122	46	3	39
b71_b29	12	2	2	20	22	0	6	0	0	6	0	16	20	14	0	7
b71_b30	8	52	12	54	92	2	38	22	22	62	12	106	80	44	2	21
b71_b17	8	48	16	54	96	2	43	14	23	62	8	114	74	72	2	22
b71_b54	0	2	0	10	0	0	0	6	1	2	6	0	6	0	0	0
b71_b42	6	2	2	10	8	0	2	0	0	2	0	8	14	6	0	1
b71_a9	12	66	28	62	162	0	68	28	30	72	14	182	96	96	4	31
b71_b28	0	28	8	8	42	2	18	4	16	40	4	60	2	22	1	1
b71_b16	12	58	16	76	106	2	41	22	23	68	12	120	94	62	2	25
b71_b53	0	22	4	6	28	2	15	4	14	34	4	52	0	8	1	0
b71_b41	0	8	2	2	12	0	4	6	2	6	4	12	0	8	1	0
b71_a8	22	80	26	86	138	2	48	26	32	90	14	164	98	84	2	32
d2384_a1	2	0	0	4	0	0	0	0	0	0	0	0	2	0	0	1
c183_a1	38	18	10	110	24	24	5	192	5	8	84	22	74	22	37	32
c243_a7	22	58	18	78	72	4	25	16	20	66	12	100	66	60	4	27
c243_b11	22	14	6	68	14	0	5	4	4	12	2	8	54	10	1	20
c243_b10	14	20	10	52	24	0	6	6	6	24	6	14	40	36	1	18
c243_a6	16	58	22	56	78	2	28	14	20	68	12	100	48	70	3	20
c243_a5	26	66	24	78	74	4	28	16	22	78	12	108	72	62	4	31
c243_a9	10	2	0	14	0	14	0	70	0	8	52	0	12	0	6	6
c243_b19	0	2	0	0	0	2	0	10	0	8	10	0	0	0	0	0
c243_b18	14	14	4	46	32	2	12	8	6	18	6	46	44	16	2	18
c243_a8	12	50	18	44	56	2	22	8	16	56	6	86	36	52	2	12
c243_a2	30	52	20	80	70	2	24	12	17	58	8	92	64	54	3	27
c243_b17	6	2	0	8	0	6	0	34	0	8	30	0	8	0	2	1
c243_b16	0	28	10	4	20	2	5	4	5	28	2	26	4	14	1	0
c243_a1	18	74	26	78	80	4	30	16	24	82	12	110	72	60	4	29
c243_b15	0	28	10	2	24	2	6	4	5	28	2	26	2	14	1	0
c243_b14	16	38	10	50	48	4	19	12	12	46	10	68	52	28	3	18
c243_b13	16	32	8	48	42	2	12	8	8	40	6	56	60	24	2	19
c243_a4	28	56	22	76	64	2	23	14	19	66	12	88	62	60	3	26
c243_a3	24	70	26	76	84	4	32	16	24	82	12	118	70	80	4	27
c243_b12	8	2	0	8	0	12	0	44	0	4	30	0	6	0	4	4
c554_b13	2	2	2	10	4	2	2	8	2	4	4	6	10	2	0	3
c554_a4	34	10	4	74	8	2	4	0	4	12	0	8	72	8	0	27
c554_b14	8	6	2	28	6	0	3	0	2	6	0	6	20	6	0	7
c554_a5	20	10	6	42	18	2	8	0	4	12	0	14	38	16	0	12
c554_a6	26	4	2	46	8	2	4	0	2	4	0	8	42	8	0	19
c554_b15	6	0	0	18	2	4	1	12	1	0	6	2	16	10	1	8
c554_a7	0	8	4	2	8	0	3	0	2	12	0	4	4	14	0	0
c554_b11	10	4	0	32	20	0	5	0	2	4	0	20	34	26	0	10
c554_a8	0	12	8	0	10	0	4	0	4	12	0	6	0	6	0	0
c554_b12	14	4	2	34	10	0	4	0	2	4	0	10	36	6	0	15
c554_a9	10	10	4	22	14	0	5	2	3	6	2	12	16	26	0	9
c554_b19	0	2	2	2	2	0	2	0	1	4	0	2	2	0	0	0
c554_a1	6	30	16	14	42	4	17	8	14	28	4	38	16	46	0	7
c554_b10	0	10	6	2	10	0	4	0	3	10	0	6	4	8	0	0
c554_b16	6	2	0	8	8	2	4	0	1	2	0	8	4	8	0	3
c554_a2	0	24	14	4	18	0	7	0	10	22	0	16	2	20	0	0
c554_b17	0	0	0	4	2	2	1	8	1	0	4	2	2	12	0	1
c554_a3	2	14	6	6	16	0	6	0	6	14	0	14	6	18	0	1
c554_b18	2	4	2	8	2	0	1	0	2	6	0	2	2	6	0	1
d7101_a1	0	0	0	2	0	0	0	0	0	0	0	0	0	0	0	1
d6628_a1	0	0	0	0	0	0	0	2	0	0	2	0	0	0	0	0
d8492_a1	0	0	0	2	0	0	0	0	0	0	0	0	0	0	0	0
d9158_a1	0	0	0	2	0	0	0	0	0	0	0	0	0	0	0	0
d3087_a1	0	0	0	4	2	0	0	0	0	0	0	0	0	0	0	0
c136_a6	26	64	36	66	78	8	29	72	27	76	38	114	76	96	17	24
c136_b10	4	24	12	12	60	0	17	14	6	24	10	52	16	58	0	1
c136_b22	4	26	12	4	50	8	18	36	7	22	18	54	4	54	9	2
c136_b34	0	0	0	2	0	0	0	0	0	0	0	12	0	0	0	0
c136_b12	32	72	38	78	74	6	23	66	26	78	34	68	100	86	15	22
c136_b24	16	36	22	28	54	0	11	4	13	50	4	74	32	68	1	8
c136_b36	0	4	0	0	0	0	0	0	0	4	0	0	0	0	0	0
c136_a5	26	100	50	86	146	10	53	72	40	82	34	124	76	152	17	29
c136_b23	4	26	12	4	44	8	18	36	7	20	18	50	4	52	9	2
c136_b35	0	2	0	2	0	0	0	0	0	4	0	0	0	0	0	0
c136_a4	34	42	28	70	72	2	23	34	17	56	18	112	80	88	9	25
c136_b11	24	42	24	74	42	4	11	10	13	38	2	56	68	40	2	27
c136_b13	16	60	32	50	94	6	32	18	23	64	12	120	64	102	3	18
c136_b25	0	24	14	0	54	2	17	6	10	16	4	56	0	52	1	0
c136_a3	22	100	52	76	156	6	43	68	40	102	36	180	76	168	16	26
c136_a2	20	94	50	60	152	8	48	64	35	98	34	176	64	164	15	22
c136_b14	36	32	22	70	66	2	13	40	14	52	20	106	82	82	9	30
c136_b26	2	2	0	4	0	0	0	0	0	4	0	12	4	0	0	2
c136_a1	36	98	48	82	160	10	52	68	38	104	34	184	110	170	16	34
c136_b16	20	36	14	66	36	4	12	22	14	30	12	34	50	34	3	21
c136_b28	0	4	2	0	2	0	0	0	1	2	0	12	0	0	0	0
c136_b15	16	32	20	26	58	2	18	6	12	52	4	98	40	66	1	13
c136_b27	0	0	0	0	0	0	0	6	0	0	4	12	0	0	0	0
c136_b17	20	50	26	64	58	4	19	22	21	64	16	92	74	70	3	24
c136_b29	0	0	0	0	0	4	0	2	0	0	2	0	0	0	1	0
c136_b30	6	0	0	4	0	0	0	0	0	0	0	12	4	0	0	2
c136_a9	24	50	28	62	78	6	18	40	18	64	22	110	74	78	10	24
c136_b32	0	0	0	4	0	0	0	0	0	0	0	12	4	0	0	0
c136_b18	18	26	16	32	40	2	11	42	11	50	26	72	48	50	9	12
c136_b31	0	0	0	4	0	0	0	0	0	0	0	12	4	0	0	0
c136_b21	20	54	26	54	76	6	27	18	22	64	12	100	66	88	3	22
c136_b33	0	0	0	2	0	0	0	0	0	0	0	12	0	0	0	0
c136_a8	20	70	38	56	114	6	28	54	29	84	30	156	62	136	12	19
c136_b19	10	28	18	18	64	2	20	4	11	42	4	94	34	72	1	9
c136_b20	12	0	0	36	2	0	0	20	0	0	8	14	34	6	4	7
c136_a7	34	46	30	86	60	6	16	46	19	62	30	94	92	76	11	29
d2626_a1	0	4	0	4	8	0	1	0	0	2	0	6	4	0	0	0
b24_a1	286	314	102	856	644	24	229	84	115	272	46	584	632	368	14	288
b24_a2	100	60	20	298	156	6	52	18	18	52	10	158	250	92	2	103
b24_a3	0	14	8	10	22	0	6	0	6	8	0	14	6	30	0	3
b24_a4	4	10	6	12	10	0	2	0	2	4	0	8	10	16	0	3
b24_a5	0	12	2	12	18	0	0	4	0	12	4	18	14	8	0	0
b24_a6	0	0	0	18	0	0	0	0	0	0	0	0	0	0	0	0
d6665_a1	0	0	0	2	0	0	0	0	0	0	0	0	2	0	0	0
d8455_a1	2	0	0	0	0	0	0	0	0	0	0	0	0	0	0	0
d5435_a1	0	2	0	0	2	0	1	0	1	2	0	2	0	0	0	0
c155_b21	10	8	10	32	10	2	4	10	1	14	8	10	20	16	1	11
c155_a6	30	46	26	110	44	2	23	16	21	48	8	58	110	48	2	31
c155_a5	42	46	24	114	58	2	22	16	19	38	12	52	74	56	3	39
c155_b10	22	40	22	72	68	2	28	12	19	44	10	72	50	64	1	18
c155_b22	18	14	6	42	20	0	8	4	5	16	4	18	18	20	0	11
c155_a4	24	44	28	88	54	2	27	14	20	44	8	66	90	72	2	26
c155_a9	24	42	24	72	72	2	32	12	20	44	10	78	50	68	1	21
c155_b24	4	24	8	18	24	0	9	4	8	22	4	26	14	24	1	9
c155_b12	22	28	18	60	32	2	10	12	11	30	10	32	40	30	2	22
c155_b11	36	28	14	118	38	2	15	10	10	34	8	36	120	40	1	45
c155_b23	2	0	0	14	0	6	0	12	0	2	6	2	4	0	1	4
c155_a8	40	32	14	116	42	2	17	10	15	36	6	34	108	44	0	46
c155_b13	24	24	16	66	12	2	3	8	12	20	6	14	48	18	2	28
c155_b25	6	22	10	24	32	0	13	8	9	24	6	36	14	38	1	4
c155_a7	52	34	16	116	46	2	14	10	14	28	4	34	124	42	1	33
c155_a1	56	52	30	164	86	4	30	14	21	54	12	86	124	78	2	57
c155_b14	32	20	10	96	38	2	13	12	7	28	8	32	98	36	1	24
c155_b26	4	0	0	12	0	0	0	0	0	2	6	0	8	0	0	4
c155_b28	2	4	0	2	4	0	0	0	0	2	0	2	2	0	0	1
c155_b16	14	34	18	44	40	2	15	10	12	36	10	42	26	54	1	12
c155_b27	4	0	0	10	0	0	0	0	0	0	0	0	12	0	0	3
c155_b15	16	28	12	80	38	2	15	12	11	32	8	42	82	44	2	18
c155_a3	36	36	12	134	54	4	18	16	13	44	10	44	108	58	2	49
c155_b17	26	20	8	64	42	4	15	12	8	26	8	40	48	34	1	19
c155_b20	10	14	6	36	16	0	6	4	4	14	4	20	22	22	1	11
c155_b19	18	14	6	48	24	2	6	4	4	8	2	14	30	28	1	15
c155_a2	34	56	32	122	82	2	37	20	25	60	12	96	96	88	2	40
c155_b18	18	14	6	46	26	2	6	4	4	8	2	16	28	32	1	15
c847_a1	6	14	6	28	12	0	4	0	6	14	0	12	26	14	0	5
c847_a2	6	12	6	4	8	0	3	0	5	12	0	10	6	12	0	2
c847_a3	8	8	0	14	8	0	2	0	4	4	0	6	16	8	0	5
c847_a5	0	6	4	0	6	0	1	0	2	6	0	6	0	6	0	0
c847_a4	4	8	4	4	8	0	3	0	4	8	0	8	4	14	0	2
c847_a6	0	2	0	4	6	0	1	0	1	0	0	4	2	4	0	0
c847_a8	0	0	0	0	4	0	0	0	0	0	0	2	0	0	0	0
c847_a7	0	0	0	0	2	0	0	0	0	0	0	2	4	0	0	1
d3329_a1	0	4	2	0	6	0	2	0	1	2	0	6	0	4	0	0
d3260_a1	2	2	2	4	4	0	1	0	0	0	0	4	4	6	0	2
d4453_a1	4	0	0	16	0	0	0	0	0	0	0	0	8	0	0	6
d6280_a1	0	0	0	2	0	0	0	0	0	0	0	0	2	0	0	0
c148_a2	80	14	6	272	24	8	9	52	6	12	24	20	222	14	11	81
c148_a3	66	26	10	246	32	2	8	64	9	26	32	26	210	26	14	72
c148_a4	34	12	6	140	12	0	1	16	2	12	6	12	120	4	3	31
c148_a1	72	62	32	244	88	4	33	128	27	58	62	70	194	82	27	81
c148_a7	2	6	4	4	22	0	5	4	1	6	2	14	2	10	0	1
c148_a8	10	8	8	38	14	0	6	8	4	10	2	12	30	8	2	16
c148_a5	18	10	4	40	10	4	1	20	2	10	8	8	30	16	4	14
c148_a6	16	12	4	32	10	6	1	28	3	10	14	8	22	16	5	9
d1433_a1	0	0	0	10	0	10	0	36	0	0	14	0	8	0	5	4
d1062_a9	0	0	0	0	0	2	0	12	0	6	6	6	0	0	2	0
d1062_b15	2	0	0	2	0	0	0	0	0	6	0	2	0	0	0	1
d1062_a8	0	2	2	12	0	0	0	0	1	8	0	2	4	0	0	1
d1062_a6	4	0	2	10	2	0	1	0	0	6	0	4	14	2	0	3
d1062_b13	0	2	2	8	0	0	0	0	1	2	0	0	6	0	0	1
d1062_a7	4	4	2	8	0	0	0	0	1	8	2	2	12	2	0	3
d1062_b14	0	2	2	8	0	0	0	0	1	2	0	0	4	0	0	1
d1062_a5	4	4	4	20	4	0	2	0	2	10	0	6	24	2	0	8
d1062_b12	2	0	0	4	0	2	0	6	0	0	6	4	4	0	1	2
d1062_a4	4	4	4	14	10	0	5	4	1	8	6	16	18	6	0	7
d1062_b11	0	4	2	0	4	0	2	0	2	8	8	8	2	8	1	1
d1062_a2	4	6	4	10	2	0	1	0	3	10	0	4	8	12	0	2
d1062_a3	8	6	6	10	10	0	5	2	3	16	10	16	12	12	1	4
d1062_b10	2	0	0	6	0	0	0	2	0	6	4	6	4	0	0	3
d1062_a1	8	6	2	20	10	0	5	0	1	10	2	12	28	10	0	10
d9716_a1	0	0	0	0	0	0	0	0	0	0	0	0	0	0	0	1
d3856_a1	2	0	0	6	0	0	0	0	0	0	0	0	2	0	0	1
d7262_a1	0	0	0	0	0	0	0	0	0	0	0	0	0	0	0	2
d8734_a1	0	0	0	2	0	0	0	0	0	0	0	0	0	0	0	1
c741_a1	16	14	4	34	22	0	10	0	3	6	0	18	28	26	0	11
d3608_a1	2	0	0	4	0	0	0	4	0	0	2	0	2	0	0	0
d1154_a1	4	10	8	4	4	0	0	0	4	8	0	0	4	0	0	2
d1154_a2	4	2	2	8	0	0	0	0	1	2	0	0	10	0	0	4
d6386_a1	0	0	0	2	0	0	0	0	0	0	0	0	2	0	0	1
c568_a1	10	10	6	20	8	12	4	44	3	10	18	6	14	0	6	7
d4732_a1	4	0	0	4	0	0	0	0	0	0	0	0	4	0	0	2
d4559_a1	0	0	0	8	0	0	0	0	0	0	0	0	8	0	0	3
d9437_a1	0	0	0	2	0	0	0	0	0	0	0	0	0	0	0	0
b84_b12	10	66	30	48	144	6	46	20	19	72	14	174	36	120	3	19
b84_b24	0	26	16	2	46	2	14	4	7	38	8	62	0	44	0	0
b84_a4	16	56	30	22	128	6	36	20	16	56	14	140	18	98	2	9
b84_a2	10	78	40	32	170	8	51	20	24	76	12	186	24	146	2	7
b84_b13	10	62	32	38	122	4	32	16	17	70	12	152	36	114	1	17
b84_b25	2	10	4	4	24	6	12	20	5	10	12	22	2	16	1	0
b84_b26	2	10	4	4	22	6	12	16	5	10	10	22	2	16	1	0
b84_b14	8	44	30	32	110	4	25	14	8	56	10	126	30	130	2	13
b84_a3	4	78	32	18	142	6	38	16	22	82	10	164	4	102	2	6
b84_a1	10	86	44	44	204	8	48	34	21	84	18	224	34	180	5	16
b84_b15	10	54	34	42	108	6	30	22	10	60	12	128	32	128	3	18
b84_b27	0	8	4	0	24	2	9	4	2	8	2	22	0	26	0	0
b84_b16	16	44	24	30	68	2	26	4	17	52	6	82	20	68	1	9
b84_b28	2	10	2	4	16	2	9	4	5	10	2	14	0	8	1	0
b84_a9	14	62	28	24	132	4	35	12	19	68	10	162	20	100	1	10
b84_b17	0	52	28	0	118	6	26	16	12	60	12	140	0	108	1	0
b84_b29	2	8	2	8	14	2	8	4	4	8	2	14	2	8	1	1
b84_b18	14	56	28	24	112	4	35	12	16	62	8	146	22	84	1	10
b84_a8	10	66	38	18	136	6	38	16	17	74	10	164	10	118	2	4
b84_b19	2	50	26	6	110	4	33	12	14	58	8	140	2	84	1	1
b84_b20	0	22	16	10	58	6	13	12	4	26	6	62	0	72	2	4
b84_b21	10	24	8	36	64	6	27	20	10	22	10	64	30	58	4	14
b84_b22	10	32	16	36	70	4	25	12	9	46	10	96	32	68	2	14
b84_b10	12	50	22	40	124	4	43	24	19	42	10	138	34	94	4	14
b84_a7	8	70	40	42	136	8	39	28	18	72	16	156	34	128	3	18
b84_a5	2	52	32	12	110	2	42	4	18	66	6	126	8	98	1	4
b84_b11	2	40	18	12	82	2	29	4	13	46	6	96	6	76	1	2
b84_b23	2	10	4	4	22	4	12	24	5	12	18	22	0	14	2	0
b84_a6	2	72	32	34	148	8	46	22	22	70	12	162	20	108	3	7
d1979_a1	6	4	0	18	2	0	1	8	1	2	4	2	18	2	2	5
d3577_a1	0	2	0	0	6	0	3	0	1	2	0	2	0	4	0	0
c158_a8	12	6	2	24	18	0	7	4	2	4	2	18	24	20	1	6
c158_b16	0	6	2	2	8	2	2	4	2	2	4	6	2	14	1	0
c158_b28	0	4	2	0	4	2	1	4	1	0	4	4	2	12	1	0
c158_a7	16	8	4	38	26	0	10	4	2	8	2	20	40	26	1	12
c158_a6	18	6	2	44	26	0	10	4	2	6	2	20	56	26	1	12
c158_b27	0	4	2	0	6	2	1	4	1	0	4	4	0	12	1	0
c158_b15	2	6	2	6	4	6	1	10	2	2	8	4	6	12	2	2
c158_a5	14	76	24	62	90	8	25	66	19	66	30	88	62	40	12	21
c158_b32	0	0	0	0	2	0	0	0	0	0	0	2	0	0	0	1
c158_b19	6	0	0	6	4	0	1	0	0	0	0	8	12	8	0	1
c158_b20	6	0	0	8	6	0	2	0	0	0	0	6	8	12	0	1
c158_a4	10	14	2	36	10	0	3	0	1	6	0	8	28	6	0	9
c158_b30	0	4	2	2	2	2	1	4	1	0	4	0	0	8	1	0
c158_b29	2	2	2	12	0	0	0	0	0	2	0	0	16	0	0	4
c158_b17	0	4	2	0	10	2	3	8	1	0	6	10	0	18	1	0
c158_a3	18	8	4	54	32	0	12	4	2	8	2	28	54	28	1	13
c158_b18	2	6	2	10	4	2	1	4	2	0	4	4	4	12	1	3
c158_b31	2	0	0	4	0	0	0	0	0	0	0	0	4	0	0	2
c158_a2	24	18	12	80	24	0	10	4	7	16	2	22	94	26	1	19
c158_b23	0	6	4	0	6	2	1	4	2	2	4	6	0	12	1	1
c158_b11	6	6	2	22	16	0	7	4	2	4	2	16	34	14	1	6
c158_a1	32	18	8	104	18	0	8	4	6	12	2	18	120	20	1	25
c158_b33	0	0	0	0	4	0	0	0	0	0	0	0	0	0	0	0
c158_b21	4	0	0	12	4	0	1	0	0	0	0	4	10	0	0	2
c158_b22	4	4	2	10	14	0	6	4	2	4	2	14	8	12	1	3
c158_b10	2	6	2	10	8	2	2	4	1	0	4	10	16	12	1	1
c158_b13	8	0	0	16	6	0	3	0	0	0	0	4	20	4	0	2
c158_b25	4	0	0	8	2	0	1	0	0	0	0	2	6	2	0	2
c158_b26	0	4	2	0	4	4	1	4	1	0	4	4	0	12	1	0
c158_b14	0	6	2	2	10	2	3	4	2	2	4	8	0	14	1	0
c158_b24	2	0	2	4	4	0	2	0	0	0	0	6	4	4	0	1
c158_a9	14	4	2	36	6	0	1	0	0	2	0	6	40	8	0	9
c158_b12	12	2	2	40	2	0	0	2	0	2	0	2	36	6	0	9
d5683_a1	0	0	0	2	0	0	0	2	0	0	0	0	2	0	0	0
b19_c147	2	22	8	4	30	0	6	2	7	28	4	46	8	26	1	2
b19_c135	2	38	10	28	58	10	16	42	7	28	36	52	24	46	10	10
b19_c111	4	28	10	26	68	6	16	16	6	42	10	130	10	64	1	2
b19_c123	12	90	30	30	158	4	49	24	32	96	20	192	32	106	4	12
b19_b57	52	96	40	134	166	6	67	36	41	102	26	192	122	134	9	46
b19_b45	6	20	4	42	42	30	7	186	3	10	100	32	12	14	43	8
b19_b33	16	92	42	88	154	18	62	54	36	104	38	198	114	150	11	35
b19_b21	80	168	76	218	306	14	129	90	75	180	60	366	224	252	17	93
b19_a9	32	158	76	90	266	14	113	76	60	168	58	284	120	236	16	32
b19_b69	26	38	14	60	64	2	12	10	8	30	6	70	58	44	2	27
b19_c196	0	30	12	6	38	4	11	10	8	26	4	38	6	64	1	2
b19_b70	12	24	10	42	62	0	12	2	8	18	4	52	40	58	0	25
b19_b82	4	66	18	14	102	2	24	18	18	62	12	120	14	68	3	5
b19_b94	10	72	26	30	160	6	53	34	30	88	22	208	22	108	7	10
b19_c159	2	50	16	12	88	2	22	18	11	50	10	106	16	52	2	3
b19_c160	6	14	8	10	32	10	9	30	4	32	20	96	8	30	6	3
b19_c172	30	6	6	40	20	0	8	10	3	4	8	18	42	16	0	19
b19_c184	0	12	2	0	30	4	3	16	0	0	4	4	0	10	2	0
b19_c185	0	12	2	4	22	2	1	14	0	0	6	0	2	6	1	0
b19_c197	16	2	0	52	4	2	2	6	1	2	2	2	26	4	1	11
b19_c220	0	2	0	0	6	0	2	0	0	0	0	4	0	0	0	0
b19_c148	4	54	14	32	88	2	26	14	12	50	8	108	28	52	1	11
b19_c219	0	0	0	2	0	2	0	12	0	0	10	0	2	0	3	0
b19_c136	4	30	12	8	78	0	16	2	5	26	4	70	12	74	1	4
b19_c207	2	0	0	12	0	0	0	0	0	0	4	20	2	0	0	1
b19_c232	0	4	0	0	2	0	0	0	0	2	0	0	0	0	0	0
b19_c161	2	26	10	8	54	2	20	12	9	24	6	56	8	48	1	3
b19_c173	6	12	8	40	20	0	10	0	4	10	0	16	42	24	0	8
b19_b68	20	18	4	34	38	26	7	134	2	8	72	30	30	14	25	11
b19_b56	60	126	50	190	224	16	96	94	55	148	64	300	190	180	18	81
b19_b44	14	68	34	28	112	2	44	32	25	58	16	116	20	106	8	8
b19_b32	56	108	54	142	182	14	73	58	42	108	36	196	134	178	13	50
b19_b20	20	122	44	108	184	16	64	68	44	128	46	228	130	166	15	42
b19_b19	30	70	28	106	106	22	25	70	11	52	38	84	86	104	13	35
b19_c124	38	64	34	100	98	2	46	28	34	58	12	130	86	82	6	44
b19_c112	14	32	14	36	66	4	18	14	7	24	12	64	36	52	3	19
b19_c100	14	78	26	48	112	6	36	32	23	74	20	132	48	78	4	18
b19_b34	30	90	38	118	154	12	50	72	35	88	36	138	84	130	11	39
b19_b22	50	172	68	206	270	32	119	144	76	176	96	320	210	236	28	82
b19_c208	4	0	0	8	0	0	0	0	0	0	4	20	6	0	0	1
b19_b10	12	130	56	76	222	10	81	62	43	114	38	238	70	218	12	22
b19_c233	0	0	0	2	0	0	0	0	0	0	0	4	0	0	0	0
b19_c221	0	2	0	4	0	0	0	0	0	0	0	0	2	0	0	1
b19_c101	46	14	8	108	32	32	9	88	4	32	50	96	86	30	27	42
b19_c113	12	40	18	22	68	2	16	4	9	22	2	34	18	78	1	8
b19_b58	8	60	34	44	112	4	47	14	25	54	12	124	32	112	3	11
b19_b46	6	16	4	54	28	26	3	100	1	2	46	8	30	10	18	11
b19_b71	46	116	44	162	182	14	78	90	48	132	56	216	166	164	17	61
b19_b83	18	34	18	54	90	2	19	8	10	26	4	84	50	70	1	25
b19_b95	8	54	20	46	84	4	20	18	13	50	8	72	54	80	2	11
b19_c162	2	36	14	6	56	0	9	4	7	30	2	48	4	54	0	3
b19_c150	6	34	14	18	68	12	32	46	15	28	24	64	12	62	8	9
b19_c149	12	32	12	26	70	6	24	16	13	46	10	132	26	66	2	8
b19_c174	0	20	4	4	38	4	7	16	2	8	16	28	0	14	4	1
b19_c186	6	14	8	12	32	4	9	12	4	30	12	116	10	30	2	1
b19_c137	16	18	6	56	32	2	7	2	4	18	2	22	68	16	1	19
b19_c125	10	56	26	38	138	2	40	18	18	66	12	168	38	122	1	15
b19_c198	8	8	2	20	12	2	4	4	2	4	2	12	16	16	1	4
b19_b97	18	36	14	40	72	2	18	12	8	28	8	74	42	52	2	22
b19_c199	4	6	2	8	16	0	0	0	1	8	0	18	8	12	0	4
b19_b48	36	62	30	140	100	28	46	102	25	52	60	144	114	104	20	51
b19_b36	10	114	48	56	184	10	69	70	43	104	54	198	54	162	15	20
b19_b24	30	66	28	120	104	18	26	64	11	52	34	84	96	126	11	42
b19_b12	128	366	124	302	688	20	266	100	153	342	50	694	302	432	20	108
b19_c138	2	16	8	18	24	0	4	8	3	12	4	32	10	38	1	2
b19_c126	8	62	16	42	108	12	32	36	15	62	22	128	40	62	5	17
b19_c163	0	18	4	4	38	6	7	32	2	8	24	30	8	14	6	0
b19_c102	32	46	20	146	38	12	12	16	17	44	12	36	148	54	5	65
b19_c175	2	4	2	18	10	6	4	40	1	2	18	10	18	10	8	5
b19_c187	2	32	8	26	46	2	11	10	5	20	6	24	24	32	2	10
b19_c114	16	22	16	48	32	4	20	10	10	22	6	36	58	38	2	15
b19_c210	16	2	2	20	12	0	5	4	1	0	2	10	26	12	0	9
b19_c209	0	14	8	2	32	4	9	8	4	30	6	98	0	30	1	0
b19_c222	0	6	2	0	10	0	0	0	1	8	0	18	0	12	0	0
b19_b61	36	94	44	150	144	18	57	70	45	90	40	136	144	126	12	65
b19_c234	0	0	2	0	2	0	0	0	0	0	0	0	0	0	0	0
b19_b73	36	60	26	150	76	26	33	106	23	70	80	110	176	92	21	62
b19_c151	14	30	12	34	64	2	14	10	5	24	6	68	32	44	1	20
b19_b85	4	22	4	6	38	12	2	48	5	20	24	32	10	18	11	3
b19_a1	212	528	194	554	920	30	365	200	225	486	92	900	468	610	41	178
b19_c223	0	8	0	0	26	0	0	0	0	0	0	0	0	0	0	0
b19_c235	0	0	0	2	0	0	1	0	0	0	0	0	0	0	0	0
b19_b23	36	72	30	118	102	20	25	62	12	54	30	82	98	122	13	42
b19_b11	106	224	102	274	386	10	146	90	99	222	56	424	250	302	20	106
b19_b59	32	46	18	72	92	2	22	14	12	38	8	80	66	66	2	32
b19_b47	30	90	36	82	136	12	47	62	33	106	52	170	104	114	16	39
b19_b35	26	88	42	76	146	12	54	40	32	88	32	168	92	152	8	34
b19_b60	70	114	54	222	200	18	84	94	52	152	64	258	226	182	19	98
b19_b72	22	62	24	82	172	12	56	90	22	78	48	204	30	132	20	21
b19_b84	6	24	12	18	36	8	14	30	10	22	22	36	34	28	7	10
b19_b96	14	40	16	70	38	2	14	26	9	58	24	40	88	36	6	19
b19_c211	4	10	2	6	16	0	0	4	1	12	0	28	8	12	0	4
b19_a2	74	264	110	242	432	22	157	126	96	252	70	424	242	320	26	79
b19_b86	46	92	36	140	128	14	51	76	39	104	46	152	146	116	14	51
b19_b98	40	122	40	100	194	6	76	16	52	126	8	214	82	132	3	38
b19_c212	6	4	2	28	2	2	1	4	1	4	2	2	24	2	1	13
b19_b50	60	134	58	154	190	12	81	84	59	150	60	244	162	178	15	60
b19_b49	68	122	54	196	200	10	75	78	54	132	52	272	222	182	14	77
b19_c224	0	8	0	2	18	0	0	0	0	0	0	0	2	0	0	0
b19_c176	10	8	6	26	18	0	8	2	3	4	0	16	14	16	0	8
b19_b37	16	160	58	82	282	12	100	104	58	156	60	288	100	184	22	28
b19_c188	10	8	4	22	16	0	8	4	3	16	4	34	26	8	0	13
b19_b25	54	152	62	188	260	4	98	66	65	156	48	270	174	234	13	68
b19_b13	30	118	52	82	194	10	62	26	35	100	18	158	72	192	4	29
b19_c115	16	86	30	30	172	6	62	24	34	96	22	218	26	106	4	10
b19_c127	8	36	26	34	80	6	34	22	20	70	18	160	22	92	4	7
b19_c164	8	18	6	22	28	0	4	2	5	16	2	34	22	32	0	7
b19_c103	10	62	22	44	78	2	13	14	14	68	14	82	46	64	3	15
b19_c152	2	14	8	2	32	14	9	46	4	32	26	96	2	30	10	0
b19_b62	24	54	24	80	134	12	48	54	24	68	32	190	44	130	10	25
b19_c140	28	58	22	88	104	4	38	8	24	52	4	94	70	68	1	32
b19_b74	34	76	44	84	144	2	67	24	42	68	20	178	48	94	6	26
b19_c139	16	80	22	34	146	2	48	16	28	86	12	176	32	98	2	12
b19_c165	4	14	6	28	10	0	0	0	1	6	2	10	26	2	0	17
b19_c177	0	0	0	2	0	12	0	30	0	4	14	20	2	0	4	0
b19_c189	6	8	4	24	22	4	3	8	2	10	8	24	18	32	1	7
b19_c190	6	10	4	18	14	0	6	0	4	10	0	14	30	18	0	3
b19_c104	4	34	12	8	80	0	18	2	7	28	4	72	12	82	1	4
b19_c153	6	28	14	28	62	2	16	2	6	26	2	40	24	38	1	13
b19_c141	14	66	24	28	114	4	27	22	21	76	20	180	36	68	3	13
b19_c128	6	50	18	20	86	6	33	16	20	64	14	144	10	80	2	5
b19_c200	4	8	0	8	16	0	3	0	3	6	0	14	2	8	0	4
b19_c116	8	74	30	34	150	6	42	24	28	108	18	220	22	110	4	7
b19_a3	80	260	118	220	450	18	152	80	95	262	50	424	238	352	16	73
b19_c201	8	22	8	20	46	2	24	4	12	22	2	44	12	40	1	7
b19_c225	4	0	0	6	2	0	0	0	0	0	0	0	6	0	0	3
b19_c213	10	2	0	12	2	0	0	0	0	2	0	0	14	0	0	6
b19_b63	22	52	26	88	56	20	26	76	22	44	48	62	88	74	13	31
b19_b51	66	90	44	180	162	2	56	56	38	110	42	200	170	164	12	69
b19_b75	20	38	14	40	66	0	13	6	8	30	2	64	40	44	0	14
b19_b38	30	48	26	142	74	20	24	62	22	52	36	62	116	94	12	57
b19_b87	12	110	40	32	222	4	60	38	35	134	26	264	38	134	6	14
b19_b26	14	80	42	86	146	8	65	34	37	98	24	188	108	136	8	24
b19_b99	50	84	34	158	116	14	48	66	36	96	44	144	158	102	12	59
b19_b14	8	132	66	54	200	8	51	26	38	118	24	174	50	222	5	18
b19_a4	80	212	94	198	396	16	137	78	82	200	48	370	192	304	14	68
b19_c191	2	4	2	6	6	6	3	12	1	2	8	6	8	2	1	3
b19_c214	0	6	2	0	10	0	5	0	2	4	0	8	0	12	0	0
b19_c154	10	10	2	32	32	4	5	8	3	12	8	36	28	34	1	11
b19_c202	2	12	6	4	22	2	8	6	3	10	2	20	4	32	0	1
b19_c142	28	14	8	58	32	16	9	58	4	32	30	96	58	30	18	27
b19_c166	4	48	14	14	88	2	23	14	14	46	10	110	16	56	2	7
b19_c226	0	4	2	0	4	0	0	0	0	0	0	2	0	2	0	0
b19_c178	2	56	20	6	112	4	26	10	18	80	12	192	14	70	2	1
b19_c130	24	2	2	78	4	18	2	88	1	2	54	6	64	4	14	28
b19_c129	4	62	18	18	102	4	28	24	18	56	14	122	16	68	3	7
b19_c105	44	78	32	136	130	12	52	72	34	94	54	160	142	110	13	50
b19_c117	10	80	28	28	150	6	37	22	25	96	18	228	30	98	2	9
b19_b28	26	66	30	60	126	2	36	8	14	40	10	78	52	128	1	24
b19_b16	76	186	88	206	322	14	128	94	81	194	64	332	184	260	18	78
b19_c179	2	14	8	22	34	4	9	12	4	30	12	116	8	30	1	3
b19_c180	2	16	10	14	32	4	9	8	5	36	10	116	2	30	1	0
b19_c155	50	68	26	114	136	4	61	18	30	66	12	126	112	96	4	43
b19_c143	24	30	18	110	20	8	10	16	15	32	16	34	88	42	5	45
b19_c192	2	2	2	16	6	0	2	0	1	2	0	6	4	8	0	7
b19_b65	12	24	10	42	64	0	13	2	8	18	4	56	40	60	0	23
b19_c131	6	14	4	42	42	2	9	4	3	10	10	34	42	26	0	21
b19_b77	20	38	18	60	94	2	19	8	9	32	4	86	50	72	1	26
b19_b89	30	60	30	146	88	14	35	72	23	78	48	116	148	106	13	55
b19_b90	20	28	22	76	66	4	31	30	14	28	16	62	70	66	6	16
b19_c167	10	30	12	32	64	6	23	30	15	28	18	66	38	48	4	12
b19_c118	20	48	22	82	70	8	29	56	19	64	42	96	82	84	10	24
b19_c106	48	86	38	110	162	4	70	22	36	84	14	164	110	126	4	41
b19_b53	32	56	28	132	98	26	46	94	22	48	56	142	108	98	20	47
b19_b41	12	18	6	68	28	30	3	122	2	4	68	8	40	10	26	17
b19_a5	90	174	84	208	350	16	138	66	75	162	40	326	198	280	13	76
b19_c227	0	4	2	0	4	0	0	0	0	0	0	2	0	2	0	0
b19_c215	0	4	0	4	10	0	2	0	2	4	0	10	0	8	0	0
b19_c203	10	16	4	56	10	4	4	34	3	28	32	20	88	18	7	20
b19_b40	24	54	28	72	90	2	20	16	18	46	8	92	70	90	3	32
b19_b39	14	72	42	24	92	2	27	16	27	74	18	96	22	126	1	11
b19_b64	26	40	16	68	76	2	17	10	11	32	8	60	62	60	2	31
b19_b15	56	112	56	166	200	8	78	54	47	114	46	206	162	212	11	54
b19_b76	20	172	52	44	324	18	107	82	60	188	54	366	48	184	17	16
b19_b27	20	50	26	58	88	6	31	38	21	44	24	82	54	110	9	21
b19_b88	6	100	38	20	214	4	60	34	31	124	26	256	24	140	6	8
b19_b52	20	108	44	74	156	12	61	54	43	118	34	196	90	128	9	27
b19_a6	92	128	64	214	206	20	83	94	50	116	58	206	208	216	15	73
b19_c144	6	34	10	20	66	6	23	24	11	44	16	146	8	64	4	6
b19_b17	46	128	62	212	188	24	73	102	56	110	54	206	190	204	20	90
b19_c168	6	18	10	16	42	4	13	8	6	38	6	102	4	40	1	1
b19_c132	4	6	0	16	18	6	6	26	2	4	14	20	10	24	5	4
b19_c120	8	32	14	22	56	12	17	22	11	46	20	142	30	60	2	5
b19_c181	0	16	6	0	22	0	4	10	4	14	8	26	0	18	0	0
b19_c193	0	26	14	0	50	6	14	16	8	36	18	132	0	48	1	0
b19_c119	28	40	18	78	86	10	34	40	20	38	22	82	102	70	5	32
b19_c204	0	14	8	0	32	4	9	12	4	32	8	96	2	30	1	0
b19_b66	52	48	26	186	98	26	42	88	21	46	48	88	154	94	18	71
b19_b78	4	36	14	8	94	0	19	2	5	32	4	80	12	92	1	4
b19_c228	0	0	0	8	0	0	0	0	0	0	0	0	2	0	0	0
b19_c216	4	0	0	14	0	0	0	0	0	0	0	2	12	0	0	2
b19_b91	20	38	18	54	66	2	17	16	11	34	8	72	52	56	3	27
b19_c156	34	26	12	74	40	6	10	14	7	36	14	116	64	30	1	32
b19_b54	32	58	38	136	96	16	38	50	26	50	28	88	108	132	10	59
b19_b42	58	130	52	196	228	18	101	106	60	168	66	328	200	194	20	78
b19_c107	16	80	36	60	146	2	50	36	30	104	30	188	86	142	7	22
b19_b30	60	136	66	168	236	8	100	74	65	152	60	272	176	222	14	73
b19_b29	62	180	74	192	306	16	128	98	79	198	62	378	198	244	19	82
b19_c133	12	76	26	72	142	10	53	60	26	102	44	182	96	128	11	26
b19_c121	6	58	20	34	78	6	21	22	12	46	16	54	34	74	3	12
b19_c169	4	26	8	8	70	0	13	2	4	24	4	62	12	70	1	4
b19_c170	14	22	6	28	40	6	18	32	11	20	16	40	14	28	4	6
b19_c108	24	56	22	62	160	2	52	20	18	66	18	202	60	120	2	26
b19_c157	2	40	18	14	114	8	35	20	12	34	14	106	12	82	2	6
b19_c145	6	44	12	40	66	6	14	22	7	32	16	46	38	38	3	16
b19_a7	86	118	56	228	202	20	92	122	52	120	84	212	210	200	23	78
b19_c182	6	0	0	26	14	0	3	2	0	0	2	8	26	20	0	7
b19_c194	8	20	10	14	42	0	36	14	15	26	10	66	12	52	4	8
b19_c205	0	10	2	6	18	0	0	4	1	12	0	30	2	12	0	0
b19_b81	20	144	42	30	276	8	83	40	49	150	26	306	36	154	8	14
b19_c217	2	4	2	4	6	0	0	0	1	2	0	4	0	6	0	1
b19_b93	16	14	8	34	32	10	10	62	3	12	40	46	36	34	11	7
b19_c229	0	0	0	4	2	0	0	2	0	0	0	0	0	0	0	0
b19_c230	0	0	0	0	0	0	0	4	0	0	4	0	0	0	2	0
b19_c171	4	26	12	16	38	2	12	8	8	28	8	46	20	44	2	7
b19_c183	4	14	6	18	6	0	0	4	5	12	2	2	22	8	1	4
b19_c195	4	14	8	6	32	4	9	12	4	30	12	116	4	30	1	2
b19_a8	32	120	60	94	224	8	86	52	46	146	34	272	114	220	12	32
b19_b67	6	38	10	34	58	20	16	82	7	28	56	50	30	46	17	12
b19_b79	0	22	8	22	24	18	1	74	4	2	30	2	0	6	14	0
b19_b80	22	142	42	32	286	10	85	60	50	148	36	312	38	160	11	14
b19_b55	8	26	12	42	24	26	1	106	5	10	54	2	18	6	22	7
b19_b43	58	92	34	150	162	8	67	50	34	104	34	206	172	140	9	52
b19_b31	40	114	56	178	192	18	72	104	50	150	72	264	174	206	21	68
b19_b18	40	164	60	156	236	26	98	88	68	148	56	262	144	194	15	61
b19_c109	16	66	30	48	148	4	46	30	23	76	18	174	48	138	4	18
b19_c110	6	54	16	34	86	8	26	32	16	60	20	102	50	76	5	13
b19_c158	4	52	14	6	98	0	22	14	14	58	12	130	12	54	1	3
b19_c146	6	20	10	18	28	0	6	0	5	16	0	34	14	44	0	3
b19_c134	30	14	8	60	32	20	9	66	4	32	34	96	60	30	20	27
b19_c122	6	50	16	10	90	0	23	8	14	44	6	118	8	64	0	3
b19_b92	16	32	22	32	64	2	20	10	13	26	10	72	32	86	2	7
b19_c218	0	12	2	0	24	0	1	0	0	0	0	0	0	6	0	0
b19_c206	0	4	2	2	14	0	5	4	1	4	0	18	0	12	0	2
b19_c231	0	0	0	2	0	0	0	0	0	0	0	0	6	0	0	1
d9685_a1	0	0	0	0	0	0	1	0	1	0	0	0	0	0	0	0
d9790_a1	0	0	0	0	0	0	0	0	0	0	0	0	0	0	0	1
d8139_a1	0	0	0	0	2	0	0	0	0	0	0	0	0	0	0	0
d3682_a1	2	2	0	4	0	0	0	0	0	0	0	0	4	0	0	1
b32_c111	4	22	6	70	38	2	15	8	7	26	2	40	56	28	2	18
b32_c123	0	6	2	4	18	0	0	0	0	6	0	14	2	8	0	0
b32_b89	6	22	10	22	56	0	16	8	8	22	4	50	26	52	1	6
b32_b90	52	78	24	166	200	2	80	18	34	78	6	190	144	86	2	53
b32_b53	42	144	38	164	326	6	135	52	58	204	30	372	174	144	11	50
b32_b41	72	128	50	208	316	10	116	42	48	120	18	298	176	216	9	69
b32_b77	92	214	60	250	680	4	309	98	107	216	46	552	218	262	20	81
b32_b65	104	262	72	288	778	6	358	140	132	244	66	650	260	308	29	115
b32_a6	50	88	40	128	210	4	66	22	28	96	14	218	124	186	4	23
b32_b16	160	380	110	430	1018	10	428	150	173	344	80	842	378	454	34	135
b32_b28	68	162	56	200	412	8	162	42	62	144	20	388	158	242	8	64
b32_c109	6	14	10	22	54	2	11	22	4	14	14	48	20	36	4	6
b32_b64	6	24	12	24	50	0	13	8	8	22	4	46	26	44	1	3
b32_b88	8	30	10	34	48	0	15	10	8	32	8	44	38	50	2	7
b32_b52	154	336	96	380	864	4	393	138	160	314	74	732	352	380	31	124
b32_b76	26	32	18	76	98	8	24	34	10	32	18	84	68	68	6	22
b32_a7	162	392	114	438	1086	6	447	156	174	376	80	886	384	468	35	134
b32_b15	176	430	122	468	1128	10	495	180	196	396	98	990	416	514	43	158
b32_b27	116	316	92	274	972	12	391	120	140	302	62	862	234	446	27	97
b32_b40	104	252	70	294	822	6	364	116	119	252	52	666	242	312	23	93
b32_b39	120	320	90	268	1024	14	388	162	144	318	86	884	256	408	33	101
b32_c124	0	2	2	2	4	0	4	0	0	2	0	4	6	12	0	0
b32_b99	24	52	12	46	136	4	49	18	17	46	12	118	40	56	2	19
b32_b75	148	310	92	374	750	2	347	132	147	304	70	666	346	342	31	121
b32_c112	14	20	12	34	52	2	11	18	7	22	12	52	32	40	2	11
b32_c100	18	34	14	64	68	4	8	56	7	30	22	64	42	54	8	20
b32_b87	84	188	56	186	600	4	271	92	91	178	44	494	168	256	17	64
b32_b26	124	328	98	288	1004	14	440	162	154	324	90	864	266	436	36	114
b32_b38	176	348	102	428	916	2	388	132	159	334	70	748	392	416	31	149
b32_b63	94	230	60	272	410	6	173	74	98	258	52	412	306	228	19	84
b32_b51	14	18	6	44	56	0	8	6	2	12	6	48	22	34	1	11
b32_a8	128	298	96	346	928	10	404	144	145	282	66	788	294	418	30	124
b32_b14	190	482	124	478	1154	18	471	230	203	436	124	1034	432	550	49	161
b32_a3	54	134	64	150	290	8	84	30	33	114	18	264	136	250	5	27
b32_c119	0	6	4	4	10	2	1	16	2	6	10	8	4	16	1	1
b32_c107	12	40	12	44	92	4	17	30	10	34	10	86	36	56	5	15
b32_c120	0	10	8	2	18	0	6	0	1	4	0	14	0	12	0	0
b32_b86	8	26	10	30	56	0	15	10	7	28	8	54	28	48	2	6
b32_b98	6	12	6	24	44	0	6	4	2	8	2	48	40	24	1	5
b32_b50	120	280	78	330	832	8	376	126	133	270	68	746	294	370	29	114
b32_b49	120	282	80	330	834	8	377	126	133	272	68	748	294	370	29	114
b32_b74	0	20	12	8	32	0	10	18	4	14	8	32	4	38	4	3
b32_b62	154	292	90	332	676	2	319	130	139	276	72	570	324	332	29	108
b32_b13	166	424	120	428	1130	10	488	160	192	396	88	998	374	526	38	136
b32_b25	164	370	106	400	956	4	421	138	171	350	74	834	372	446	31	134
b32_b37	170	406	126	420	1090	12	484	180	191	392	100	934	376	516	44	154
b32_a4	44	124	58	134	254	4	75	32	38	104	18	254	132	226	4	23
b32_c110	6	6	4	32	32	2	9	12	2	6	6	26	28	16	2	13
b32_c122	4	10	4	8	34	2	9	20	4	10	12	30	8	26	4	0
b32_b73	4	18	10	20	34	0	9	18	3	12	8	32	18	38	4	9
b32_b85	8	28	12	32	64	0	15	14	7	36	10	68	38	50	3	7
b32_b61	10	28	10	24	70	0	21	8	9	28	4	62	30	80	1	6
b32_b97	74	150	48	170	254	4	105	56	65	138	40	230	172	168	14	52
b32_b12	194	434	124	510	1142	10	499	176	198	400	96	998	448	526	42	179
b32_b24	182	410	120	426	1102	12	452	156	183	380	88	964	380	530	38	149
b32_b48	56	108	32	172	312	6	128	36	42	102	14	284	128	126	7	52
b32_b36	24	56	20	58	94	2	28	22	19	64	16	90	54	82	4	10
b32_a5	44	110	54	134	228	2	64	28	32	106	16	230	132	192	3	23
b32_b11	30	60	28	94	158	4	51	22	20	64	14	160	94	140	4	13
b32_b23	28	34	18	76	64	0	15	4	9	26	2	42	70	68	0	15
b32_c108	8	16	6	36	46	2	11	14	5	16	8	36	30	38	2	7
b32_c121	0	6	4	2	30	2	18	10	5	14	14	64	14	18	2	0
b32_b96	86	180	54	192	570	2	259	86	89	186	42	458	176	226	17	69
b32_b72	6	32	12	26	72	2	19	18	10	34	12	60	32	58	4	7
b32_b84	12	26	14	30	76	0	23	4	7	26	2	72	30	72	1	7
b32_b35	120	238	74	272	480	6	215	82	102	230	50	458	254	286	21	106
b32_b47	54	106	36	158	304	14	87	84	38	88	44	278	126	184	18	49
b32_b60	106	244	76	252	748	14	326	134	117	282	68	712	260	320	27	83
b32_b59	4	26	14	12	38	0	11	30	6	16	16	38	6	38	4	7
b32_a1	54	124	62	144	266	6	81	34	40	118	18	246	126	250	4	24
b32_b10	178	454	128	464	1266	14	522	178	199	434	102	1070	410	578	42	166
b32_b22	94	198	66	240	438	6	182	64	87	182	38	408	250	252	16	92
b32_b34	120	312	86	312	942	10	407	120	141	296	60	824	272	406	26	105
b32_c104	14	38	6	78	134	2	49	14	13	34	10	120	78	48	3	23
b32_b95	0	16	8	10	44	0	4	0	3	16	0	38	14	28	0	0
b32_b58	20	26	12	40	62	0	17	10	7	28	8	58	38	62	2	11
b32_c116	4	14	6	24	40	2	10	8	4	12	6	42	14	34	3	7
b32_b46	76	202	64	204	428	4	183	76	90	192	48	406	192	214	19	79
b32_b83	12	22	12	44	110	4	33	26	8	20	16	94	40	76	5	12
b32_b71	62	100	36	134	244	8	98	22	41	102	10	252	120	136	4	45
b32_c128	2	0	0	4	2	0	0	0	0	16	0	14	4	0	0	2
b32_b21	172	400	110	448	1050	12	474	160	184	368	88	934	392	474	38	146
b32_b33	166	392	108	434	1048	10	459	160	181	360	88	900	376	468	38	136
b32_b57	14	78	18	74	236	2	99	14	30	70	6	228	58	88	2	23
b32_b45	104	196	72	288	386	6	167	74	87	184	40	362	244	240	20	86
b32_a2	52	122	60	144	276	6	78	34	39	116	18	246	122	252	4	24
b32_c118	0	4	0	14	14	0	2	0	1	2	0	24	28	4	0	1
b32_c106	10	20	4	16	54	2	21	12	7	20	6	50	12	30	2	10
b32_b82	20	26	12	64	84	6	20	30	9	26	16	76	66	64	5	16
b32_b70	40	90	34	122	266	12	74	88	32	78	46	248	92	162	16	40
b32_c105	26	80	18	70	98	2	34	20	29	116	16	130	104	78	4	25
b32_b69	82	212	68	196	298	4	136	60	92	244	46	340	244	222	16	65
b32_b94	6	16	10	30	50	0	5	8	3	10	8	40	20	28	2	6
b32_c129	0	6	2	2	10	0	1	0	0	6	0	10	2	8	0	0
b32_c117	6	10	4	16	22	0	10	4	3	10	2	18	16	12	1	4
b32_b44	84	254	72	248	616	8	249	76	105	234	48	540	210	292	21	73
b32_b32	122	302	90	298	906	16	391	146	139	300	82	840	268	408	33	109
b32_b68	10	76	16	64	226	2	97	14	29	72	6	224	50	78	2	22
b32_b56	24	126	30	116	402	8	166	36	51	112	20	386	78	172	9	34
b32_b19	122	280	80	336	876	10	370	126	128	270	66	742	298	358	26	120
b32_b20	168	398	116	416	1066	14	469	166	179	372	96	956	374	504	39	134
b32_c102	18	6	2	44	24	2	5	24	2	4	16	14	44	22	3	10
b32_c126	2	10	2	4	10	0	0	0	0	6	0	10	4	8	0	0
b32_c114	0	4	4	2	34	0	4	4	0	4	2	34	2	22	1	0
b32_b81	14	64	10	78	206	2	81	16	24	54	10	190	80	74	3	24
b32_b93	6	26	10	20	58	0	15	8	8	24	4	50	24	48	1	6
b32_c113	0	20	10	0	38	0	17	4	9	18	2	36	0	46	1	0
b32_c125	2	10	4	12	36	2	18	16	5	10	8	32	10	22	4	6
b32_c101	0	26	8	10	66	2	35	4	14	30	2	86	10	38	1	2
b32_a9	200	502	130	514	1192	18	490	234	213	454	126	1068	464	574	50	177
b32_b67	86	196	58	192	590	4	270	90	96	194	42	514	168	248	18	63
b32_b55	94	226	56	206	716	6	325	94	107	228	46	584	188	272	18	82
b32_b80	22	60	18	94	190	8	66	26	22	66	12	182	80	98	6	30
b32_b79	94	74	28	262	182	2	78	58	33	70	28	160	226	102	11	82
b32_b18	110	334	98	252	1040	14	438	140	153	320	72	866	216	458	31	97
b32_b31	132	320	92	336	634	12	268	104	138	350	72	652	350	356	28	127
b32_b43	66	224	70	194	478	18	165	78	90	262	52	496	214	292	18	72
b32_c115	6	6	4	16	22	0	1	4	1	4	2	24	10	14	1	5
b32_c103	82	166	56	214	278	2	136	74	80	154	46	258	210	166	21	80
b32_c127	0	6	2	4	12	0	0	0	0	6	0	10	4	8	0	0
b32_b92	14	30	14	38	74	0	23	8	10	30	4	70	36	70	1	10
b32_b78	36	124	28	142	268	6	111	34	52	170	24	290	174	114	7	45
b32_b91	24	34	12	80	84	6	26	48	14	34	26	76	80	60	9	22
b32_b66	92	236	64	242	730	4	331	100	113	224	46	610	214	284	19	83
b32_b29	116	282	78	292	912	4	372	114	125	290	60	760	278	368	23	107
b32_b30	114	308	92	334	916	12	400	138	145	288	68	802	280	416	31	117
b32_b54	18	68	12	88	226	2	95	14	27	58	10	222	92	90	3	25
b32_b42	22	38	16	38	48	0	13	0	9	26	0	40	38	58	0	22
b32_b17	130	350	102	358	1072	12	472	160	170	336	80	892	306	474	37	140
d6243_a1	0	0	0	2	0	0	0	0	0	0	0	0	2	0	0	1
d3298_a1	4	0	0	12	0	0	0	0	0	0	0	0	4	0	0	3
d1646_a2	14	0	0	28	0	2	0	12	0	0	6	0	34	0	1	11
d1646_a1	8	0	0	22	0	4	0	10	0	0	6	0	28	0	0	8
d1688_a5	2	0	0	8	2	0	0	0	0	0	0	4	18	0	0	4
d1688_a4	2	0	0	10	2	0	0	0	0	0	0	4	18	0	0	5
d1688_a6	2	0	0	8	2	0	0	0	0	0	0	4	18	0	0	4
d1688_a2	4	0	0	14	4	0	0	2	0	0	0	8	20	0	0	5
d1688_a1	6	0	0	20	4	0	0	0	0	0	0	8	28	0	0	6
d1688_a3	2	0	0	10	6	0	0	0	0	0	0	8	20	0	0	5
d1688_a7	0	0	0	0	0	0	0	2	1	0	0	0	0	0	0	0
d2136_a1	8	0	0	14	0	0	0	0	0	0	0	0	10	0	0	4
d5311_a1	4	0	0	2	0	0	0	0	0	0	0	0	2	0	0	0
d3310_a1	2	0	0	10	0	0	0	0	0	0	0	0	8	0	0	3
d7715_a1	0	2	0	0	0	0	0	0	0	0	0	0	0	0	0	0
d8244_a1	0	0	0	0	0	0	0	0	0	2	0	0	0	0	0	0
c285_b22	0	2	2	2	6	2	3	4	1	2	2	4	0	4	1	1
c285_b10	0	22	6	4	44	0	1	0	1	28	0	60	6	54	0	0
c285_b21	4	2	0	12	0	0	0	0	0	0	0	0	14	0	0	4
c285_a9	6	20	8	10	22	2	7	8	6	16	4	14	8	14	1	3
c285_b20	2	6	2	4	18	0	6	0	2	4	2	14	8	26	0	2
c285_b19	6	20	10	16	26	0	1	0	2	16	0	30	20	24	0	6
c285_b13	0	28	8	8	48	0	6	0	4	18	0	42	10	40	0	2
c285_a2	2	44	14	6	82	2	16	8	8	28	4	72	6	70	1	2
c285_b24	0	2	0	2	0	0	0	0	0	0	0	0	0	0	0	0
c285_b12	0	26	10	4	46	0	2	0	2	30	0	62	4	60	0	0
c285_b23	0	0	0	4	0	0	0	0	0	6	0	0	2	0	0	0
c285_b11	2	24	8	8	46	2	4	8	1	28	4	60	4	58	1	1
c285_a1	10	66	24	34	128	2	35	8	18	58	2	128	24	136	2	15
c285_b16	2	20	10	12	36	0	3	0	1	14	0	36	10	32	0	3
c285_a5	12	34	14	24	82	6	20	28	8	42	12	82	18	80	5	10
c285_b15	0	20	10	0	42	0	7	12	2	28	6	38	0	40	2	0
c285_a3	22	34	12	54	72	6	12	16	6	24	6	70	42	64	3	19
c285_a4	16	36	18	46	68	2	14	4	9	30	2	60	36	76	1	19
c285_b14	6	22	8	8	40	0	6	4	1	20	2	38	8	40	0	3
c285_a7	6	32	14	24	64	0	8	0	6	40	2	76	24	70	0	6
c285_a8	12	30	12	26	52	0	11	0	6	28	0	44	26	54	0	8
c285_b18	2	22	8	6	34	0	5	0	3	18	2	34	4	36	0	2
c285_b17	4	8	2	12	18	0	9	4	3	4	4	10	14	22	0	4
c285_a6	12	34	16	44	68	2	13	8	6	26	4	56	38	56	1	16
d5962_a1	2	0	0	2	0	0	0	0	0	0	0	0	2	0	0	1
b44_b51	0	12	2	2	14	0	1	0	1	12	0	14	0	8	0	0
b44_b38	16	20	14	24	42	2	16	8	9	26	4	38	16	52	3	7
b44_a2	52	100	50	166	226	14	75	62	33	104	44	258	132	220	8	50
b44_b14	18	80	36	96	164	14	55	54	24	80	34	198	84	148	9	17
b44_b26	20	52	24	70	60	4	16	6	14	44	2	64	34	58	1	8
b44_a3	38	112	48	136	154	4	57	26	42	104	30	196	124	146	5	34
b44_b50	0	0	0	0	2	0	0	0	0	0	2	2	0	0	0	2
b44_b13	12	50	24	36	90	0	32	6	20	46	2	76	22	84	0	10
b44_b25	24	50	18	66	68	2	11	16	8	42	6	76	48	60	0	21
b44_a1	60	126	58	182	252	26	78	122	47	120	74	228	138	216	25	59
b44_b49	2	12	2	2	14	0	1	2	1	12	0	14	2	8	0	1
b44_b37	12	38	16	56	74	4	28	14	19	22	8	52	14	52	6	11
b44_b36	20	52	24	68	92	6	28	36	13	54	24	116	86	80	3	25
b44_b24	12	58	24	68	124	8	35	36	14	58	24	176	86	114	4	23
b44_b48	6	6	4	16	12	4	6	4	1	6	2	12	12	8	1	4
b44_b12	24	76	34	102	148	8	38	42	21	76	28	148	104	120	6	22
b44_b42	2	22	6	18	34	2	1	16	1	14	6	30	14	28	0	1
b44_b30	20	50	24	86	104	8	29	36	14	50	24	128	118	96	3	28
b44_b17	32	70	34	96	132	6	44	42	23	90	32	180	68	114	5	14
b44_b29	30	28	10	88	40	14	8	20	5	22	8	46	82	48	5	31
b44_a5	44	96	38	138	182	10	58	46	33	94	36	218	116	164	8	39
b44_b16	30	58	20	116	100	4	29	26	17	72	30	140	96	80	3	26
b44_b41	10	20	4	32	34	0	9	0	6	16	0	32	26	20	2	8
b44_b28	22	74	30	60	114	8	35	44	21	74	30	138	82	108	7	13
b44_a4	46	106	48	124	214	8	65	52	37	112	38	238	122	188	7	47
b44_b27	18	12	2	80	22	12	6	14	3	8	10	14	36	16	3	12
b44_b39	12	36	18	64	72	4	28	26	11	38	20	84	82	68	3	21
b44_b52	0	4	2	4	4	0	2	0	0	2	0	4	2	8	0	0
b44_b40	8	12	2	26	14	0	1	0	1	12	0	14	20	8	0	5
b44_b15	26	78	32	86	124	6	36	32	20	74	20	146	48	126	4	19
b44_b45	2	2	0	4	2	0	1	0	0	2	0	4	2	0	0	2
b44_b33	30	52	20	46	84	2	30	12	21	44	6	72	34	74	5	23
b44_a8	26	104	44	104	162	6	49	36	33	108	30	202	94	152	5	22
b44_b44	4	12	2	18	14	0	1	0	1	12	0	14	16	8	0	6
b44_b19	10	74	26	56	124	4	33	28	16	68	20	134	40	110	2	10
b44_b32	16	10	2	78	22	12	6	12	2	8	6	12	26	16	3	8
b44_b20	14	64	26	64	102	8	26	50	15	64	30	114	72	80	5	15
b44_b18	28	68	28	82	128	6	50	28	26	80	28	154	74	120	8	27
b44_b31	22	48	16	76	62	4	16	26	13	48	18	76	90	48	3	22
b44_b43	0	12	2	36	24	2	6	0	5	8	0	16	10	8	2	6
b44_a6	30	110	48	116	228	14	72	54	32	106	32	270	124	220	10	44
b44_a7	38	120	42	122	176	6	63	30	41	106	30	214	116	158	7	39
b44_b47	2	2	0	4	0	0	0	2	0	2	0	2	2	0	0	0
b44_b11	32	94	38	116	162	8	50	48	32	98	36	180	114	136	6	43
b44_b23	20	64	26	78	108	6	38	28	22	76	28	126	76	88	6	15
b44_b35	8	32	12	40	66	0	21	4	12	32	8	72	28	42	2	11
b44_b10	30	68	24	114	118	6	36	38	21	70	30	134	100	92	6	24
b44_b22	16	54	22	92	100	6	30	32	15	54	24	112	88	80	5	21
b44_b46	2	0	0	10	2	0	0	0	0	0	0	0	6	8	0	1
b44_b34	14	40	16	30	78	4	26	20	13	50	16	88	20	70	5	7
b44_a9	32	88	36	128	152	16	50	58	25	80	38	174	112	150	10	27
b44_b21	26	76	32	86	130	8	42	44	24	76	34	162	76	120	6	16
c624_a5	4	4	0	14	6	0	0	0	0	4	0	2	8	0	0	3
c624_a6	4	2	2	6	4	0	2	0	0	2	0	4	4	6	0	2
c624_a7	0	2	0	2	0	0	0	0	0	2	0	2	0	0	0	1
c624_a2	12	0	0	32	4	0	2	2	0	0	4	8	46	0	0	7
c624_a3	4	4	2	26	4	0	2	2	0	2	4	6	34	6	0	4
c624_a4	2	0	0	22	4	0	2	2	0	0	4	8	36	0	0	2
c624_a1	14	6	2	40	10	0	1	0	0	6	0	10	46	10	0	12
c624_a8	0	2	0	2	0	0	0	0	0	2	0	0	0	0	0	0
d6014_a1	2	0	0	2	0	0	0	0	0	0	0	0	2	0	0	1
d3961_a1	0	0	0	2	2	0	1	0	0	0	0	4	0	0	0	0
d8418_a1	0	0	0	2	0	0	0	0	0	0	0	0	0	0	0	0
d5578_a1	0	0	0	0	0	0	0	4	0	0	2	0	0	0	1	0
d4013_a1	2	0	0	4	0	0	0	0	0	0	0	0	2	0	0	0
d2299_a2	0	4	0	0	0	0	0	0	0	4	0	0	8	0	0	0
d2299_a1	0	2	0	0	4	0	2	0	0	2	0	2	8	2	0	0
d7541_a1	0	2	0	0	0	0	0	0	0	0	0	0	0	0	0	0
d1712_a1	8	0	0	18	2	0	1	4	0	0	2	2	18	4	1	6
d5032_a1	0	0	0	4	0	0	0	0	0	0	0	0	4	0	0	2
b81_a2	26	46	30	76	92	0	39	12	15	40	8	92	60	98	2	24
b81_b16	6	4	2	24	6	0	2	2	1	8	2	12	14	4	0	3
b81_b28	2	4	2	4	8	2	4	4	1	2	6	18	2	12	1	1
b81_b41	0	0	0	4	0	0	0	0	0	0	0	0	0	0	0	1
b81_a3	30	40	16	118	60	2	23	10	16	26	6	50	86	44	1	37
b81_b27	10	2	2	24	12	0	1	0	0	2	0	6	34	10	0	4
b81_b40	0	0	0	8	0	0	0	0	0	0	0	0	2	0	0	0
b81_b39	2	2	0	4	0	0	0	0	0	8	0	4	10	0	0	2
b81_b15	2	6	0	28	4	0	0	0	0	6	0	12	36	0	0	2
b81_a1	34	68	38	106	78	6	30	20	22	48	10	64	90	72	2	38
b81_b14	8	6	2	38	4	0	0	0	1	10	0	8	30	0	0	6
b81_b26	0	6	2	14	6	2	4	6	1	8	8	16	4	4	1	2
b81_b38	14	16	6	30	20	0	9	4	7	12	2	14	34	18	0	12
b81_a5	34	4	4	90	10	0	0	0	0	8	0	12	70	4	0	21
b81_b13	6	8	2	32	6	2	3	4	3	8	6	14	14	4	1	5
b81_b25	4	6	4	20	6	0	0	0	0	12	0	8	22	4	0	3
b81_b37	6	0	0	20	2	0	0	0	0	0	0	0	18	0	0	3
b81_b36	0	0	0	8	2	0	0	0	0	0	0	10	8	0	0	2
b81_b12	16	2	2	48	4	0	0	0	0	2	0	8	36	0	0	9
b81_b24	14	4	2	34	4	0	0	0	0	10	0	4	34	0	0	12
b81_a4	18	10	2	42	10	0	3	2	2	6	2	10	28	4	0	13
b81_b11	22	4	2	54	2	0	0	4	1	6	0	4	42	0	0	8
b81_b23	6	4	2	20	8	2	4	4	1	6	6	16	16	8	1	3
b81_b35	0	6	2	22	6	2	4	6	1	4	8	12	0	4	1	1
b81_a8	24	4	2	52	12	0	1	0	0	10	0	10	74	10	0	16
b81_b22	16	2	2	38	0	0	0	0	0	6	2	4	26	0	0	7
b81_b34	0	2	2	18	2	0	1	2	0	4	4	6	0	0	0	1
b81_b10	20	4	2	38	8	0	1	0	0	10	2	6	48	2	0	15
b81_a6	22	6	4	54	8	0	0	0	1	8	0	12	30	4	0	18
b81_b33	0	4	2	8	6	2	3	4	1	2	6	12	4	4	1	5
b81_b21	10	4	2	34	2	0	0	0	0	10	0	4	34	0	0	6
b81_a7	2	10	0	18	20	0	1	0	1	6	0	18	16	12	0	2
b81_b19	6	6	2	20	10	2	5	6	1	8	8	18	16	8	1	3
b81_b20	8	10	0	32	4	0	0	0	0	6	0	12	34	0	0	4
b81_b32	14	2	2	30	0	0	0	0	0	6	0	4	24	0	0	3
b81_b31	16	2	2	30	0	0	0	0	0	6	2	6	22	0	0	4
b81_b18	8	8	0	34	0	0	0	0	0	6	0	8	40	0	0	5
b81_a9	0	6	4	30	4	0	2	2	2	8	2	6	8	0	0	4
b81_b17	14	4	4	38	6	0	0	0	0	8	0	8	40	4	0	4
b81_b30	10	2	2	26	10	0	1	0	0	2	0	6	34	8	0	4
b81_b29	14	4	2	30	4	0	0	0	1	6	0	8	36	4	0	5
c331_b13	0	2	2	0	4	0	2	0	2	2	0	8	0	10	0	0
c331_a8	12	10	2	24	14	0	5	0	3	12	0	20	30	16	0	9
c331_b15	0	0	0	0	2	0	1	0	0	0	0	2	2	0	0	0
c331_a7	2	4	4	2	18	0	10	0	5	12	0	60	32	28	0	6
c331_a6	2	12	2	16	10	0	1	0	1	4	0	4	2	8	0	2
c331_b14	0	2	0	2	2	0	1	0	0	2	0	2	0	0	0	0
c331_b10	4	2	0	2	6	0	1	0	0	2	0	6	6	10	0	1
c331_b12	0	2	0	0	10	0	3	0	0	2	0	6	0	12	0	0
c331_b11	4	8	2	14	14	0	5	0	3	14	0	20	20	16	0	6
c331_a9	2	6	0	8	6	0	1	0	0	2	0	6	2	10	0	3
c331_a3	14	4	6	36	24	8	14	28	6	16	14	74	74	38	5	17
c331_a2	10	28	6	28	26	0	10	0	6	22	0	28	22	32	0	9
c331_a1	22	40	30	42	90	0	41	24	21	46	10	112	82	94	4	20
c331_a5	16	6	8	26	24	0	15	0	6	16	0	66	56	36	0	15
c331_a4	16	2	6	34	20	6	14	26	5	10	14	66	58	30	5	16
d2962_a2	0	2	0	0	0	0	0	0	0	2	0	0	2	0	0	0
d2962_a1	0	4	0	0	2	0	1	0	0	4	0	2	0	2	0	0
d5540_a1	0	0	0	2	0	0	0	0	0	0	0	0	4	0	0	0
d2415_a1	4	4	6	8	12	0	5	0	3	2	0	12	6	20	0	3
d2415_a2	4	4	4	8	10	0	4	0	3	2	0	10	6	12	0	3
d7207_a1	0	0	0	2	0	0	0	0	0	0	0	0	0	0	0	0
c185_a2	28	38	32	64	58	6	25	14	16	34	14	68	94	66	3	23
c185_b10	0	4	4	4	4	0	3	2	1	6	4	8	6	6	0	1
c185_a3	32	32	26	66	46	2	21	2	16	30	8	58	86	54	0	22
c185_a4	24	34	26	58	54	6	23	14	13	26	8	58	42	62	3	20
c185_a1	28	42	32	70	98	4	32	12	14	38	12	96	94	80	3	26
c185_a8	2	6	6	6	20	0	8	0	2	8	0	28	6	16	0	5
c185_a9	2	4	4	14	12	0	4	0	1	4	0	8	4	8	0	2
c185_a5	26	26	22	46	52	0	20	2	9	26	12	62	76	46	0	16
c185_a6	20	26	22	42	52	0	19	0	9	26	8	56	68	46	0	12
c185_a7	10	36	26	32	48	4	18	12	11	32	6	56	28	46	3	11
c327_b20	4	0	0	4	2	0	0	8	0	0	2	2	0	2	1	0
c327_a5	10	50	26	36	124	14	48	30	18	46	14	116	30	106	3	10
c327_b18	12	10	6	20	16	0	2	4	3	10	2	14	12	24	0	7
c327_a6	2	48	20	12	158	4	62	14	17	38	6	124	8	98	2	2
c327_b21	0	4	0	2	6	0	0	0	2	2	0	6	0	0	0	1
c327_a7	6	40	22	34	118	14	46	26	13	30	10	102	26	96	2	5
c327_b19	0	4	0	0	8	0	1	0	1	4	0	10	0	0	0	0
c327_a8	6	48	20	14	128	4	51	18	20	38	8	114	10	80	2	3
c327_b22	0	0	0	0	6	0	0	0	0	0	0	6	0	0	0	0
c327_b10	0	36	16	8	76	6	32	12	8	28	6	68	16	52	0	1
c327_a9	8	30	18	30	92	2	32	8	10	18	2	70	26	60	0	3
c327_b12	0	34	12	10	48	2	20	10	11	32	6	48	18	44	1	2
c327_b11	12	22	10	26	66	2	24	8	5	16	2	54	24	50	0	5
c327_b13	0	26	10	2	36	4	12	4	8	24	2	30	0	34	0	0
c327_a1	12	72	30	24	190	8	73	22	25	58	10	160	20	124	5	7
c327_b14	0	26	12	2	68	2	25	4	9	22	2	54	0	52	1	0
c327_a2	22	52	24	42	184	4	70	18	16	42	8	166	32	116	2	13
c327_b16	6	20	10	10	56	2	20	8	5	14	2	44	6	36	0	2
c327_a3	4	58	24	16	82	4	29	12	21	50	6	82	12	82	3	2
c327_b15	0	4	2	4	4	0	0	8	2	2	2	6	2	6	1	2
c327_b17	0	2	0	4	10	0	0	0	0	2	0	8	2	0	0	2
c327_a4	10	24	18	34	58	0	14	6	11	18	10	54	28	62	0	11
d5206_a1	4	0	0	2	0	0	0	2	0	0	0	0	2	0	1	1
d5299_a1	0	0	0	0	0	0	0	0	0	4	0	2	2	0	0	0
d8802_a1	0	0	0	2	0	0	0	0	0	0	0	0	0	0	0	0
d6789_a1	0	0	0	0	0	0	0	2	0	0	2	0	0	0	0	0
b38_a9	0	4	2	0	18	2	8	0	2	4	4	14	0	14	0	0
b38_a6	0	2	2	0	46	2	14	8	0	2	10	46	0	36	1	0
b38_a7	12	8	4	22	44	2	7	8	2	8	10	46	14	38	1	6
b38_b10	2	0	0	4	2	0	0	0	0	0	0	0	4	0	0	1
b38_a8	8	10	6	16	46	4	13	12	5	10	10	44	16	32	3	7
b38_a4	12	16	10	14	104	8	30	32	5	16	20	88	14	90	7	7
b38_a5	6	12	6	10	72	6	18	26	3	12	20	70	10	84	4	5
b38_a1	42	116	62	112	380	22	123	150	44	100	82	360	90	304	31	42
b38_a2	22	38	24	36	218	32	71	114	12	32	60	186	32	184	20	15
b38_a3	14	12	8	20	108	6	32	24	3	12	16	96	20	94	3	6
d4281_a2	0	0	0	2	0	0	0	0	0	2	0	0	0	0	0	0
d4281_a1	0	0	0	2	0	0	0	0	0	2	0	0	2	0	0	0
c449_a4	4	32	14	22	28	0	11	4	10	40	2	44	22	34	1	6
c449_a3	6	32	20	6	30	0	9	2	13	28	2	26	6	34	0	3
c449_a1	10	46	20	28	46	0	12	6	15	60	4	54	24	44	1	8
c449_b11	4	10	6	2	18	0	6	0	4	12	0	16	2	20	0	0
c449_a2	4	38	16	12	36	0	11	4	12	44	2	44	14	34	1	3
c449_a8	2	8	6	4	16	0	5	0	3	6	0	14	4	20	0	2
c449_a9	2	10	4	2	16	0	3	2	1	10	2	14	2	14	0	1
c449_b10	8	4	2	8	22	0	8	0	2	8	0	18	8	26	0	4
c449_a7	6	12	8	12	24	0	4	0	3	8	0	18	10	28	0	5
c449_a5	2	34	14	10	48	2	12	4	10	46	2	60	12	44	1	3
c449_a6	6	8	6	10	8	0	1	4	3	4	2	8	10	12	1	4
c251_a1	20	36	24	50	60	6	13	50	11	30	26	52	28	50	9	11
d7820_a1	0	0	0	0	0	0	0	2	0	0	0	0	0	0	0	0
c643_b10	6	18	6	22	26	2	12	16	7	16	8	18	16	28	4	8
c643_b22	4	4	2	2	14	0	1	0	0	4	0	8	0	14	0	1
c643_a5	6	26	8	20	44	0	8	8	6	14	4	28	4	36	1	2
c643_a7	4	16	10	4	36	0	9	0	4	12	0	14	4	36	0	2
c643_a6	16	26	6	72	44	4	14	16	11	20	8	24	44	40	4	24
c643_b23	0	10	2	0	6	0	0	2	0	6	0	4	0	0	0	0
c643_b11	4	20	6	18	26	0	6	0	6	14	0	16	6	30	0	1
c643_a8	4	14	4	10	24	0	1	6	1	8	2	16	14	18	0	4
c643_b18	0	10	6	2	26	0	4	0	2	10	0	18	2	28	0	0
c643_b21	0	4	2	2	4	0	0	4	0	4	4	0	0	4	0	0
c643_b19	8	8	4	20	10	0	2	6	4	4	2	6	16	2	1	6
c643_b20	2	2	2	2	4	0	3	0	1	0	0	16	2	16	0	1
c643_a9	14	26	10	40	34	2	11	22	10	20	10	20	32	22	5	14
c643_b16	10	14	4	28	22	2	10	16	7	12	8	16	32	16	4	12
c643_b15	0	6	2	4	6	0	0	4	2	4	2	0	0	4	0	0
c643_a1	16	40	14	68	70	4	19	16	14	34	8	28	44	58	4	24
c643_b17	6	18	6	20	24	2	10	16	7	16	8	18	16	20	4	8
c643_b13	6	18	6	24	28	2	11	16	7	16	8	20	18	22	4	8
c643_b25	2	2	0	4	2	0	1	8	0	0	2	0	2	0	0	1
c643_a3	6	38	16	26	52	2	21	18	12	26	10	40	22	42	4	11
c643_b12	10	28	8	36	30	0	10	4	8	18	2	22	18	36	1	10
c643_b24	0	4	2	2	4	0	1	0	0	4	0	0	0	6	0	0
c643_a2	6	28	8	20	50	0	9	8	6	16	4	34	4	46	1	2
c643_b14	0	12	6	8	14	0	3	2	1	6	0	4	20	12	0	3
c643_a4	10	30	16	28	40	2	14	6	12	22	2	48	14	60	1	4
c464_a2	12	50	24	40	122	0	50	0	22	48	0	106	40	102	0	13
c464_b10	6	0	0	14	0	0	0	0	0	0	0	0	12	0	0	6
c464_a1	2	16	14	4	48	2	13	0	5	12	0	30	0	58	0	1
c464_b11	8	2	0	8	6	0	1	4	0	2	0	2	0	2	0	0
c464_a3	8	22	12	26	56	0	13	0	10	20	0	38	24	68	0	11
c464_b12	4	0	0	12	0	0	0	0	1	0	0	0	8	0	0	5
c464_b13	0	0	0	4	2	0	0	0	0	0	0	0	4	0	0	0
c464_b14	0	0	0	2	2	0	0	0	0	0	0	0	2	0	0	1
c464_a7	4	10	4	0	34	0	10	0	3	8	0	26	0	36	0	0
c464_a9	2	10	4	8	18	0	7	0	4	8	0	10	8	30	0	3
c464_a8	0	6	0	2	14	0	3	0	2	4	0	8	2	14	0	0
c464_a5	10	24	12	20	62	0	21	0	7	18	0	48	18	62	0	9
c464_a4	10	0	0	26	4	0	0	0	0	0	0	2	14	0	0	8
c464_a6	2	12	4	30	26	0	9	6	2	6	4	32	22	32	0	4
d1025_a9	14	2	2	28	0	0	0	2	1	2	0	0	24	0	0	11
d1025_a8	4	8	6	20	20	2	7	4	4	14	2	30	16	24	1	8
d1025_a6	4	10	8	22	20	2	7	4	4	16	2	30	18	28	1	8
d1025_a7	4	8	6	22	22	2	7	4	4	14	2	32	16	24	1	8
d1025_a5	14	2	2	28	0	0	0	2	1	2	0	0	28	0	0	10
d1025_a3	6	14	10	10	10	0	3	0	5	18	0	20	12	16	0	3
d1025_a4	4	10	6	22	18	2	7	4	4	16	2	28	16	24	1	8
d1025_a2	16	12	6	34	26	2	9	4	6	16	2	30	32	24	1	14
d1025_b10	0	6	4	8	10	0	3	0	3	12	0	20	2	16	0	0
d1025_a1	8	16	12	24	38	2	15	4	8	20	2	38	24	40	1	11
[truncated: 15,577 more rows]
